# Supplementary material for: The influence of sample geometry and size on porcine aortic material properties from uniaxial tensile tests using custom-designed tissue cutters, clamps and molds
Source: PLoS One. 2021 Feb 8;16(2):e0244390. doi: 10.1371/journal.pone.0244390 (PMC7869995; doi:10.1371/journal.pone.0244390)
Supplement: S1 Dataset — (ZIP) [file pone.0244390.s001.zip]

Archive with 36 entries (36 files):
- Date/RC10-1.csv
- Date/RC10-2.csv
- Date/RC10-3.csv
- Date/RC10-4.csv
- Date/RC10-5.csv
- Date/RC10-6.csv
- Date/RC6-1.csv
- Date/RC6-2.csv
- Date/RC6-3.csv
- Date/RC6-4.csv
- Date/RC6-5.csv
- Date/RC6-6.csv
- Date/RC8-1.csv
- Date/RC8-2.csv
- Date/RC8-3.csv
- Date/RC8-4.csv
- Date/RC8-5.csv
- Date/RC8-6.csv
- Date/RL10-1.csv
- Date/RL10-2.csv
- Date/RL10-3.csv
- Date/RL10-4.csv
- Date/RL10-5.csv
- Date/RL10-6.csv
- Date/RL6-1.csv
- Date/RL6-2.csv
- Date/RL6-3.csv
- Date/RL6-4.csv
- Date/RL6-5.csv
- Date/RL6-6.csv
- Date/RL8-1.csv
- Date/RL8-2.csv
- Date/RL8-3.csv
- Date/RL8-4.csv
- Date/RL8-5.csv
- Date/RL8-6.csv
