# Supplementary material for: The influence of sample geometry and size on porcine aortic material properties from uniaxial tensile tests using custom-designed tissue cutters, clamps and molds
Source: PLoS One. 2021 Feb 8;16(2):e0244390. doi: 10.1371/journal.pone.0244390 (PMC7869995; doi:10.1371/journal.pone.0244390)
Supplement: S1 Dataset — (ZIP) [file pone.0244390.s001.zip › Date/RC10-1.csv]

1	ʱ��	λ��	��	����Ӧ��	����λ��	����Ӧ�� (λ��)
	(s)	(mm)	(N)	(MPa)	(mm)	(%)
	0.0000	0.0014	0.0065	0.0003	-0.0002	-0.0010
	0.0100	0.0013	0.0145	0.0007	-0.0002	-0.0011
	0.0200	0.0014	0.0262	0.0013	-0.0002	-0.0011
	0.0300	0.0014	0.0557	0.0027	-0.0002	-0.0009
	0.0400	0.0016	0.0918	0.0044	0.0000	0.0000
	0.0500	0.0020	0.1019	0.0049	0.0004	0.0022
	0.0600	0.0028	0.0840	0.0040	0.0012	0.0062
	0.0700	0.0039	0.0478	0.0023	0.0023	0.0118
	0.0800	0.0051	0.0072	0.0003	0.0036	0.0183
	0.0900	0.0064	-0.0368	-0.0018	0.0049	0.0251
	0.1000	0.0076	-0.0702	-0.0034	0.0061	0.0311
	0.1100	0.0087	-0.0784	-0.0037	0.0071	0.0366
	0.1200	0.0097	-0.0463	-0.0022	0.0082	0.0418
	0.1300	0.0107	-0.0197	-0.0009	0.0092	0.0471
	0.1400	0.0117	-0.0066	-0.0003	0.0102	0.0522
	0.1500	0.0127	0.0098	0.0005	0.0112	0.0573
	0.1600	0.0137	0.0385	0.0018	0.0121	0.0622
	0.1700	0.0147	0.0379	0.0018	0.0131	0.0673
	0.1800	0.0157	0.0422	0.0020	0.0141	0.0725
	0.1900	0.0167	0.0317	0.0015	0.0151	0.0777
	0.2000	0.0177	-0.0083	-0.0004	0.0162	0.0829
	0.2100	0.0187	-0.0405	-0.0019	0.0172	0.0880
	0.2200	0.0197	-0.0506	-0.0024	0.0181	0.0929
	0.2300	0.0207	-0.0610	-0.0029	0.0191	0.0980
	0.2400	0.0217	-0.0504	-0.0024	0.0201	0.1032
	0.2500	0.0227	-0.0397	-0.0019	0.0212	0.1085
	0.2600	0.0237	-0.0475	-0.0023	0.0222	0.1136
	0.2700	0.0247	-0.0445	-0.0021	0.0232	0.1189
	0.2800	0.0258	-0.0263	-0.0013	0.0242	0.1242
	0.2900	0.0268	-0.0336	-0.0016	0.0253	0.1297
	0.3000	0.0279	-0.0345	-0.0016	0.0264	0.1351
	0.3100	0.0289	-0.0142	-0.0007	0.0274	0.1403
	0.3200	0.0299	0.0242	0.0012	0.0283	0.1454
	0.3300	0.0309	0.0458	0.0022	0.0293	0.1504
	0.3400	0.0319	0.0596	0.0028	0.0303	0.1555
	0.3500	0.0329	0.0557	0.0027	0.0313	0.1606
	0.3600	0.0339	0.0462	0.0022	0.0323	0.1657
	0.3700	0.0348	0.0203	0.0010	0.0333	0.1707
	0.3800	0.0359	0.0090	0.0004	0.0343	0.1759
	0.3900	0.0369	0.0024	0.0001	0.0353	0.1812
	0.4000	0.0379	-0.0199	-0.0009	0.0364	0.1865
	0.4100	0.0389	-0.0300	-0.0014	0.0374	0.1917
	0.4200	0.0399	-0.0129	-0.0006	0.0384	0.1968
	0.4300	0.0409	0.0018	0.0001	0.0394	0.2018
	0.4400	0.0420	0.0281	0.0013	0.0404	0.2072
	0.4500	0.0430	0.0353	0.0017	0.0414	0.2125
	0.4600	0.0440	0.0374	0.0018	0.0424	0.2174
	0.4700	0.0449	0.0404	0.0019	0.0434	0.2224
	0.4800	0.0460	0.0283	0.0014	0.0444	0.2277
	0.4900	0.0470	0.0386	0.0018	0.0454	0.2328
	0.5000	0.0480	0.0153	0.0007	0.0464	0.2380
	0.5100	0.0490	0.0092	0.0004	0.0474	0.2431
	0.5200	0.0500	0.0078	0.0004	0.0484	0.2484
	0.5300	0.0510	0.0043	0.0002	0.0495	0.2536
	0.5400	0.0521	0.0008	0.0000	0.0505	0.2590
	0.5500	0.0531	0.0062	0.0003	0.0515	0.2641
	0.5600	0.0540	-0.0119	-0.0006	0.0525	0.2691
	0.5700	0.0550	-0.0134	-0.0006	0.0535	0.2741
	0.5800	0.0560	0.0208	0.0010	0.0544	0.2792
	0.5900	0.0570	0.0216	0.0010	0.0555	0.2844
	0.6000	0.0581	0.0205	0.0010	0.0565	0.2897
	0.6100	0.0591	0.0502	0.0024	0.0575	0.2951
	0.6200	0.0601	0.0817	0.0039	0.0585	0.3002
	0.6300	0.0610	0.0985	0.0047	0.0595	0.3050
	0.6400	0.0620	0.1090	0.0052	0.0604	0.3100
	0.6500	0.0630	0.0706	0.0034	0.0615	0.3153
	0.6600	0.0641	0.0197	0.0009	0.0626	0.3208
	0.6700	0.0652	0.0124	0.0006	0.0636	0.3261
	0.6800	0.0662	0.0130	0.0006	0.0646	0.3313
	0.6900	0.0672	0.0055	0.0003	0.0656	0.3365
	0.7000	0.0682	0.0088	0.0004	0.0666	0.3418
	0.7100	0.0692	0.0155	0.0007	0.0676	0.3469
	0.7200	0.0702	0.0424	0.0020	0.0686	0.3519
	0.7300	0.0711	0.0686	0.0033	0.0696	0.3568
	0.7400	0.0721	0.0752	0.0036	0.0706	0.3620
	0.7500	0.0732	0.0817	0.0039	0.0716	0.3672
	0.7600	0.0742	0.0734	0.0035	0.0726	0.3725
	0.7700	0.0752	0.0594	0.0028	0.0737	0.3778
	0.7800	0.0763	0.0313	0.0015	0.0748	0.3834
	0.7900	0.0773	-0.0076	-0.0004	0.0758	0.3885
	0.8000	0.0783	-0.0042	-0.0002	0.0767	0.3933
	0.8100	0.0792	-0.0039	-0.0002	0.0777	0.3983
	0.8200	0.0802	0.0036	0.0002	0.0786	0.4033
	0.8300	0.0812	0.0216	0.0010	0.0796	0.4083
	0.8400	0.0822	0.0434	0.0021	0.0806	0.4134
	0.8500	0.0832	0.0312	0.0015	0.0816	0.4186
	0.8600	0.0842	0.0216	0.0010	0.0827	0.4238
	0.8700	0.0852	0.0247	0.0012	0.0836	0.4289
	0.8800	0.0862	0.0387	0.0019	0.0847	0.4341
	0.8900	0.0872	0.0367	0.0018	0.0857	0.4393
	0.9000	0.0882	0.0308	0.0015	0.0867	0.4445
	0.9100	0.0892	0.0248	0.0012	0.0877	0.4496
	0.9200	0.0902	0.0368	0.0018	0.0887	0.4546
	0.9300	0.0912	0.0407	0.0019	0.0897	0.4599
	0.9400	0.0923	0.0272	0.0013	0.0907	0.4651
	0.9500	0.0933	0.0031	0.0001	0.0918	0.4705
	0.9600	0.0943	-0.0029	-0.0001	0.0928	0.4758
	0.9700	0.0954	0.0045	0.0002	0.0938	0.4812
	0.9800	0.0964	0.0033	0.0002	0.0949	0.4865
	0.9900	0.0974	0.0049	0.0002	0.0959	0.4916
	1.0000	0.0984	0.0254	0.0012	0.0968	0.4964
	1.0100	0.0993	0.0288	0.0014	0.0978	0.5014
	1.0200	0.1003	0.0144	0.0007	0.0988	0.5066
	1.0300	0.1013	-0.0183	-0.0009	0.0998	0.5117
	1.0400	0.1023	-0.0130	-0.0006	0.1008	0.5167
	1.0500	0.1033	-0.0003	0.0000	0.1017	0.5217
	1.0600	0.1043	0.0104	0.0005	0.1027	0.5268
	1.0700	0.1053	0.0330	0.0016	0.1038	0.5320
	1.0800	0.1064	0.0513	0.0024	0.1048	0.5374
	1.0900	0.1074	0.0673	0.0032	0.1059	0.5428
	1.1000	0.1084	0.0907	0.0043	0.1069	0.5480
	1.1100	0.1094	0.0969	0.0046	0.1079	0.5530
	1.1200	0.1104	0.0861	0.0041	0.1089	0.5582
	1.1300	0.1114	0.0717	0.0034	0.1099	0.5634
	1.1400	0.1124	0.0817	0.0039	0.1109	0.5686
	1.1500	0.1135	0.0582	0.0028	0.1119	0.5739
	1.1600	0.1145	0.0262	0.0013	0.1129	0.5790
	1.1700	0.1155	0.0369	0.0018	0.1139	0.5841
	1.1800	0.1165	0.0721	0.0034	0.1149	0.5893
	1.1900	0.1175	0.0695	0.0033	0.1160	0.5946
	1.2000	0.1185	0.0732	0.0035	0.1170	0.5998
	1.2100	0.1196	0.0797	0.0038	0.1180	0.6051
	1.2200	0.1205	0.1020	0.0049	0.1190	0.6101
	1.2300	0.1215	0.1120	0.0054	0.1199	0.6150
	1.2400	0.1225	0.0989	0.0047	0.1209	0.6201
	1.2500	0.1235	0.0967	0.0046	0.1219	0.6252
	1.2600	0.1244	0.1058	0.0051	0.1229	0.6302
	1.2700	0.1254	0.0842	0.0040	0.1239	0.6353
	1.2800	0.1265	0.0668	0.0032	0.1249	0.6407
	1.2900	0.1276	0.0583	0.0028	0.1260	0.6462
	1.3000	0.1286	0.0462	0.0022	0.1270	0.6514
	1.3100	0.1296	0.0382	0.0018	0.1281	0.6567
	1.3200	0.1306	0.0582	0.0028	0.1291	0.6618
	1.3300	0.1316	0.0648	0.0031	0.1300	0.6668
	1.3400	0.1326	0.0690	0.0033	0.1310	0.6718
	1.3500	0.1335	0.0706	0.0034	0.1320	0.6768
	1.3600	0.1346	0.0818	0.0039	0.1330	0.6820
	1.3700	0.1355	0.0604	0.0029	0.1340	0.6869
	1.3800	0.1366	0.0347	0.0017	0.1350	0.6922
	1.3900	0.1376	0.0017	0.0001	0.1361	0.6977
	1.4000	0.1386	-0.0127	-0.0006	0.1370	0.7027
	1.4100	0.1396	0.0182	0.0009	0.1380	0.7078
	1.4200	0.1406	0.0445	0.0021	0.1390	0.7127
	1.4300	0.1415	0.0788	0.0038	0.1399	0.7176
	1.4400	0.1425	0.0915	0.0044	0.1409	0.7227
	1.4500	0.1435	0.1128	0.0054	0.1420	0.7281
	1.4600	0.1446	0.1369	0.0065	0.1430	0.7334
	1.4700	0.1456	0.1445	0.0069	0.1441	0.7389
	1.4800	0.1467	0.1085	0.0052	0.1451	0.7442
	1.4900	0.1477	0.0706	0.0034	0.1461	0.7494
	1.5000	0.1487	0.0461	0.0022	0.1471	0.7543
	1.5100	0.1497	0.0259	0.0012	0.1481	0.7595
	1.5200	0.1506	0.0152	0.0007	0.1491	0.7645
	1.5300	0.1516	0.0083	0.0004	0.1501	0.7695
	1.5400	0.1526	0.0594	0.0028	0.1510	0.7745
	1.5500	0.1536	0.0802	0.0038	0.1520	0.7796
	1.5600	0.1546	0.0862	0.0041	0.1530	0.7847
	1.5700	0.1556	0.1002	0.0048	0.1540	0.7898
	1.5800	0.1566	0.0891	0.0043	0.1550	0.7950
	1.5900	0.1576	0.0882	0.0042	0.1560	0.8001
	1.6000	0.1586	0.0871	0.0042	0.1571	0.8054
	1.6100	0.1596	0.1147	0.0055	0.1581	0.8106
	1.6200	0.1606	0.1391	0.0066	0.1591	0.8157
	1.6300	0.1616	0.1384	0.0066	0.1600	0.8207
	1.6400	0.1626	0.1317	0.0063	0.1611	0.8260
	1.6500	0.1637	0.0926	0.0044	0.1621	0.8314
	1.6600	0.1647	0.0717	0.0034	0.1631	0.8365
	1.6700	0.1657	0.0451	0.0022	0.1642	0.8418
	1.6800	0.1667	0.0480	0.0023	0.1652	0.8470
	1.6900	0.1677	0.0629	0.0030	0.1662	0.8522
	1.7000	0.1687	0.0845	0.0040	0.1672	0.8573
	1.7100	0.1697	0.0984	0.0047	0.1682	0.8624
	1.7200	0.1708	0.0728	0.0035	0.1692	0.8676
	1.7300	0.1717	0.0871	0.0042	0.1702	0.8725
	1.7400	0.1727	0.1063	0.0051	0.1711	0.8774
	1.7500	0.1736	0.0991	0.0047	0.1721	0.8825
	1.7600	0.1746	0.0769	0.0037	0.1731	0.8874
	1.7700	0.1756	0.0730	0.0035	0.1741	0.8926
	1.7800	0.1766	0.0518	0.0025	0.1751	0.8978
	1.7900	0.1777	0.0455	0.0022	0.1762	0.9034
	1.8000	0.1788	0.0604	0.0029	0.1772	0.9086
	1.8100	0.1797	0.0601	0.0029	0.1782	0.9136
	1.8200	0.1807	0.0583	0.0028	0.1791	0.9185
	1.8300	0.1816	0.0425	0.0020	0.1801	0.9234
	1.8400	0.1827	0.0305	0.0015	0.1811	0.9286
	1.8500	0.1837	0.0296	0.0014	0.1821	0.9340
	1.8600	0.1848	0.0122	0.0006	0.1832	0.9394
	1.8700	0.1858	0.0294	0.0014	0.1842	0.9447
	1.8800	0.1868	0.0227	0.0011	0.1853	0.9501
	1.8900	0.1878	0.0000	0.0000	0.1863	0.9552
	1.9000	0.1888	-0.0057	-0.0003	0.1872	0.9602
	1.9100	0.1898	0.0288	0.0014	0.1882	0.9652
	1.9200	0.1907	0.0535	0.0026	0.1892	0.9701
	1.9300	0.1917	0.0881	0.0042	0.1902	0.9752
	1.9400	0.1927	0.0996	0.0048	0.1912	0.9803
	1.9500	0.1938	0.1023	0.0049	0.1922	0.9856
	1.9600	0.1948	0.0841	0.0040	0.1932	0.9907
	1.9700	0.1958	0.0762	0.0036	0.1942	0.9958
	1.9800	0.1968	0.0563	0.0027	0.1952	1.0010
	1.9900	0.1978	0.0340	0.0016	0.1962	1.0061
	2.0000	0.1988	0.0297	0.0014	0.1972	1.0114
	2.0100	0.1998	0.0491	0.0023	0.1983	1.0166
	2.0200	0.2008	0.0601	0.0029	0.1993	1.0218
	2.0300	0.2018	0.0679	0.0032	0.2002	1.0267
	2.0400	0.2028	0.0822	0.0039	0.2012	1.0317
	2.0500	0.2037	0.1089	0.0052	0.2022	1.0367
	2.0600	0.2047	0.1069	0.0051	0.2032	1.0418
	2.0700	0.2058	0.1058	0.0051	0.2042	1.0471
	2.0800	0.2068	0.1174	0.0056	0.2053	1.0525
	2.0900	0.2078	0.1230	0.0059	0.2063	1.0577
	2.1000	0.2088	0.0985	0.0047	0.2073	1.0629
	2.1100	0.2098	0.0749	0.0036	0.2083	1.0680
	2.1200	0.2108	0.0784	0.0037	0.2093	1.0732
	2.1300	0.2118	0.0893	0.0043	0.2103	1.0783
	2.1400	0.2128	0.0761	0.0036	0.2113	1.0833
	2.1500	0.2138	0.0735	0.0035	0.2122	1.0883
	2.1600	0.2147	0.0625	0.0030	0.2132	1.0932
	2.1700	0.2157	0.0578	0.0028	0.2142	1.0982
	2.1800	0.2167	0.0545	0.0026	0.2151	1.1032
	2.1900	0.2177	0.0500	0.0024	0.2162	1.1085
	2.2000	0.2187	0.0747	0.0036	0.2171	1.1135
	2.2100	0.2197	0.0905	0.0043	0.2181	1.1185
	2.2200	0.2207	0.0999	0.0048	0.2191	1.1237
	2.2300	0.2217	0.1119	0.0053	0.2201	1.1288
	2.2400	0.2227	0.1054	0.0050	0.2212	1.1341
	2.2500	0.2237	0.0757	0.0036	0.2222	1.1393
	2.2600	0.2247	0.0592	0.0028	0.2232	1.1444
	2.2700	0.2257	0.0705	0.0034	0.2242	1.1496
	2.2800	0.2268	0.0773	0.0037	0.2252	1.1548
	2.2900	0.2278	0.0784	0.0037	0.2262	1.1600
	2.3000	0.2287	0.1063	0.0051	0.2272	1.1648
	2.3100	0.2297	0.1183	0.0057	0.2281	1.1699
	2.3200	0.2307	0.1145	0.0055	0.2292	1.1751
	2.3300	0.2317	0.1265	0.0060	0.2301	1.1799
	2.3400	0.2327	0.1388	0.0066	0.2311	1.1852
	2.3500	0.2337	0.1212	0.0058	0.2322	1.1905
	2.3600	0.2348	0.0854	0.0041	0.2332	1.1959
	2.3700	0.2358	0.0735	0.0035	0.2342	1.2011
	2.3800	0.2368	0.0720	0.0034	0.2353	1.2064
	2.3900	0.2379	0.0658	0.0031	0.2363	1.2117
	2.4000	0.2389	0.0733	0.0035	0.2373	1.2170
	2.4100	0.2399	0.0783	0.0037	0.2383	1.2220
	2.4200	0.2409	0.0794	0.0038	0.2393	1.2271
	2.4300	0.2418	0.0918	0.0044	0.2403	1.2321
	2.4400	0.2428	0.1102	0.0053	0.2413	1.2371
	2.4500	0.2438	0.1443	0.0069	0.2422	1.2422
	2.4600	0.2447	0.1487	0.0071	0.2432	1.2469
	2.4700	0.2457	0.1363	0.0065	0.2441	1.2519
	2.4800	0.2467	0.1009	0.0048	0.2451	1.2570
	2.4900	0.2477	0.0660	0.0032	0.2462	1.2624
	2.5000	0.2488	0.0335	0.0016	0.2472	1.2677
	2.5100	0.2498	0.0106	0.0005	0.2482	1.2730
	2.5200	0.2508	0.0216	0.0010	0.2492	1.2780
	2.5300	0.2518	0.0745	0.0036	0.2502	1.2830
	2.5400	0.2527	0.1010	0.0048	0.2512	1.2880
	2.5500	0.2537	0.1090	0.0052	0.2521	1.2929
	2.5600	0.2547	0.1016	0.0049	0.2531	1.2980
	2.5700	0.2557	0.0865	0.0041	0.2542	1.3032
	2.5800	0.2567	0.0912	0.0044	0.2552	1.3085
	2.5900	0.2578	0.0977	0.0047	0.2562	1.3137
	2.6000	0.2587	0.0928	0.0044	0.2572	1.3188
	2.6100	0.2597	0.0908	0.0043	0.2582	1.3238
	2.6200	0.2607	0.0767	0.0037	0.2591	1.3288
	2.6300	0.2617	0.0901	0.0043	0.2601	1.3338
	2.6400	0.2627	0.0906	0.0043	0.2611	1.3391
	2.6500	0.2637	0.1137	0.0054	0.2622	1.3444
	2.6600	0.2647	0.1357	0.0065	0.2632	1.3495
	2.6700	0.2657	0.1537	0.0073	0.2642	1.3547
	2.6800	0.2668	0.1723	0.0082	0.2652	1.3600
	2.6900	0.2678	0.1973	0.0094	0.2662	1.3652
	2.7000	0.2688	0.1670	0.0080	0.2672	1.3703
	2.7100	0.2698	0.1377	0.0066	0.2682	1.3753
	2.7200	0.2707	0.1217	0.0058	0.2692	1.3803
	2.7300	0.2717	0.1176	0.0056	0.2701	1.3852
	2.7400	0.2727	0.1205	0.0058	0.2711	1.3904
	2.7500	0.2737	0.1248	0.0060	0.2722	1.3956
	2.7600	0.2747	0.1074	0.0051	0.2732	1.4008
	2.7700	0.2757	0.0875	0.0042	0.2742	1.4059
	2.7800	0.2768	0.0883	0.0042	0.2752	1.4114
	2.7900	0.2778	0.0843	0.0040	0.2763	1.4166
	2.8000	0.2788	0.0738	0.0035	0.2772	1.4217
	2.8100	0.2798	0.0684	0.0033	0.2782	1.4268
	2.8200	0.2808	0.0854	0.0041	0.2792	1.4319
	2.8300	0.2817	0.0944	0.0045	0.2802	1.4367
	2.8400	0.2827	0.0935	0.0045	0.2812	1.4418
	2.8500	0.2837	0.0941	0.0045	0.2822	1.4470
	2.8600	0.2848	0.0898	0.0043	0.2832	1.4524
	2.8700	0.2858	0.0935	0.0045	0.2843	1.4577
	2.8800	0.2869	0.1024	0.0049	0.2853	1.4630
	2.8900	0.2878	0.1157	0.0055	0.2863	1.4680
	2.9000	0.2888	0.1314	0.0063	0.2872	1.4728
	2.9100	0.2897	0.1420	0.0068	0.2882	1.4777
	2.9200	0.2907	0.1496	0.0071	0.2891	1.4825
	2.9300	0.2917	0.1714	0.0082	0.2901	1.4876
	2.9400	0.2927	0.1968	0.0094	0.2912	1.4930
	2.9500	0.2938	0.1926	0.0092	0.2922	1.4983
	2.9600	0.2947	0.1635	0.0078	0.2932	1.5034
	2.9700	0.2957	0.1423	0.0068	0.2942	1.5085
	2.9800	0.2968	0.1529	0.0073	0.2952	1.5138
	2.9900	0.2978	0.1359	0.0065	0.2962	1.5191
	3.0000	0.2988	0.1246	0.0060	0.2973	1.5243
	3.0100	0.2998	0.1092	0.0052	0.2983	1.5295
	3.0200	0.3008	0.0883	0.0042	0.2993	1.5345
	3.0300	0.3017	0.0609	0.0029	0.3002	1.5393
	3.0400	0.3027	0.0519	0.0025	0.3012	1.5443
	3.0500	0.3037	0.0731	0.0035	0.3021	1.5492
	3.0600	0.3046	0.0920	0.0044	0.3031	1.5541
	3.0700	0.3056	0.0936	0.0045	0.3040	1.5590
	3.0800	0.3066	0.0820	0.0039	0.3051	1.5643
	3.0900	0.3077	0.0871	0.0042	0.3061	1.5698
	3.1000	0.3087	0.1039	0.0050	0.3072	1.5751
	3.1100	0.3097	0.1313	0.0063	0.3082	1.5802
	3.1200	0.3107	0.1644	0.0079	0.3091	1.5852
	3.1300	0.3117	0.1662	0.0079	0.3101	1.5903
	3.1400	0.3127	0.1383	0.0066	0.3111	1.5955
	3.1500	0.3137	0.1039	0.0050	0.3121	1.6006
	3.1600	0.3147	0.0873	0.0042	0.3131	1.6057
	3.1700	0.3157	0.0705	0.0034	0.3142	1.6110
	3.1800	0.3168	0.0641	0.0031	0.3152	1.6163
	3.1900	0.3178	0.0920	0.0044	0.3162	1.6215
	3.2000	0.3188	0.1099	0.0052	0.3172	1.6267
	3.2100	0.3198	0.1281	0.0061	0.3182	1.6318
	3.2200	0.3208	0.1322	0.0063	0.3192	1.6369
	3.2300	0.3217	0.1327	0.0063	0.3202	1.6419
	3.2400	0.3227	0.1234	0.0059	0.3212	1.6469
	3.2500	0.3237	0.1173	0.0056	0.3221	1.6518
	3.2600	0.3247	0.1384	0.0066	0.3231	1.6569
	3.2700	0.3257	0.1413	0.0068	0.3241	1.6621
	3.2800	0.3267	0.1277	0.0061	0.3252	1.6673
	3.2900	0.3277	0.0759	0.0036	0.3262	1.6726
	3.3000	0.3287	0.0811	0.0039	0.3272	1.6777
	3.3100	0.3298	0.1114	0.0053	0.3282	1.6831
	3.3200	0.3308	0.1465	0.0070	0.3292	1.6881
	3.3300	0.3317	0.1708	0.0082	0.3302	1.6931
	3.3400	0.3328	0.1740	0.0083	0.3312	1.6984
	3.3500	0.3338	0.1682	0.0080	0.3322	1.7036
	3.3600	0.3348	0.1276	0.0061	0.3332	1.7087
	3.3700	0.3358	0.1023	0.0049	0.3342	1.7139
	3.3800	0.3369	0.0848	0.0041	0.3353	1.7194
	3.3900	0.3379	0.0961	0.0046	0.3363	1.7246
	3.4000	0.3389	0.1047	0.0050	0.3373	1.7298
	3.4100	0.3399	0.1067	0.0051	0.3383	1.7349
	3.4200	0.3408	0.1241	0.0059	0.3393	1.7396
	3.4300	0.3417	0.1486	0.0071	0.3402	1.7444
	3.4400	0.3427	0.1404	0.0067	0.3412	1.7495
	3.4500	0.3438	0.1280	0.0061	0.3422	1.7548
	3.4600	0.3448	0.1294	0.0062	0.3433	1.7602
	3.4700	0.3459	0.1401	0.0067	0.3443	1.7655
	3.4800	0.3469	0.1225	0.0059	0.3453	1.7708
	3.4900	0.3479	0.0986	0.0047	0.3463	1.7760
	3.5000	0.3489	0.0991	0.0047	0.3473	1.7811
	3.5100	0.3499	0.1325	0.0063	0.3483	1.7862
	3.5200	0.3509	0.1430	0.0068	0.3494	1.7914
	3.5300	0.3519	0.1233	0.0059	0.3503	1.7965
	3.5400	0.3528	0.1217	0.0058	0.3513	1.8013
	3.5500	0.3538	0.1319	0.0063	0.3523	1.8063
	3.5600	0.3548	0.1176	0.0056	0.3532	1.8112
	3.5700	0.3558	0.1545	0.0074	0.3542	1.8162
	3.5800	0.3568	0.1660	0.0079	0.3553	1.8217
	3.5900	0.3579	0.1695	0.0081	0.3563	1.8272
	3.6000	0.3589	0.1402	0.0067	0.3573	1.8324
	3.6100	0.3599	0.0912	0.0044	0.3583	1.8374
	3.6200	0.3609	0.0655	0.0031	0.3593	1.8425
	3.6300	0.3618	0.0581	0.0028	0.3602	1.8473
	3.6400	0.3628	0.0818	0.0039	0.3612	1.8522
	3.6500	0.3638	0.1045	0.0050	0.3622	1.8573
	3.6600	0.3647	0.1202	0.0057	0.3632	1.8622
	3.6700	0.3657	0.1189	0.0057	0.3642	1.8674
	3.6800	0.3668	0.1170	0.0056	0.3652	1.8728
	3.6900	0.3678	0.1266	0.0060	0.3663	1.8782
	3.7000	0.3689	0.1251	0.0060	0.3673	1.8836
	3.7100	0.3698	0.1170	0.0056	0.3683	1.8885
	3.7200	0.3708	0.0991	0.0047	0.3692	1.8933
	3.7300	0.3717	0.1005	0.0048	0.3702	1.8982
	3.7400	0.3727	0.1023	0.0049	0.3711	1.9031
	3.7500	0.3737	0.0914	0.0044	0.3721	1.9080
	3.7600	0.3746	0.0952	0.0045	0.3731	1.9130
	3.7700	0.3757	0.1385	0.0066	0.3741	1.9183
	3.7800	0.3767	0.1793	0.0086	0.3752	1.9238
	3.7900	0.3778	0.2032	0.0097	0.3762	1.9292
	3.8000	0.3789	0.1872	0.0089	0.3773	1.9348
	3.8100	0.3799	0.1609	0.0077	0.3784	1.9401
	3.8200	0.3809	0.1475	0.0070	0.3793	1.9451
	3.8300	0.3818	0.1317	0.0063	0.3803	1.9500
	3.8400	0.3828	0.1046	0.0050	0.3812	1.9549
	3.8500	0.3837	0.0882	0.0042	0.3822	1.9598
	3.8600	0.3847	0.0991	0.0047	0.3831	1.9645
	3.8700	0.3857	0.0956	0.0046	0.3841	1.9696
	3.8800	0.3867	0.0956	0.0046	0.3852	1.9750
	3.8900	0.3878	0.1147	0.0055	0.3862	1.9806
	3.9000	0.3889	0.1610	0.0077	0.3873	1.9861
	3.9100	0.3899	0.1828	0.0087	0.3884	1.9915
	3.9200	0.3909	0.2088	0.0100	0.3893	1.9965
	3.9300	0.3919	0.1883	0.0090	0.3903	2.0014
	3.9400	0.3928	0.1533	0.0073	0.3913	2.0065
	3.9500	0.3939	0.1231	0.0059	0.3923	2.0116
	3.9600	0.3948	0.1111	0.0053	0.3933	2.0166
	3.9700	0.3958	0.1007	0.0048	0.3943	2.0217
	3.9800	0.3968	0.0853	0.0041	0.3953	2.0270
	3.9900	0.3979	0.0724	0.0035	0.3963	2.0323
	4.0000	0.3989	0.0783	0.0037	0.3973	2.0374
	4.0100	0.3999	0.0567	0.0027	0.3983	2.0424
	4.0200	0.4008	0.0786	0.0038	0.3993	2.0474
	4.0300	0.4019	0.1035	0.0049	0.4003	2.0526
	4.0400	0.4029	0.1406	0.0067	0.4013	2.0580
	4.0500	0.4039	0.1790	0.0086	0.4024	2.0632
	4.0600	0.4048	0.1687	0.0081	0.4033	2.0680
	4.0700	0.4058	0.1664	0.0079	0.4042	2.0728
	4.0800	0.4068	0.1605	0.0077	0.4052	2.0779
	4.0900	0.4078	0.1884	0.0090	0.4062	2.0831
	4.1000	0.4089	0.2048	0.0098	0.4073	2.0887
	4.1100	0.4099	0.1838	0.0088	0.4083	2.0938
	4.1200	0.4109	0.1445	0.0069	0.4093	2.0988
	4.1300	0.4118	0.1279	0.0061	0.4102	2.1036
	4.1400	0.4128	0.1158	0.0055	0.4112	2.1087
	4.1500	0.4138	0.1384	0.0066	0.4122	2.1138
	4.1600	0.4148	0.1524	0.0073	0.4132	2.1188
	4.1700	0.4158	0.1340	0.0064	0.4142	2.1240
	4.1800	0.4168	0.1172	0.0056	0.4152	2.1292
	4.1900	0.4178	0.0989	0.0047	0.4163	2.1346
	4.2000	0.4189	0.0777	0.0037	0.4173	2.1400
	4.2100	0.4199	0.0902	0.0043	0.4183	2.1452
	4.2200	0.4209	0.0983	0.0047	0.4193	2.1502
	4.2300	0.4218	0.1083	0.0052	0.4203	2.1551
	4.2400	0.4228	0.1443	0.0069	0.4212	2.1601
	4.2500	0.4238	0.1539	0.0074	0.4222	2.1650
	4.2600	0.4247	0.1415	0.0068	0.4232	2.1698
	4.2700	0.4257	0.1432	0.0068	0.4241	2.1749
	4.2800	0.4268	0.1517	0.0072	0.4252	2.1804
	4.2900	0.4278	0.1219	0.0058	0.4263	2.1859
	4.3000	0.4289	0.1200	0.0057	0.4273	2.1912
	4.3100	0.4299	0.1277	0.0061	0.4283	2.1964
	4.3200	0.4309	0.1360	0.0065	0.4293	2.2014
	4.3300	0.4318	0.1129	0.0054	0.4303	2.2063
	4.3400	0.4328	0.1244	0.0059	0.4312	2.2113
	4.3500	0.4338	0.1240	0.0059	0.4322	2.2164
	4.3600	0.4348	0.1304	0.0062	0.4332	2.2215
	4.3700	0.4358	0.1230	0.0059	0.4342	2.2266
	4.3800	0.4368	0.1537	0.0073	0.4353	2.2320
	4.3900	0.4378	0.1775	0.0085	0.4363	2.2372
	4.4000	0.4389	0.1760	0.0084	0.4373	2.2424
	4.4100	0.4399	0.1722	0.0082	0.4383	2.2476
	4.4200	0.4409	0.1704	0.0081	0.4393	2.2527
	4.4300	0.4419	0.1485	0.0071	0.4403	2.2578
	4.4400	0.4429	0.1062	0.0051	0.4413	2.2631
	4.4500	0.4439	0.1199	0.0057	0.4423	2.2682
	4.4600	0.4449	0.1229	0.0059	0.4433	2.2732
	4.4700	0.4458	0.1416	0.0068	0.4443	2.2782
	4.4800	0.4469	0.1229	0.0059	0.4453	2.2834
	4.4900	0.4479	0.1052	0.0050	0.4463	2.2887
	4.5000	0.4489	0.0913	0.0044	0.4473	2.2938
	4.5100	0.4499	0.0827	0.0039	0.4483	2.2988
	4.5200	0.4508	0.0981	0.0047	0.4493	2.3038
	4.5300	0.4518	0.1090	0.0052	0.4503	2.3088
	4.5400	0.4528	0.1229	0.0059	0.4512	2.3138
	4.5500	0.4538	0.1809	0.0086	0.4522	2.3189
	4.5600	0.4547	0.2423	0.0116	0.4532	2.3238
	4.5700	0.4557	0.2545	0.0122	0.4542	2.3290
	4.5800	0.4568	0.2353	0.0112	0.4552	2.3343
	4.5900	0.4578	0.1996	0.0095	0.4562	2.3395
	4.6000	0.4588	0.1767	0.0084	0.4572	2.3444
	4.6100	0.4597	0.1446	0.0069	0.4582	2.3493
	4.6200	0.4607	0.1330	0.0064	0.4591	2.3544
	4.6300	0.4617	0.1203	0.0057	0.4602	2.3596
	4.6400	0.4628	0.1180	0.0056	0.4612	2.3650
	4.6500	0.4638	0.1423	0.0068	0.4623	2.3705
	4.6600	0.4649	0.1732	0.0083	0.4633	2.3757
	4.6700	0.4658	0.1833	0.0088	0.4643	2.3807
	4.6800	0.4668	0.1548	0.0074	0.4653	2.3858
	4.6900	0.4679	0.1430	0.0068	0.4663	2.3911
	4.7000	0.4689	0.1561	0.0075	0.4673	2.3963
	4.7100	0.4699	0.1509	0.0072	0.4683	2.4015
	4.7200	0.4708	0.1339	0.0064	0.4693	2.4064
	4.7300	0.4718	0.1345	0.0064	0.4702	2.4112
	4.7400	0.4727	0.1458	0.0070	0.4711	2.4159
	4.7500	0.4737	0.1630	0.0078	0.4721	2.4209
	4.7600	0.4746	0.1830	0.0087	0.4731	2.4259
	4.7700	0.4756	0.2044	0.0098	0.4741	2.4310
	4.7800	0.4766	0.2062	0.0099	0.4751	2.4362
	4.7900	0.4777	0.2016	0.0096	0.4761	2.4415
	4.8000	0.4787	0.2191	0.0105	0.4772	2.4467
	4.8100	0.4797	0.2000	0.0096	0.4782	2.4520
	4.8200	0.4807	0.1757	0.0084	0.4792	2.4572
	4.8300	0.4817	0.1270	0.0061	0.4802	2.4623
	4.8400	0.4828	0.1277	0.0061	0.4812	2.4675
	4.8500	0.4838	0.1538	0.0073	0.4822	2.4728
	4.8600	0.4848	0.1676	0.0080	0.4832	2.4779
	4.8700	0.4858	0.1482	0.0071	0.4843	2.4832
	4.8800	0.4869	0.1331	0.0064	0.4853	2.4886
	4.8900	0.4879	0.1633	0.0078	0.4863	2.4937
	4.9000	0.4888	0.1940	0.0093	0.4873	2.4987
	4.9100	0.4898	0.1738	0.0083	0.4883	2.5036
	4.9200	0.4908	0.1440	0.0069	0.4892	2.5086
	4.9300	0.4918	0.1251	0.0060	0.4902	2.5136
	4.9400	0.4928	0.1281	0.0061	0.4912	2.5189
	4.9500	0.4938	0.1055	0.0050	0.4922	2.5241
	4.9600	0.4948	0.0988	0.0047	0.4932	2.5292
	4.9700	0.4958	0.0930	0.0044	0.4943	2.5345
	4.9800	0.4968	0.1153	0.0055	0.4953	2.5396
	4.9900	0.4978	0.1601	0.0076	0.4963	2.5448
	5.0000	0.4988	0.1731	0.0083	0.4972	2.5498
	5.0100	0.4998	0.1590	0.0076	0.4982	2.5549
	5.0200	0.5008	0.1511	0.0072	0.4992	2.5599
	5.0300	0.5018	0.1650	0.0079	0.5002	2.5651
	5.0400	0.5028	0.1556	0.0074	0.5013	2.5704
	5.0500	0.5038	0.1554	0.0074	0.5023	2.5757
	5.0600	0.5048	0.1873	0.0089	0.5033	2.5807
	5.0700	0.5058	0.2036	0.0097	0.5043	2.5857
	5.0800	0.5068	0.2064	0.0099	0.5053	2.5909
	5.0900	0.5078	0.2317	0.0111	0.5063	2.5960
	5.1000	0.5088	0.2264	0.0108	0.5073	2.6012
	5.1100	0.5098	0.2076	0.0099	0.5083	2.6063
	5.1200	0.5108	0.1968	0.0094	0.5092	2.6113
	5.1300	0.5118	0.2062	0.0099	0.5102	2.6163
	5.1400	0.5128	0.1712	0.0082	0.5112	2.6214
	5.1500	0.5138	0.1360	0.0065	0.5122	2.6266
	5.1600	0.5148	0.1178	0.0056	0.5132	2.6318
	5.1700	0.5158	0.1476	0.0071	0.5143	2.6371
	5.1800	0.5169	0.1717	0.0082	0.5153	2.6425
	5.1900	0.5179	0.1949	0.0093	0.5163	2.6476
	5.2000	0.5189	0.1783	0.0085	0.5173	2.6528
	5.2100	0.5199	0.1825	0.0087	0.5183	2.6578
	5.2200	0.5209	0.1943	0.0093	0.5193	2.6630
	5.2300	0.5219	0.2154	0.0103	0.5203	2.6680
	5.2400	0.5228	0.2090	0.0100	0.5213	2.6729
	5.2500	0.5238	0.1946	0.0093	0.5222	2.6778
	5.2600	0.5247	0.1848	0.0088	0.5232	2.6826
	5.2700	0.5257	0.1884	0.0090	0.5241	2.6876
	5.2800	0.5267	0.1702	0.0081	0.5252	2.6929
	5.2900	0.5278	0.1651	0.0079	0.5262	2.6983
	5.3000	0.5288	0.1701	0.0081	0.5272	2.7035
	5.3100	0.5298	0.1831	0.0087	0.5282	2.7086
	5.3200	0.5307	0.1850	0.0088	0.5292	2.7135
	5.3300	0.5317	0.1851	0.0088	0.5301	2.7183
	5.3400	0.5326	0.2006	0.0096	0.5311	2.7233
	5.3500	0.5336	0.1915	0.0091	0.5321	2.7283
	5.3600	0.5347	0.1802	0.0086	0.5331	2.7337
	5.3700	0.5357	0.1879	0.0090	0.5342	2.7390
	5.3800	0.5368	0.1770	0.0085	0.5352	2.7445
	5.3900	0.5378	0.1868	0.0089	0.5362	2.7498
	5.4000	0.5388	0.1801	0.0086	0.5372	2.7549
	5.4100	0.5398	0.1567	0.0075	0.5382	2.7600
	5.4200	0.5408	0.1745	0.0083	0.5393	2.7653
	5.4300	0.5418	0.2017	0.0096	0.5403	2.7704
	5.4400	0.5428	0.1998	0.0095	0.5413	2.7754
	5.4500	0.5438	0.1837	0.0088	0.5423	2.7805
	5.4600	0.5448	0.1580	0.0076	0.5432	2.7856
	5.4700	0.5458	0.1361	0.0065	0.5442	2.7906
	5.4800	0.5468	0.1584	0.0076	0.5452	2.7957
	5.4900	0.5478	0.1728	0.0083	0.5462	2.8009
	5.5000	0.5488	0.2051	0.0098	0.5472	2.8062
	5.5100	0.5498	0.2051	0.0098	0.5482	2.8112
	5.5200	0.5508	0.1768	0.0084	0.5492	2.8162
	5.5300	0.5517	0.1504	0.0072	0.5501	2.8210
	5.5400	0.5527	0.1488	0.0071	0.5511	2.8260
	5.5500	0.5537	0.1546	0.0074	0.5522	2.8314
	5.5600	0.5548	0.1330	0.0064	0.5532	2.8367
	5.5700	0.5558	0.1349	0.0064	0.5542	2.8421
	5.5800	0.5569	0.1504	0.0072	0.5553	2.8475
	5.5900	0.5579	0.1895	0.0091	0.5563	2.8526
	5.6000	0.5588	0.2157	0.0103	0.5573	2.8576
	5.6100	0.5598	0.1982	0.0095	0.5582	2.8626
	5.6200	0.5608	0.1687	0.0081	0.5592	2.8676
	5.6300	0.5618	0.1650	0.0079	0.5602	2.8726
	5.6400	0.5628	0.1783	0.0085	0.5612	2.8778
	5.6500	0.5638	0.1860	0.0089	0.5622	2.8831
	5.6600	0.5648	0.1928	0.0092	0.5633	2.8883
	5.6700	0.5658	0.2038	0.0097	0.5643	2.8935
	5.6800	0.5669	0.2218	0.0106	0.5653	2.8989
	5.6900	0.5679	0.2436	0.0116	0.5663	2.9040
	5.7000	0.5689	0.2229	0.0107	0.5673	2.9091
	5.7100	0.5698	0.1761	0.0084	0.5683	2.9141
	5.7200	0.5708	0.1805	0.0086	0.5692	2.9190
	5.7300	0.5718	0.1929	0.0092	0.5702	2.9239
	5.7400	0.5728	0.1793	0.0086	0.5712	2.9290
	5.7500	0.5738	0.2029	0.0097	0.5722	2.9342
	5.7600	0.5748	0.2253	0.0108	0.5732	2.9393
	5.7700	0.5758	0.2292	0.0110	0.5742	2.9446
	5.7800	0.5768	0.2317	0.0111	0.5753	2.9498
	5.7900	0.5779	0.2302	0.0110	0.5763	2.9551
	5.8000	0.5789	0.2195	0.0105	0.5773	2.9602
	5.8100	0.5798	0.2159	0.0103	0.5783	2.9653
	5.8200	0.5808	0.2176	0.0104	0.5792	2.9702
	5.8300	0.5818	0.1809	0.0086	0.5802	2.9753
	5.8400	0.5828	0.1593	0.0076	0.5812	2.9805
	5.8500	0.5838	0.1483	0.0071	0.5823	2.9857
	5.8600	0.5848	0.1294	0.0062	0.5833	2.9908
	5.8700	0.5858	0.1273	0.0061	0.5842	2.9959
	5.8800	0.5868	0.1409	0.0067	0.5853	3.0011
	5.8900	0.5878	0.1560	0.0075	0.5863	3.0063
	5.9000	0.5888	0.1423	0.0068	0.5873	3.0113
	5.9100	0.5898	0.1652	0.0079	0.5882	3.0162
	5.9200	0.5908	0.1813	0.0087	0.5892	3.0213
	5.9300	0.5917	0.2063	0.0099	0.5902	3.0262
	5.9400	0.5928	0.2193	0.0105	0.5912	3.0316
	5.9500	0.5938	0.2402	0.0115	0.5922	3.0368
	5.9600	0.5947	0.2661	0.0127	0.5932	3.0418
	5.9700	0.5957	0.2630	0.0126	0.5942	3.0468
	5.9800	0.5967	0.2190	0.0105	0.5952	3.0520
	5.9900	0.5978	0.1897	0.0091	0.5963	3.0575
	6.0000	0.5988	0.1751	0.0084	0.5973	3.0627
	6.0100	0.5999	0.1496	0.0071	0.5983	3.0680
	6.0200	0.6008	0.1294	0.0062	0.5993	3.0730
	6.0300	0.6018	0.1212	0.0058	0.6003	3.0781
	6.0400	0.6028	0.1163	0.0056	0.6013	3.0831
	6.0500	0.6038	0.1290	0.0062	0.6022	3.0881
	6.0600	0.6047	0.1708	0.0082	0.6032	3.0929
	6.0700	0.6057	0.1919	0.0092	0.6041	3.0977
	6.0800	0.6066	0.2140	0.0102	0.6051	3.1028
	6.0900	0.6077	0.2214	0.0106	0.6061	3.1081
	6.1000	0.6087	0.2102	0.0100	0.6072	3.1133
	6.1100	0.6097	0.1839	0.0088	0.6082	3.1186
	6.1200	0.6108	0.1785	0.0085	0.6092	3.1240
	6.1300	0.6118	0.1821	0.0087	0.6103	3.1293
	6.1400	0.6129	0.1719	0.0082	0.6113	3.1347
	6.1500	0.6139	0.1614	0.0077	0.6123	3.1399
	6.1600	0.6149	0.1721	0.0082	0.6133	3.1449
	6.1700	0.6158	0.1906	0.0091	0.6143	3.1499
	6.1800	0.6168	0.2115	0.0101	0.6153	3.1550
	6.1900	0.6178	0.2033	0.0097	0.6162	3.1598
	6.2000	0.6187	0.1820	0.0087	0.6172	3.1648
	6.2100	0.6198	0.1504	0.0072	0.6182	3.1700
	6.2200	0.6208	0.1354	0.0065	0.6192	3.1752
	6.2300	0.6218	0.1263	0.0060	0.6202	3.1803
	6.2400	0.6227	0.1393	0.0067	0.6212	3.1853
	6.2500	0.6237	0.1695	0.0081	0.6222	3.1904
	6.2600	0.6247	0.1797	0.0086	0.6231	3.1952
	6.2700	0.6257	0.1669	0.0080	0.6241	3.2002
	6.2800	0.6267	0.1914	0.0091	0.6251	3.2055
	6.2900	0.6277	0.2104	0.0101	0.6262	3.2108
	6.3000	0.6287	0.2372	0.0113	0.6272	3.2160
	6.3100	0.6297	0.2597	0.0124	0.6282	3.2211
	6.3200	0.6307	0.2614	0.0125	0.6292	3.2263
	6.3300	0.6317	0.2309	0.0110	0.6302	3.2313
	6.3400	0.6327	0.2173	0.0104	0.6311	3.2363
	6.3500	0.6337	0.1964	0.0094	0.6322	3.2416
	6.3600	0.6347	0.1960	0.0094	0.6332	3.2467
	6.3700	0.6357	0.1933	0.0092	0.6342	3.2519
	6.3800	0.6368	0.2132	0.0102	0.6352	3.2573
	6.3900	0.6379	0.2385	0.0114	0.6363	3.2628
	6.4000	0.6388	0.2425	0.0116	0.6373	3.2679
	6.4100	0.6398	0.2439	0.0117	0.6383	3.2729
	6.4200	0.6409	0.2333	0.0111	0.6393	3.2782
	6.4300	0.6418	0.2196	0.0105	0.6403	3.2832
	6.4400	0.6428	0.2113	0.0101	0.6413	3.2882
	6.4500	0.6438	0.2239	0.0107	0.6423	3.2934
	6.4600	0.6448	0.1949	0.0093	0.6433	3.2985
	6.4700	0.6458	0.1821	0.0087	0.6443	3.3037
	6.4800	0.6468	0.1671	0.0080	0.6453	3.3089
	6.4900	0.6478	0.1598	0.0076	0.6463	3.3138
	6.5000	0.6488	0.2042	0.0098	0.6472	3.3188
	6.5100	0.6498	0.2530	0.0121	0.6483	3.3241
	6.5200	0.6509	0.2721	0.0130	0.6493	3.3295
	6.5300	0.6519	0.2701	0.0129	0.6503	3.3346
	6.5400	0.6528	0.2403	0.0115	0.6513	3.3395
	6.5500	0.6538	0.2215	0.0106	0.6522	3.3444
	6.5600	0.6548	0.2312	0.0110	0.6532	3.3494
	6.5700	0.6558	0.2335	0.0112	0.6542	3.3547
	6.5800	0.6568	0.2469	0.0118	0.6553	3.3600
	6.5900	0.6578	0.2601	0.0124	0.6562	3.3651
	6.6000	0.6588	0.2631	0.0126	0.6572	3.3701
	6.6100	0.6598	0.2657	0.0127	0.6582	3.3751
	6.6200	0.6608	0.2594	0.0124	0.6593	3.3806
	6.6300	0.6619	0.2534	0.0121	0.6603	3.3859
	6.6400	0.6629	0.2273	0.0109	0.6613	3.3910
	6.6500	0.6638	0.1997	0.0095	0.6623	3.3960
	6.6600	0.6648	0.1810	0.0086	0.6633	3.4011
	6.6700	0.6658	0.1732	0.0083	0.6643	3.4062
	6.6800	0.6668	0.1928	0.0092	0.6653	3.4115
	6.6900	0.6679	0.2181	0.0104	0.6663	3.4167
	6.7000	0.6689	0.2444	0.0117	0.6673	3.4219
	6.7100	0.6699	0.2452	0.0117	0.6683	3.4270
	6.7200	0.6709	0.2545	0.0122	0.6693	3.4322
	6.7300	0.6719	0.2601	0.0124	0.6703	3.4372
	6.7400	0.6729	0.2509	0.0120	0.6713	3.4423
	6.7500	0.6738	0.2249	0.0107	0.6722	3.4471
	6.7600	0.6747	0.1889	0.0090	0.6732	3.4518
	6.7700	0.6757	0.1915	0.0092	0.6742	3.4570
	6.7800	0.6768	0.1870	0.0089	0.6752	3.4624
	6.7900	0.6778	0.2110	0.0101	0.6763	3.4678
	6.8000	0.6789	0.2543	0.0122	0.6773	3.4732
	6.8100	0.6799	0.2641	0.0126	0.6783	3.4783
	6.8200	0.6809	0.2550	0.0122	0.6793	3.4834
	6.8300	0.6818	0.2488	0.0119	0.6803	3.4884
	6.8400	0.6828	0.2376	0.0114	0.6813	3.4935
	6.8500	0.6838	0.2463	0.0118	0.6823	3.4985
	6.8600	0.6848	0.2042	0.0098	0.6833	3.5036
	6.8700	0.6859	0.1761	0.0084	0.6843	3.5089
	6.8800	0.6869	0.1533	0.0073	0.6853	3.5142
	6.8900	0.6879	0.1679	0.0080	0.6863	3.5192
	6.9000	0.6888	0.1893	0.0090	0.6873	3.5242
	6.9100	0.6898	0.1817	0.0087	0.6883	3.5292
	6.9200	0.6908	0.1920	0.0092	0.6893	3.5344
	6.9300	0.6918	0.2121	0.0101	0.6902	3.5394
	6.9400	0.6928	0.2291	0.0109	0.6913	3.5447
	6.9500	0.6938	0.2709	0.0129	0.6923	3.5498
	6.9600	0.6948	0.2820	0.0135	0.6932	3.5548
	6.9700	0.6958	0.2784	0.0133	0.6942	3.5597
	6.9800	0.6968	0.2611	0.0125	0.6952	3.5649
	6.9900	0.6978	0.2598	0.0124	0.6963	3.5704
	7.0000	0.6989	0.2553	0.0122	0.6973	3.5757
	7.0100	0.6999	0.2339	0.0112	0.6983	3.5810
	7.0200	0.7009	0.2290	0.0109	0.6993	3.5859
	7.0300	0.7018	0.2391	0.0114	0.7003	3.5908
	7.0400	0.7028	0.2373	0.0113	0.7012	3.5958
	7.0500	0.7038	0.2497	0.0119	0.7022	3.6008
	7.0600	0.7048	0.2597	0.0124	0.7032	3.6059
	7.0700	0.7058	0.2636	0.0126	0.7042	3.6111
	7.0800	0.7068	0.2788	0.0133	0.7053	3.6164
	7.0900	0.7079	0.2916	0.0139	0.7063	3.6217
	7.1000	0.7089	0.3016	0.0144	0.7073	3.6270
	7.1100	0.7099	0.2915	0.0139	0.7083	3.6321
	7.1200	0.7108	0.2546	0.0122	0.7093	3.6371
	7.1300	0.7118	0.2276	0.0109	0.7103	3.6421
	7.1400	0.7128	0.2456	0.0117	0.7113	3.6472
	7.1500	0.7138	0.2928	0.0140	0.7123	3.6524
	7.1600	0.7149	0.3170	0.0151	0.7133	3.6577
	7.1700	0.7158	0.2886	0.0138	0.7143	3.6627
	7.1800	0.7169	0.2298	0.0110	0.7153	3.6680
	7.1900	0.7179	0.2096	0.0100	0.7164	3.6733
	7.2000	0.7189	0.2062	0.0099	0.7173	3.6784
	7.2100	0.7199	0.1992	0.0095	0.7183	3.6833
	7.2200	0.7208	0.1902	0.0091	0.7193	3.6882
	7.2300	0.7218	0.2220	0.0106	0.7202	3.6931
	7.2400	0.7228	0.2482	0.0119	0.7212	3.6983
	7.2500	0.7238	0.2550	0.0122	0.7222	3.7035
	7.2600	0.7248	0.2557	0.0122	0.7232	3.7085
	7.2700	0.7258	0.2432	0.0116	0.7242	3.7135
	7.2800	0.7268	0.2287	0.0109	0.7252	3.7187
	7.2900	0.7278	0.2219	0.0106	0.7262	3.7238
	7.3000	0.7288	0.2254	0.0108	0.7273	3.7292
	7.3100	0.7298	0.2292	0.0109	0.7283	3.7345
	7.3200	0.7308	0.2159	0.0103	0.7293	3.7396
	7.3300	0.7318	0.2223	0.0106	0.7303	3.7446
	7.3400	0.7328	0.2509	0.0120	0.7313	3.7499
	7.3500	0.7338	0.2374	0.0113	0.7323	3.7550
	7.3600	0.7348	0.2245	0.0107	0.7333	3.7600
	7.3700	0.7358	0.2312	0.0110	0.7342	3.7649
	7.3800	0.7368	0.2362	0.0113	0.7352	3.7699
	7.3900	0.7378	0.2273	0.0109	0.7362	3.7752
	7.4000	0.7388	0.2214	0.0106	0.7372	3.7804
	7.4100	0.7398	0.2324	0.0111	0.7382	3.7855
	7.4200	0.7408	0.2559	0.0122	0.7392	3.7906
	7.4300	0.7418	0.2858	0.0137	0.7402	3.7957
	7.4400	0.7428	0.2797	0.0134	0.7413	3.8012
	7.4500	0.7438	0.2603	0.0124	0.7423	3.8062
	7.4600	0.7448	0.2455	0.0117	0.7433	3.8112
	7.4700	0.7458	0.2296	0.0110	0.7442	3.8162
	7.4800	0.7468	0.2329	0.0111	0.7452	3.8214
	7.4900	0.7478	0.2419	0.0116	0.7462	3.8265
	7.5000	0.7488	0.2658	0.0127	0.7473	3.8318
	7.5100	0.7498	0.2816	0.0135	0.7483	3.8370
	7.5200	0.7508	0.3001	0.0143	0.7493	3.8422
	7.5300	0.7518	0.2827	0.0135	0.7503	3.8473
	7.5400	0.7528	0.2658	0.0127	0.7512	3.8521
	7.5500	0.7537	0.2727	0.0130	0.7522	3.8570
	7.5600	0.7547	0.2982	0.0142	0.7531	3.8619
	7.5700	0.7557	0.3143	0.0150	0.7542	3.8673
	7.5800	0.7568	0.3097	0.0148	0.7553	3.8729
	7.5900	0.7579	0.2912	0.0139	0.7563	3.8782
	7.6000	0.7588	0.2960	0.0141	0.7573	3.8832
	7.6100	0.7598	0.3028	0.0145	0.7583	3.8882
	7.6200	0.7608	0.3161	0.0151	0.7593	3.8934
	7.6300	0.7618	0.3179	0.0152	0.7603	3.8986
	7.6400	0.7628	0.2868	0.0137	0.7613	3.9037
	7.6500	0.7638	0.2651	0.0127	0.7623	3.9087
	7.6600	0.7648	0.2752	0.0131	0.7632	3.9135
	7.6700	0.7657	0.2957	0.0141	0.7641	3.9184
	7.6800	0.7667	0.2761	0.0132	0.7651	3.9234
	7.6900	0.7678	0.2562	0.0122	0.7662	3.9289
	7.7000	0.7688	0.2671	0.0128	0.7673	3.9344
	7.7100	0.7699	0.2840	0.0136	0.7684	3.9399
	7.7200	0.7709	0.2808	0.0134	0.7693	3.9450
	7.7300	0.7718	0.2492	0.0119	0.7703	3.9498
	7.7400	0.7728	0.2382	0.0114	0.7712	3.9547
	7.7500	0.7738	0.2239	0.0107	0.7722	3.9597
	7.7600	0.7748	0.2340	0.0112	0.7732	3.9649
	7.7700	0.7757	0.2698	0.0129	0.7742	3.9699
	7.7800	0.7767	0.2843	0.0136	0.7752	3.9748
	7.7900	0.7777	0.2897	0.0138	0.7762	3.9800
	7.8000	0.7788	0.3093	0.0148	0.7772	3.9853
	7.8100	0.7798	0.3109	0.0149	0.7783	3.9907
	7.8200	0.7808	0.3177	0.0152	0.7793	3.9960
	7.8300	0.7818	0.3040	0.0145	0.7803	4.0011
	7.8400	0.7828	0.2742	0.0131	0.7813	4.0061
	7.8500	0.7838	0.2877	0.0137	0.7822	4.0112
	7.8600	0.7848	0.2984	0.0143	0.7832	4.0161
	7.8700	0.7858	0.2925	0.0140	0.7842	4.0213
	7.8800	0.7868	0.2802	0.0134	0.7853	4.0268
	7.8900	0.7879	0.3012	0.0144	0.7863	4.0321
	7.9000	0.7889	0.3060	0.0146	0.7873	4.0372
	7.9100	0.7899	0.2810	0.0134	0.7883	4.0422
	7.9200	0.7908	0.2464	0.0118	0.7892	4.0471
	7.9300	0.7917	0.2475	0.0118	0.7902	4.0518
	7.9400	0.7927	0.2691	0.0129	0.7912	4.0569
	7.9500	0.7937	0.2845	0.0136	0.7922	4.0621
	7.9600	0.7948	0.2664	0.0127	0.7932	4.0674
	7.9700	0.7958	0.2315	0.0111	0.7942	4.0727
	7.9800	0.7968	0.2396	0.0114	0.7953	4.0779
	7.9900	0.7978	0.2268	0.0108	0.7962	4.0830
	8.0000	0.7988	0.2192	0.0105	0.7972	4.0881
	8.0100	0.7999	0.2421	0.0116	0.7983	4.0935
	8.0200	0.8009	0.2709	0.0129	0.7993	4.0988
	8.0300	0.8018	0.2930	0.0140	0.8003	4.1037
	8.0400	0.8028	0.3000	0.0143	0.8012	4.1086
	8.0500	0.8038	0.3128	0.0149	0.8022	4.1136
	8.0600	0.8047	0.3048	0.0146	0.8032	4.1185
	8.0700	0.8057	0.2741	0.0131	0.8042	4.1237
	8.0800	0.8068	0.2518	0.0120	0.8052	4.1290
	8.0900	0.8078	0.2370	0.0113	0.8063	4.1344
	8.1000	0.8089	0.2289	0.0109	0.8073	4.1396
	8.1100	0.8098	0.2174	0.0104	0.8083	4.1445
	8.1200	0.8108	0.2054	0.0098	0.8092	4.1494
	8.1300	0.8117	0.2026	0.0097	0.8101	4.1542
	8.1400	0.8127	0.1848	0.0088	0.8111	4.1593
	8.1500	0.8137	0.1946	0.0093	0.8122	4.1646
	8.1600	0.8147	0.2118	0.0101	0.8132	4.1698
	8.1700	0.8158	0.2431	0.0116	0.8142	4.1751
	8.1800	0.8168	0.2692	0.0129	0.8153	4.1805
	8.1900	0.8178	0.2786	0.0133	0.8163	4.1857
	8.2000	0.8189	0.2821	0.0135	0.8173	4.1911
	8.2100	0.8199	0.2780	0.0133	0.8183	4.1962
	8.2200	0.8208	0.2997	0.0143	0.8193	4.2010
	8.2300	0.8218	0.3038	0.0145	0.8202	4.2059
	8.2400	0.8228	0.2912	0.0139	0.8213	4.2112
	8.2500	0.8238	0.2550	0.0122	0.8222	4.2163
	8.2600	0.8247	0.2722	0.0130	0.8232	4.2211
	8.2700	0.8258	0.2708	0.0129	0.8242	4.2263
	8.2800	0.8268	0.2641	0.0126	0.8253	4.2317
	8.2900	0.8278	0.2401	0.0115	0.8263	4.2369
	8.3000	0.8288	0.2295	0.0110	0.8272	4.2419
	8.3100	0.8297	0.2220	0.0106	0.8282	4.2468
	8.3200	0.8307	0.2163	0.0103	0.8292	4.2519
	8.3300	0.8318	0.2279	0.0109	0.8302	4.2571
	8.3400	0.8328	0.2287	0.0109	0.8312	4.2624
	8.3500	0.8338	0.2267	0.0108	0.8322	4.2675
	8.3600	0.8348	0.2258	0.0108	0.8333	4.2728
	8.3700	0.8358	0.2319	0.0111	0.8343	4.2780
	8.3800	0.8369	0.2421	0.0116	0.8353	4.2832
	8.3900	0.8379	0.2631	0.0126	0.8363	4.2886
	8.4000	0.8389	0.2603	0.0124	0.8373	4.2937
	8.4100	0.8399	0.2308	0.0110	0.8383	4.2988
	8.4200	0.8409	0.2563	0.0122	0.8393	4.3038
	8.4300	0.8419	0.2714	0.0130	0.8403	4.3089
	8.4400	0.8429	0.2753	0.0132	0.8413	4.3140
	8.4500	0.8439	0.2635	0.0126	0.8423	4.3191
	8.4600	0.8449	0.2866	0.0137	0.8433	4.3242
	8.4700	0.8458	0.2994	0.0143	0.8443	4.3292
	8.4800	0.8468	0.3197	0.0153	0.8452	4.3342
	8.4900	0.8478	0.3187	0.0152	0.8463	4.3396
	8.5000	0.8489	0.3104	0.0148	0.8473	4.3449
	8.5100	0.8498	0.2755	0.0132	0.8483	4.3497
	8.5200	0.8508	0.2705	0.0129	0.8492	4.3546
	8.5300	0.8518	0.2586	0.0124	0.8502	4.3597
	8.5400	0.8528	0.2515	0.0120	0.8512	4.3649
	8.5500	0.8538	0.2600	0.0124	0.8523	4.3703
	8.5600	0.8548	0.2822	0.0135	0.8533	4.3754
	8.5700	0.8558	0.3031	0.0145	0.8543	4.3805
	8.5800	0.8568	0.2918	0.0139	0.8553	4.3857
	8.5900	0.8579	0.2663	0.0127	0.8563	4.3909
	8.6000	0.8589	0.2464	0.0118	0.8573	4.3961
	8.6100	0.8599	0.2242	0.0107	0.8583	4.4013
	8.6200	0.8609	0.2379	0.0114	0.8593	4.4064
	8.6300	0.8619	0.2479	0.0118	0.8603	4.4114
	8.6400	0.8629	0.2565	0.0123	0.8613	4.4166
	8.6500	0.8639	0.2671	0.0128	0.8623	4.4217
	8.6600	0.8648	0.2632	0.0126	0.8633	4.4268
	8.6700	0.8658	0.2462	0.0118	0.8643	4.4317
	8.6800	0.8668	0.2585	0.0123	0.8652	4.4368
	8.6900	0.8678	0.2506	0.0120	0.8662	4.4417
	8.7000	0.8688	0.2671	0.0128	0.8672	4.4468
	8.7100	0.8697	0.2952	0.0141	0.8682	4.4518
	8.7200	0.8707	0.3218	0.0154	0.8691	4.4567
	8.7300	0.8717	0.3413	0.0163	0.8701	4.4617
	8.7400	0.8727	0.3341	0.0160	0.8711	4.4668
	8.7500	0.8737	0.3400	0.0162	0.8721	4.4720
	8.7600	0.8747	0.3424	0.0164	0.8731	4.4772
	8.7700	0.8757	0.3507	0.0168	0.8742	4.4825
	8.7800	0.8767	0.3469	0.0166	0.8752	4.4878
	8.7900	0.8778	0.3166	0.0151	0.8762	4.4930
	8.8000	0.8788	0.2955	0.0141	0.8772	4.4982
	8.8100	0.8797	0.2672	0.0128	0.8782	4.5032
	8.8200	0.8807	0.2563	0.0122	0.8791	4.5080
	8.8300	0.8817	0.2447	0.0117	0.8801	4.5131
	8.8400	0.8827	0.2696	0.0129	0.8812	4.5185
	8.8500	0.8838	0.2823	0.0135	0.8823	4.5241
	8.8600	0.8848	0.2736	0.0131	0.8833	4.5293
	8.8700	0.8858	0.2637	0.0126	0.8842	4.5342
	8.8800	0.8868	0.2877	0.0137	0.8852	4.5392
	8.8900	0.8878	0.2943	0.0141	0.8862	4.5443
	8.9000	0.8887	0.2910	0.0139	0.8872	4.5492
	8.9100	0.8897	0.2655	0.0127	0.8882	4.5544
	8.9200	0.8907	0.2274	0.0109	0.8892	4.5595
	8.9300	0.8917	0.2048	0.0098	0.8902	4.5646
	8.9400	0.8928	0.2179	0.0104	0.8912	4.5700
	8.9500	0.8938	0.2443	0.0117	0.8922	4.5751
	8.9600	0.8947	0.2645	0.0126	0.8932	4.5800
	8.9700	0.8957	0.2947	0.0141	0.8941	4.5849
	8.9800	0.8967	0.3123	0.0149	0.8952	4.5903
	8.9900	0.8978	0.3276	0.0157	0.8962	4.5956
	9.0000	0.8988	0.3220	0.0154	0.8972	4.6009
	9.0100	0.8998	0.3062	0.0146	0.8982	4.6060
	9.0200	0.9008	0.3044	0.0145	0.8993	4.6112
	9.0300	0.9018	0.3143	0.0150	0.9002	4.6161
	9.0400	0.9027	0.3183	0.0152	0.9012	4.6210
	9.0500	0.9037	0.3132	0.0150	0.9021	4.6260
	9.0600	0.9047	0.3018	0.0144	0.9031	4.6309
	9.0700	0.9057	0.2980	0.0142	0.9041	4.6360
	9.0800	0.9067	0.3173	0.0152	0.9052	4.6415
	9.0900	0.9078	0.3394	0.0162	0.9063	4.6471
	9.1000	0.9089	0.3357	0.0160	0.9073	4.6526
	9.1100	0.9099	0.3299	0.0158	0.9083	4.6576
	9.1200	0.9109	0.3190	0.0152	0.9093	4.6627
	9.1300	0.9117	0.3150	0.0151	0.9102	4.6672
	9.1400	0.9127	0.3343	0.0160	0.9111	4.6720
	9.1500	0.9137	0.3544	0.0169	0.9121	4.6771
	9.1600	0.9147	0.3535	0.0169	0.9131	4.6823
	9.1700	0.9158	0.3428	0.0164	0.9142	4.6878
	9.1800	0.9168	0.3197	0.0153	0.9152	4.6931
	9.1900	0.9178	0.3166	0.0151	0.9162	4.6982
	9.2000	0.9188	0.3116	0.0149	0.9172	4.7032
	9.2100	0.9197	0.2788	0.0133	0.9182	4.7082
	9.2200	0.9208	0.2678	0.0128	0.9192	4.7135
	9.2300	0.9217	0.2790	0.0133	0.9202	4.7185
	9.2400	0.9227	0.2831	0.0135	0.9212	4.7236
	9.2500	0.9237	0.2799	0.0134	0.9222	4.7288
	9.2600	0.9247	0.3095	0.0148	0.9232	4.7337
	9.2700	0.9257	0.3075	0.0147	0.9241	4.7388
	9.2800	0.9267	0.2820	0.0135	0.9252	4.7441
	9.2900	0.9278	0.2484	0.0119	0.9262	4.7493
	9.3000	0.9288	0.2463	0.0118	0.9272	4.7545
	9.3100	0.9298	0.2454	0.0117	0.9282	4.7598
	9.3200	0.9308	0.2491	0.0119	0.9293	4.7651
	9.3300	0.9318	0.2549	0.0122	0.9303	4.7703
	9.3400	0.9328	0.2651	0.0127	0.9313	4.7754
	9.3500	0.9338	0.2552	0.0122	0.9323	4.7806
	9.3600	0.9348	0.2876	0.0137	0.9332	4.7855
	9.3700	0.9358	0.3134	0.0150	0.9342	4.7905
	9.3800	0.9368	0.3263	0.0156	0.9352	4.7957
	9.3900	0.9378	0.3250	0.0155	0.9363	4.8010
	9.4000	0.9389	0.3142	0.0150	0.9373	4.8063
	9.4100	0.9398	0.2999	0.0143	0.9383	4.8112
	9.4200	0.9408	0.3098	0.0148	0.9392	4.8160
	9.4300	0.9417	0.3135	0.0150	0.9402	4.8209
	9.4400	0.9427	0.3123	0.0149	0.9411	4.8259
	9.4500	0.9438	0.3200	0.0153	0.9422	4.8314
	9.4600	0.9448	0.3330	0.0159	0.9432	4.8366
	9.4700	0.9458	0.3606	0.0172	0.9442	4.8418
	9.4800	0.9468	0.3966	0.0189	0.9453	4.8471
	9.4900	0.9478	0.3982	0.0190	0.9463	4.8524
	9.5000	0.9488	0.3697	0.0177	0.9473	4.8574
	9.5100	0.9498	0.3248	0.0155	0.9483	4.8626
	9.5200	0.9508	0.3039	0.0145	0.9493	4.8676
	9.5300	0.9518	0.3171	0.0151	0.9503	4.8728
	9.5400	0.9528	0.3278	0.0157	0.9513	4.8778
	9.5500	0.9538	0.3111	0.0149	0.9523	4.8830
	9.5600	0.9548	0.2981	0.0142	0.9532	4.8880
	9.5700	0.9558	0.2934	0.0140	0.9542	4.8931
	9.5800	0.9568	0.2819	0.0135	0.9552	4.8983
	9.5900	0.9578	0.3008	0.0144	0.9563	4.9037
	9.6000	0.9589	0.3162	0.0151	0.9573	4.9088
	9.6100	0.9598	0.3183	0.0152	0.9583	4.9138
	9.6200	0.9608	0.3185	0.0152	0.9592	4.9186
	9.6300	0.9618	0.3218	0.0154	0.9602	4.9237
	9.6400	0.9627	0.3182	0.0152	0.9612	4.9286
	9.6500	0.9637	0.3374	0.0161	0.9622	4.9339
	9.6600	0.9648	0.3571	0.0171	0.9632	4.9392
	9.6700	0.9658	0.3953	0.0189	0.9643	4.9446
	9.6800	0.9669	0.3890	0.0186	0.9653	4.9500
	9.6900	0.9679	0.3705	0.0177	0.9663	4.9552
	9.7000	0.9688	0.3431	0.0164	0.9673	4.9601
	9.7100	0.9698	0.3544	0.0169	0.9683	4.9651
	9.7200	0.9708	0.3561	0.0170	0.9693	4.9702
	9.7300	0.9718	0.3717	0.0178	0.9702	4.9751
	9.7400	0.9728	0.3440	0.0164	0.9712	4.9801
	9.7500	0.9737	0.3443	0.0164	0.9722	4.9850
	9.7600	0.9747	0.3510	0.0168	0.9732	4.9902
	9.7700	0.9758	0.3480	0.0166	0.9742	4.9957
	9.7800	0.9769	0.3385	0.0162	0.9753	5.0012
	9.7900	0.9779	0.3241	0.0155	0.9764	5.0067
	9.8000	0.9789	0.3059	0.0146	0.9773	5.0116
	9.8100	0.9798	0.3079	0.0147	0.9783	5.0163
	9.8200	0.9808	0.3256	0.0156	0.9792	5.0212
	9.8300	0.9817	0.3478	0.0166	0.9802	5.0261
	9.8400	0.9827	0.3533	0.0169	0.9812	5.0313
	9.8500	0.9837	0.3323	0.0159	0.9822	5.0364
	9.8600	0.9847	0.2872	0.0137	0.9832	5.0414
	9.8700	0.9857	0.2744	0.0131	0.9842	5.0466
	9.8800	0.9867	0.2930	0.0140	0.9852	5.0517
	9.8900	0.9877	0.2984	0.0143	0.9862	5.0569
	9.9000	0.9887	0.3258	0.0156	0.9872	5.0621
	9.9100	0.9898	0.3524	0.0168	0.9882	5.0673
	9.9200	0.9908	0.3796	0.0181	0.9892	5.0726
	9.9300	0.9918	0.4092	0.0195	0.9903	5.0778
	9.9400	0.9928	0.4076	0.0195	0.9912	5.0829
	9.9500	0.9938	0.3897	0.0186	0.9922	5.0879
	9.9600	0.9948	0.3656	0.0175	0.9932	5.0930
	9.9700	0.9958	0.3582	0.0171	0.9943	5.0984
	9.9800	0.9968	0.3564	0.0170	0.9953	5.1034
	9.9900	0.9979	0.3768	0.0180	0.9963	5.1088
	10.0000	0.9988	0.3710	0.0177	0.9973	5.1139
	10.0048	0.9993	0.3560	0.0170	0.9978	5.1164
	10.0050	0.9994	0.3565	0.0170	0.9978	5.1165
	10.0150	1.0003	0.3527	0.0169	0.9988	5.1215
	10.0250	1.0012	0.3504	0.0167	0.9997	5.1261
	10.0350	1.0019	0.3537	0.0169	1.0003	5.1294
	10.0450	1.0022	0.3224	0.0154	1.0006	5.1308
	10.0550	1.0019	0.3161	0.0151	1.0003	5.1293
	10.0650	1.0011	0.3075	0.0147	0.9995	5.1252
	10.0750	0.9999	0.3179	0.0152	0.9984	5.1195
	10.0850	0.9986	0.3365	0.0161	0.9971	5.1128
	10.0950	0.9973	0.3355	0.0160	0.9957	5.1060
	10.1050	0.9960	0.3408	0.0163	0.9945	5.0995
	10.1150	0.9949	0.3624	0.0173	0.9934	5.0937
	10.1250	0.9938	0.3518	0.0168	0.9923	5.0881
	10.1350	0.9927	0.3247	0.0155	0.9912	5.0825
	10.1450	0.9917	0.3079	0.0147	0.9902	5.0773
	10.1550	0.9907	0.3260	0.0156	0.9891	5.0720
	10.1650	0.9897	0.3449	0.0165	0.9881	5.0668
	10.1750	0.9887	0.3663	0.0175	0.9871	5.0617
	10.1850	0.9877	0.3661	0.0175	0.9861	5.0566
	10.1950	0.9867	0.3435	0.0164	0.9851	5.0516
	10.2050	0.9857	0.3139	0.0150	0.9842	5.0467
	10.2150	0.9847	0.2951	0.0141	0.9832	5.0416
	10.2250	0.9837	0.2866	0.0137	0.9822	5.0363
	10.2350	0.9827	0.2651	0.0127	0.9811	5.0309
	10.2450	0.9816	0.3048	0.0146	0.9800	5.0254
	10.2550	0.9805	0.3268	0.0156	0.9790	5.0199
	10.2650	0.9795	0.3338	0.0159	0.9779	5.0145
	10.2750	0.9785	0.3411	0.0163	0.9770	5.0096
	10.2850	0.9776	0.3565	0.0170	0.9760	5.0048
	10.2950	0.9766	0.3597	0.0172	0.9750	4.9996
	10.3050	0.9755	0.3677	0.0176	0.9740	4.9943
	10.3150	0.9745	0.3549	0.0170	0.9729	4.9890
	10.3250	0.9734	0.3340	0.0160	0.9719	4.9836
	10.3350	0.9724	0.3274	0.0156	0.9709	4.9784
	10.3450	0.9714	0.3331	0.0159	0.9698	4.9731
	10.3550	0.9703	0.3464	0.0166	0.9688	4.9676
	10.3650	0.9693	0.3309	0.0158	0.9677	4.9623
	10.3750	0.9683	0.3072	0.0147	0.9667	4.9572
	10.3850	0.9673	0.3100	0.0148	0.9657	4.9521
	10.3950	0.9663	0.3203	0.0153	0.9647	4.9469
	10.4050	0.9653	0.3270	0.0156	0.9637	4.9417
	10.4150	0.9643	0.3385	0.0162	0.9627	4.9367
	10.4250	0.9633	0.3468	0.0166	0.9617	4.9316
	10.4350	0.9623	0.3395	0.0162	0.9607	4.9264
	10.4450	0.9613	0.3289	0.0157	0.9598	4.9215
	10.4550	0.9603	0.3293	0.0157	0.9588	4.9164
	10.4650	0.9593	0.3261	0.0156	0.9577	4.9109
	10.4750	0.9582	0.3400	0.0162	0.9567	4.9056
	10.4850	0.9572	0.3499	0.0167	0.9556	4.9002
	10.4950	0.9562	0.3273	0.0156	0.9546	4.8950
	10.5050	0.9552	0.3455	0.0165	0.9536	4.8898
	10.5150	0.9542	0.3685	0.0176	0.9526	4.8848
	10.5250	0.9532	0.3739	0.0179	0.9517	4.8800
	10.5350	0.9523	0.3553	0.0170	0.9507	4.8751
	10.5450	0.9512	0.3468	0.0166	0.9497	4.8697
	10.5550	0.9501	0.3490	0.0167	0.9486	4.8641
	10.5650	0.9490	0.3288	0.0157	0.9475	4.8585
	10.5750	0.9481	0.2960	0.0141	0.9465	4.8534
	10.5850	0.9471	0.2984	0.0143	0.9456	4.8486
	10.5950	0.9462	0.3217	0.0154	0.9446	4.8437
	10.6050	0.9452	0.3234	0.0155	0.9436	4.8385
	10.6150	0.9441	0.3137	0.0150	0.9426	4.8332
	10.6250	0.9431	0.3013	0.0144	0.9415	4.8278
	10.6350	0.9420	0.2975	0.0142	0.9405	4.8225
	10.6450	0.9410	0.3048	0.0146	0.9395	4.8174
	10.6550	0.9400	0.3210	0.0153	0.9385	4.8123
	10.6650	0.9391	0.3120	0.0149	0.9375	4.8073
	10.6750	0.9381	0.2977	0.0142	0.9365	4.8023
	10.6850	0.9371	0.2957	0.0141	0.9355	4.7971
	10.6950	0.9360	0.2987	0.0143	0.9345	4.7918
	10.7050	0.9350	0.3050	0.0146	0.9334	4.7865
	10.7150	0.9340	0.2956	0.0141	0.9324	4.7813
	10.7250	0.9330	0.2873	0.0137	0.9315	4.7763
	10.7350	0.9320	0.2465	0.0118	0.9305	4.7712
	10.7450	0.9310	0.2257	0.0108	0.9294	4.7659
	10.7550	0.9299	0.2214	0.0106	0.9284	4.7605
	10.7650	0.9289	0.2454	0.0117	0.9273	4.7551
	10.7750	0.9279	0.2840	0.0136	0.9263	4.7500
	10.7850	0.9269	0.2877	0.0137	0.9253	4.7449
	10.7950	0.9259	0.2591	0.0124	0.9243	4.7397
	10.8050	0.9249	0.2536	0.0121	0.9233	4.7345
	10.8150	0.9238	0.2522	0.0121	0.9223	4.7293
	10.8250	0.9228	0.2659	0.0127	0.9213	4.7240
	10.8350	0.9218	0.2793	0.0133	0.9202	4.7187
	10.8450	0.9208	0.2746	0.0131	0.9192	4.7136
	10.8550	0.9198	0.2921	0.0140	0.9182	4.7083
	10.8650	0.9188	0.2928	0.0140	0.9172	4.7033
	10.8750	0.9178	0.2688	0.0128	0.9162	4.6983
	10.8850	0.9168	0.2436	0.0116	0.9153	4.6934
	10.8950	0.9158	0.2318	0.0111	0.9143	4.6883
	10.9050	0.9148	0.2257	0.0108	0.9133	4.6830
	10.9150	0.9137	0.2712	0.0130	0.9122	4.6775
	10.9250	0.9127	0.2915	0.0139	0.9112	4.6722
	10.9350	0.9117	0.2828	0.0135	0.9102	4.6671
	10.9450	0.9108	0.2429	0.0116	0.9092	4.6622
	10.9550	0.9098	0.2212	0.0106	0.9082	4.6572
	10.9650	0.9088	0.2171	0.0104	0.9072	4.6520
	10.9750	0.9078	0.2246	0.0107	0.9062	4.6468
	10.9850	0.9068	0.2345	0.0112	0.9052	4.6417
	10.9950	0.9057	0.2366	0.0113	0.9042	4.6364
	11.0050	0.9047	0.2502	0.0120	0.9032	4.6313
	11.0150	0.9037	0.2536	0.0121	0.9022	4.6261
	11.0250	0.9027	0.2678	0.0128	0.9012	4.6210
	11.0350	0.9017	0.2557	0.0122	0.9002	4.6158
	11.0450	0.9007	0.2571	0.0123	0.8992	4.6107
	11.0550	0.8997	0.2738	0.0131	0.8981	4.6054
	11.0650	0.8986	0.2746	0.0131	0.8971	4.6000
	11.0750	0.8976	0.2591	0.0124	0.8961	4.5949
	11.0850	0.8967	0.2830	0.0135	0.8951	4.5899
	11.0950	0.8957	0.3100	0.0148	0.8941	4.5848
	11.1050	0.8947	0.3389	0.0162	0.8931	4.5797
	11.1150	0.8937	0.3246	0.0155	0.8921	4.5746
	11.1250	0.8927	0.2965	0.0142	0.8911	4.5695
	11.1350	0.8916	0.2994	0.0143	0.8901	4.5642
	11.1450	0.8907	0.3092	0.0148	0.8891	4.5592
	11.1550	0.8896	0.2923	0.0140	0.8881	4.5539
	11.1650	0.8886	0.2699	0.0129	0.8870	4.5485
	11.1750	0.8876	0.2683	0.0128	0.8860	4.5432
	11.1850	0.8865	0.2509	0.0120	0.8850	4.5380
	11.1950	0.8856	0.2185	0.0104	0.8840	4.5331
	11.2050	0.8846	0.2017	0.0096	0.8831	4.5282
	11.2150	0.8836	0.2138	0.0102	0.8821	4.5232
	11.2250	0.8826	0.2374	0.0113	0.8810	4.5178
	11.2350	0.8815	0.2388	0.0114	0.8800	4.5122
	11.2450	0.8804	0.2720	0.0130	0.8789	4.5068
	11.2550	0.8794	0.3050	0.0146	0.8779	4.5016
	11.2650	0.8784	0.3383	0.0162	0.8769	4.4965
	11.2750	0.8775	0.3289	0.0157	0.8759	4.4914
	11.2850	0.8765	0.2902	0.0139	0.8750	4.4866
	11.2950	0.8755	0.2646	0.0126	0.8740	4.4816
	11.3050	0.8745	0.2484	0.0119	0.8730	4.4764
	11.3150	0.8735	0.2601	0.0124	0.8720	4.4712
	11.3250	0.8725	0.2775	0.0133	0.8709	4.4660
	11.3350	0.8715	0.2913	0.0139	0.8699	4.4608
	11.3450	0.8704	0.3202	0.0153	0.8689	4.4553
	11.3550	0.8693	0.3074	0.0147	0.8677	4.4496
	11.3650	0.8682	0.2679	0.0128	0.8666	4.4439
	11.3750	0.8672	0.2451	0.0117	0.8656	4.4386
	11.3850	0.8662	0.2697	0.0129	0.8646	4.4336
	11.3950	0.8652	0.2576	0.0123	0.8637	4.4287
	11.4050	0.8642	0.2603	0.0124	0.8627	4.4236
	11.4150	0.8632	0.2624	0.0125	0.8616	4.4182
	11.4250	0.8621	0.2553	0.0122	0.8606	4.4129
	11.4350	0.8611	0.2752	0.0131	0.8596	4.4078
	11.4450	0.8602	0.2898	0.0138	0.8586	4.4029
	11.4550	0.8592	0.2844	0.0136	0.8576	4.3977
	11.4650	0.8582	0.2505	0.0120	0.8566	4.3926
	11.4750	0.8572	0.2404	0.0115	0.8556	4.3873
	11.4850	0.8561	0.2502	0.0120	0.8546	4.3820
	11.4950	0.8551	0.2495	0.0119	0.8536	4.3769
	11.5050	0.8541	0.2309	0.0110	0.8525	4.3717
	11.5150	0.8531	0.2156	0.0103	0.8515	4.3665
	11.5250	0.8521	0.2022	0.0097	0.8505	4.3613
	11.5350	0.8511	0.1959	0.0094	0.8495	4.3562
	11.5450	0.8502	0.1824	0.0087	0.8486	4.3514
	11.5550	0.8492	0.2009	0.0096	0.8476	4.3464
	11.5650	0.8481	0.2131	0.0102	0.8466	4.3411
	11.5750	0.8471	0.2160	0.0103	0.8456	4.3359
	11.5850	0.8461	0.2187	0.0105	0.8446	4.3308
	11.5950	0.8451	0.2099	0.0100	0.8436	4.3257
	11.6050	0.8442	0.1965	0.0094	0.8426	4.3207
	11.6150	0.8432	0.1826	0.0087	0.8417	4.3159
	11.6250	0.8422	0.1830	0.0087	0.8406	4.3106
	11.6350	0.8411	0.1883	0.0090	0.8396	4.3051
	11.6450	0.8402	0.1997	0.0095	0.8386	4.3002
	11.6550	0.8392	0.2396	0.0114	0.8376	4.2951
	11.6650	0.8382	0.2478	0.0118	0.8366	4.2899
	11.6750	0.8371	0.2680	0.0128	0.8356	4.2846
	11.6850	0.8362	0.2569	0.0123	0.8346	4.2797
	11.6950	0.8352	0.2651	0.0127	0.8336	4.2747
	11.7050	0.8341	0.2706	0.0129	0.8326	4.2693
	11.7150	0.8331	0.2562	0.0122	0.8316	4.2641
	11.7250	0.8321	0.2314	0.0111	0.8305	4.2588
	11.7350	0.8311	0.2229	0.0106	0.8295	4.2536
	11.7450	0.8301	0.2342	0.0112	0.8285	4.2486
	11.7550	0.8291	0.2598	0.0124	0.8275	4.2434
	11.7650	0.8281	0.2458	0.0117	0.8265	4.2381
	11.7750	0.8271	0.2543	0.0122	0.8255	4.2330
	11.7850	0.8261	0.2712	0.0130	0.8245	4.2280
	11.7950	0.8251	0.2588	0.0124	0.8236	4.2230
	11.8050	0.8242	0.2540	0.0121	0.8226	4.2183
	11.8150	0.8232	0.2560	0.0122	0.8216	4.2132
	11.8250	0.8222	0.2362	0.0113	0.8206	4.2079
	11.8350	0.8211	0.2251	0.0108	0.8195	4.2025
	11.8450	0.8201	0.2093	0.0100	0.8185	4.1973
	11.8550	0.8191	0.2024	0.0097	0.8176	4.1922
	11.8650	0.8181	0.2088	0.0100	0.8166	4.1872
	11.8750	0.8171	0.2259	0.0108	0.8156	4.1820
	11.8850	0.8161	0.2610	0.0125	0.8146	4.1770
	11.8950	0.8152	0.2765	0.0132	0.8136	4.1719
	11.9050	0.8142	0.2754	0.0132	0.8126	4.1670
	11.9150	0.8131	0.2864	0.0137	0.8116	4.1616
	11.9250	0.8121	0.2954	0.0141	0.8105	4.1563
	11.9350	0.8111	0.2949	0.0141	0.8096	4.1512
	11.9450	0.8101	0.2691	0.0129	0.8086	4.1462
	11.9550	0.8091	0.2579	0.0123	0.8076	4.1411
	11.9650	0.8081	0.2578	0.0123	0.8066	4.1360
	11.9750	0.8072	0.2748	0.0131	0.8056	4.1309
	11.9850	0.8062	0.2821	0.0135	0.8046	4.1259
	11.9950	0.8052	0.2424	0.0116	0.8036	4.1207
	12.0050	0.8041	0.2385	0.0114	0.8025	4.1151
	12.0150	0.8030	0.2277	0.0109	0.8015	4.1097
	12.0250	0.8020	0.2032	0.0097	0.8004	4.1045
	12.0350	0.8010	0.2017	0.0096	0.7994	4.0994
	12.0450	0.8001	0.2215	0.0106	0.7985	4.0946
	12.0550	0.7991	0.2476	0.0118	0.7975	4.0896
	12.0650	0.7981	0.2744	0.0131	0.7965	4.0843
	12.0750	0.7970	0.2738	0.0131	0.7955	4.0791
	12.0850	0.7961	0.2594	0.0124	0.7945	4.0740
	12.0950	0.7951	0.2565	0.0123	0.7935	4.0690
	12.1050	0.7941	0.2481	0.0119	0.7925	4.0639
	12.1150	0.7931	0.2539	0.0121	0.7915	4.0588
	12.1250	0.7921	0.2545	0.0122	0.7905	4.0535
	12.1350	0.7910	0.2794	0.0133	0.7895	4.0483
	12.1450	0.7900	0.3016	0.0144	0.7885	4.0432
	12.1550	0.7890	0.3391	0.0162	0.7875	4.0380
	12.1650	0.7880	0.3411	0.0163	0.7865	4.0329
	12.1750	0.7871	0.3158	0.0151	0.7855	4.0280
	12.1850	0.7861	0.2965	0.0142	0.7846	4.0231
	12.1950	0.7851	0.2715	0.0130	0.7836	4.0181
	12.2050	0.7841	0.2458	0.0117	0.7826	4.0128
	12.2150	0.7831	0.2322	0.0111	0.7815	4.0076
	12.2250	0.7821	0.2173	0.0104	0.7805	4.0022
	12.2350	0.7810	0.2200	0.0105	0.7794	3.9968
	12.2450	0.7800	0.2181	0.0104	0.7784	3.9915
	12.2550	0.7790	0.1848	0.0088	0.7774	3.9863
	12.2650	0.7780	0.1720	0.0082	0.7764	3.9814
	12.2750	0.7771	0.1435	0.0069	0.7755	3.9766
	12.2850	0.7760	0.1093	0.0052	0.7745	3.9713
	12.2950	0.7750	0.1112	0.0053	0.7735	3.9661
	12.3050	0.7740	0.1310	0.0063	0.7725	3.9610
	12.3150	0.7730	0.1699	0.0081	0.7714	3.9557
	12.3250	0.7720	0.2187	0.0104	0.7704	3.9506
	12.3350	0.7710	0.2402	0.0115	0.7695	3.9456
	12.3450	0.7700	0.2389	0.0114	0.7684	3.9403
	12.3550	0.7689	0.2333	0.0111	0.7674	3.9349
	12.3650	0.7679	0.2214	0.0106	0.7663	3.9294
	12.3750	0.7669	0.2206	0.0105	0.7653	3.9244
	12.3850	0.7660	0.2207	0.0105	0.7644	3.9197
	12.3950	0.7650	0.2193	0.0105	0.7634	3.9148
	12.4050	0.7640	0.1953	0.0093	0.7625	3.9098
	12.4150	0.7630	0.1851	0.0088	0.7615	3.9047
	12.4250	0.7620	0.2122	0.0101	0.7605	3.8996
	12.4350	0.7610	0.2302	0.0110	0.7595	3.8944
	12.4450	0.7600	0.2235	0.0107	0.7585	3.8893
	12.4550	0.7590	0.2292	0.0109	0.7575	3.8841
	12.4650	0.7580	0.2088	0.0100	0.7564	3.8787
	12.4750	0.7570	0.1862	0.0089	0.7554	3.8737
	12.4850	0.7561	0.1815	0.0087	0.7545	3.8689
	12.4950	0.7551	0.1759	0.0084	0.7535	3.8639
	12.5050	0.7541	0.1922	0.0092	0.7525	3.8587
	12.5150	0.7530	0.1971	0.0094	0.7515	3.8534
	12.5250	0.7520	0.1759	0.0084	0.7504	3.8481
	12.5350	0.7509	0.1485	0.0071	0.7493	3.8425
	12.5450	0.7499	0.1307	0.0062	0.7483	3.8372
	12.5550	0.7489	0.1379	0.0066	0.7473	3.8321
	12.5650	0.7479	0.1588	0.0076	0.7464	3.8272
	12.5750	0.7470	0.1683	0.0080	0.7454	3.8224
	12.5850	0.7460	0.1756	0.0084	0.7445	3.8175
	12.5950	0.7450	0.1975	0.0094	0.7435	3.8125
	12.6050	0.7440	0.2145	0.0102	0.7425	3.8071
	12.6150	0.7430	0.2253	0.0108	0.7414	3.8019
	12.6250	0.7420	0.2348	0.0112	0.7404	3.7967
	12.6350	0.7410	0.2247	0.0107	0.7394	3.7915
	12.6450	0.7399	0.2055	0.0098	0.7384	3.7863
	12.6550	0.7389	0.2131	0.0102	0.7374	3.7811
	12.6650	0.7379	0.2166	0.0103	0.7364	3.7759
	12.6750	0.7370	0.1877	0.0090	0.7354	3.7710
	12.6850	0.7360	0.1548	0.0074	0.7344	3.7661
	12.6950	0.7350	0.1462	0.0070	0.7334	3.7609
	12.7050	0.7340	0.1353	0.0065	0.7324	3.7556
	12.7150	0.7330	0.1414	0.0068	0.7314	3.7505
	12.7250	0.7320	0.1592	0.0076	0.7304	3.7453
	12.7350	0.7310	0.1685	0.0081	0.7294	3.7403
	12.7450	0.7300	0.2101	0.0100	0.7284	3.7352
	12.7550	0.7289	0.2520	0.0120	0.7274	3.7297
	12.7650	0.7279	0.2697	0.0129	0.7263	3.7244
	12.7750	0.7268	0.2516	0.0120	0.7253	3.7191
	12.7850	0.7258	0.2080	0.0099	0.7243	3.7139
	12.7950	0.7248	0.1816	0.0087	0.7233	3.7087
	12.8050	0.7238	0.1775	0.0085	0.7223	3.7037
	12.8150	0.7229	0.1859	0.0089	0.7213	3.6988
	12.8250	0.7219	0.1806	0.0086	0.7203	3.6937
	12.8350	0.7209	0.1844	0.0088	0.7194	3.6887
	12.8450	0.7199	0.2013	0.0096	0.7184	3.6836
	12.8550	0.7189	0.2488	0.0119	0.7173	3.6781
	12.8650	0.7178	0.2773	0.0133	0.7162	3.6726
	12.8750	0.7168	0.2864	0.0137	0.7152	3.6676
	12.8850	0.7158	0.2678	0.0128	0.7142	3.6625
	12.8950	0.7148	0.2535	0.0121	0.7133	3.6575
	12.9050	0.7139	0.2426	0.0116	0.7123	3.6526
	12.9150	0.7128	0.2214	0.0106	0.7113	3.6473
	12.9250	0.7118	0.1793	0.0086	0.7102	3.6419
	12.9350	0.7108	0.1593	0.0076	0.7092	3.6367
	12.9450	0.7098	0.1792	0.0086	0.7082	3.6317
	12.9550	0.7088	0.1754	0.0084	0.7073	3.6267
	12.9650	0.7079	0.1846	0.0088	0.7063	3.6217
	12.9750	0.7069	0.1975	0.0094	0.7053	3.6167
	12.9850	0.7059	0.2233	0.0107	0.7044	3.6118
	12.9950	0.7049	0.2377	0.0114	0.7034	3.6068
	13.0050	0.7039	0.2379	0.0114	0.7023	3.6014
	13.0150	0.7029	0.2370	0.0113	0.7013	3.5961
	13.0250	0.7019	0.2265	0.0108	0.7003	3.5910
	13.0350	0.7008	0.2385	0.0114	0.6993	3.5857
	13.0450	0.6998	0.2503	0.0120	0.6983	3.5806
	13.0550	0.6988	0.2515	0.0120	0.6973	3.5755
	13.0650	0.6978	0.2501	0.0119	0.6963	3.5704
	13.0750	0.6968	0.2128	0.0102	0.6953	3.5653
	13.0850	0.6959	0.1858	0.0089	0.6943	3.5602
	13.0950	0.6949	0.1844	0.0088	0.6933	3.5551
	13.1050	0.6938	0.1664	0.0080	0.6923	3.5498
	13.1150	0.6928	0.1730	0.0083	0.6912	3.5446
	13.1250	0.6918	0.1820	0.0087	0.6902	3.5393
	13.1350	0.6908	0.1895	0.0091	0.6892	3.5340
	13.1450	0.6898	0.1844	0.0088	0.6882	3.5291
	13.1550	0.6888	0.1994	0.0095	0.6873	3.5243
	13.1650	0.6879	0.1949	0.0093	0.6863	3.5194
	13.1750	0.6869	0.1711	0.0082	0.6854	3.5144
	13.1850	0.6859	0.1623	0.0078	0.6844	3.5094
	13.1950	0.6849	0.1783	0.0085	0.6834	3.5042
	13.2050	0.6840	0.1916	0.0092	0.6824	3.4992
	13.2150	0.6829	0.2035	0.0097	0.6814	3.4940
	13.2250	0.6819	0.2149	0.0103	0.6803	3.4886
	13.2350	0.6808	0.2134	0.0102	0.6793	3.4832
	13.2450	0.6798	0.1990	0.0095	0.6783	3.4780
	13.2550	0.6788	0.1866	0.0089	0.6773	3.4728
	13.2650	0.6778	0.1830	0.0087	0.6763	3.4677
	13.2750	0.6768	0.2080	0.0099	0.6753	3.4627
	13.2850	0.6759	0.1946	0.0093	0.6743	3.4578
	13.2950	0.6749	0.1926	0.0092	0.6734	3.4528
	13.3050	0.6739	0.2149	0.0103	0.6723	3.4474
	13.3150	0.6728	0.2198	0.0105	0.6712	3.4420
	13.3250	0.6718	0.2265	0.0108	0.6702	3.4368
	13.3350	0.6708	0.2186	0.0104	0.6692	3.4316
	13.3450	0.6698	0.2117	0.0101	0.6682	3.4266
	13.3550	0.6688	0.2180	0.0104	0.6673	3.4217
	13.3650	0.6679	0.2094	0.0100	0.6663	3.4167
	13.3750	0.6669	0.1930	0.0092	0.6654	3.4119
	13.3850	0.6660	0.1862	0.0089	0.6644	3.4069
	13.3950	0.6649	0.1733	0.0083	0.6634	3.4017
	13.4050	0.6640	0.1691	0.0081	0.6624	3.3966
	13.4150	0.6629	0.1595	0.0076	0.6614	3.3913
	13.4250	0.6618	0.1641	0.0078	0.6603	3.3858
	13.4350	0.6608	0.1776	0.0085	0.6592	3.3802
	13.4450	0.6598	0.2241	0.0107	0.6582	3.3752
	13.4550	0.6588	0.2104	0.0101	0.6572	3.3701
	13.4650	0.6578	0.1896	0.0091	0.6562	3.3651
	13.4750	0.6568	0.1677	0.0080	0.6553	3.3601
	13.4850	0.6559	0.1589	0.0076	0.6543	3.3552
	13.4950	0.6549	0.1665	0.0080	0.6534	3.3504
	13.5050	0.6540	0.1909	0.0091	0.6524	3.3454
	13.5150	0.6530	0.1992	0.0095	0.6514	3.3402
	13.5250	0.6519	0.2017	0.0096	0.6504	3.3349
	13.5350	0.6508	0.2075	0.0099	0.6493	3.3294
	13.5450	0.6498	0.2002	0.0096	0.6482	3.3240
	13.5550	0.6488	0.1792	0.0086	0.6472	3.3187
	13.5650	0.6478	0.1805	0.0086	0.6462	3.3137
	13.5750	0.6468	0.1838	0.0088	0.6453	3.3087
	13.5850	0.6458	0.1716	0.0082	0.6443	3.3038
	13.5950	0.6449	0.1685	0.0080	0.6433	3.2988
	13.6050	0.6439	0.2051	0.0098	0.6423	3.2937
	13.6150	0.6428	0.2428	0.0116	0.6413	3.2884
	13.6250	0.6418	0.2666	0.0127	0.6402	3.2829
	13.6350	0.6408	0.2882	0.0138	0.6392	3.2777
	13.6450	0.6398	0.2670	0.0128	0.6382	3.2726
	13.6550	0.6388	0.2557	0.0122	0.6372	3.2676
	13.6650	0.6378	0.2234	0.0107	0.6362	3.2625
	13.6750	0.6368	0.2097	0.0100	0.6352	3.2574
	13.6850	0.6358	0.2172	0.0104	0.6342	3.2523
	13.6950	0.6348	0.2282	0.0109	0.6332	3.2471
	13.7050	0.6338	0.2264	0.0108	0.6323	3.2421
	13.7150	0.6329	0.2498	0.0119	0.6313	3.2373
	13.7250	0.6319	0.2550	0.0122	0.6303	3.2321
	13.7350	0.6308	0.2355	0.0113	0.6293	3.2268
	13.7450	0.6298	0.2113	0.0101	0.6282	3.2215
	13.7550	0.6288	0.2115	0.0101	0.6273	3.2165
	13.7650	0.6278	0.2109	0.0101	0.6263	3.2114
	13.7750	0.6268	0.2007	0.0096	0.6253	3.2063
	13.7850	0.6259	0.1600	0.0076	0.6243	3.2014
	13.7950	0.6248	0.1471	0.0070	0.6233	3.1960
	13.8050	0.6238	0.1370	0.0065	0.6222	3.1906
	13.8150	0.6228	0.1398	0.0067	0.6212	3.1855
	13.8250	0.6218	0.1455	0.0069	0.6202	3.1805
	13.8350	0.6208	0.1643	0.0078	0.6192	3.1753
	13.8450	0.6198	0.1645	0.0079	0.6182	3.1702
	13.8550	0.6188	0.1759	0.0084	0.6173	3.1652
	13.8650	0.6178	0.2061	0.0098	0.6163	3.1600
	13.8750	0.6168	0.2294	0.0110	0.6153	3.1550
	13.8850	0.6158	0.2198	0.0105	0.6142	3.1497
	13.8950	0.6148	0.2031	0.0097	0.6132	3.1445
	13.9050	0.6138	0.1880	0.0090	0.6122	3.1394
	13.9150	0.6128	0.1582	0.0076	0.6113	3.1344
	13.9250	0.6118	0.1441	0.0069	0.6103	3.1294
	13.9350	0.6108	0.1633	0.0078	0.6093	3.1242
	13.9450	0.6099	0.1566	0.0075	0.6083	3.1192
	13.9550	0.6088	0.1566	0.0075	0.6073	3.1139
	13.9650	0.6078	0.1815	0.0087	0.6062	3.1085
	13.9750	0.6068	0.1851	0.0088	0.6052	3.1033
	13.9850	0.6058	0.1779	0.0085	0.6042	3.0982
	13.9950	0.6048	0.1760	0.0084	0.6032	3.0932
	14.0050	0.6038	0.1676	0.0080	0.6023	3.0882
	14.0150	0.6028	0.1807	0.0086	0.6013	3.0832
	14.0250	0.6018	0.1736	0.0083	0.6002	3.0779
	14.0350	0.6008	0.1447	0.0069	0.5992	3.0728
	14.0450	0.5998	0.1678	0.0080	0.5983	3.0677
	14.0550	0.5988	0.1930	0.0092	0.5972	3.0625
	14.0650	0.5978	0.1833	0.0088	0.5963	3.0575
	14.0750	0.5968	0.1873	0.0089	0.5953	3.0525
	14.0850	0.5959	0.1828	0.0087	0.5943	3.0474
	14.0950	0.5948	0.1724	0.0082	0.5933	3.0422
	14.1050	0.5938	0.1976	0.0094	0.5922	3.0369
	14.1150	0.5928	0.1989	0.0095	0.5912	3.0316
	14.1250	0.5918	0.1578	0.0075	0.5902	3.0265
	14.1350	0.5908	0.0978	0.0047	0.5892	3.0213
	14.1450	0.5897	0.0880	0.0042	0.5882	3.0160
	14.1550	0.5887	0.0882	0.0042	0.5872	3.0109
	14.1650	0.5878	0.1081	0.0052	0.5862	3.0061
	14.1750	0.5869	0.1277	0.0061	0.5853	3.0013
	14.1850	0.5859	0.1528	0.0073	0.5844	2.9965
	14.1950	0.5849	0.1479	0.0071	0.5833	2.9913
	14.2050	0.5839	0.1329	0.0063	0.5823	2.9859
	14.2150	0.5828	0.1155	0.0055	0.5813	2.9806
	14.2250	0.5818	0.1376	0.0066	0.5802	2.9752
	14.2350	0.5808	0.1731	0.0083	0.5792	2.9701
	14.2450	0.5798	0.1760	0.0084	0.5782	2.9650
	14.2550	0.5787	0.1693	0.0081	0.5772	2.9597
	14.2650	0.5777	0.1613	0.0077	0.5762	2.9544
	14.2750	0.5767	0.1540	0.0074	0.5751	2.9492
	14.2850	0.5758	0.1445	0.0069	0.5742	2.9444
	14.2950	0.5748	0.1236	0.0059	0.5732	2.9395
	14.3050	0.5738	0.1220	0.0058	0.5723	2.9346
	14.3150	0.5729	0.1327	0.0063	0.5713	2.9295
	14.3250	0.5718	0.1583	0.0076	0.5703	2.9242
	14.3350	0.5708	0.1738	0.0083	0.5693	2.9190
	14.3450	0.5698	0.1649	0.0079	0.5682	2.9137
	14.3550	0.5687	0.1633	0.0078	0.5672	2.9084
	14.3650	0.5677	0.1621	0.0077	0.5662	2.9033
	14.3750	0.5668	0.1451	0.0069	0.5652	2.8984
	14.3850	0.5658	0.1491	0.0071	0.5643	2.8935
	14.3950	0.5649	0.1642	0.0078	0.5633	2.8887
	14.4050	0.5639	0.1753	0.0084	0.5624	2.8836
	14.4150	0.5629	0.1754	0.0084	0.5613	2.8784
	14.4250	0.5618	0.1244	0.0059	0.5602	2.8728
	14.4350	0.5607	0.0947	0.0045	0.5592	2.8674
	14.4450	0.5598	0.1251	0.0060	0.5582	2.8623
	14.4550	0.5588	0.1554	0.0074	0.5572	2.8574
	14.4650	0.5578	0.1760	0.0084	0.5563	2.8523
	14.4750	0.5568	0.1648	0.0079	0.5552	2.8471
	14.4850	0.5558	0.1576	0.0075	0.5542	2.8419
	14.4950	0.5548	0.1550	0.0074	0.5532	2.8369
	14.5050	0.5539	0.1319	0.0063	0.5523	2.8321
	14.5150	0.5529	0.1343	0.0064	0.5514	2.8272
	14.5250	0.5519	0.1135	0.0054	0.5503	2.8220
	14.5350	0.5508	0.1092	0.0052	0.5493	2.8166
	14.5450	0.5498	0.1210	0.0058	0.5482	2.8111
	14.5550	0.5486	0.1417	0.0068	0.5471	2.8053
	14.5650	0.5476	0.1585	0.0076	0.5460	2.7999
	14.5750	0.5466	0.1549	0.0074	0.5451	2.7949
	14.5850	0.5457	0.1547	0.0074	0.5442	2.7903
	14.5950	0.5448	0.1328	0.0063	0.5432	2.7856
	14.6050	0.5438	0.1146	0.0055	0.5422	2.7805
	14.6150	0.5428	0.1214	0.0058	0.5412	2.7753
	14.6250	0.5417	0.1251	0.0060	0.5401	2.7697
	14.6350	0.5406	0.1246	0.0060	0.5391	2.7643
	14.6450	0.5397	0.1336	0.0064	0.5381	2.7594
	14.6550	0.5387	0.1230	0.0059	0.5371	2.7544
	14.6650	0.5377	0.1047	0.0050	0.5361	2.7492
	14.6750	0.5367	0.1046	0.0050	0.5351	2.7441
	14.6850	0.5357	0.1071	0.0051	0.5342	2.7391
	14.6950	0.5347	0.1180	0.0056	0.5332	2.7341
	14.7050	0.5338	0.1206	0.0058	0.5322	2.7291
	14.7150	0.5328	0.0978	0.0047	0.5312	2.7240
	14.7250	0.5317	0.1173	0.0056	0.5302	2.7187
	14.7350	0.5307	0.1581	0.0076	0.5291	2.7132
	14.7450	0.5297	0.1572	0.0075	0.5281	2.7082
	14.7550	0.5288	0.1692	0.0081	0.5272	2.7034
	14.7650	0.5278	0.1728	0.0083	0.5262	2.6985
	14.7750	0.5268	0.1472	0.0070	0.5253	2.6935
	14.7850	0.5258	0.1347	0.0064	0.5243	2.6884
	14.7950	0.5248	0.1238	0.0059	0.5232	2.6830
	14.8050	0.5237	0.0996	0.0048	0.5222	2.6777
	14.8150	0.5227	0.0632	0.0030	0.5211	2.6723
	14.8250	0.5217	0.0762	0.0036	0.5201	2.6671
	14.8350	0.5207	0.0981	0.0047	0.5192	2.6621
	14.8450	0.5197	0.1209	0.0058	0.5182	2.6572
	14.8550	0.5188	0.1089	0.0052	0.5172	2.6521
	14.8650	0.5177	0.0840	0.0040	0.5162	2.6467
	14.8750	0.5167	0.0904	0.0043	0.5151	2.6415
	14.8850	0.5157	0.1197	0.0057	0.5142	2.6366
	14.8950	0.5148	0.0980	0.0047	0.5132	2.6317
	14.9050	0.5138	0.0928	0.0044	0.5123	2.6267
	14.9150	0.5128	0.1075	0.0051	0.5112	2.6215
	14.9250	0.5118	0.1190	0.0057	0.5102	2.6163
	14.9350	0.5108	0.1257	0.0060	0.5092	2.6111
	14.9450	0.5098	0.1502	0.0072	0.5082	2.6060
	14.9550	0.5088	0.1674	0.0080	0.5072	2.6008
	14.9650	0.5077	0.1716	0.0082	0.5062	2.5956
	14.9750	0.5067	0.1790	0.0086	0.5052	2.5904
	14.9850	0.5058	0.1694	0.0081	0.5042	2.5854
	14.9950	0.5048	0.1424	0.0068	0.5032	2.5803
	15.0050	0.5037	0.1297	0.0062	0.5022	2.5751
	15.0150	0.5028	0.1414	0.0068	0.5012	2.5701
	15.0250	0.5018	0.1471	0.0070	0.5002	2.5650
	15.0350	0.5008	0.1551	0.0074	0.4992	2.5599
	15.0450	0.4998	0.1364	0.0065	0.4982	2.5547
	15.0550	0.4987	0.1052	0.0050	0.4972	2.5495
	15.0650	0.4978	0.0821	0.0039	0.4962	2.5444
	15.0750	0.4968	0.0679	0.0032	0.4953	2.5398
	15.0850	0.4959	0.0949	0.0045	0.4944	2.5349
	15.0950	0.4949	0.1155	0.0055	0.4934	2.5298
	15.1050	0.4938	0.1209	0.0058	0.4923	2.5243
	15.1150	0.4927	0.1139	0.0054	0.4912	2.5187
	15.1250	0.4917	0.0951	0.0045	0.4901	2.5133
	15.1350	0.4907	0.0927	0.0044	0.4891	2.5082
	15.1450	0.4898	0.0969	0.0046	0.4882	2.5034
	15.1550	0.4887	0.1142	0.0055	0.4872	2.4982
	15.1650	0.4878	0.1363	0.0065	0.4862	2.4932
	15.1750	0.4868	0.1753	0.0084	0.4853	2.4883
	15.1850	0.4859	0.2106	0.0101	0.4843	2.4835
	15.1950	0.4849	0.1916	0.0092	0.4834	2.4786
	15.2050	0.4839	0.1579	0.0075	0.4824	2.4734
	15.2150	0.4829	0.1381	0.0066	0.4814	2.4683
	15.2250	0.4818	0.1324	0.0063	0.4803	2.4626
	15.2350	0.4807	0.1234	0.0059	0.4792	2.4570
	15.2450	0.4797	0.1236	0.0059	0.4781	2.4517
	15.2550	0.4787	0.1357	0.0065	0.4771	2.4465
	15.2650	0.4777	0.1557	0.0074	0.4761	2.4414
	15.2750	0.4767	0.1640	0.0078	0.4752	2.4365
	15.2850	0.4758	0.1466	0.0070	0.4742	2.4317
	15.2950	0.4748	0.1348	0.0064	0.4733	2.4268
	15.3050	0.4738	0.1461	0.0070	0.4723	2.4217
	15.3150	0.4728	0.1242	0.0059	0.4712	2.4164
	15.3250	0.4717	0.1008	0.0048	0.4702	2.4110
	15.3350	0.4707	0.1226	0.0059	0.4692	2.4058
	15.3450	0.4697	0.1509	0.0072	0.4682	2.4007
	15.3550	0.4687	0.1708	0.0082	0.4671	2.3954
	15.3650	0.4677	0.1633	0.0078	0.4661	2.3901
	15.3750	0.4667	0.1357	0.0065	0.4651	2.3851
	15.3850	0.4657	0.1176	0.0056	0.4642	2.3802
	15.3950	0.4648	0.1208	0.0058	0.4632	2.3752
	15.4050	0.4638	0.1385	0.0066	0.4622	2.3702
	15.4150	0.4628	0.1439	0.0069	0.4613	2.3652
	15.4250	0.4618	0.1418	0.0068	0.4602	2.3598
	15.4350	0.4607	0.1336	0.0064	0.4592	2.3545
	15.4450	0.4597	0.1151	0.0055	0.4582	2.3493
	15.4550	0.4587	0.1113	0.0053	0.4572	2.3443
	15.4650	0.4577	0.1047	0.0050	0.4561	2.3390
	15.4750	0.4567	0.1054	0.0050	0.4551	2.3339
	15.4850	0.4557	0.1072	0.0051	0.4542	2.3288
	15.4950	0.4547	0.1041	0.0050	0.4532	2.3237
	15.5050	0.4537	0.0928	0.0044	0.4522	2.3186
	15.5150	0.4527	0.0880	0.0042	0.4512	2.3134
	15.5250	0.4517	0.0881	0.0042	0.4501	2.3082
	15.5350	0.4507	0.1004	0.0048	0.4491	2.3029
	15.5450	0.4497	0.1095	0.0052	0.4481	2.2978
	15.5550	0.4487	0.1245	0.0059	0.4471	2.2927
	15.5650	0.4477	0.1448	0.0069	0.4461	2.2876
	15.5750	0.4467	0.1362	0.0065	0.4451	2.2824
	15.5850	0.4457	0.1338	0.0064	0.4441	2.2773
	15.5950	0.4447	0.1503	0.0072	0.4431	2.2722
	15.6050	0.4437	0.1597	0.0076	0.4421	2.2670
	15.6150	0.4427	0.1759	0.0084	0.4411	2.2620
	15.6250	0.4417	0.1944	0.0093	0.4401	2.2569
	15.6350	0.4407	0.1868	0.0089	0.4391	2.2518
	15.6450	0.4397	0.1765	0.0084	0.4381	2.2466
	15.6550	0.4387	0.1377	0.0066	0.4371	2.2415
	15.6650	0.4377	0.0969	0.0046	0.4362	2.2366
	15.6750	0.4368	0.0707	0.0034	0.4352	2.2317
	15.6850	0.4359	0.0509	0.0024	0.4343	2.2270
	15.6950	0.4348	0.0445	0.0021	0.4333	2.2218
	15.7050	0.4338	0.0671	0.0032	0.4322	2.2165
	15.7150	0.4328	0.0858	0.0041	0.4312	2.2112
	15.7250	0.4317	0.1136	0.0054	0.4302	2.2059
	15.7350	0.4307	0.1580	0.0075	0.4292	2.2008
	15.7450	0.4298	0.1737	0.0083	0.4282	2.1958
	15.7550	0.4288	0.1625	0.0078	0.4272	2.1907
	15.7650	0.4278	0.1666	0.0080	0.4263	2.1858
	15.7750	0.4268	0.1411	0.0067	0.4253	2.1808
	15.7850	0.4259	0.1039	0.0050	0.4243	2.1757
	15.7950	0.4249	0.0996	0.0048	0.4233	2.1706
	15.8050	0.4238	0.0934	0.0045	0.4223	2.1654
	15.8150	0.4228	0.0630	0.0030	0.4213	2.1602
	15.8250	0.4218	0.0755	0.0036	0.4202	2.1547
	15.8350	0.4207	0.0832	0.0040	0.4192	2.1494
	15.8450	0.4197	0.0830	0.0040	0.4181	2.1442
	15.8550	0.4187	0.0888	0.0042	0.4171	2.1390
	15.8650	0.4177	0.1153	0.0055	0.4161	2.1338
	15.8750	0.4167	0.1457	0.0070	0.4151	2.1288
	15.8850	0.4157	0.1689	0.0081	0.4142	2.1237
	15.8950	0.4147	0.1653	0.0079	0.4132	2.1186
	15.9050	0.4137	0.1503	0.0072	0.4122	2.1136
	15.9150	0.4128	0.1268	0.0061	0.4112	2.1085
	15.9250	0.4117	0.1196	0.0057	0.4101	2.1031
	15.9350	0.4107	0.1208	0.0058	0.4091	2.0979
	15.9450	0.4097	0.1248	0.0060	0.4081	2.0928
	15.9550	0.4087	0.1362	0.0065	0.4072	2.0878
	15.9650	0.4077	0.1525	0.0073	0.4062	2.0829
	15.9750	0.4068	0.1225	0.0059	0.4052	2.0780
	15.9850	0.4058	0.0844	0.0040	0.4043	2.0729
	15.9950	0.4048	0.0694	0.0033	0.4033	2.0680
	16.0050	0.4038	0.0653	0.0031	0.4023	2.0628
	16.0150	0.4028	0.0619	0.0030	0.4013	2.0576
	16.0250	0.4018	0.0733	0.0035	0.4003	2.0524
	16.0350	0.4008	0.0832	0.0040	0.3992	2.0471
	16.0450	0.3998	0.0980	0.0047	0.3982	2.0420
	16.0550	0.3988	0.0875	0.0042	0.3972	2.0368
	16.0650	0.3978	0.0670	0.0032	0.3962	2.0318
	16.0750	0.3968	0.0680	0.0032	0.3953	2.0268
	16.0850	0.3958	0.1002	0.0048	0.3943	2.0217
	16.0950	0.3948	0.1119	0.0053	0.3933	2.0166
	16.1050	0.3938	0.1012	0.0048	0.3922	2.0113
	16.1150	0.3928	0.0910	0.0043	0.3912	2.0060
	16.1250	0.3917	0.0972	0.0046	0.3902	2.0007
	16.1350	0.3907	0.1080	0.0052	0.3891	1.9953
	16.1450	0.3896	0.1052	0.0050	0.3881	1.9900
	16.1550	0.3886	0.0971	0.0046	0.3871	1.9848
	16.1650	0.3876	0.0934	0.0045	0.3861	1.9798
	16.1750	0.3867	0.1048	0.0050	0.3851	1.9749
	16.1850	0.3858	0.0961	0.0046	0.3842	1.9703
	16.1950	0.3848	0.1000	0.0048	0.3833	1.9654
	16.2050	0.3839	0.0874	0.0042	0.3823	1.9603
	16.2150	0.3828	0.0938	0.0045	0.3813	1.9550
	16.2250	0.3817	0.0991	0.0047	0.3802	1.9495
	16.2350	0.3807	0.0750	0.0036	0.3791	1.9440
	16.2450	0.3796	0.0570	0.0027	0.3781	1.9388
	16.2550	0.3786	0.0249	0.0012	0.3771	1.9336
	16.2650	0.3777	0.0179	0.0009	0.3762	1.9288
	16.2750	0.3768	0.0347	0.0017	0.3752	1.9239
	16.2850	0.3758	0.0704	0.0034	0.3742	1.9189
	16.2950	0.3748	0.1101	0.0053	0.3732	1.9137
	16.3050	0.3738	0.1098	0.0052	0.3722	1.9087
	16.3150	0.3728	0.1072	0.0051	0.3713	1.9037
	16.3250	0.3718	0.0915	0.0044	0.3703	1.8986
	16.3350	0.3708	0.0755	0.0036	0.3692	1.8934
	16.3450	0.3697	0.0498	0.0024	0.3682	1.8878
	16.3550	0.3687	0.0408	0.0019	0.3671	1.8825
	16.3650	0.3677	0.0514	0.0025	0.3661	1.8774
	16.3750	0.3667	0.0526	0.0025	0.3652	1.8725
	16.3850	0.3658	0.0673	0.0032	0.3642	1.8676
	16.3950	0.3647	0.1002	0.0048	0.3632	1.8623
	16.4050	0.3637	0.0760	0.0036	0.3622	1.8572
	16.4150	0.3627	0.0649	0.0031	0.3612	1.8519
	16.4250	0.3617	0.0588	0.0028	0.3601	1.8467
	16.4350	0.3607	0.0631	0.0030	0.3591	1.8416
	16.4450	0.3597	0.0673	0.0032	0.3582	1.8367
	16.4550	0.3588	0.0536	0.0026	0.3572	1.8317
	16.4650	0.3578	0.0495	0.0024	0.3562	1.8265
	16.4750	0.3567	0.0683	0.0033	0.3552	1.8213
	16.4850	0.3557	0.0797	0.0038	0.3541	1.8159
	16.4950	0.3547	0.0730	0.0035	0.3531	1.8108
	16.5050	0.3537	0.0815	0.0039	0.3521	1.8056
	16.5150	0.3527	0.0918	0.0044	0.3511	1.8006
	16.5250	0.3517	0.0743	0.0035	0.3502	1.7956
	16.5350	0.3507	0.0864	0.0041	0.3492	1.7905
	16.5450	0.3498	0.1047	0.0050	0.3482	1.7855
	16.5550	0.3487	0.0880	0.0042	0.3472	1.7803
	16.5650	0.3477	0.0563	0.0027	0.3462	1.7752
	16.5750	0.3467	0.0062	0.0003	0.3452	1.7699
	16.5850	0.3457	0.0011	0.0001	0.3441	1.7645
	16.5950	0.3447	0.0267	0.0013	0.3431	1.7595
	16.6050	0.3437	0.0831	0.0040	0.3421	1.7544
	16.6150	0.3427	0.1020	0.0049	0.3412	1.7495
	16.6250	0.3417	0.0956	0.0046	0.3402	1.7444
	16.6350	0.3407	0.0729	0.0035	0.3392	1.7393
	16.6450	0.3398	0.0805	0.0038	0.3382	1.7344
	16.6550	0.3388	0.0916	0.0044	0.3372	1.7292
	16.6650	0.3378	0.0902	0.0043	0.3362	1.7241
	16.6750	0.3368	0.0481	0.0023	0.3352	1.7190
	16.6850	0.3358	0.0314	0.0015	0.3342	1.7139
	16.6950	0.3348	0.0496	0.0024	0.3332	1.7087
	16.7050	0.3338	0.0816	0.0039	0.3322	1.7036
	16.7150	0.3328	0.0957	0.0046	0.3313	1.6986
	16.7250	0.3318	0.0816	0.0039	0.3302	1.6933
	16.7350	0.3308	0.1034	0.0049	0.3292	1.6882
	16.7450	0.3298	0.1371	0.0065	0.3282	1.6831
	16.7550	0.3288	0.1344	0.0064	0.3272	1.6779
	16.7650	0.3278	0.0992	0.0047	0.3262	1.6728
	16.7750	0.3268	0.0943	0.0045	0.3252	1.6678
	16.7850	0.3258	0.0680	0.0032	0.3243	1.6629
	16.7950	0.3248	0.0746	0.0036	0.3233	1.6577
	16.8050	0.3238	0.0672	0.0032	0.3223	1.6525
	16.8150	0.3228	0.0427	0.0020	0.3213	1.6473
	16.8250	0.3218	0.0531	0.0025	0.3202	1.6421
	16.8350	0.3208	0.0386	0.0018	0.3192	1.6368
	16.8450	0.3198	0.0250	0.0012	0.3182	1.6317
	16.8550	0.3187	0.0204	0.0010	0.3172	1.6264
	16.8650	0.3177	0.0293	0.0014	0.3162	1.6213
	16.8750	0.3168	0.0710	0.0034	0.3153	1.6166
	16.8850	0.3159	0.0851	0.0041	0.3143	1.6118
	16.8950	0.3149	0.0556	0.0027	0.3134	1.6068
	16.9050	0.3139	0.0359	0.0017	0.3123	1.6016
	16.9150	0.3128	0.0249	0.0012	0.3113	1.5961
	16.9250	0.3118	0.0306	0.0015	0.3102	1.5906
	16.9350	0.3107	0.0605	0.0029	0.3092	1.5855
	16.9450	0.3098	0.0642	0.0031	0.3082	1.5804
	16.9550	0.3087	0.0857	0.0041	0.3072	1.5752
	16.9650	0.3077	0.1036	0.0049	0.3062	1.5700
	16.9750	0.3068	0.1052	0.0050	0.3052	1.5650
	16.9850	0.3058	0.0938	0.0045	0.3043	1.5603
	16.9950	0.3049	0.0987	0.0047	0.3033	1.5554
	17.0050	0.3039	0.0786	0.0038	0.3023	1.5503
	17.0150	0.3028	0.0438	0.0021	0.3013	1.5450
	17.0250	0.3018	0.0200	0.0010	0.3003	1.5397
	17.0350	0.3008	0.0362	0.0017	0.2992	1.5344
	17.0450	0.2998	0.0317	0.0015	0.2982	1.5292
	17.0550	0.2988	0.0225	0.0011	0.2972	1.5241
	17.0650	0.2977	0.0196	0.0009	0.2962	1.5188
	17.0750	0.2967	0.0130	0.0006	0.2952	1.5137
	17.0850	0.2958	-0.0129	-0.0006	0.2942	1.5087
	17.0950	0.2948	-0.0130	-0.0006	0.2933	1.5038
	17.1050	0.2938	0.0009	0.0000	0.2922	1.4986
	17.1150	0.2928	0.0138	0.0007	0.2912	1.4932
	17.1250	0.2917	0.0174	0.0008	0.2902	1.4879
	17.1350	0.2907	0.0176	0.0008	0.2892	1.4827
	17.1450	0.2897	0.0325	0.0016	0.2882	1.4776
	17.1550	0.2887	0.0547	0.0026	0.2871	1.4722
	17.1650	0.2876	0.0753	0.0036	0.2861	1.4670
	17.1750	0.2867	0.0784	0.0037	0.2851	1.4621
	17.1850	0.2858	0.0515	0.0025	0.2842	1.4574
	17.1950	0.2848	0.0522	0.0025	0.2832	1.4523
	17.2050	0.2838	0.0846	0.0040	0.2822	1.4471
	17.2150	0.2827	0.1094	0.0052	0.2812	1.4419
	17.2250	0.2817	0.0846	0.0040	0.2801	1.4365
	17.2350	0.2807	0.0600	0.0029	0.2792	1.4315
	17.2450	0.2798	0.0649	0.0031	0.2782	1.4267
	17.2550	0.2788	0.0561	0.0027	0.2772	1.4215
	17.2650	0.2777	0.0267	0.0013	0.2762	1.4162
	17.2750	0.2768	0.0312	0.0015	0.2752	1.4112
	17.2850	0.2758	0.0303	0.0014	0.2742	1.4062
	17.2950	0.2748	0.0429	0.0021	0.2732	1.4011
	17.3050	0.2738	0.0769	0.0037	0.2722	1.3959
	17.3150	0.2728	0.0644	0.0031	0.2712	1.3908
	17.3250	0.2718	0.0349	0.0017	0.2702	1.3856
	17.3350	0.2708	0.0267	0.0013	0.2692	1.3804
	17.3450	0.2697	0.0248	0.0012	0.2682	1.3752
	17.3550	0.2687	0.0351	0.0017	0.2672	1.3699
	17.3650	0.2677	0.0446	0.0021	0.2661	1.3647
	17.3750	0.2667	0.0471	0.0022	0.2652	1.3598
	17.3850	0.2658	0.0515	0.0025	0.2642	1.3548
	17.3950	0.2647	0.0392	0.0019	0.2632	1.3494
	17.4050	0.2637	0.0135	0.0006	0.2621	1.3442
	17.4150	0.2627	0.0019	0.0001	0.2612	1.3392
	17.4250	0.2617	0.0142	0.0007	0.2602	1.3341
	17.4350	0.2608	0.0270	0.0013	0.2592	1.3292
	17.4450	0.2598	0.0493	0.0024	0.2582	1.3242
	17.4550	0.2588	0.0715	0.0034	0.2573	1.3192
	17.4650	0.2578	0.0770	0.0037	0.2563	1.3142
	17.4750	0.2569	0.1059	0.0051	0.2553	1.3092
	17.4850	0.2559	0.1031	0.0049	0.2543	1.3040
	17.4950	0.2549	0.0737	0.0035	0.2533	1.2989
	17.5050	0.2539	0.0151	0.0007	0.2523	1.2940
	17.5150	0.2529	0.0000	0.0000	0.2513	1.2889
	17.5250	0.2518	0.0325	0.0016	0.2503	1.2834
	17.5350	0.2508	0.0491	0.0023	0.2492	1.2780
	17.5450	0.2497	0.0565	0.0027	0.2482	1.2726
	17.5550	0.2487	0.0765	0.0037	0.2471	1.2673
	17.5650	0.2477	0.0806	0.0038	0.2462	1.2622
	17.5750	0.2468	0.0776	0.0037	0.2452	1.2574
	17.5850	0.2458	0.0702	0.0034	0.2442	1.2524
	17.5950	0.2448	0.0569	0.0027	0.2432	1.2472
	17.6050	0.2438	0.0453	0.0022	0.2422	1.2421
	17.6150	0.2428	0.0254	0.0012	0.2412	1.2369
	17.6250	0.2418	0.0228	0.0011	0.2402	1.2317
	17.6350	0.2407	0.0242	0.0012	0.2392	1.2263
	17.6450	0.2397	0.0201	0.0010	0.2381	1.2211
	17.6550	0.2387	0.0281	0.0013	0.2371	1.2160
	17.6650	0.2377	0.0449	0.0021	0.2361	1.2108
	17.6750	0.2367	0.0436	0.0021	0.2351	1.2058
	17.6850	0.2358	0.0376	0.0018	0.2342	1.2010
	17.6950	0.2348	0.0464	0.0022	0.2333	1.1961
	17.7050	0.2338	0.0234	0.0011	0.2322	1.1908
	17.7150	0.2327	0.0008	0.0000	0.2312	1.1855
	17.7250	0.2317	0.0068	0.0003	0.2301	1.1801
	17.7350	0.2308	0.0007	0.0000	0.2292	1.1754
	17.7450	0.2298	-0.0160	-0.0008	0.2283	1.1705
	17.7550	0.2288	-0.0033	-0.0002	0.2272	1.1651
	17.7650	0.2277	-0.0112	-0.0005	0.2262	1.1597
	17.7750	0.2267	-0.0152	-0.0007	0.2251	1.1544
	17.7850	0.2257	0.0097	0.0005	0.2241	1.1493
	17.7950	0.2247	0.0332	0.0016	0.2232	1.1444
	17.8050	0.2238	0.0410	0.0020	0.2222	1.1395
	17.8150	0.2228	0.0408	0.0019	0.2212	1.1344
	17.8250	0.2218	0.0499	0.0024	0.2202	1.1292
	17.8350	0.2207	0.0444	0.0021	0.2192	1.1239
	17.8450	0.2197	0.0215	0.0010	0.2182	1.1187
	17.8550	0.2188	-0.0062	-0.0003	0.2172	1.1139
	17.8650	0.2178	-0.0364	-0.0017	0.2163	1.1089
	17.8750	0.2168	-0.0419	-0.0020	0.2153	1.1040
	17.8850	0.2159	-0.0177	-0.0008	0.2143	1.0990
	17.8950	0.2149	0.0262	0.0013	0.2133	1.0937
	17.9050	0.2138	0.0065	0.0003	0.2123	1.0885
	17.9150	0.2128	0.0153	0.0007	0.2112	1.0830
	17.9250	0.2117	0.0272	0.0013	0.2102	1.0778
	17.9350	0.2108	0.0495	0.0024	0.2092	1.0728
	17.9450	0.2098	0.0534	0.0025	0.2082	1.0677
	17.9550	0.2087	0.0381	0.0018	0.2072	1.0623
	17.9650	0.2077	0.0502	0.0024	0.2061	1.0569
	17.9750	0.2067	0.0358	0.0017	0.2052	1.0521
	17.9850	0.2058	0.0235	0.0011	0.2042	1.0472
	17.9950	0.2048	0.0095	0.0005	0.2033	1.0422
	18.0050	0.2038	-0.0199	-0.0009	0.2023	1.0371
	18.0150	0.2028	-0.0328	-0.0016	0.2013	1.0321
	18.0250	0.2018	-0.0088	-0.0004	0.2002	1.0268
	18.0350	0.2008	0.0226	0.0011	0.1992	1.0215
	18.0450	0.1998	0.0441	0.0021	0.1982	1.0164
	18.0550	0.1988	0.0669	0.0032	0.1972	1.0112
	18.0650	0.1977	0.0766	0.0037	0.1962	1.0059
	18.0750	0.1967	0.0746	0.0036	0.1952	1.0007
	18.0850	0.1957	0.0600	0.0029	0.1941	0.9955
	18.0950	0.1947	0.0115	0.0006	0.1932	0.9906
	18.1050	0.1938	-0.0170	-0.0008	0.1922	0.9855
	18.1150	0.1928	-0.0223	-0.0011	0.1912	0.9806
	18.1250	0.1918	-0.0186	-0.0009	0.1902	0.9755
	18.1350	0.1908	-0.0281	-0.0013	0.1892	0.9703
	18.1450	0.1898	-0.0159	-0.0008	0.1882	0.9652
	18.1550	0.1888	-0.0012	-0.0001	0.1872	0.9600
	18.1650	0.1878	0.0000	0.0000	0.1862	0.9548
	18.1750	0.1868	0.0047	0.0002	0.1852	0.9498
	18.1850	0.1858	0.0344	0.0016	0.1842	0.9448
	18.1950	0.1848	0.0430	0.0021	0.1833	0.9397
	18.2050	0.1838	0.0611	0.0029	0.1822	0.9345
	18.2150	0.1828	0.0390	0.0019	0.1812	0.9294
	18.2250	0.1818	0.0142	0.0007	0.1802	0.9243
	18.2350	0.1808	0.0001	0.0000	0.1792	0.9191
	18.2450	0.1798	-0.0026	-0.0001	0.1782	0.9138
	18.2550	0.1787	0.0059	0.0003	0.1772	0.9086
	18.2650	0.1777	0.0297	0.0014	0.1761	0.9032
	18.2750	0.1767	0.0542	0.0026	0.1751	0.8979
	18.2850	0.1757	0.0692	0.0033	0.1741	0.8927
	18.2950	0.1747	0.0723	0.0035	0.1731	0.8877
	18.3050	0.1737	0.0296	0.0014	0.1722	0.8830
	18.3150	0.1728	0.0073	0.0003	0.1712	0.8780
	18.3250	0.1718	-0.0038	-0.0002	0.1702	0.8730
	18.3350	0.1708	0.0069	0.0003	0.1692	0.8676
	18.3450	0.1697	0.0090	0.0004	0.1681	0.8622
	18.3550	0.1686	-0.0115	-0.0006	0.1671	0.8568
	18.3650	0.1676	-0.0194	-0.0009	0.1661	0.8516
	18.3750	0.1667	0.0136	0.0006	0.1651	0.8467
	18.3850	0.1657	0.0316	0.0015	0.1642	0.8418
	18.3950	0.1647	0.0589	0.0028	0.1632	0.8367
	18.4050	0.1637	0.0553	0.0026	0.1622	0.8316
	18.4150	0.1627	0.0685	0.0033	0.1612	0.8265
	18.4250	0.1617	0.0775	0.0037	0.1601	0.8212
	18.4350	0.1606	0.0519	0.0025	0.1591	0.8157
	18.4450	0.1596	0.0227	0.0011	0.1580	0.8103
	18.4550	0.1586	0.0084	0.0004	0.1571	0.8054
	18.4650	0.1576	0.0051	0.0002	0.1561	0.8003
	18.4750	0.1567	-0.0149	-0.0007	0.1551	0.7954
	18.4850	0.1557	-0.0445	-0.0021	0.1541	0.7904
	18.4950	0.1547	-0.0295	-0.0014	0.1531	0.7853
	18.5050	0.1537	-0.0166	-0.0008	0.1521	0.7802
	18.5150	0.1527	-0.0197	-0.0009	0.1512	0.7751
	18.5250	0.1517	-0.0120	-0.0006	0.1502	0.7701
	18.5350	0.1508	-0.0146	-0.0007	0.1492	0.7650
	18.5450	0.1498	-0.0174	-0.0008	0.1482	0.7600
	18.5550	0.1487	-0.0125	-0.0006	0.1472	0.7548
	18.5650	0.1478	-0.0205	-0.0010	0.1462	0.7497
	18.5750	0.1468	-0.0015	-0.0001	0.1452	0.7447
	18.5850	0.1458	0.0065	0.0003	0.1443	0.7398
	18.5950	0.1449	0.0170	0.0008	0.1433	0.7349
	18.6050	0.1439	0.0237	0.0011	0.1423	0.7297
	18.6150	0.1428	0.0064	0.0003	0.1412	0.7243
	18.6250	0.1418	0.0003	0.0000	0.1402	0.7190
	18.6350	0.1407	-0.0014	-0.0001	0.1391	0.7134
	18.6450	0.1396	-0.0408	-0.0019	0.1381	0.7081
	18.6550	0.1386	-0.0542	-0.0026	0.1371	0.7030
	18.6650	0.1377	-0.0449	-0.0021	0.1361	0.6979
	18.6750	0.1367	-0.0157	-0.0008	0.1351	0.6929
	18.6850	0.1357	-0.0092	-0.0004	0.1342	0.6879
	18.6950	0.1347	-0.0152	-0.0007	0.1332	0.6829
	18.7050	0.1337	-0.0334	-0.0016	0.1322	0.6778
	18.7150	0.1328	-0.0522	-0.0025	0.1312	0.6729
	18.7250	0.1318	-0.0564	-0.0027	0.1302	0.6679
	18.7350	0.1308	-0.0534	-0.0026	0.1292	0.6627
	18.7450	0.1298	-0.0481	-0.0023	0.1282	0.6575
	18.7550	0.1288	-0.0303	-0.0014	0.1272	0.6525
	18.7650	0.1278	-0.0240	-0.0011	0.1262	0.6473
	18.7750	0.1268	-0.0255	-0.0012	0.1252	0.6421
	18.7850	0.1257	-0.0075	-0.0004	0.1242	0.6368
	18.7950	0.1247	0.0081	0.0004	0.1231	0.6315
	18.8050	0.1237	0.0400	0.0019	0.1222	0.6264
	18.8150	0.1228	0.0585	0.0028	0.1212	0.6215
	18.8250	0.1218	0.0599	0.0029	0.1202	0.6164
	18.8350	0.1208	0.0087	0.0004	0.1192	0.6114
	18.8450	0.1197	-0.0492	-0.0024	0.1182	0.6061
	18.8550	0.1187	-0.0689	-0.0033	0.1171	0.6007
	18.8650	0.1176	-0.0625	-0.0030	0.1161	0.5952
	18.8750	0.1166	-0.0262	-0.0013	0.1151	0.5901
	18.8850	0.1157	-0.0146	-0.0007	0.1141	0.5852
	18.8950	0.1147	-0.0178	-0.0009	0.1132	0.5803
	18.9050	0.1138	-0.0179	-0.0009	0.1122	0.5754
	18.9150	0.1128	-0.0345	-0.0016	0.1112	0.5704
	18.9250	0.1118	-0.0489	-0.0023	0.1103	0.5654
	18.9350	0.1108	-0.0193	-0.0009	0.1093	0.5602
	18.9450	0.1098	-0.0036	-0.0002	0.1083	0.5551
	18.9550	0.1088	-0.0124	-0.0006	0.1072	0.5497
	18.9650	0.1077	-0.0309	-0.0015	0.1062	0.5445
	18.9750	0.1067	-0.0549	-0.0026	0.1052	0.5393
	18.9850	0.1057	-0.0620	-0.0030	0.1042	0.5343
	18.9950	0.1048	-0.0722	-0.0035	0.1032	0.5292
	19.0050	0.1038	-0.0547	-0.0026	0.1022	0.5240
	19.0150	0.1027	-0.0456	-0.0022	0.1012	0.5188
	19.0250	0.1017	-0.0400	-0.0019	0.1002	0.5137
	19.0350	0.1007	-0.0449	-0.0021	0.0992	0.5086
	19.0450	0.0997	-0.0339	-0.0016	0.0982	0.5035
	19.0550	0.0987	-0.0010	0.0000	0.0971	0.4981
	19.0650	0.0976	0.0138	0.0007	0.0961	0.4926
	19.0750	0.0966	0.0355	0.0017	0.0951	0.4874
	19.0850	0.0956	0.0180	0.0009	0.0941	0.4824
	19.0950	0.0946	0.0207	0.0010	0.0931	0.4773
	19.1050	0.0937	0.0319	0.0015	0.0921	0.4723
	19.1150	0.0927	0.0371	0.0018	0.0911	0.4672
	19.1250	0.0916	0.0450	0.0022	0.0901	0.4620
	19.1350	0.0906	0.0428	0.0020	0.0891	0.4567
	19.1450	0.0896	0.0131	0.0006	0.0880	0.4514
	19.1550	0.0886	-0.0061	-0.0003	0.0870	0.4462
	19.1650	0.0876	0.0052	0.0002	0.0860	0.4412
	19.1750	0.0867	0.0090	0.0004	0.0851	0.4364
	19.1850	0.0857	-0.0010	0.0000	0.0842	0.4317
	19.1950	0.0848	-0.0045	-0.0002	0.0832	0.4268
	19.2050	0.0838	0.0114	0.0005	0.0822	0.4218
	19.2150	0.0828	0.0172	0.0008	0.0812	0.4166
	19.2250	0.0817	-0.0100	-0.0005	0.0802	0.4112
	19.2350	0.0807	-0.0250	-0.0012	0.0791	0.4057
	19.2450	0.0797	-0.0169	-0.0008	0.0781	0.4005
	19.2550	0.0787	-0.0092	-0.0004	0.0771	0.3954
	19.2650	0.0777	0.0023	0.0001	0.0761	0.3904
	19.2750	0.0768	0.0099	0.0005	0.0752	0.3857
	19.2850	0.0758	-0.0173	-0.0008	0.0742	0.3807
	19.2950	0.0748	-0.0468	-0.0022	0.0732	0.3754
	19.3050	0.0737	-0.0545	-0.0026	0.0722	0.3700
	19.3150	0.0727	-0.0305	-0.0015	0.0711	0.3648
	19.3250	0.0717	0.0200	0.0010	0.0701	0.3596
	19.3350	0.0707	0.0585	0.0028	0.0691	0.3543
	19.3450	0.0697	0.0655	0.0031	0.0681	0.3492
	19.3550	0.0687	0.0481	0.0023	0.0671	0.3442
	19.3650	0.0677	-0.0020	-0.0001	0.0661	0.3392
	19.3750	0.0667	-0.0445	-0.0021	0.0652	0.3342
	19.3850	0.0657	-0.0430	-0.0021	0.0642	0.3291
	19.3950	0.0647	-0.0393	-0.0019	0.0631	0.3236
	19.4050	0.0637	-0.0348	-0.0017	0.0621	0.3184
	19.4150	0.0627	-0.0134	-0.0006	0.0611	0.3133
	19.4250	0.0617	0.0080	0.0004	0.0601	0.3082
	19.4350	0.0607	0.0197	0.0009	0.0591	0.3032
	19.4450	0.0597	0.0078	0.0004	0.0582	0.2982
	19.4550	0.0587	0.0138	0.0007	0.0572	0.2932
	19.4650	0.0577	0.0041	0.0002	0.0562	0.2880
	19.4750	0.0568	-0.0140	-0.0007	0.0552	0.2832
	19.4850	0.0558	-0.0174	-0.0008	0.0542	0.2780
	19.4950	0.0548	-0.0176	-0.0008	0.0532	0.2728
	19.5050	0.0537	-0.0148	-0.0007	0.0522	0.2676
	19.5150	0.0527	-0.0186	-0.0009	0.0512	0.2623
	19.5250	0.0517	-0.0366	-0.0017	0.0502	0.2572
	19.5350	0.0507	-0.0373	-0.0018	0.0491	0.2520
	19.5450	0.0497	-0.0356	-0.0017	0.0481	0.2467
	19.5550	0.0487	-0.0127	-0.0006	0.0471	0.2417
	19.5650	0.0477	0.0009	0.0000	0.0462	0.2367
	19.5750	0.0467	-0.0079	-0.0004	0.0452	0.2317
	19.5850	0.0458	-0.0076	-0.0004	0.0442	0.2266
	19.5950	0.0448	-0.0193	-0.0009	0.0432	0.2215
	19.6050	0.0438	-0.0156	-0.0007	0.0422	0.2165
	19.6150	0.0428	-0.0071	-0.0003	0.0412	0.2115
	19.6250	0.0418	-0.0125	-0.0006	0.0402	0.2063
	19.6350	0.0408	-0.0215	-0.0010	0.0392	0.2011
	19.6450	0.0398	-0.0107	-0.0005	0.0382	0.1959
	19.6550	0.0388	-0.0141	-0.0007	0.0372	0.1908
	19.6650	0.0378	-0.0278	-0.0013	0.0362	0.1857
	19.6750	0.0368	-0.0540	-0.0026	0.0352	0.1806
	19.6850	0.0358	-0.0787	-0.0038	0.0342	0.1755
	19.6950	0.0348	-0.0719	-0.0034	0.0332	0.1705
	19.7050	0.0338	-0.0662	-0.0032	0.0323	0.1654
	19.7150	0.0328	-0.0722	-0.0035	0.0312	0.1602
	19.7250	0.0318	-0.0876	-0.0042	0.0302	0.1550
	19.7350	0.0308	-0.0988	-0.0047	0.0292	0.1499
	19.7450	0.0298	-0.0835	-0.0040	0.0282	0.1448
	19.7550	0.0288	-0.0958	-0.0046	0.0272	0.1395
	19.7650	0.0277	-0.0697	-0.0033	0.0262	0.1343
	19.7750	0.0268	-0.0488	-0.0023	0.0252	0.1294
	19.7850	0.0258	-0.0510	-0.0024	0.0243	0.1244
	19.7950	0.0248	-0.0647	-0.0031	0.0233	0.1192
	19.8050	0.0238	-0.0566	-0.0027	0.0222	0.1139
	19.8150	0.0228	-0.0355	-0.0017	0.0212	0.1090
	19.8250	0.0218	-0.0388	-0.0019	0.0202	0.1038
	19.8350	0.0208	-0.0188	-0.0009	0.0192	0.0986
	19.8450	0.0198	-0.0212	-0.0010	0.0183	0.0938
	19.8550	0.0189	0.0009	0.0000	0.0173	0.0887
	19.8650	0.0178	0.0063	0.0003	0.0162	0.0833
	19.8750	0.0167	-0.0075	-0.0004	0.0152	0.0778
	19.8850	0.0157	-0.0461	-0.0022	0.0142	0.0727
	19.8950	0.0147	-0.0717	-0.0034	0.0132	0.0675
	19.9050	0.0138	-0.0774	-0.0037	0.0122	0.0627
	19.9150	0.0128	-0.0636	-0.0030	0.0113	0.0579
	19.9250	0.0118	-0.0360	-0.0017	0.0103	0.0527
	19.9350	0.0108	-0.0140	-0.0007	0.0092	0.0474
	19.9450	0.0098	-0.0346	-0.0017	0.0082	0.0421
	19.9550	0.0087	-0.0225	-0.0011	0.0072	0.0368
[truncated: 34,432 more rows]
