# Supplementary material for: The influence of sample geometry and size on porcine aortic material properties from uniaxial tensile tests using custom-designed tissue cutters, clamps and molds
Source: PLoS One. 2021 Feb 8;16(2):e0244390. doi: 10.1371/journal.pone.0244390 (PMC7869995; doi:10.1371/journal.pone.0244390)
Supplement: S1 Dataset — (ZIP) [file pone.0244390.s001.zip › Date/RC10-2.csv]

1	ʱ��	λ��	��	����Ӧ��	����λ��	����Ӧ�� (λ��)
	(s)	(mm)	(N)	(MPa)	(mm)	(%)
	0.0000	0.0019	0.0078	0.0003	0.0000	0.0000
	0.0100	0.0019	0.0063	0.0003	0.0000	0.0000
	0.0200	0.0019	0.0064	0.0003	0.0000	0.0001
	0.0300	0.0020	0.0090	0.0004	0.0001	0.0004
	0.0400	0.0024	0.0039	0.0002	0.0005	0.0013
	0.0500	0.0030	-0.0290	-0.0013	0.0011	0.0032
	0.0600	0.0040	-0.0521	-0.0023	0.0021	0.0061
	0.0700	0.0052	-0.0556	-0.0025	0.0033	0.0095
	0.0800	0.0065	-0.0475	-0.0021	0.0046	0.0132
	0.0900	0.0078	-0.0285	-0.0013	0.0059	0.0170
	0.1000	0.0091	-0.0153	-0.0007	0.0072	0.0207
	0.1100	0.0104	-0.0316	-0.0014	0.0085	0.0243
	0.1200	0.0116	-0.0185	-0.0008	0.0097	0.0278
	0.1300	0.0128	0.0120	0.0005	0.0109	0.0313
	0.1400	0.0141	0.0236	0.0011	0.0122	0.0349
	0.1500	0.0153	0.0305	0.0014	0.0134	0.0383
	0.1600	0.0165	0.0164	0.0007	0.0146	0.0417
	0.1700	0.0176	0.0000	0.0000	0.0157	0.0451
	0.1800	0.0189	-0.0427	-0.0019	0.0169	0.0486
	0.1900	0.0201	-0.0348	-0.0016	0.0182	0.0521
	0.2000	0.0213	-0.0028	-0.0001	0.0194	0.0555
	0.2100	0.0225	0.0427	0.0019	0.0206	0.0590
	0.2200	0.0237	0.0711	0.0032	0.0218	0.0624
	0.2300	0.0249	0.0663	0.0030	0.0230	0.0658
	0.2400	0.0261	0.0561	0.0025	0.0241	0.0692
	0.2500	0.0273	0.0400	0.0018	0.0253	0.0726
	0.2600	0.0285	0.0511	0.0023	0.0265	0.0761
	0.2700	0.0297	0.0451	0.0020	0.0278	0.0795
	0.2800	0.0309	0.0156	0.0007	0.0290	0.0830
	0.2900	0.0320	-0.0058	-0.0003	0.0301	0.0863
	0.3000	0.0331	-0.0134	-0.0006	0.0312	0.0895
	0.3100	0.0343	-0.0166	-0.0007	0.0324	0.0927
	0.3200	0.0354	-0.0045	-0.0002	0.0335	0.0961
	0.3300	0.0366	0.0119	0.0005	0.0347	0.0995
	0.3400	0.0378	0.0105	0.0005	0.0359	0.1028
	0.3500	0.0389	0.0197	0.0009	0.0370	0.1061
	0.3600	0.0401	-0.0065	-0.0003	0.0382	0.1094
	0.3700	0.0413	-0.0309	-0.0014	0.0394	0.1127
	0.3800	0.0425	-0.0399	-0.0018	0.0406	0.1163
	0.3900	0.0437	-0.0273	-0.0012	0.0418	0.1197
	0.4000	0.0448	-0.0271	-0.0012	0.0429	0.1230
	0.4100	0.0460	-0.0207	-0.0009	0.0441	0.1263
	0.4200	0.0471	-0.0141	-0.0006	0.0452	0.1295
	0.4300	0.0482	-0.0010	0.0000	0.0463	0.1327
	0.4400	0.0494	0.0241	0.0011	0.0475	0.1360
	0.4500	0.0506	0.0552	0.0025	0.0487	0.1394
	0.4600	0.0518	0.0424	0.0019	0.0498	0.1428
	0.4700	0.0530	0.0146	0.0007	0.0511	0.1463
	0.4800	0.0542	-0.0095	-0.0004	0.0523	0.1498
	0.4900	0.0554	-0.0190	-0.0008	0.0535	0.1533
	0.5000	0.0566	-0.0261	-0.0012	0.0547	0.1568
	0.5100	0.0578	0.0118	0.0005	0.0559	0.1603
	0.5200	0.0590	0.0441	0.0020	0.0571	0.1636
	0.5300	0.0601	0.0616	0.0027	0.0582	0.1668
	0.5400	0.0613	0.0349	0.0016	0.0593	0.1700
	0.5500	0.0624	0.0036	0.0002	0.0605	0.1733
	0.5600	0.0636	-0.0167	-0.0007	0.0617	0.1767
	0.5700	0.0648	-0.0387	-0.0017	0.0628	0.1801
	0.5800	0.0660	-0.0808	-0.0036	0.0640	0.1835
	0.5900	0.0672	-0.1136	-0.0051	0.0653	0.1870
	0.6000	0.0683	-0.1106	-0.0049	0.0664	0.1903
	0.6100	0.0695	-0.0754	-0.0034	0.0676	0.1936
	0.6200	0.0707	-0.0376	-0.0017	0.0687	0.1970
	0.6300	0.0719	-0.0013	-0.0001	0.0700	0.2004
	0.6400	0.0731	0.0277	0.0012	0.0712	0.2040
	0.6500	0.0743	0.0405	0.0018	0.0724	0.2074
	0.6600	0.0754	0.0459	0.0020	0.0735	0.2106
	0.6700	0.0766	0.0554	0.0025	0.0747	0.2140
	0.6800	0.0778	0.0334	0.0015	0.0759	0.2175
	0.6900	0.0790	0.0044	0.0002	0.0771	0.2208
	0.7000	0.0801	-0.0054	-0.0002	0.0782	0.2241
	0.7100	0.0813	-0.0051	-0.0002	0.0794	0.2274
	0.7200	0.0824	-0.0098	-0.0004	0.0805	0.2307
	0.7300	0.0836	-0.0226	-0.0010	0.0817	0.2340
	0.7400	0.0847	-0.0421	-0.0019	0.0828	0.2373
	0.7500	0.0859	-0.0543	-0.0024	0.0840	0.2407
	0.7600	0.0871	-0.0457	-0.0020	0.0852	0.2440
	0.7700	0.0882	-0.0180	-0.0008	0.0863	0.2474
	0.7800	0.0895	0.0180	0.0008	0.0876	0.2509
	0.7900	0.0907	0.0290	0.0013	0.0888	0.2544
	0.8000	0.0920	0.0297	0.0013	0.0901	0.2581
	0.8100	0.0932	0.0372	0.0017	0.0913	0.2615
	0.8200	0.0943	0.0341	0.0015	0.0924	0.2648
	0.8300	0.0954	0.0411	0.0018	0.0935	0.2680
	0.8400	0.0966	0.0099	0.0004	0.0947	0.2713
	0.8500	0.0978	-0.0284	-0.0013	0.0958	0.2746
	0.8600	0.0989	-0.0227	-0.0010	0.0970	0.2780
	0.8700	0.1001	-0.0132	-0.0006	0.0982	0.2815
	0.8800	0.1014	-0.0019	-0.0001	0.0994	0.2849
	0.8900	0.1025	-0.0014	-0.0001	0.1006	0.2883
	0.9000	0.1037	0.0329	0.0015	0.1018	0.2917
	0.9100	0.1049	0.0349	0.0016	0.1030	0.2951
	0.9200	0.1061	0.0504	0.0022	0.1042	0.2986
	0.9300	0.1072	0.0649	0.0029	0.1053	0.3018
	0.9400	0.1083	0.0791	0.0035	0.1064	0.3049
	0.9500	0.1095	0.0707	0.0032	0.1076	0.3082
	0.9600	0.1106	0.0721	0.0032	0.1087	0.3115
	0.9700	0.1118	0.0651	0.0029	0.1099	0.3150
	0.9800	0.1131	0.0429	0.0019	0.1111	0.3185
	0.9900	0.1143	0.0140	0.0006	0.1123	0.3219
	1.0000	0.1155	-0.0079	-0.0004	0.1135	0.3253
	1.0100	0.1166	-0.0038	-0.0002	0.1147	0.3287
	1.0200	0.1178	-0.0088	-0.0004	0.1159	0.3321
	1.0300	0.1190	-0.0089	-0.0004	0.1171	0.3354
	1.0400	0.1201	0.0008	0.0000	0.1182	0.3387
	1.0500	0.1212	0.0220	0.0010	0.1193	0.3419
	1.0600	0.1224	0.0134	0.0006	0.1205	0.3453
	1.0700	0.1236	-0.0011	0.0000	0.1217	0.3488
	1.0800	0.1248	0.0044	0.0002	0.1229	0.3522
	1.0900	0.1260	0.0111	0.0005	0.1241	0.3556
	1.1000	0.1272	0.0122	0.0005	0.1253	0.3589
	1.1100	0.1283	0.0077	0.0003	0.1264	0.3621
	1.1200	0.1295	-0.0131	-0.0006	0.1276	0.3655
	1.1300	0.1306	-0.0411	-0.0018	0.1287	0.3687
	1.1400	0.1318	-0.0743	-0.0033	0.1299	0.3721
	1.1500	0.1330	-0.0694	-0.0031	0.1311	0.3755
	1.1600	0.1341	-0.0347	-0.0015	0.1322	0.3789
	1.1700	0.1354	-0.0119	-0.0005	0.1334	0.3824
	1.1800	0.1365	-0.0178	-0.0008	0.1346	0.3858
	1.1900	0.1377	-0.0483	-0.0022	0.1358	0.3891
	1.2000	0.1389	-0.0559	-0.0025	0.1370	0.3925
	1.2100	0.1401	-0.0354	-0.0016	0.1381	0.3958
	1.2200	0.1412	-0.0250	-0.0011	0.1393	0.3990
	1.2300	0.1423	-0.0146	-0.0007	0.1404	0.4023
	1.2400	0.1435	0.0213	0.0010	0.1416	0.4057
	1.2500	0.1447	0.0617	0.0028	0.1428	0.4091
	1.2600	0.1459	0.0888	0.0040	0.1440	0.4126
	1.2700	0.1471	0.0909	0.0041	0.1452	0.4160
	1.2800	0.1483	0.0772	0.0034	0.1464	0.4194
	1.2900	0.1494	0.0644	0.0029	0.1475	0.4227
	1.3000	0.1506	0.0720	0.0032	0.1487	0.4260
	1.3100	0.1518	0.0810	0.0036	0.1499	0.4295
	1.3200	0.1530	0.0535	0.0024	0.1511	0.4328
	1.3300	0.1541	-0.0007	0.0000	0.1522	0.4361
	1.3400	0.1553	-0.0009	0.0000	0.1533	0.4394
	1.3500	0.1564	-0.0069	-0.0003	0.1545	0.4427
	1.3600	0.1576	-0.0281	-0.0013	0.1557	0.4460
	1.3700	0.1587	-0.0029	-0.0001	0.1568	0.4493
	1.3800	0.1599	0.0202	0.0009	0.1580	0.4528
	1.3900	0.1612	0.0549	0.0025	0.1593	0.4564
	1.4000	0.1623	0.1091	0.0049	0.1604	0.4596
	1.4100	0.1634	0.1190	0.0053	0.1615	0.4627
	1.4200	0.1646	0.0913	0.0041	0.1627	0.4660
	1.4300	0.1657	0.0505	0.0023	0.1638	0.4694
	1.4400	0.1669	0.0333	0.0015	0.1650	0.4727
	1.4500	0.1681	0.0209	0.0009	0.1662	0.4762
	1.4600	0.1693	-0.0147	-0.0007	0.1674	0.4796
	1.4700	0.1705	-0.0215	-0.0010	0.1685	0.4829
	1.4800	0.1716	-0.0069	-0.0003	0.1697	0.4862
	1.4900	0.1727	0.0042	0.0002	0.1708	0.4894
	1.5000	0.1739	-0.0078	-0.0003	0.1720	0.4928
	1.5100	0.1751	-0.0178	-0.0008	0.1732	0.4963
	1.5200	0.1763	-0.0096	-0.0004	0.1744	0.4998
	1.5300	0.1775	0.0441	0.0020	0.1756	0.5030
	1.5400	0.1786	0.0536	0.0024	0.1767	0.5063
	1.5500	0.1798	0.0444	0.0020	0.1779	0.5096
	1.5600	0.1809	0.0481	0.0021	0.1790	0.5130
	1.5700	0.1821	0.0474	0.0021	0.1802	0.5164
	1.5800	0.1834	0.0367	0.0016	0.1815	0.5199
	1.5900	0.1846	0.0218	0.0010	0.1827	0.5234
	1.6000	0.1857	0.0180	0.0008	0.1838	0.5267
	1.6100	0.1869	0.0342	0.0015	0.1850	0.5299
	1.6200	0.1880	0.0399	0.0018	0.1861	0.5333
	1.6300	0.1892	0.0353	0.0016	0.1873	0.5366
	1.6400	0.1903	0.0177	0.0008	0.1884	0.5399
	1.6500	0.1915	0.0121	0.0005	0.1896	0.5433
	1.6600	0.1927	-0.0043	-0.0002	0.1908	0.5466
	1.6700	0.1938	-0.0230	-0.0010	0.1919	0.5499
	1.6800	0.1950	-0.0396	-0.0018	0.1931	0.5533
	1.6900	0.1962	-0.0331	-0.0015	0.1943	0.5567
	1.7000	0.1974	0.0058	0.0003	0.1955	0.5602
	1.7100	0.1986	0.0408	0.0018	0.1967	0.5636
	1.7200	0.1998	0.0440	0.0020	0.1979	0.5669
	1.7300	0.2009	0.0186	0.0008	0.1990	0.5702
	1.7400	0.2021	0.0079	0.0004	0.2001	0.5735
	1.7500	0.2032	0.0065	0.0003	0.2013	0.5768
	1.7600	0.2044	0.0078	0.0003	0.2025	0.5801
	1.7700	0.2056	-0.0064	-0.0003	0.2037	0.5835
	1.7800	0.2068	0.0006	0.0000	0.2049	0.5869
	1.7900	0.2079	0.0041	0.0002	0.2060	0.5903
	1.8000	0.2091	0.0220	0.0010	0.2072	0.5937
	1.8100	0.2103	0.0410	0.0018	0.2084	0.5971
	1.8200	0.2115	0.0218	0.0010	0.2096	0.6004
	1.8300	0.2127	-0.0129	-0.0006	0.2107	0.6038
	1.8400	0.2138	-0.0195	-0.0009	0.2119	0.6073
	1.8500	0.2150	-0.0060	-0.0003	0.2131	0.6106
	1.8600	0.2162	0.0244	0.0011	0.2143	0.6139
	1.8700	0.2173	0.0407	0.0018	0.2154	0.6172
	1.8800	0.2185	0.0289	0.0013	0.2166	0.6205
	1.8900	0.2196	0.0309	0.0014	0.2177	0.6239
	1.9000	0.2208	0.0296	0.0013	0.2189	0.6272
	1.9100	0.2220	0.0334	0.0015	0.2201	0.6305
	1.9200	0.2232	0.0362	0.0016	0.2213	0.6339
	1.9300	0.2243	0.0270	0.0012	0.2224	0.6371
	1.9400	0.2254	0.0183	0.0008	0.2235	0.6403
	1.9500	0.2266	0.0123	0.0005	0.2247	0.6437
	1.9600	0.2278	0.0150	0.0007	0.2259	0.6472
	1.9700	0.2290	0.0206	0.0009	0.2271	0.6507
	1.9800	0.2302	0.0194	0.0009	0.2283	0.6541
	1.9900	0.2313	0.0132	0.0006	0.2294	0.6574
	2.0000	0.2325	-0.0004	0.0000	0.2306	0.6607
	2.0100	0.2336	0.0420	0.0019	0.2317	0.6640
	2.0200	0.2348	0.0516	0.0023	0.2329	0.6673
	2.0300	0.2360	0.0381	0.0017	0.2341	0.6706
	2.0400	0.2372	0.0274	0.0012	0.2353	0.6740
	2.0500	0.2383	0.0399	0.0018	0.2364	0.6774
	2.0600	0.2395	0.0381	0.0017	0.2376	0.6807
	2.0700	0.2407	0.0380	0.0017	0.2388	0.6841
	2.0800	0.2418	0.0153	0.0007	0.2399	0.6874
	2.0900	0.2430	-0.0030	-0.0001	0.2411	0.6908
	2.1000	0.2442	-0.0077	-0.0003	0.2423	0.6942
	2.1100	0.2454	-0.0247	-0.0011	0.2434	0.6975
	2.1200	0.2465	-0.0366	-0.0016	0.2446	0.7009
	2.1300	0.2477	-0.0239	-0.0011	0.2458	0.7043
	2.1400	0.2489	0.0063	0.0003	0.2470	0.7076
	2.1500	0.2500	0.0185	0.0008	0.2481	0.7109
	2.1600	0.2512	0.0186	0.0008	0.2493	0.7143
	2.1700	0.2524	0.0347	0.0015	0.2505	0.7177
	2.1800	0.2536	0.0312	0.0014	0.2517	0.7211
	2.1900	0.2547	0.0263	0.0012	0.2528	0.7244
	2.2000	0.2559	0.0245	0.0011	0.2539	0.7276
	2.2100	0.2570	0.0193	0.0009	0.2551	0.7308
	2.2200	0.2581	0.0240	0.0011	0.2562	0.7341
	2.2300	0.2592	0.0375	0.0017	0.2573	0.7372
	2.2400	0.2604	0.0153	0.0007	0.2585	0.7405
	2.2500	0.2615	-0.0163	-0.0007	0.2596	0.7439
	2.2600	0.2627	-0.0245	-0.0011	0.2608	0.7474
	2.2700	0.2640	-0.0174	-0.0008	0.2621	0.7509
	2.2800	0.2652	-0.0158	-0.0007	0.2633	0.7544
	2.2900	0.2664	-0.0135	-0.0006	0.2645	0.7577
	2.3000	0.2676	-0.0286	-0.0013	0.2657	0.7612
	2.3100	0.2687	-0.0349	-0.0016	0.2668	0.7645
	2.3200	0.2699	-0.0307	-0.0014	0.2679	0.7677
	2.3300	0.2710	-0.0243	-0.0011	0.2691	0.7711
	2.3400	0.2722	-0.0056	-0.0002	0.2703	0.7745
	2.3500	0.2734	0.0253	0.0011	0.2715	0.7778
	2.3600	0.2745	0.0423	0.0019	0.2726	0.7811
	2.3700	0.2757	0.0368	0.0016	0.2738	0.7845
	2.3800	0.2769	0.0234	0.0010	0.2750	0.7878
	2.3900	0.2780	0.0127	0.0006	0.2761	0.7911
	2.4000	0.2792	0.0027	0.0001	0.2773	0.7944
	2.4100	0.2803	-0.0022	-0.0001	0.2784	0.7977
	2.4200	0.2815	0.0132	0.0006	0.2796	0.8011
	2.4300	0.2827	0.0323	0.0014	0.2808	0.8045
	2.4400	0.2839	0.0536	0.0024	0.2820	0.8079
	2.4500	0.2851	0.0780	0.0035	0.2831	0.8113
	2.4600	0.2862	0.0775	0.0035	0.2843	0.8146
	2.4700	0.2874	0.0747	0.0033	0.2855	0.8181
	2.4800	0.2886	0.0866	0.0039	0.2867	0.8215
	2.4900	0.2898	0.0851	0.0038	0.2879	0.8249
	2.5000	0.2910	0.0885	0.0040	0.2891	0.8283
	2.5100	0.2921	0.1049	0.0047	0.2902	0.8316
	2.5200	0.2933	0.1085	0.0048	0.2914	0.8348
	2.5300	0.2944	0.0953	0.0043	0.2925	0.8380
	2.5400	0.2956	0.0827	0.0037	0.2936	0.8414
	2.5500	0.2967	0.0540	0.0024	0.2948	0.8446
	2.5600	0.2978	0.0092	0.0004	0.2959	0.8479
	2.5700	0.2990	-0.0038	-0.0002	0.2971	0.8512
	2.5800	0.3002	0.0097	0.0004	0.2983	0.8547
	2.5900	0.3015	0.0457	0.0020	0.2996	0.8583
	2.6000	0.3026	0.0872	0.0039	0.3007	0.8616
	2.6100	0.3038	0.1027	0.0046	0.3019	0.8649
	2.6200	0.3049	0.1022	0.0046	0.3030	0.8682
	2.6300	0.3061	0.0939	0.0042	0.3042	0.8715
	2.6400	0.3072	0.0745	0.0033	0.3053	0.8747
	2.6500	0.3083	0.0465	0.0021	0.3064	0.8780
	2.6600	0.3095	0.0150	0.0007	0.3076	0.8814
	2.6700	0.3107	0.0408	0.0018	0.3088	0.8849
	2.6800	0.3120	0.0817	0.0036	0.3100	0.8884
	2.6900	0.3132	0.0719	0.0032	0.3113	0.8919
	2.7000	0.3144	0.0677	0.0030	0.3125	0.8953
	2.7100	0.3155	0.0969	0.0043	0.3136	0.8986
	2.7200	0.3166	0.0738	0.0033	0.3147	0.9018
	2.7300	0.3177	0.0721	0.0032	0.3158	0.9049
	2.7400	0.3189	0.0845	0.0038	0.3170	0.9083
	2.7500	0.3201	0.0977	0.0044	0.3182	0.9117
	2.7600	0.3214	0.0926	0.0041	0.3194	0.9153
	2.7700	0.3225	0.0802	0.0036	0.3206	0.9187
	2.7800	0.3237	0.0909	0.0041	0.3218	0.9220
	2.7900	0.3248	0.0824	0.0037	0.3229	0.9252
	2.8000	0.3259	0.0606	0.0027	0.3240	0.9284
	2.8100	0.3271	0.0312	0.0014	0.3252	0.9317
	2.8200	0.3282	0.0205	0.0009	0.3263	0.9350
	2.8300	0.3294	0.0202	0.0009	0.3275	0.9383
	2.8400	0.3306	0.0625	0.0028	0.3287	0.9417
	2.8500	0.3317	0.1065	0.0048	0.3298	0.9449
	2.8600	0.3329	0.1016	0.0045	0.3310	0.9483
	2.8700	0.3341	0.0821	0.0037	0.3322	0.9517
	2.8800	0.3352	0.0449	0.0020	0.3333	0.9551
	2.8900	0.3364	0.0316	0.0014	0.3345	0.9584
	2.9000	0.3376	0.0134	0.0006	0.3356	0.9617
	2.9100	0.3387	-0.0227	-0.0010	0.3368	0.9650
	2.9200	0.3399	-0.0779	-0.0035	0.3380	0.9686
	2.9300	0.3411	-0.0623	-0.0028	0.3392	0.9718
	2.9400	0.3422	-0.0203	-0.0009	0.3403	0.9750
	2.9500	0.3434	0.0033	0.0001	0.3415	0.9784
	2.9600	0.3446	-0.0076	-0.0003	0.3427	0.9818
	2.9700	0.3458	0.0042	0.0002	0.3439	0.9853
	2.9800	0.3470	0.0292	0.0013	0.3451	0.9887
	2.9900	0.3481	0.0431	0.0019	0.3462	0.9920
	3.0000	0.3493	0.0384	0.0017	0.3474	0.9953
	3.0100	0.3504	0.0578	0.0026	0.3485	0.9986
	3.0200	0.3516	0.0664	0.0030	0.3497	1.0019
	3.0300	0.3527	0.0823	0.0037	0.3508	1.0051
	3.0400	0.3539	0.0746	0.0033	0.3519	1.0084
	3.0500	0.3550	0.0682	0.0030	0.3531	1.0118
	3.0600	0.3562	0.0664	0.0030	0.3543	1.0152
	3.0700	0.3575	0.0363	0.0016	0.3556	1.0188
	3.0800	0.3587	-0.0160	-0.0007	0.3568	1.0223
	3.0900	0.3599	-0.0412	-0.0018	0.3579	1.0256
	3.1000	0.3610	-0.0144	-0.0006	0.3591	1.0288
	3.1100	0.3621	0.0408	0.0018	0.3602	1.0320
	3.1200	0.3632	0.0931	0.0042	0.3613	1.0352
	3.1300	0.3644	0.1153	0.0051	0.3625	1.0387
	3.1400	0.3656	0.1075	0.0048	0.3637	1.0420
	3.1500	0.3668	0.0626	0.0028	0.3648	1.0454
	3.1600	0.3680	0.0233	0.0010	0.3661	1.0489
	3.1700	0.3692	0.0109	0.0005	0.3673	1.0523
	3.1800	0.3703	0.0330	0.0015	0.3684	1.0556
	3.1900	0.3715	0.0607	0.0027	0.3696	1.0589
	3.2000	0.3726	0.0873	0.0039	0.3707	1.0622
	3.2100	0.3738	0.0822	0.0037	0.3719	1.0656
	3.2200	0.3750	0.0597	0.0027	0.3731	1.0689
	3.2300	0.3761	0.0398	0.0018	0.3742	1.0722
	3.2400	0.3773	0.0374	0.0017	0.3754	1.0755
	3.2500	0.3785	0.0367	0.0016	0.3766	1.0789
	3.2600	0.3796	0.0311	0.0014	0.3777	1.0822
	3.2700	0.3807	0.0532	0.0024	0.3788	1.0854
	3.2800	0.3819	0.0611	0.0027	0.3800	1.0887
	3.2900	0.3830	0.0627	0.0028	0.3811	1.0920
	3.3000	0.3842	0.0526	0.0023	0.3823	1.0954
	3.3100	0.3854	0.0633	0.0028	0.3835	1.0988
	3.3200	0.3866	0.0710	0.0032	0.3847	1.1022
	3.3300	0.3878	0.0657	0.0029	0.3859	1.1057
	3.3400	0.3890	0.0733	0.0033	0.3871	1.1091
	3.3500	0.3901	0.0785	0.0035	0.3882	1.1124
	3.3600	0.3912	0.0671	0.0030	0.3893	1.1155
	3.3700	0.3924	0.0423	0.0019	0.3905	1.1188
	3.3800	0.3935	0.0328	0.0015	0.3916	1.1221
	3.3900	0.3947	0.0523	0.0023	0.3928	1.1254
	3.4000	0.3959	0.1124	0.0050	0.3939	1.1288
	3.4100	0.3970	0.1324	0.0059	0.3951	1.1321
	3.4200	0.3982	0.0959	0.0043	0.3963	1.1354
	3.4300	0.3993	0.0508	0.0023	0.3974	1.1387
	3.4400	0.4004	0.0443	0.0020	0.3985	1.1419
	3.4500	0.4016	0.0319	0.0014	0.3997	1.1453
	3.4600	0.4028	0.0285	0.0013	0.4009	1.1487
	3.4700	0.4040	0.0298	0.0013	0.4021	1.1521
	3.4800	0.4052	0.0203	0.0009	0.4033	1.1556
	3.4900	0.4064	0.0326	0.0015	0.4045	1.1590
	3.5000	0.4076	0.0488	0.0022	0.4057	1.1625
	3.5100	0.4088	0.0657	0.0029	0.4068	1.1657
	3.5200	0.4099	0.0609	0.0027	0.4080	1.1689
	3.5300	0.4110	0.0430	0.0019	0.4091	1.1723
	3.5400	0.4122	0.0458	0.0020	0.4103	1.1757
	3.5500	0.4134	0.0301	0.0013	0.4115	1.1791
	3.5600	0.4146	0.0200	0.0009	0.4126	1.1823
	3.5700	0.4157	0.0370	0.0017	0.4138	1.1855
	3.5800	0.4168	0.0480	0.0021	0.4149	1.1888
	3.5900	0.4179	0.0571	0.0025	0.4160	1.1920
	3.6000	0.4191	0.0810	0.0036	0.4172	1.1953
	3.6100	0.4203	0.0753	0.0034	0.4184	1.1988
	3.6200	0.4215	0.0952	0.0042	0.4196	1.2021
	3.6300	0.4226	0.0902	0.0040	0.4207	1.2053
	3.6400	0.4237	0.0658	0.0029	0.4218	1.2087
	3.6500	0.4249	0.0588	0.0026	0.4230	1.2120
	3.6600	0.4261	0.0714	0.0032	0.4242	1.2154
	3.6700	0.4273	0.0573	0.0026	0.4254	1.2189
	3.6800	0.4285	0.0736	0.0033	0.4266	1.2222
	3.6900	0.4297	0.0914	0.0041	0.4278	1.2257
	3.7000	0.4309	0.0980	0.0044	0.4290	1.2291
	3.7100	0.4320	0.0823	0.0037	0.4301	1.2324
	3.7200	0.4332	0.0823	0.0037	0.4313	1.2356
	3.7300	0.4343	0.0774	0.0035	0.4324	1.2389
	3.7400	0.4355	0.0488	0.0022	0.4336	1.2424
	3.7500	0.4367	0.0247	0.0011	0.4348	1.2458
	3.7600	0.4378	0.0328	0.0015	0.4359	1.2490
	3.7700	0.4390	0.0410	0.0018	0.4371	1.2523
	3.7800	0.4401	0.0395	0.0018	0.4382	1.2556
	3.7900	0.4413	0.0252	0.0011	0.4394	1.2589
	3.8000	0.4424	0.0195	0.0009	0.4405	1.2621
	3.8100	0.4435	0.0651	0.0029	0.4416	1.2653
	3.8200	0.4447	0.0831	0.0037	0.4428	1.2687
	3.8300	0.4459	0.0789	0.0035	0.4440	1.2721
	3.8400	0.4471	0.0835	0.0037	0.4451	1.2754
	3.8500	0.4483	0.0788	0.0035	0.4463	1.2789
	3.8600	0.4494	0.0892	0.0040	0.4475	1.2822
	3.8700	0.4506	0.0841	0.0038	0.4487	1.2856
	3.8800	0.4518	0.0877	0.0039	0.4499	1.2890
	3.8900	0.4529	0.0899	0.0040	0.4510	1.2923
	3.9000	0.4541	0.0790	0.0035	0.4522	1.2957
	3.9100	0.4553	0.0493	0.0022	0.4534	1.2990
	3.9200	0.4564	0.0604	0.0027	0.4545	1.3022
	3.9300	0.4576	0.0873	0.0039	0.4556	1.3055
	3.9400	0.4587	0.0902	0.0040	0.4568	1.3089
	3.9500	0.4599	0.0908	0.0041	0.4580	1.3123
	3.9600	0.4611	0.0947	0.0042	0.4592	1.3157
	3.9700	0.4623	0.1087	0.0049	0.4604	1.3192
	3.9800	0.4635	0.1118	0.0050	0.4616	1.3226
	3.9900	0.4647	0.1100	0.0049	0.4627	1.3259
	4.0000	0.4658	0.0817	0.0036	0.4639	1.3292
	4.0100	0.4670	0.0426	0.0019	0.4651	1.3325
	4.0200	0.4682	0.0099	0.0004	0.4662	1.3359
	4.0300	0.4693	-0.0154	-0.0007	0.4674	1.3393
	4.0400	0.4705	0.0227	0.0010	0.4686	1.3426
	4.0500	0.4717	0.0697	0.0031	0.4697	1.3459
	4.0600	0.4728	0.0812	0.0036	0.4709	1.3492
	4.0700	0.4740	0.0835	0.0037	0.4721	1.3525
	4.0800	0.4751	0.0576	0.0026	0.4732	1.3558
	4.0900	0.4762	0.0570	0.0025	0.4743	1.3589
	4.1000	0.4773	0.0647	0.0029	0.4754	1.3621
	4.1100	0.4785	0.1058	0.0047	0.4766	1.3655
	4.1200	0.4797	0.1142	0.0051	0.4778	1.3690
	4.1300	0.4809	0.1035	0.0046	0.4790	1.3724
	4.1400	0.4821	0.0972	0.0043	0.4802	1.3758
	4.1500	0.4833	0.0776	0.0035	0.4814	1.3792
	4.1600	0.4844	0.0852	0.0038	0.4825	1.3826
	4.1700	0.4856	0.0974	0.0043	0.4837	1.3858
	4.1800	0.4867	0.1206	0.0054	0.4848	1.3891
	4.1900	0.4879	0.1062	0.0047	0.4860	1.3924
	4.2000	0.4890	0.1094	0.0049	0.4871	1.3958
	4.2100	0.4903	0.1158	0.0052	0.4883	1.3992
	4.2200	0.4915	0.0993	0.0044	0.4895	1.4027
	4.2300	0.4926	0.1079	0.0048	0.4907	1.4060
	4.2400	0.4938	0.1076	0.0048	0.4919	1.4093
	4.2500	0.4950	0.0815	0.0036	0.4931	1.4127
	4.2600	0.4961	0.0814	0.0036	0.4942	1.4160
	4.2700	0.4973	0.1016	0.0045	0.4954	1.4194
	4.2800	0.4985	0.1353	0.0060	0.4966	1.4227
	4.2900	0.4996	0.1746	0.0078	0.4977	1.4260
	4.3000	0.5008	0.1815	0.0081	0.4989	1.4293
	4.3100	0.5019	0.1770	0.0079	0.5000	1.4327
	4.3200	0.5031	0.1491	0.0067	0.5012	1.4359
	4.3300	0.5042	0.0986	0.0044	0.5023	1.4391
	4.3400	0.5053	0.0464	0.0021	0.5034	1.4424
	4.3500	0.5065	0.0250	0.0011	0.5046	1.4458
	4.3600	0.5077	0.0190	0.0009	0.5058	1.4492
	4.3700	0.5089	0.0076	0.0003	0.5070	1.4526
	4.3800	0.5101	-0.0095	-0.0004	0.5081	1.4559
	4.3900	0.5112	0.0167	0.0007	0.5093	1.4592
	4.4000	0.5124	0.0384	0.0017	0.5105	1.4626
	4.4100	0.5136	0.0478	0.0021	0.5116	1.4660
	4.4200	0.5147	0.0448	0.0020	0.5128	1.4693
	4.4300	0.5159	0.0583	0.0026	0.5140	1.4727
	4.4400	0.5170	0.0949	0.0042	0.5151	1.4759
	4.4500	0.5182	0.1247	0.0056	0.5163	1.4792
	4.4600	0.5193	0.1332	0.0059	0.5174	1.4824
	4.4700	0.5204	0.1225	0.0055	0.5185	1.4857
	4.4800	0.5216	0.1096	0.0049	0.5197	1.4890
	4.4900	0.5228	0.0830	0.0037	0.5209	1.4924
	4.5000	0.5240	0.0575	0.0026	0.5221	1.4959
	4.5100	0.5251	0.0577	0.0026	0.5232	1.4991
	4.5200	0.5263	0.0509	0.0023	0.5244	1.5024
	4.5300	0.5274	0.0471	0.0021	0.5255	1.5057
	4.5400	0.5285	0.0483	0.0022	0.5266	1.5089
	4.5500	0.5296	0.0478	0.0021	0.5277	1.5121
	4.5600	0.5308	0.0807	0.0036	0.5289	1.5154
	4.5700	0.5320	0.0975	0.0044	0.5301	1.5187
	4.5800	0.5331	0.1137	0.0051	0.5312	1.5221
	4.5900	0.5343	0.1322	0.0059	0.5324	1.5255
	4.6000	0.5355	0.1248	0.0056	0.5336	1.5289
	4.6100	0.5367	0.0987	0.0044	0.5348	1.5322
	4.6200	0.5378	0.1026	0.0046	0.5359	1.5355
	4.6300	0.5390	0.0939	0.0042	0.5371	1.5389
	4.6400	0.5402	0.0860	0.0038	0.5382	1.5422
	4.6500	0.5413	0.0746	0.0033	0.5394	1.5456
	4.6600	0.5425	0.0495	0.0022	0.5406	1.5489
	4.6700	0.5437	0.0632	0.0028	0.5418	1.5522
	4.6800	0.5448	0.0850	0.0038	0.5429	1.5556
	4.6900	0.5460	0.0936	0.0042	0.5441	1.5590
	4.7000	0.5472	0.0972	0.0043	0.5453	1.5624
	4.7100	0.5484	0.0760	0.0034	0.5465	1.5659
	4.7200	0.5496	0.0743	0.0033	0.5477	1.5692
	4.7300	0.5508	0.0635	0.0028	0.5489	1.5726
	4.7400	0.5519	0.0534	0.0024	0.5500	1.5760
	4.7500	0.5531	0.0775	0.0035	0.5512	1.5792
	4.7600	0.5542	0.0877	0.0039	0.5523	1.5824
	4.7700	0.5554	0.0977	0.0044	0.5535	1.5859
	4.7800	0.5566	0.0927	0.0041	0.5547	1.5893
	4.7900	0.5578	0.0776	0.0035	0.5559	1.5929
	4.8000	0.5590	0.0868	0.0039	0.5571	1.5963
	4.8100	0.5602	0.0948	0.0042	0.5583	1.5996
	4.8200	0.5613	0.1212	0.0054	0.5594	1.6029
	4.8300	0.5624	0.1649	0.0074	0.5605	1.6061
	4.8400	0.5636	0.1995	0.0089	0.5616	1.6092
	4.8500	0.5647	0.1848	0.0082	0.5628	1.6126
	4.8600	0.5659	0.1400	0.0063	0.5640	1.6159
	4.8700	0.5671	0.1136	0.0051	0.5651	1.6193
	4.8800	0.5683	0.0699	0.0031	0.5664	1.6228
	4.8900	0.5695	0.0451	0.0020	0.5676	1.6262
	4.9000	0.5707	0.0664	0.0030	0.5688	1.6296
	4.9100	0.5718	0.0949	0.0042	0.5699	1.6329
	4.9200	0.5730	0.0974	0.0043	0.5711	1.6362
	4.9300	0.5742	0.1258	0.0056	0.5723	1.6397
	4.9400	0.5754	0.1562	0.0070	0.5734	1.6430
	4.9500	0.5765	0.1522	0.0068	0.5746	1.6463
	4.9600	0.5776	0.1382	0.0062	0.5757	1.6496
	4.9700	0.5788	0.1344	0.0060	0.5769	1.6528
	4.9800	0.5800	0.1077	0.0048	0.5781	1.6563
	4.9900	0.5812	0.0890	0.0040	0.5793	1.6597
	5.0000	0.5823	0.0681	0.0030	0.5804	1.6630
	5.0100	0.5835	0.0366	0.0016	0.5816	1.6664
	5.0200	0.5847	0.0347	0.0015	0.5828	1.6697
	5.0300	0.5858	0.0645	0.0029	0.5839	1.6730
	5.0400	0.5870	0.0946	0.0042	0.5850	1.6763
	5.0500	0.5882	0.0646	0.0029	0.5863	1.6797
	5.0600	0.5893	0.0406	0.0018	0.5874	1.6830
	5.0700	0.5904	0.0462	0.0021	0.5885	1.6863
	5.0800	0.5916	0.0559	0.0025	0.5897	1.6896
	5.0900	0.5928	0.0546	0.0024	0.5909	1.6930
	5.1000	0.5940	0.0580	0.0026	0.5921	1.6964
	5.1100	0.5952	0.0972	0.0043	0.5933	1.6998
	5.1200	0.5963	0.1448	0.0065	0.5944	1.7031
	5.1300	0.5975	0.1709	0.0076	0.5956	1.7065
	5.1400	0.5987	0.1433	0.0064	0.5968	1.7100
	5.1500	0.5999	0.1204	0.0054	0.5980	1.7134
	5.1600	0.6010	0.1146	0.0051	0.5991	1.7167
	5.1700	0.6022	0.0885	0.0039	0.6003	1.7200
	5.1800	0.6033	0.0913	0.0041	0.6014	1.7232
	5.1900	0.6045	0.1153	0.0051	0.6026	1.7266
	5.2000	0.6057	0.1006	0.0045	0.6038	1.7300
	5.2100	0.6068	0.0767	0.0034	0.6049	1.7332
	5.2200	0.6081	0.0559	0.0025	0.6061	1.7367
	5.2300	0.6092	0.0654	0.0029	0.6073	1.7401
	5.2400	0.6104	0.0936	0.0042	0.6085	1.7434
	5.2500	0.6115	0.1009	0.0045	0.6096	1.7467
	5.2600	0.6127	0.1166	0.0052	0.6108	1.7499
	5.2700	0.6138	0.1206	0.0054	0.6119	1.7533
	5.2800	0.6150	0.1081	0.0048	0.6131	1.7566
	5.2900	0.6161	0.0979	0.0044	0.6142	1.7599
	5.3000	0.6173	0.0956	0.0043	0.6154	1.7631
	5.3100	0.6184	0.1038	0.0046	0.6165	1.7664
	5.3200	0.6196	0.1037	0.0046	0.6177	1.7697
	5.3300	0.6207	0.1236	0.0055	0.6188	1.7730
	5.3400	0.6219	0.1246	0.0056	0.6199	1.7763
	5.3500	0.6230	0.1373	0.0061	0.6211	1.7797
	5.3600	0.6243	0.1413	0.0063	0.6224	1.7832
	5.3700	0.6255	0.1285	0.0057	0.6236	1.7867
	5.3800	0.6267	0.1021	0.0046	0.6248	1.7901
	5.3900	0.6278	0.0430	0.0019	0.6259	1.7934
	5.4000	0.6290	0.0065	0.0003	0.6271	1.7968
	5.4100	0.6302	0.0305	0.0014	0.6283	1.8001
	5.4200	0.6313	0.0339	0.0015	0.6294	1.8034
	5.4300	0.6325	0.0408	0.0018	0.6306	1.8067
	5.4400	0.6337	0.0719	0.0032	0.6318	1.8102
	5.4500	0.6348	0.0703	0.0031	0.6329	1.8134
	5.4600	0.6359	0.0807	0.0036	0.6340	1.8166
	5.4700	0.6371	0.0896	0.0040	0.6352	1.8200
	5.4800	0.6383	0.1033	0.0046	0.6364	1.8234
	5.4900	0.6395	0.1023	0.0046	0.6376	1.8269
	5.5000	0.6407	0.0889	0.0040	0.6388	1.8303
	5.5100	0.6418	0.0747	0.0033	0.6399	1.8335
	5.5200	0.6430	0.0599	0.0027	0.6411	1.8369
	5.5300	0.6442	0.0707	0.0032	0.6423	1.8403
	5.5400	0.6454	0.0774	0.0035	0.6435	1.8437
	5.5500	0.6465	0.0946	0.0042	0.6446	1.8470
	5.5600	0.6476	0.0916	0.0041	0.6457	1.8502
	5.5700	0.6488	0.0915	0.0041	0.6469	1.8535
	5.5800	0.6500	0.0656	0.0029	0.6481	1.8568
	5.5900	0.6511	0.0400	0.0018	0.6492	1.8600
	5.6000	0.6522	0.0422	0.0019	0.6503	1.8633
	5.6100	0.6534	0.0520	0.0023	0.6515	1.8666
	5.6200	0.6545	0.0790	0.0035	0.6526	1.8698
	5.6300	0.6556	0.0843	0.0038	0.6537	1.8731
	5.6400	0.6568	0.0899	0.0040	0.6549	1.8765
	5.6500	0.6580	0.1068	0.0048	0.6561	1.8798
	5.6600	0.6591	0.1098	0.0049	0.6572	1.8831
	5.6700	0.6603	0.1273	0.0057	0.6584	1.8865
	5.6800	0.6615	0.1322	0.0059	0.6596	1.8899
	5.6900	0.6627	0.0974	0.0043	0.6608	1.8933
	5.7000	0.6638	0.0806	0.0036	0.6619	1.8966
	5.7100	0.6650	0.0803	0.0036	0.6631	1.9000
	5.7200	0.6662	0.0928	0.0041	0.6643	1.9033
	5.7300	0.6673	0.1215	0.0054	0.6654	1.9066
	5.7400	0.6685	0.1373	0.0061	0.6666	1.9100
	5.7500	0.6697	0.1604	0.0072	0.6678	1.9134
	5.7600	0.6709	0.1628	0.0073	0.6690	1.9168
	5.7700	0.6721	0.1205	0.0054	0.6701	1.9201
	5.7800	0.6733	0.0965	0.0043	0.6713	1.9236
	5.7900	0.6744	0.1063	0.0047	0.6725	1.9268
	5.8000	0.6755	0.0939	0.0042	0.6736	1.9301
	5.8100	0.6767	0.0898	0.0040	0.6748	1.9334
	5.8200	0.6779	0.0999	0.0045	0.6760	1.9368
	5.8300	0.6790	0.1068	0.0048	0.6771	1.9401
	5.8400	0.6802	0.1317	0.0059	0.6783	1.9435
	5.8500	0.6814	0.1515	0.0068	0.6795	1.9469
	5.8600	0.6826	0.1410	0.0063	0.6807	1.9503
	5.8700	0.6838	0.1512	0.0067	0.6819	1.9537
	5.8800	0.6849	0.1519	0.0068	0.6830	1.9570
	5.8900	0.6860	0.1395	0.0062	0.6841	1.9602
	5.9000	0.6873	0.1177	0.0053	0.6854	1.9637
	5.9100	0.6885	0.0991	0.0044	0.6865	1.9671
	5.9200	0.6896	0.0855	0.0038	0.6877	1.9703
	5.9300	0.6907	0.0775	0.0035	0.6888	1.9737
	5.9400	0.6919	0.0867	0.0039	0.6900	1.9769
	5.9500	0.6930	0.1095	0.0049	0.6911	1.9803
	5.9600	0.6942	0.1345	0.0060	0.6923	1.9837
	5.9700	0.6954	0.1512	0.0067	0.6935	1.9870
	5.9800	0.6966	0.1411	0.0063	0.6947	1.9904
	5.9900	0.6978	0.1230	0.0055	0.6959	1.9938
	6.0000	0.6990	0.1250	0.0056	0.6971	1.9972
	6.0100	0.7001	0.1344	0.0060	0.6982	2.0005
	6.0200	0.7013	0.1092	0.0049	0.6994	2.0040
	6.0300	0.7025	0.0974	0.0043	0.7006	2.0073
	6.0400	0.7036	0.0875	0.0039	0.7017	2.0106
	6.0500	0.7048	0.0660	0.0029	0.7029	2.0139
	6.0600	0.7060	0.0669	0.0030	0.7040	2.0172
	6.0700	0.7071	0.1051	0.0047	0.7052	2.0207
	6.0800	0.7083	0.1444	0.0064	0.7064	2.0240
	6.0900	0.7095	0.1767	0.0079	0.7076	2.0274
	6.1000	0.7107	0.2133	0.0095	0.7088	2.0308
	6.1100	0.7119	0.2034	0.0091	0.7100	2.0342
	6.1200	0.7131	0.1893	0.0084	0.7111	2.0376
	6.1300	0.7142	0.1900	0.0085	0.7123	2.0409
	6.1400	0.7153	0.1769	0.0079	0.7134	2.0441
	6.1500	0.7165	0.1658	0.0074	0.7146	2.0474
	6.1600	0.7176	0.1515	0.0068	0.7157	2.0506
	6.1700	0.7188	0.1628	0.0073	0.7169	2.0540
	6.1800	0.7200	0.1478	0.0066	0.7181	2.0574
	6.1900	0.7211	0.1272	0.0057	0.7192	2.0607
	6.2000	0.7223	0.1261	0.0056	0.7204	2.0641
	6.2100	0.7235	0.1254	0.0056	0.7216	2.0674
	6.2200	0.7247	0.1240	0.0055	0.7228	2.0709
	6.2300	0.7258	0.1248	0.0056	0.7239	2.0742
	6.2400	0.7270	0.1367	0.0061	0.7251	2.0775
	6.2500	0.7281	0.1441	0.0064	0.7262	2.0808
	6.2600	0.7293	0.1313	0.0059	0.7274	2.0841
	6.2700	0.7305	0.1342	0.0060	0.7285	2.0874
	6.2800	0.7317	0.1333	0.0060	0.7298	2.0910
	6.2900	0.7329	0.1357	0.0061	0.7310	2.0944
	6.3000	0.7341	0.1620	0.0072	0.7322	2.0978
	6.3100	0.7352	0.1892	0.0084	0.7333	2.1011
	6.3200	0.7364	0.1789	0.0080	0.7344	2.1043
	6.3300	0.7375	0.1358	0.0061	0.7356	2.1076
	6.3400	0.7387	0.1068	0.0048	0.7368	2.1110
	6.3500	0.7399	0.1026	0.0046	0.7379	2.1144
	6.3600	0.7410	0.1250	0.0056	0.7391	2.1177
	6.3700	0.7422	0.1431	0.0064	0.7403	2.1210
	6.3800	0.7433	0.1343	0.0060	0.7414	2.1244
	6.3900	0.7445	0.1391	0.0062	0.7426	2.1278
	6.4000	0.7457	0.1387	0.0062	0.7438	2.1312
	6.4100	0.7469	0.1459	0.0065	0.7450	2.1345
	6.4200	0.7480	0.1689	0.0075	0.7461	2.1378
	6.4300	0.7492	0.1708	0.0076	0.7473	2.1412
	6.4400	0.7504	0.1762	0.0079	0.7485	2.1445
	6.4500	0.7516	0.1751	0.0078	0.7496	2.1479
	6.4600	0.7527	0.1752	0.0078	0.7508	2.1511
	6.4700	0.7537	0.1592	0.0071	0.7518	2.1541
	6.4800	0.7548	0.1402	0.0063	0.7529	2.1571
	6.4900	0.7559	0.1172	0.0052	0.7540	2.1603
	6.5000	0.7571	0.1093	0.0049	0.7552	2.1637
	6.5100	0.7583	0.0622	0.0028	0.7563	2.1671
	6.5200	0.7595	0.0341	0.0015	0.7576	2.1706
	6.5300	0.7607	0.0302	0.0013	0.7588	2.1740
	6.5400	0.7618	0.0570	0.0025	0.7599	2.1773
	6.5500	0.7630	0.1055	0.0047	0.7611	2.1807
	6.5600	0.7642	0.1384	0.0062	0.7623	2.1841
	6.5700	0.7653	0.1426	0.0064	0.7634	2.1874
	6.5800	0.7665	0.1773	0.0079	0.7646	2.1907
	6.5900	0.7676	0.1747	0.0078	0.7657	2.1939
	6.6000	0.7688	0.1705	0.0076	0.7669	2.1973
	6.6100	0.7700	0.1654	0.0074	0.7681	2.2007
	6.6200	0.7711	0.1616	0.0072	0.7692	2.2040
	6.6300	0.7722	0.1667	0.0074	0.7703	2.2071
	6.6400	0.7734	0.1519	0.0068	0.7715	2.2106
	6.6500	0.7746	0.1365	0.0061	0.7727	2.2140
	6.6600	0.7758	0.1330	0.0059	0.7739	2.2173
	6.6700	0.7770	0.1257	0.0056	0.7751	2.2207
	6.6800	0.7782	0.1094	0.0049	0.7763	2.2242
	6.6900	0.7794	0.0786	0.0035	0.7775	2.2276
	6.7000	0.7805	0.0902	0.0040	0.7786	2.2310
	6.7100	0.7817	0.1065	0.0048	0.7798	2.2343
	6.7200	0.7829	0.1193	0.0053	0.7810	2.2376
	6.7300	0.7841	0.1386	0.0062	0.7822	2.2410
	6.7400	0.7852	0.1356	0.0061	0.7833	2.2443
	6.7500	0.7863	0.1323	0.0059	0.7844	2.2476
	6.7600	0.7875	0.1242	0.0055	0.7856	2.2509
	6.7700	0.7886	0.1341	0.0060	0.7867	2.2542
	6.7800	0.7898	0.1481	0.0066	0.7879	2.2575
	6.7900	0.7910	0.1603	0.0072	0.7891	2.2609
	6.8000	0.7922	0.1599	0.0071	0.7903	2.2642
	6.8100	0.7933	0.1495	0.0067	0.7914	2.2677
	6.8200	0.7945	0.1310	0.0058	0.7926	2.2710
	6.8300	0.7957	0.1266	0.0057	0.7937	2.2742
	6.8400	0.7969	0.1353	0.0060	0.7950	2.2777
	6.8500	0.7981	0.1453	0.0065	0.7962	2.2812
	6.8600	0.7993	0.1437	0.0064	0.7974	2.2846
	6.8700	0.8004	0.1643	0.0073	0.7985	2.2880
	6.8800	0.8016	0.1743	0.0078	0.7997	2.2913
	6.8900	0.8028	0.1807	0.0081	0.8009	2.2947
	6.9000	0.8040	0.1667	0.0074	0.8020	2.2980
	6.9100	0.8051	0.1342	0.0060	0.8032	2.3014
	6.9200	0.8063	0.1625	0.0073	0.8044	2.3047
	6.9300	0.8075	0.1815	0.0081	0.8056	2.3081
	6.9400	0.8086	0.1765	0.0079	0.8067	2.3114
	6.9500	0.8098	0.1532	0.0068	0.8078	2.3147
	6.9600	0.8110	0.1378	0.0062	0.8090	2.3181
	6.9700	0.8121	0.1436	0.0064	0.8102	2.3215
	6.9800	0.8133	0.1387	0.0062	0.8114	2.3248
	6.9900	0.8145	0.1130	0.0050	0.8125	2.3281
	7.0000	0.8156	0.0943	0.0042	0.8137	2.3314
	7.0100	0.8167	0.0881	0.0039	0.8148	2.3346
	7.0200	0.8179	0.1035	0.0046	0.8160	2.3380
	7.0300	0.8191	0.1219	0.0054	0.8171	2.3413
	7.0400	0.8202	0.1433	0.0064	0.8183	2.3446
	7.0500	0.8214	0.1620	0.0072	0.8195	2.3480
	7.0600	0.8226	0.1609	0.0072	0.8207	2.3514
	7.0700	0.8238	0.1455	0.0065	0.8219	2.3549
	7.0800	0.8250	0.1256	0.0056	0.8231	2.3582
	7.0900	0.8261	0.1163	0.0052	0.8242	2.3616
	7.1000	0.8273	0.1311	0.0059	0.8254	2.3650
	7.1100	0.8285	0.1338	0.0060	0.8266	2.3683
	7.1200	0.8296	0.1364	0.0061	0.8277	2.3716
	7.1300	0.8308	0.1426	0.0064	0.8289	2.3749
	7.1400	0.8319	0.1595	0.0071	0.8300	2.3782
	7.1500	0.8331	0.1798	0.0080	0.8312	2.3815
	7.1600	0.8343	0.1788	0.0080	0.8324	2.3849
	7.1700	0.8354	0.1464	0.0065	0.8335	2.3883
	7.1800	0.8366	0.1135	0.0051	0.8347	2.3917
	7.1900	0.8379	0.1087	0.0048	0.8359	2.3952
	7.2000	0.8390	0.1341	0.0060	0.8371	2.3985
	7.2100	0.8402	0.1384	0.0062	0.8382	2.4018
	7.2200	0.8413	0.1288	0.0057	0.8394	2.4051
	7.2300	0.8425	0.1316	0.0059	0.8406	2.4084
	7.2400	0.8436	0.1322	0.0059	0.8417	2.4118
	7.2500	0.8448	0.1403	0.0063	0.8429	2.4151
	7.2600	0.8459	0.1447	0.0065	0.8440	2.4183
	7.2700	0.8471	0.1311	0.0058	0.8452	2.4216
	7.2800	0.8483	0.1118	0.0050	0.8464	2.4251
	7.2900	0.8495	0.1247	0.0056	0.8476	2.4285
	7.3000	0.8507	0.1134	0.0051	0.8488	2.4319
	7.3100	0.8519	0.1217	0.0054	0.8500	2.4353
	7.3200	0.8530	0.1223	0.0055	0.8511	2.4387
	7.3300	0.8542	0.1274	0.0057	0.8523	2.4421
	7.3400	0.8554	0.1397	0.0062	0.8535	2.4454
	7.3500	0.8565	0.1533	0.0068	0.8546	2.4487
	7.3600	0.8577	0.1484	0.0066	0.8558	2.4520
	7.3700	0.8588	0.1371	0.0061	0.8569	2.4553
	7.3800	0.8600	0.1216	0.0054	0.8581	2.4587
	7.3900	0.8612	0.1132	0.0051	0.8593	2.4620
	7.4000	0.8624	0.0851	0.0038	0.8605	2.4654
	7.4100	0.8635	0.0788	0.0035	0.8616	2.4688
	7.4200	0.8647	0.1129	0.0050	0.8628	2.4720
	7.4300	0.8658	0.1397	0.0062	0.8639	2.4753
	7.4400	0.8669	0.1273	0.0057	0.8650	2.4785
	7.4500	0.8681	0.1022	0.0046	0.8662	2.4818
	7.4600	0.8692	0.0827	0.0037	0.8673	2.4851
	7.4700	0.8704	0.1084	0.0048	0.8685	2.4884
	7.4800	0.8716	0.1257	0.0056	0.8697	2.4917
	7.4900	0.8727	0.1497	0.0067	0.8708	2.4951
	7.5000	0.8739	0.1686	0.0075	0.8720	2.4984
	7.5100	0.8751	0.1760	0.0079	0.8731	2.5017
	7.5200	0.8762	0.1422	0.0063	0.8743	2.5051
	7.5300	0.8774	0.1047	0.0047	0.8755	2.5085
	7.5400	0.8786	0.1223	0.0055	0.8767	2.5119
	7.5500	0.8798	0.1655	0.0074	0.8779	2.5153
	7.5600	0.8809	0.1819	0.0081	0.8790	2.5185
	7.5700	0.8820	0.1658	0.0074	0.8801	2.5218
	7.5800	0.8832	0.1645	0.0073	0.8813	2.5251
	7.5900	0.8844	0.1519	0.0068	0.8825	2.5285
	7.6000	0.8856	0.1587	0.0071	0.8837	2.5320
	7.6100	0.8868	0.2027	0.0090	0.8849	2.5354
	7.6200	0.8879	0.1996	0.0089	0.8860	2.5387
	7.6300	0.8891	0.1851	0.0083	0.8872	2.5420
	7.6400	0.8903	0.1476	0.0066	0.8884	2.5454
	7.6500	0.8914	0.1200	0.0054	0.8895	2.5487
	7.6600	0.8926	0.1218	0.0054	0.8906	2.5519
	7.6700	0.8937	0.1196	0.0053	0.8918	2.5552
	7.6800	0.8949	0.1074	0.0048	0.8930	2.5586
	7.6900	0.8961	0.1199	0.0054	0.8942	2.5620
	7.7000	0.8973	0.1491	0.0067	0.8954	2.5654
	7.7100	0.8984	0.1722	0.0077	0.8965	2.5687
	7.7200	0.8996	0.1827	0.0082	0.8977	2.5721
	7.7300	0.9008	0.1766	0.0079	0.8989	2.5755
	7.7400	0.9019	0.1550	0.0069	0.9000	2.5787
	7.7500	0.9031	0.1407	0.0063	0.9012	2.5820
	7.7600	0.9042	0.1252	0.0056	0.9023	2.5854
	7.7700	0.9054	0.1249	0.0056	0.9035	2.5887
	7.7800	0.9066	0.1322	0.0059	0.9047	2.5921
	7.7900	0.9078	0.1658	0.0074	0.9059	2.5955
	7.8000	0.9089	0.1720	0.0077	0.9070	2.5988
	7.8100	0.9101	0.1719	0.0077	0.9082	2.6022
	7.8200	0.9113	0.1724	0.0077	0.9094	2.6056
	7.8300	0.9124	0.1399	0.0062	0.9105	2.6089
	7.8400	0.9136	0.1177	0.0053	0.9117	2.6122
	7.8500	0.9147	0.1101	0.0049	0.9128	2.6154
	7.8600	0.9159	0.0986	0.0044	0.9140	2.6187
	7.8700	0.9170	0.1084	0.0048	0.9151	2.6221
	7.8800	0.9182	0.1218	0.0054	0.9163	2.6255
	7.8900	0.9194	0.1384	0.0062	0.9175	2.6289
	7.9000	0.9206	0.1409	0.0063	0.9187	2.6323
	7.9100	0.9218	0.1191	0.0053	0.9198	2.6356
	7.9200	0.9229	0.1117	0.0050	0.9210	2.6389
	7.9300	0.9241	0.1001	0.0045	0.9222	2.6423
	7.9400	0.9253	0.1092	0.0049	0.9234	2.6456
	7.9500	0.9264	0.1473	0.0066	0.9245	2.6489
	7.9600	0.9276	0.1418	0.0063	0.9257	2.6523
	7.9700	0.9288	0.1410	0.0063	0.9268	2.6556
	7.9800	0.9299	0.1240	0.0055	0.9280	2.6590
	7.9900	0.9311	0.1295	0.0058	0.9292	2.6624
	8.0000	0.9323	0.1292	0.0058	0.9304	2.6657
	8.0100	0.9334	0.1385	0.0062	0.9315	2.6690
	8.0200	0.9346	0.1726	0.0077	0.9327	2.6724
	8.0300	0.9358	0.1747	0.0078	0.9339	2.6757
	8.0400	0.9370	0.1687	0.0075	0.9350	2.6791
	8.0500	0.9381	0.1449	0.0065	0.9362	2.6825
	8.0600	0.9393	0.1261	0.0056	0.9374	2.6858
	8.0700	0.9405	0.1024	0.0046	0.9386	2.6892
	8.0800	0.9417	0.1292	0.0058	0.9397	2.6926
	8.0900	0.9428	0.1314	0.0059	0.9409	2.6959
	8.1000	0.9439	0.1271	0.0057	0.9420	2.6991
	8.1100	0.9451	0.1389	0.0062	0.9432	2.7024
	8.1200	0.9462	0.1539	0.0069	0.9443	2.7057
	8.1300	0.9474	0.1537	0.0069	0.9455	2.7089
	8.1400	0.9485	0.1265	0.0056	0.9466	2.7122
	8.1500	0.9496	0.1075	0.0048	0.9477	2.7154
	8.1600	0.9508	0.1462	0.0065	0.9489	2.7187
	8.1700	0.9520	0.1831	0.0082	0.9500	2.7221
	8.1800	0.9532	0.1910	0.0085	0.9513	2.7255
	8.1900	0.9543	0.1805	0.0081	0.9524	2.7289
	8.2000	0.9556	0.1879	0.0084	0.9537	2.7324
	8.2100	0.9567	0.1767	0.0079	0.9548	2.7358
	8.2200	0.9579	0.1714	0.0077	0.9559	2.7390
	8.2300	0.9590	0.1758	0.0078	0.9571	2.7422
	8.2400	0.9601	0.1744	0.0078	0.9582	2.7455
	8.2500	0.9613	0.1613	0.0072	0.9594	2.7489
	8.2600	0.9624	0.1457	0.0065	0.9605	2.7521
	8.2700	0.9637	0.1327	0.0059	0.9617	2.7556
	8.2800	0.9649	0.1278	0.0057	0.9630	2.7591
	8.2900	0.9660	0.1537	0.0069	0.9641	2.7624
	8.3000	0.9672	0.1430	0.0064	0.9653	2.7658
	8.3100	0.9684	0.1081	0.0048	0.9665	2.7692
	8.3200	0.9696	0.0977	0.0044	0.9677	2.7725
	8.3300	0.9707	0.1212	0.0054	0.9688	2.7758
	8.3400	0.9719	0.1461	0.0065	0.9700	2.7792
	8.3500	0.9731	0.1481	0.0066	0.9711	2.7825
	8.3600	0.9742	0.1214	0.0054	0.9723	2.7858
	8.3700	0.9754	0.1127	0.0050	0.9734	2.7891
	8.3800	0.9765	0.1177	0.0053	0.9746	2.7925
	8.3900	0.9777	0.1070	0.0048	0.9758	2.7958
	8.4000	0.9789	0.0901	0.0040	0.9770	2.7992
	8.4100	0.9800	0.0956	0.0043	0.9781	2.8025
	8.4200	0.9812	0.1369	0.0061	0.9793	2.8058
	8.4300	0.9824	0.1688	0.0075	0.9804	2.8092
	8.4400	0.9835	0.1914	0.0085	0.9816	2.8125
	8.4500	0.9847	0.1942	0.0087	0.9828	2.8159
	8.4600	0.9859	0.1718	0.0077	0.9840	2.8193
	8.4700	0.9870	0.1400	0.0062	0.9851	2.8226
	8.4800	0.9882	0.1268	0.0057	0.9863	2.8259
	8.4900	0.9893	0.1354	0.0060	0.9874	2.8292
	8.5000	0.9904	0.1313	0.0059	0.9885	2.8324
	8.5100	0.9916	0.1349	0.0060	0.9897	2.8357
	8.5200	0.9928	0.1491	0.0067	0.9909	2.8391
	8.5300	0.9940	0.1626	0.0073	0.9921	2.8424
	8.5400	0.9951	0.1697	0.0076	0.9932	2.8458
	8.5500	0.9963	0.1673	0.0075	0.9944	2.8492
	8.5600	0.9974	0.1765	0.0079	0.9955	2.8524
	8.5700	0.9986	0.2016	0.0090	0.9967	2.8557
	8.5800	0.9998	0.2158	0.0096	0.9979	2.8592
	8.5900	1.0010	0.1867	0.0083	0.9991	2.8625
	8.6000	1.0021	0.1620	0.0072	1.0002	2.8658
	8.6100	1.0033	0.1667	0.0074	1.0014	2.8691
	8.6200	1.0044	0.1861	0.0083	1.0025	2.8724
	8.6300	1.0056	0.1682	0.0075	1.0037	2.8757
	8.6400	1.0068	0.1737	0.0078	1.0049	2.8791
	8.6500	1.0080	0.1679	0.0075	1.0061	2.8826
	8.6600	1.0091	0.1520	0.0068	1.0072	2.8859
	8.6700	1.0104	0.1394	0.0062	1.0084	2.8894
	8.6800	1.0115	0.1491	0.0067	1.0096	2.8927
	8.6900	1.0127	0.1620	0.0072	1.0108	2.8961
	8.7000	1.0138	0.1324	0.0059	1.0119	2.8994
	8.7100	1.0150	0.1268	0.0057	1.0131	2.9027
	8.7200	1.0162	0.1139	0.0051	1.0143	2.9061
	8.7300	1.0173	0.1039	0.0046	1.0154	2.9094
	8.7400	1.0184	0.0852	0.0038	1.0165	2.9126
	8.7500	1.0196	0.0894	0.0040	1.0177	2.9159
	8.7600	1.0208	0.1200	0.0054	1.0189	2.9192
	8.7700	1.0219	0.1651	0.0074	1.0200	2.9226
	8.7800	1.0231	0.1899	0.0085	1.0212	2.9259
	8.7900	1.0242	0.2095	0.0093	1.0223	2.9292
	8.8000	1.0254	0.2233	0.0100	1.0235	2.9325
	8.8100	1.0266	0.2290	0.0102	1.0246	2.9358
	8.8200	1.0277	0.2177	0.0097	1.0258	2.9392
	8.8300	1.0289	0.2114	0.0094	1.0270	2.9426
	8.8400	1.0301	0.1916	0.0086	1.0282	2.9461
	8.8500	1.0313	0.1651	0.0074	1.0294	2.9495
	8.8600	1.0324	0.1751	0.0078	1.0305	2.9527
	8.8700	1.0336	0.1729	0.0077	1.0317	2.9560
	8.8800	1.0348	0.1421	0.0063	1.0329	2.9593
	8.8900	1.0360	0.1208	0.0054	1.0341	2.9629
	8.9000	1.0372	0.1190	0.0053	1.0353	2.9663
	8.9100	1.0384	0.1398	0.0062	1.0365	2.9697
	8.9200	1.0395	0.1767	0.0079	1.0376	2.9730
	8.9300	1.0407	0.2204	0.0098	1.0388	2.9763
	8.9400	1.0418	0.2284	0.0102	1.0399	2.9796
	8.9500	1.0430	0.2353	0.0105	1.0411	2.9829
	8.9600	1.0441	0.2199	0.0098	1.0422	2.9861
	8.9700	1.0453	0.1888	0.0084	1.0433	2.9894
	8.9800	1.0464	0.1523	0.0068	1.0445	2.9927
	8.9900	1.0476	0.1435	0.0064	1.0457	2.9961
	9.0000	1.0487	0.1684	0.0075	1.0468	2.9993
	9.0100	1.0499	0.1938	0.0086	1.0480	3.0028
	9.0200	1.0511	0.1985	0.0089	1.0492	3.0063
	9.0300	1.0523	0.1839	0.0082	1.0504	3.0096
	9.0400	1.0535	0.1903	0.0085	1.0516	3.0129
	9.0500	1.0546	0.2035	0.0091	1.0527	3.0163
	9.0600	1.0558	0.1834	0.0082	1.0539	3.0196
	9.0700	1.0569	0.1764	0.0079	1.0550	3.0229
	9.0800	1.0581	0.1661	0.0074	1.0562	3.0263
	9.0900	1.0593	0.1834	0.0082	1.0574	3.0296
	9.1000	1.0605	0.1809	0.0081	1.0586	3.0330
	9.1100	1.0617	0.1725	0.0077	1.0597	3.0364
	9.1200	1.0628	0.2000	0.0089	1.0609	3.0397
	9.1300	1.0640	0.2145	0.0096	1.0620	3.0430
	9.1400	1.0652	0.2010	0.0090	1.0633	3.0465
	9.1500	1.0664	0.2136	0.0095	1.0645	3.0500
	9.1600	1.0675	0.2430	0.0108	1.0656	3.0533
	9.1700	1.0687	0.2113	0.0094	1.0668	3.0566
	9.1800	1.0698	0.1686	0.0075	1.0679	3.0598
	9.1900	1.0710	0.1521	0.0068	1.0691	3.0631
	9.2000	1.0721	0.1677	0.0075	1.0702	3.0665
	9.2100	1.0733	0.2068	0.0092	1.0714	3.0698
	9.2200	1.0745	0.2012	0.0090	1.0726	3.0732
	9.2300	1.0757	0.1846	0.0082	1.0738	3.0765
	9.2400	1.0768	0.1804	0.0081	1.0749	3.0798
	9.2500	1.0780	0.2171	0.0097	1.0760	3.0831
	9.2600	1.0791	0.2303	0.0103	1.0772	3.0864
	9.2700	1.0803	0.1844	0.0082	1.0784	3.0899
	9.2800	1.0815	0.1738	0.0078	1.0796	3.0932
	9.2900	1.0826	0.1632	0.0073	1.0807	3.0965
	9.3000	1.0838	0.1568	0.0070	1.0819	3.0999
	9.3100	1.0850	0.1356	0.0061	1.0831	3.1033
	9.3200	1.0862	0.1501	0.0067	1.0843	3.1067
	9.3300	1.0874	0.1783	0.0080	1.0854	3.1100
	9.3400	1.0886	0.1875	0.0084	1.0867	3.1135
	9.3500	1.0898	0.1692	0.0076	1.0879	3.1169
	9.3600	1.0909	0.1660	0.0074	1.0890	3.1203
	9.3700	1.0921	0.1724	0.0077	1.0902	3.1237
	9.3800	1.0933	0.1856	0.0083	1.0914	3.1271
	9.3900	1.0945	0.2039	0.0091	1.0925	3.1304
	9.4000	1.0956	0.2148	0.0096	1.0937	3.1336
	9.4100	1.0967	0.2327	0.0104	1.0948	3.1369
	9.4200	1.0979	0.2393	0.0107	1.0960	3.1402
	9.4300	1.0990	0.2405	0.0107	1.0971	3.1434
	9.4400	1.1001	0.2416	0.0108	1.0982	3.1466
	9.4500	1.1013	0.2153	0.0096	1.0994	3.1500
	9.4600	1.1025	0.2075	0.0093	1.1006	3.1535
	9.4700	1.1037	0.2010	0.0090	1.1018	3.1568
	9.4800	1.1049	0.2068	0.0092	1.1030	3.1603
	9.4900	1.1061	0.2050	0.0092	1.1042	3.1637
	9.5000	1.1072	0.1982	0.0088	1.1053	3.1670
	9.5100	1.1084	0.1904	0.0085	1.1065	3.1702
	9.5200	1.1095	0.1854	0.0083	1.1076	3.1736
	9.5300	1.1107	0.1765	0.0079	1.1088	3.1769
	9.5400	1.1119	0.1780	0.0079	1.1099	3.1802
	9.5500	1.1131	0.1888	0.0084	1.1112	3.1837
	9.5600	1.1142	0.2018	0.0090	1.1123	3.1870
	9.5700	1.1154	0.1946	0.0087	1.1135	3.1904
	9.5800	1.1166	0.1774	0.0079	1.1147	3.1939
	9.5900	1.1178	0.1964	0.0088	1.1159	3.1973
	9.6000	1.1189	0.2278	0.0102	1.1170	3.2005
	9.6100	1.1201	0.2276	0.0102	1.1182	3.2038
	9.6200	1.1212	0.1922	0.0086	1.1193	3.2072
	9.6300	1.1224	0.1690	0.0075	1.1205	3.2105
	9.6400	1.1235	0.1625	0.0073	1.1216	3.2137
	9.6500	1.1247	0.1607	0.0072	1.1228	3.2171
	9.6600	1.1259	0.1868	0.0083	1.1240	3.2204
	9.6700	1.1271	0.2036	0.0091	1.1252	3.2238
	9.6800	1.1283	0.2330	0.0104	1.1264	3.2273
	9.6900	1.1295	0.2537	0.0113	1.1276	3.2307
	9.7000	1.1306	0.2484	0.0111	1.1287	3.2341
	9.7100	1.1318	0.2389	0.0107	1.1299	3.2374
	9.7200	1.1330	0.2184	0.0097	1.1310	3.2407
	9.7300	1.1341	0.1853	0.0083	1.1322	3.2440
	9.7400	1.1353	0.1632	0.0073	1.1334	3.2473
	9.7500	1.1364	0.1695	0.0076	1.1345	3.2506
	9.7600	1.1376	0.1707	0.0076	1.1357	3.2539
	9.7700	1.1387	0.1909	0.0085	1.1368	3.2573
	9.7800	1.1399	0.2239	0.0100	1.1380	3.2605
	9.7900	1.1410	0.2267	0.0101	1.1391	3.2638
	9.8000	1.1421	0.2043	0.0091	1.1402	3.2670
	9.8100	1.1433	0.2007	0.0090	1.1413	3.2702
	9.8200	1.1444	0.2038	0.0091	1.1425	3.2735
	9.8300	1.1456	0.2095	0.0093	1.1437	3.2768
	9.8400	1.1468	0.2119	0.0095	1.1449	3.2803
	9.8500	1.1479	0.2101	0.0094	1.1460	3.2836
	9.8600	1.1490	0.1917	0.0086	1.1471	3.2868
	9.8700	1.1502	0.1829	0.0082	1.1483	3.2902
	9.8800	1.1514	0.1889	0.0084	1.1495	3.2935
	9.8900	1.1526	0.2048	0.0091	1.1507	3.2970
	9.9000	1.1538	0.1929	0.0086	1.1519	3.3004
	9.9100	1.1550	0.1947	0.0087	1.1531	3.3038
	9.9200	1.1561	0.2092	0.0093	1.1542	3.3070
	9.9300	1.1573	0.2238	0.0100	1.1553	3.3103
	9.9400	1.1584	0.2007	0.0090	1.1565	3.3136
	9.9500	1.1595	0.1944	0.0087	1.1576	3.3169
	9.9600	1.1607	0.2091	0.0093	1.1588	3.3203
	9.9700	1.1619	0.2193	0.0098	1.1600	3.3237
	9.9800	1.1631	0.2146	0.0096	1.1612	3.3271
	9.9900	1.1643	0.2001	0.0089	1.1624	3.3305
	10.0000	1.1655	0.1596	0.0071	1.1636	3.3339
	10.0100	1.1667	0.1780	0.0079	1.1648	3.3374
	10.0200	1.1678	0.2149	0.0096	1.1659	3.3406
	10.0300	1.1690	0.2123	0.0095	1.1670	3.3438
	10.0400	1.1701	0.2200	0.0098	1.1682	3.3472
	10.0500	1.1713	0.2421	0.0108	1.1694	3.3505
	10.0600	1.1724	0.2541	0.0113	1.1705	3.3538
	10.0700	1.1736	0.2566	0.0115	1.1717	3.3571
	10.0800	1.1748	0.2577	0.0115	1.1729	3.3605
	10.0900	1.1760	0.2593	0.0116	1.1741	3.3639
	10.1000	1.1772	0.2671	0.0119	1.1753	3.3674
	10.1100	1.1784	0.2502	0.0112	1.1764	3.3708
	10.1200	1.1795	0.2509	0.0112	1.1776	3.3740
	10.1300	1.1806	0.2488	0.0111	1.1787	3.3773
	10.1400	1.1818	0.2080	0.0093	1.1799	3.3807
	10.1500	1.1829	0.1929	0.0086	1.1810	3.3839
	10.1600	1.1841	0.1853	0.0083	1.1822	3.3872
	10.1700	1.1853	0.1737	0.0078	1.1834	3.3906
	10.1800	1.1864	0.1726	0.0077	1.1845	3.3940
	10.1900	1.1876	0.1739	0.0078	1.1857	3.3973
	10.2000	1.1887	0.1723	0.0077	1.1868	3.4005
	10.2100	1.1899	0.1768	0.0079	1.1880	3.4039
	10.2200	1.1911	0.1974	0.0088	1.1892	3.4073
	10.2300	1.1923	0.2166	0.0097	1.1904	3.4108
	10.2400	1.1935	0.2164	0.0097	1.1916	3.4141
	10.2500	1.1946	0.1897	0.0085	1.1927	3.4174
	10.2600	1.1958	0.1728	0.0077	1.1938	3.4206
	10.2700	1.1969	0.1733	0.0077	1.1950	3.4240
	10.2800	1.1982	0.1813	0.0081	1.1962	3.4275
	10.2900	1.1993	0.1868	0.0083	1.1974	3.4309
	10.3000	1.2005	0.2230	0.0100	1.1986	3.4343
	10.3100	1.2017	0.2401	0.0107	1.1998	3.4376
	10.3200	1.2028	0.2268	0.0101	1.2009	3.4409
	10.3300	1.2039	0.2174	0.0097	1.2020	3.4441
	10.3400	1.2051	0.2343	0.0105	1.2032	3.4474
	10.3500	1.2063	0.2407	0.0107	1.2044	3.4507
	10.3600	1.2075	0.2343	0.0105	1.2056	3.4542
	10.3700	1.2087	0.2232	0.0100	1.2068	3.4577
	10.3800	1.2099	0.2090	0.0093	1.2079	3.4610
	10.3900	1.2110	0.1857	0.0083	1.2091	3.4644
	10.4000	1.2122	0.1809	0.0081	1.2103	3.4677
	10.4100	1.2134	0.1842	0.0082	1.2115	3.4712
	10.4200	1.2145	0.2085	0.0093	1.2126	3.4745
	10.4300	1.2157	0.2104	0.0094	1.2138	3.4777
	10.4400	1.2169	0.2277	0.0102	1.2150	3.4811
	10.4500	1.2181	0.2306	0.0103	1.2161	3.4845
	10.4600	1.2192	0.2147	0.0096	1.2173	3.4878
	10.4700	1.2203	0.1957	0.0087	1.2184	3.4910
	10.4800	1.2215	0.2060	0.0092	1.2196	3.4944
	10.4900	1.2227	0.2164	0.0097	1.2208	3.4979
	10.5000	1.2239	0.2122	0.0095	1.2220	3.5012
	10.5100	1.2251	0.1874	0.0084	1.2232	3.5047
	10.5200	1.2263	0.1670	0.0075	1.2243	3.5080
	10.5300	1.2274	0.1548	0.0069	1.2255	3.5113
	10.5400	1.2285	0.1470	0.0066	1.2266	3.5146
	10.5500	1.2297	0.1283	0.0057	1.2278	3.5178
	10.5600	1.2308	0.1312	0.0059	1.2289	3.5212
	10.5700	1.2320	0.1530	0.0068	1.2301	3.5246
	10.5800	1.2332	0.1944	0.0087	1.2313	3.5280
	10.5900	1.2344	0.2003	0.0089	1.2325	3.5313
	10.6000	1.2356	0.2127	0.0095	1.2337	3.5348
	10.6100	1.2368	0.2041	0.0091	1.2348	3.5381
	10.6200	1.2379	0.1987	0.0089	1.2360	3.5413
	10.6300	1.2390	0.2057	0.0092	1.2371	3.5446
	10.6400	1.2402	0.2028	0.0091	1.2383	3.5480
	10.6500	1.2414	0.1966	0.0088	1.2395	3.5514
	10.6600	1.2426	0.2091	0.0093	1.2407	3.5548
	10.6700	1.2438	0.2241	0.0100	1.2419	3.5582
	10.6800	1.2449	0.2148	0.0096	1.2430	3.5616
	10.6900	1.2461	0.1802	0.0080	1.2442	3.5649
	10.7000	1.2473	0.1852	0.0083	1.2454	3.5682
	10.7100	1.2484	0.1883	0.0084	1.2465	3.5715
	10.7200	1.2496	0.1994	0.0089	1.2477	3.5748
	10.7300	1.2507	0.2099	0.0094	1.2488	3.5781
	10.7400	1.2518	0.2094	0.0093	1.2499	3.5813
	10.7500	1.2530	0.2110	0.0094	1.2511	3.5847
	10.7600	1.2542	0.2166	0.0097	1.2523	3.5880
	10.7700	1.2553	0.2457	0.0110	1.2534	3.5914
	10.7800	1.2565	0.2705	0.0121	1.2546	3.5947
	10.7900	1.2577	0.2609	0.0116	1.2558	3.5981
	10.8000	1.2589	0.2766	0.0123	1.2570	3.6015
	10.8100	1.2600	0.2780	0.0124	1.2581	3.6048
	10.8200	1.2612	0.2446	0.0109	1.2593	3.6082
	10.8300	1.2624	0.1821	0.0081	1.2605	3.6115
	10.8400	1.2636	0.1718	0.0077	1.2617	3.6150
	10.8500	1.2647	0.1822	0.0081	1.2628	3.6183
	10.8600	1.2659	0.2010	0.0090	1.2640	3.6216
	10.8700	1.2671	0.2039	0.0091	1.2651	3.6249
	10.8800	1.2682	0.2095	0.0094	1.2663	3.6283
	10.8900	1.2694	0.1945	0.0087	1.2675	3.6318
	10.9000	1.2706	0.1790	0.0080	1.2687	3.6352
	10.9100	1.2718	0.1714	0.0077	1.2699	3.6385
	10.9200	1.2729	0.1822	0.0081	1.2710	3.6417
	10.9300	1.2740	0.1956	0.0087	1.2721	3.6449
	10.9400	1.2752	0.2104	0.0094	1.2733	3.6482
	10.9500	1.2764	0.2170	0.0097	1.2745	3.6517
	10.9600	1.2775	0.2181	0.0097	1.2756	3.6550
	10.9700	1.2787	0.2281	0.0102	1.2768	3.6583
	10.9800	1.2799	0.2446	0.0109	1.2780	3.6617
	10.9900	1.2811	0.2501	0.0112	1.2792	3.6651
	11.0000	1.2822	0.2456	0.0110	1.2803	3.6684
	11.0100	1.2834	0.2513	0.0112	1.2815	3.6718
	11.0200	1.2846	0.2447	0.0109	1.2827	3.6751
	11.0300	1.2858	0.2577	0.0115	1.2839	3.6785
	11.0400	1.2870	0.2694	0.0120	1.2851	3.6820
	11.0500	1.2882	0.2897	0.0129	1.2863	3.6854
	11.0600	1.2893	0.2917	0.0130	1.2874	3.6887
	11.0700	1.2905	0.2620	0.0117	1.2885	3.6920
	11.0800	1.2916	0.2165	0.0097	1.2897	3.6953
	11.0900	1.2927	0.2058	0.0092	1.2908	3.6985
	11.1000	1.2939	0.2394	0.0107	1.2920	3.7019
	11.1100	1.2951	0.2398	0.0107	1.2932	3.7052
	11.1200	1.2962	0.2299	0.0103	1.2943	3.7085
	11.1300	1.2974	0.2333	0.0104	1.2955	3.7119
	11.1400	1.2986	0.2514	0.0112	1.2967	3.7153
	11.1500	1.2998	0.2554	0.0114	1.2979	3.7187
	11.1600	1.3009	0.2483	0.0111	1.2990	3.7219
	11.1700	1.3020	0.2513	0.0112	1.3001	3.7252
	11.1800	1.3032	0.2490	0.0111	1.3013	3.7285
	11.1900	1.3044	0.2530	0.0113	1.3025	3.7319
	11.2000	1.3056	0.2381	0.0106	1.3036	3.7352
	11.2100	1.3067	0.2360	0.0105	1.3048	3.7386
	11.2200	1.3079	0.2053	0.0092	1.3060	3.7420
	11.2300	1.3091	0.1669	0.0074	1.3072	3.7453
	11.2400	1.3102	0.1835	0.0082	1.3083	3.7487
	11.2500	1.3114	0.1957	0.0087	1.3095	3.7520
	11.2600	1.3125	0.1938	0.0086	1.3106	3.7552
	11.2700	1.3137	0.1910	0.0085	1.3118	3.7586
	11.2800	1.3150	0.2041	0.0091	1.3131	3.7622
	11.2900	1.3162	0.2322	0.0104	1.3143	3.7656
	11.3000	1.3173	0.2512	0.0112	1.3154	3.7689
	11.3100	1.3185	0.2563	0.0114	1.3166	3.7722
	11.3200	1.3196	0.2605	0.0116	1.3177	3.7756
	11.3300	1.3208	0.2767	0.0124	1.3189	3.7788
	11.3400	1.3219	0.2716	0.0121	1.3200	3.7822
	11.3500	1.3231	0.2792	0.0125	1.3212	3.7855
	11.3600	1.3243	0.2704	0.0121	1.3224	3.7888
	11.3700	1.3255	0.2524	0.0113	1.3235	3.7922
	11.3800	1.3266	0.2309	0.0103	1.3247	3.7957
	11.3900	1.3278	0.2177	0.0097	1.3259	3.7990
	11.4000	1.3290	0.2169	0.0097	1.3271	3.8023
	11.4100	1.3301	0.2151	0.0096	1.3282	3.8057
	11.4200	1.3313	0.2346	0.0105	1.3294	3.8090
	11.4300	1.3324	0.2508	0.0112	1.3305	3.8123
	11.4400	1.3336	0.2748	0.0123	1.3317	3.8157
	11.4500	1.3348	0.2854	0.0127	1.3329	3.8189
	11.4600	1.3359	0.2477	0.0111	1.3340	3.8223
	11.4700	1.3371	0.2195	0.0098	1.3352	3.8257
	11.4800	1.3383	0.2221	0.0099	1.3364	3.8291
	11.4900	1.3395	0.2089	0.0093	1.3376	3.8325
	11.5000	1.3407	0.1914	0.0085	1.3388	3.8359
	11.5100	1.3418	0.1601	0.0071	1.3399	3.8391
	11.5200	1.3429	0.1807	0.0081	1.3410	3.8422
	11.5300	1.3441	0.2005	0.0089	1.3422	3.8456
	11.5400	1.3453	0.2415	0.0108	1.3433	3.8490
	11.5500	1.3464	0.2699	0.0120	1.3445	3.8523
	11.5600	1.3476	0.2477	0.0111	1.3457	3.8556
	11.5700	1.3487	0.2241	0.0100	1.3468	3.8589
	11.5800	1.3499	0.2205	0.0098	1.3480	3.8622
	11.5900	1.3511	0.2463	0.0110	1.3492	3.8656
	11.6000	1.3522	0.2424	0.0108	1.3503	3.8690
	11.6100	1.3534	0.2083	0.0093	1.3515	3.8724
	11.6200	1.3546	0.1646	0.0073	1.3527	3.8757
	11.6300	1.3557	0.1835	0.0082	1.3538	3.8790
	11.6400	1.3568	0.2106	0.0094	1.3549	3.8822
	11.6500	1.3580	0.2331	0.0104	1.3561	3.8856
	11.6600	1.3592	0.2410	0.0108	1.3573	3.8890
	11.6700	1.3604	0.2495	0.0111	1.3585	3.8923
	11.6800	1.3616	0.2466	0.0110	1.3597	3.8958
	11.6900	1.3628	0.2275	0.0102	1.3609	3.8992
	11.7000	1.3639	0.2257	0.0101	1.3620	3.9025
	11.7100	1.3651	0.2492	0.0111	1.3632	3.9058
	11.7200	1.3662	0.2646	0.0118	1.3643	3.9091
	11.7300	1.3674	0.2471	0.0110	1.3655	3.9124
	11.7400	1.3686	0.2293	0.0102	1.3667	3.9159
	11.7500	1.3698	0.2071	0.0092	1.3679	3.9194
	11.7600	1.3710	0.1998	0.0089	1.3691	3.9227
	11.7700	1.3721	0.2069	0.0092	1.3702	3.9259
	11.7800	1.3733	0.1982	0.0088	1.3714	3.9293
	11.7900	1.3744	0.1854	0.0083	1.3725	3.9325
	11.8000	1.3756	0.1978	0.0088	1.3736	3.9358
	11.8100	1.3767	0.2180	0.0097	1.3748	3.9391
	11.8200	1.3778	0.2423	0.0108	1.3759	3.9423
	11.8300	1.3790	0.2511	0.0112	1.3771	3.9457
	11.8400	1.3802	0.2436	0.0109	1.3783	3.9491
	11.8500	1.3814	0.2325	0.0104	1.3795	3.9525
	11.8600	1.3825	0.2108	0.0094	1.3806	3.9558
	11.8700	1.3837	0.2043	0.0091	1.3818	3.9592
	11.8800	1.3849	0.2016	0.0090	1.3830	3.9625
	11.8900	1.3861	0.2098	0.0094	1.3842	3.9659
	11.9000	1.3872	0.2024	0.0090	1.3853	3.9692
	11.9100	1.3884	0.2242	0.0100	1.3865	3.9726
	11.9200	1.3896	0.2420	0.0108	1.3877	3.9761
	11.9300	1.3908	0.2334	0.0104	1.3888	3.9794
	11.9400	1.3919	0.2342	0.0105	1.3899	3.9825
	11.9500	1.3930	0.2423	0.0108	1.3911	3.9857
	11.9600	1.3941	0.2543	0.0113	1.3922	3.9891
	11.9700	1.3953	0.2552	0.0114	1.3934	3.9925
	11.9800	1.3966	0.2607	0.0116	1.3947	3.9960
	11.9900	1.3978	0.2783	0.0124	1.3959	3.9994
	12.0000	1.3989	0.2833	0.0126	1.3970	4.0028
	12.0100	1.4001	0.2610	0.0116	1.3982	4.0061
	12.0200	1.4012	0.2537	0.0113	1.3993	4.0094
	12.0300	1.4024	0.2430	0.0108	1.4005	4.0127
	12.0400	1.4036	0.2279	0.0102	1.4017	4.0160
	12.0500	1.4047	0.2072	0.0092	1.4028	4.0194
	12.0600	1.4059	0.1865	0.0083	1.4040	4.0228
	12.0700	1.4071	0.1833	0.0082	1.4051	4.0260
	12.0800	1.4082	0.1900	0.0085	1.4063	4.0295
	12.0900	1.4094	0.2142	0.0096	1.4075	4.0328
	12.1000	1.4106	0.2032	0.0091	1.4087	4.0362
	12.1100	1.4117	0.2119	0.0095	1.4098	4.0394
	12.1200	1.4129	0.2372	0.0106	1.4110	4.0427
	12.1300	1.4141	0.2544	0.0114	1.4121	4.0461
	12.1400	1.4152	0.2486	0.0111	1.4133	4.0495
	12.1500	1.4164	0.2531	0.0113	1.4145	4.0528
	12.1600	1.4175	0.2655	0.0118	1.4156	4.0560
	12.1700	1.4187	0.2628	0.0117	1.4167	4.0593
	12.1800	1.4198	0.2552	0.0114	1.4179	4.0627
	12.1900	1.4211	0.2472	0.0110	1.4192	4.0662
	12.2000	1.4223	0.2476	0.0111	1.4204	4.0697
	12.2100	1.4235	0.2395	0.0107	1.4216	4.0732
	12.2200	1.4246	0.2289	0.0102	1.4227	4.0764
	12.2300	1.4258	0.2341	0.0104	1.4239	4.0797
	12.2400	1.4270	0.2581	0.0115	1.4251	4.0831
	12.2500	1.4281	0.2509	0.0112	1.4262	4.0865
	12.2600	1.4293	0.2527	0.0113	1.4274	4.0898
	12.2700	1.4304	0.2494	0.0111	1.4285	4.0931
	12.2800	1.4316	0.2393	0.0107	1.4297	4.0964
	12.2900	1.4328	0.2173	0.0097	1.4309	4.0998
	12.3000	1.4340	0.2124	0.0095	1.4321	4.1032
	12.3100	1.4351	0.2444	0.0109	1.4332	4.1065
	12.3200	1.4363	0.2661	0.0119	1.4344	4.1097
	12.3300	1.4374	0.2880	0.0129	1.4355	4.1130
	12.3400	1.4386	0.3075	0.0137	1.4367	4.1165
	12.3500	1.4398	0.3358	0.0150	1.4379	4.1199
	12.3600	1.4409	0.3434	0.0153	1.4390	4.1232
	12.3700	1.4421	0.3316	0.0148	1.4402	4.1265
	12.3800	1.4433	0.3161	0.0141	1.4414	4.1298
	12.3900	1.4444	0.3063	0.0137	1.4425	4.1332
	12.4000	1.4456	0.2685	0.0120	1.4437	4.1364
	12.4100	1.4468	0.2159	0.0096	1.4449	4.1399
	12.4200	1.4479	0.2268	0.0101	1.4460	4.1431
	12.4300	1.4491	0.2338	0.0104	1.4472	4.1464
	12.4400	1.4503	0.2174	0.0097	1.4484	4.1500
	12.4500	1.4515	0.2085	0.0093	1.4496	4.1535
	12.4600	1.4527	0.2014	0.0090	1.4508	4.1568
	12.4700	1.4538	0.1922	0.0086	1.4519	4.1600
	12.4800	1.4549	0.1985	0.0089	1.4530	4.1633
	12.4900	1.4561	0.2212	0.0099	1.4542	4.1666
	12.5000	1.4573	0.2402	0.0107	1.4554	4.1699
	12.5100	1.4584	0.2812	0.0125	1.4565	4.1732
	12.5200	1.4596	0.2989	0.0133	1.4577	4.1766
	12.5300	1.4608	0.2755	0.0123	1.4589	4.1799
	12.5400	1.4620	0.2521	0.0113	1.4600	4.1833
	12.5500	1.4632	0.2368	0.0106	1.4612	4.1868
	12.5600	1.4643	0.2524	0.0113	1.4624	4.1902
	12.5700	1.4655	0.2604	0.0116	1.4636	4.1935
	12.5800	1.4667	0.2712	0.0121	1.4648	4.1969
	12.5900	1.4679	0.2806	0.0125	1.4660	4.2003
	12.6000	1.4690	0.2800	0.0125	1.4671	4.2035
	12.6100	1.4701	0.2810	0.0125	1.4682	4.2067
	12.6200	1.4713	0.2900	0.0129	1.4694	4.2101
	12.6300	1.4725	0.3065	0.0137	1.4706	4.2135
	12.6400	1.4736	0.3068	0.0137	1.4717	4.2168
	12.6500	1.4748	0.2744	0.0122	1.4729	4.2203
	12.6600	1.4761	0.2451	0.0109	1.4741	4.2237
	12.6700	1.4772	0.2499	0.0112	1.4753	4.2271
	12.6800	1.4784	0.2719	0.0121	1.4765	4.2305
	12.6900	1.4796	0.2796	0.0125	1.4777	4.2339
	12.7000	1.4808	0.2921	0.0130	1.4789	4.2373
	12.7100	1.4820	0.2913	0.0130	1.4801	4.2408
	12.7200	1.4832	0.2671	0.0119	1.4813	4.2441
	12.7300	1.4843	0.2520	0.0112	1.4824	4.2475
	12.7400	1.4855	0.2544	0.0114	1.4836	4.2507
	12.7500	1.4866	0.2854	0.0127	1.4847	4.2540
	12.7600	1.4877	0.3037	0.0136	1.4858	4.2572
	12.7700	1.4889	0.3033	0.0135	1.4870	4.2605
	12.7800	1.4901	0.2774	0.0124	1.4882	4.2640
	12.7900	1.4913	0.2613	0.0117	1.4894	4.2674
	12.8000	1.4926	0.2457	0.0110	1.4907	4.2710
	12.8100	1.4938	0.2448	0.0109	1.4919	4.2746
	12.8200	1.4951	0.2331	0.0104	1.4932	4.2782
	12.8300	1.4968	0.2530	0.0113	1.4949	4.2832
	12.8400	1.4994	0.2303	0.0103	1.4975	4.2907
	12.8500	1.5020	0.2333	0.0104	1.5001	4.2982
	12.8600	1.5040	0.2525	0.0113	1.5021	4.3038
	12.8700	1.5053	0.2641	0.0118	1.5034	4.3076
	12.8800	1.5063	0.2900	0.0129	1.5044	4.3104
	12.8900	1.5071	0.2724	0.0122	1.5052	4.3128
	12.9000	1.5080	0.2826	0.0126	1.5060	4.3152
	12.9100	1.5088	0.2979	0.0133	1.5069	4.3177
	12.9200	1.5098	0.2960	0.0132	1.5079	4.3204
	12.9300	1.5107	0.3136	0.0140	1.5088	4.3232
	12.9400	1.5118	0.2961	0.0132	1.5099	4.3261
	12.9500	1.5128	0.2692	0.0120	1.5109	4.3291
	12.9600	1.5139	0.2275	0.0102	1.5120	4.3322
	12.9700	1.5150	0.2081	0.0093	1.5130	4.3352
	12.9800	1.5160	0.1858	0.0083	1.5141	4.3382
	12.9900	1.5171	0.1942	0.0087	1.5152	4.3413
	13.0000	1.5182	0.2362	0.0105	1.5163	4.3444
	13.0100	1.5192	0.2583	0.0115	1.5173	4.3475
	13.0200	1.5204	0.2986	0.0133	1.5185	4.3507
	13.0300	1.5215	0.3255	0.0145	1.5196	4.3539
	13.0400	1.5226	0.3231	0.0144	1.5207	4.3570
	13.0500	1.5238	0.3159	0.0141	1.5218	4.3604
	13.0600	1.5249	0.3065	0.0137	1.5230	4.3638
	13.0700	1.5261	0.3059	0.0137	1.5242	4.3671
	13.0800	1.5272	0.2847	0.0127	1.5253	4.3703
	13.0900	1.5283	0.2653	0.0118	1.5264	4.3735
	13.1000	1.5294	0.2487	0.0111	1.5275	4.3767
	13.1100	1.5305	0.2339	0.0104	1.5286	4.3798
	13.1200	1.5316	0.1994	0.0089	1.5297	4.3829
	13.1300	1.5327	0.1914	0.0085	1.5308	4.3860
	13.1400	1.5338	0.1964	0.0088	1.5319	4.3893
	13.1500	1.5350	0.2236	0.0100	1.5331	4.3926
	13.1600	1.5361	0.2557	0.0114	1.5342	4.3959
	13.1700	1.5373	0.3034	0.0135	1.5354	4.3992
	13.1800	1.5384	0.3224	0.0144	1.5365	4.4025
	13.1900	1.5396	0.3240	0.0145	1.5377	4.4058
	13.2000	1.5408	0.3126	0.0140	1.5389	4.4092
	13.2100	1.5419	0.2792	0.0125	1.5400	4.4125
	13.2200	1.5431	0.2597	0.0116	1.5411	4.4157
	13.2300	1.5442	0.2258	0.0101	1.5423	4.4191
	13.2400	1.5454	0.2027	0.0090	1.5435	4.4226
	13.2500	1.5466	0.1791	0.0080	1.5447	4.4258
	13.2600	1.5477	0.1568	0.0070	1.5458	4.4289
	13.2700	1.5488	0.1509	0.0067	1.5469	4.4322
	13.2800	1.5500	0.1926	0.0086	1.5481	4.4356
	13.2900	1.5512	0.2560	0.0114	1.5493	4.4389
	13.3000	1.5523	0.2967	0.0132	1.5504	4.4421
	13.3100	1.5534	0.3136	0.0140	1.5515	4.4455
	13.3200	1.5546	0.3235	0.0144	1.5527	4.4488
	13.3300	1.5557	0.3075	0.0137	1.5538	4.4519
	13.3400	1.5568	0.2862	0.0128	1.5549	4.4552
	13.3500	1.5580	0.2767	0.0123	1.5561	4.4586
	13.3600	1.5592	0.2353	0.0105	1.5573	4.4619
	13.3700	1.5603	0.2004	0.0089	1.5584	4.4651
	13.3800	1.5615	0.1828	0.0082	1.5595	4.4684
	13.3900	1.5627	0.1984	0.0089	1.5608	4.4719
	13.4000	1.5638	0.2247	0.0100	1.5619	4.4753
	13.4100	1.5650	0.2553	0.0114	1.5631	4.4786
	13.4200	1.5662	0.2667	0.0119	1.5643	4.4820
	13.4300	1.5673	0.2681	0.0120	1.5654	4.4852
	13.4400	1.5685	0.2790	0.0124	1.5665	4.4885
	13.4500	1.5696	0.2699	0.0120	1.5676	4.4917
	13.4600	1.5707	0.2682	0.0120	1.5688	4.4949
	13.4700	1.5718	0.2878	0.0128	1.5699	4.4982
	13.4800	1.5730	0.2911	0.0130	1.5711	4.5016
	13.4900	1.5742	0.2993	0.0134	1.5723	4.5049
	13.5000	1.5753	0.3200	0.0143	1.5734	4.5081
	13.5100	1.5765	0.3279	0.0146	1.5746	4.5115
	13.5200	1.5777	0.3264	0.0146	1.5758	4.5149
	13.5300	1.5788	0.3260	0.0145	1.5769	4.5182
	13.5400	1.5800	0.3149	0.0141	1.5780	4.5214
	13.5500	1.5811	0.3093	0.0138	1.5792	4.5248
	13.5600	1.5823	0.2921	0.0130	1.5804	4.5282
	13.5700	1.5835	0.2836	0.0127	1.5816	4.5316
	13.5800	1.5846	0.2870	0.0128	1.5827	4.5348
	13.5900	1.5857	0.3031	0.0135	1.5838	4.5380
	13.6000	1.5869	0.3171	0.0142	1.5850	4.5414
	13.6100	1.5881	0.3283	0.0147	1.5862	4.5447
	13.6200	1.5892	0.3104	0.0139	1.5873	4.5480
	13.6300	1.5904	0.2858	0.0128	1.5885	4.5514
	13.6400	1.5916	0.2909	0.0130	1.5897	4.5548
	13.6500	1.5928	0.2964	0.0132	1.5909	4.5581
	13.6600	1.5939	0.3062	0.0137	1.5920	4.5614
	13.6700	1.5950	0.3143	0.0140	1.5931	4.5647
	13.6800	1.5962	0.3127	0.0140	1.5943	4.5679
	13.6900	1.5973	0.2965	0.0132	1.5954	4.5712
	13.7000	1.5985	0.2769	0.0124	1.5966	4.5746
	13.7100	1.5997	0.2757	0.0123	1.5978	4.5780
	13.7200	1.6009	0.2905	0.0130	1.5990	4.5813
	13.7300	1.6020	0.3065	0.0137	1.6001	4.5847
	13.7400	1.6031	0.2963	0.0132	1.6012	4.5878
	13.7500	1.6043	0.2628	0.0117	1.6024	4.5911
	13.7600	1.6054	0.2460	0.0110	1.6035	4.5945
	13.7700	1.6066	0.2558	0.0114	1.6047	4.5978
	13.7800	1.6077	0.2860	0.0128	1.6058	4.6010
	13.7900	1.6089	0.3029	0.0135	1.6070	4.6044
	13.8000	1.6101	0.2914	0.0130	1.6082	4.6078
	13.8100	1.6112	0.2589	0.0116	1.6093	4.6111
	13.8200	1.6124	0.2520	0.0112	1.6105	4.6145
	13.8300	1.6135	0.2665	0.0119	1.6116	4.6177
	13.8400	1.6146	0.2517	0.0112	1.6127	4.6208
	13.8500	1.6158	0.2403	0.0107	1.6139	4.6241
	13.8600	1.6170	0.2357	0.0105	1.6150	4.6274
	13.8700	1.6181	0.2454	0.0110	1.6162	4.6308
	13.8800	1.6193	0.2719	0.0121	1.6174	4.6342
	13.8900	1.6205	0.2839	0.0127	1.6186	4.6375
	13.9000	1.6216	0.2838	0.0127	1.6197	4.6408
	13.9100	1.6227	0.3002	0.0134	1.6208	4.6440
	13.9200	1.6239	0.3254	0.0145	1.6220	4.6473
	13.9300	1.6250	0.3238	0.0145	1.6231	4.6506
	13.9400	1.6262	0.3160	0.0141	1.6243	4.6541
	13.9500	1.6274	0.2937	0.0131	1.6255	4.6574
	13.9600	1.6286	0.3125	0.0139	1.6267	4.6607
	13.9700	1.6298	0.3347	0.0149	1.6279	4.6642
	13.9800	1.6309	0.3231	0.0144	1.6290	4.6675
	13.9900	1.6321	0.3044	0.0136	1.6302	4.6708
	14.0000	1.6332	0.2933	0.0131	1.6313	4.6741
	14.0100	1.6344	0.2780	0.0124	1.6325	4.6774
	14.0200	1.6355	0.2747	0.0123	1.6336	4.6806
	14.0300	1.6367	0.2595	0.0116	1.6348	4.6839
	14.0400	1.6378	0.2717	0.0121	1.6359	4.6872
	14.0500	1.6390	0.3006	0.0134	1.6370	4.6905
	14.0600	1.6402	0.3072	0.0137	1.6382	4.6939
	14.0700	1.6413	0.2939	0.0131	1.6394	4.6972
	14.0800	1.6424	0.2921	0.0130	1.6405	4.7005
	14.0900	1.6436	0.2880	0.0129	1.6417	4.7038
	14.1000	1.6448	0.2819	0.0126	1.6429	4.7071
	14.1100	1.6459	0.2533	0.0113	1.6440	4.7105
	14.1200	1.6471	0.2535	0.0113	1.6452	4.7137
	14.1300	1.6482	0.2661	0.0119	1.6463	4.7170
	14.1400	1.6494	0.2726	0.0122	1.6475	4.7203
	14.1500	1.6505	0.2958	0.0132	1.6486	4.7236
	14.1600	1.6517	0.2844	0.0127	1.6498	4.7270
	14.1700	1.6529	0.2810	0.0125	1.6510	4.7304
	14.1800	1.6540	0.2854	0.0127	1.6521	4.7337
	14.1900	1.6552	0.2719	0.0121	1.6533	4.7371
	14.2000	1.6564	0.2828	0.0126	1.6545	4.7404
	14.2100	1.6575	0.2908	0.0130	1.6556	4.7436
	14.2200	1.6586	0.2926	0.0131	1.6567	4.7468
	14.2300	1.6598	0.2705	0.0121	1.6579	4.7501
	14.2400	1.6609	0.2586	0.0115	1.6590	4.7534
	14.2500	1.6621	0.2785	0.0124	1.6602	4.7568
	14.2600	1.6633	0.2952	0.0132	1.6614	4.7603
	14.2700	1.6645	0.3006	0.0134	1.6626	4.7637
	14.2800	1.6657	0.2757	0.0123	1.6638	4.7671
	14.2900	1.6668	0.2547	0.0114	1.6649	4.7704
	14.3000	1.6680	0.2482	0.0111	1.6661	4.7736
	14.3100	1.6691	0.2574	0.0115	1.6672	4.7769
	14.3200	1.6703	0.2606	0.0116	1.6684	4.7802
	14.3300	1.6714	0.2710	0.0121	1.6695	4.7836
	14.3400	1.6726	0.2787	0.0124	1.6707	4.7868
	14.3500	1.6738	0.2738	0.0122	1.6718	4.7902
	14.3600	1.6749	0.2787	0.0124	1.6730	4.7935
	14.3700	1.6761	0.2985	0.0133	1.6742	4.7968
	14.3800	1.6772	0.3091	0.0138	1.6753	4.8002
	14.3900	1.6784	0.3374	0.0151	1.6765	4.8036
	14.4000	1.6796	0.3166	0.0141	1.6777	4.8069
	14.4100	1.6807	0.2996	0.0134	1.6788	4.8101
	14.4200	1.6819	0.2805	0.0125	1.6800	4.8136
	14.4300	1.6830	0.2943	0.0131	1.6811	4.8168
	14.4400	1.6842	0.3117	0.0139	1.6823	4.8201
	14.4500	1.6853	0.3277	0.0146	1.6834	4.8234
	14.4600	1.6865	0.3076	0.0137	1.6846	4.8267
	14.4700	1.6877	0.2915	0.0130	1.6858	4.8301
	14.4800	1.6888	0.2726	0.0122	1.6869	4.8333
	14.4900	1.6900	0.2639	0.0118	1.6881	4.8367
	14.5000	1.6912	0.2810	0.0125	1.6893	4.8402
	14.5100	1.6924	0.3090	0.0138	1.6905	4.8436
	14.5200	1.6935	0.3382	0.0151	1.6916	4.8468
	14.5300	1.6947	0.3430	0.0153	1.6928	4.8501
	14.5400	1.6958	0.3295	0.0147	1.6939	4.8535
	14.5500	1.6970	0.3259	0.0145	1.6951	4.8567
	14.5600	1.6981	0.3224	0.0144	1.6962	4.8600
	14.5700	1.6993	0.2943	0.0131	1.6974	4.8634
	14.5800	1.7005	0.2732	0.0122	1.6986	4.8667
	14.5900	1.7016	0.2406	0.0107	1.6997	4.8701
	14.6000	1.7028	0.2191	0.0098	1.7009	4.8736
	14.6100	1.7040	0.2482	0.0111	1.7021	4.8770
	14.6200	1.7052	0.2807	0.0125	1.7033	4.8802
	14.6300	1.7063	0.2737	0.0122	1.7044	4.8835
	14.6400	1.7075	0.2926	0.0131	1.7056	4.8868
	14.6500	1.7086	0.3000	0.0134	1.7067	4.8900
	14.6600	1.7097	0.3079	0.0137	1.7078	4.8933
	14.6700	1.7109	0.2966	0.0132	1.7090	4.8966
	14.6800	1.7121	0.2825	0.0126	1.7101	4.9000
	14.6900	1.7132	0.2638	0.0118	1.7113	4.9032
	14.7000	1.7144	0.2380	0.0106	1.7125	4.9066
	14.7100	1.7155	0.2455	0.0110	1.7136	4.9099
	14.7200	1.7167	0.2668	0.0119	1.7148	4.9132
	14.7300	1.7178	0.2695	0.0120	1.7159	4.9165
	14.7400	1.7190	0.2677	0.0119	1.7171	4.9198
	14.7500	1.7202	0.2483	0.0111	1.7183	4.9233
	14.7600	1.7214	0.2271	0.0101	1.7195	4.9268
	14.7700	1.7226	0.2412	0.0108	1.7207	4.9301
	14.7800	1.7237	0.2550	0.0114	1.7218	4.9334
	14.7900	1.7249	0.2690	0.0120	1.7230	4.9367
	14.8000	1.7260	0.2828	0.0126	1.7241	4.9400
	14.8100	1.7272	0.2702	0.0121	1.7253	4.9433
	14.8200	1.7283	0.2801	0.0125	1.7264	4.9466
	14.8300	1.7295	0.2851	0.0127	1.7275	4.9498
	14.8400	1.7306	0.2764	0.0123	1.7287	4.9532
	14.8500	1.7318	0.2575	0.0115	1.7299	4.9566
	14.8600	1.7330	0.2565	0.0114	1.7311	4.9599
	14.8700	1.7341	0.2747	0.0123	1.7322	4.9632
	14.8800	1.7353	0.2880	0.0129	1.7334	4.9664
	14.8900	1.7365	0.2670	0.0119	1.7346	4.9699
	14.9000	1.7376	0.2670	0.0119	1.7357	4.9733
	14.9100	1.7388	0.2767	0.0123	1.7369	4.9766
	14.9200	1.7400	0.2980	0.0133	1.7381	4.9801
	14.9300	1.7412	0.3062	0.0137	1.7393	4.9834
	14.9400	1.7423	0.2939	0.0131	1.7404	4.9867
	14.9500	1.7435	0.3026	0.0135	1.7416	4.9899
	14.9600	1.7446	0.2950	0.0132	1.7427	4.9931
	14.9700	1.7458	0.3289	0.0147	1.7439	4.9965
	14.9800	1.7469	0.3522	0.0157	1.7450	4.9999
	14.9900	1.7481	0.3681	0.0164	1.7462	5.0032
	15.0000	1.7492	0.3593	0.0160	1.7473	5.0064
	15.0008	1.7493	0.3587	0.0160	1.7474	5.0067
	15.0010	1.7493	0.3586	0.0160	1.7474	5.0067
	15.0110	1.7505	0.3361	0.0150	1.7486	5.0102
	15.0210	1.7515	0.2980	0.0133	1.7496	5.0130
	15.0310	1.7522	0.2660	0.0119	1.7503	5.0149
	15.0410	1.7523	0.2470	0.0110	1.7504	5.0152
	15.0510	1.7518	0.2453	0.0109	1.7499	5.0138
	15.0610	1.7508	0.2731	0.0122	1.7489	5.0110
	15.0710	1.7495	0.3224	0.0144	1.7476	5.0072
	15.0810	1.7480	0.3459	0.0154	1.7461	5.0028
	15.0910	1.7464	0.3411	0.0152	1.7445	4.9983
	15.1010	1.7449	0.3037	0.0136	1.7430	4.9940
	15.1110	1.7435	0.2721	0.0121	1.7416	4.9901
	15.1210	1.7422	0.2659	0.0119	1.7403	4.9864
	15.1310	1.7410	0.2461	0.0110	1.7391	4.9830
	15.1410	1.7399	0.2581	0.0115	1.7380	4.9797
	15.1510	1.7387	0.2840	0.0127	1.7368	4.9763
	15.1610	1.7375	0.3173	0.0142	1.7356	4.9728
	15.1710	1.7363	0.3508	0.0157	1.7344	4.9693
	15.1810	1.7351	0.3285	0.0147	1.7332	4.9660
	15.1910	1.7339	0.2945	0.0131	1.7320	4.9627
	15.2010	1.7328	0.2956	0.0132	1.7309	4.9593
	15.2110	1.7316	0.3001	0.0134	1.7297	4.9560
	15.2210	1.7304	0.2804	0.0125	1.7285	4.9526
	15.2310	1.7293	0.2778	0.0124	1.7273	4.9492
	15.2410	1.7281	0.2861	0.0128	1.7262	4.9459
	15.2510	1.7270	0.3108	0.0139	1.7251	4.9427
	15.2610	1.7258	0.3099	0.0138	1.7239	4.9392
	15.2710	1.7246	0.3133	0.0140	1.7226	4.9357
	15.2810	1.7234	0.3035	0.0135	1.7215	4.9325
	15.2910	1.7222	0.2876	0.0128	1.7203	4.9291
	15.3010	1.7210	0.2797	0.0125	1.7191	4.9256
	15.3110	1.7198	0.2864	0.0128	1.7179	4.9222
	15.3210	1.7186	0.3068	0.0137	1.7167	4.9187
	15.3310	1.7175	0.3147	0.0140	1.7155	4.9154
	15.3410	1.7163	0.3142	0.0140	1.7144	4.9120
	15.3510	1.7151	0.3246	0.0145	1.7132	4.9087
	15.3610	1.7139	0.3140	0.0140	1.7120	4.9052
	15.3710	1.7127	0.3071	0.0137	1.7108	4.9019
	15.3810	1.7116	0.3083	0.0138	1.7097	4.8986
	15.3910	1.7104	0.2921	0.0130	1.7085	4.8952
	15.4010	1.7092	0.3065	0.0137	1.7073	4.8917
	15.4110	1.7079	0.3155	0.0141	1.7060	4.8882
	15.4210	1.7067	0.3001	0.0134	1.7048	4.8847
	15.4310	1.7056	0.2842	0.0127	1.7037	4.8814
	15.4410	1.7044	0.2789	0.0124	1.7025	4.8780
	15.4510	1.7032	0.2846	0.0127	1.7013	4.8746
	15.4610	1.7020	0.2856	0.0127	1.7001	4.8712
	15.4710	1.7009	0.2793	0.0125	1.6989	4.8678
	15.4810	1.6997	0.2600	0.0116	1.6977	4.8644
	15.4910	1.6985	0.2601	0.0116	1.6966	4.8611
	15.5010	1.6974	0.2537	0.0113	1.6954	4.8578
	15.5110	1.6962	0.2645	0.0118	1.6943	4.8546
	15.5210	1.6950	0.2752	0.0123	1.6931	4.8512
	15.5310	1.6938	0.3006	0.0134	1.6919	4.8477
	15.5410	1.6926	0.2882	0.0129	1.6907	4.8443
	15.5510	1.6914	0.2757	0.0123	1.6895	4.8409
	15.5610	1.6903	0.2569	0.0115	1.6883	4.8375
	15.5710	1.6891	0.2377	0.0106	1.6872	4.8341
	15.5810	1.6879	0.2232	0.0100	1.6860	4.8308
	15.5910	1.6868	0.2200	0.0098	1.6849	4.8275
	15.6010	1.6856	0.2188	0.0098	1.6837	4.8240
	15.6110	1.6844	0.2086	0.0093	1.6825	4.8207
	15.6210	1.6832	0.2151	0.0096	1.6813	4.8172
	15.6310	1.6820	0.2369	0.0106	1.6801	4.8138
	15.6410	1.6808	0.2711	0.0121	1.6789	4.8104
	15.6510	1.6796	0.2995	0.0134	1.6777	4.8070
	15.6610	1.6784	0.3187	0.0142	1.6765	4.8037
	15.6710	1.6772	0.3011	0.0134	1.6753	4.8002
	15.6810	1.6761	0.3188	0.0142	1.6742	4.7969
	15.6910	1.6750	0.3220	0.0144	1.6730	4.7936
	15.7010	1.6738	0.3083	0.0138	1.6719	4.7904
	15.7110	1.6727	0.2775	0.0124	1.6707	4.7870
	15.7210	1.6715	0.2619	0.0117	1.6696	4.7837
	15.7310	1.6703	0.2703	0.0121	1.6684	4.7803
	15.7410	1.6691	0.2867	0.0128	1.6672	4.7768
	15.7510	1.6679	0.3010	0.0134	1.6660	4.7734
	15.7610	1.6667	0.3114	0.0139	1.6648	4.7699
	15.7710	1.6655	0.3172	0.0142	1.6636	4.7666
	15.7810	1.6644	0.3138	0.0140	1.6625	4.7634
	15.7910	1.6633	0.2834	0.0126	1.6614	4.7602
	15.8010	1.6621	0.2769	0.0124	1.6602	4.7568
	15.8110	1.6609	0.2621	0.0117	1.6590	4.7533
	15.8210	1.6597	0.2629	0.0117	1.6578	4.7499
	15.8310	1.6585	0.2697	0.0120	1.6566	4.7465
	15.8410	1.6573	0.3068	0.0137	1.6553	4.7429
	15.8510	1.6561	0.3256	0.0145	1.6542	4.7396
	15.8610	1.6549	0.3141	0.0140	1.6530	4.7363
	15.8710	1.6538	0.3026	0.0135	1.6519	4.7330
	15.8810	1.6526	0.2753	0.0123	1.6507	4.7296
	15.8910	1.6514	0.2565	0.0114	1.6495	4.7263
	15.9010	1.6503	0.2596	0.0116	1.6483	4.7229
	15.9110	1.6491	0.2665	0.0119	1.6472	4.7195
	15.9210	1.6479	0.2938	0.0131	1.6460	4.7161
	15.9310	1.6467	0.2953	0.0132	1.6448	4.7128
	15.9410	1.6455	0.3073	0.0137	1.6436	4.7094
	15.9510	1.6443	0.3113	0.0139	1.6424	4.7059
	15.9610	1.6432	0.2856	0.0127	1.6413	4.7026
	15.9710	1.6420	0.2589	0.0116	1.6401	4.6993
	15.9810	1.6409	0.2452	0.0109	1.6390	4.6961
	15.9910	1.6398	0.2246	0.0100	1.6379	4.6928
	16.0010	1.6385	0.2465	0.0110	1.6366	4.6893
	16.0110	1.6374	0.2750	0.0123	1.6355	4.6860
	16.0210	1.6362	0.2733	0.0122	1.6343	4.6826
	16.0310	1.6350	0.2555	0.0114	1.6331	4.6791
	16.0410	1.6338	0.2527	0.0113	1.6319	4.6758
	16.0510	1.6326	0.2699	0.0120	1.6307	4.6724
	16.0610	1.6315	0.2798	0.0125	1.6296	4.6690
	16.0710	1.6302	0.2735	0.0122	1.6283	4.6655
	16.0810	1.6291	0.2528	0.0113	1.6271	4.6621
	16.0910	1.6279	0.2478	0.0111	1.6260	4.6588
	16.1010	1.6268	0.2614	0.0117	1.6249	4.6556
	16.1110	1.6256	0.2737	0.0122	1.6237	4.6522
	16.1210	1.6244	0.2894	0.0129	1.6225	4.6488
	16.1310	1.6232	0.3082	0.0138	1.6213	4.6454
	16.1410	1.6221	0.2852	0.0127	1.6202	4.6421
	16.1510	1.6209	0.2572	0.0115	1.6190	4.6388
	16.1610	1.6198	0.2682	0.0120	1.6178	4.6355
	16.1710	1.6186	0.2775	0.0124	1.6166	4.6320
	16.1810	1.6174	0.2807	0.0125	1.6155	4.6287
	16.1910	1.6162	0.2933	0.0131	1.6143	4.6253
	16.2010	1.6151	0.2863	0.0128	1.6131	4.6220
	16.2110	1.6139	0.2472	0.0110	1.6120	4.6187
	16.2210	1.6127	0.2415	0.0108	1.6108	4.6153
	16.2310	1.6116	0.2597	0.0116	1.6097	4.6120
	16.2410	1.6104	0.2812	0.0126	1.6085	4.6087
	16.2510	1.6092	0.2804	0.0125	1.6073	4.6053
	16.2610	1.6080	0.2735	0.0122	1.6061	4.6019
	16.2710	1.6069	0.2534	0.0113	1.6049	4.5985
	16.2810	1.6057	0.2531	0.0113	1.6038	4.5951
	16.2910	1.6044	0.2546	0.0114	1.6025	4.5916
	16.3010	1.6032	0.2437	0.0109	1.6013	4.5881
	16.3110	1.6021	0.2197	0.0098	1.6002	4.5848
	16.3210	1.6010	0.2105	0.0094	1.5990	4.5816
	16.3310	1.5998	0.2457	0.0110	1.5979	4.5783
	16.3410	1.5986	0.2441	0.0109	1.5967	4.5749
	16.3510	1.5974	0.2491	0.0111	1.5955	4.5715
	16.3610	1.5962	0.2835	0.0127	1.5943	4.5681
	16.3710	1.5950	0.3173	0.0142	1.5931	4.5645
	16.3810	1.5938	0.3277	0.0146	1.5919	4.5611
	16.3910	1.5927	0.3213	0.0143	1.5908	4.5578
	16.4010	1.5915	0.3096	0.0138	1.5896	4.5546
	16.4110	1.5904	0.3012	0.0134	1.5885	4.5513
	16.4210	1.5892	0.2952	0.0132	1.5873	4.5480
	16.4310	1.5881	0.2954	0.0132	1.5862	4.5448
	16.4410	1.5869	0.3096	0.0138	1.5850	4.5414
	16.4510	1.5857	0.2835	0.0127	1.5838	4.5379
	16.4610	1.5845	0.2575	0.0115	1.5826	4.5345
	16.4710	1.5834	0.2449	0.0109	1.5815	4.5312
	16.4810	1.5822	0.2518	0.0112	1.5803	4.5279
	16.4910	1.5810	0.2365	0.0106	1.5791	4.5245
	16.5010	1.5799	0.2602	0.0116	1.5779	4.5212
	16.5110	1.5787	0.2839	0.0127	1.5768	4.5179
	16.5210	1.5775	0.2726	0.0122	1.5756	4.5145
	16.5310	1.5763	0.2587	0.0115	1.5744	4.5110
	16.5410	1.5751	0.2395	0.0107	1.5732	4.5076
	16.5510	1.5739	0.2573	0.0115	1.5720	4.5042
	16.5610	1.5728	0.2892	0.0129	1.5709	4.5009
	16.5710	1.5716	0.3059	0.0137	1.5697	4.4976
	16.5810	1.5705	0.2804	0.0125	1.5686	4.4942
	16.5910	1.5693	0.2460	0.0110	1.5673	4.4908
	16.6010	1.5680	0.2431	0.0108	1.5661	4.4873
	16.6110	1.5668	0.2466	0.0110	1.5649	4.4839
	16.6210	1.5657	0.2229	0.0099	1.5638	4.4806
	16.6310	1.5646	0.2145	0.0096	1.5626	4.4773
	16.6410	1.5634	0.2249	0.0100	1.5615	4.4741
	16.6510	1.5623	0.2415	0.0108	1.5604	4.4708
	16.6610	1.5611	0.2534	0.0113	1.5592	4.4674
	16.6710	1.5599	0.2581	0.0115	1.5580	4.4641
	16.6810	1.5588	0.2689	0.0120	1.5569	4.4608
	16.6910	1.5576	0.2747	0.0123	1.5557	4.4575
	16.7010	1.5564	0.2462	0.0110	1.5545	4.4540
	16.7110	1.5552	0.2321	0.0104	1.5533	4.4507
	16.7210	1.5540	0.2129	0.0095	1.5521	4.4472
	16.7310	1.5528	0.2474	0.0110	1.5509	4.4437
	16.7410	1.5516	0.2638	0.0118	1.5497	4.4403
	16.7510	1.5504	0.2786	0.0124	1.5485	4.4369
	16.7610	1.5493	0.2817	0.0126	1.5474	4.4336
	16.7710	1.5482	0.2709	0.0121	1.5463	4.4304
	16.7810	1.5470	0.2482	0.0111	1.5451	4.4271
	16.7910	1.5459	0.2341	0.0104	1.5440	4.4238
	16.8010	1.5447	0.2198	0.0098	1.5428	4.4205
	16.8110	1.5435	0.2342	0.0105	1.5416	4.4170
	16.8210	1.5423	0.2260	0.0101	1.5404	4.4137
	16.8310	1.5412	0.2407	0.0107	1.5393	4.4103
	16.8410	1.5400	0.2710	0.0121	1.5381	4.4070
	16.8510	1.5388	0.2734	0.0122	1.5369	4.4036
	16.8610	1.5376	0.2563	0.0114	1.5357	4.4002
	16.8710	1.5365	0.2531	0.0113	1.5345	4.3968
	16.8810	1.5353	0.2363	0.0105	1.5334	4.3935
	16.8910	1.5341	0.2315	0.0103	1.5322	4.3902
	16.9010	1.5330	0.2224	0.0099	1.5311	4.3869
	16.9110	1.5318	0.2146	0.0096	1.5299	4.3835
	16.9210	1.5306	0.1998	0.0089	1.5287	4.3802
	16.9310	1.5295	0.1598	0.0071	1.5276	4.3768
	16.9410	1.5283	0.1554	0.0069	1.5264	4.3735
	16.9510	1.5272	0.1743	0.0078	1.5253	4.3702
	16.9610	1.5260	0.1953	0.0087	1.5240	4.3667
	16.9710	1.5248	0.2245	0.0100	1.5228	4.3633
	16.9810	1.5236	0.2253	0.0101	1.5217	4.3600
	16.9910	1.5225	0.2567	0.0115	1.5205	4.3567
	17.0010	1.5213	0.2989	0.0133	1.5193	4.3533
	17.0110	1.5201	0.3135	0.0140	1.5182	4.3499
	17.0210	1.5189	0.2955	0.0132	1.5170	4.3466
	17.0310	1.5177	0.2888	0.0129	1.5158	4.3431
	17.0410	1.5166	0.3054	0.0136	1.5147	4.3398
	17.0510	1.5154	0.2991	0.0133	1.5135	4.3364
	17.0610	1.5142	0.2678	0.0120	1.5123	4.3332
	17.0710	1.5131	0.2285	0.0102	1.5112	4.3298
	17.0810	1.5119	0.2013	0.0090	1.5100	4.3266
	17.0910	1.5107	0.2095	0.0094	1.5088	4.3231
	17.1010	1.5095	0.2333	0.0104	1.5076	4.3196
	17.1110	1.5083	0.2546	0.0114	1.5064	4.3162
	17.1210	1.5071	0.2632	0.0117	1.5052	4.3128
	17.1310	1.5060	0.2541	0.0113	1.5041	4.3095
	17.1410	1.5049	0.2526	0.0113	1.5030	4.3063
	17.1510	1.5037	0.2651	0.0118	1.5018	4.3031
	17.1610	1.5026	0.2684	0.0120	1.5007	4.2997
	17.1710	1.5014	0.2745	0.0123	1.4995	4.2963
	17.1810	1.5002	0.2832	0.0126	1.4983	4.2930
	17.1910	1.4990	0.3111	0.0139	1.4971	4.2896
	17.2010	1.4979	0.2826	0.0126	1.4959	4.2862
	17.2110	1.4967	0.2742	0.0122	1.4948	4.2828
	17.2210	1.4955	0.2611	0.0117	1.4936	4.2796
	17.2310	1.4944	0.2371	0.0106	1.4925	4.2764
	17.2410	1.4933	0.2157	0.0096	1.4914	4.2731
	17.2510	1.4921	0.2083	0.0093	1.4902	4.2697
	17.2610	1.4909	0.2076	0.0093	1.4890	4.2662
	17.2710	1.4897	0.1847	0.0082	1.4878	4.2628
	17.2810	1.4885	0.1724	0.0077	1.4866	4.2595
	17.2910	1.4874	0.1785	0.0080	1.4855	4.2561
	17.3010	1.4862	0.1889	0.0084	1.4843	4.2529
	17.3110	1.4851	0.2072	0.0092	1.4831	4.2495
	17.3210	1.4839	0.2316	0.0103	1.4820	4.2461
	17.3310	1.4826	0.2514	0.0112	1.4807	4.2426
	17.3410	1.4814	0.2518	0.0112	1.4795	4.2392
	17.3510	1.4803	0.2565	0.0114	1.4784	4.2358
	17.3610	1.4791	0.2623	0.0117	1.4772	4.2324
	17.3710	1.4779	0.2637	0.0118	1.4760	4.2291
	17.3810	1.4768	0.2682	0.0120	1.4749	4.2258
	17.3910	1.4756	0.2726	0.0122	1.4737	4.2225
	17.4010	1.4745	0.2882	0.0129	1.4726	4.2192
	17.4110	1.4733	0.2743	0.0122	1.4714	4.2159
	17.4210	1.4722	0.2473	0.0110	1.4703	4.2126
	17.4310	1.4710	0.2259	0.0101	1.4691	4.2092
	17.4410	1.4698	0.1946	0.0087	1.4679	4.2059
	17.4510	1.4686	0.1837	0.0082	1.4667	4.2024
	17.4610	1.4674	0.2225	0.0099	1.4655	4.1990
	17.4710	1.4662	0.2653	0.0118	1.4643	4.1956
	17.4810	1.4651	0.2850	0.0127	1.4632	4.1924
	17.4910	1.4640	0.2943	0.0131	1.4621	4.1892
	17.5010	1.4628	0.3194	0.0143	1.4609	4.1859
	17.5110	1.4616	0.3259	0.0145	1.4597	4.1824
	17.5210	1.4604	0.3116	0.0139	1.4585	4.1790
	17.5310	1.4593	0.2767	0.0123	1.4574	4.1756
	17.5410	1.4581	0.2321	0.0104	1.4562	4.1722
	17.5510	1.4569	0.1817	0.0081	1.4549	4.1687
	17.5610	1.4557	0.1994	0.0089	1.4538	4.1654
	17.5710	1.4546	0.2212	0.0099	1.4527	4.1622
	17.5810	1.4535	0.2263	0.0101	1.4516	4.1591
	17.5910	1.4523	0.2425	0.0108	1.4504	4.1557
	17.6010	1.4511	0.2464	0.0110	1.4492	4.1523
	17.6110	1.4499	0.2499	0.0112	1.4480	4.1488
	17.6210	1.4487	0.2355	0.0105	1.4468	4.1454
	17.6310	1.4476	0.2322	0.0104	1.4457	4.1422
	17.6410	1.4464	0.2334	0.0104	1.4445	4.1389
	17.6510	1.4452	0.2283	0.0102	1.4433	4.1354
	17.6610	1.4440	0.2202	0.0098	1.4421	4.1320
	17.6710	1.4428	0.2058	0.0092	1.4409	4.1286
	17.6810	1.4417	0.1950	0.0087	1.4398	4.1254
	17.6910	1.4406	0.2259	0.0101	1.4387	4.1221
	17.7010	1.4394	0.2401	0.0107	1.4375	4.1188
	17.7110	1.4382	0.2170	0.0097	1.4363	4.1154
	17.7210	1.4371	0.2147	0.0096	1.4352	4.1120
	17.7310	1.4359	0.2373	0.0106	1.4340	4.1087
	17.7410	1.4347	0.2308	0.0103	1.4328	4.1053
	17.7510	1.4335	0.2078	0.0093	1.4316	4.1019
	17.7610	1.4323	0.2071	0.0092	1.4304	4.0985
	17.7710	1.4312	0.2336	0.0104	1.4293	4.0952
	17.7810	1.4301	0.2365	0.0106	1.4282	4.0921
	17.7910	1.4289	0.2124	0.0095	1.4270	4.0887
	17.8010	1.4278	0.2195	0.0098	1.4258	4.0854
	17.8110	1.4266	0.2444	0.0109	1.4247	4.0820
	17.8210	1.4254	0.2458	0.0110	1.4235	4.0786
	17.8310	1.4242	0.2463	0.0110	1.4223	4.0752
	17.8410	1.4230	0.2619	0.0117	1.4211	4.0719
	17.8510	1.4219	0.2427	0.0108	1.4200	4.0685
	17.8610	1.4207	0.2416	0.0108	1.4188	4.0652
	17.8710	1.4196	0.2456	0.0110	1.4177	4.0620
	17.8810	1.4184	0.2499	0.0112	1.4165	4.0586
	17.8910	1.4172	0.2349	0.0105	1.4153	4.0552
	17.9010	1.4161	0.2201	0.0098	1.4142	4.0519
	17.9110	1.4149	0.2009	0.0090	1.4130	4.0485
	17.9210	1.4137	0.1687	0.0075	1.4118	4.0451
	17.9310	1.4126	0.1571	0.0070	1.4107	4.0419
	17.9410	1.4114	0.1673	0.0075	1.4095	4.0385
	17.9510	1.4102	0.1614	0.0072	1.4083	4.0351
	17.9610	1.4090	0.1798	0.0080	1.4071	4.0317
	17.9710	1.4079	0.1977	0.0088	1.4060	4.0284
	17.9810	1.4067	0.2027	0.0090	1.4048	4.0251
	17.9910	1.4056	0.1927	0.0086	1.4037	4.0218
	18.0010	1.4044	0.1944	0.0087	1.4025	4.0184
	18.0110	1.4032	0.1879	0.0084	1.4013	4.0151
	18.0210	1.4020	0.1812	0.0081	1.4001	4.0117
	18.0310	1.4008	0.1692	0.0076	1.3989	4.0082
	18.0410	1.3997	0.1696	0.0076	1.3978	4.0049
	18.0510	1.3985	0.1839	0.0082	1.3966	4.0015
	18.0610	1.3973	0.2009	0.0090	1.3954	3.9982
	18.0710	1.3962	0.2019	0.0090	1.3943	3.9950
	18.0810	1.3951	0.2030	0.0091	1.3932	3.9918
	18.0910	1.3939	0.2199	0.0098	1.3920	3.9885
	18.1010	1.3928	0.2302	0.0103	1.3908	3.9851
	18.1110	1.3916	0.2560	0.0114	1.3897	3.9817
	18.1210	1.3904	0.2736	0.0122	1.3885	3.9783
	18.1310	1.3892	0.2694	0.0120	1.3873	3.9749
	18.1410	1.3880	0.2580	0.0115	1.3861	3.9714
	18.1510	1.3868	0.2627	0.0117	1.3849	3.9681
	18.1610	1.3857	0.2724	0.0122	1.3837	3.9647
	18.1710	1.3845	0.2828	0.0126	1.3826	3.9615
	18.1810	1.3834	0.2782	0.0124	1.3815	3.9582
	18.1910	1.3822	0.2447	0.0109	1.3803	3.9549
	18.2010	1.3811	0.1945	0.0087	1.3792	3.9516
	18.2110	1.3799	0.1624	0.0072	1.3780	3.9482
	18.2210	1.3787	0.1535	0.0069	1.3768	3.9447
	18.2310	1.3775	0.1556	0.0069	1.3756	3.9414
	18.2410	1.3764	0.1747	0.0078	1.3744	3.9381
	18.2510	1.3752	0.1952	0.0087	1.3733	3.9347
	18.2610	1.3740	0.2009	0.0090	1.3721	3.9313
	18.2710	1.3728	0.2073	0.0093	1.3709	3.9278
	18.2810	1.3716	0.2014	0.0090	1.3697	3.9246
	18.2910	1.3705	0.2146	0.0096	1.3686	3.9213
	18.3010	1.3694	0.2187	0.0098	1.3675	3.9181
	18.3110	1.3682	0.1966	0.0088	1.3663	3.9146
	18.3210	1.3670	0.1805	0.0081	1.3650	3.9111
	18.3310	1.3658	0.1870	0.0083	1.3639	3.9078
	18.3410	1.3646	0.1960	0.0087	1.3627	3.9045
	18.3510	1.3635	0.1935	0.0086	1.3616	3.9012
	18.3610	1.3623	0.2024	0.0090	1.3604	3.8978
	18.3710	1.3611	0.1948	0.0087	1.3592	3.8945
	18.3810	1.3600	0.2059	0.0092	1.3581	3.8912
	18.3910	1.3589	0.2015	0.0090	1.3569	3.8879
	18.4010	1.3577	0.1988	0.0089	1.3558	3.8846
	18.4110	1.3565	0.1882	0.0084	1.3546	3.8811
	18.4210	1.3553	0.2040	0.0091	1.3534	3.8777
	18.4310	1.3541	0.2332	0.0104	1.3522	3.8744
	18.4410	1.3530	0.2430	0.0108	1.3511	3.8711
	18.4510	1.3518	0.2520	0.0112	1.3499	3.8678
	18.4610	1.3507	0.2434	0.0109	1.3488	3.8645
	18.4710	1.3495	0.2303	0.0103	1.3476	3.8612
	18.4810	1.3483	0.2081	0.0093	1.3464	3.8578
	18.4910	1.3472	0.2158	0.0096	1.3453	3.8546
	18.5010	1.3461	0.2070	0.0092	1.3441	3.8513
	18.5110	1.3449	0.2015	0.0090	1.3429	3.8478
	18.5210	1.3437	0.1920	0.0086	1.3418	3.8444
	18.5310	1.3425	0.2076	0.0093	1.3406	3.8410
	18.5410	1.3413	0.2091	0.0093	1.3394	3.8377
	18.5510	1.3402	0.1904	0.0085	1.3383	3.8344
	18.5610	1.3390	0.1689	0.0075	1.3371	3.8310
	18.5710	1.3378	0.1787	0.0080	1.3359	3.8275
	18.5810	1.3366	0.1883	0.0084	1.3347	3.8242
	18.5910	1.3355	0.1818	0.0081	1.3336	3.8209
	18.6010	1.3343	0.1875	0.0084	1.3324	3.8177
	18.6110	1.3332	0.2004	0.0089	1.3313	3.8144
	18.6210	1.3320	0.2113	0.0094	1.3301	3.8110
	18.6310	1.3308	0.2111	0.0094	1.3289	3.8076
	18.6410	1.3296	0.2162	0.0096	1.3277	3.8042
	18.6510	1.3285	0.2266	0.0101	1.3266	3.8009
	18.6610	1.3273	0.2231	0.0100	1.3254	3.7975
	18.6710	1.3261	0.2239	0.0100	1.3242	3.7942
	18.6810	1.3250	0.2339	0.0104	1.3231	3.7909
	18.6910	1.3238	0.2181	0.0097	1.3219	3.7876
	18.7010	1.3226	0.2161	0.0096	1.3207	3.7842
	18.7110	1.3214	0.2034	0.0091	1.3195	3.7808
	18.7210	1.3202	0.1962	0.0088	1.3183	3.7772
	18.7310	1.3191	0.2243	0.0100	1.3172	3.7739
	18.7410	1.3179	0.2376	0.0106	1.3160	3.7707
	18.7510	1.3168	0.2347	0.0105	1.3148	3.7673
	18.7610	1.3156	0.2033	0.0091	1.3137	3.7641
	18.7710	1.3145	0.2010	0.0090	1.3126	3.7609
	18.7810	1.3134	0.2191	0.0098	1.3115	3.7576
	18.7910	1.3121	0.2465	0.0110	1.3102	3.7541
	18.8010	1.3109	0.2546	0.0114	1.3090	3.7507
	18.8110	1.3098	0.2475	0.0110	1.3079	3.7473
	18.8210	1.3086	0.2356	0.0105	1.3067	3.7441
	18.8310	1.3075	0.2186	0.0098	1.3056	3.7408
	18.8410	1.3063	0.1961	0.0088	1.3044	3.7374
	18.8510	1.3051	0.1936	0.0086	1.3032	3.7339
	18.8610	1.3039	0.1782	0.0080	1.3020	3.7306
	18.8710	1.3028	0.1542	0.0069	1.3009	3.7273
	18.8810	1.3016	0.1751	0.0078	1.2997	3.7239
	18.8910	1.3004	0.1778	0.0079	1.2985	3.7205
	18.9010	1.2993	0.1813	0.0081	1.2974	3.7173
	18.9110	1.2981	0.1932	0.0086	1.2962	3.7139
	18.9210	1.2969	0.1833	0.0082	1.2950	3.7106
	18.9310	1.2957	0.1822	0.0081	1.2938	3.7071
	18.9410	1.2946	0.2052	0.0092	1.2927	3.7038
	18.9510	1.2934	0.2132	0.0095	1.2915	3.7004
	18.9610	1.2922	0.2154	0.0096	1.2903	3.6970
	18.9710	1.2911	0.2275	0.0102	1.2891	3.6937
	18.9810	1.2899	0.2412	0.0108	1.2880	3.6904
	18.9910	1.2888	0.2902	0.0130	1.2869	3.6871
	19.0010	1.2876	0.3002	0.0134	1.2857	3.6837
	19.0110	1.2864	0.2817	0.0126	1.2845	3.6802
	19.0210	1.2852	0.2395	0.0107	1.2833	3.6769
	19.0310	1.2840	0.1900	0.0085	1.2821	3.6735
	19.0410	1.2829	0.1569	0.0070	1.2810	3.6703
	19.0510	1.2818	0.1663	0.0074	1.2799	3.6671
	19.0610	1.2807	0.1785	0.0080	1.2787	3.6639
	19.0710	1.2795	0.1925	0.0086	1.2776	3.6605
	19.0810	1.2783	0.2002	0.0089	1.2764	3.6571
	19.0910	1.2772	0.2273	0.0101	1.2753	3.6540
	19.1010	1.2760	0.2312	0.0103	1.2741	3.6506
	19.1110	1.2748	0.2291	0.0102	1.2729	3.6472
	19.1210	1.2736	0.2229	0.0099	1.2717	3.6437
	19.1310	1.2724	0.2180	0.0097	1.2705	3.6402
	19.1410	1.2712	0.2314	0.0103	1.2693	3.6368
	19.1510	1.2701	0.2180	0.0097	1.2682	3.6335
	19.1610	1.2689	0.2076	0.0093	1.2670	3.6303
	19.1710	1.2678	0.1994	0.0089	1.2659	3.6271
	19.1810	1.2667	0.2112	0.0094	1.2648	3.6239
	19.1910	1.2655	0.1865	0.0083	1.2636	3.6205
	19.2010	1.2643	0.1916	0.0086	1.2623	3.6169
	19.2110	1.2631	0.1895	0.0085	1.2612	3.6135
	19.2210	1.2619	0.1916	0.0086	1.2600	3.6101
	19.2310	1.2607	0.1972	0.0088	1.2588	3.6067
	19.2410	1.2596	0.1971	0.0088	1.2577	3.6035
	19.2510	1.2584	0.1893	0.0084	1.2565	3.6002
	19.2610	1.2573	0.1857	0.0083	1.2554	3.5969
	19.2710	1.2561	0.2046	0.0091	1.2542	3.5936
	19.2810	1.2550	0.2189	0.0098	1.2531	3.5903
	19.2910	1.2538	0.2345	0.0105	1.2518	3.5868
	19.3010	1.2526	0.2388	0.0107	1.2507	3.5834
	19.3110	1.2514	0.2316	0.0103	1.2495	3.5801
	19.3210	1.2502	0.1925	0.0086	1.2483	3.5768
	19.3310	1.2491	0.1834	0.0082	1.2472	3.5735
	19.3410	1.2480	0.1971	0.0088	1.2461	3.5703
	19.3510	1.2468	0.2074	0.0093	1.2449	3.5670
	19.3610	1.2457	0.2163	0.0097	1.2438	3.5636
	19.3710	1.2445	0.2341	0.0104	1.2426	3.5604
	19.3810	1.2434	0.2479	0.0111	1.2415	3.5571
	19.3910	1.2422	0.2273	0.0101	1.2403	3.5538
	19.4010	1.2410	0.2487	0.0111	1.2391	3.5502
	19.4110	1.2398	0.2587	0.0115	1.2379	3.5467
	19.4210	1.2386	0.2528	0.0113	1.2366	3.5433
	19.4310	1.2374	0.2179	0.0097	1.2354	3.5398
	19.4410	1.2362	0.1764	0.0079	1.2343	3.5364
	19.4510	1.2350	0.1812	0.0081	1.2331	3.5332
	19.4610	1.2339	0.2113	0.0094	1.2320	3.5299
	19.4710	1.2328	0.2022	0.0090	1.2309	3.5267
	19.4810	1.2316	0.1782	0.0080	1.2297	3.5234
	19.4910	1.2305	0.1916	0.0086	1.2286	3.5201
	19.5010	1.2293	0.2017	0.0090	1.2274	3.5167
	19.5110	1.2281	0.1838	0.0082	1.2262	3.5133
	19.5210	1.2269	0.2005	0.0089	1.2250	3.5100
	19.5310	1.2257	0.2235	0.0100	1.2238	3.5065
	19.5410	1.2245	0.2191	0.0098	1.2226	3.5031
	19.5510	1.2233	0.1992	0.0089	1.2214	3.4997
	19.5610	1.2222	0.1760	0.0079	1.2203	3.4964
	19.5710	1.2211	0.1864	0.0083	1.2191	3.4931
	19.5810	1.2199	0.2089	0.0093	1.2180	3.4899
	19.5910	1.2188	0.1956	0.0087	1.2169	3.4867
	19.6010	1.2176	0.1760	0.0079	1.2157	3.4833
	19.6110	1.2164	0.1664	0.0074	1.2145	3.4799
	19.6210	1.2153	0.1721	0.0077	1.2133	3.4765
	19.6310	1.2141	0.1509	0.0067	1.2122	3.4731
	19.6410	1.2129	0.1489	0.0066	1.2110	3.4697
	19.6510	1.2117	0.1431	0.0064	1.2098	3.4664
	19.6610	1.2106	0.1642	0.0073	1.2086	3.4630
	19.6710	1.2094	0.1862	0.0083	1.2075	3.4597
	19.6810	1.2082	0.2020	0.0090	1.2063	3.4564
	19.6910	1.2071	0.2208	0.0099	1.2052	3.4531
	19.7010	1.2059	0.2004	0.0089	1.2040	3.4498
	19.7110	1.2048	0.1960	0.0087	1.2029	3.4465
	19.7210	1.2036	0.1860	0.0083	1.2017	3.4432
	19.7310	1.2024	0.1946	0.0087	1.2005	3.4397
	19.7410	1.2012	0.2162	0.0096	1.1993	3.4362
	19.7510	1.2000	0.2118	0.0095	1.1981	3.4328
	19.7610	1.1989	0.1994	0.0089	1.1969	3.4295
	19.7710	1.1977	0.1721	0.0077	1.1958	3.4261
	19.7810	1.1965	0.1695	0.0076	1.1946	3.4228
	19.7910	1.1954	0.1554	0.0069	1.1935	3.4196
	19.8010	1.1942	0.1589	0.0071	1.1923	3.4163
	19.8110	1.1931	0.1511	0.0067	1.1911	3.4129
	19.8210	1.1918	0.1375	0.0061	1.1899	3.4094
	19.8310	1.1907	0.1485	0.0066	1.1888	3.4061
	19.8410	1.1896	0.1566	0.0070	1.1877	3.4029
	19.8510	1.1885	0.1759	0.0078	1.1866	3.3997
	19.8610	1.1873	0.1882	0.0084	1.1854	3.3964
	19.8710	1.1861	0.1953	0.0087	1.1842	3.3931
	19.8810	1.1850	0.2259	0.0101	1.1831	3.3898
	19.8910	1.1838	0.2468	0.0110	1.1819	3.3865
	19.9010	1.1827	0.2430	0.0108	1.1808	3.3831
	19.9110	1.1814	0.2456	0.0110	1.1795	3.3796
	19.9210	1.1802	0.2237	0.0100	1.1783	3.3761
	19.9310	1.1791	0.1828	0.0082	1.1772	3.3728
	19.9410	1.1779	0.1437	0.0064	1.1760	3.3695
	19.9510	1.1767	0.1362	0.0061	1.1748	3.3662
[truncated: 42,422 more rows]
