# Supplementary material for: The influence of sample geometry and size on porcine aortic material properties from uniaxial tensile tests using custom-designed tissue cutters, clamps and molds
Source: PLoS One. 2021 Feb 8;16(2):e0244390. doi: 10.1371/journal.pone.0244390 (PMC7869995; doi:10.1371/journal.pone.0244390)
Supplement: S1 Dataset — (ZIP) [file pone.0244390.s001.zip › Date/RC10-3.csv]

1	ʱ��	λ��	��	����Ӧ��	����λ��	����Ӧ�� (λ��)
	(s)	(mm)	(N)	(MPa)	(mm)	(%)
	0.0000	0.0016	-0.0586	-0.0028	-0.0001	-0.0002
	0.0100	0.0016	-0.0568	-0.0027	0.0000	-0.0001
	0.0200	0.0016	-0.0702	-0.0033	-0.0001	-0.0002
	0.0300	0.0016	-0.0546	-0.0026	0.0000	-0.0001
	0.0400	0.0018	-0.0264	-0.0013	0.0002	0.0005
	0.0500	0.0024	-0.0158	-0.0007	0.0008	0.0021
	0.0600	0.0033	-0.0075	-0.0004	0.0017	0.0048
	0.0700	0.0045	0.0165	0.0008	0.0029	0.0081
	0.0800	0.0058	0.0147	0.0007	0.0042	0.0118
	0.0900	0.0072	-0.0202	-0.0010	0.0056	0.0155
	0.1000	0.0085	-0.0432	-0.0020	0.0069	0.0191
	0.1100	0.0098	-0.0542	-0.0026	0.0081	0.0227
	0.1200	0.0110	-0.0678	-0.0032	0.0094	0.0263
	0.1300	0.0122	-0.0855	-0.0040	0.0106	0.0296
	0.1400	0.0134	-0.0842	-0.0040	0.0118	0.0329
	0.1500	0.0146	-0.0823	-0.0039	0.0130	0.0363
	0.1600	0.0158	-0.0726	-0.0034	0.0142	0.0396
	0.1700	0.0170	-0.0565	-0.0027	0.0154	0.0429
	0.1800	0.0182	-0.0275	-0.0013	0.0166	0.0462
	0.1900	0.0193	-0.0199	-0.0009	0.0177	0.0495
	0.2000	0.0205	-0.0292	-0.0014	0.0189	0.0528
	0.2100	0.0217	-0.0443	-0.0021	0.0201	0.0561
	0.2200	0.0229	-0.0683	-0.0032	0.0213	0.0594
	0.2300	0.0241	-0.0593	-0.0028	0.0225	0.0627
	0.2400	0.0253	-0.0552	-0.0026	0.0236	0.0660
	0.2500	0.0264	-0.0548	-0.0026	0.0248	0.0694
	0.2600	0.0276	-0.0506	-0.0024	0.0260	0.0726
	0.2700	0.0288	-0.0482	-0.0023	0.0272	0.0759
	0.2800	0.0300	-0.0672	-0.0032	0.0284	0.0793
	0.2900	0.0312	-0.1034	-0.0049	0.0296	0.0826
	0.3000	0.0324	-0.0994	-0.0047	0.0307	0.0859
	0.3100	0.0335	-0.0873	-0.0041	0.0319	0.0890
	0.3200	0.0346	-0.0781	-0.0037	0.0330	0.0923
	0.3300	0.0358	-0.0513	-0.0024	0.0342	0.0956
	0.3400	0.0370	-0.0327	-0.0015	0.0354	0.0989
	0.3500	0.0382	-0.0287	-0.0014	0.0365	0.1021
	0.3600	0.0393	-0.0381	-0.0018	0.0377	0.1054
	0.3700	0.0405	-0.0553	-0.0026	0.0389	0.1086
	0.3800	0.0417	-0.0668	-0.0032	0.0401	0.1119
	0.3900	0.0429	-0.0465	-0.0022	0.0413	0.1153
	0.4000	0.0441	-0.0281	-0.0013	0.0425	0.1188
	0.4100	0.0454	-0.0146	-0.0007	0.0438	0.1223
	0.4200	0.0466	-0.0320	-0.0015	0.0450	0.1257
	0.4300	0.0478	-0.0605	-0.0029	0.0461	0.1289
	0.4400	0.0489	-0.0593	-0.0028	0.0473	0.1320
	0.4500	0.0500	-0.0509	-0.0024	0.0483	0.1350
	0.4600	0.0511	-0.0364	-0.0017	0.0495	0.1382
	0.4700	0.0523	-0.0273	-0.0013	0.0507	0.1415
	0.4800	0.0535	-0.0393	-0.0019	0.0519	0.1449
	0.4900	0.0547	-0.0706	-0.0033	0.0531	0.1483
	0.5000	0.0559	-0.0749	-0.0035	0.0543	0.1516
	0.5100	0.0571	-0.0470	-0.0022	0.0555	0.1550
	0.5200	0.0583	-0.0244	-0.0012	0.0567	0.1583
	0.5300	0.0595	-0.0007	0.0000	0.0579	0.1617
	0.5400	0.0607	0.0061	0.0003	0.0591	0.1651
	0.5500	0.0619	-0.0006	0.0000	0.0602	0.1683
	0.5600	0.0630	-0.0070	-0.0003	0.0614	0.1715
	0.5700	0.0641	-0.0179	-0.0008	0.0625	0.1746
	0.5800	0.0653	-0.0190	-0.0009	0.0637	0.1778
	0.5900	0.0664	-0.0095	-0.0004	0.0648	0.1810
	0.6000	0.0676	-0.0136	-0.0006	0.0660	0.1842
	0.6100	0.0687	-0.0118	-0.0006	0.0671	0.1875
	0.6200	0.0699	-0.0083	-0.0004	0.0683	0.1908
	0.6300	0.0711	-0.0178	-0.0008	0.0695	0.1941
	0.6400	0.0723	-0.0124	-0.0006	0.0707	0.1974
	0.6500	0.0735	-0.0141	-0.0007	0.0719	0.2007
	0.6600	0.0747	-0.0021	-0.0001	0.0731	0.2041
	0.6700	0.0759	0.0131	0.0006	0.0742	0.2074
	0.6800	0.0770	0.0369	0.0017	0.0754	0.2106
	0.6900	0.0781	0.0344	0.0016	0.0765	0.2137
	0.7000	0.0793	0.0240	0.0011	0.0777	0.2170
	0.7100	0.0805	0.0379	0.0018	0.0789	0.2203
	0.7200	0.0817	0.0209	0.0010	0.0801	0.2237
	0.7300	0.0829	0.0143	0.0007	0.0813	0.2271
	0.7400	0.0841	-0.0023	-0.0001	0.0825	0.2304
	0.7500	0.0853	0.0034	0.0002	0.0837	0.2338
	0.7600	0.0865	-0.0155	-0.0007	0.0849	0.2371
	0.7700	0.0877	-0.0318	-0.0015	0.0861	0.2404
	0.7800	0.0889	-0.0340	-0.0016	0.0872	0.2437
	0.7900	0.0901	-0.0374	-0.0018	0.0885	0.2471
	0.8000	0.0912	-0.0191	-0.0009	0.0896	0.2504
	0.8100	0.0924	-0.0120	-0.0006	0.0908	0.2535
	0.8200	0.0935	-0.0008	0.0000	0.0919	0.2567
	0.8300	0.0947	-0.0248	-0.0012	0.0931	0.2600
	0.8400	0.0959	-0.0032	-0.0001	0.0943	0.2634
	0.8500	0.0972	0.0167	0.0008	0.0955	0.2669
	0.8600	0.0983	0.0435	0.0021	0.0967	0.2701
	0.8700	0.0994	0.0574	0.0027	0.0978	0.2733
	0.8800	0.1006	0.0393	0.0019	0.0990	0.2764
	0.8900	0.1017	0.0022	0.0001	0.1001	0.2795
	0.9000	0.1028	-0.0235	-0.0011	0.1012	0.2826
	0.9100	0.1040	-0.0185	-0.0009	0.1024	0.2860
	0.9200	0.1052	-0.0077	-0.0004	0.1036	0.2893
	0.9300	0.1064	0.0195	0.0009	0.1047	0.2926
	0.9400	0.1075	0.0453	0.0021	0.1059	0.2957
	0.9500	0.1087	0.0537	0.0025	0.1070	0.2990
	0.9600	0.1098	0.0347	0.0016	0.1082	0.3023
	0.9700	0.1110	0.0250	0.0012	0.1094	0.3056
	0.9800	0.1121	0.0276	0.0013	0.1105	0.3087
	0.9900	0.1133	0.0323	0.0015	0.1117	0.3121
	1.0000	0.1145	0.0418	0.0020	0.1129	0.3154
	1.0100	0.1158	0.0586	0.0028	0.1141	0.3188
	1.0200	0.1169	0.0741	0.0035	0.1153	0.3221
	1.0300	0.1181	0.0615	0.0029	0.1165	0.3253
	1.0400	0.1192	0.0523	0.0025	0.1176	0.3285
	1.0500	0.1204	0.0336	0.0016	0.1188	0.3318
	1.0600	0.1215	0.0241	0.0011	0.1199	0.3350
	1.0700	0.1227	0.0176	0.0008	0.1211	0.3382
	1.0800	0.1238	0.0110	0.0005	0.1222	0.3414
	1.0900	0.1250	-0.0106	-0.0005	0.1234	0.3447
	1.1000	0.1262	0.0000	0.0000	0.1246	0.3481
	1.1100	0.1274	-0.0124	-0.0006	0.1258	0.3514
	1.1200	0.1286	-0.0376	-0.0018	0.1270	0.3547
	1.1300	0.1297	-0.0633	-0.0030	0.1281	0.3579
	1.1400	0.1309	-0.0346	-0.0016	0.1292	0.3610
	1.1500	0.1320	-0.0220	-0.0010	0.1304	0.3642
	1.1600	0.1332	0.0021	0.0001	0.1316	0.3675
	1.1700	0.1344	0.0027	0.0001	0.1328	0.3709
	1.1800	0.1356	-0.0005	0.0000	0.1340	0.3743
	1.1900	0.1368	-0.0169	-0.0008	0.1352	0.3777
	1.2000	0.1381	-0.0432	-0.0020	0.1364	0.3811
	1.2100	0.1392	-0.0465	-0.0022	0.1376	0.3843
	1.2200	0.1404	-0.0653	-0.0031	0.1388	0.3876
	1.2300	0.1415	-0.0552	-0.0026	0.1399	0.3908
	1.2400	0.1427	-0.0623	-0.0029	0.1410	0.3940
	1.2500	0.1438	-0.0539	-0.0026	0.1422	0.3972
	1.2600	0.1450	-0.0371	-0.0018	0.1434	0.4005
	1.2700	0.1462	-0.0435	-0.0021	0.1446	0.4039
	1.2800	0.1474	-0.0597	-0.0028	0.1458	0.4072
	1.2900	0.1486	-0.0468	-0.0022	0.1470	0.4105
	1.3000	0.1497	0.0049	0.0002	0.1481	0.4137
	1.3100	0.1509	0.0216	0.0010	0.1493	0.4171
	1.3200	0.1521	0.0305	0.0014	0.1505	0.4204
	1.3300	0.1533	0.0138	0.0007	0.1517	0.4237
	1.3400	0.1545	-0.0048	-0.0002	0.1529	0.4271
	1.3500	0.1558	-0.0206	-0.0010	0.1541	0.4306
	1.3600	0.1569	-0.0261	-0.0012	0.1553	0.4339
	1.3700	0.1581	-0.0158	-0.0007	0.1564	0.4370
	1.3800	0.1592	0.0059	0.0003	0.1576	0.4401
	1.3900	0.1604	0.0326	0.0015	0.1588	0.4434
	1.4000	0.1616	0.0356	0.0017	0.1599	0.4467
	1.4100	0.1627	0.0172	0.0008	0.1611	0.4501
	1.4200	0.1639	-0.0064	-0.0003	0.1623	0.4534
	1.4300	0.1651	-0.0277	-0.0013	0.1635	0.4566
	1.4400	0.1662	-0.0117	-0.0006	0.1646	0.4596
	1.4500	0.1673	-0.0030	-0.0001	0.1657	0.4628
	1.4600	0.1684	-0.0101	-0.0005	0.1668	0.4659
	1.4700	0.1696	-0.0225	-0.0011	0.1680	0.4691
	1.4800	0.1708	-0.0377	-0.0018	0.1691	0.4725
	1.4900	0.1719	-0.0259	-0.0012	0.1703	0.4757
	1.5000	0.1731	-0.0305	-0.0014	0.1714	0.4789
	1.5100	0.1742	-0.0289	-0.0014	0.1726	0.4822
	1.5200	0.1755	-0.0081	-0.0004	0.1738	0.4856
	1.5300	0.1766	0.0169	0.0008	0.1750	0.4887
	1.5400	0.1777	0.0411	0.0019	0.1761	0.4918
	1.5500	0.1788	0.0596	0.0028	0.1772	0.4950
	1.5600	0.1800	0.0620	0.0029	0.1783	0.4981
	1.5700	0.1811	0.0493	0.0023	0.1795	0.5014
	1.5800	0.1823	0.0294	0.0014	0.1807	0.5048
	1.5900	0.1835	0.0290	0.0014	0.1819	0.5081
	1.6000	0.1847	0.0168	0.0008	0.1831	0.5114
	1.6100	0.1859	0.0171	0.0008	0.1842	0.5146
	1.6200	0.1870	0.0004	0.0000	0.1854	0.5178
	1.6300	0.1882	-0.0027	-0.0001	0.1866	0.5211
	1.6400	0.1893	-0.0159	-0.0008	0.1877	0.5244
	1.6500	0.1905	0.0104	0.0005	0.1889	0.5276
	1.6600	0.1916	0.0293	0.0014	0.1900	0.5307
	1.6700	0.1928	0.0164	0.0008	0.1912	0.5340
	1.6800	0.1940	0.0079	0.0004	0.1924	0.5373
	1.6900	0.1952	0.0337	0.0016	0.1936	0.5407
	1.7000	0.1964	0.0464	0.0022	0.1948	0.5440
	1.7100	0.1976	0.0470	0.0022	0.1960	0.5473
	1.7200	0.1988	0.0421	0.0020	0.1972	0.5508
	1.7300	0.2000	0.0261	0.0012	0.1984	0.5541
	1.7400	0.2011	0.0124	0.0006	0.1995	0.5573
	1.7500	0.2023	-0.0173	-0.0008	0.2006	0.5604
	1.7600	0.2034	-0.0243	-0.0011	0.2018	0.5637
	1.7700	0.2046	-0.0207	-0.0010	0.2030	0.5670
	1.7800	0.2058	0.0045	0.0002	0.2041	0.5702
	1.7900	0.2070	0.0402	0.0019	0.2054	0.5736
	1.8000	0.2082	0.0516	0.0024	0.2066	0.5770
	1.8100	0.2094	0.0368	0.0017	0.2078	0.5805
	1.8200	0.2106	0.0257	0.0012	0.2090	0.5838
	1.8300	0.2118	0.0418	0.0020	0.2102	0.5871
	1.8400	0.2130	0.0506	0.0024	0.2114	0.5904
	1.8500	0.2141	0.0716	0.0034	0.2125	0.5935
	1.8600	0.2153	0.0626	0.0030	0.2137	0.5969
	1.8700	0.2165	0.0401	0.0019	0.2149	0.6003
	1.8800	0.2177	0.0332	0.0016	0.2161	0.6037
	1.8900	0.2189	0.0318	0.0015	0.2173	0.6069
	1.9000	0.2200	0.0124	0.0006	0.2184	0.6101
	1.9100	0.2212	0.0012	0.0001	0.2196	0.6134
	1.9200	0.2224	0.0182	0.0009	0.2208	0.6166
	1.9300	0.2236	0.0274	0.0013	0.2219	0.6199
	1.9400	0.2247	0.0346	0.0016	0.2231	0.6231
	1.9500	0.2258	0.0538	0.0025	0.2242	0.6263
	1.9600	0.2270	0.0663	0.0031	0.2254	0.6295
	1.9700	0.2281	0.0278	0.0013	0.2265	0.6327
	1.9800	0.2293	0.0065	0.0003	0.2277	0.6360
	1.9900	0.2305	0.0093	0.0004	0.2289	0.6393
	2.0000	0.2317	0.0089	0.0004	0.2300	0.6425
	2.0100	0.2328	0.0004	0.0000	0.2312	0.6458
	2.0200	0.2340	0.0225	0.0011	0.2324	0.6491
	2.0300	0.2352	0.0210	0.0010	0.2336	0.6524
	2.0400	0.2363	-0.0030	-0.0001	0.2347	0.6556
	2.0500	0.2375	-0.0197	-0.0009	0.2359	0.6590
	2.0600	0.2387	-0.0124	-0.0006	0.2371	0.6623
	2.0700	0.2399	0.0094	0.0004	0.2383	0.6655
	2.0800	0.2411	0.0275	0.0013	0.2395	0.6688
	2.0900	0.2422	0.0308	0.0015	0.2406	0.6721
	2.1000	0.2434	0.0234	0.0011	0.2418	0.6753
	2.1100	0.2445	0.0357	0.0017	0.2429	0.6784
	2.1200	0.2457	0.0328	0.0016	0.2441	0.6817
	2.1300	0.2468	0.0389	0.0018	0.2452	0.6849
	2.1400	0.2480	0.0470	0.0022	0.2463	0.6881
	2.1500	0.2491	0.0414	0.0020	0.2475	0.6914
	2.1600	0.2503	0.0402	0.0019	0.2487	0.6946
	2.1700	0.2515	0.0384	0.0018	0.2499	0.6979
	2.1800	0.2526	0.0157	0.0007	0.2510	0.7011
	2.1900	0.2538	0.0009	0.0000	0.2521	0.7043
	2.2000	0.2549	-0.0079	-0.0004	0.2533	0.7075
	2.2100	0.2561	0.0028	0.0001	0.2545	0.7108
	2.2200	0.2572	0.0254	0.0012	0.2556	0.7140
	2.2300	0.2584	0.0258	0.0012	0.2568	0.7173
	2.2400	0.2596	0.0213	0.0010	0.2580	0.7207
	2.2500	0.2608	0.0139	0.0007	0.2592	0.7240
	2.2600	0.2620	-0.0069	-0.0003	0.2604	0.7274
	2.2700	0.2632	-0.0045	-0.0002	0.2616	0.7306
	2.2800	0.2643	0.0127	0.0006	0.2627	0.7337
	2.2900	0.2654	0.0168	0.0008	0.2638	0.7369
	2.3000	0.2666	0.0021	0.0001	0.2650	0.7401
	2.3100	0.2678	-0.0011	-0.0001	0.2662	0.7435
	2.3200	0.2690	0.0076	0.0004	0.2674	0.7468
	2.3300	0.2702	-0.0123	-0.0006	0.2686	0.7502
	2.3400	0.2714	-0.0084	-0.0004	0.2698	0.7536
	2.3500	0.2725	-0.0010	0.0000	0.2709	0.7568
	2.3600	0.2737	0.0187	0.0009	0.2721	0.7600
	2.3700	0.2749	0.0190	0.0009	0.2732	0.7632
	2.3800	0.2760	0.0513	0.0024	0.2744	0.7664
	2.3900	0.2772	0.0589	0.0028	0.2756	0.7697
	2.4000	0.2783	0.0471	0.0022	0.2767	0.7729
	2.4100	0.2795	0.0322	0.0015	0.2779	0.7762
	2.4200	0.2807	0.0377	0.0018	0.2790	0.7794
	2.4300	0.2818	0.0180	0.0009	0.2802	0.7826
	2.4400	0.2829	0.0155	0.0007	0.2813	0.7858
	2.4500	0.2840	0.0208	0.0010	0.2824	0.7889
	2.4600	0.2852	0.0254	0.0012	0.2836	0.7921
	2.4700	0.2864	0.0072	0.0003	0.2847	0.7954
	2.4800	0.2876	-0.0042	-0.0002	0.2860	0.7988
	2.4900	0.2888	-0.0186	-0.0009	0.2872	0.8022
	2.5000	0.2900	-0.0252	-0.0012	0.2884	0.8055
	2.5100	0.2912	-0.0359	-0.0017	0.2896	0.8088
	2.5200	0.2923	-0.0538	-0.0025	0.2907	0.8120
	2.5300	0.2935	-0.0525	-0.0025	0.2919	0.8152
	2.5400	0.2947	-0.0428	-0.0020	0.2930	0.8185
	2.5500	0.2959	-0.0399	-0.0019	0.2943	0.8220
	2.5600	0.2971	-0.0388	-0.0018	0.2955	0.8253
	2.5700	0.2982	-0.0166	-0.0008	0.2966	0.8285
	2.5800	0.2994	-0.0059	-0.0003	0.2978	0.8317
	2.5900	0.3006	0.0142	0.0007	0.2990	0.8351
	2.6000	0.3018	0.0315	0.0015	0.3002	0.8385
	2.6100	0.3030	0.0217	0.0010	0.3013	0.8417
	2.6200	0.3041	0.0483	0.0023	0.3025	0.8449
	2.6300	0.3052	0.0836	0.0040	0.3036	0.8480
	2.6400	0.3064	0.0973	0.0046	0.3048	0.8514
	2.6500	0.3076	0.0961	0.0046	0.3060	0.8547
	2.6600	0.3088	0.0918	0.0043	0.3072	0.8580
	2.6700	0.3099	0.0680	0.0032	0.3083	0.8612
	2.6800	0.3111	0.0714	0.0034	0.3095	0.8644
	2.6900	0.3122	0.0706	0.0033	0.3106	0.8674
	2.7000	0.3133	0.0390	0.0018	0.3117	0.8705
	2.7100	0.3145	0.0348	0.0016	0.3128	0.8738
	2.7200	0.3157	0.0267	0.0013	0.3140	0.8772
	2.7300	0.3168	0.0084	0.0004	0.3152	0.8805
	2.7400	0.3180	0.0029	0.0001	0.3164	0.8837
	2.7500	0.3191	0.0247	0.0012	0.3175	0.8869
	2.7600	0.3203	0.0351	0.0017	0.3187	0.8901
	2.7700	0.3214	0.0364	0.0017	0.3198	0.8933
	2.7800	0.3226	0.0753	0.0036	0.3210	0.8966
	2.7900	0.3238	0.0856	0.0041	0.3222	0.8999
	2.8000	0.3249	0.0711	0.0034	0.3233	0.9031
	2.8100	0.3261	0.0632	0.0030	0.3245	0.9065
	2.8200	0.3273	0.0665	0.0032	0.3257	0.9098
	2.8300	0.3285	0.0639	0.0030	0.3269	0.9131
	2.8400	0.3297	0.0472	0.0022	0.3281	0.9164
	2.8500	0.3308	0.0374	0.0018	0.3292	0.9196
	2.8600	0.3320	0.0183	0.0009	0.3304	0.9228
	2.8700	0.3331	0.0259	0.0012	0.3315	0.9260
	2.8800	0.3343	0.0232	0.0011	0.3327	0.9293
	2.8900	0.3355	0.0337	0.0016	0.3339	0.9327
	2.9000	0.3367	0.0498	0.0024	0.3351	0.9360
	2.9100	0.3379	0.0719	0.0034	0.3362	0.9392
	2.9200	0.3390	0.0682	0.0032	0.3374	0.9425
	2.9300	0.3402	0.0480	0.0023	0.3386	0.9458
	2.9400	0.3414	0.0343	0.0016	0.3398	0.9491
	2.9500	0.3425	0.0309	0.0015	0.3409	0.9523
	2.9600	0.3436	0.0154	0.0007	0.3420	0.9553
	2.9700	0.3447	0.0133	0.0006	0.3431	0.9584
	2.9800	0.3459	0.0071	0.0003	0.3443	0.9616
	2.9900	0.3471	0.0189	0.0009	0.3455	0.9650
	3.0000	0.3484	0.0344	0.0016	0.3468	0.9685
	3.0100	0.3496	0.0341	0.0016	0.3480	0.9720
	3.0200	0.3508	0.0034	0.0002	0.3492	0.9753
	3.0300	0.3519	-0.0167	-0.0008	0.3503	0.9785
	3.0400	0.3530	0.0049	0.0002	0.3514	0.9815
	3.0500	0.3542	0.0444	0.0021	0.3525	0.9847
	3.0600	0.3553	0.0788	0.0037	0.3537	0.9880
	3.0700	0.3565	0.0746	0.0035	0.3549	0.9912
	3.0800	0.3577	0.0601	0.0028	0.3560	0.9945
	3.0900	0.3589	0.0324	0.0015	0.3573	0.9979
	3.1000	0.3600	0.0090	0.0004	0.3584	1.0010
	3.1100	0.3611	-0.0005	0.0000	0.3595	1.0042
	3.1200	0.3623	-0.0009	0.0000	0.3607	1.0075
	3.1300	0.3635	0.0149	0.0007	0.3619	1.0108
	3.1400	0.3647	0.0320	0.0015	0.3631	1.0141
	3.1500	0.3659	0.0433	0.0021	0.3642	1.0174
	3.1600	0.3670	0.0681	0.0032	0.3654	1.0206
	3.1700	0.3682	0.0747	0.0035	0.3666	1.0239
	3.1800	0.3694	0.0798	0.0038	0.3678	1.0273
	3.1900	0.3706	0.0745	0.0035	0.3690	1.0306
	3.2000	0.3717	0.0919	0.0044	0.3701	1.0338
	3.2100	0.3728	0.0821	0.0039	0.3712	1.0368
	3.2200	0.3739	0.0582	0.0028	0.3723	1.0400
	3.2300	0.3751	0.0353	0.0017	0.3735	1.0432
	3.2400	0.3763	0.0119	0.0006	0.3746	1.0465
	3.2500	0.3774	0.0241	0.0011	0.3758	1.0497
	3.2600	0.3786	0.0246	0.0012	0.3770	1.0530
	3.2700	0.3798	0.0166	0.0008	0.3782	1.0563
	3.2800	0.3810	0.0034	0.0002	0.3794	1.0597
	3.2900	0.3822	0.0193	0.0009	0.3806	1.0631
	3.3000	0.3833	0.0747	0.0035	0.3817	1.0663
	3.3100	0.3845	0.1241	0.0059	0.3829	1.0695
	3.3200	0.3857	0.1244	0.0059	0.3841	1.0728
	3.3300	0.3869	0.0952	0.0045	0.3852	1.0760
	3.3400	0.3880	0.0369	0.0017	0.3864	1.0793
	3.3500	0.3892	0.0292	0.0014	0.3876	1.0827
	3.3600	0.3904	0.0626	0.0030	0.3888	1.0860
	3.3700	0.3916	0.0607	0.0029	0.3900	1.0893
	3.3800	0.3928	0.0523	0.0025	0.3911	1.0925
	3.3900	0.3939	0.0705	0.0033	0.3923	1.0958
	3.4000	0.3951	0.0858	0.0041	0.3935	1.0992
	3.4100	0.3963	0.0992	0.0047	0.3947	1.1025
	3.4200	0.3975	0.1169	0.0055	0.3959	1.1058
	3.4300	0.3987	0.1022	0.0048	0.3971	1.1091
	3.4400	0.3999	0.0560	0.0027	0.3982	1.1124
	3.4500	0.4009	0.0384	0.0018	0.3993	1.1154
	3.4600	0.4020	0.0313	0.0015	0.4004	1.1185
	3.4700	0.4032	0.0355	0.0017	0.4016	1.1217
	3.4800	0.4043	0.0813	0.0038	0.4027	1.1248
	3.4900	0.4054	0.0895	0.0042	0.4038	1.1279
	3.5000	0.4065	0.0686	0.0032	0.4049	1.1310
	3.5100	0.4077	0.0361	0.0017	0.4061	1.1343
	3.5200	0.4089	0.0128	0.0006	0.4073	1.1376
	3.5300	0.4101	0.0087	0.0004	0.4085	1.1409
	3.5400	0.4112	0.0101	0.0005	0.4096	1.1441
	3.5500	0.4124	-0.0188	-0.0009	0.4108	1.1474
	3.5600	0.4136	-0.0209	-0.0010	0.4119	1.1506
	3.5700	0.4147	-0.0134	-0.0006	0.4131	1.1539
	3.5800	0.4159	0.0086	0.0004	0.4143	1.1572
	3.5900	0.4171	0.0373	0.0018	0.4155	1.1606
	3.6000	0.4183	0.0566	0.0027	0.4167	1.1640
	3.6100	0.4195	0.0619	0.0029	0.4179	1.1674
	3.6200	0.4207	0.0629	0.0030	0.4191	1.1706
	3.6300	0.4219	0.0609	0.0029	0.4202	1.1738
	3.6400	0.4230	0.0628	0.0030	0.4214	1.1771
	3.6500	0.4242	0.0751	0.0036	0.4225	1.1802
	3.6600	0.4253	0.1115	0.0053	0.4237	1.1835
	3.6700	0.4265	0.1034	0.0049	0.4249	1.1868
	3.6800	0.4277	0.0878	0.0042	0.4261	1.1901
	3.6900	0.4289	0.0675	0.0032	0.4272	1.1934
	3.7000	0.4300	0.0540	0.0026	0.4284	1.1965
	3.7100	0.4311	0.0357	0.0017	0.4295	1.1997
	3.7200	0.4323	0.0370	0.0017	0.4307	1.2031
	3.7300	0.4335	0.0580	0.0027	0.4319	1.2064
	3.7400	0.4348	0.0449	0.0021	0.4331	1.2099
	3.7500	0.4360	0.0426	0.0020	0.4343	1.2132
	3.7600	0.4371	0.0408	0.0019	0.4355	1.2164
	3.7700	0.4382	0.0470	0.0022	0.4366	1.2195
	3.7800	0.4394	0.0532	0.0025	0.4378	1.2227
	3.7900	0.4405	0.0789	0.0037	0.4389	1.2260
	3.8000	0.4417	0.1122	0.0053	0.4401	1.2293
	3.8100	0.4430	0.1100	0.0052	0.4414	1.2328
	3.8200	0.4442	0.0832	0.0039	0.4426	1.2361
	3.8300	0.4453	0.0738	0.0035	0.4437	1.2393
	3.8400	0.4465	0.0544	0.0026	0.4449	1.2426
	3.8500	0.4477	0.0714	0.0034	0.4461	1.2459
	3.8600	0.4489	0.0705	0.0033	0.4472	1.2492
	3.8700	0.4500	0.0070	0.0003	0.4484	1.2525
	3.8800	0.4511	-0.0073	-0.0003	0.4495	1.2556
	3.8900	0.4523	0.0044	0.0002	0.4506	1.2587
	3.9000	0.4534	0.0112	0.0005	0.4518	1.2618
	3.9100	0.4545	0.0337	0.0016	0.4529	1.2650
	3.9200	0.4556	0.0305	0.0014	0.4540	1.2682
	3.9300	0.4568	0.0358	0.0017	0.4551	1.2713
	3.9400	0.4579	0.0236	0.0011	0.4563	1.2744
	3.9500	0.4590	-0.0117	-0.0006	0.4574	1.2777
	3.9600	0.4602	-0.0199	-0.0009	0.4586	1.2810
	3.9700	0.4614	-0.0022	-0.0001	0.4598	1.2843
	3.9800	0.4626	0.0013	0.0001	0.4610	1.2877
	3.9900	0.4638	0.0092	0.0004	0.4622	1.2909
	4.0000	0.4649	0.0398	0.0019	0.4633	1.2941
	4.0100	0.4661	0.0910	0.0043	0.4645	1.2974
	4.0200	0.4673	0.1108	0.0052	0.4657	1.3008
	4.0300	0.4685	0.1320	0.0063	0.4669	1.3041
	4.0400	0.4697	0.1301	0.0062	0.4680	1.3073
	4.0500	0.4709	0.1145	0.0054	0.4692	1.3107
	4.0600	0.4721	0.0858	0.0041	0.4704	1.3140
	4.0700	0.4733	0.0778	0.0037	0.4717	1.3174
	4.0800	0.4745	0.0807	0.0038	0.4729	1.3209
	4.0900	0.4757	0.0546	0.0026	0.4741	1.3242
	4.1000	0.4768	0.0537	0.0025	0.4752	1.3274
	4.1100	0.4780	0.0677	0.0032	0.4763	1.3305
	4.1200	0.4791	0.0860	0.0041	0.4775	1.3337
	4.1300	0.4803	0.0655	0.0031	0.4787	1.3370
	4.1400	0.4815	0.0431	0.0020	0.4799	1.3404
	4.1500	0.4827	0.0524	0.0025	0.4811	1.3437
	4.1600	0.4838	0.0711	0.0034	0.4822	1.3469
	4.1700	0.4850	0.0663	0.0031	0.4833	1.3501
	4.1800	0.4861	0.0789	0.0037	0.4844	1.3531
	4.1900	0.4872	0.0687	0.0033	0.4856	1.3564
	4.2000	0.4884	0.0773	0.0037	0.4868	1.3597
	4.2100	0.4896	0.1082	0.0051	0.4880	1.3630
	4.2200	0.4908	0.1219	0.0058	0.4891	1.3663
	4.2300	0.4919	0.1379	0.0065	0.4903	1.3695
	4.2400	0.4930	0.1097	0.0052	0.4914	1.3726
	4.2500	0.4941	0.0926	0.0044	0.4925	1.3757
	4.2600	0.4953	0.0826	0.0039	0.4937	1.3789
	4.2700	0.4964	0.0729	0.0035	0.4948	1.3821
	4.2800	0.4976	0.0590	0.0028	0.4960	1.3853
	4.2900	0.4988	0.0758	0.0036	0.4971	1.3886
	4.3000	0.5000	0.0971	0.0046	0.4983	1.3919
	4.3100	0.5012	0.0877	0.0042	0.4995	1.3953
	4.3200	0.5024	0.0599	0.0028	0.5007	1.3987
	4.3300	0.5035	0.0484	0.0023	0.5019	1.4019
	4.3400	0.5047	0.0205	0.0010	0.5030	1.4051
	4.3500	0.5058	0.0493	0.0023	0.5042	1.4084
	4.3600	0.5070	0.0597	0.0028	0.5054	1.4116
	4.3700	0.5082	0.0926	0.0044	0.5065	1.4148
	4.3800	0.5093	0.1005	0.0048	0.5077	1.4180
	4.3900	0.5105	0.0943	0.0045	0.5089	1.4214
	4.4000	0.5117	0.0739	0.0035	0.5101	1.4247
	4.4100	0.5129	0.0758	0.0036	0.5112	1.4280
	4.4200	0.5140	0.0979	0.0046	0.5123	1.4311
	4.4300	0.5151	0.0954	0.0045	0.5135	1.4344
	4.4400	0.5163	0.0698	0.0033	0.5147	1.4376
	4.4500	0.5175	0.0435	0.0021	0.5158	1.4408
	4.4600	0.5186	0.0477	0.0023	0.5170	1.4440
	4.4700	0.5198	0.0784	0.0037	0.5182	1.4473
	4.4800	0.5210	0.0729	0.0035	0.5194	1.4507
	4.4900	0.5222	0.0724	0.0034	0.5206	1.4541
	4.5000	0.5233	0.0599	0.0028	0.5217	1.4573
	4.5100	0.5245	0.0664	0.0031	0.5229	1.4605
	4.5200	0.5257	0.0716	0.0034	0.5241	1.4638
	4.5300	0.5269	0.0973	0.0046	0.5252	1.4671
	4.5400	0.5280	0.0996	0.0047	0.5264	1.4704
	4.5500	0.5293	0.1262	0.0060	0.5276	1.4738
	4.5600	0.5304	0.1315	0.0062	0.5288	1.4771
	4.5700	0.5316	0.1020	0.0048	0.5300	1.4803
	4.5800	0.5328	0.0848	0.0040	0.5311	1.4836
	4.5900	0.5339	0.0601	0.0028	0.5323	1.4869
	4.6000	0.5351	0.0373	0.0018	0.5335	1.4901
	4.6100	0.5362	0.0423	0.0020	0.5346	1.4933
	4.6200	0.5373	0.0370	0.0018	0.5357	1.4964
	4.6300	0.5385	0.0394	0.0019	0.5368	1.4995
	4.6400	0.5396	0.0470	0.0022	0.5380	1.5026
	4.6500	0.5408	0.0521	0.0025	0.5391	1.5059
	4.6600	0.5420	0.0728	0.0034	0.5404	1.5094
	4.6700	0.5432	0.0956	0.0045	0.5416	1.5128
	4.6800	0.5444	0.1065	0.0050	0.5427	1.5160
	4.6900	0.5455	0.1131	0.0054	0.5439	1.5192
	4.7000	0.5467	0.1152	0.0055	0.5451	1.5225
	4.7100	0.5478	0.1279	0.0061	0.5462	1.5257
	4.7200	0.5491	0.1408	0.0067	0.5474	1.5291
	4.7300	0.5503	0.1346	0.0064	0.5486	1.5325
	4.7400	0.5514	0.1551	0.0073	0.5498	1.5357
	4.7500	0.5526	0.1361	0.0064	0.5510	1.5390
	4.7600	0.5538	0.1212	0.0057	0.5521	1.5422
	4.7700	0.5549	0.0876	0.0041	0.5533	1.5455
	4.7800	0.5561	0.0521	0.0025	0.5545	1.5487
	4.7900	0.5573	0.0137	0.0006	0.5556	1.5520
	4.8000	0.5585	0.0112	0.0005	0.5568	1.5554
	4.8100	0.5596	0.0467	0.0022	0.5580	1.5587
	4.8200	0.5608	0.0644	0.0030	0.5592	1.5618
	4.8300	0.5619	0.0553	0.0026	0.5603	1.5651
	4.8400	0.5630	0.0459	0.0022	0.5614	1.5682
	4.8500	0.5642	0.0282	0.0013	0.5626	1.5714
	4.8600	0.5654	0.0192	0.0009	0.5638	1.5748
	4.8700	0.5666	0.0242	0.0011	0.5650	1.5781
	4.8800	0.5677	0.0646	0.0031	0.5661	1.5813
	4.8900	0.5689	0.0743	0.0035	0.5673	1.5845
	4.9000	0.5701	0.0683	0.0032	0.5685	1.5879
	4.9100	0.5713	0.0688	0.0033	0.5697	1.5913
	4.9200	0.5725	0.0714	0.0034	0.5709	1.5945
	4.9300	0.5736	0.1037	0.0049	0.5720	1.5977
	4.9400	0.5748	0.1543	0.0073	0.5732	1.6010
	4.9500	0.5759	0.1625	0.0077	0.5743	1.6041
	4.9600	0.5770	0.1404	0.0066	0.5754	1.6071
	4.9700	0.5781	0.1071	0.0051	0.5765	1.6103
	4.9800	0.5793	0.0905	0.0043	0.5777	1.6136
	4.9900	0.5805	0.0803	0.0038	0.5789	1.6170
	5.0000	0.5817	0.0638	0.0030	0.5801	1.6203
	5.0100	0.5829	0.0562	0.0027	0.5813	1.6236
	5.0200	0.5840	0.0718	0.0034	0.5824	1.6268
	5.0300	0.5852	0.0747	0.0035	0.5836	1.6301
	5.0400	0.5864	0.0392	0.0019	0.5848	1.6333
	5.0500	0.5875	0.0223	0.0011	0.5859	1.6365
	5.0600	0.5886	-0.0043	-0.0002	0.5870	1.6397
	5.0700	0.5898	-0.0158	-0.0007	0.5882	1.6430
	5.0800	0.5910	-0.0081	-0.0004	0.5894	1.6463
	5.0900	0.5922	0.0148	0.0007	0.5906	1.6496
	5.1000	0.5934	0.0639	0.0030	0.5917	1.6528
	5.1100	0.5945	0.0960	0.0045	0.5929	1.6561
	5.1200	0.5957	0.1120	0.0053	0.5941	1.6594
	5.1300	0.5969	0.1208	0.0057	0.5953	1.6627
	5.1400	0.5981	0.1068	0.0051	0.5965	1.6661
	5.1500	0.5993	0.0938	0.0044	0.5977	1.6694
	5.1600	0.6004	0.0964	0.0046	0.5988	1.6725
	5.1700	0.6016	0.0763	0.0036	0.5999	1.6758
	5.1800	0.6027	0.0793	0.0038	0.6011	1.6790
	5.1900	0.6039	0.1178	0.0056	0.6023	1.6822
	5.2000	0.6051	0.1346	0.0064	0.6034	1.6855
	5.2100	0.6063	0.1573	0.0074	0.6046	1.6889
	5.2200	0.6074	0.1525	0.0072	0.6058	1.6920
	5.2300	0.6085	0.1533	0.0073	0.6069	1.6951
	5.2400	0.6096	0.1782	0.0084	0.6080	1.6983
	5.2500	0.6108	0.1939	0.0092	0.6092	1.7016
	5.2600	0.6120	0.1461	0.0069	0.6104	1.7050
	5.2700	0.6132	0.0965	0.0046	0.6116	1.7083
	5.2800	0.6144	0.0488	0.0023	0.6127	1.7115
	5.2900	0.6156	0.0304	0.0014	0.6139	1.7149
	5.3000	0.6167	0.0261	0.0012	0.6151	1.7181
	5.3100	0.6179	0.0237	0.0011	0.6163	1.7214
	5.3200	0.6191	0.0576	0.0027	0.6174	1.7246
	5.3300	0.6202	0.0715	0.0034	0.6186	1.7278
	5.3400	0.6213	0.0896	0.0042	0.6197	1.7310
	5.3500	0.6225	0.1089	0.0052	0.6209	1.7343
	5.3600	0.6237	0.0885	0.0042	0.6221	1.7376
	5.3700	0.6248	0.0698	0.0033	0.6232	1.7407
	5.3800	0.6260	0.0540	0.0026	0.6244	1.7440
	5.3900	0.6272	0.0530	0.0025	0.6256	1.7473
	5.4000	0.6283	0.0577	0.0027	0.6267	1.7506
	5.4100	0.6295	0.0851	0.0040	0.6279	1.7539
	5.4200	0.6307	0.1248	0.0059	0.6291	1.7571
	5.4300	0.6318	0.1384	0.0066	0.6302	1.7603
	5.4400	0.6330	0.1335	0.0063	0.6314	1.7635
	5.4500	0.6342	0.1129	0.0053	0.6326	1.7669
	5.4600	0.6354	0.0930	0.0044	0.6337	1.7702
	5.4700	0.6365	0.0721	0.0034	0.6349	1.7735
	5.4800	0.6377	0.0739	0.0035	0.6361	1.7768
	5.4900	0.6389	0.0905	0.0043	0.6373	1.7800
	5.5000	0.6401	0.1030	0.0049	0.6385	1.7834
	5.5100	0.6413	0.1092	0.0052	0.6396	1.7866
	5.5200	0.6424	0.0808	0.0038	0.6408	1.7899
	5.5300	0.6436	0.0676	0.0032	0.6420	1.7932
	5.5400	0.6448	0.0589	0.0028	0.6432	1.7965
	5.5500	0.6460	0.0676	0.0032	0.6444	1.7998
	5.5600	0.6472	0.0791	0.0037	0.6455	1.8031
	5.5700	0.6483	0.0943	0.0045	0.6467	1.8063
	5.5800	0.6494	0.1186	0.0056	0.6478	1.8095
	5.5900	0.6506	0.1130	0.0053	0.6490	1.8128
	5.6000	0.6518	0.1062	0.0050	0.6502	1.8160
	5.6100	0.6530	0.1086	0.0051	0.6514	1.8194
	5.6200	0.6542	0.1343	0.0064	0.6526	1.8227
	5.6300	0.6553	0.1385	0.0066	0.6537	1.8260
	5.6400	0.6565	0.1186	0.0056	0.6549	1.8292
	5.6500	0.6576	0.0893	0.0042	0.6560	1.8323
	5.6600	0.6587	0.0491	0.0023	0.6571	1.8355
	5.6700	0.6599	0.0479	0.0023	0.6583	1.8386
	5.6800	0.6610	0.0976	0.0046	0.6594	1.8419
	5.6900	0.6622	0.1722	0.0082	0.6606	1.8451
	5.7000	0.6633	0.2021	0.0096	0.6617	1.8483
	5.7100	0.6645	0.1962	0.0093	0.6629	1.8516
	5.7200	0.6657	0.1777	0.0084	0.6641	1.8548
	5.7300	0.6668	0.1715	0.0081	0.6652	1.8581
	5.7400	0.6680	0.1826	0.0086	0.6664	1.8613
	5.7500	0.6691	0.1776	0.0084	0.6675	1.8645
	5.7600	0.6703	0.1524	0.0072	0.6687	1.8679
	5.7700	0.6715	0.1047	0.0050	0.6699	1.8711
	5.7800	0.6727	0.0750	0.0036	0.6711	1.8744
	5.7900	0.6739	0.0715	0.0034	0.6722	1.8777
	5.8000	0.6750	0.0794	0.0038	0.6734	1.8810
	5.8100	0.6763	0.0661	0.0031	0.6746	1.8844
	5.8200	0.6774	0.0710	0.0034	0.6758	1.8877
	5.8300	0.6786	0.0947	0.0045	0.6770	1.8909
	5.8400	0.6797	0.1226	0.0058	0.6781	1.8940
	5.8500	0.6807	0.1575	0.0075	0.6791	1.8969
	5.8600	0.6819	0.1520	0.0072	0.6803	1.9001
	5.8700	0.6831	0.1199	0.0057	0.6815	1.9034
	5.8800	0.6843	0.0757	0.0036	0.6827	1.9069
	5.8900	0.6855	0.0458	0.0022	0.6839	1.9103
	5.9000	0.6867	0.0333	0.0016	0.6851	1.9135
	5.9100	0.6879	0.0192	0.0009	0.6862	1.9168
	5.9200	0.6890	0.0203	0.0010	0.6874	1.9200
	5.9300	0.6902	0.0255	0.0012	0.6886	1.9234
	5.9400	0.6914	0.0455	0.0022	0.6898	1.9266
	5.9500	0.6926	0.0691	0.0033	0.6909	1.9299
	5.9600	0.6937	0.0688	0.0033	0.6921	1.9332
	5.9700	0.6949	0.0901	0.0043	0.6933	1.9364
	5.9800	0.6960	0.1091	0.0052	0.6944	1.9397
	5.9900	0.6972	0.1230	0.0058	0.6956	1.9429
	6.0000	0.6984	0.1139	0.0054	0.6968	1.9463
	6.0100	0.6996	0.0965	0.0046	0.6979	1.9495
	6.0200	0.7008	0.1013	0.0048	0.6992	1.9529
	6.0300	0.7020	0.1105	0.0052	0.7004	1.9563
	6.0400	0.7031	0.1200	0.0057	0.7015	1.9595
	6.0500	0.7043	0.1015	0.0048	0.7027	1.9628
	6.0600	0.7055	0.1018	0.0048	0.7039	1.9661
	6.0700	0.7067	0.1211	0.0057	0.7051	1.9694
	6.0800	0.7079	0.1164	0.0055	0.7062	1.9727
	6.0900	0.7090	0.1417	0.0067	0.7074	1.9758
	6.1000	0.7101	0.1402	0.0066	0.7085	1.9790
	6.1100	0.7113	0.1357	0.0064	0.7097	1.9822
	6.1200	0.7124	0.1249	0.0059	0.7108	1.9855
	6.1300	0.7136	0.1297	0.0061	0.7120	1.9888
	6.1400	0.7148	0.1258	0.0060	0.7132	1.9922
	6.1500	0.7160	0.1282	0.0061	0.7144	1.9954
	6.1600	0.7171	0.1414	0.0067	0.7155	1.9985
	6.1700	0.7182	0.1461	0.0069	0.7166	2.0017
	6.1800	0.7194	0.1265	0.0060	0.7178	2.0049
	6.1900	0.7206	0.1024	0.0048	0.7190	2.0083
	6.2000	0.7218	0.0814	0.0039	0.7202	2.0117
	6.2100	0.7230	0.0827	0.0039	0.7214	2.0150
	6.2200	0.7242	0.0896	0.0042	0.7226	2.0184
	6.2300	0.7254	0.1051	0.0050	0.7238	2.0216
	6.2400	0.7265	0.1506	0.0071	0.7249	2.0247
	6.2500	0.7276	0.1726	0.0082	0.7260	2.0277
	6.2600	0.7287	0.1577	0.0075	0.7271	2.0309
	6.2700	0.7299	0.1355	0.0064	0.7283	2.0342
	6.2800	0.7311	0.1322	0.0063	0.7294	2.0375
	6.2900	0.7322	0.1134	0.0054	0.7306	2.0407
	6.3000	0.7333	0.0923	0.0044	0.7317	2.0438
	6.3100	0.7345	0.0956	0.0045	0.7329	2.0471
	6.3200	0.7357	0.1148	0.0054	0.7341	2.0505
	6.3300	0.7369	0.1327	0.0063	0.7353	2.0538
	6.3400	0.7381	0.1345	0.0064	0.7364	2.0570
	6.3500	0.7392	0.1524	0.0072	0.7376	2.0602
	6.3600	0.7404	0.1566	0.0074	0.7387	2.0634
	6.3700	0.7415	0.1564	0.0074	0.7399	2.0667
	6.3800	0.7427	0.1417	0.0067	0.7410	2.0699
	6.3900	0.7438	0.1416	0.0067	0.7422	2.0731
	6.4000	0.7450	0.1458	0.0069	0.7434	2.0763
	6.4100	0.7462	0.1444	0.0068	0.7446	2.0797
	6.4200	0.7474	0.1367	0.0065	0.7458	2.0831
	6.4300	0.7486	0.1366	0.0065	0.7470	2.0864
	6.4400	0.7497	0.1194	0.0057	0.7481	2.0896
	6.4500	0.7509	0.0951	0.0045	0.7493	2.0930
	6.4600	0.7521	0.0935	0.0044	0.7505	2.0962
	6.4700	0.7533	0.0978	0.0046	0.7517	2.0996
	6.4800	0.7545	0.1051	0.0050	0.7529	2.1029
	6.4900	0.7557	0.0987	0.0047	0.7540	2.1062
	6.5000	0.7569	0.1006	0.0048	0.7552	2.1095
	6.5100	0.7580	0.1092	0.0052	0.7564	2.1129
	6.5200	0.7592	0.1396	0.0066	0.7576	2.1160
	6.5300	0.7603	0.1685	0.0080	0.7587	2.1192
	6.5400	0.7614	0.1482	0.0070	0.7598	2.1224
	6.5500	0.7626	0.1113	0.0053	0.7610	2.1255
	6.5600	0.7637	0.0918	0.0043	0.7621	2.1287
	6.5700	0.7648	0.1140	0.0054	0.7632	2.1318
	6.5800	0.7660	0.1084	0.0051	0.7644	2.1350
	6.5900	0.7672	0.1136	0.0054	0.7655	2.1383
	6.6000	0.7684	0.1105	0.0052	0.7667	2.1417
	6.6100	0.7695	0.1295	0.0061	0.7679	2.1449
	6.6200	0.7707	0.1466	0.0069	0.7691	2.1482
	6.6300	0.7718	0.1556	0.0074	0.7702	2.1513
	6.6400	0.7730	0.1336	0.0063	0.7713	2.1545
	6.6500	0.7741	0.1241	0.0059	0.7725	2.1578
	6.6600	0.7753	0.1291	0.0061	0.7737	2.1611
	6.6700	0.7765	0.1370	0.0065	0.7749	2.1644
	6.6800	0.7777	0.1421	0.0067	0.7761	2.1677
	6.6900	0.7789	0.1580	0.0075	0.7773	2.1711
	6.7000	0.7801	0.1755	0.0083	0.7785	2.1744
	6.7100	0.7812	0.1722	0.0082	0.7796	2.1776
	6.7200	0.7824	0.1531	0.0072	0.7808	2.1809
	6.7300	0.7836	0.1277	0.0060	0.7820	2.1843
	6.7400	0.7848	0.1186	0.0056	0.7831	2.1875
	6.7500	0.7858	0.0979	0.0046	0.7842	2.1905
	6.7600	0.7870	0.0814	0.0039	0.7854	2.1938
	6.7700	0.7882	0.1023	0.0048	0.7866	2.1971
	6.7800	0.7894	0.1431	0.0068	0.7878	2.2004
	6.7900	0.7906	0.1727	0.0082	0.7890	2.2039
	6.8000	0.7919	0.1902	0.0090	0.7902	2.2073
	6.8100	0.7930	0.1938	0.0092	0.7914	2.2104
	6.8200	0.7941	0.1854	0.0088	0.7925	2.2135
	6.8300	0.7953	0.1577	0.0075	0.7937	2.2169
	6.8400	0.7965	0.1348	0.0064	0.7949	2.2202
	6.8500	0.7977	0.1222	0.0058	0.7961	2.2236
	6.8600	0.7989	0.1184	0.0056	0.7973	2.2270
	6.8700	0.8001	0.1175	0.0056	0.7985	2.2304
	6.8800	0.8012	0.1432	0.0068	0.7996	2.2335
	6.8900	0.8023	0.1721	0.0082	0.8007	2.2365
	6.9000	0.8034	0.1653	0.0078	0.8018	2.2396
	6.9100	0.8046	0.1529	0.0072	0.8030	2.2428
	6.9200	0.8058	0.1652	0.0078	0.8041	2.2461
	6.9300	0.8069	0.1609	0.0076	0.8053	2.2494
	6.9400	0.8081	0.1294	0.0061	0.8065	2.2527
	6.9500	0.8093	0.1155	0.0055	0.8077	2.2560
	6.9600	0.8105	0.1194	0.0057	0.8088	2.2592
	6.9700	0.8116	0.1465	0.0069	0.8100	2.2624
	6.9800	0.8127	0.1721	0.0081	0.8111	2.2655
	6.9900	0.8138	0.1529	0.0072	0.8122	2.2687
	7.0000	0.8150	0.1482	0.0070	0.8134	2.2720
	7.0100	0.8162	0.1579	0.0075	0.8146	2.2753
	7.0200	0.8174	0.1707	0.0081	0.8158	2.2786
	7.0300	0.8185	0.1736	0.0082	0.8169	2.2818
	7.0400	0.8197	0.1686	0.0080	0.8181	2.2850
	7.0500	0.8209	0.1558	0.0074	0.8193	2.2884
	7.0600	0.8221	0.1510	0.0072	0.8205	2.2918
	7.0700	0.8233	0.1468	0.0070	0.8217	2.2952
	7.0800	0.8245	0.1454	0.0069	0.8229	2.2984
	7.0900	0.8256	0.1597	0.0076	0.8240	2.3016
	7.1000	0.8267	0.1756	0.0083	0.8251	2.3047
	7.1100	0.8278	0.1758	0.0083	0.8262	2.3078
	7.1200	0.8290	0.1527	0.0072	0.8274	2.3110
	7.1300	0.8301	0.1370	0.0065	0.8285	2.3142
	7.1400	0.8313	0.1086	0.0051	0.8297	2.3175
	7.1500	0.8325	0.0942	0.0045	0.8309	2.3208
	7.1600	0.8337	0.0838	0.0040	0.8321	2.3242
	7.1700	0.8349	0.0628	0.0030	0.8332	2.3274
	7.1800	0.8360	0.0642	0.0030	0.8344	2.3306
	7.1900	0.8372	0.0965	0.0046	0.8355	2.3338
	7.2000	0.8383	0.1191	0.0056	0.8367	2.3370
	7.2100	0.8394	0.1251	0.0059	0.8378	2.3402
	7.2200	0.8406	0.1532	0.0073	0.8389	2.3433
	7.2300	0.8417	0.1514	0.0072	0.8401	2.3466
	7.2400	0.8429	0.1295	0.0061	0.8413	2.3499
	7.2500	0.8441	0.1111	0.0053	0.8425	2.3532
	7.2600	0.8453	0.0945	0.0045	0.8437	2.3566
	7.2700	0.8465	0.0924	0.0044	0.8449	2.3600
	7.2800	0.8477	0.1161	0.0055	0.8461	2.3632
	7.2900	0.8488	0.1318	0.0062	0.8472	2.3663
	7.3000	0.8499	0.1552	0.0074	0.8483	2.3695
	7.3100	0.8511	0.1782	0.0084	0.8494	2.3727
	7.3200	0.8522	0.1730	0.0082	0.8506	2.3759
	7.3300	0.8534	0.1592	0.0075	0.8518	2.3792
	7.3400	0.8545	0.1271	0.0060	0.8529	2.3824
	7.3500	0.8557	0.1156	0.0055	0.8541	2.3857
	7.3600	0.8569	0.1321	0.0063	0.8553	2.3890
	7.3700	0.8581	0.1525	0.0072	0.8564	2.3922
	7.3800	0.8592	0.1697	0.0080	0.8576	2.3955
	7.3900	0.8604	0.1799	0.0085	0.8588	2.3987
	7.4000	0.8616	0.1673	0.0079	0.8600	2.4020
	7.4100	0.8628	0.1479	0.0070	0.8612	2.4054
	7.4200	0.8640	0.1453	0.0069	0.8624	2.4089
	7.4300	0.8652	0.1116	0.0053	0.8636	2.4122
	7.4400	0.8664	0.0830	0.0039	0.8648	2.4155
	7.4500	0.8676	0.0719	0.0034	0.8659	2.4187
	7.4600	0.8687	0.1181	0.0056	0.8671	2.4219
	7.4700	0.8698	0.1431	0.0068	0.8682	2.4251
	7.4800	0.8710	0.1328	0.0063	0.8694	2.4284
	7.4900	0.8722	0.1174	0.0056	0.8706	2.4317
	7.5000	0.8734	0.0748	0.0035	0.8718	2.4350
	7.5100	0.8746	0.0548	0.0026	0.8730	2.4384
	7.5200	0.8758	0.0692	0.0033	0.8741	2.4417
	7.5300	0.8769	0.0909	0.0043	0.8753	2.4449
	7.5400	0.8780	0.1019	0.0048	0.8764	2.4480
	7.5500	0.8792	0.1074	0.0051	0.8776	2.4512
	7.5600	0.8803	0.1093	0.0052	0.8787	2.4544
	7.5700	0.8815	0.1148	0.0054	0.8799	2.4577
	7.5800	0.8827	0.1332	0.0063	0.8811	2.4610
	7.5900	0.8839	0.1427	0.0068	0.8823	2.4643
	7.6000	0.8851	0.1319	0.0062	0.8835	2.4677
	7.6100	0.8863	0.1095	0.0052	0.8847	2.4711
	7.6200	0.8875	0.0911	0.0043	0.8859	2.4745
	7.6300	0.8887	0.0708	0.0034	0.8871	2.4779
	7.6400	0.8899	0.0529	0.0025	0.8883	2.4812
	7.6500	0.8910	0.0763	0.0036	0.8894	2.4843
	7.6600	0.8922	0.1196	0.0057	0.8906	2.4876
	7.6700	0.8933	0.1268	0.0060	0.8917	2.4907
	7.6800	0.8944	0.1213	0.0057	0.8928	2.4938
	7.6900	0.8956	0.1347	0.0064	0.8940	2.4971
	7.7000	0.8968	0.1354	0.0064	0.8951	2.5003
	7.7100	0.8980	0.1328	0.0063	0.8964	2.5037
	7.7200	0.8992	0.1340	0.0063	0.8976	2.5071
	7.7300	0.9004	0.1519	0.0072	0.8988	2.5105
	7.7400	0.9016	0.1793	0.0085	0.9000	2.5138
	7.7500	0.9027	0.1891	0.0090	0.9011	2.5170
	7.7600	0.9038	0.1709	0.0081	0.9022	2.5201
	7.7700	0.9050	0.1480	0.0070	0.9033	2.5232
	7.7800	0.9061	0.1373	0.0065	0.9045	2.5264
	7.7900	0.9073	0.1187	0.0056	0.9057	2.5298
	7.8000	0.9085	0.1284	0.0061	0.9068	2.5330
	7.8100	0.9096	0.1255	0.0059	0.9080	2.5362
	7.8200	0.9108	0.1152	0.0055	0.9091	2.5394
	7.8300	0.9119	0.1181	0.0056	0.9103	2.5427
	7.8400	0.9131	0.1153	0.0055	0.9115	2.5459
	7.8500	0.9142	0.1207	0.0057	0.9126	2.5491
	7.8600	0.9154	0.1153	0.0055	0.9138	2.5523
	7.8700	0.9165	0.1022	0.0048	0.9149	2.5555
	7.8800	0.9176	0.0848	0.0040	0.9160	2.5585
	7.8900	0.9188	0.0945	0.0045	0.9172	2.5618
	7.9000	0.9200	0.1322	0.0063	0.9184	2.5651
	7.9100	0.9211	0.1331	0.0063	0.9195	2.5684
	7.9200	0.9223	0.1240	0.0059	0.9207	2.5717
	7.9300	0.9235	0.1007	0.0048	0.9219	2.5750
	7.9400	0.9247	0.1021	0.0048	0.9231	2.5783
	7.9500	0.9259	0.1248	0.0059	0.9243	2.5816
	7.9600	0.9271	0.1430	0.0068	0.9254	2.5849
	7.9700	0.9282	0.1694	0.0080	0.9266	2.5881
	7.9800	0.9293	0.1956	0.0093	0.9277	2.5913
	7.9900	0.9305	0.1987	0.0094	0.9289	2.5945
	8.0000	0.9317	0.1624	0.0077	0.9300	2.5978
	8.0100	0.9329	0.1613	0.0076	0.9312	2.6011
	8.0200	0.9340	0.1766	0.0084	0.9324	2.6043
	8.0300	0.9351	0.1655	0.0078	0.9335	2.6075
	8.0400	0.9362	0.1604	0.0076	0.9346	2.6106
	8.0500	0.9374	0.1533	0.0073	0.9357	2.6137
	8.0600	0.9385	0.1207	0.0057	0.9368	2.6168
	8.0700	0.9396	0.0927	0.0044	0.9379	2.6199
	8.0800	0.9407	0.1142	0.0054	0.9391	2.6231
	8.0900	0.9419	0.1733	0.0082	0.9403	2.6263
	8.1000	0.9431	0.1917	0.0091	0.9415	2.6297
	8.1100	0.9444	0.1727	0.0082	0.9427	2.6333
	8.1200	0.9456	0.1409	0.0067	0.9439	2.6366
	8.1300	0.9467	0.1231	0.0058	0.9451	2.6399
	8.1400	0.9479	0.1387	0.0066	0.9463	2.6432
	8.1500	0.9492	0.1193	0.0057	0.9475	2.6466
	8.1600	0.9504	0.1205	0.0057	0.9488	2.6501
	8.1700	0.9516	0.0909	0.0043	0.9500	2.6535
	8.1800	0.9528	0.1091	0.0052	0.9512	2.6569
	8.1900	0.9540	0.1454	0.0069	0.9524	2.6602
	8.2000	0.9551	0.1525	0.0072	0.9535	2.6634
	8.2100	0.9563	0.1538	0.0073	0.9547	2.6667
	8.2200	0.9575	0.1769	0.0084	0.9559	2.6699
	8.2300	0.9586	0.1823	0.0086	0.9570	2.6732
	8.2400	0.9598	0.1678	0.0079	0.9582	2.6764
	8.2500	0.9610	0.1633	0.0077	0.9593	2.6796
	8.2600	0.9621	0.1695	0.0080	0.9605	2.6829
	8.2700	0.9633	0.1924	0.0091	0.9617	2.6861
	8.2800	0.9645	0.2067	0.0098	0.9629	2.6895
	8.2900	0.9657	0.2202	0.0104	0.9641	2.6928
	8.3000	0.9669	0.2346	0.0111	0.9652	2.6961
	8.3100	0.9680	0.2107	0.0100	0.9664	2.6993
	8.3200	0.9692	0.1963	0.0093	0.9675	2.7025
	8.3300	0.9703	0.1846	0.0087	0.9687	2.7058
	8.3400	0.9715	0.1822	0.0086	0.9699	2.7091
	8.3500	0.9726	0.1709	0.0081	0.9710	2.7122
	8.3600	0.9737	0.1841	0.0087	0.9721	2.7153
	8.3700	0.9748	0.1923	0.0091	0.9732	2.7184
	8.3800	0.9760	0.2023	0.0096	0.9744	2.7217
	8.3900	0.9772	0.2148	0.0102	0.9756	2.7250
	8.4000	0.9784	0.2274	0.0108	0.9768	2.7283
	8.4100	0.9796	0.2398	0.0114	0.9779	2.7316
	8.4200	0.9807	0.2182	0.0103	0.9791	2.7348
	8.4300	0.9819	0.1729	0.0082	0.9803	2.7381
	8.4400	0.9831	0.1188	0.0056	0.9815	2.7414
	8.4500	0.9843	0.0932	0.0044	0.9827	2.7447
	8.4600	0.9854	0.0917	0.0043	0.9838	2.7480
	8.4700	0.9866	0.1178	0.0056	0.9850	2.7513
	8.4800	0.9877	0.1491	0.0071	0.9861	2.7545
	8.4900	0.9889	0.1824	0.0086	0.9873	2.7577
	8.5000	0.9900	0.1963	0.0093	0.9884	2.7609
	8.5100	0.9912	0.1857	0.0088	0.9896	2.7642
	8.5200	0.9924	0.1600	0.0076	0.9908	2.7675
	8.5300	0.9936	0.1575	0.0075	0.9920	2.7707
	8.5400	0.9948	0.1677	0.0079	0.9931	2.7741
	8.5500	0.9959	0.1694	0.0080	0.9943	2.7773
	8.5600	0.9971	0.1651	0.0078	0.9954	2.7805
	8.5700	0.9982	0.1817	0.0086	0.9966	2.7837
	8.5800	0.9994	0.2112	0.0100	0.9978	2.7869
	8.5900	1.0006	0.1819	0.0086	0.9989	2.7903
	8.6000	1.0018	0.1673	0.0079	1.0001	2.7936
	8.6100	1.0029	0.1711	0.0081	1.0013	2.7969
	8.6200	1.0041	0.1775	0.0084	1.0025	2.8002
	8.6300	1.0053	0.1728	0.0082	1.0037	2.8035
	8.6400	1.0065	0.1865	0.0088	1.0048	2.8067
	8.6500	1.0076	0.2001	0.0095	1.0060	2.8100
	8.6600	1.0088	0.2133	0.0101	1.0072	2.8133
	8.6700	1.0100	0.2044	0.0097	1.0084	2.8165
	8.6800	1.0112	0.1952	0.0092	1.0095	2.8198
	8.6900	1.0123	0.1908	0.0090	1.0107	2.8231
	8.7000	1.0135	0.2181	0.0103	1.0119	2.8263
	8.7100	1.0147	0.2249	0.0106	1.0131	2.8297
	8.7200	1.0159	0.2262	0.0107	1.0142	2.8330
	8.7300	1.0170	0.2013	0.0095	1.0154	2.8362
	8.7400	1.0182	0.1747	0.0083	1.0166	2.8395
	8.7500	1.0193	0.1711	0.0081	1.0177	2.8427
	8.7600	1.0205	0.1627	0.0077	1.0189	2.8459
	8.7700	1.0217	0.1475	0.0070	1.0200	2.8492
	8.7800	1.0228	0.1416	0.0067	1.0212	2.8524
	8.7900	1.0240	0.1739	0.0082	1.0224	2.8557
	8.8000	1.0252	0.1967	0.0093	1.0236	2.8592
	8.8100	1.0264	0.1990	0.0094	1.0248	2.8625
	8.8200	1.0276	0.1445	0.0068	1.0260	2.8657
	8.8300	1.0287	0.0899	0.0043	1.0271	2.8689
	8.8400	1.0299	0.0983	0.0047	1.0282	2.8721
	8.8500	1.0310	0.1269	0.0060	1.0294	2.8752
	8.8600	1.0321	0.1509	0.0071	1.0305	2.8784
	8.8700	1.0333	0.1773	0.0084	1.0317	2.8817
	8.8800	1.0345	0.2091	0.0099	1.0328	2.8849
	8.8900	1.0356	0.2219	0.0105	1.0340	2.8881
	8.9000	1.0367	0.2324	0.0110	1.0351	2.8912
	8.9100	1.0378	0.2129	0.0101	1.0362	2.8944
	8.9200	1.0390	0.2025	0.0096	1.0374	2.8977
	8.9300	1.0403	0.1964	0.0093	1.0386	2.9011
	8.9400	1.0414	0.1930	0.0091	1.0398	2.9045
	8.9500	1.0427	0.1771	0.0084	1.0410	2.9078
	8.9600	1.0439	0.1742	0.0082	1.0423	2.9114
	8.9700	1.0452	0.1729	0.0082	1.0436	2.9150
	8.9800	1.0466	0.1729	0.0082	1.0450	2.9188
	8.9900	1.0481	0.1963	0.0093	1.0464	2.9229
	9.0000	1.0502	0.1851	0.0088	1.0486	2.9290
	9.0100	1.0530	0.1166	0.0055	1.0514	2.9366
	9.0200	1.0554	0.0812	0.0038	1.0538	2.9435
	9.0300	1.0571	0.0833	0.0039	1.0555	2.9483
	9.0400	1.0582	0.1175	0.0056	1.0566	2.9513
	9.0500	1.0590	0.1424	0.0067	1.0574	2.9536
	9.0600	1.0598	0.1650	0.0078	1.0582	2.9558
	9.0700	1.0607	0.1809	0.0086	1.0591	2.9584
	9.0800	1.0617	0.1821	0.0086	1.0601	2.9610
	9.0900	1.0626	0.1906	0.0090	1.0610	2.9636
	9.1000	1.0636	0.1655	0.0078	1.0620	2.9664
	9.1100	1.0646	0.1559	0.0074	1.0630	2.9691
	9.1200	1.0656	0.1606	0.0076	1.0640	2.9720
	9.1300	1.0667	0.1439	0.0068	1.0651	2.9750
	9.1400	1.0678	0.1307	0.0062	1.0662	2.9780
	9.1500	1.0688	0.1414	0.0067	1.0672	2.9809
	9.1600	1.0698	0.1753	0.0083	1.0682	2.9837
	9.1700	1.0709	0.1890	0.0090	1.0693	2.9867
	9.1800	1.0720	0.1982	0.0094	1.0704	2.9898
	9.1900	1.0731	0.1856	0.0088	1.0715	2.9929
	9.2000	1.0742	0.1832	0.0087	1.0726	2.9960
	9.2100	1.0753	0.1794	0.0085	1.0737	2.9991
	9.2200	1.0765	0.1663	0.0079	1.0749	3.0023
	9.2300	1.0777	0.1647	0.0078	1.0760	3.0056
	9.2400	1.0788	0.1561	0.0074	1.0772	3.0087
	9.2500	1.0798	0.1591	0.0075	1.0782	3.0117
	9.2600	1.0809	0.1707	0.0081	1.0793	3.0147
	9.2700	1.0821	0.1939	0.0092	1.0805	3.0179
	9.2800	1.0833	0.2246	0.0106	1.0816	3.0212
	9.2900	1.0844	0.2417	0.0114	1.0828	3.0245
	9.3000	1.0856	0.2505	0.0119	1.0840	3.0277
	9.3100	1.0867	0.2282	0.0108	1.0851	3.0309
	9.3200	1.0878	0.2288	0.0108	1.0862	3.0340
	9.3300	1.0889	0.2304	0.0109	1.0873	3.0369
	9.3400	1.0900	0.2176	0.0103	1.0884	3.0400
	9.3500	1.0912	0.1805	0.0085	1.0896	3.0434
	9.3600	1.0924	0.1471	0.0070	1.0908	3.0469
	9.3700	1.0937	0.1285	0.0061	1.0921	3.0504
	9.3800	1.0949	0.1207	0.0057	1.0932	3.0536
	9.3900	1.0960	0.1559	0.0074	1.0944	3.0568
	9.4000	1.0971	0.2005	0.0095	1.0955	3.0600
	9.4100	1.0982	0.1993	0.0094	1.0966	3.0631
	9.4200	1.0993	0.2077	0.0098	1.0977	3.0661
	9.4300	1.1005	0.2168	0.0103	1.0988	3.0693
	9.4400	1.1016	0.2168	0.0103	1.1000	3.0725
	9.4500	1.1027	0.2143	0.0101	1.1011	3.0757
	9.4600	1.1039	0.2231	0.0106	1.1023	3.0789
	9.4700	1.1051	0.2162	0.0102	1.1034	3.0821
	9.4800	1.1062	0.1865	0.0088	1.1046	3.0854
	9.4900	1.1074	0.1743	0.0083	1.1058	3.0886
	9.5000	1.1085	0.1770	0.0084	1.1069	3.0918
	9.5100	1.1097	0.1643	0.0078	1.1081	3.0950
	9.5200	1.1108	0.1738	0.0082	1.1092	3.0981
	9.5300	1.1119	0.1804	0.0085	1.1103	3.1013
	9.5400	1.1131	0.1823	0.0086	1.1114	3.1045
	9.5500	1.1142	0.1854	0.0088	1.1126	3.1077
	9.5600	1.1154	0.1763	0.0084	1.1138	3.1109
	9.5700	1.1165	0.1715	0.0081	1.1149	3.1142
	9.5800	1.1176	0.1721	0.0081	1.1160	3.1173
	9.5900	1.1188	0.2166	0.0103	1.1172	3.1204
	9.6000	1.1199	0.2322	0.0110	1.1183	3.1236
	9.6100	1.1211	0.2302	0.0109	1.1195	3.1269
	9.6200	1.1222	0.2058	0.0097	1.1206	3.1301
	9.6300	1.1234	0.2170	0.0103	1.1218	3.1333
	9.6400	1.1245	0.2119	0.0100	1.1229	3.1365
	9.6500	1.1256	0.2137	0.0101	1.1240	3.1396
	9.6600	1.1268	0.2016	0.0095	1.1252	3.1428
	9.6700	1.1279	0.1816	0.0086	1.1263	3.1460
	9.6800	1.1291	0.1918	0.0091	1.1275	3.1492
	9.6900	1.1303	0.2033	0.0096	1.1287	3.1526
	9.7000	1.1315	0.2059	0.0098	1.1298	3.1559
	9.7100	1.1326	0.2067	0.0098	1.1310	3.1592
	9.7200	1.1338	0.2048	0.0097	1.1322	3.1625
	9.7300	1.1350	0.1925	0.0091	1.1334	3.1657
	9.7400	1.1361	0.1711	0.0081	1.1345	3.1690
	9.7500	1.1373	0.1670	0.0079	1.1357	3.1721
	9.7600	1.1384	0.1682	0.0080	1.1368	3.1753
	9.7700	1.1395	0.1614	0.0076	1.1379	3.1784
	9.7800	1.1407	0.1562	0.0074	1.1391	3.1817
	9.7900	1.1418	0.1758	0.0083	1.1402	3.1848
	9.8000	1.1430	0.2052	0.0097	1.1414	3.1881
	9.8100	1.1442	0.2171	0.0103	1.1426	3.1914
	9.8200	1.1453	0.2320	0.0110	1.1437	3.1947
	9.8300	1.1465	0.2365	0.0112	1.1448	3.1978
	9.8400	1.1476	0.2460	0.0116	1.1460	3.2011
	9.8500	1.1488	0.2244	0.0106	1.1472	3.2044
	9.8600	1.1500	0.1786	0.0085	1.1484	3.2076
	9.8700	1.1511	0.1570	0.0074	1.1495	3.2108
	9.8800	1.1523	0.1274	0.0060	1.1506	3.2140
	9.8900	1.1534	0.1288	0.0061	1.1518	3.2172
	9.9000	1.1546	0.1512	0.0072	1.1530	3.2205
	9.9100	1.1557	0.1570	0.0074	1.1541	3.2237
	9.9200	1.1569	0.1677	0.0079	1.1553	3.2270
	9.9300	1.1581	0.2014	0.0095	1.1565	3.2303
	9.9400	1.1592	0.2370	0.0112	1.1576	3.2334
	9.9500	1.1603	0.2604	0.0123	1.1587	3.2366
	9.9600	1.1615	0.2771	0.0131	1.1599	3.2398
	9.9700	1.1627	0.2753	0.0130	1.1611	3.2430
	9.9800	1.1638	0.2641	0.0125	1.1622	3.2463
	9.9900	1.1650	0.2584	0.0122	1.1633	3.2495
	10.0000	1.1661	0.2650	0.0125	1.1645	3.2527
	10.0100	1.1673	0.2238	0.0106	1.1657	3.2561
	10.0200	1.1685	0.1892	0.0090	1.1669	3.2594
	10.0300	1.1697	0.1801	0.0085	1.1681	3.2627
	10.0400	1.1708	0.1867	0.0088	1.1692	3.2658
	10.0500	1.1719	0.2146	0.0102	1.1703	3.2688
	10.0600	1.1730	0.2328	0.0110	1.1714	3.2720
	10.0700	1.1742	0.2538	0.0120	1.1726	3.2752
	10.0800	1.1754	0.2130	0.0101	1.1737	3.2785
	10.0900	1.1765	0.1854	0.0088	1.1749	3.2818
	10.1000	1.1778	0.1749	0.0083	1.1762	3.2853
	10.1100	1.1791	0.1591	0.0075	1.1775	3.2890
	10.1200	1.1804	0.1734	0.0082	1.1788	3.2926
	10.1300	1.1816	0.2090	0.0099	1.1800	3.2958
	10.1400	1.1825	0.2391	0.0113	1.1809	3.2986
	10.1500	1.1836	0.2612	0.0124	1.1819	3.3014
	10.1600	1.1846	0.2642	0.0125	1.1830	3.3044
	10.1700	1.1857	0.2398	0.0114	1.1841	3.3074
	10.1800	1.1869	0.2261	0.0107	1.1853	3.3107
	10.1900	1.1881	0.2136	0.0101	1.1865	3.3141
	10.2000	1.1894	0.2196	0.0104	1.1878	3.3177
	10.2100	1.1907	0.2061	0.0098	1.1891	3.3214
	10.2200	1.1919	0.2068	0.0098	1.1903	3.3248
	10.2300	1.1930	0.2007	0.0095	1.1914	3.3278
	10.2400	1.1940	0.1742	0.0082	1.1924	3.3305
	10.2500	1.1950	0.1562	0.0074	1.1934	3.3334
	10.2600	1.1962	0.1725	0.0082	1.1946	3.3366
	10.2700	1.1973	0.2117	0.0100	1.1957	3.3399
	10.2800	1.1985	0.2212	0.0105	1.1969	3.3431
	10.2900	1.1997	0.2539	0.0120	1.1981	3.3464
	10.3000	1.2009	0.2340	0.0111	1.1993	3.3498
	10.3100	1.2021	0.2087	0.0099	1.2005	3.3532
	10.3200	1.2033	0.1843	0.0087	1.2017	3.3566
	10.3300	1.2045	0.1794	0.0085	1.2028	3.3598
	10.3400	1.2056	0.2067	0.0098	1.2040	3.3631
	10.3500	1.2068	0.2217	0.0105	1.2052	3.3664
	10.3600	1.2080	0.2293	0.0109	1.2064	3.3696
	10.3700	1.2091	0.2277	0.0108	1.2075	3.3727
	10.3800	1.2102	0.2119	0.0100	1.2086	3.3759
	10.3900	1.2114	0.1986	0.0094	1.2098	3.3792
	10.4000	1.2126	0.1796	0.0085	1.2110	3.3826
	10.4100	1.2138	0.1796	0.0085	1.2122	3.3859
	10.4200	1.2150	0.1867	0.0088	1.2133	3.3891
	10.4300	1.2161	0.1886	0.0089	1.2145	3.3923
	10.4400	1.2173	0.1997	0.0095	1.2156	3.3955
	10.4500	1.2183	0.2070	0.0098	1.2167	3.3985
	10.4600	1.2194	0.2130	0.0101	1.2178	3.4016
	10.4700	1.2206	0.2217	0.0105	1.2190	3.4048
	10.4800	1.2217	0.2225	0.0105	1.2201	3.4080
	10.4900	1.2229	0.2391	0.0113	1.2213	3.4113
	10.5000	1.2241	0.2421	0.0115	1.2224	3.4145
	10.5100	1.2252	0.2267	0.0107	1.2236	3.4177
	10.5200	1.2264	0.2498	0.0118	1.2247	3.4210
	10.5300	1.2275	0.2559	0.0121	1.2259	3.4241
	10.5400	1.2287	0.2273	0.0108	1.2271	3.4274
	10.5500	1.2299	0.2096	0.0099	1.2282	3.4307
	10.5600	1.2311	0.1957	0.0093	1.2295	3.4341
	10.5700	1.2322	0.2042	0.0097	1.2306	3.4374
	10.5800	1.2334	0.2104	0.0100	1.2318	3.4406
	10.5900	1.2346	0.2169	0.0103	1.2329	3.4439
	10.6000	1.2357	0.1957	0.0093	1.2341	3.4471
	10.6100	1.2369	0.1734	0.0082	1.2353	3.4503
	10.6200	1.2380	0.1745	0.0083	1.2364	3.4535
	10.6300	1.2392	0.2025	0.0096	1.2376	3.4567
	10.6400	1.2403	0.2356	0.0112	1.2387	3.4599
	10.6500	1.2414	0.2498	0.0118	1.2398	3.4630
	10.6600	1.2426	0.2461	0.0117	1.2410	3.4663
	10.6700	1.2438	0.2423	0.0115	1.2422	3.4697
	10.6800	1.2450	0.2499	0.0118	1.2434	3.4731
	10.6900	1.2462	0.2378	0.0113	1.2446	3.4764
	10.7000	1.2473	0.2353	0.0111	1.2457	3.4795
	10.7100	1.2484	0.2468	0.0117	1.2468	3.4826
	10.7200	1.2496	0.2828	0.0134	1.2479	3.4857
	10.7300	1.2507	0.3021	0.0143	1.2491	3.4891
	10.7400	1.2519	0.2916	0.0138	1.2503	3.4924
	10.7500	1.2531	0.2647	0.0125	1.2515	3.4956
	10.7600	1.2542	0.2317	0.0110	1.2526	3.4988
	10.7700	1.2555	0.1880	0.0089	1.2538	3.5022
	10.7800	1.2566	0.1565	0.0074	1.2550	3.5055
	10.7900	1.2578	0.1329	0.0063	1.2562	3.5087
	10.8000	1.2589	0.1514	0.0072	1.2573	3.5119
	10.8100	1.2601	0.1884	0.0089	1.2585	3.5152
	10.8200	1.2612	0.2210	0.0105	1.2596	3.5184
	10.8300	1.2624	0.2545	0.0121	1.2608	3.5216
	10.8400	1.2636	0.2538	0.0120	1.2620	3.5249
	10.8500	1.2648	0.2424	0.0115	1.2631	3.5282
	10.8600	1.2659	0.2509	0.0119	1.2643	3.5315
	10.8700	1.2671	0.2673	0.0127	1.2655	3.5348
	10.8800	1.2683	0.2654	0.0126	1.2667	3.5381
	10.8900	1.2695	0.2292	0.0109	1.2679	3.5414
	10.9000	1.2706	0.2023	0.0096	1.2690	3.5445
	10.9100	1.2717	0.2130	0.0101	1.2701	3.5476
	10.9200	1.2729	0.2219	0.0105	1.2713	3.5510
	10.9300	1.2741	0.1883	0.0089	1.2725	3.5543
	10.9400	1.2753	0.1449	0.0069	1.2737	3.5576
	10.9500	1.2764	0.1458	0.0069	1.2748	3.5607
	10.9600	1.2775	0.1722	0.0082	1.2759	3.5639
	10.9700	1.2787	0.2107	0.0100	1.2771	3.5671
	10.9800	1.2798	0.2396	0.0113	1.2782	3.5703
	10.9900	1.2810	0.2662	0.0126	1.2794	3.5736
	11.0000	1.2822	0.2812	0.0133	1.2806	3.5768
	11.0100	1.2833	0.2538	0.0120	1.2817	3.5801
	11.0200	1.2845	0.2534	0.0120	1.2829	3.5833
	11.0300	1.2857	0.2458	0.0116	1.2840	3.5866
	11.0400	1.2868	0.2331	0.0110	1.2852	3.5899
	11.0500	1.2880	0.2709	0.0128	1.2864	3.5932
	11.0600	1.2892	0.2875	0.0136	1.2876	3.5964
	11.0700	1.2904	0.3040	0.0144	1.2888	3.5998
	11.0800	1.2916	0.3224	0.0153	1.2900	3.6032
	11.0900	1.2927	0.3174	0.0150	1.2911	3.6063
	11.1000	1.2938	0.3083	0.0146	1.2922	3.6094
	11.1100	1.2950	0.3108	0.0147	1.2934	3.6126
	11.1200	1.2961	0.3017	0.0143	1.2945	3.6158
	11.1300	1.2973	0.2559	0.0121	1.2957	3.6190
	11.1400	1.2985	0.2364	0.0112	1.2968	3.6223
	11.1500	1.2996	0.2165	0.0102	1.2980	3.6256
	11.1600	1.3008	0.2188	0.0104	1.2992	3.6288
	11.1700	1.3019	0.2034	0.0096	1.3003	3.6320
	11.1800	1.3031	0.2025	0.0096	1.3015	3.6352
	11.1900	1.3042	0.1905	0.0090	1.3026	3.6384
	11.2000	1.3054	0.1833	0.0087	1.3038	3.6418
	11.2100	1.3066	0.1965	0.0093	1.3050	3.6452
	11.2200	1.3078	0.2301	0.0109	1.3062	3.6485
	11.2300	1.3090	0.2535	0.0120	1.3073	3.6517
	11.2400	1.3101	0.2607	0.0123	1.3085	3.6549
	11.2500	1.3112	0.2868	0.0136	1.3096	3.6580
	11.2600	1.3124	0.3041	0.0144	1.3108	3.6613
	11.2700	1.3136	0.2855	0.0135	1.3120	3.6646
	11.2800	1.3148	0.2766	0.0131	1.3131	3.6679
	11.2900	1.3159	0.2455	0.0116	1.3143	3.6711
	11.3000	1.3171	0.2413	0.0114	1.3155	3.6743
	11.3100	1.3182	0.2530	0.0120	1.3166	3.6776
	11.3200	1.3194	0.2499	0.0118	1.3178	3.6808
	11.3300	1.3206	0.2581	0.0122	1.3190	3.6841
	11.3400	1.3218	0.2547	0.0121	1.3202	3.6875
	11.3500	1.3230	0.2450	0.0116	1.3214	3.6908
	11.3600	1.3241	0.2548	0.0121	1.3225	3.6940
	11.3700	1.3253	0.2282	0.0108	1.3236	3.6972
	11.3800	1.3264	0.2080	0.0099	1.3248	3.7003
	11.3900	1.3275	0.1955	0.0093	1.3259	3.7036
	11.4000	1.3287	0.1921	0.0091	1.3271	3.7069
	11.4100	1.3299	0.1865	0.0088	1.3283	3.7102
	11.4200	1.3311	0.1855	0.0088	1.3295	3.7134
	11.4300	1.3322	0.1757	0.0083	1.3306	3.7166
	11.4400	1.3334	0.1852	0.0088	1.3317	3.7198
	11.4500	1.3345	0.2046	0.0097	1.3329	3.7230
	11.4600	1.3357	0.1925	0.0091	1.3340	3.7262
	11.4700	1.3369	0.1859	0.0088	1.3353	3.7297
	11.4800	1.3381	0.2096	0.0099	1.3365	3.7331
	11.4900	1.3393	0.2597	0.0123	1.3376	3.7363
	11.5000	1.3404	0.2489	0.0118	1.3388	3.7395
	11.5100	1.3416	0.2491	0.0118	1.3400	3.7428
	11.5200	1.3428	0.2648	0.0125	1.3412	3.7461
	11.5300	1.3440	0.2538	0.0120	1.3424	3.7495
	11.5400	1.3452	0.2187	0.0104	1.3435	3.7528
	11.5500	1.3463	0.1846	0.0087	1.3447	3.7560
	11.5600	1.3475	0.1943	0.0092	1.3458	3.7592
	11.5700	1.3486	0.2218	0.0105	1.3470	3.7624
	11.5800	1.3498	0.2309	0.0109	1.3481	3.7656
	11.5900	1.3509	0.2360	0.0112	1.3493	3.7689
	11.6000	1.3521	0.2252	0.0107	1.3505	3.7722
	11.6100	1.3532	0.2252	0.0107	1.3516	3.7752
	11.6200	1.3542	0.2326	0.0110	1.3526	3.7781
	11.6300	1.3554	0.2363	0.0112	1.3537	3.7813
	11.6400	1.3565	0.2460	0.0116	1.3549	3.7846
	11.6500	1.3578	0.2607	0.0123	1.3561	3.7880
	11.6600	1.3590	0.2668	0.0126	1.3573	3.7913
	11.6700	1.3602	0.2505	0.0119	1.3586	3.7948
	11.6800	1.3614	0.2469	0.0117	1.3597	3.7980
	11.6900	1.3625	0.2576	0.0122	1.3609	3.8012
	11.7000	1.3636	0.2579	0.0122	1.3620	3.8044
	11.7100	1.3648	0.2745	0.0130	1.3632	3.8076
	11.7200	1.3659	0.2765	0.0131	1.3643	3.8108
	11.7300	1.3671	0.2742	0.0130	1.3654	3.8139
	11.7400	1.3682	0.2495	0.0118	1.3666	3.8172
	11.7500	1.3694	0.2312	0.0110	1.3678	3.8205
	11.7600	1.3706	0.2509	0.0119	1.3689	3.8237
	11.7700	1.3717	0.2565	0.0121	1.3701	3.8270
	11.7800	1.3729	0.2343	0.0111	1.3713	3.8303
	11.7900	1.3741	0.2337	0.0111	1.3725	3.8336
	11.8000	1.3753	0.2245	0.0106	1.3736	3.8368
	11.8100	1.3764	0.2192	0.0104	1.3748	3.8401
	11.8200	1.3776	0.2407	0.0114	1.3760	3.8434
	11.8300	1.3787	0.2577	0.0122	1.3771	3.8465
	11.8400	1.3799	0.2809	0.0133	1.3783	3.8498
	11.8500	1.3810	0.2773	0.0131	1.3794	3.8530
	11.8600	1.3822	0.2846	0.0135	1.3806	3.8562
	11.8700	1.3834	0.2688	0.0127	1.3818	3.8596
	11.8800	1.3846	0.2405	0.0114	1.3830	3.8629
	11.8900	1.3858	0.2298	0.0109	1.3842	3.8663
	11.9000	1.3869	0.2423	0.0115	1.3853	3.8694
	11.9100	1.3880	0.2703	0.0128	1.3864	3.8725
	11.9200	1.3892	0.3054	0.0145	1.3876	3.8758
	11.9300	1.3904	0.3012	0.0143	1.3888	3.8791
	11.9400	1.3916	0.2913	0.0138	1.3900	3.8824
	11.9500	1.3928	0.3072	0.0145	1.3911	3.8857
	11.9600	1.3940	0.3073	0.0145	1.3923	3.8891
	11.9700	1.3951	0.2954	0.0140	1.3935	3.8922
	11.9800	1.3962	0.3000	0.0142	1.3946	3.8954
	11.9900	1.3974	0.2922	0.0138	1.3957	3.8986
	12.0000	1.3985	0.2575	0.0122	1.3969	3.9018
	12.0100	1.3997	0.2381	0.0113	1.3980	3.9050
	12.0200	1.4008	0.2070	0.0098	1.3992	3.9083
	12.0300	1.4020	0.2223	0.0105	1.4004	3.9116
	12.0400	1.4032	0.2466	0.0117	1.4016	3.9149
	12.0500	1.4044	0.2622	0.0124	1.4028	3.9182
	12.0600	1.4056	0.2629	0.0125	1.4040	3.9215
	12.0700	1.4067	0.2526	0.0120	1.4051	3.9248
	12.0800	1.4079	0.2987	0.0141	1.4063	3.9281
	12.0900	1.4091	0.2991	0.0142	1.4075	3.9313
	12.1000	1.4102	0.2998	0.0142	1.4086	3.9344
	12.1100	1.4113	0.3126	0.0148	1.4097	3.9375
	12.1200	1.4124	0.3240	0.0153	1.4108	3.9407
	12.1300	1.4136	0.3225	0.0153	1.4120	3.9440
	12.1400	1.4148	0.3141	0.0149	1.4132	3.9474
	12.1500	1.4160	0.2882	0.0136	1.4144	3.9507
	12.1600	1.4172	0.2896	0.0137	1.4155	3.9539
	12.1700	1.4183	0.3032	0.0144	1.4167	3.9572
	12.1800	1.4195	0.3218	0.0152	1.4179	3.9605
	12.1900	1.4207	0.3184	0.0151	1.4191	3.9637
	12.2000	1.4218	0.3107	0.0147	1.4202	3.9669
	12.2100	1.4230	0.2978	0.0141	1.4213	3.9701
	12.2200	1.4242	0.2980	0.0141	1.4225	3.9734
	12.2300	1.4254	0.2884	0.0137	1.4237	3.9768
	12.2400	1.4265	0.2654	0.0126	1.4249	3.9800
	12.2500	1.4276	0.2463	0.0117	1.4260	3.9831
	12.2600	1.4288	0.2373	0.0112	1.4272	3.9865
	12.2700	1.4300	0.2237	0.0106	1.4284	3.9898
	12.2800	1.4312	0.2346	0.0111	1.4295	3.9930
	12.2900	1.4323	0.2335	0.0111	1.4307	3.9962
	12.3000	1.4334	0.2485	0.0118	1.4318	3.9994
	12.3100	1.4346	0.2625	0.0124	1.4330	4.0026
	12.3200	1.4358	0.2794	0.0132	1.4342	4.0061
	12.3300	1.4371	0.2786	0.0132	1.4354	4.0095
	12.3400	1.4383	0.2841	0.0135	1.4366	4.0128
	12.3500	1.4394	0.2731	0.0129	1.4378	4.0161
	12.3600	1.4406	0.2518	0.0119	1.4390	4.0193
	12.3700	1.4417	0.2554	0.0121	1.4401	4.0225
	12.3800	1.4429	0.2628	0.0124	1.4413	4.0258
	12.3900	1.4440	0.2469	0.0117	1.4424	4.0290
	12.4000	1.4452	0.2497	0.0118	1.4435	4.0321
	12.4100	1.4463	0.2607	0.0123	1.4447	4.0353
	12.4200	1.4475	0.2697	0.0128	1.4458	4.0385
	12.4300	1.4486	0.2635	0.0125	1.4470	4.0418
	12.4400	1.4498	0.2673	0.0127	1.4482	4.0452
	12.4500	1.4510	0.2554	0.0121	1.4494	4.0485
	12.4600	1.4522	0.2463	0.0117	1.4506	4.0518
	12.4700	1.4534	0.2821	0.0134	1.4518	4.0550
	12.4800	1.4546	0.2892	0.0137	1.4529	4.0583
	12.4900	1.4557	0.2925	0.0139	1.4541	4.0615
	12.5000	1.4568	0.2790	0.0132	1.4552	4.0646
	12.5100	1.4580	0.2560	0.0121	1.4564	4.0679
	12.5200	1.4591	0.2772	0.0131	1.4575	4.0712
	12.5300	1.4603	0.3221	0.0153	1.4587	4.0744
	12.5400	1.4615	0.3383	0.0160	1.4599	4.0777
	12.5500	1.4627	0.3046	0.0144	1.4611	4.0810
	12.5600	1.4638	0.2666	0.0126	1.4622	4.0842
	12.5700	1.4649	0.2540	0.0120	1.4633	4.0873
	12.5800	1.4661	0.2291	0.0108	1.4645	4.0905
	12.5900	1.4673	0.2315	0.0110	1.4656	4.0938
	12.6000	1.4685	0.2239	0.0106	1.4669	4.0972
	12.6100	1.4697	0.2450	0.0116	1.4680	4.1005
	12.6200	1.4708	0.2847	0.0135	1.4692	4.1039
	12.6300	1.4720	0.3113	0.0147	1.4704	4.1072
	12.6400	1.4732	0.2911	0.0138	1.4716	4.1105
	12.6500	1.4744	0.2695	0.0128	1.4728	4.1137
	12.6600	1.4755	0.2566	0.0122	1.4739	4.1169
	12.6700	1.4767	0.2575	0.0122	1.4750	4.1201
	12.6800	1.4778	0.2457	0.0116	1.4762	4.1234
	12.6900	1.4790	0.2267	0.0107	1.4774	4.1267
	12.7000	1.4802	0.2202	0.0104	1.4785	4.1299
	12.7100	1.4813	0.2272	0.0108	1.4797	4.1330
	12.7200	1.4825	0.2441	0.0116	1.4809	4.1364
	12.7300	1.4837	0.2459	0.0116	1.4821	4.1397
	12.7400	1.4849	0.2642	0.0125	1.4833	4.1430
	12.7500	1.4860	0.2895	0.0137	1.4844	4.1463
	12.7600	1.4872	0.2693	0.0128	1.4856	4.1496
	12.7700	1.4884	0.2460	0.0116	1.4868	4.1528
	12.7800	1.4895	0.2581	0.0122	1.4879	4.1560
	12.7900	1.4906	0.2811	0.0133	1.4890	4.1591
	12.8000	1.4918	0.2789	0.0132	1.4902	4.1623
	12.8100	1.4930	0.2539	0.0120	1.4914	4.1657
	12.8200	1.4941	0.2473	0.0117	1.4925	4.1689
	12.8300	1.4953	0.2615	0.0124	1.4937	4.1721
	12.8400	1.4964	0.2470	0.0117	1.4948	4.1753
	12.8500	1.4976	0.2536	0.0120	1.4960	4.1786
	12.8600	1.4988	0.2559	0.0121	1.4972	4.1820
	12.8700	1.5000	0.2352	0.0111	1.4984	4.1853
	12.8800	1.5012	0.2328	0.0110	1.4995	4.1885
	12.8900	1.5023	0.2456	0.0116	1.5007	4.1918
	12.9000	1.5035	0.2735	0.0130	1.5019	4.1950
	12.9100	1.5046	0.2771	0.0131	1.5030	4.1981
	12.9200	1.5058	0.2979	0.0141	1.5041	4.2013
	12.9300	1.5070	0.2699	0.0128	1.5053	4.2047
	12.9400	1.5082	0.2842	0.0135	1.5065	4.2081
	12.9500	1.5094	0.2840	0.0134	1.5077	4.2114
	12.9600	1.5105	0.2778	0.0132	1.5089	4.2146
	12.9700	1.5116	0.2716	0.0129	1.5100	4.2178
	12.9800	1.5128	0.3044	0.0144	1.5112	4.2210
	12.9900	1.5140	0.3340	0.0158	1.5124	4.2244
	13.0000	1.5152	0.3260	0.0154	1.5136	4.2277
	13.0100	1.5164	0.3348	0.0159	1.5147	4.2310
	13.0200	1.5175	0.3064	0.0145	1.5159	4.2342
	13.0300	1.5187	0.2886	0.0137	1.5170	4.2374
	13.0400	1.5198	0.2706	0.0128	1.5182	4.2405
	13.0500	1.5210	0.2559	0.0121	1.5194	4.2439
	13.0600	1.5222	0.2519	0.0119	1.5206	4.2472
	13.0700	1.5233	0.2502	0.0118	1.5217	4.2504
	13.0800	1.5245	0.2529	0.0120	1.5228	4.2536
	13.0900	1.5256	0.2604	0.0123	1.5240	4.2568
	13.1000	1.5268	0.3007	0.0142	1.5251	4.2600
	13.1100	1.5280	0.3058	0.0145	1.5263	4.2633
	13.1200	1.5292	0.2987	0.0141	1.5275	4.2667
	13.1300	1.5303	0.2953	0.0140	1.5287	4.2700
	13.1400	1.5315	0.3025	0.0143	1.5299	4.2733
	13.1500	1.5327	0.3024	0.0143	1.5311	4.2766
	13.1600	1.5338	0.2914	0.0138	1.5322	4.2797
	13.1700	1.5350	0.2678	0.0127	1.5334	4.2830
	13.1800	1.5361	0.2568	0.0122	1.5345	4.2862
	13.1900	1.5373	0.2657	0.0126	1.5357	4.2894
	13.2000	1.5385	0.2862	0.0136	1.5369	4.2928
	13.2100	1.5397	0.3001	0.0142	1.5381	4.2961
	13.2200	1.5408	0.3436	0.0163	1.5392	4.2993
	13.2300	1.5420	0.3615	0.0171	1.5404	4.3025
	13.2400	1.5431	0.3601	0.0171	1.5415	4.3057
	13.2500	1.5443	0.3490	0.0165	1.5427	4.3090
	13.2600	1.5455	0.3501	0.0166	1.5438	4.3123
	13.2700	1.5466	0.3287	0.0156	1.5450	4.3155
	13.2800	1.5478	0.3043	0.0144	1.5462	4.3188
	13.2900	1.5489	0.2715	0.0129	1.5473	4.3220
	13.3000	1.5501	0.2833	0.0134	1.5485	4.3252
	13.3100	1.5513	0.2933	0.0139	1.5497	4.3285
	13.3200	1.5524	0.2773	0.0131	1.5508	4.3318
	13.3300	1.5536	0.2630	0.0125	1.5520	4.3349
	13.3400	1.5547	0.2497	0.0118	1.5531	4.3381
	13.3500	1.5559	0.2645	0.0125	1.5543	4.3414
	13.3600	1.5571	0.3013	0.0143	1.5555	4.3447
	13.3700	1.5583	0.3069	0.0145	1.5567	4.3480
	13.3800	1.5595	0.2857	0.0135	1.5579	4.3514
	13.3900	1.5607	0.2919	0.0138	1.5590	4.3547
	13.4000	1.5618	0.3000	0.0142	1.5602	4.3579
	13.4100	1.5630	0.3035	0.0144	1.5613	4.3611
	13.4200	1.5641	0.3285	0.0156	1.5625	4.3644
	13.4300	1.5653	0.3229	0.0153	1.5637	4.3678
	13.4400	1.5665	0.3104	0.0147	1.5649	4.3710
	13.4500	1.5677	0.3299	0.0156	1.5660	4.3743
	13.4600	1.5688	0.3271	0.0155	1.5672	4.3774
	13.4700	1.5699	0.2994	0.0142	1.5683	4.3806
	13.4800	1.5711	0.3073	0.0146	1.5695	4.3839
	13.4900	1.5722	0.3082	0.0146	1.5706	4.3871
	13.5000	1.5734	0.3003	0.0142	1.5717	4.3902
	13.5100	1.5746	0.3031	0.0144	1.5729	4.3935
	13.5200	1.5758	0.2811	0.0133	1.5742	4.3970
	13.5300	1.5770	0.2988	0.0141	1.5754	4.4004
	13.5400	1.5782	0.3165	0.0150	1.5766	4.4037
	13.5500	1.5794	0.3144	0.0149	1.5778	4.4070
	13.5600	1.5805	0.2972	0.0141	1.5789	4.4102
	13.5700	1.5817	0.2970	0.0141	1.5801	4.4134
	13.5800	1.5828	0.3031	0.0144	1.5812	4.4166
	13.5900	1.5840	0.3088	0.0146	1.5824	4.4198
	13.6000	1.5851	0.3216	0.0152	1.5835	4.4230
	13.6100	1.5863	0.3170	0.0150	1.5846	4.4262
	13.6200	1.5874	0.2901	0.0137	1.5858	4.4295
	13.6300	1.5886	0.3061	0.0145	1.5870	4.4328
	13.6400	1.5898	0.3362	0.0159	1.5882	4.4361
	13.6500	1.5910	0.3625	0.0172	1.5893	4.4394
	13.6600	1.5921	0.3740	0.0177	1.5905	4.4425
	13.6700	1.5933	0.3516	0.0167	1.5917	4.4458
	13.6800	1.5945	0.3258	0.0154	1.5929	4.4492
	13.6900	1.5957	0.3383	0.0160	1.5941	4.4525
	13.7000	1.5969	0.3485	0.0165	1.5952	4.4558
	13.7100	1.5981	0.3297	0.0156	1.5965	4.4592
	13.7200	1.5993	0.2929	0.0139	1.5977	4.4626
	13.7300	1.6004	0.3210	0.0152	1.5988	4.4658
	13.7400	1.6016	0.3476	0.0165	1.6000	4.4690
	13.7500	1.6027	0.3331	0.0158	1.6011	4.4721
	13.7600	1.6038	0.3081	0.0146	1.6022	4.4752
	13.7700	1.6049	0.2643	0.0125	1.6033	4.4783
	13.7800	1.6060	0.2752	0.0130	1.6044	4.4814
	13.7900	1.6072	0.3112	0.0147	1.6056	4.4846
	13.8000	1.6083	0.3472	0.0164	1.6067	4.4879
	13.8100	1.6095	0.3151	0.0149	1.6079	4.4912
	13.8200	1.6107	0.2752	0.0130	1.6091	4.4945
	13.8300	1.6119	0.2687	0.0127	1.6102	4.4977
	13.8400	1.6131	0.2900	0.0137	1.6114	4.5011
	13.8500	1.6142	0.3053	0.0145	1.6126	4.5043
	13.8600	1.6153	0.3022	0.0143	1.6137	4.5075
	13.8700	1.6165	0.3056	0.0145	1.6149	4.5107
	13.8800	1.6177	0.3173	0.0150	1.6161	4.5140
	13.8900	1.6189	0.3083	0.0146	1.6173	4.5174
	13.9000	1.6201	0.2965	0.0140	1.6185	4.5208
	13.9100	1.6213	0.3265	0.0155	1.6197	4.5241
	13.9200	1.6225	0.3311	0.0157	1.6209	4.5274
	13.9300	1.6236	0.3612	0.0171	1.6220	4.5306
	13.9400	1.6248	0.3592	0.0170	1.6232	4.5339
	13.9500	1.6259	0.3238	0.0153	1.6243	4.5370
	13.9600	1.6271	0.2892	0.0137	1.6254	4.5402
	13.9700	1.6282	0.3158	0.0150	1.6266	4.5433
	13.9800	1.6294	0.3523	0.0167	1.6277	4.5466
	13.9900	1.6305	0.3736	0.0177	1.6289	4.5498
	14.0000	1.6317	0.4042	0.0191	1.6301	4.5531
	14.0100	1.6329	0.4010	0.0190	1.6313	4.5565
	14.0200	1.6341	0.3921	0.0186	1.6325	4.5598
	14.0300	1.6353	0.3611	0.0171	1.6336	4.5631
	14.0400	1.6364	0.3145	0.0149	1.6348	4.5663
	14.0500	1.6376	0.3105	0.0147	1.6360	4.5696
	14.0600	1.6388	0.3119	0.0148	1.6372	4.5730
	14.0700	1.6399	0.2861	0.0135	1.6383	4.5761
	14.0800	1.6411	0.2843	0.0135	1.6395	4.5793
	14.0900	1.6422	0.3056	0.0145	1.6406	4.5825
	14.1000	1.6434	0.3167	0.0150	1.6418	4.5858
	14.1100	1.6446	0.3203	0.0152	1.6430	4.5892
	14.1200	1.6458	0.3101	0.0147	1.6442	4.5925
	14.1300	1.6470	0.3174	0.0150	1.6454	4.5958
	14.1400	1.6482	0.3169	0.0150	1.6466	4.5992
	14.1500	1.6494	0.2897	0.0137	1.6478	4.6025
	14.1600	1.6505	0.2748	0.0130	1.6489	4.6057
	14.1700	1.6517	0.2838	0.0134	1.6500	4.6089
	14.1800	1.6528	0.3208	0.0152	1.6512	4.6120
	14.1900	1.6539	0.3162	0.0150	1.6523	4.6152
	14.2000	1.6551	0.3144	0.0149	1.6535	4.6185
	14.2100	1.6562	0.3091	0.0146	1.6546	4.6217
	14.2200	1.6574	0.3260	0.0154	1.6558	4.6249
	14.2300	1.6585	0.3404	0.0161	1.6569	4.6281
	14.2400	1.6597	0.3511	0.0166	1.6581	4.6314
	14.2500	1.6609	0.3265	0.0155	1.6593	4.6347
	14.2600	1.6621	0.3320	0.0157	1.6605	4.6380
	14.2700	1.6633	0.3501	0.0166	1.6616	4.6413
	14.2800	1.6644	0.3646	0.0173	1.6628	4.6445
	14.2900	1.6656	0.3832	0.0181	1.6640	4.6477
	14.3000	1.6668	0.3761	0.0178	1.6651	4.6510
	14.3100	1.6680	0.3577	0.0169	1.6663	4.6544
	14.3200	1.6691	0.3523	0.0167	1.6675	4.6576
	14.3300	1.6702	0.3522	0.0167	1.6686	4.6607
	14.3400	1.6714	0.3109	0.0147	1.6698	4.6640
	14.3500	1.6726	0.2761	0.0131	1.6710	4.6674
	14.3600	1.6738	0.2736	0.0130	1.6722	4.6707
	14.3700	1.6750	0.2872	0.0136	1.6734	4.6740
	14.3800	1.6761	0.3190	0.0151	1.6745	4.6772
	14.3900	1.6773	0.3287	0.0156	1.6757	4.6806
	14.4000	1.6785	0.3402	0.0161	1.6769	4.6838
	14.4100	1.6796	0.3709	0.0176	1.6780	4.6870
	14.4200	1.6807	0.3706	0.0176	1.6791	4.6901
	14.4300	1.6819	0.3732	0.0177	1.6803	4.6935
	14.4400	1.6831	0.3787	0.0179	1.6815	4.6968
	14.4500	1.6843	0.3800	0.0180	1.6826	4.7000
	14.4600	1.6854	0.3544	0.0168	1.6838	4.7033
	14.4700	1.6866	0.3250	0.0154	1.6850	4.7064
	14.4800	1.6877	0.3325	0.0157	1.6861	4.7097
	14.4900	1.6889	0.3649	0.0173	1.6873	4.7130
	14.5000	1.6901	0.3726	0.0176	1.6885	4.7162
	14.5100	1.6913	0.3809	0.0180	1.6897	4.7196
	14.5200	1.6925	0.3979	0.0188	1.6909	4.7230
	14.5300	1.6937	0.3638	0.0172	1.6921	4.7262
	14.5400	1.6948	0.3376	0.0160	1.6932	4.7294
	14.5500	1.6960	0.3261	0.0154	1.6943	4.7326
	14.5600	1.6971	0.3371	0.0160	1.6955	4.7358
	14.5700	1.6982	0.3446	0.0163	1.6966	4.7389
	14.5738	1.6986	0.3512	0.0166	1.6970	4.7401
	14.5740	1.6987	0.3508	0.0166	1.6970	4.7402
	14.5840	1.6998	0.3566	0.0169	1.6982	4.7435
	14.5940	1.7009	0.3383	0.0160	1.6993	4.7465
	14.6040	1.7017	0.3292	0.0156	1.7001	4.7487
	14.6140	1.7020	0.3384	0.0160	1.7004	4.7496
	14.6240	1.7018	0.3624	0.0172	1.7002	4.7490
	14.6340	1.7010	0.3802	0.0180	1.6994	4.7467
	14.6440	1.6996	0.3850	0.0182	1.6980	4.7429
	14.6540	1.6980	0.3858	0.0183	1.6964	4.7384
	14.6640	1.6964	0.3673	0.0174	1.6948	4.7338
	14.6740	1.6948	0.3557	0.0168	1.6932	4.7294
	14.6840	1.6933	0.3360	0.0159	1.6917	4.7253
	14.6940	1.6920	0.3155	0.0149	1.6903	4.7215
	14.7040	1.6907	0.2897	0.0137	1.6891	4.7180
	14.7140	1.6896	0.2887	0.0137	1.6879	4.7148
	14.7240	1.6884	0.3079	0.0146	1.6868	4.7116
	14.7340	1.6872	0.3210	0.0152	1.6856	4.7083
	14.7440	1.6861	0.3192	0.0151	1.6844	4.7050
	14.7540	1.6849	0.3131	0.0148	1.6833	4.7018
	14.7640	1.6838	0.3301	0.0156	1.6822	4.6986
	14.7740	1.6826	0.3594	0.0170	1.6810	4.6953
	14.7840	1.6814	0.3654	0.0173	1.6798	4.6920
	14.7940	1.6802	0.3757	0.0178	1.6786	4.6887
	14.8040	1.6790	0.3902	0.0185	1.6774	4.6854
	14.8140	1.6778	0.3495	0.0166	1.6762	4.6820
	14.8240	1.6767	0.3076	0.0146	1.6751	4.6788
	14.8340	1.6755	0.2756	0.0130	1.6739	4.6755
	14.8440	1.6743	0.2552	0.0121	1.6727	4.6721
	14.8540	1.6731	0.2497	0.0118	1.6715	4.6687
	14.8640	1.6719	0.2981	0.0141	1.6703	4.6653
	14.8740	1.6707	0.3204	0.0152	1.6691	4.6620
	14.8840	1.6695	0.2953	0.0140	1.6679	4.6587
	14.8940	1.6683	0.2801	0.0133	1.6667	4.6555
	14.9040	1.6672	0.2864	0.0136	1.6655	4.6522
	14.9140	1.6660	0.2900	0.0137	1.6644	4.6489
	14.9240	1.6648	0.2935	0.0139	1.6632	4.6457
	14.9340	1.6637	0.3019	0.0143	1.6621	4.6425
	14.9440	1.6625	0.2938	0.0139	1.6609	4.6393
	14.9540	1.6613	0.3140	0.0149	1.6597	4.6359
	14.9640	1.6601	0.3216	0.0152	1.6585	4.6325
	14.9740	1.6589	0.3212	0.0152	1.6573	4.6291
	14.9840	1.6577	0.3251	0.0154	1.6561	4.6258
	14.9940	1.6565	0.3422	0.0162	1.6549	4.6225
	15.0040	1.6554	0.3485	0.0165	1.6538	4.6193
	15.0140	1.6543	0.3466	0.0164	1.6527	4.6162
	15.0240	1.6531	0.3441	0.0163	1.6515	4.6130
	15.0340	1.6519	0.3445	0.0163	1.6503	4.6097
	15.0440	1.6507	0.3522	0.0167	1.6490	4.6061
	15.0540	1.6494	0.3631	0.0172	1.6478	4.6027
	15.0640	1.6482	0.3877	0.0184	1.6466	4.5993
	15.0740	1.6470	0.4074	0.0193	1.6454	4.5960
	15.0840	1.6459	0.3958	0.0187	1.6442	4.5927
	15.0940	1.6447	0.3849	0.0182	1.6431	4.5894
	15.1040	1.6435	0.3706	0.0175	1.6419	4.5862
	15.1140	1.6424	0.3602	0.0171	1.6408	4.5829
	15.1240	1.6412	0.3589	0.0170	1.6395	4.5796
	15.1340	1.6400	0.3496	0.0166	1.6383	4.5762
	15.1440	1.6387	0.3256	0.0154	1.6371	4.5728
	15.1540	1.6376	0.3281	0.0155	1.6360	4.5696
	15.1640	1.6364	0.3305	0.0156	1.6348	4.5662
	15.1740	1.6352	0.3480	0.0165	1.6336	4.5629
	15.1840	1.6340	0.3478	0.0165	1.6324	4.5597
	15.1940	1.6329	0.3265	0.0155	1.6313	4.5565
	15.2040	1.6317	0.2942	0.0139	1.6301	4.5532
	15.2140	1.6306	0.2724	0.0129	1.6289	4.5499
	15.2240	1.6294	0.2665	0.0126	1.6278	4.5467
	15.2340	1.6282	0.2957	0.0140	1.6266	4.5434
	15.2440	1.6270	0.3451	0.0163	1.6254	4.5401
	15.2540	1.6258	0.3629	0.0172	1.6242	4.5367
	15.2640	1.6246	0.3469	0.0164	1.6230	4.5333
	15.2740	1.6234	0.3225	0.0153	1.6218	4.5300
	15.2840	1.6222	0.2854	0.0135	1.6206	4.5267
	15.2940	1.6211	0.2811	0.0133	1.6195	4.5235
	15.3040	1.6199	0.2834	0.0134	1.6183	4.5202
	15.3140	1.6188	0.2782	0.0132	1.6172	4.5171
	15.3240	1.6177	0.2931	0.0139	1.6160	4.5139
	15.3340	1.6165	0.3153	0.0149	1.6149	4.5107
	15.3440	1.6154	0.3248	0.0154	1.6137	4.5075
	15.3540	1.6142	0.3019	0.0143	1.6125	4.5042
	15.3640	1.6130	0.2939	0.0139	1.6114	4.5008
	15.3740	1.6118	0.2838	0.0134	1.6102	4.4975
	15.3840	1.6106	0.2693	0.0128	1.6090	4.4943
	15.3940	1.6095	0.2589	0.0123	1.6079	4.4911
	15.4040	1.6083	0.2451	0.0116	1.6067	4.4878
	15.4140	1.6071	0.2600	0.0123	1.6055	4.4846
	15.4240	1.6060	0.3111	0.0147	1.6044	4.4814
	15.4340	1.6049	0.3458	0.0164	1.6032	4.4782
	15.4440	1.6036	0.3643	0.0172	1.6020	4.4748
	15.4540	1.6024	0.3493	0.0165	1.6008	4.4713
	15.4640	1.6012	0.3224	0.0153	1.5996	4.4679
	15.4740	1.6000	0.3065	0.0145	1.5984	4.4645
	15.4840	1.5988	0.2988	0.0141	1.5972	4.4612
	15.4940	1.5976	0.3046	0.0144	1.5960	4.4580
	15.5040	1.5965	0.3047	0.0144	1.5949	4.4548
	15.5140	1.5953	0.3107	0.0147	1.5937	4.4514
	15.5240	1.5940	0.3207	0.0152	1.5924	4.4480
	15.5340	1.5929	0.3313	0.0157	1.5912	4.4446
	15.5440	1.5917	0.3211	0.0152	1.5901	4.4414
	15.5540	1.5906	0.3069	0.0145	1.5890	4.4383
	15.5640	1.5894	0.2995	0.0142	1.5878	4.4351
	15.5740	1.5883	0.2858	0.0135	1.5866	4.4318
	15.5840	1.5871	0.3080	0.0146	1.5855	4.4285
	15.5940	1.5859	0.3295	0.0156	1.5843	4.4252
	15.6040	1.5848	0.3570	0.0169	1.5832	4.4221
	15.6140	1.5836	0.3606	0.0171	1.5820	4.4188
	15.6240	1.5824	0.3301	0.0156	1.5808	4.4154
	15.6340	1.5812	0.3086	0.0146	1.5796	4.4120
	15.6440	1.5800	0.2794	0.0132	1.5783	4.4086
	15.6540	1.5788	0.2693	0.0128	1.5771	4.4053
	15.6640	1.5776	0.2517	0.0119	1.5760	4.4020
	15.6740	1.5764	0.2465	0.0117	1.5748	4.3988
	15.6840	1.5753	0.2584	0.0122	1.5737	4.3956
	15.6940	1.5741	0.2806	0.0133	1.5725	4.3922
	15.7040	1.5729	0.2832	0.0134	1.5713	4.3889
	15.7140	1.5718	0.2586	0.0122	1.5702	4.3857
	15.7240	1.5706	0.2416	0.0114	1.5690	4.3826
	15.7340	1.5695	0.2488	0.0118	1.5678	4.3793
	15.7440	1.5683	0.2705	0.0128	1.5666	4.3759
	15.7540	1.5671	0.2703	0.0128	1.5655	4.3727
	15.7640	1.5659	0.2556	0.0121	1.5643	4.3694
	15.7740	1.5647	0.2553	0.0121	1.5631	4.3660
	15.7840	1.5635	0.2512	0.0119	1.5619	4.3626
	15.7940	1.5624	0.2621	0.0124	1.5608	4.3595
	15.8040	1.5612	0.2687	0.0127	1.5596	4.3563
	15.8140	1.5601	0.3044	0.0144	1.5585	4.3531
	15.8240	1.5589	0.3082	0.0146	1.5573	4.3499
	15.8340	1.5577	0.3043	0.0144	1.5561	4.3465
	15.8440	1.5565	0.2917	0.0138	1.5549	4.3431
	15.8540	1.5553	0.2810	0.0133	1.5537	4.3398
	15.8640	1.5541	0.2720	0.0129	1.5525	4.3365
	15.8740	1.5530	0.2702	0.0128	1.5514	4.3333
	15.8840	1.5518	0.2801	0.0133	1.5502	4.3301
	15.8940	1.5507	0.2710	0.0128	1.5490	4.3268
	15.9040	1.5494	0.2676	0.0127	1.5478	4.3234
	15.9140	1.5483	0.2723	0.0129	1.5467	4.3201
	15.9240	1.5471	0.2583	0.0122	1.5455	4.3168
	15.9340	1.5459	0.2481	0.0117	1.5443	4.3135
	15.9440	1.5447	0.2610	0.0124	1.5431	4.3102
	15.9540	1.5436	0.2787	0.0132	1.5420	4.3070
	15.9640	1.5424	0.2646	0.0125	1.5408	4.3038
	15.9740	1.5412	0.2885	0.0137	1.5396	4.3005
	15.9840	1.5400	0.2999	0.0142	1.5384	4.2971
	15.9940	1.5389	0.2880	0.0136	1.5373	4.2939
	16.0040	1.5378	0.2519	0.0119	1.5362	4.2909
	16.0140	1.5367	0.2460	0.0116	1.5350	4.2877
	16.0240	1.5354	0.2237	0.0106	1.5338	4.2842
	16.0340	1.5342	0.2236	0.0106	1.5326	4.2808
	16.0440	1.5330	0.2493	0.0118	1.5314	4.2775
	16.0540	1.5318	0.2610	0.0124	1.5302	4.2742
	16.0640	1.5307	0.2676	0.0127	1.5291	4.2710
	16.0740	1.5295	0.2708	0.0128	1.5279	4.2678
	16.0840	1.5284	0.2702	0.0128	1.5268	4.2646
	16.0940	1.5272	0.2851	0.0135	1.5256	4.2614
	16.1040	1.5260	0.2978	0.0141	1.5244	4.2579
	16.1140	1.5248	0.2948	0.0140	1.5232	4.2545
	16.1240	1.5236	0.2673	0.0127	1.5220	4.2512
	16.1340	1.5225	0.2484	0.0118	1.5208	4.2480
	16.1440	1.5213	0.2487	0.0118	1.5197	4.2448
	16.1540	1.5202	0.2705	0.0128	1.5186	4.2417
	16.1640	1.5190	0.2909	0.0138	1.5174	4.2384
	16.1740	1.5178	0.3029	0.0143	1.5162	4.2350
	16.1840	1.5166	0.2973	0.0141	1.5150	4.2316
	16.1940	1.5154	0.2792	0.0132	1.5138	4.2283
	16.2040	1.5143	0.2660	0.0126	1.5127	4.2252
	16.2140	1.5132	0.2614	0.0124	1.5116	4.2221
	16.2240	1.5120	0.2668	0.0126	1.5104	4.2189
	16.2340	1.5108	0.2600	0.0123	1.5092	4.2156
	16.2440	1.5096	0.2575	0.0122	1.5080	4.2122
	16.2540	1.5084	0.2439	0.0115	1.5068	4.2088
	16.2640	1.5072	0.2083	0.0099	1.5056	4.2054
	16.2740	1.5061	0.1751	0.0083	1.5045	4.2023
	16.2840	1.5049	0.1708	0.0081	1.5033	4.1990
	16.2940	1.5038	0.1590	0.0075	1.5021	4.1958
	16.3040	1.5026	0.1609	0.0076	1.5009	4.1924
	16.3140	1.5014	0.1807	0.0086	1.4998	4.1892
	16.3240	1.5002	0.2360	0.0112	1.4986	4.1859
	16.3340	1.4990	0.2650	0.0125	1.4974	4.1826
	16.3440	1.4978	0.2805	0.0133	1.4962	4.1792
	16.3540	1.4967	0.2797	0.0132	1.4951	4.1760
	16.3640	1.4955	0.2663	0.0126	1.4939	4.1727
	16.3740	1.4944	0.2486	0.0118	1.4927	4.1695
	16.3840	1.4932	0.2827	0.0134	1.4916	4.1663
	16.3940	1.4920	0.2954	0.0140	1.4904	4.1630
	16.4040	1.4909	0.2983	0.0141	1.4892	4.1597
	16.4140	1.4897	0.2754	0.0130	1.4881	4.1565
	16.4240	1.4885	0.2837	0.0134	1.4869	4.1532
	16.4340	1.4873	0.2861	0.0135	1.4857	4.1499
	16.4440	1.4862	0.2904	0.0137	1.4845	4.1466
	16.4540	1.4850	0.2791	0.0132	1.4834	4.1435
	16.4640	1.4839	0.2575	0.0122	1.4823	4.1403
	16.4740	1.4827	0.2522	0.0119	1.4811	4.1370
	16.4840	1.4815	0.2669	0.0126	1.4799	4.1337
	16.4940	1.4803	0.2885	0.0137	1.4787	4.1304
	16.5040	1.4792	0.2819	0.0133	1.4776	4.1271
	16.5140	1.4780	0.2732	0.0129	1.4764	4.1239
	16.5240	1.4769	0.2729	0.0129	1.4753	4.1207
	16.5340	1.4757	0.2766	0.0131	1.4741	4.1173
	16.5440	1.4744	0.2726	0.0129	1.4728	4.1139
	16.5540	1.4733	0.2596	0.0123	1.4716	4.1106
	16.5640	1.4721	0.2799	0.0133	1.4704	4.1072
	16.5740	1.4709	0.3055	0.0145	1.4692	4.1039
	16.5840	1.4697	0.3146	0.0149	1.4680	4.1005
	16.5940	1.4685	0.2670	0.0126	1.4669	4.0973
	16.6040	1.4673	0.2550	0.0121	1.4657	4.0941
	16.6140	1.4662	0.2462	0.0117	1.4646	4.0909
	16.6240	1.4650	0.2493	0.0118	1.4634	4.0876
	16.6340	1.4639	0.2668	0.0126	1.4623	4.0845
	16.6440	1.4628	0.2735	0.0129	1.4611	4.0812
	16.6540	1.4616	0.2741	0.0130	1.4599	4.0779
	16.6640	1.4603	0.2597	0.0123	1.4587	4.0745
	16.6740	1.4592	0.2570	0.0122	1.4576	4.0712
	16.6840	1.4580	0.2505	0.0119	1.4564	4.0680
	16.6940	1.4569	0.2548	0.0121	1.4552	4.0648
	16.7040	1.4557	0.2655	0.0126	1.4541	4.0615
	16.7140	1.4546	0.2940	0.0139	1.4530	4.0584
	16.7240	1.4535	0.2913	0.0138	1.4518	4.0553
	16.7340	1.4522	0.2791	0.0132	1.4506	4.0519
	16.7440	1.4510	0.2858	0.0135	1.4494	4.0485
	16.7540	1.4499	0.2950	0.0140	1.4483	4.0454
	16.7640	1.4487	0.2924	0.0138	1.4471	4.0421
	16.7740	1.4475	0.2631	0.0125	1.4459	4.0387
	16.7840	1.4463	0.2083	0.0099	1.4447	4.0354
	16.7940	1.4452	0.1955	0.0093	1.4435	4.0321
	16.8040	1.4440	0.1993	0.0094	1.4423	4.0287
	16.8140	1.4427	0.2162	0.0102	1.4411	4.0253
	16.8240	1.4415	0.2256	0.0107	1.4399	4.0220
	16.8340	1.4404	0.2357	0.0112	1.4388	4.0188
	16.8440	1.4393	0.2532	0.0120	1.4377	4.0157
	16.8540	1.4381	0.2704	0.0128	1.4365	4.0124
	16.8640	1.4369	0.2908	0.0138	1.4353	4.0091
	16.8740	1.4358	0.2715	0.0129	1.4342	4.0060
	16.8840	1.4347	0.2681	0.0127	1.4331	4.0028
	16.8940	1.4335	0.2743	0.0130	1.4319	3.9995
	16.9040	1.4323	0.2723	0.0129	1.4307	3.9962
	16.9140	1.4311	0.2824	0.0134	1.4295	3.9930
	16.9240	1.4300	0.2812	0.0133	1.4283	3.9896
	16.9340	1.4288	0.2944	0.0139	1.4272	3.9864
	16.9440	1.4276	0.2881	0.0136	1.4260	3.9832
	16.9540	1.4264	0.2691	0.0127	1.4248	3.9798
	16.9640	1.4253	0.2431	0.0115	1.4237	3.9766
	16.9740	1.4241	0.2367	0.0112	1.4225	3.9734
	16.9840	1.4230	0.2502	0.0118	1.4214	3.9702
	16.9940	1.4218	0.2726	0.0129	1.4202	3.9669
	17.0040	1.4207	0.3030	0.0143	1.4191	3.9638
	17.0140	1.4195	0.3225	0.0153	1.4179	3.9604
	17.0240	1.4183	0.3150	0.0149	1.4167	3.9570
	17.0340	1.4171	0.3041	0.0144	1.4155	3.9538
	17.0440	1.4159	0.3255	0.0154	1.4143	3.9504
	17.0540	1.4148	0.3514	0.0166	1.4131	3.9472
	17.0640	1.4136	0.3397	0.0161	1.4120	3.9440
	17.0740	1.4125	0.3363	0.0159	1.4108	3.9407
	17.0840	1.4113	0.3283	0.0155	1.4097	3.9375
	17.0940	1.4101	0.3030	0.0143	1.4085	3.9342
	17.1040	1.4089	0.2780	0.0132	1.4073	3.9309
	17.1140	1.4078	0.2389	0.0113	1.4062	3.9278
	17.1240	1.4067	0.2076	0.0098	1.4051	3.9247
	17.1340	1.4055	0.2007	0.0095	1.4039	3.9213
	17.1440	1.4043	0.2063	0.0098	1.4027	3.9180
	17.1540	1.4031	0.2267	0.0107	1.4015	3.9146
	17.1640	1.4019	0.2302	0.0109	1.4003	3.9113
	17.1740	1.4008	0.2251	0.0107	1.3991	3.9081
	17.1840	1.3996	0.2043	0.0097	1.3980	3.9049
	17.1940	1.3984	0.2087	0.0099	1.3968	3.9016
	17.2040	1.3972	0.2166	0.0103	1.3956	3.8982
	17.2140	1.3961	0.2246	0.0106	1.3944	3.8950
	17.2240	1.3949	0.2332	0.0110	1.3933	3.8918
	17.2340	1.3938	0.2434	0.0115	1.3921	3.8885
	17.2440	1.3925	0.2458	0.0116	1.3909	3.8851
	17.2540	1.3913	0.2488	0.0118	1.3897	3.8818
	17.2640	1.3902	0.2528	0.0120	1.3886	3.8786
	17.2740	1.3891	0.2702	0.0128	1.3875	3.8755
	17.2840	1.3879	0.2530	0.0120	1.3863	3.8723
	17.2940	1.3868	0.2546	0.0121	1.3852	3.8690
	17.3040	1.3856	0.2733	0.0129	1.3839	3.8656
	17.3140	1.3844	0.2878	0.0136	1.3828	3.8623
	17.3240	1.3832	0.2834	0.0134	1.3816	3.8592
	17.3340	1.3821	0.2575	0.0122	1.3805	3.8559
	17.3440	1.3809	0.2399	0.0114	1.3793	3.8525
	17.3540	1.3797	0.2257	0.0107	1.3781	3.8492
	17.3640	1.3785	0.2403	0.0114	1.3769	3.8460
	17.3740	1.3774	0.2502	0.0118	1.3757	3.8427
	17.3840	1.3762	0.2532	0.0120	1.3746	3.8395
	17.3940	1.3751	0.2401	0.0114	1.3734	3.8363
	17.4040	1.3739	0.2323	0.0110	1.3723	3.8331
	17.4140	1.3728	0.2187	0.0104	1.3711	3.8299
	17.4240	1.3716	0.2420	0.0115	1.3700	3.8265
	17.4340	1.3704	0.2490	0.0118	1.3688	3.8232
	17.4440	1.3692	0.2712	0.0128	1.3676	3.8199
	17.4540	1.3681	0.2588	0.0123	1.3665	3.8168
	17.4640	1.3670	0.2422	0.0115	1.3653	3.8137
	17.4740	1.3658	0.2199	0.0104	1.3642	3.8104
	17.4840	1.3646	0.1951	0.0092	1.3630	3.8070
	17.4940	1.3634	0.2029	0.0096	1.3617	3.8036
	17.5040	1.3622	0.2238	0.0106	1.3606	3.8003
	17.5140	1.3610	0.2355	0.0112	1.3594	3.7971
	17.5240	1.3598	0.2363	0.0112	1.3582	3.7938
	17.5340	1.3587	0.2286	0.0108	1.3571	3.7905
	17.5440	1.3575	0.2503	0.0119	1.3559	3.7873
	17.5540	1.3564	0.2466	0.0117	1.3548	3.7841
	17.5640	1.3552	0.2394	0.0113	1.3536	3.7808
	17.5740	1.3540	0.2347	0.0111	1.3524	3.7775
	17.5840	1.3529	0.2209	0.0105	1.3512	3.7743
	17.5940	1.3517	0.2169	0.0103	1.3501	3.7710
	17.6040	1.3505	0.2258	0.0107	1.3489	3.7677
	17.6140	1.3493	0.2364	0.0112	1.3477	3.7643
	17.6240	1.3481	0.2590	0.0123	1.3465	3.7611
	17.6340	1.3470	0.2763	0.0131	1.3454	3.7579
	17.6440	1.3459	0.3064	0.0145	1.3443	3.7548
	17.6540	1.3447	0.3450	0.0163	1.3431	3.7516
	17.6640	1.3436	0.3233	0.0153	1.3420	3.7485
	17.6740	1.3425	0.2993	0.0142	1.3409	3.7454
	17.6840	1.3414	0.2950	0.0140	1.3397	3.7422
	17.6940	1.3401	0.2627	0.0124	1.3385	3.7388
	17.7040	1.3390	0.2420	0.0115	1.3374	3.7355
	17.7140	1.3377	0.2245	0.0106	1.3361	3.7320
	17.7240	1.3365	0.2416	0.0114	1.3349	3.7286
	17.7340	1.3353	0.2360	0.0112	1.3337	3.7252
	17.7440	1.3341	0.2275	0.0108	1.3324	3.7218
	17.7540	1.3329	0.2550	0.0121	1.3313	3.7185
	17.7640	1.3318	0.2762	0.0131	1.3301	3.7153
	17.7740	1.3306	0.2694	0.0128	1.3289	3.7120
	17.7840	1.3293	0.2757	0.0131	1.3277	3.7086
	17.7940	1.3282	0.2546	0.0121	1.3266	3.7054
	17.8040	1.3271	0.2160	0.0102	1.3255	3.7023
	17.8140	1.3259	0.1976	0.0094	1.3243	3.6991
	17.8240	1.3248	0.2017	0.0095	1.3231	3.6958
	17.8340	1.3236	0.2107	0.0100	1.3220	3.6926
	17.8440	1.3225	0.2121	0.0100	1.3209	3.6895
	17.8540	1.3213	0.1927	0.0091	1.3196	3.6860
	17.8640	1.3201	0.1993	0.0094	1.3184	3.6827
	17.8740	1.3189	0.2364	0.0112	1.3173	3.6794
	17.8840	1.3177	0.2589	0.0123	1.3161	3.6762
	17.8940	1.3165	0.2689	0.0127	1.3149	3.6728
	17.9040	1.3153	0.2752	0.0130	1.3137	3.6694
	17.9140	1.3142	0.2864	0.0136	1.3126	3.6664
	17.9240	1.3132	0.2793	0.0132	1.3116	3.6634
	17.9340	1.3120	0.2702	0.0128	1.3104	3.6602
	17.9440	1.3108	0.2565	0.0121	1.3092	3.6568
	17.9540	1.3096	0.2344	0.0111	1.3079	3.6534
	17.9640	1.3084	0.2116	0.0100	1.3067	3.6500
	17.9740	1.3072	0.1828	0.0087	1.3056	3.6469
	17.9840	1.3061	0.2009	0.0095	1.3045	3.6437
	17.9940	1.3050	0.2126	0.0101	1.3034	3.6405
	18.0040	1.3038	0.2098	0.0099	1.3022	3.6372
	18.0140	1.3026	0.2225	0.0105	1.3010	3.6340
	18.0240	1.3014	0.2532	0.0120	1.2998	3.6307
	18.0340	1.3003	0.2596	0.0123	1.2987	3.6274
	18.0440	1.2990	0.2672	0.0127	1.2974	3.6239
	18.0540	1.2978	0.2658	0.0126	1.2962	3.6204
	18.0640	1.2966	0.2615	0.0124	1.2950	3.6172
	18.0740	1.2955	0.2295	0.0109	1.2939	3.6140
	18.0840	1.2943	0.2043	0.0097	1.2927	3.6108
	18.0940	1.2932	0.2019	0.0096	1.2915	3.6075
	18.1040	1.2920	0.1784	0.0084	1.2904	3.6044
	18.1140	1.2909	0.1803	0.0085	1.2893	3.6013
	18.1240	1.2898	0.1997	0.0095	1.2882	3.5982
	18.1340	1.2887	0.2464	0.0117	1.2871	3.5950
	18.1440	1.2875	0.2856	0.0135	1.2859	3.5917
	18.1540	1.2863	0.2849	0.0135	1.2847	3.5885
	18.1640	1.2851	0.2906	0.0138	1.2835	3.5850
	18.1740	1.2839	0.2823	0.0134	1.2823	3.5816
	18.1840	1.2827	0.2580	0.0122	1.2811	3.5783
	18.1940	1.2816	0.1981	0.0094	1.2799	3.5751
	18.2040	1.2805	0.1802	0.0085	1.2788	3.5720
	18.2140	1.2793	0.1896	0.0090	1.2777	3.5688
	18.2240	1.2781	0.2278	0.0108	1.2765	3.5656
	18.2340	1.2770	0.2578	0.0122	1.2754	3.5623
	18.2440	1.2758	0.2489	0.0118	1.2742	3.5591
	18.2540	1.2747	0.2427	0.0115	1.2730	3.5558
	18.2640	1.2734	0.2166	0.0103	1.2718	3.5524
	18.2740	1.2722	0.2262	0.0107	1.2706	3.5491
	18.2840	1.2711	0.2223	0.0105	1.2695	3.5459
	18.2940	1.2699	0.2212	0.0105	1.2683	3.5427
	18.3040	1.2688	0.2178	0.0103	1.2672	3.5395
	18.3140	1.2677	0.2232	0.0106	1.2661	3.5364
	18.3240	1.2666	0.2287	0.0108	1.2650	3.5333
	18.3340	1.2654	0.2195	0.0104	1.2638	3.5300
	18.3440	1.2642	0.1880	0.0089	1.2626	3.5267
	18.3540	1.2630	0.1708	0.0081	1.2614	3.5233
	18.3640	1.2618	0.1707	0.0081	1.2601	3.5198
	18.3740	1.2606	0.1926	0.0091	1.2589	3.5165
	18.3840	1.2594	0.2019	0.0096	1.2578	3.5133
	18.3940	1.2583	0.1998	0.0095	1.2567	3.5101
	18.4040	1.2571	0.1888	0.0089	1.2555	3.5069
	18.4140	1.2560	0.2095	0.0099	1.2544	3.5037
	18.4240	1.2548	0.2172	0.0103	1.2532	3.5005
	18.4340	1.2537	0.2183	0.0103	1.2521	3.4973
	18.4440	1.2525	0.2048	0.0097	1.2509	3.4940
	18.4540	1.2513	0.2024	0.0096	1.2497	3.4907
	18.4640	1.2502	0.1849	0.0088	1.2485	3.4874
	18.4740	1.2490	0.1801	0.0085	1.2474	3.4842
	18.4840	1.2478	0.2058	0.0097	1.2462	3.4808
	18.4940	1.2465	0.2046	0.0097	1.2449	3.4773
	18.5040	1.2454	0.2044	0.0097	1.2437	3.4740
	18.5140	1.2442	0.2106	0.0100	1.2426	3.4708
	18.5240	1.2431	0.2016	0.0095	1.2414	3.4676
	18.5340	1.2419	0.1720	0.0081	1.2403	3.4643
	18.5440	1.2407	0.1473	0.0070	1.2391	3.4610
	18.5540	1.2395	0.1706	0.0081	1.2379	3.4578
	18.5640	1.2384	0.1958	0.0093	1.2368	3.4545
	18.5740	1.2372	0.2061	0.0098	1.2356	3.4512
	18.5840	1.2360	0.2187	0.0104	1.2344	3.4479
	18.5940	1.2348	0.2119	0.0100	1.2332	3.4446
	18.6040	1.2337	0.1792	0.0085	1.2321	3.4415
	18.6140	1.2326	0.1644	0.0078	1.2310	3.4383
	18.6240	1.2314	0.1664	0.0079	1.2298	3.4351
	18.6340	1.2303	0.1591	0.0075	1.2286	3.4318
	18.6440	1.2291	0.1660	0.0079	1.2275	3.4286
	18.6540	1.2279	0.1958	0.0093	1.2263	3.4254
	18.6640	1.2268	0.2188	0.0104	1.2252	3.4222
	18.6740	1.2257	0.2489	0.0118	1.2241	3.4191
	18.6840	1.2245	0.2808	0.0133	1.2229	3.4157
	18.6940	1.2232	0.2923	0.0138	1.2216	3.4122
	18.7040	1.2220	0.2693	0.0128	1.2204	3.4088
	18.7140	1.2209	0.2622	0.0124	1.2192	3.4056
	18.7240	1.2197	0.2388	0.0113	1.2181	3.4025
	18.7340	1.2186	0.2354	0.0111	1.2170	3.3993
	18.7440	1.2174	0.2373	0.0112	1.2158	3.3960
	18.7540	1.2163	0.2338	0.0111	1.2147	3.3928
	18.7640	1.2151	0.2274	0.0108	1.2135	3.3894
	18.7740	1.2139	0.2415	0.0114	1.2122	3.3860
	18.7840	1.2126	0.2445	0.0116	1.2110	3.3826
	18.7940	1.2115	0.2265	0.0107	1.2098	3.3793
	18.8040	1.2103	0.2239	0.0106	1.2087	3.3761
	18.8140	1.2092	0.2287	0.0108	1.2076	3.3729
	18.8240	1.2080	0.2250	0.0107	1.2064	3.3697
	18.8340	1.2069	0.2169	0.0103	1.2052	3.3665
	18.8440	1.2057	0.2036	0.0096	1.2041	3.3632
	18.8540	1.2045	0.1990	0.0094	1.2029	3.3599
	18.8640	1.2034	0.2066	0.0098	1.2018	3.3568
	18.8740	1.2022	0.1917	0.0091	1.2006	3.3536
	18.8840	1.2011	0.1747	0.0083	1.1995	3.3503
	18.8940	1.1999	0.1516	0.0072	1.1983	3.3471
	18.9040	1.1988	0.1663	0.0079	1.1972	3.3439
	18.9140	1.1977	0.1723	0.0082	1.1960	3.3408
	18.9240	1.1965	0.1798	0.0085	1.1949	3.3376
	18.9340	1.1953	0.1901	0.0090	1.1937	3.3343
	18.9440	1.1941	0.1951	0.0092	1.1925	3.3309
	18.9540	1.1929	0.1937	0.0092	1.1913	3.3275
	18.9640	1.1917	0.1783	0.0084	1.1901	3.3241
	18.9740	1.1905	0.1572	0.0074	1.1889	3.3207
	18.9840	1.1893	0.1705	0.0081	1.1877	3.3174
	18.9940	1.1882	0.1747	0.0083	1.1865	3.3142
	19.0040	1.1870	0.1777	0.0084	1.1854	3.3110
	19.0140	1.1859	0.1660	0.0079	1.1842	3.3078
	19.0240	1.1847	0.1884	0.0089	1.1831	3.3046
	19.0340	1.1835	0.2146	0.0102	1.1819	3.3013
	19.0440	1.1823	0.2300	0.0109	1.1807	3.2980
	19.0540	1.1812	0.2209	0.0105	1.1796	3.2948
	19.0640	1.1800	0.2197	0.0104	1.1784	3.2916
	19.0740	1.1789	0.1936	0.0092	1.1773	3.2884
	19.0840	1.1778	0.1912	0.0091	1.1762	3.2853
	19.0940	1.1766	0.1846	0.0087	1.1750	3.2821
	19.1040	1.1754	0.1988	0.0094	1.1738	3.2787
	19.1140	1.1743	0.2190	0.0104	1.1727	3.2755
	19.1240	1.1731	0.2270	0.0108	1.1715	3.2722
	19.1340	1.1720	0.1967	0.0093	1.1703	3.2690
	19.1440	1.1708	0.1521	0.0072	1.1692	3.2658
	19.1540	1.1697	0.1142	0.0054	1.1680	3.2626
	19.1640	1.1684	0.1206	0.0057	1.1668	3.2592
	19.1740	1.1672	0.1389	0.0066	1.1656	3.2557
	19.1840	1.1660	0.1404	0.0066	1.1644	3.2524
	19.1940	1.1649	0.1529	0.0072	1.1633	3.2492
	19.2040	1.1637	0.1637	0.0077	1.1621	3.2461
	19.2140	1.1626	0.1909	0.0090	1.1610	3.2428
	19.2240	1.1614	0.2136	0.0101	1.1598	3.2396
	19.2340	1.1603	0.1972	0.0093	1.1587	3.2364
	19.2440	1.1591	0.1900	0.0090	1.1575	3.2331
	19.2540	1.1579	0.1810	0.0086	1.1563	3.2298
	19.2640	1.1568	0.1592	0.0075	1.1551	3.2265
	19.2740	1.1556	0.1614	0.0076	1.1540	3.2233
	19.2840	1.1545	0.1654	0.0078	1.1528	3.2201
	19.2940	1.1533	0.1900	0.0090	1.1516	3.2168
	19.3040	1.1520	0.2071	0.0098	1.1504	3.2134
	19.3140	1.1509	0.2023	0.0096	1.1493	3.2101
	19.3240	1.1497	0.1755	0.0083	1.1481	3.2068
	19.3340	1.1485	0.1535	0.0073	1.1469	3.2035
	19.3440	1.1473	0.1414	0.0067	1.1457	3.2002
	19.3540	1.1462	0.1610	0.0076	1.1445	3.1969
	19.3640	1.1450	0.1830	0.0087	1.1434	3.1937
	19.3740	1.1439	0.2231	0.0106	1.1422	3.1905
	19.3840	1.1427	0.2492	0.0118	1.1411	3.1872
	19.3940	1.1415	0.2587	0.0122	1.1399	3.1838
	19.4040	1.1403	0.2424	0.0115	1.1387	3.1806
	19.4140	1.1392	0.2062	0.0098	1.1376	3.1774
	19.4240	1.1380	0.1825	0.0086	1.1364	3.1742
	19.4340	1.1368	0.1831	0.0087	1.1352	3.1709
	19.4440	1.1357	0.1706	0.0081	1.1341	3.1677
	19.4540	1.1345	0.1663	0.0079	1.1329	3.1644
	19.4640	1.1334	0.1901	0.0090	1.1317	3.1612
	19.4740	1.1322	0.1988	0.0094	1.1306	3.1579
	19.4840	1.1310	0.1787	0.0085	1.1294	3.1547
	19.4940	1.1299	0.1649	0.0078	1.1283	3.1515
	19.5040	1.1287	0.1654	0.0078	1.1271	3.1483
	19.5140	1.1276	0.1656	0.0078	1.1260	3.1450
	19.5240	1.1264	0.1636	0.0077	1.1248	3.1417
	19.5340	1.1252	0.1422	0.0067	1.1236	3.1385
	19.5440	1.1240	0.1266	0.0060	1.1224	3.1351
	19.5540	1.1229	0.1472	0.0070	1.1212	3.1318
	19.5640	1.1217	0.1748	0.0083	1.1201	3.1287
	19.5740	1.1206	0.1981	0.0094	1.1190	3.1255
	19.5840	1.1194	0.1953	0.0092	1.1178	3.1223
	19.5940	1.1183	0.1944	0.0092	1.1167	3.1190
	19.6040	1.1171	0.2155	0.0102	1.1155	3.1158
	19.6140	1.1159	0.1810	0.0086	1.1143	3.1125
	19.6240	1.1147	0.1660	0.0079	1.1131	3.1092
	19.6340	1.1136	0.1752	0.0083	1.1119	3.1059
	19.6440	1.1124	0.1938	0.0092	1.1107	3.1025
	19.6540	1.1112	0.2219	0.0105	1.1096	3.0992
	19.6640	1.1100	0.2349	0.0111	1.1084	3.0960
	19.6740	1.1089	0.2105	0.0100	1.1073	3.0929
	19.6840	1.1078	0.1806	0.0086	1.1062	3.0898
	19.6940	1.1066	0.1960	0.0093	1.1050	3.0865
	19.7040	1.1054	0.1909	0.0090	1.1038	3.0831
	19.7140	1.1042	0.1639	0.0078	1.1026	3.0798
	19.7240	1.1030	0.1420	0.0067	1.1014	3.0764
	19.7340	1.1018	0.1340	0.0063	1.1002	3.0731
	19.7440	1.1007	0.1190	0.0056	1.0991	3.0699
	19.7540	1.0995	0.1325	0.0063	1.0979	3.0667
	19.7640	1.0984	0.1324	0.0063	1.0967	3.0634
	19.7740	1.0972	0.1291	0.0061	1.0956	3.0602
	19.7840	1.0960	0.1272	0.0060	1.0944	3.0569
	19.7940	1.0949	0.1376	0.0065	1.0933	3.0537
	19.8040	1.0938	0.1602	0.0076	1.0921	3.0505
	19.8140	1.0926	0.1596	0.0076	1.0910	3.0472
	19.8240	1.0914	0.1710	0.0081	1.0898	3.0439
	19.8340	1.0902	0.1800	0.0085	1.0886	3.0406
	19.8440	1.0890	0.1925	0.0091	1.0874	3.0373
	19.8540	1.0879	0.1920	0.0091	1.0863	3.0342
	19.8640	1.0867	0.1864	0.0088	1.0851	3.0309
	19.8740	1.0856	0.1670	0.0079	1.0839	3.0276
	19.8840	1.0843	0.1403	0.0066	1.0827	3.0242
	19.8940	1.0831	0.1383	0.0065	1.0815	3.0209
	19.9040	1.0820	0.1512	0.0072	1.0804	3.0177
	19.9140	1.0808	0.1837	0.0087	1.0792	3.0145
	19.9240	1.0797	0.2255	0.0107	1.0781	3.0113
	19.9340	1.0785	0.2355	0.0112	1.0769	3.0080
	19.9440	1.0774	0.2097	0.0099	1.0758	3.0049
	19.9540	1.0763	0.1890	0.0089	1.0747	3.0017
[truncated: 38,473 more rows]
