# Supplementary material for: The influence of sample geometry and size on porcine aortic material properties from uniaxial tensile tests using custom-designed tissue cutters, clamps and molds
Source: PLoS One. 2021 Feb 8;16(2):e0244390. doi: 10.1371/journal.pone.0244390 (PMC7869995; doi:10.1371/journal.pone.0244390)
Supplement: S1 Dataset — (ZIP) [file pone.0244390.s001.zip › Date/RC10-4.csv]

1	ʱ��	λ��	��	����Ӧ��	����λ��	����Ӧ�� (λ��)
	(s)	(mm)	(N)	(MPa)	(mm)	(%)
	0.0000	0.0014	0.0711	0.0030	-0.0002	-0.0006
	0.0100	0.0014	0.0302	0.0013	-0.0002	-0.0006
	0.0200	0.0014	0.0034	0.0001	-0.0002	-0.0005
	0.0300	0.0015	0.0155	0.0007	-0.0001	-0.0002
	0.0400	0.0019	0.0288	0.0012	0.0003	0.0009
	0.0500	0.0027	0.0292	0.0012	0.0011	0.0031
	0.0600	0.0037	0.0374	0.0016	0.0022	0.0062
	0.0700	0.0049	0.0266	0.0011	0.0034	0.0096
	0.0800	0.0062	-0.0081	-0.0003	0.0047	0.0132
	0.0900	0.0076	-0.0272	-0.0011	0.0060	0.0170
	0.1000	0.0089	-0.0279	-0.0012	0.0073	0.0207
	0.1100	0.0102	-0.0261	-0.0011	0.0086	0.0243
	0.1200	0.0114	-0.0117	-0.0005	0.0098	0.0278
	0.1300	0.0126	0.0314	0.0013	0.0110	0.0312
	0.1400	0.0138	0.0464	0.0020	0.0123	0.0347
	0.1500	0.0151	0.0572	0.0024	0.0135	0.0381
	0.1600	0.0162	0.0576	0.0024	0.0146	0.0413
	0.1700	0.0173	0.0470	0.0020	0.0157	0.0445
	0.1800	0.0185	0.0239	0.0010	0.0169	0.0479
	0.1900	0.0197	0.0089	0.0004	0.0182	0.0513
	0.2000	0.0209	0.0064	0.0003	0.0193	0.0546
	0.2100	0.0221	-0.0119	-0.0005	0.0205	0.0579
	0.2200	0.0233	-0.0261	-0.0011	0.0217	0.0614
	0.2300	0.0246	-0.0464	-0.0020	0.0230	0.0650
	0.2400	0.0257	-0.0233	-0.0010	0.0242	0.0683
	0.2500	0.0269	-0.0043	-0.0002	0.0253	0.0716
	0.2600	0.0281	0.0011	0.0000	0.0266	0.0751
	0.2700	0.0294	0.0085	0.0004	0.0278	0.0786
	0.2800	0.0305	0.0285	0.0012	0.0289	0.0817
	0.2900	0.0316	0.0343	0.0014	0.0300	0.0849
	0.3000	0.0328	0.0376	0.0016	0.0312	0.0882
	0.3100	0.0340	0.0414	0.0017	0.0324	0.0917
	0.3200	0.0352	0.0326	0.0014	0.0336	0.0950
	0.3300	0.0364	0.0030	0.0001	0.0348	0.0983
	0.3400	0.0375	-0.0024	-0.0001	0.0360	0.1016
	0.3500	0.0387	0.0071	0.0003	0.0371	0.1049
	0.3600	0.0398	0.0390	0.0016	0.0383	0.1082
	0.3700	0.0410	0.0787	0.0033	0.0394	0.1113
	0.3800	0.0421	0.0810	0.0034	0.0406	0.1146
	0.3900	0.0433	0.0754	0.0032	0.0418	0.1180
	0.4000	0.0445	0.0634	0.0027	0.0429	0.1213
	0.4100	0.0457	0.0558	0.0024	0.0441	0.1246
	0.4200	0.0469	0.0404	0.0017	0.0454	0.1282
	0.4300	0.0481	0.0396	0.0017	0.0466	0.1315
	0.4400	0.0492	0.0230	0.0010	0.0476	0.1345
	0.4500	0.0503	-0.0177	-0.0007	0.0488	0.1377
	0.4600	0.0515	-0.0185	-0.0008	0.0500	0.1412
	0.4700	0.0527	-0.0346	-0.0015	0.0512	0.1445
	0.4800	0.0539	-0.0447	-0.0019	0.0523	0.1478
	0.4900	0.0551	-0.0497	-0.0021	0.0535	0.1511
	0.5000	0.0563	-0.0437	-0.0018	0.0547	0.1546
	0.5100	0.0575	-0.0132	-0.0006	0.0560	0.1581
	0.5200	0.0587	0.0184	0.0008	0.0571	0.1614
	0.5300	0.0598	0.0041	0.0002	0.0583	0.1646
	0.5400	0.0610	-0.0141	-0.0006	0.0595	0.1680
	0.5500	0.0623	-0.0121	-0.0005	0.0607	0.1715
	0.5600	0.0634	0.0097	0.0004	0.0618	0.1747
	0.5700	0.0645	0.0343	0.0014	0.0629	0.1778
	0.5800	0.0657	0.0338	0.0014	0.0641	0.1811
	0.5900	0.0669	0.0174	0.0007	0.0653	0.1845
	0.6000	0.0680	0.0189	0.0008	0.0665	0.1878
	0.6100	0.0691	0.0314	0.0013	0.0676	0.1909
	0.6200	0.0704	0.0230	0.0010	0.0688	0.1943
	0.6300	0.0716	-0.0190	-0.0008	0.0700	0.1978
	0.6400	0.0728	-0.0227	-0.0010	0.0712	0.2011
	0.6500	0.0739	0.0156	0.0007	0.0723	0.2043
	0.6600	0.0751	0.0230	0.0010	0.0735	0.2077
	0.6700	0.0763	0.0095	0.0004	0.0747	0.2111
	0.6800	0.0774	0.0140	0.0006	0.0758	0.2142
	0.6900	0.0786	0.0076	0.0003	0.0770	0.2176
	0.7000	0.0798	0.0218	0.0009	0.0782	0.2210
	0.7100	0.0809	0.0134	0.0006	0.0794	0.2242
	0.7200	0.0821	0.0208	0.0009	0.0805	0.2275
	0.7300	0.0832	0.0595	0.0025	0.0817	0.2307
	0.7400	0.0844	0.0841	0.0035	0.0829	0.2341
	0.7500	0.0856	0.1004	0.0042	0.0841	0.2375
	0.7600	0.0868	0.0777	0.0033	0.0853	0.2409
	0.7700	0.0879	0.0345	0.0015	0.0864	0.2440
	0.7800	0.0891	0.0155	0.0007	0.0875	0.2473
	0.7900	0.0903	0.0249	0.0010	0.0888	0.2508
	0.8000	0.0915	0.0246	0.0010	0.0899	0.2540
	0.8100	0.0926	0.0459	0.0019	0.0911	0.2572
	0.8200	0.0938	0.0515	0.0022	0.0923	0.2606
	0.8300	0.0951	0.0407	0.0017	0.0935	0.2641
	0.8400	0.0962	0.0758	0.0032	0.0947	0.2674
	0.8500	0.0974	0.1081	0.0046	0.0958	0.2706
	0.8600	0.0985	0.1145	0.0048	0.0970	0.2740
	0.8700	0.0998	0.0994	0.0042	0.0982	0.2774
	0.8800	0.1009	0.0807	0.0034	0.0994	0.2807
	0.8900	0.1021	0.0427	0.0018	0.1005	0.2839
	0.9000	0.1033	0.0399	0.0017	0.1017	0.2874
	0.9100	0.1045	0.0584	0.0025	0.1029	0.2908
	0.9200	0.1056	0.0415	0.0017	0.1041	0.2940
	0.9300	0.1068	0.0524	0.0022	0.1052	0.2973
	0.9400	0.1080	0.0675	0.0028	0.1064	0.3007
	0.9500	0.1092	0.0793	0.0033	0.1076	0.3040
	0.9600	0.1103	0.0950	0.0040	0.1087	0.3071
	0.9700	0.1114	0.1020	0.0043	0.1099	0.3104
	0.9800	0.1126	0.0791	0.0033	0.1111	0.3137
	0.9900	0.1138	0.0571	0.0024	0.1123	0.3171
	1.0000	0.1150	0.0436	0.0018	0.1134	0.3205
	1.0100	0.1162	0.0517	0.0022	0.1146	0.3237
	1.0200	0.1174	0.0483	0.0020	0.1158	0.3271
	1.0300	0.1186	0.0290	0.0012	0.1171	0.3307
	1.0400	0.1198	0.0265	0.0011	0.1182	0.3340
	1.0500	0.1210	0.0372	0.0016	0.1194	0.3373
	1.0600	0.1221	0.0419	0.0018	0.1206	0.3406
	1.0700	0.1233	0.0565	0.0024	0.1217	0.3439
	1.0800	0.1244	0.0853	0.0036	0.1229	0.3471
	1.0900	0.1256	0.1149	0.0048	0.1240	0.3504
	1.1000	0.1268	0.1170	0.0049	0.1252	0.3537
	1.1100	0.1280	0.1156	0.0049	0.1264	0.3571
	1.1200	0.1291	0.1183	0.0050	0.1276	0.3604
	1.1300	0.1303	0.1020	0.0043	0.1287	0.3636
	1.1400	0.1315	0.0717	0.0030	0.1299	0.3670
	1.1500	0.1327	0.0296	0.0012	0.1311	0.3704
	1.1600	0.1339	0.0487	0.0021	0.1323	0.3738
	1.1700	0.1351	0.0843	0.0036	0.1335	0.3772
	1.1800	0.1363	0.1096	0.0046	0.1347	0.3805
	1.1900	0.1375	0.0841	0.0035	0.1359	0.3839
	1.2000	0.1386	0.0463	0.0020	0.1371	0.3872
	1.2100	0.1398	0.0393	0.0017	0.1382	0.3904
	1.2200	0.1410	0.0365	0.0015	0.1394	0.3938
	1.2300	0.1422	0.0420	0.0018	0.1406	0.3973
	1.2400	0.1434	0.0545	0.0023	0.1418	0.4006
	1.2500	0.1445	0.0544	0.0023	0.1429	0.4038
	1.2600	0.1456	0.0637	0.0027	0.1441	0.4070
	1.2700	0.1468	0.0829	0.0035	0.1452	0.4103
	1.2800	0.1479	0.1078	0.0045	0.1464	0.4134
	1.2900	0.1491	0.1044	0.0044	0.1475	0.4167
	1.3000	0.1503	0.1008	0.0042	0.1487	0.4201
	1.3100	0.1515	0.0787	0.0033	0.1499	0.4236
	1.3200	0.1526	0.0556	0.0023	0.1511	0.4268
	1.3300	0.1538	0.0453	0.0019	0.1523	0.4301
	1.3400	0.1550	0.0335	0.0014	0.1535	0.4335
	1.3500	0.1562	0.0293	0.0012	0.1547	0.4369
	1.3600	0.1573	0.0215	0.0009	0.1558	0.4401
	1.3700	0.1585	0.0380	0.0016	0.1569	0.4432
	1.3800	0.1596	0.0697	0.0029	0.1580	0.4465
	1.3900	0.1607	0.0719	0.0030	0.1592	0.4497
	1.4000	0.1619	0.0771	0.0032	0.1604	0.4530
	1.4100	0.1631	0.0433	0.0018	0.1615	0.4563
	1.4200	0.1642	0.0063	0.0003	0.1627	0.4595
	1.4300	0.1654	0.0164	0.0007	0.1638	0.4628
	1.4400	0.1665	0.0492	0.0021	0.1649	0.4660
	1.4500	0.1677	0.0630	0.0027	0.1661	0.4692
	1.4600	0.1689	0.0852	0.0036	0.1673	0.4726
	1.4700	0.1701	0.1136	0.0048	0.1685	0.4760
	1.4800	0.1712	0.1372	0.0058	0.1697	0.4793
	1.4900	0.1724	0.1212	0.0051	0.1708	0.4826
	1.5000	0.1736	0.1136	0.0048	0.1720	0.4860
	1.5100	0.1748	0.1070	0.0045	0.1732	0.4894
	1.5200	0.1759	0.0969	0.0041	0.1744	0.4926
	1.5300	0.1771	0.0823	0.0035	0.1755	0.4958
	1.5400	0.1783	0.0689	0.0029	0.1767	0.4993
	1.5500	0.1795	0.0534	0.0022	0.1779	0.5026
	1.5600	0.1806	0.0629	0.0027	0.1790	0.5058
	1.5700	0.1818	0.0806	0.0034	0.1802	0.5090
	1.5800	0.1830	0.0798	0.0034	0.1814	0.5125
	1.5900	0.1842	0.0448	0.0019	0.1827	0.5160
	1.6000	0.1854	0.0381	0.0016	0.1838	0.5193
	1.6100	0.1865	0.0428	0.0018	0.1850	0.5225
	1.6200	0.1877	0.0510	0.0021	0.1861	0.5258
	1.6300	0.1888	0.0645	0.0027	0.1873	0.5290
	1.6400	0.1900	0.0828	0.0035	0.1884	0.5323
	1.6500	0.1911	0.1160	0.0049	0.1896	0.5355
	1.6600	0.1924	0.1197	0.0050	0.1908	0.5390
	1.6700	0.1936	0.0842	0.0035	0.1921	0.5426
	1.6800	0.1948	0.0697	0.0029	0.1932	0.5459
	1.6900	0.1959	0.0613	0.0026	0.1943	0.5489
	1.7000	0.1970	0.0542	0.0023	0.1954	0.5521
	1.7100	0.1982	0.0576	0.0024	0.1966	0.5554
	1.7200	0.1993	0.0752	0.0032	0.1978	0.5586
	1.7300	0.2005	0.0820	0.0035	0.1989	0.5619
	1.7400	0.2016	0.0901	0.0038	0.2001	0.5652
	1.7500	0.2028	0.0893	0.0038	0.2012	0.5685
	1.7600	0.2039	0.0798	0.0034	0.2024	0.5717
	1.7700	0.2051	0.0841	0.0035	0.2035	0.5750
	1.7800	0.2063	0.0803	0.0034	0.2047	0.5784
	1.7900	0.2075	0.0554	0.0023	0.2059	0.5817
	1.8000	0.2087	0.0457	0.0019	0.2071	0.5850
	1.8100	0.2098	0.0752	0.0032	0.2082	0.5882
	1.8200	0.2109	0.0724	0.0030	0.2094	0.5914
	1.8300	0.2121	0.0487	0.0021	0.2105	0.5947
	1.8400	0.2132	0.0483	0.0020	0.2116	0.5978
	1.8500	0.2144	0.0288	0.0012	0.2128	0.6011
	1.8600	0.2156	0.0288	0.0012	0.2140	0.6046
	1.8700	0.2167	0.0533	0.0022	0.2152	0.6079
	1.8800	0.2179	0.0737	0.0031	0.2163	0.6111
	1.8900	0.2191	0.0599	0.0025	0.2175	0.6144
	1.9000	0.2202	0.0785	0.0033	0.2187	0.6178
	1.9100	0.2214	0.1150	0.0048	0.2198	0.6210
	1.9200	0.2225	0.1248	0.0053	0.2209	0.6241
	1.9300	0.2236	0.1061	0.0045	0.2221	0.6273
	1.9400	0.2249	0.0625	0.0026	0.2233	0.6309
	1.9500	0.2261	0.0252	0.0011	0.2246	0.6344
	1.9600	0.2273	0.0225	0.0009	0.2257	0.6377
	1.9700	0.2285	0.0108	0.0005	0.2269	0.6410
	1.9800	0.2297	0.0211	0.0009	0.2282	0.6445
	1.9900	0.2309	0.0111	0.0005	0.2293	0.6479
	2.0000	0.2320	-0.0054	-0.0002	0.2305	0.6510
	2.0100	0.2332	0.0139	0.0006	0.2317	0.6544
	2.0200	0.2344	0.0536	0.0023	0.2329	0.6578
	2.0300	0.2355	0.0686	0.0029	0.2340	0.6609
	2.0400	0.2366	0.0553	0.0023	0.2350	0.6640
	2.0500	0.2377	0.0493	0.0021	0.2362	0.6672
	2.0600	0.2389	0.0566	0.0024	0.2373	0.6704
	2.0700	0.2401	0.0529	0.0022	0.2385	0.6739
	2.0800	0.2413	0.0550	0.0023	0.2398	0.6774
	2.0900	0.2425	0.0946	0.0040	0.2409	0.6807
	2.1000	0.2437	0.1160	0.0049	0.2421	0.6840
	2.1100	0.2448	0.1114	0.0047	0.2433	0.6873
	2.1200	0.2459	0.0793	0.0033	0.2444	0.6903
	2.1300	0.2471	0.0735	0.0031	0.2455	0.6936
	2.1400	0.2483	0.0512	0.0022	0.2468	0.6971
	2.1500	0.2496	0.0293	0.0012	0.2480	0.7006
	2.1600	0.2506	0.0097	0.0004	0.2491	0.7036
	2.1700	0.2517	0.0146	0.0006	0.2502	0.7067
	2.1800	0.2529	0.0091	0.0004	0.2513	0.7100
	2.1900	0.2540	0.0295	0.0012	0.2525	0.7132
	2.2000	0.2552	0.0921	0.0039	0.2536	0.7165
	2.2100	0.2564	0.1409	0.0059	0.2548	0.7199
	2.2200	0.2577	0.1757	0.0074	0.2561	0.7234
	2.2300	0.2588	0.1960	0.0083	0.2573	0.7267
	2.2400	0.2599	0.1737	0.0073	0.2584	0.7299
	2.2500	0.2611	0.1157	0.0049	0.2596	0.7332
	2.2600	0.2623	0.0721	0.0030	0.2607	0.7366
	2.2700	0.2634	0.0477	0.0020	0.2619	0.7397
	2.2800	0.2646	0.0393	0.0017	0.2630	0.7431
	2.2900	0.2658	0.0194	0.0008	0.2642	0.7465
	2.3000	0.2670	0.0147	0.0006	0.2655	0.7499
	2.3100	0.2682	0.0294	0.0012	0.2667	0.7533
	2.3200	0.2694	0.0263	0.0011	0.2679	0.7567
	2.3300	0.2705	0.0118	0.0005	0.2690	0.7598
	2.3400	0.2717	0.0098	0.0004	0.2701	0.7631
	2.3500	0.2728	0.0242	0.0010	0.2713	0.7663
	2.3600	0.2739	0.0194	0.0008	0.2724	0.7695
	2.3700	0.2751	-0.0151	-0.0006	0.2735	0.7727
	2.3800	0.2763	-0.0099	-0.0004	0.2747	0.7761
	2.3900	0.2775	0.0299	0.0013	0.2759	0.7794
	2.4000	0.2786	0.0525	0.0022	0.2771	0.7828
	2.4100	0.2799	0.0610	0.0026	0.2783	0.7862
	2.4200	0.2811	0.0536	0.0023	0.2795	0.7896
	2.4300	0.2822	0.0389	0.0016	0.2806	0.7928
	2.4400	0.2833	0.0136	0.0006	0.2818	0.7960
	2.4500	0.2845	-0.0029	-0.0001	0.2829	0.7993
	2.4600	0.2857	0.0295	0.0012	0.2841	0.8027
	2.4700	0.2869	0.0848	0.0036	0.2853	0.8060
	2.4800	0.2880	0.1346	0.0057	0.2865	0.8092
	2.4900	0.2892	0.1524	0.0064	0.2876	0.8125
	2.5000	0.2903	0.1642	0.0069	0.2888	0.8158
	2.5100	0.2915	0.1764	0.0074	0.2900	0.8192
	2.5200	0.2927	0.1603	0.0068	0.2912	0.8225
	2.5300	0.2939	0.1137	0.0048	0.2923	0.8257
	2.5400	0.2950	0.0882	0.0037	0.2935	0.8290
	2.5500	0.2962	0.0685	0.0029	0.2946	0.8323
	2.5600	0.2974	0.0538	0.0023	0.2958	0.8357
	2.5700	0.2985	0.0578	0.0024	0.2970	0.8389
	2.5800	0.2998	0.0308	0.0013	0.2982	0.8424
	2.5900	0.3010	0.0340	0.0014	0.2994	0.8458
	2.6000	0.3021	0.0601	0.0025	0.3006	0.8491
	2.6100	0.3033	0.1031	0.0043	0.3017	0.8524
	2.6200	0.3045	0.1530	0.0064	0.3029	0.8557
	2.6300	0.3056	0.1573	0.0066	0.3041	0.8590
	2.6400	0.3067	0.1742	0.0073	0.3051	0.8620
	2.6500	0.3078	0.1468	0.0062	0.3063	0.8652
	2.6600	0.3090	0.1048	0.0044	0.3075	0.8685
	2.6700	0.3102	0.0867	0.0037	0.3086	0.8718
	2.6800	0.3113	0.0899	0.0038	0.3098	0.8751
	2.6900	0.3125	0.0969	0.0041	0.3110	0.8785
	2.7000	0.3137	0.0989	0.0042	0.3122	0.8819
	2.7100	0.3149	0.0945	0.0040	0.3133	0.8851
	2.7200	0.3160	0.0799	0.0034	0.3145	0.8884
	2.7300	0.3172	0.0984	0.0041	0.3156	0.8915
	2.7400	0.3183	0.1132	0.0048	0.3167	0.8947
	2.7500	0.3195	0.1077	0.0045	0.3179	0.8981
	2.7600	0.3207	0.1066	0.0045	0.3191	0.9014
	2.7700	0.3219	0.1084	0.0046	0.3203	0.9049
	2.7800	0.3231	0.1165	0.0049	0.3215	0.9084
	2.7900	0.3243	0.1171	0.0049	0.3227	0.9117
	2.8000	0.3254	0.1348	0.0057	0.3238	0.9148
	2.8100	0.3265	0.1575	0.0066	0.3249	0.9180
	2.8200	0.3277	0.1393	0.0059	0.3262	0.9214
	2.8300	0.3289	0.1135	0.0048	0.3274	0.9248
	2.8400	0.3300	0.1111	0.0047	0.3285	0.9279
	2.8500	0.3312	0.1201	0.0051	0.3296	0.9311
	2.8600	0.3323	0.0976	0.0041	0.3308	0.9344
	2.8700	0.3335	0.1152	0.0049	0.3320	0.9378
	2.8800	0.3347	0.1206	0.0051	0.3331	0.9411
	2.8900	0.3359	0.1157	0.0049	0.3343	0.9444
	2.9000	0.3370	0.1114	0.0047	0.3355	0.9477
	2.9100	0.3382	0.1206	0.0051	0.3366	0.9509
	2.9200	0.3393	0.1213	0.0051	0.3377	0.9540
	2.9300	0.3405	0.1237	0.0052	0.3389	0.9574
	2.9400	0.3416	0.1021	0.0043	0.3401	0.9607
	2.9500	0.3427	0.1005	0.0042	0.3411	0.9637
	2.9600	0.3438	0.0885	0.0037	0.3423	0.9669
	2.9700	0.3451	0.0598	0.0025	0.3435	0.9703
	2.9800	0.3463	0.0508	0.0021	0.3447	0.9738
	2.9900	0.3475	0.0516	0.0022	0.3459	0.9772
	3.0000	0.3486	0.0835	0.0035	0.3471	0.9804
	3.0100	0.3498	0.1185	0.0050	0.3482	0.9837
	3.0200	0.3510	0.1151	0.0049	0.3494	0.9871
	3.0300	0.3522	0.1031	0.0043	0.3506	0.9905
	3.0400	0.3533	0.1018	0.0043	0.3517	0.9937
	3.0500	0.3545	0.0931	0.0039	0.3529	0.9969
	3.0600	0.3557	0.0643	0.0027	0.3541	1.0003
	3.0700	0.3569	0.0654	0.0028	0.3553	1.0037
	3.0800	0.3580	0.0891	0.0038	0.3564	1.0069
	3.0900	0.3591	0.1026	0.0043	0.3576	1.0101
	3.1000	0.3604	0.0916	0.0039	0.3588	1.0136
	3.1100	0.3615	0.0851	0.0036	0.3600	1.0169
	3.1200	0.3627	0.1085	0.0046	0.3611	1.0202
	3.1300	0.3639	0.1188	0.0050	0.3623	1.0235
	3.1400	0.3651	0.0977	0.0041	0.3635	1.0269
	3.1500	0.3662	0.0824	0.0035	0.3647	1.0302
	3.1600	0.3673	0.0707	0.0030	0.3658	1.0333
	3.1700	0.3685	0.0276	0.0012	0.3670	1.0367
	3.1800	0.3697	0.0043	0.0002	0.3681	1.0399
	3.1900	0.3709	0.0203	0.0009	0.3693	1.0433
	3.2000	0.3720	0.0543	0.0023	0.3705	1.0465
	3.2100	0.3732	0.0730	0.0031	0.3716	1.0498
	3.2200	0.3744	0.0888	0.0037	0.3728	1.0533
	3.2300	0.3756	0.1224	0.0052	0.3740	1.0567
	3.2400	0.3768	0.1359	0.0057	0.3752	1.0600
	3.2500	0.3779	0.1242	0.0052	0.3763	1.0630
	3.2600	0.3790	0.1018	0.0043	0.3774	1.0663
	3.2700	0.3802	0.0809	0.0034	0.3786	1.0697
	3.2800	0.3814	0.0681	0.0029	0.3798	1.0730
	3.2900	0.3826	0.0876	0.0037	0.3810	1.0763
	3.3000	0.3837	0.1143	0.0048	0.3822	1.0796
	3.3100	0.3849	0.1156	0.0049	0.3833	1.0828
	3.3200	0.3860	0.1139	0.0048	0.3845	1.0861
	3.3300	0.3873	0.1195	0.0050	0.3857	1.0896
	3.3400	0.3884	0.1537	0.0065	0.3869	1.0929
	3.3500	0.3896	0.1750	0.0074	0.3881	1.0963
	3.3600	0.3908	0.1522	0.0064	0.3893	1.0996
	3.3700	0.3920	0.1115	0.0047	0.3904	1.1028
	3.3800	0.3931	0.0634	0.0027	0.3915	1.1060
	3.3900	0.3943	0.0348	0.0015	0.3927	1.1094
	3.4000	0.3955	0.0408	0.0017	0.3939	1.1127
	3.4100	0.3967	0.0452	0.0019	0.3951	1.1161
	3.4200	0.3978	0.0529	0.0022	0.3962	1.1193
	3.4300	0.3990	0.0646	0.0027	0.3974	1.1226
	3.4400	0.4001	0.0703	0.0030	0.3985	1.1258
	3.4500	0.4012	0.0726	0.0031	0.3996	1.1290
	3.4600	0.4024	0.0813	0.0034	0.4008	1.1323
	3.4700	0.4036	0.0871	0.0037	0.4020	1.1356
	3.4800	0.4047	0.0537	0.0023	0.4032	1.1390
	3.4900	0.4059	0.0637	0.0027	0.4044	1.1424
	3.5000	0.4072	0.0710	0.0030	0.4056	1.1458
	3.5100	0.4083	0.0892	0.0038	0.4068	1.1491
	3.5200	0.4094	0.1231	0.0052	0.4079	1.1522
	3.5300	0.4106	0.1392	0.0059	0.4090	1.1555
	3.5400	0.4118	0.1495	0.0063	0.4102	1.1589
	3.5500	0.4129	0.1550	0.0065	0.4114	1.1621
	3.5600	0.4141	0.1513	0.0064	0.4125	1.1653
	3.5700	0.4153	0.1248	0.0053	0.4137	1.1687
	3.5800	0.4164	0.0828	0.0035	0.4148	1.1719
	3.5900	0.4176	0.0750	0.0032	0.4160	1.1752
	3.6000	0.4188	0.1077	0.0045	0.4172	1.1785
	3.6100	0.4199	0.1248	0.0053	0.4184	1.1818
	3.6200	0.4211	0.1501	0.0063	0.4195	1.1851
	3.6300	0.4222	0.1359	0.0057	0.4207	1.1884
	3.6400	0.4234	0.1090	0.0046	0.4218	1.1917
	3.6500	0.4246	0.1056	0.0044	0.4230	1.1950
	3.6600	0.4257	0.1247	0.0053	0.4242	1.1982
	3.6700	0.4269	0.1087	0.0046	0.4253	1.2015
	3.6800	0.4280	0.1284	0.0054	0.4265	1.2048
	3.6900	0.4292	0.1508	0.0064	0.4276	1.2081
	3.7000	0.4304	0.1465	0.0062	0.4289	1.2115
	3.7100	0.4316	0.1332	0.0056	0.4300	1.2148
	3.7200	0.4327	0.1258	0.0053	0.4312	1.2180
	3.7300	0.4338	0.1268	0.0053	0.4323	1.2211
	3.7400	0.4350	0.1326	0.0056	0.4334	1.2245
	3.7500	0.4362	0.1403	0.0059	0.4346	1.2279
	3.7600	0.4374	0.1221	0.0051	0.4358	1.2312
	3.7700	0.4386	0.0968	0.0041	0.4371	1.2347
	3.7800	0.4398	0.1063	0.0045	0.4383	1.2381
	3.7900	0.4409	0.1092	0.0046	0.4394	1.2412
	3.8000	0.4420	0.1061	0.0045	0.4405	1.2443
	3.8100	0.4432	0.1268	0.0053	0.4416	1.2475
	3.8200	0.4443	0.1372	0.0058	0.4427	1.2507
	3.8300	0.4454	0.1172	0.0049	0.4439	1.2539
	3.8400	0.4466	0.1162	0.0049	0.4450	1.2572
	3.8500	0.4478	0.1217	0.0051	0.4462	1.2606
	3.8600	0.4490	0.1132	0.0048	0.4475	1.2640
	3.8700	0.4502	0.1233	0.0052	0.4487	1.2674
	3.8800	0.4514	0.1107	0.0047	0.4499	1.2708
	3.8900	0.4526	0.0761	0.0032	0.4510	1.2741
	3.9000	0.4537	0.0755	0.0032	0.4522	1.2774
	3.9100	0.4548	0.1072	0.0045	0.4533	1.2805
	3.9200	0.4559	0.1360	0.0057	0.4544	1.2836
	3.9300	0.4571	0.1431	0.0060	0.4555	1.2868
	3.9400	0.4582	0.1498	0.0063	0.4567	1.2900
	3.9500	0.4594	0.1434	0.0060	0.4578	1.2934
	3.9600	0.4606	0.1384	0.0058	0.4590	1.2967
	3.9700	0.4617	0.1376	0.0058	0.4602	1.3000
	3.9800	0.4629	0.1395	0.0059	0.4614	1.3033
	3.9900	0.4641	0.1668	0.0070	0.4625	1.3066
	4.0000	0.4653	0.1632	0.0069	0.4637	1.3100
	4.0100	0.4664	0.1389	0.0059	0.4649	1.3132
	4.0200	0.4676	0.1358	0.0057	0.4661	1.3166
	4.0300	0.4688	0.1473	0.0062	0.4672	1.3199
	4.0400	0.4700	0.1535	0.0065	0.4684	1.3233
	4.0500	0.4712	0.1355	0.0057	0.4696	1.3267
	4.0600	0.4724	0.1024	0.0043	0.4708	1.3300
	4.0700	0.4735	0.0819	0.0035	0.4720	1.3333
	4.0800	0.4747	0.0727	0.0031	0.4731	1.3366
	4.0900	0.4759	0.0626	0.0026	0.4743	1.3399
	4.1000	0.4770	0.0521	0.0022	0.4755	1.3432
	4.1100	0.4782	0.0566	0.0024	0.4766	1.3465
	4.1200	0.4793	0.0622	0.0026	0.4778	1.3496
	4.1300	0.4804	0.0895	0.0038	0.4789	1.3528
	4.1400	0.4817	0.1017	0.0043	0.4801	1.3563
	4.1500	0.4829	0.1137	0.0048	0.4814	1.3598
	4.1600	0.4841	0.1098	0.0046	0.4825	1.3630
	4.1700	0.4852	0.0606	0.0026	0.4836	1.3662
	4.1800	0.4864	0.0235	0.0010	0.4848	1.3695
	4.1900	0.4876	0.0491	0.0021	0.4860	1.3730
	4.2000	0.4887	0.0964	0.0041	0.4872	1.3762
	4.2100	0.4899	0.1384	0.0058	0.4883	1.3795
	4.2200	0.4910	0.1654	0.0070	0.4895	1.3827
	4.2300	0.4922	0.1520	0.0064	0.4906	1.3859
	4.2400	0.4933	0.1331	0.0056	0.4917	1.3890
	4.2500	0.4943	0.1383	0.0058	0.4928	1.3921
	4.2600	0.4955	0.1261	0.0053	0.4939	1.3952
	4.2700	0.4966	0.0896	0.0038	0.4951	1.3986
	4.2800	0.4979	0.0430	0.0018	0.4964	1.4022
	4.2900	0.4992	0.0247	0.0010	0.4976	1.4057
	4.3000	0.5003	0.0357	0.0015	0.4987	1.4089
	4.3100	0.5015	0.0653	0.0028	0.4999	1.4122
	4.3200	0.5026	0.1082	0.0046	0.5010	1.4154
	4.3300	0.5037	0.1515	0.0064	0.5022	1.4186
	4.3400	0.5049	0.1654	0.0070	0.5033	1.4218
	4.3500	0.5061	0.1386	0.0058	0.5045	1.4252
	4.3600	0.5073	0.1230	0.0052	0.5057	1.4286
	4.3700	0.5084	0.1097	0.0046	0.5068	1.4317
	4.3800	0.5095	0.1012	0.0043	0.5080	1.4350
	4.3900	0.5107	0.1233	0.0052	0.5091	1.4383
	4.4000	0.5119	0.1304	0.0055	0.5103	1.4416
	4.4100	0.5131	0.1273	0.0054	0.5115	1.4450
	4.4200	0.5143	0.0985	0.0041	0.5127	1.4484
	4.4300	0.5154	0.0686	0.0029	0.5139	1.4517
	4.4400	0.5166	0.0800	0.0034	0.5150	1.4549
	4.4500	0.5177	0.1097	0.0046	0.5162	1.4582
	4.4600	0.5189	0.1262	0.0053	0.5173	1.4614
	4.4700	0.5201	0.1247	0.0053	0.5185	1.4648
	4.4800	0.5212	0.1223	0.0052	0.5197	1.4681
	4.4900	0.5224	0.0938	0.0040	0.5209	1.4714
	4.5000	0.5236	0.0774	0.0033	0.5221	1.4748
	4.5100	0.5248	0.0869	0.0037	0.5232	1.4780
	4.5200	0.5260	0.1005	0.0042	0.5244	1.4814
	4.5300	0.5271	0.0904	0.0038	0.5256	1.4847
	4.5400	0.5283	0.0925	0.0039	0.5267	1.4880
	4.5500	0.5294	0.1024	0.0043	0.5279	1.4912
	4.5600	0.5306	0.1067	0.0045	0.5290	1.4945
	4.5700	0.5318	0.1295	0.0055	0.5302	1.4979
	4.5800	0.5330	0.1410	0.0059	0.5314	1.5012
	4.5900	0.5342	0.1497	0.0063	0.5326	1.5046
	4.6000	0.5354	0.1679	0.0071	0.5338	1.5079
	4.6100	0.5365	0.1772	0.0075	0.5349	1.5111
	4.6200	0.5376	0.1711	0.0072	0.5360	1.5143
	4.6300	0.5387	0.1718	0.0072	0.5372	1.5175
	4.6400	0.5399	0.1637	0.0069	0.5384	1.5209
	4.6500	0.5411	0.1549	0.0065	0.5396	1.5242
	4.6600	0.5423	0.1386	0.0058	0.5407	1.5275
	4.6700	0.5434	0.1471	0.0062	0.5419	1.5308
	4.6800	0.5446	0.1234	0.0052	0.5431	1.5341
	4.6900	0.5458	0.0883	0.0037	0.5442	1.5374
	4.7000	0.5469	0.1058	0.0045	0.5454	1.5406
	4.7100	0.5481	0.1225	0.0052	0.5465	1.5440
	4.7200	0.5493	0.1408	0.0059	0.5477	1.5474
	4.7300	0.5505	0.1401	0.0059	0.5490	1.5508
	4.7400	0.5517	0.1341	0.0057	0.5501	1.5540
	4.7500	0.5528	0.1246	0.0052	0.5512	1.5572
	4.7600	0.5539	0.1201	0.0051	0.5524	1.5604
	4.7700	0.5551	0.1425	0.0060	0.5535	1.5637
	4.7800	0.5563	0.1596	0.0067	0.5548	1.5671
	4.7900	0.5575	0.1658	0.0070	0.5559	1.5705
	4.8000	0.5587	0.1720	0.0072	0.5571	1.5737
	4.8100	0.5598	0.1643	0.0069	0.5582	1.5770
	4.8200	0.5610	0.1369	0.0058	0.5594	1.5803
	4.8300	0.5622	0.1366	0.0058	0.5606	1.5836
	4.8400	0.5633	0.1634	0.0069	0.5617	1.5869
	4.8500	0.5644	0.1921	0.0081	0.5629	1.5901
	4.8600	0.5656	0.1776	0.0075	0.5640	1.5934
	4.8700	0.5668	0.1682	0.0071	0.5652	1.5967
	4.8800	0.5679	0.1732	0.0073	0.5663	1.5998
	4.8900	0.5690	0.2100	0.0088	0.5675	1.6031
	4.9000	0.5703	0.2242	0.0094	0.5687	1.6066
	4.9100	0.5715	0.2077	0.0088	0.5699	1.6100
	4.9200	0.5727	0.1733	0.0073	0.5711	1.6135
	4.9300	0.5739	0.1410	0.0059	0.5723	1.6167
	4.9400	0.5750	0.1188	0.0050	0.5734	1.6198
	4.9500	0.5761	0.0917	0.0039	0.5745	1.6230
	4.9600	0.5773	0.0875	0.0037	0.5757	1.6265
	4.9700	0.5785	0.0834	0.0035	0.5769	1.6298
	4.9800	0.5797	0.1008	0.0042	0.5781	1.6332
	4.9900	0.5809	0.0901	0.0038	0.5793	1.6366
	5.0000	0.5820	0.0832	0.0035	0.5805	1.6398
	5.0100	0.5832	0.0774	0.0033	0.5816	1.6430
	5.0200	0.5843	0.0752	0.0032	0.5828	1.6463
	5.0300	0.5855	0.0871	0.0037	0.5840	1.6496
	5.0400	0.5867	0.0906	0.0038	0.5851	1.6529
	5.0500	0.5878	0.1124	0.0047	0.5862	1.6561
	5.0600	0.5890	0.1183	0.0050	0.5875	1.6595
	5.0700	0.5902	0.1278	0.0054	0.5886	1.6628
	5.0800	0.5913	0.1509	0.0064	0.5897	1.6660
	5.0900	0.5924	0.1627	0.0069	0.5909	1.6692
	5.1000	0.5936	0.1628	0.0069	0.5920	1.6725
	5.1100	0.5948	0.1515	0.0064	0.5932	1.6759
	5.1200	0.5960	0.1268	0.0053	0.5944	1.6792
	5.1300	0.5972	0.1224	0.0052	0.5956	1.6826
	5.1400	0.5983	0.1322	0.0056	0.5968	1.6858
	5.1500	0.5994	0.1448	0.0061	0.5979	1.6890
	5.1600	0.6006	0.1581	0.0067	0.5990	1.6921
	5.1700	0.6017	0.1557	0.0066	0.6001	1.6953
	5.1800	0.6029	0.1466	0.0062	0.6013	1.6986
	5.1900	0.6041	0.1563	0.0066	0.6025	1.7020
	5.2000	0.6053	0.1489	0.0063	0.6037	1.7054
	5.2100	0.6064	0.1578	0.0066	0.6049	1.7087
	5.2200	0.6076	0.1577	0.0066	0.6060	1.7120
	5.2300	0.6088	0.1517	0.0064	0.6072	1.7154
	5.2400	0.6100	0.1217	0.0051	0.6084	1.7187
	5.2500	0.6111	0.1048	0.0044	0.6095	1.7219
	5.2600	0.6123	0.0997	0.0042	0.6107	1.7252
	5.2700	0.6135	0.0972	0.0041	0.6119	1.7286
	5.2800	0.6147	0.1309	0.0055	0.6131	1.7320
	5.2900	0.6158	0.1479	0.0062	0.6143	1.7352
	5.3000	0.6170	0.1588	0.0067	0.6155	1.7387
	5.3100	0.6182	0.1372	0.0058	0.6167	1.7420
	5.3200	0.6194	0.1106	0.0047	0.6178	1.7453
	5.3300	0.6205	0.0938	0.0040	0.6189	1.7484
	5.3400	0.6216	0.0976	0.0041	0.6201	1.7516
	5.3500	0.6229	0.1202	0.0051	0.6213	1.7551
	5.3600	0.6240	0.1289	0.0054	0.6224	1.7583
	5.3700	0.6251	0.1376	0.0058	0.6236	1.7616
	5.3800	0.6263	0.1337	0.0056	0.6248	1.7649
	5.3900	0.6275	0.1519	0.0064	0.6259	1.7682
	5.4000	0.6286	0.1669	0.0070	0.6270	1.7713
	5.4100	0.6297	0.1661	0.0070	0.6281	1.7744
	5.4200	0.6309	0.1512	0.0064	0.6293	1.7777
	5.4300	0.6320	0.1326	0.0056	0.6305	1.7811
	5.4400	0.6333	0.1607	0.0068	0.6317	1.7845
	5.4500	0.6345	0.1753	0.0074	0.6329	1.7879
	5.4600	0.6357	0.1554	0.0065	0.6341	1.7913
	5.4700	0.6369	0.1422	0.0060	0.6353	1.7947
	5.4800	0.6380	0.1482	0.0062	0.6364	1.7979
	5.4900	0.6391	0.1422	0.0060	0.6376	1.8011
	5.5000	0.6404	0.1179	0.0050	0.6388	1.8046
	5.5100	0.6416	0.1019	0.0043	0.6401	1.8081
	5.5200	0.6427	0.1098	0.0046	0.6412	1.8113
	5.5300	0.6438	0.1270	0.0054	0.6422	1.8142
	5.5400	0.6449	0.1383	0.0058	0.6433	1.8174
	5.5500	0.6461	0.1635	0.0069	0.6445	1.8208
	5.5600	0.6473	0.1784	0.0075	0.6457	1.8242
	5.5700	0.6485	0.1592	0.0067	0.6469	1.8275
	5.5800	0.6496	0.1523	0.0064	0.6481	1.8307
	5.5900	0.6507	0.1548	0.0065	0.6492	1.8338
	5.6000	0.6518	0.1572	0.0066	0.6503	1.8370
	5.6100	0.6530	0.1732	0.0073	0.6514	1.8402
	5.6200	0.6542	0.1646	0.0069	0.6526	1.8436
	5.6300	0.6554	0.1693	0.0071	0.6539	1.8472
	5.6400	0.6566	0.1774	0.0075	0.6550	1.8505
	5.6500	0.6577	0.1714	0.0072	0.6561	1.8536
	5.6600	0.6589	0.1539	0.0065	0.6573	1.8569
	5.6700	0.6601	0.1120	0.0047	0.6585	1.8604
	5.6800	0.6613	0.0902	0.0038	0.6597	1.8636
	5.6900	0.6624	0.0974	0.0041	0.6608	1.8668
	5.7000	0.6636	0.1134	0.0048	0.6620	1.8701
	5.7100	0.6647	0.1404	0.0059	0.6631	1.8734
	5.7200	0.6659	0.1500	0.0063	0.6643	1.8766
	5.7300	0.6670	0.1533	0.0065	0.6655	1.8799
	5.7400	0.6682	0.1375	0.0058	0.6666	1.8832
	5.7500	0.6694	0.1308	0.0055	0.6678	1.8866
	5.7600	0.6706	0.1318	0.0056	0.6690	1.8899
	5.7700	0.6718	0.1257	0.0053	0.6702	1.8933
	5.7800	0.6730	0.1576	0.0066	0.6714	1.8967
	5.7900	0.6741	0.1487	0.0063	0.6726	1.8999
	5.8000	0.6752	0.1394	0.0059	0.6737	1.9031
	5.8100	0.6764	0.1102	0.0046	0.6749	1.9065
	5.8200	0.6776	0.1076	0.0045	0.6761	1.9098
	5.8300	0.6787	0.1185	0.0050	0.6772	1.9129
	5.8400	0.6799	0.1183	0.0050	0.6783	1.9161
	5.8500	0.6810	0.1145	0.0048	0.6795	1.9195
	5.8600	0.6822	0.1244	0.0052	0.6807	1.9229
	5.8700	0.6835	0.1277	0.0054	0.6819	1.9263
	5.8800	0.6846	0.1298	0.0055	0.6831	1.9296
	5.8900	0.6858	0.1431	0.0060	0.6842	1.9329
	5.9000	0.6870	0.1577	0.0066	0.6854	1.9363
	5.9100	0.6882	0.1481	0.0062	0.6867	1.9398
	5.9200	0.6894	0.1513	0.0064	0.6878	1.9431
	5.9300	0.6905	0.1821	0.0077	0.6890	1.9463
	5.9400	0.6917	0.2020	0.0085	0.6901	1.9496
	5.9500	0.6929	0.1932	0.0081	0.6913	1.9529
	5.9600	0.6940	0.1682	0.0071	0.6924	1.9561
	5.9700	0.6952	0.1531	0.0065	0.6936	1.9594
	5.9800	0.6964	0.1457	0.0061	0.6948	1.9628
	5.9900	0.6975	0.1564	0.0066	0.6959	1.9660
	6.0000	0.6986	0.1809	0.0076	0.6970	1.9691
	6.0100	0.6998	0.2133	0.0090	0.6982	1.9724
	6.0200	0.7009	0.1823	0.0077	0.6994	1.9757
	6.0300	0.7021	0.1474	0.0062	0.7005	1.9790
	6.0400	0.7032	0.1195	0.0050	0.7017	1.9822
	6.0500	0.7044	0.1055	0.0044	0.7028	1.9855
	6.0600	0.7056	0.0978	0.0041	0.7040	1.9889
	6.0700	0.7067	0.1080	0.0046	0.7052	1.9921
	6.0800	0.7079	0.1259	0.0053	0.7063	1.9953
	6.0900	0.7090	0.1436	0.0061	0.7075	1.9986
	6.1000	0.7102	0.1721	0.0073	0.7087	2.0020
	6.1100	0.7114	0.1643	0.0069	0.7099	2.0054
	6.1200	0.7126	0.1670	0.0070	0.7111	2.0087
	6.1300	0.7137	0.1804	0.0076	0.7122	2.0119
	6.1400	0.7149	0.1715	0.0072	0.7133	2.0151
	6.1500	0.7161	0.1595	0.0067	0.7145	2.0185
	6.1600	0.7172	0.1536	0.0065	0.7157	2.0218
	6.1700	0.7184	0.1294	0.0055	0.7169	2.0251
	6.1800	0.7197	0.1245	0.0052	0.7181	2.0286
	6.1900	0.7208	0.1223	0.0052	0.7193	2.0319
	6.2000	0.7219	0.1161	0.0049	0.7204	2.0351
	6.2100	0.7231	0.1013	0.0043	0.7215	2.0383
	6.2200	0.7243	0.0854	0.0036	0.7228	2.0418
	6.2300	0.7255	0.0919	0.0039	0.7239	2.0451
	6.2400	0.7267	0.1354	0.0057	0.7251	2.0484
	6.2500	0.7278	0.1782	0.0075	0.7262	2.0515
	6.2600	0.7289	0.2050	0.0086	0.7274	2.0547
	6.2700	0.7301	0.2123	0.0089	0.7285	2.0581
	6.2800	0.7313	0.2033	0.0086	0.7297	2.0613
	6.2900	0.7324	0.1877	0.0079	0.7308	2.0646
	6.3000	0.7336	0.1797	0.0076	0.7320	2.0680
	6.3100	0.7348	0.1848	0.0078	0.7332	2.0714
	6.3200	0.7359	0.2015	0.0085	0.7344	2.0746
	6.3300	0.7371	0.1981	0.0083	0.7356	2.0780
	6.3400	0.7384	0.1825	0.0077	0.7368	2.0815
	6.3500	0.7396	0.1628	0.0069	0.7381	2.0850
	6.3600	0.7407	0.1456	0.0061	0.7391	2.0880
	6.3700	0.7418	0.1414	0.0060	0.7402	2.0911
	6.3800	0.7429	0.1279	0.0054	0.7413	2.0941
	6.3900	0.7440	0.0856	0.0036	0.7424	2.0973
	6.4000	0.7451	0.0811	0.0034	0.7435	2.1005
	6.4100	0.7463	0.1079	0.0045	0.7447	2.1038
	6.4200	0.7475	0.1525	0.0064	0.7459	2.1071
	6.4300	0.7486	0.1880	0.0079	0.7471	2.1104
	6.4400	0.7498	0.1927	0.0081	0.7483	2.1138
	6.4500	0.7510	0.1977	0.0083	0.7495	2.1172
	6.4600	0.7522	0.1853	0.0078	0.7506	2.1205
	6.4700	0.7533	0.1644	0.0069	0.7517	2.1236
	6.4800	0.7545	0.1595	0.0067	0.7529	2.1270
	6.4900	0.7557	0.1697	0.0072	0.7542	2.1304
	6.5000	0.7569	0.1669	0.0070	0.7553	2.1338
	6.5100	0.7580	0.1494	0.0063	0.7565	2.1370
	6.5200	0.7592	0.1195	0.0050	0.7576	2.1402
	6.5300	0.7603	0.0905	0.0038	0.7588	2.1434
	6.5400	0.7615	0.0924	0.0039	0.7599	2.1467
	6.5500	0.7627	0.1107	0.0047	0.7611	2.1501
	6.5600	0.7639	0.1112	0.0047	0.7623	2.1535
	6.5700	0.7650	0.1316	0.0055	0.7635	2.1568
	6.5800	0.7663	0.1214	0.0051	0.7647	2.1602
	6.5900	0.7674	0.1351	0.0057	0.7659	2.1636
	6.6000	0.7686	0.1500	0.0063	0.7670	2.1668
	6.6100	0.7698	0.1450	0.0061	0.7682	2.1702
	6.6200	0.7710	0.1410	0.0059	0.7694	2.1735
	6.6300	0.7721	0.1541	0.0065	0.7705	2.1768
	6.6400	0.7732	0.1717	0.0072	0.7717	2.1800
	6.6500	0.7744	0.1908	0.0080	0.7729	2.1833
	6.6600	0.7756	0.2042	0.0086	0.7741	2.1867
	6.6700	0.7768	0.2168	0.0091	0.7752	2.1899
	6.6800	0.7779	0.2334	0.0098	0.7763	2.1931
	6.6900	0.7791	0.2177	0.0092	0.7776	2.1965
	6.7000	0.7803	0.1863	0.0079	0.7788	2.2000
	6.7100	0.7815	0.1476	0.0062	0.7800	2.2033
	6.7200	0.7826	0.1242	0.0052	0.7811	2.2064
	6.7300	0.7837	0.1170	0.0049	0.7822	2.2096
	6.7400	0.7849	0.1214	0.0051	0.7833	2.2129
	6.7500	0.7860	0.1280	0.0054	0.7844	2.2159
	6.7600	0.7871	0.1380	0.0058	0.7855	2.2191
	6.7700	0.7882	0.1716	0.0072	0.7867	2.2223
	6.7800	0.7893	0.2028	0.0085	0.7878	2.2255
	6.7900	0.7905	0.2270	0.0096	0.7889	2.2287
	6.8000	0.7917	0.2191	0.0092	0.7901	2.2321
	6.8100	0.7929	0.1891	0.0080	0.7913	2.2355
	6.8200	0.7941	0.1495	0.0063	0.7926	2.2389
	6.8300	0.7953	0.1072	0.0045	0.7937	2.2423
	6.8400	0.7964	0.0858	0.0036	0.7949	2.2455
	6.8500	0.7976	0.0922	0.0039	0.7960	2.2488
	6.8600	0.7988	0.1221	0.0051	0.7972	2.2522
	6.8700	0.7999	0.1495	0.0063	0.7984	2.2553
	6.8800	0.8010	0.1613	0.0068	0.7995	2.2585
	6.8900	0.8022	0.1488	0.0063	0.8007	2.2619
	6.9000	0.8035	0.1469	0.0062	0.8019	2.2653
	6.9100	0.8046	0.1732	0.0073	0.8031	2.2686
	6.9200	0.8058	0.1757	0.0074	0.8042	2.2719
	6.9300	0.8070	0.1655	0.0070	0.8055	2.2754
	6.9400	0.8082	0.1841	0.0078	0.8066	2.2787
	6.9500	0.8094	0.2080	0.0088	0.8078	2.2820
	6.9600	0.8105	0.2129	0.0090	0.8089	2.2852
	6.9700	0.8117	0.2184	0.0092	0.8101	2.2885
	6.9800	0.8128	0.2164	0.0091	0.8113	2.2918
	6.9900	0.8140	0.2165	0.0091	0.8124	2.2950
	7.0000	0.8151	0.2149	0.0091	0.8135	2.2982
	7.0100	0.8163	0.2177	0.0092	0.8148	2.3017
	7.0200	0.8176	0.1882	0.0079	0.8160	2.3051
	7.0300	0.8188	0.1561	0.0066	0.8172	2.3085
	7.0400	0.8199	0.1206	0.0051	0.8183	2.3117
	7.0500	0.8210	0.1059	0.0045	0.8195	2.3150
	7.0600	0.8223	0.1139	0.0048	0.8207	2.3184
	7.0700	0.8234	0.1215	0.0051	0.8219	2.3217
	7.0800	0.8245	0.1425	0.0060	0.8229	2.3248
	7.0900	0.8256	0.1386	0.0058	0.8241	2.3280
	7.1000	0.8268	0.1383	0.0058	0.8253	2.3313
	7.1100	0.8280	0.1520	0.0064	0.8264	2.3347
	7.1200	0.8292	0.1399	0.0059	0.8276	2.3380
	7.1300	0.8304	0.1351	0.0057	0.8288	2.3414
	7.1400	0.8316	0.1686	0.0071	0.8300	2.3447
	7.1500	0.8327	0.1911	0.0081	0.8311	2.3479
	7.1600	0.8339	0.1901	0.0080	0.8323	2.3513
	7.1700	0.8351	0.1866	0.0079	0.8336	2.3548
	7.1800	0.8363	0.1896	0.0080	0.8347	2.3580
	7.1900	0.8374	0.1696	0.0071	0.8359	2.3613
	7.2000	0.8386	0.1365	0.0058	0.8371	2.3646
	7.2100	0.8398	0.1375	0.0058	0.8382	2.3679
	7.2200	0.8409	0.1211	0.0051	0.8393	2.3711
	7.2300	0.8420	0.1305	0.0055	0.8405	2.3743
	7.2400	0.8432	0.1261	0.0053	0.8416	2.3775
	7.2500	0.8443	0.1524	0.0064	0.8428	2.3808
	7.2600	0.8456	0.1448	0.0061	0.8440	2.3842
	7.2700	0.8467	0.1429	0.0060	0.8452	2.3876
	7.2800	0.8479	0.1585	0.0067	0.8463	2.3908
	7.2900	0.8491	0.1900	0.0080	0.8475	2.3942
	7.3000	0.8503	0.1972	0.0083	0.8487	2.3977
	7.3100	0.8514	0.1964	0.0083	0.8499	2.4009
	7.3200	0.8526	0.1834	0.0077	0.8510	2.4041
	7.3300	0.8538	0.1442	0.0061	0.8522	2.4074
	7.3400	0.8549	0.1055	0.0044	0.8534	2.4107
	7.3500	0.8560	0.0865	0.0036	0.8545	2.4138
	7.3600	0.8572	0.1193	0.0050	0.8556	2.4170
	7.3700	0.8584	0.1350	0.0057	0.8568	2.4205
	7.3800	0.8596	0.1633	0.0069	0.8581	2.4240
	7.3900	0.8608	0.1713	0.0072	0.8593	2.4273
	7.4000	0.8620	0.1826	0.0077	0.8604	2.4306
	7.4100	0.8631	0.1813	0.0076	0.8616	2.4339
	7.4200	0.8643	0.1949	0.0082	0.8627	2.4371
	7.4300	0.8654	0.2060	0.0087	0.8638	2.4403
	7.4400	0.8666	0.2149	0.0091	0.8650	2.4437
	7.4500	0.8678	0.1867	0.0079	0.8663	2.4472
	7.4600	0.8690	0.1712	0.0072	0.8675	2.4506
	7.4700	0.8702	0.2046	0.0086	0.8686	2.4538
	7.4800	0.8713	0.1893	0.0080	0.8697	2.4570
	7.4900	0.8724	0.1830	0.0077	0.8709	2.4601
	7.5000	0.8735	0.2210	0.0093	0.8719	2.4632
	7.5100	0.8747	0.2261	0.0095	0.8731	2.4665
	7.5200	0.8759	0.2212	0.0093	0.8743	2.4698
	7.5300	0.8770	0.1876	0.0079	0.8754	2.4731
	7.5400	0.8782	0.1502	0.0063	0.8766	2.4763
	7.5500	0.8793	0.1376	0.0058	0.8777	2.4796
	7.5600	0.8805	0.1175	0.0050	0.8790	2.4830
	7.5700	0.8818	0.0941	0.0040	0.8802	2.4865
	7.5800	0.8829	0.0747	0.0031	0.8814	2.4898
	7.5900	0.8840	0.1170	0.0049	0.8825	2.4929
	7.6000	0.8851	0.1788	0.0075	0.8836	2.4960
	7.6100	0.8863	0.1924	0.0081	0.8848	2.4994
	7.6200	0.8875	0.1605	0.0068	0.8859	2.5027
	7.6300	0.8887	0.1541	0.0065	0.8871	2.5061
	7.6400	0.8898	0.1775	0.0075	0.8883	2.5093
	7.6500	0.8910	0.1878	0.0079	0.8895	2.5127
	7.6600	0.8922	0.1751	0.0074	0.8906	2.5160
	7.6700	0.8934	0.1648	0.0069	0.8918	2.5193
	7.6800	0.8946	0.1642	0.0069	0.8930	2.5227
	7.6900	0.8958	0.1672	0.0070	0.8942	2.5261
	7.7000	0.8970	0.1705	0.0072	0.8954	2.5296
	7.7100	0.8982	0.1679	0.0071	0.8966	2.5328
	7.7200	0.8993	0.1676	0.0071	0.8977	2.5359
	7.7300	0.9004	0.1616	0.0068	0.8988	2.5392
	7.7400	0.9016	0.1804	0.0076	0.9000	2.5424
	7.7500	0.9027	0.1966	0.0083	0.9012	2.5457
	7.7600	0.9039	0.2176	0.0092	0.9023	2.5490
	7.7700	0.9051	0.2372	0.0100	0.9035	2.5524
	7.7800	0.9063	0.2275	0.0096	0.9047	2.5558
	7.7900	0.9074	0.2300	0.0097	0.9059	2.5590
	7.8000	0.9086	0.2471	0.0104	0.9070	2.5623
	7.8100	0.9098	0.2400	0.0101	0.9082	2.5657
	7.8200	0.9109	0.2420	0.0102	0.9093	2.5688
	7.8300	0.9120	0.2169	0.0091	0.9104	2.5719
	7.8400	0.9132	0.1837	0.0077	0.9116	2.5753
	7.8500	0.9144	0.1703	0.0072	0.9129	2.5788
	7.8600	0.9156	0.1733	0.0073	0.9140	2.5821
	7.8700	0.9168	0.1789	0.0075	0.9152	2.5854
	7.8800	0.9179	0.2163	0.0091	0.9164	2.5887
	7.8900	0.9191	0.2189	0.0092	0.9176	2.5921
	7.9000	0.9203	0.2051	0.0086	0.9188	2.5955
	7.9100	0.9215	0.1948	0.0082	0.9200	2.5989
	7.9200	0.9227	0.1858	0.0078	0.9211	2.6021
	7.9300	0.9238	0.1402	0.0059	0.9223	2.6054
	7.9400	0.9250	0.1408	0.0059	0.9235	2.6088
	7.9500	0.9261	0.1546	0.0065	0.9246	2.6119
	7.9600	0.9272	0.1497	0.0063	0.9257	2.6150
	7.9700	0.9285	0.1581	0.0067	0.9269	2.6185
	7.9800	0.9296	0.1793	0.0076	0.9281	2.6218
	7.9900	0.9307	0.2021	0.0085	0.9292	2.6249
	8.0000	0.9318	0.2263	0.0095	0.9303	2.6280
	8.0100	0.9331	0.2373	0.0100	0.9315	2.6314
	8.0200	0.9343	0.2234	0.0094	0.9327	2.6348
	8.0300	0.9354	0.2280	0.0096	0.9338	2.6380
	8.0400	0.9365	0.2152	0.0091	0.9350	2.6412
	8.0500	0.9377	0.2142	0.0090	0.9362	2.6446
	8.0600	0.9389	0.2018	0.0085	0.9373	2.6478
	8.0700	0.9399	0.1882	0.0079	0.9384	2.6509
	8.0800	0.9411	0.1820	0.0077	0.9396	2.6543
	8.0900	0.9424	0.1893	0.0080	0.9409	2.6579
	8.1000	0.9436	0.2016	0.0085	0.9420	2.6612
	8.1100	0.9447	0.1933	0.0081	0.9432	2.6644
	8.1200	0.9459	0.1802	0.0076	0.9444	2.6678
	8.1300	0.9471	0.1500	0.0063	0.9455	2.6710
	8.1400	0.9481	0.1528	0.0064	0.9466	2.6740
	8.1500	0.9493	0.1711	0.0072	0.9477	2.6772
	8.1600	0.9505	0.1935	0.0082	0.9489	2.6806
	8.1700	0.9517	0.1835	0.0077	0.9501	2.6841
	8.1800	0.9529	0.1742	0.0073	0.9514	2.6876
	8.1900	0.9541	0.1968	0.0083	0.9525	2.6909
	8.2000	0.9552	0.2015	0.0085	0.9537	2.6940
	8.2100	0.9564	0.1815	0.0076	0.9548	2.6973
	8.2200	0.9575	0.1789	0.0075	0.9560	2.7005
	8.2300	0.9587	0.1818	0.0077	0.9571	2.7038
	8.2400	0.9599	0.1888	0.0080	0.9583	2.7073
	8.2500	0.9611	0.2051	0.0086	0.9596	2.7107
	8.2600	0.9623	0.2190	0.0092	0.9607	2.7139
	8.2700	0.9634	0.2078	0.0088	0.9618	2.7171
	8.2800	0.9646	0.2361	0.0099	0.9630	2.7204
	8.2900	0.9658	0.2580	0.0109	0.9642	2.7238
	8.3000	0.9669	0.2551	0.0108	0.9654	2.7272
	8.3100	0.9681	0.2018	0.0085	0.9665	2.7304
	8.3200	0.9693	0.1955	0.0082	0.9677	2.7338
	8.3300	0.9705	0.2304	0.0097	0.9689	2.7371
	8.3400	0.9716	0.2573	0.0108	0.9700	2.7403
	8.3500	0.9727	0.2609	0.0110	0.9712	2.7435
	8.3600	0.9739	0.2694	0.0114	0.9724	2.7469
	8.3700	0.9752	0.2552	0.0108	0.9736	2.7505
	8.3800	0.9763	0.2386	0.0101	0.9747	2.7535
	8.3900	0.9773	0.2008	0.0085	0.9758	2.7565
	8.4000	0.9785	0.1956	0.0082	0.9770	2.7599
	8.4100	0.9798	0.2111	0.0089	0.9782	2.7634
	8.4200	0.9809	0.2094	0.0088	0.9794	2.7667
	8.4300	0.9821	0.1954	0.0082	0.9805	2.7698
	8.4400	0.9832	0.1855	0.0078	0.9816	2.7730
	8.4500	0.9843	0.1949	0.0082	0.9827	2.7761
	8.4600	0.9855	0.1942	0.0082	0.9839	2.7795
	8.4700	0.9866	0.2052	0.0086	0.9851	2.7828
	8.4800	0.9878	0.2115	0.0089	0.9863	2.7861
	8.4900	0.9891	0.2080	0.0088	0.9875	2.7896
	8.5000	0.9902	0.2164	0.0091	0.9887	2.7929
	8.5100	0.9914	0.2252	0.0095	0.9898	2.7961
	8.5200	0.9925	0.2248	0.0095	0.9910	2.7995
	8.5300	0.9937	0.2074	0.0087	0.9922	2.8028
	8.5400	0.9949	0.2135	0.0090	0.9933	2.8060
	8.5500	0.9960	0.2004	0.0084	0.9945	2.8094
	8.5600	0.9972	0.1817	0.0077	0.9957	2.8127
	8.5700	0.9984	0.1809	0.0076	0.9968	2.8160
	8.5800	0.9995	0.2139	0.0090	0.9980	2.8192
	8.5900	1.0007	0.2207	0.0093	0.9991	2.8224
	8.6000	1.0018	0.2131	0.0090	1.0003	2.8257
	8.6100	1.0031	0.1922	0.0081	1.0015	2.8293
	8.6200	1.0043	0.1749	0.0074	1.0027	2.8326
	8.6300	1.0054	0.1690	0.0071	1.0038	2.8357
	8.6400	1.0065	0.1963	0.0083	1.0049	2.8389
	8.6500	1.0077	0.1913	0.0081	1.0062	2.8424
	8.6600	1.0089	0.1962	0.0083	1.0073	2.8456
	8.6700	1.0100	0.1783	0.0075	1.0084	2.8488
	8.6800	1.0112	0.1794	0.0076	1.0097	2.8522
	8.6900	1.0125	0.1900	0.0080	1.0109	2.8557
	8.7000	1.0136	0.1714	0.0072	1.0121	2.8590
	8.7100	1.0147	0.1619	0.0068	1.0132	2.8622
	8.7200	1.0160	0.1631	0.0069	1.0144	2.8657
	8.7300	1.0172	0.1557	0.0066	1.0156	2.8691
	8.7400	1.0183	0.1737	0.0073	1.0167	2.8722
	8.7500	1.0194	0.2070	0.0087	1.0178	2.8753
	8.7600	1.0206	0.2241	0.0094	1.0190	2.8787
	8.7700	1.0218	0.2210	0.0093	1.0202	2.8820
	8.7800	1.0229	0.2153	0.0091	1.0213	2.8851
	8.7900	1.0240	0.2307	0.0097	1.0225	2.8884
	8.8000	1.0253	0.2320	0.0098	1.0237	2.8919
	8.8100	1.0264	0.2023	0.0085	1.0249	2.8952
	8.8200	1.0276	0.1789	0.0075	1.0260	2.8985
	8.8300	1.0288	0.1919	0.0081	1.0272	2.9018
	8.8400	1.0299	0.1936	0.0082	1.0284	2.9051
	8.8500	1.0311	0.2118	0.0089	1.0295	2.9084
	8.8600	1.0323	0.2240	0.0094	1.0307	2.9117
	8.8700	1.0334	0.2277	0.0096	1.0318	2.9149
	8.8800	1.0346	0.2275	0.0096	1.0331	2.9183
	8.8900	1.0359	0.2250	0.0095	1.0343	2.9218
	8.9000	1.0369	0.2166	0.0091	1.0354	2.9249
	8.9100	1.0380	0.2155	0.0091	1.0364	2.9279
	8.9200	1.0392	0.2213	0.0093	1.0376	2.9313
	8.9300	1.0404	0.2101	0.0089	1.0389	2.9348
	8.9400	1.0416	0.2130	0.0090	1.0400	2.9380
	8.9500	1.0427	0.2078	0.0088	1.0411	2.9412
	8.9600	1.0439	0.1819	0.0077	1.0424	2.9446
	8.9700	1.0451	0.1678	0.0071	1.0436	2.9481
	8.9800	1.0463	0.1814	0.0076	1.0447	2.9512
	8.9900	1.0473	0.1819	0.0077	1.0458	2.9543
	9.0000	1.0485	0.1957	0.0082	1.0470	2.9577
	9.0100	1.0497	0.2061	0.0087	1.0482	2.9611
	9.0200	1.0509	0.2317	0.0098	1.0493	2.9643
	9.0300	1.0520	0.2384	0.0100	1.0504	2.9674
	9.0400	1.0532	0.2055	0.0087	1.0516	2.9708
	9.0500	1.0544	0.1773	0.0075	1.0528	2.9742
	9.0600	1.0555	0.1507	0.0063	1.0540	2.9774
	9.0700	1.0567	0.1451	0.0061	1.0551	2.9807
	9.0800	1.0579	0.1467	0.0062	1.0563	2.9840
	9.0900	1.0590	0.1721	0.0073	1.0574	2.9872
	9.1000	1.0601	0.2198	0.0093	1.0585	2.9903
	9.1100	1.0612	0.2535	0.0107	1.0597	2.9935
	9.1200	1.0624	0.2683	0.0113	1.0609	2.9969
	9.1300	1.0637	0.2421	0.0102	1.0621	3.0005
	9.1400	1.0648	0.2184	0.0092	1.0633	3.0037
	9.1500	1.0659	0.2086	0.0088	1.0644	3.0068
	9.1600	1.0672	0.2013	0.0085	1.0656	3.0103
	9.1700	1.0684	0.1808	0.0076	1.0669	3.0139
	9.1800	1.0695	0.1559	0.0066	1.0680	3.0170
	9.1900	1.0706	0.1626	0.0069	1.0691	3.0201
	9.2000	1.0719	0.1664	0.0070	1.0703	3.0235
	9.2100	1.0731	0.1636	0.0069	1.0715	3.0270
	9.2200	1.0742	0.1564	0.0066	1.0726	3.0302
	9.2300	1.0753	0.1359	0.0057	1.0738	3.0333
	9.2400	1.0765	0.1585	0.0067	1.0749	3.0366
	9.2500	1.0777	0.1953	0.0082	1.0761	3.0399
	9.2600	1.0788	0.2088	0.0088	1.0773	3.0432
	9.2700	1.0800	0.2227	0.0094	1.0784	3.0464
	9.2800	1.0812	0.2164	0.0091	1.0796	3.0498
	9.2900	1.0824	0.2432	0.0102	1.0808	3.0533
	9.3000	1.0835	0.2512	0.0106	1.0820	3.0565
	9.3100	1.0847	0.2325	0.0098	1.0831	3.0597
	9.3200	1.0858	0.2151	0.0091	1.0843	3.0630
	9.3300	1.0871	0.1942	0.0082	1.0855	3.0666
	9.3400	1.0882	0.1894	0.0080	1.0866	3.0697
	9.3500	1.0893	0.1959	0.0083	1.0878	3.0729
	9.3600	1.0905	0.1709	0.0072	1.0890	3.0763
	9.3700	1.0917	0.1590	0.0067	1.0902	3.0797
	9.3800	1.0929	0.1745	0.0074	1.0913	3.0829
	9.3900	1.0940	0.1870	0.0079	1.0924	3.0860
	9.4000	1.0952	0.2102	0.0089	1.0937	3.0895
	9.4100	1.0964	0.2360	0.0099	1.0949	3.0930
	9.4200	1.0975	0.2605	0.0110	1.0960	3.0961
	9.4300	1.0986	0.2551	0.0107	1.0971	3.0992
	9.4400	1.0998	0.2267	0.0096	1.0983	3.1026
	9.4500	1.1011	0.2013	0.0085	1.0995	3.1061
	9.4600	1.1022	0.2126	0.0090	1.1007	3.1093
	9.4700	1.1034	0.2193	0.0092	1.1019	3.1128
	9.4800	1.1047	0.2203	0.0093	1.1031	3.1162
	9.4900	1.1058	0.2220	0.0094	1.1042	3.1194
	9.5000	1.1070	0.2100	0.0088	1.1054	3.1227
	9.5100	1.1081	0.1961	0.0083	1.1066	3.1260
	9.5200	1.1093	0.1896	0.0080	1.1077	3.1292
	9.5300	1.1104	0.1929	0.0081	1.1088	3.1324
	9.5400	1.1116	0.2146	0.0090	1.1100	3.1357
	9.5500	1.1127	0.2154	0.0091	1.1111	3.1389
	9.5600	1.1139	0.1998	0.0084	1.1124	3.1424
	9.5700	1.1152	0.1776	0.0075	1.1136	3.1460
	9.5800	1.1163	0.1858	0.0078	1.1147	3.1491
	9.5900	1.1174	0.1844	0.0078	1.1158	3.1521
	9.6000	1.1186	0.1682	0.0071	1.1170	3.1555
	9.6100	1.1198	0.1848	0.0078	1.1182	3.1590
	9.6200	1.1210	0.2264	0.0095	1.1194	3.1623
	9.6300	1.1221	0.2359	0.0099	1.1205	3.1653
	9.6400	1.1232	0.2163	0.0091	1.1217	3.1687
	9.6500	1.1244	0.2229	0.0094	1.1228	3.1719
	9.6600	1.1255	0.2209	0.0093	1.1239	3.1750
	9.6700	1.1266	0.2169	0.0091	1.1250	3.1782
	9.6800	1.1278	0.2299	0.0097	1.1263	3.1817
	9.6900	1.1291	0.2250	0.0095	1.1276	3.1853
	9.7000	1.1302	0.2397	0.0101	1.1287	3.1884
	9.7100	1.1313	0.2462	0.0104	1.1298	3.1915
	9.7200	1.1326	0.2645	0.0111	1.1310	3.1950
	9.7300	1.1337	0.2784	0.0117	1.1322	3.1983
	9.7400	1.1348	0.2881	0.0121	1.1333	3.2015
	9.7500	1.1360	0.2704	0.0114	1.1345	3.2048
	9.7600	1.1372	0.2571	0.0108	1.1357	3.2082
	9.7700	1.1384	0.2531	0.0107	1.1368	3.2115
	9.7800	1.1395	0.2295	0.0097	1.1380	3.2147
	9.7900	1.1407	0.1989	0.0084	1.1391	3.2179
	9.8000	1.1418	0.1615	0.0068	1.1403	3.2212
	9.8100	1.1431	0.1351	0.0057	1.1415	3.2247
	9.8200	1.1442	0.1596	0.0067	1.1426	3.2279
	9.8300	1.1453	0.1513	0.0064	1.1438	3.2310
	9.8400	1.1465	0.1519	0.0064	1.1450	3.2344
	9.8500	1.1477	0.2023	0.0085	1.1461	3.2378
	9.8600	1.1488	0.2403	0.0101	1.1472	3.2409
	9.8700	1.1500	0.2562	0.0108	1.1484	3.2442
	9.8800	1.1512	0.2520	0.0106	1.1496	3.2476
	9.8900	1.1524	0.2505	0.0106	1.1508	3.2510
	9.9000	1.1535	0.2787	0.0117	1.1520	3.2542
	9.9100	1.1547	0.3116	0.0131	1.1531	3.2575
	9.9200	1.1559	0.3273	0.0138	1.1543	3.2609
	9.9300	1.1570	0.2916	0.0123	1.1555	3.2641
	9.9400	1.1581	0.2346	0.0099	1.1566	3.2673
	9.9500	1.1592	0.1946	0.0082	1.1577	3.2704
	9.9600	1.1605	0.1666	0.0070	1.1589	3.2739
	9.9700	1.1617	0.1650	0.0070	1.1602	3.2774
	9.9800	1.1629	0.1932	0.0081	1.1613	3.2806
	9.9900	1.1640	0.2032	0.0086	1.1624	3.2838
	10.0000	1.1652	0.1905	0.0080	1.1636	3.2872
	10.0100	1.1664	0.1702	0.0072	1.1648	3.2906
	10.0200	1.1675	0.1531	0.0065	1.1660	3.2938
	10.0300	1.1687	0.1496	0.0063	1.1671	3.2970
	10.0400	1.1699	0.1286	0.0054	1.1683	3.3004
	10.0500	1.1711	0.1416	0.0060	1.1695	3.3038
	10.0600	1.1722	0.1703	0.0072	1.1707	3.3070
	10.0700	1.1733	0.2161	0.0091	1.1718	3.3102
	10.0800	1.1746	0.2277	0.0096	1.1730	3.3137
	10.0900	1.1759	0.2492	0.0105	1.1743	3.3173
	10.1000	1.1769	0.2904	0.0122	1.1754	3.3204
	10.1100	1.1781	0.2871	0.0121	1.1765	3.3235
	10.1200	1.1793	0.2698	0.0114	1.1777	3.3270
	10.1300	1.1805	0.2472	0.0104	1.1789	3.3303
	10.1400	1.1815	0.2417	0.0102	1.1800	3.3333
	10.1500	1.1827	0.2554	0.0108	1.1811	3.3366
	10.1600	1.1839	0.2656	0.0112	1.1823	3.3400
	10.1700	1.1850	0.2488	0.0105	1.1835	3.3433
	10.1800	1.1862	0.2535	0.0107	1.1846	3.3465
	10.1900	1.1873	0.2597	0.0109	1.1858	3.3497
	10.2000	1.1885	0.2507	0.0106	1.1870	3.3531
	10.2100	1.1898	0.2285	0.0096	1.1882	3.3567
	10.2200	1.1909	0.2411	0.0102	1.1894	3.3599
	10.2300	1.1920	0.2328	0.0098	1.1904	3.3630
	10.2400	1.1932	0.2293	0.0097	1.1917	3.3664
	10.2500	1.1945	0.2388	0.0101	1.1929	3.3699
	10.2600	1.1955	0.2165	0.0091	1.1940	3.3729
	10.2700	1.1967	0.2138	0.0090	1.1951	3.3761
	10.2800	1.1979	0.2253	0.0095	1.1963	3.3796
	10.2900	1.1991	0.2382	0.0100	1.1975	3.3830
	10.3000	1.2003	0.2425	0.0102	1.1987	3.3862
	10.3100	1.2014	0.2403	0.0101	1.1998	3.3894
	10.3200	1.2025	0.2329	0.0098	1.2010	3.3927
	10.3300	1.2037	0.2307	0.0097	1.2022	3.3961
	10.3400	1.2048	0.2447	0.0103	1.2033	3.3992
	10.3500	1.2059	0.2473	0.0104	1.2044	3.4023
	10.3600	1.2072	0.2541	0.0107	1.2056	3.4058
	10.3700	1.2084	0.2405	0.0101	1.2068	3.4092
	10.3800	1.2095	0.2485	0.0105	1.2079	3.4123
	10.3900	1.2106	0.2442	0.0103	1.2090	3.4155
	10.4000	1.2118	0.2353	0.0099	1.2103	3.4189
	10.4100	1.2130	0.2363	0.0100	1.2115	3.4224
	10.4200	1.2142	0.2617	0.0110	1.2126	3.4256
	10.4300	1.2153	0.2659	0.0112	1.2138	3.4289
	10.4400	1.2165	0.2273	0.0096	1.2150	3.4322
	10.4500	1.2177	0.1980	0.0083	1.2162	3.4356
	10.4600	1.2189	0.2049	0.0086	1.2174	3.4390
	10.4700	1.2200	0.2275	0.0096	1.2185	3.4421
	10.4800	1.2212	0.2315	0.0098	1.2196	3.4454
	10.4900	1.2224	0.2275	0.0096	1.2209	3.4489
	10.5000	1.2235	0.2412	0.0102	1.2220	3.4520
	10.5100	1.2246	0.2500	0.0105	1.2231	3.4551
	10.5200	1.2259	0.2664	0.0112	1.2243	3.4586
	10.5300	1.2271	0.2795	0.0118	1.2256	3.4622
	10.5400	1.2283	0.2961	0.0125	1.2267	3.4654
	10.5500	1.2294	0.3183	0.0134	1.2278	3.4686
	10.5600	1.2305	0.3166	0.0133	1.2290	3.4718
	10.5700	1.2317	0.2904	0.0122	1.2301	3.4750
	10.5800	1.2328	0.2518	0.0106	1.2312	3.4782
	10.5900	1.2339	0.2431	0.0102	1.2324	3.4814
	10.6000	1.2352	0.2582	0.0109	1.2336	3.4849
	10.6100	1.2364	0.2809	0.0118	1.2349	3.4884
	10.6200	1.2376	0.2856	0.0120	1.2360	3.4917
	10.6300	1.2387	0.2572	0.0108	1.2371	3.4948
	10.6400	1.2399	0.2364	0.0100	1.2383	3.4982
	10.6500	1.2411	0.2061	0.0087	1.2396	3.5017
	10.6600	1.2422	0.1832	0.0077	1.2407	3.5048
	10.6700	1.2434	0.1660	0.0070	1.2418	3.5080
	10.6800	1.2446	0.1737	0.0073	1.2430	3.5114
	10.6900	1.2457	0.1980	0.0083	1.2441	3.5147
	10.7000	1.2469	0.1961	0.0083	1.2453	3.5179
	10.7100	1.2480	0.2055	0.0087	1.2465	3.5212
	10.7200	1.2492	0.2119	0.0089	1.2476	3.5245
	10.7300	1.2503	0.1932	0.0081	1.2488	3.5277
	10.7400	1.2515	0.2146	0.0090	1.2499	3.5310
	10.7500	1.2526	0.2465	0.0104	1.2510	3.5341
	10.7600	1.2538	0.2570	0.0108	1.2523	3.5376
	10.7700	1.2551	0.2728	0.0115	1.2535	3.5412
	10.7800	1.2562	0.2849	0.0120	1.2546	3.5443
	10.7900	1.2574	0.2904	0.0122	1.2558	3.5476
	10.8000	1.2586	0.2743	0.0116	1.2570	3.5509
	10.8100	1.2597	0.2523	0.0106	1.2582	3.5542
	10.8200	1.2608	0.2275	0.0096	1.2593	3.5574
	10.8300	1.2620	0.2150	0.0091	1.2604	3.5606
	10.8400	1.2632	0.2330	0.0098	1.2616	3.5640
	10.8500	1.2644	0.2486	0.0105	1.2628	3.5673
	10.8600	1.2655	0.2570	0.0108	1.2639	3.5706
	10.8700	1.2666	0.2858	0.0120	1.2651	3.5737
	10.8800	1.2678	0.3119	0.0131	1.2663	3.5772
	10.8900	1.2691	0.3111	0.0131	1.2676	3.5808
	10.9000	1.2702	0.2936	0.0124	1.2687	3.5839
	10.9100	1.2713	0.2558	0.0108	1.2697	3.5869
	10.9200	1.2725	0.2198	0.0093	1.2709	3.5903
	10.9300	1.2737	0.2278	0.0096	1.2722	3.5938
	10.9400	1.2749	0.2576	0.0109	1.2733	3.5970
	10.9500	1.2760	0.2584	0.0109	1.2744	3.6002
	10.9600	1.2772	0.2308	0.0097	1.2756	3.6036
	10.9700	1.2784	0.2288	0.0096	1.2768	3.6070
	10.9800	1.2795	0.2541	0.0107	1.2780	3.6102
	10.9900	1.2806	0.2874	0.0121	1.2791	3.6134
	11.0000	1.2818	0.3079	0.0130	1.2803	3.6167
	11.0100	1.2831	0.3034	0.0128	1.2816	3.6204
	11.0200	1.2843	0.2671	0.0113	1.2827	3.6236
	11.0300	1.2854	0.2621	0.0110	1.2839	3.6268
	11.0400	1.2867	0.2709	0.0114	1.2851	3.6303
	11.0500	1.2879	0.2596	0.0109	1.2863	3.6337
	11.0600	1.2890	0.2500	0.0105	1.2874	3.6368
	11.0700	1.2901	0.2084	0.0088	1.2885	3.6400
	11.0800	1.2913	0.1737	0.0073	1.2897	3.6434
	11.0900	1.2925	0.1963	0.0083	1.2909	3.6467
	11.1000	1.2936	0.2303	0.0097	1.2921	3.6500
	11.1100	1.2947	0.2295	0.0097	1.2932	3.6532
	11.1200	1.2959	0.2013	0.0085	1.2943	3.6564
	11.1300	1.2972	0.1930	0.0081	1.2956	3.6600
	11.1400	1.2983	0.2012	0.0085	1.2967	3.6632
	11.1500	1.2994	0.2492	0.0105	1.2978	3.6662
	11.1600	1.3006	0.2979	0.0126	1.2990	3.6696
	11.1700	1.3018	0.2873	0.0121	1.3002	3.6731
	11.1800	1.3028	0.2922	0.0123	1.3013	3.6761
	11.1900	1.3039	0.2857	0.0120	1.3023	3.6791
	11.2000	1.3051	0.2745	0.0116	1.3036	3.6825
	11.2100	1.3063	0.2469	0.0104	1.3048	3.6859
	11.2200	1.3075	0.2231	0.0094	1.3059	3.6892
	11.2300	1.3087	0.2054	0.0087	1.3071	3.6926
	11.2400	1.3099	0.2035	0.0086	1.3084	3.6960
	11.2500	1.3111	0.2229	0.0094	1.3095	3.6993
	11.2600	1.3122	0.2460	0.0104	1.3107	3.7025
	11.2700	1.3133	0.2592	0.0109	1.3118	3.7057
	11.2800	1.3146	0.2438	0.0103	1.3130	3.7091
	11.2900	1.3158	0.2252	0.0095	1.3142	3.7127
	11.3000	1.3169	0.2014	0.0085	1.3154	3.7158
	11.3100	1.3180	0.1954	0.0082	1.3165	3.7189
	11.3200	1.3193	0.1858	0.0078	1.3177	3.7224
	11.3300	1.3205	0.2074	0.0087	1.3189	3.7259
	11.3400	1.3216	0.2448	0.0103	1.3201	3.7291
	11.3500	1.3227	0.2818	0.0119	1.3211	3.7321
	11.3600	1.3238	0.2847	0.0120	1.3223	3.7353
	11.3700	1.3250	0.2538	0.0107	1.3234	3.7386
	11.3800	1.3262	0.2306	0.0097	1.3246	3.7419
	11.3900	1.3273	0.2189	0.0092	1.3257	3.7450
	11.4000	1.3284	0.2028	0.0085	1.3269	3.7483
	11.4100	1.3296	0.2185	0.0092	1.3280	3.7516
	11.4200	1.3307	0.2637	0.0111	1.3291	3.7548
	11.4300	1.3318	0.2857	0.0120	1.3303	3.7579
	11.4400	1.3330	0.2682	0.0113	1.3315	3.7614
	11.4500	1.3343	0.2522	0.0106	1.3327	3.7649
	11.4600	1.3354	0.2611	0.0110	1.3338	3.7680
	11.4700	1.3365	0.2487	0.0105	1.3350	3.7712
	11.4800	1.3378	0.2421	0.0102	1.3362	3.7747
	11.4900	1.3390	0.2426	0.0102	1.3374	3.7781
	11.5000	1.3402	0.2535	0.0107	1.3386	3.7815
	11.5100	1.3413	0.2482	0.0105	1.3398	3.7847
	11.5200	1.3425	0.2602	0.0110	1.3409	3.7880
	11.5300	1.3436	0.2332	0.0098	1.3421	3.7913
	11.5400	1.3448	0.1931	0.0081	1.3432	3.7946
	11.5500	1.3459	0.1751	0.0074	1.3443	3.7977
	11.5600	1.3471	0.1728	0.0073	1.3456	3.8012
	11.5700	1.3484	0.1489	0.0063	1.3468	3.8047
	11.5800	1.3494	0.1590	0.0067	1.3479	3.8077
	11.5900	1.3505	0.1582	0.0067	1.3490	3.8107
	11.6000	1.3518	0.1519	0.0064	1.3502	3.8143
	11.6100	1.3530	0.1830	0.0077	1.3514	3.8178
	11.6200	1.3541	0.2202	0.0093	1.3526	3.8210
	11.6300	1.3553	0.2317	0.0098	1.3537	3.8242
	11.6400	1.3565	0.2412	0.0102	1.3549	3.8276
	11.6500	1.3577	0.2621	0.0110	1.3561	3.8309
	11.6600	1.3588	0.2565	0.0108	1.3572	3.8340
	11.6700	1.3599	0.2465	0.0104	1.3583	3.8372
	11.6800	1.3611	0.2403	0.0101	1.3596	3.8407
	11.6900	1.3624	0.2447	0.0103	1.3608	3.8442
	11.7000	1.3634	0.2535	0.0107	1.3619	3.8472
	11.7100	1.3646	0.2396	0.0101	1.3630	3.8505
	11.7200	1.3658	0.2269	0.0096	1.3643	3.8540
	11.7300	1.3670	0.2160	0.0091	1.3655	3.8574
	11.7400	1.3681	0.2126	0.0090	1.3666	3.8605
	11.7500	1.3693	0.1948	0.0082	1.3677	3.8638
	11.7600	1.3705	0.1810	0.0076	1.3689	3.8671
	11.7700	1.3717	0.1946	0.0082	1.3701	3.8705
	11.7800	1.3728	0.2027	0.0085	1.3713	3.8738
	11.7900	1.3740	0.2098	0.0088	1.3724	3.8770
	11.8000	1.3751	0.2498	0.0105	1.3736	3.8803
	11.8100	1.3764	0.2882	0.0121	1.3748	3.8837
	11.8200	1.3775	0.2816	0.0119	1.3759	3.8870
	11.8300	1.3786	0.2842	0.0120	1.3771	3.8901
	11.8400	1.3798	0.2979	0.0126	1.3783	3.8936
	11.8500	1.3811	0.3207	0.0135	1.3795	3.8970
	11.8600	1.3821	0.3305	0.0139	1.3806	3.9001
	11.8700	1.3833	0.3195	0.0135	1.3818	3.9034
	11.8800	1.3846	0.2859	0.0120	1.3830	3.9069
	11.8900	1.3857	0.2799	0.0118	1.3842	3.9102
	11.9000	1.3869	0.2587	0.0109	1.3853	3.9135
	11.9100	1.3880	0.2456	0.0104	1.3865	3.9167
	11.9200	1.3892	0.2666	0.0112	1.3876	3.9199
	11.9300	1.3903	0.2872	0.0121	1.3888	3.9233
	11.9400	1.3915	0.2921	0.0123	1.3899	3.9264
	11.9500	1.3925	0.3075	0.0130	1.3910	3.9295
	11.9600	1.3938	0.3149	0.0133	1.3922	3.9329
	11.9700	1.3950	0.3019	0.0127	1.3934	3.9363
	11.9800	1.3961	0.2955	0.0125	1.3945	3.9394
	11.9900	1.3972	0.2555	0.0108	1.3957	3.9427
	12.0000	1.3985	0.2608	0.0110	1.3969	3.9463
	12.0100	1.3997	0.3064	0.0129	1.3982	3.9497
	12.0200	1.4009	0.3366	0.0142	1.3993	3.9530
	12.0300	1.4020	0.3395	0.0143	1.4005	3.9563
	12.0400	1.4032	0.3185	0.0134	1.4016	3.9596
	12.0500	1.4044	0.2996	0.0126	1.4028	3.9628
	12.0600	1.4054	0.2797	0.0118	1.4039	3.9659
	12.0700	1.4065	0.2758	0.0116	1.4050	3.9690
	12.0800	1.4078	0.2785	0.0117	1.4062	3.9725
	12.0900	1.4091	0.2726	0.0115	1.4075	3.9763
	12.1000	1.4102	0.2684	0.0113	1.4087	3.9795
	12.1100	1.4113	0.2670	0.0112	1.4098	3.9825
	12.1200	1.4125	0.2627	0.0111	1.4110	3.9859
	12.1300	1.4137	0.2587	0.0109	1.4121	3.9892
	12.1400	1.4148	0.2471	0.0104	1.4133	3.9924
	12.1500	1.4160	0.2403	0.0101	1.4144	3.9957
	12.1600	1.4172	0.2380	0.0100	1.4156	3.9990
	12.1700	1.4183	0.2485	0.0105	1.4168	4.0023
	12.1800	1.4195	0.2590	0.0109	1.4180	4.0056
	12.1900	1.4207	0.2703	0.0114	1.4191	4.0089
	12.2000	1.4218	0.2571	0.0108	1.4203	4.0122
	12.2100	1.4231	0.2039	0.0086	1.4215	4.0158
	12.2200	1.4242	0.1865	0.0079	1.4227	4.0190
	12.2300	1.4253	0.2143	0.0090	1.4238	4.0221
	12.2400	1.4266	0.2140	0.0090	1.4250	4.0255
	12.2500	1.4278	0.2428	0.0102	1.4262	4.0290
	12.2600	1.4289	0.2590	0.0109	1.4273	4.0321
	12.2700	1.4300	0.2677	0.0113	1.4284	4.0352
	12.2800	1.4311	0.2993	0.0126	1.4296	4.0385
	12.2900	1.4323	0.3082	0.0130	1.4308	4.0418
	12.3000	1.4335	0.2936	0.0124	1.4319	4.0451
	12.3100	1.4347	0.2960	0.0125	1.4331	4.0484
	12.3200	1.4359	0.2949	0.0124	1.4343	4.0520
	12.3300	1.4371	0.2682	0.0113	1.4356	4.0554
	12.3400	1.4382	0.2429	0.0102	1.4367	4.0585
	12.3500	1.4393	0.2593	0.0109	1.4377	4.0615
	12.3600	1.4405	0.2570	0.0108	1.4389	4.0649
	12.3700	1.4417	0.2476	0.0104	1.4402	4.0684
	12.3800	1.4428	0.2532	0.0107	1.4412	4.0714
	12.3900	1.4439	0.2517	0.0106	1.4424	4.0746
	12.4000	1.4452	0.2388	0.0101	1.4436	4.0781
	12.4100	1.4463	0.2530	0.0107	1.4448	4.0814
	12.4200	1.4475	0.2544	0.0107	1.4460	4.0847
	12.4300	1.4487	0.2609	0.0110	1.4472	4.0881
	12.4400	1.4499	0.2765	0.0117	1.4483	4.0914
	12.4500	1.4510	0.2762	0.0116	1.4495	4.0947
	12.4600	1.4522	0.2733	0.0115	1.4506	4.0979
	12.4700	1.4533	0.2784	0.0117	1.4517	4.1010
	12.4800	1.4545	0.2836	0.0120	1.4529	4.1044
	12.4900	1.4557	0.3029	0.0128	1.4541	4.1079
	12.5000	1.4568	0.3229	0.0136	1.4552	4.1109
	12.5100	1.4579	0.2989	0.0126	1.4563	4.1140
	12.5200	1.4591	0.2538	0.0107	1.4575	4.1175
	12.5300	1.4603	0.2571	0.0108	1.4588	4.1209
	12.5400	1.4614	0.2685	0.0113	1.4599	4.1241
	12.5500	1.4626	0.3023	0.0127	1.4610	4.1273
	12.5600	1.4638	0.3180	0.0134	1.4623	4.1308
	12.5700	1.4650	0.3204	0.0135	1.4634	4.1341
	12.5800	1.4661	0.3063	0.0129	1.4645	4.1372
	12.5900	1.4672	0.2834	0.0119	1.4656	4.1404
	12.6000	1.4684	0.2814	0.0119	1.4669	4.1439
	12.6100	1.4697	0.2798	0.0118	1.4681	4.1474
	12.6200	1.4709	0.2972	0.0125	1.4693	4.1507
	12.6300	1.4720	0.3137	0.0132	1.4704	4.1539
	12.6400	1.4732	0.2738	0.0115	1.4716	4.1573
	12.6500	1.4744	0.2431	0.0102	1.4728	4.1607
	12.6600	1.4754	0.2411	0.0102	1.4739	4.1637
	12.6700	1.4766	0.2303	0.0097	1.4750	4.1669
	12.6800	1.4779	0.2375	0.0100	1.4763	4.1705
	12.6900	1.4791	0.2393	0.0101	1.4775	4.1739
	12.7000	1.4802	0.2591	0.0109	1.4787	4.1772
	12.7100	1.4814	0.2662	0.0112	1.4798	4.1803
	12.7200	1.4825	0.2941	0.0124	1.4810	4.1837
	12.7300	1.4837	0.2948	0.0124	1.4822	4.1870
	12.7400	1.4848	0.3072	0.0129	1.4833	4.1902
	12.7500	1.4859	0.2802	0.0118	1.4844	4.1932
	12.7600	1.4872	0.2477	0.0104	1.4856	4.1967
	12.7700	1.4884	0.2394	0.0101	1.4869	4.2004
	12.7800	1.4895	0.2424	0.0102	1.4879	4.2033
	12.7900	1.4906	0.2618	0.0110	1.4890	4.2065
	12.8000	1.4919	0.2926	0.0123	1.4903	4.2100
	12.8100	1.4930	0.3116	0.0131	1.4915	4.2134
	12.8200	1.4942	0.3256	0.0137	1.4926	4.2166
	12.8300	1.4953	0.3194	0.0135	1.4938	4.2199
	12.8400	1.4966	0.2994	0.0126	1.4950	4.2233
	12.8500	1.4978	0.2963	0.0125	1.4962	4.2267
	12.8600	1.4989	0.2801	0.0118	1.4974	4.2300
	12.8700	1.5000	0.2645	0.0111	1.4984	4.2330
	12.8800	1.5012	0.2767	0.0117	1.4996	4.2364
	12.8900	1.5024	0.2841	0.0120	1.5008	4.2398
	12.9000	1.5035	0.2762	0.0116	1.5020	4.2430
	12.9100	1.5047	0.2622	0.0110	1.5031	4.2462
	12.9200	1.5059	0.2665	0.0112	1.5043	4.2497
	12.9300	1.5070	0.2730	0.0115	1.5055	4.2529
	12.9400	1.5082	0.2879	0.0121	1.5066	4.2561
	12.9500	1.5093	0.2958	0.0125	1.5078	4.2593
	12.9600	1.5106	0.2990	0.0126	1.5090	4.2628
	12.9700	1.5118	0.3264	0.0138	1.5102	4.2662
	12.9800	1.5129	0.3383	0.0143	1.5113	4.2694
	12.9900	1.5141	0.3455	0.0146	1.5125	4.2727
	13.0000	1.5153	0.3529	0.0149	1.5138	4.2763
	13.0100	1.5166	0.3677	0.0155	1.5150	4.2798
	13.0200	1.5176	0.3747	0.0158	1.5160	4.2826
	13.0300	1.5186	0.3525	0.0149	1.5171	4.2856
	13.0400	1.5198	0.3121	0.0132	1.5183	4.2891
	13.0500	1.5210	0.2933	0.0124	1.5194	4.2922
	13.0600	1.5220	0.2766	0.0117	1.5205	4.2952
	13.0700	1.5232	0.2325	0.0098	1.5217	4.2987
	13.0800	1.5245	0.2079	0.0088	1.5230	4.3023
	13.0900	1.5256	0.2191	0.0092	1.5241	4.3055
	13.1000	1.5268	0.2440	0.0103	1.5252	4.3086
	13.1100	1.5279	0.2529	0.0107	1.5264	4.3119
	13.1200	1.5291	0.2507	0.0106	1.5276	4.3153
	13.1300	1.5303	0.2537	0.0107	1.5287	4.3186
	13.1400	1.5314	0.2828	0.0119	1.5299	4.3219
	13.1500	1.5326	0.2672	0.0113	1.5310	4.3251
	13.1600	1.5339	0.2449	0.0103	1.5323	4.3287
	13.1700	1.5351	0.2245	0.0095	1.5335	4.3322
	13.1800	1.5362	0.2465	0.0104	1.5346	4.3352
	13.1900	1.5373	0.2570	0.0108	1.5358	4.3384
	13.2000	1.5386	0.2770	0.0117	1.5370	4.3421
	13.2100	1.5398	0.2945	0.0124	1.5382	4.3453
	13.2200	1.5408	0.2802	0.0118	1.5393	4.3484
	13.2300	1.5420	0.2484	0.0105	1.5405	4.3517
	13.2400	1.5432	0.2414	0.0102	1.5417	4.3551
	13.2500	1.5444	0.2338	0.0099	1.5428	4.3584
	13.2600	1.5455	0.2330	0.0098	1.5439	4.3616
	13.2700	1.5467	0.2695	0.0114	1.5451	4.3648
	13.2800	1.5480	0.2667	0.0112	1.5464	4.3685
	13.2900	1.5492	0.2536	0.0107	1.5476	4.3720
	13.3000	1.5503	0.2875	0.0121	1.5487	4.3750
	13.3100	1.5514	0.3050	0.0129	1.5498	4.3782
	13.3200	1.5526	0.2960	0.0125	1.5511	4.3817
	13.3300	1.5538	0.2890	0.0122	1.5522	4.3849
	13.3400	1.5549	0.2851	0.0120	1.5533	4.3880
	13.3500	1.5560	0.2919	0.0123	1.5545	4.3913
	13.3600	1.5572	0.3192	0.0135	1.5557	4.3947
	13.3700	1.5584	0.3147	0.0133	1.5569	4.3980
	13.3800	1.5596	0.2812	0.0118	1.5580	4.4013
	13.3900	1.5607	0.2970	0.0125	1.5591	4.4045
	13.4000	1.5619	0.2958	0.0125	1.5604	4.4080
	13.4100	1.5632	0.3133	0.0132	1.5616	4.4115
	13.4200	1.5642	0.3327	0.0140	1.5627	4.4144
	13.4300	1.5653	0.3285	0.0138	1.5638	4.4176
	13.4400	1.5666	0.3187	0.0134	1.5650	4.4212
	13.4500	1.5678	0.2904	0.0122	1.5662	4.4245
	13.4600	1.5688	0.2740	0.0115	1.5673	4.4275
	13.4700	1.5700	0.2737	0.0115	1.5684	4.4307
	13.4800	1.5712	0.2641	0.0111	1.5696	4.4342
	13.4900	1.5723	0.2526	0.0106	1.5707	4.4372
	13.5000	1.5734	0.2162	0.0091	1.5718	4.4403
	13.5100	1.5746	0.1772	0.0075	1.5730	4.4438
	13.5200	1.5758	0.1885	0.0079	1.5743	4.4472
	13.5300	1.5770	0.2260	0.0095	1.5754	4.4505
	13.5400	1.5781	0.2881	0.0121	1.5766	4.4537
	13.5500	1.5793	0.3256	0.0137	1.5777	4.4570
	13.5600	1.5806	0.3091	0.0130	1.5790	4.4606
	13.5700	1.5818	0.2898	0.0122	1.5802	4.4640
	13.5800	1.5828	0.3192	0.0135	1.5813	4.4670
	13.5900	1.5840	0.3214	0.0135	1.5824	4.4702
	13.6000	1.5852	0.2920	0.0123	1.5837	4.4738
	13.6100	1.5864	0.2856	0.0120	1.5848	4.4770
	13.6200	1.5875	0.2859	0.0120	1.5859	4.4802
	13.6300	1.5887	0.2976	0.0125	1.5871	4.4836
	13.6400	1.5899	0.3041	0.0128	1.5884	4.4871
	13.6500	1.5911	0.2872	0.0121	1.5896	4.4905
	13.6600	1.5923	0.2618	0.0110	1.5907	4.4937
	13.6700	1.5934	0.2265	0.0095	1.5918	4.4968
	13.6800	1.5946	0.2146	0.0090	1.5930	4.5001
	13.6900	1.5957	0.2017	0.0085	1.5941	4.5033
	13.7000	1.5967	0.2205	0.0093	1.5951	4.5062
	13.7100	1.5979	0.2384	0.0100	1.5964	4.5097
	13.7200	1.5993	0.2518	0.0106	1.5977	4.5135
	13.7300	1.6004	0.2765	0.0117	1.5988	4.5166
	13.7400	1.6014	0.2814	0.0119	1.5999	4.5195
	13.7500	1.6026	0.2732	0.0115	1.6011	4.5229
	13.7600	1.6039	0.2562	0.0108	1.6023	4.5265
	13.7700	1.6051	0.2452	0.0103	1.6035	4.5298
	13.7800	1.6062	0.2414	0.0102	1.6046	4.5330
	13.7900	1.6074	0.2636	0.0111	1.6058	4.5363
	13.8000	1.6086	0.2630	0.0111	1.6070	4.5397
	13.8100	1.6097	0.2666	0.0112	1.6082	4.5430
	13.8200	1.6108	0.2846	0.0120	1.6093	4.5461
	13.8300	1.6120	0.2726	0.0115	1.6104	4.5494
	13.8400	1.6133	0.2650	0.0112	1.6117	4.5530
	13.8500	1.6144	0.2529	0.0107	1.6128	4.5562
	13.8600	1.6155	0.2430	0.0102	1.6139	4.5592
	13.8700	1.6167	0.2455	0.0103	1.6151	4.5627
	13.8800	1.6180	0.2601	0.0110	1.6164	4.5662
	13.8900	1.6190	0.2899	0.0122	1.6175	4.5693
	13.9000	1.6202	0.3089	0.0130	1.6186	4.5724
	13.9100	1.6213	0.3228	0.0136	1.6198	4.5758
	13.9200	1.6225	0.3347	0.0141	1.6209	4.5791
	13.9300	1.6237	0.3348	0.0141	1.6221	4.5825
	13.9400	1.6249	0.3140	0.0132	1.6233	4.5858
	13.9500	1.6261	0.3213	0.0135	1.6245	4.5891
	13.9600	1.6272	0.3039	0.0128	1.6257	4.5924
	13.9700	1.6283	0.2747	0.0116	1.6268	4.5955
	13.9800	1.6294	0.2656	0.0112	1.6278	4.5986
	13.9900	1.6307	0.2817	0.0119	1.6291	4.6021
	14.0000	1.6319	0.2962	0.0125	1.6303	4.6057
	14.0100	1.6330	0.3251	0.0137	1.6314	4.6088
	14.0200	1.6341	0.3443	0.0145	1.6326	4.6119
	14.0300	1.6354	0.3316	0.0140	1.6338	4.6154
	14.0400	1.6366	0.3062	0.0129	1.6350	4.6188
	14.0500	1.6377	0.3042	0.0128	1.6362	4.6221
	14.0600	1.6389	0.3040	0.0128	1.6373	4.6253
	14.0700	1.6400	0.2794	0.0118	1.6385	4.6286
	14.0800	1.6413	0.2550	0.0107	1.6397	4.6322
	14.0900	1.6425	0.2617	0.0110	1.6409	4.6356
	14.1000	1.6436	0.2766	0.0117	1.6420	4.6385
	14.1100	1.6447	0.2613	0.0110	1.6431	4.6417
	14.1200	1.6459	0.2619	0.0110	1.6443	4.6452
	14.1300	1.6470	0.2718	0.0115	1.6454	4.6482
	14.1400	1.6481	0.2848	0.0120	1.6465	4.6513
	14.1500	1.6493	0.3049	0.0128	1.6478	4.6549
	14.1600	1.6506	0.3293	0.0139	1.6490	4.6584
	14.1700	1.6518	0.3432	0.0145	1.6502	4.6618
	14.1800	1.6529	0.3369	0.0142	1.6513	4.6649
	14.1900	1.6541	0.3219	0.0136	1.6525	4.6682
	14.2000	1.6553	0.2921	0.0123	1.6537	4.6717
	14.2100	1.6564	0.2800	0.0118	1.6548	4.6748
	14.2200	1.6575	0.2832	0.0119	1.6559	4.6779
	14.2300	1.6587	0.2859	0.0120	1.6571	4.6812
	14.2400	1.6599	0.2824	0.0119	1.6583	4.6846
	14.2500	1.6610	0.3076	0.0130	1.6594	4.6877
	14.2600	1.6621	0.3225	0.0136	1.6605	4.6909
	14.2700	1.6634	0.3127	0.0132	1.6618	4.6945
	14.2800	1.6646	0.3212	0.0135	1.6630	4.6979
	14.2900	1.6657	0.3013	0.0127	1.6641	4.7010
	14.3000	1.6668	0.3002	0.0126	1.6653	4.7044
	14.3100	1.6681	0.2764	0.0116	1.6665	4.7079
	14.3200	1.6693	0.2326	0.0098	1.6678	4.7113
	14.3300	1.6705	0.2455	0.0103	1.6689	4.7146
	14.3400	1.6715	0.2584	0.0109	1.6700	4.7176
	14.3500	1.6727	0.2630	0.0111	1.6711	4.7208
	14.3600	1.6739	0.2915	0.0123	1.6723	4.7243
	14.3700	1.6750	0.3101	0.0131	1.6735	4.7275
	14.3800	1.6761	0.3078	0.0130	1.6745	4.7305
	14.3900	1.6773	0.3214	0.0135	1.6757	4.7339
	14.4000	1.6785	0.3298	0.0139	1.6770	4.7374
	14.4100	1.6797	0.3211	0.0135	1.6781	4.7405
	14.4200	1.6808	0.3053	0.0129	1.6793	4.7439
	14.4300	1.6820	0.2850	0.0120	1.6805	4.7473
	14.4400	1.6832	0.2666	0.0112	1.6817	4.7506
	14.4500	1.6844	0.2831	0.0119	1.6829	4.7540
	14.4600	1.6855	0.3008	0.0127	1.6840	4.7571
	14.4700	1.6866	0.3219	0.0136	1.6851	4.7603
	14.4800	1.6879	0.3394	0.0143	1.6864	4.7639
	14.4900	1.6891	0.3223	0.0136	1.6876	4.7673
	14.5000	1.6902	0.3075	0.0130	1.6887	4.7704
	14.5100	1.6914	0.2763	0.0116	1.6898	4.7736
	14.5200	1.6925	0.2471	0.0104	1.6910	4.7770
	14.5300	1.6937	0.2623	0.0111	1.6921	4.7801
	14.5400	1.6948	0.2928	0.0123	1.6932	4.7833
	14.5500	1.6960	0.3014	0.0127	1.6944	4.7866
	14.5600	1.6972	0.3080	0.0130	1.6956	4.7901
	14.5700	1.6984	0.3292	0.0139	1.6968	4.7935
	14.5800	1.6995	0.3390	0.0143	1.6979	4.7966
	14.5900	1.7006	0.3314	0.0140	1.6990	4.7997
	14.6000	1.7018	0.3341	0.0141	1.7003	4.8032
	14.6100	1.7030	0.3304	0.0139	1.7014	4.8065
	14.6200	1.7041	0.3024	0.0127	1.7025	4.8095
	14.6300	1.7052	0.2752	0.0116	1.7037	4.8128
	14.6400	1.7065	0.2738	0.0115	1.7050	4.8164
	14.6500	1.7077	0.2739	0.0115	1.7061	4.8198
	14.6600	1.7089	0.2715	0.0114	1.7073	4.8230
	14.6700	1.7100	0.2856	0.0120	1.7085	4.8263
	14.6800	1.7112	0.3046	0.0128	1.7097	4.8297
	14.6900	1.7124	0.3139	0.0132	1.7109	4.8331
	14.7000	1.7136	0.3045	0.0128	1.7120	4.8363
	14.7100	1.7147	0.2740	0.0115	1.7131	4.8394
	14.7200	1.7159	0.2410	0.0102	1.7143	4.8428
	14.7300	1.7171	0.2293	0.0097	1.7155	4.8463
	14.7400	1.7182	0.2482	0.0105	1.7166	4.8494
	14.7500	1.7193	0.2516	0.0106	1.7178	4.8526
	14.7600	1.7206	0.2448	0.0103	1.7190	4.8561
	14.7700	1.7217	0.2795	0.0118	1.7201	4.8593
	14.7800	1.7228	0.2843	0.0120	1.7213	4.8625
	14.7900	1.7240	0.2819	0.0119	1.7224	4.8658
	14.8000	1.7253	0.2715	0.0114	1.7237	4.8693
	14.8100	1.7265	0.2857	0.0120	1.7249	4.8728
	14.8200	1.7276	0.3082	0.0130	1.7261	4.8761
	14.8300	1.7287	0.3231	0.0136	1.7271	4.8791
	14.8400	1.7299	0.3255	0.0137	1.7283	4.8824
	14.8500	1.7311	0.3377	0.0142	1.7295	4.8858
	14.8600	1.7321	0.3567	0.0150	1.7306	4.8887
	14.8700	1.7332	0.3532	0.0149	1.7317	4.8919
	14.8800	1.7345	0.3200	0.0135	1.7329	4.8954
	14.8900	1.7358	0.2907	0.0122	1.7342	4.8991
	14.9000	1.7370	0.2658	0.0112	1.7354	4.9025
	14.9100	1.7381	0.2775	0.0117	1.7365	4.9056
	14.9200	1.7392	0.2822	0.0119	1.7377	4.9089
	14.9300	1.7404	0.2937	0.0124	1.7389	4.9122
	14.9400	1.7416	0.3261	0.0137	1.7400	4.9154
	14.9500	1.7426	0.3282	0.0138	1.7410	4.9183
	14.9600	1.7438	0.2962	0.0125	1.7423	4.9218
	14.9700	1.7451	0.2799	0.0118	1.7435	4.9254
	14.9800	1.7462	0.2832	0.0119	1.7446	4.9285
	14.9858	1.7468	0.2909	0.0123	1.7453	4.9303
	14.9860	1.7468	0.2902	0.0122	1.7453	4.9303
	14.9960	1.7480	0.2617	0.0110	1.7464	4.9336
	15.0060	1.7491	0.2304	0.0097	1.7476	4.9368
	15.0160	1.7497	0.2197	0.0093	1.7482	4.9384
	15.0260	1.7496	0.2461	0.0104	1.7481	4.9382
	15.0360	1.7490	0.2715	0.0114	1.7474	4.9364
	15.0460	1.7478	0.2801	0.0118	1.7463	4.9332
	15.0560	1.7464	0.2701	0.0114	1.7448	4.9291
	15.0660	1.7449	0.2697	0.0114	1.7433	4.9248
	15.0760	1.7434	0.2737	0.0115	1.7419	4.9207
	15.0860	1.7421	0.2871	0.0121	1.7405	4.9169
	15.0960	1.7408	0.2984	0.0126	1.7392	4.9131
	15.1060	1.7395	0.2820	0.0119	1.7379	4.9095
	15.1160	1.7382	0.2720	0.0115	1.7367	4.9060
	15.1260	1.7372	0.2683	0.0113	1.7356	4.9030
	15.1360	1.7360	0.2736	0.0115	1.7344	4.8996
	15.1460	1.7348	0.2936	0.0124	1.7332	4.8962
	15.1560	1.7336	0.3095	0.0130	1.7320	4.8929
	15.1660	1.7324	0.3326	0.0140	1.7308	4.8896
	15.1760	1.7312	0.3459	0.0146	1.7297	4.8863
	15.1860	1.7302	0.3337	0.0141	1.7286	4.8832
	15.1960	1.7290	0.3206	0.0135	1.7274	4.8799
	15.2060	1.7278	0.2932	0.0124	1.7262	4.8765
	15.2160	1.7266	0.2669	0.0112	1.7251	4.8732
	15.2260	1.7255	0.2732	0.0115	1.7239	4.8699
	15.2360	1.7243	0.2785	0.0117	1.7227	4.8666
	15.2460	1.7231	0.2780	0.0117	1.7216	4.8634
	15.2560	1.7220	0.3168	0.0133	1.7204	4.8601
	15.2660	1.7208	0.3815	0.0161	1.7192	4.8568
	15.2760	1.7196	0.4149	0.0175	1.7180	4.8534
	15.2860	1.7183	0.4088	0.0172	1.7168	4.8498
	15.2960	1.7172	0.3821	0.0161	1.7156	4.8465
	15.3060	1.7161	0.3402	0.0143	1.7145	4.8434
	15.3160	1.7149	0.3082	0.0130	1.7133	4.8400
	15.3260	1.7136	0.2950	0.0124	1.7121	4.8365
	15.3360	1.7126	0.2986	0.0126	1.7110	4.8335
	15.3460	1.7114	0.3000	0.0126	1.7098	4.8302
	15.3560	1.7102	0.2958	0.0125	1.7086	4.8267
	15.3660	1.7091	0.2903	0.0122	1.7075	4.8236
	15.3760	1.7079	0.2908	0.0123	1.7064	4.8204
	15.3860	1.7067	0.2794	0.0118	1.7051	4.8170
	15.3960	1.7055	0.2655	0.0112	1.7039	4.8136
	15.4060	1.7044	0.2527	0.0106	1.7028	4.8104
	15.4160	1.7032	0.2736	0.0115	1.7016	4.8070
	15.4260	1.7020	0.3068	0.0129	1.7004	4.8036
	15.4360	1.7008	0.3219	0.0136	1.6992	4.8002
	15.4460	1.6996	0.2909	0.0123	1.6981	4.7970
	15.4560	1.6985	0.2688	0.0113	1.6969	4.7938
	15.4660	1.6973	0.2740	0.0115	1.6957	4.7904
	15.4760	1.6961	0.2918	0.0123	1.6946	4.7871
	15.4860	1.6950	0.3313	0.0140	1.6934	4.7839
	15.4960	1.6938	0.3352	0.0141	1.6922	4.7805
	15.5060	1.6926	0.3195	0.0135	1.6911	4.7772
	15.5160	1.6916	0.3140	0.0132	1.6900	4.7741
	15.5260	1.6903	0.3309	0.0139	1.6888	4.7707
	15.5360	1.6891	0.3353	0.0141	1.6875	4.7672
	15.5460	1.6880	0.3062	0.0129	1.6864	4.7640
	15.5560	1.6868	0.2769	0.0117	1.6852	4.7606
	15.5660	1.6855	0.2584	0.0109	1.6840	4.7571
	15.5760	1.6844	0.2549	0.0107	1.6828	4.7538
	15.5860	1.6832	0.2535	0.0107	1.6817	4.7506
	15.5960	1.6821	0.2409	0.0102	1.6805	4.7473
	15.6060	1.6809	0.2359	0.0099	1.6793	4.7439
	15.6160	1.6796	0.2299	0.0097	1.6781	4.7405
	15.6260	1.6785	0.2475	0.0104	1.6769	4.7372
	15.6360	1.6774	0.2492	0.0105	1.6758	4.7340
	15.6460	1.6761	0.2529	0.0107	1.6745	4.7304
	15.6560	1.6748	0.2725	0.0115	1.6733	4.7269
	15.6660	1.6738	0.2806	0.0118	1.6722	4.7240
	15.6760	1.6726	0.2925	0.0123	1.6711	4.7207
	15.6860	1.6714	0.3092	0.0130	1.6698	4.7172
	15.6960	1.6703	0.3226	0.0136	1.6687	4.7141
	15.7060	1.6691	0.3305	0.0139	1.6676	4.7108
	15.7160	1.6679	0.3375	0.0142	1.6663	4.7073
	15.7260	1.6667	0.3178	0.0134	1.6652	4.7040
	15.7360	1.6656	0.2688	0.0113	1.6640	4.7007
	15.7460	1.6643	0.2420	0.0102	1.6628	4.6972
	15.7560	1.6631	0.2279	0.0096	1.6616	4.6938
	15.7660	1.6619	0.1977	0.0083	1.6604	4.6905
	15.7760	1.6608	0.1749	0.0074	1.6592	4.6872
	15.7860	1.6596	0.1785	0.0075	1.6580	4.6839
	15.7960	1.6584	0.1847	0.0078	1.6568	4.6804
	15.8060	1.6572	0.2039	0.0086	1.6556	4.6771
	15.8160	1.6560	0.2196	0.0093	1.6545	4.6738
	15.8260	1.6548	0.2790	0.0118	1.6533	4.6704
	15.8360	1.6537	0.2731	0.0115	1.6522	4.6673
	15.8460	1.6527	0.2616	0.0110	1.6511	4.6643
	15.8560	1.6515	0.2741	0.0116	1.6499	4.6609
	15.8660	1.6502	0.2835	0.0119	1.6487	4.6574
	15.8760	1.6491	0.2817	0.0119	1.6476	4.6543
	15.8860	1.6480	0.2836	0.0120	1.6464	4.6511
	15.8960	1.6467	0.2725	0.0115	1.6452	4.6475
	15.9060	1.6455	0.2515	0.0106	1.6440	4.6441
	15.9160	1.6444	0.2481	0.0105	1.6428	4.6409
	15.9260	1.6431	0.2378	0.0100	1.6416	4.6374
	15.9360	1.6419	0.2421	0.0102	1.6404	4.6340
	15.9460	1.6408	0.2448	0.0103	1.6392	4.6307
	15.9560	1.6396	0.2398	0.0101	1.6381	4.6275
	15.9660	1.6385	0.2327	0.0098	1.6369	4.6242
	15.9760	1.6373	0.2441	0.0103	1.6357	4.6209
	15.9860	1.6361	0.2562	0.0108	1.6346	4.6175
	15.9960	1.6350	0.2800	0.0118	1.6334	4.6143
	16.0060	1.6338	0.3212	0.0135	1.6322	4.6109
	16.0160	1.6326	0.3288	0.0139	1.6310	4.6076
	16.0260	1.6315	0.3439	0.0145	1.6300	4.6046
	16.0360	1.6304	0.3649	0.0154	1.6288	4.6014
	16.0460	1.6291	0.3865	0.0163	1.6276	4.5978
	16.0560	1.6280	0.3665	0.0154	1.6264	4.5945
	16.0660	1.6268	0.3700	0.0156	1.6253	4.5913
	16.0760	1.6256	0.3792	0.0160	1.6240	4.5879
	16.0860	1.6245	0.3500	0.0148	1.6229	4.5846
	16.0960	1.6234	0.3129	0.0132	1.6218	4.5815
	16.1060	1.6221	0.2850	0.0120	1.6206	4.5780
	16.1160	1.6210	0.2649	0.0112	1.6194	4.5748
	16.1260	1.6198	0.2515	0.0106	1.6183	4.5715
	16.1360	1.6186	0.2341	0.0099	1.6170	4.5680
	16.1460	1.6174	0.2221	0.0094	1.6158	4.5646
	16.1560	1.6162	0.2423	0.0102	1.6147	4.5614
	16.1660	1.6151	0.2531	0.0107	1.6135	4.5582
	16.1760	1.6139	0.2684	0.0113	1.6124	4.5549
	16.1860	1.6128	0.2777	0.0117	1.6113	4.5518
	16.1960	1.6118	0.2689	0.0113	1.6102	4.5488
	16.2060	1.6107	0.2767	0.0117	1.6091	4.5456
	16.2160	1.6095	0.2954	0.0124	1.6079	4.5422
	16.2260	1.6083	0.2880	0.0121	1.6067	4.5389
	16.2360	1.6071	0.2710	0.0114	1.6056	4.5357
	16.2460	1.6060	0.2459	0.0104	1.6044	4.5324
	16.2560	1.6047	0.2470	0.0104	1.6032	4.5289
	16.2660	1.6036	0.2456	0.0103	1.6020	4.5255
	16.2760	1.6025	0.2444	0.0103	1.6009	4.5225
	16.2860	1.6013	0.2563	0.0108	1.5997	4.5191
	16.2960	1.6001	0.2284	0.0096	1.5985	4.5157
	16.3060	1.5990	0.2181	0.0092	1.5974	4.5126
	16.3160	1.5977	0.2359	0.0099	1.5962	4.5091
	16.3260	1.5964	0.2705	0.0114	1.5949	4.5055
	16.3360	1.5953	0.2676	0.0113	1.5937	4.5023
	16.3460	1.5944	0.2485	0.0105	1.5928	4.4995
	16.3560	1.5934	0.2580	0.0109	1.5919	4.4970
	16.3660	1.5928	0.2810	0.0118	1.5912	4.4952
	16.3760	1.5922	0.2681	0.0113	1.5907	4.4935
	16.3860	1.5916	0.2627	0.0111	1.5900	4.4918
	16.3960	1.5908	0.2330	0.0098	1.5893	4.4896
	16.4060	1.5897	0.2187	0.0092	1.5881	4.4864
	16.4160	1.5884	0.2438	0.0103	1.5868	4.4828
	16.4260	1.5872	0.2585	0.0109	1.5856	4.4793
	16.4360	1.5860	0.2921	0.0123	1.5844	4.4759
	16.4460	1.5849	0.2993	0.0126	1.5833	4.4728
	16.4560	1.5839	0.2844	0.0120	1.5823	4.4700
	16.4660	1.5828	0.2566	0.0108	1.5813	4.4670
	16.4760	1.5817	0.2642	0.0111	1.5801	4.4638
	16.4860	1.5805	0.2816	0.0119	1.5789	4.4604
	16.4960	1.5793	0.2889	0.0122	1.5777	4.4569
	16.5060	1.5781	0.2829	0.0119	1.5765	4.4535
	16.5160	1.5769	0.2769	0.0117	1.5753	4.4501
	16.5260	1.5756	0.2752	0.0116	1.5741	4.4467
	16.5360	1.5745	0.2779	0.0117	1.5729	4.4435
	16.5460	1.5733	0.2829	0.0119	1.5717	4.4400
	16.5560	1.5720	0.2749	0.0116	1.5705	4.4365
	16.5660	1.5709	0.2630	0.0111	1.5693	4.4333
	16.5760	1.5698	0.2609	0.0110	1.5682	4.4302
	16.5860	1.5685	0.2534	0.0107	1.5670	4.4266
	16.5960	1.5673	0.2277	0.0096	1.5657	4.4231
	16.6060	1.5662	0.2203	0.0093	1.5647	4.4201
	16.6160	1.5650	0.2182	0.0092	1.5634	4.4167
	16.6260	1.5637	0.2522	0.0106	1.5621	4.4130
	16.6360	1.5625	0.2676	0.0113	1.5609	4.4096
	16.6460	1.5613	0.2569	0.0108	1.5598	4.4062
	16.6560	1.5601	0.2431	0.0102	1.5585	4.4028
	16.6660	1.5589	0.2312	0.0097	1.5573	4.3994
	16.6760	1.5577	0.2172	0.0092	1.5562	4.3961
	16.6860	1.5566	0.1899	0.0080	1.5550	4.3929
	16.6960	1.5554	0.1794	0.0076	1.5539	4.3896
	16.7060	1.5542	0.1808	0.0076	1.5527	4.3862
	16.7160	1.5530	0.2108	0.0089	1.5515	4.3828
	16.7260	1.5519	0.2079	0.0088	1.5503	4.3796
	16.7360	1.5506	0.2242	0.0094	1.5491	4.3760
	16.7460	1.5495	0.2095	0.0088	1.5479	4.3728
	16.7560	1.5483	0.1864	0.0079	1.5468	4.3695
	16.7660	1.5471	0.1837	0.0077	1.5455	4.3661
	16.7760	1.5459	0.1905	0.0080	1.5443	4.3627
	16.7860	1.5448	0.1904	0.0080	1.5432	4.3596
	16.7960	1.5436	0.2122	0.0089	1.5420	4.3562
	16.8060	1.5423	0.2092	0.0088	1.5408	4.3526
	16.8160	1.5412	0.2042	0.0086	1.5397	4.3495
	16.8260	1.5401	0.2476	0.0104	1.5385	4.3462
	16.8360	1.5388	0.2812	0.0118	1.5373	4.3427
	16.8460	1.5376	0.2753	0.0116	1.5361	4.3393
	16.8560	1.5365	0.2732	0.0115	1.5349	4.3361
	16.8660	1.5353	0.2864	0.0121	1.5337	4.3327
	16.8760	1.5341	0.2848	0.0120	1.5325	4.3293
	16.8860	1.5328	0.2545	0.0107	1.5313	4.3258
	16.8960	1.5317	0.2325	0.0098	1.5301	4.3225
	16.9060	1.5305	0.2222	0.0094	1.5290	4.3193
	16.9160	1.5293	0.2245	0.0095	1.5278	4.3158
	16.9260	1.5282	0.2403	0.0101	1.5266	4.3126
	16.9360	1.5271	0.2403	0.0101	1.5255	4.3095
	16.9460	1.5258	0.2599	0.0110	1.5242	4.3059
	16.9560	1.5245	0.2776	0.0117	1.5230	4.3023
	16.9660	1.5235	0.2503	0.0105	1.5219	4.2994
	16.9760	1.5223	0.2316	0.0098	1.5208	4.2961
	16.9860	1.5211	0.2358	0.0099	1.5195	4.2925
	16.9960	1.5199	0.2201	0.0093	1.5183	4.2892
	17.0060	1.5187	0.2384	0.0100	1.5172	4.2860
	17.0160	1.5175	0.2578	0.0109	1.5159	4.2825
	17.0260	1.5163	0.2510	0.0106	1.5147	4.2789
	17.0360	1.5150	0.2672	0.0113	1.5135	4.2755
	17.0460	1.5139	0.2904	0.0122	1.5123	4.2721
	17.0560	1.5127	0.2921	0.0123	1.5111	4.2689
	17.0660	1.5115	0.2788	0.0117	1.5099	4.2655
	17.0760	1.5103	0.2499	0.0105	1.5087	4.2620
	17.0860	1.5091	0.2270	0.0096	1.5076	4.2588
	17.0960	1.5079	0.2269	0.0096	1.5064	4.2554
	17.1060	1.5068	0.2285	0.0096	1.5052	4.2522
	17.1160	1.5056	0.2291	0.0097	1.5041	4.2490
	17.1260	1.5044	0.2344	0.0099	1.5029	4.2455
	17.1360	1.5032	0.2636	0.0111	1.5016	4.2420
	17.1460	1.5021	0.2657	0.0112	1.5005	4.2389
	17.1560	1.5010	0.2451	0.0103	1.4994	4.2357
	17.1660	1.4997	0.2123	0.0089	1.4981	4.2322
	17.1760	1.4985	0.1895	0.0080	1.4970	4.2289
	17.1860	1.4974	0.1705	0.0072	1.4958	4.2257
	17.1960	1.4962	0.1895	0.0080	1.4946	4.2223
	17.2060	1.4950	0.2299	0.0097	1.4934	4.2188
	17.2160	1.4938	0.2479	0.0104	1.4922	4.2154
	17.2260	1.4926	0.1981	0.0083	1.4910	4.2121
	17.2360	1.4914	0.1783	0.0075	1.4898	4.2086
	17.2460	1.4901	0.2019	0.0085	1.4885	4.2051
	17.2560	1.4889	0.2197	0.0093	1.4874	4.2018
	17.2660	1.4879	0.2265	0.0095	1.4863	4.1987
	17.2760	1.4867	0.2465	0.0104	1.4851	4.1953
	17.2860	1.4854	0.2510	0.0106	1.4839	4.1918
	17.2960	1.4843	0.2508	0.0106	1.4828	4.1887
	17.3060	1.4832	0.2502	0.0105	1.4816	4.1856
	17.3160	1.4819	0.2982	0.0126	1.4804	4.1820
	17.3260	1.4807	0.2912	0.0123	1.4792	4.1786
	17.3360	1.4796	0.2590	0.0109	1.4780	4.1753
	17.3460	1.4783	0.2596	0.0109	1.4768	4.1718
	17.3560	1.4771	0.2446	0.0103	1.4756	4.1684
	17.3660	1.4760	0.2185	0.0092	1.4745	4.1653
	17.3760	1.4748	0.2193	0.0092	1.4733	4.1619
	17.3860	1.4736	0.2408	0.0101	1.4720	4.1584
	17.3960	1.4724	0.2566	0.0108	1.4708	4.1550
	17.4060	1.4712	0.2160	0.0091	1.4696	4.1517
	17.4160	1.4701	0.1693	0.0071	1.4685	4.1484
	17.4260	1.4689	0.1654	0.0070	1.4673	4.1451
	17.4360	1.4677	0.1833	0.0077	1.4662	4.1419
	17.4460	1.4666	0.2037	0.0086	1.4650	4.1387
	17.4560	1.4654	0.2187	0.0092	1.4638	4.1353
	17.4660	1.4642	0.2205	0.0093	1.4626	4.1319
	17.4760	1.4630	0.2393	0.0101	1.4615	4.1286
	17.4860	1.4619	0.2543	0.0107	1.4603	4.1253
	17.4960	1.4606	0.2551	0.0107	1.4591	4.1218
	17.5060	1.4595	0.2566	0.0108	1.4579	4.1186
	17.5160	1.4584	0.2585	0.0109	1.4568	4.1155
	17.5260	1.4572	0.2584	0.0109	1.4556	4.1120
	17.5360	1.4559	0.2647	0.0112	1.4543	4.1084
	17.5460	1.4548	0.2260	0.0095	1.4532	4.1053
	17.5560	1.4536	0.2051	0.0086	1.4520	4.1019
	17.5660	1.4524	0.2009	0.0085	1.4508	4.0984
	17.5760	1.4512	0.1959	0.0083	1.4496	4.0952
	17.5860	1.4501	0.2190	0.0092	1.4485	4.0920
	17.5960	1.4489	0.2375	0.0100	1.4473	4.0886
	17.6060	1.4476	0.2530	0.0107	1.4460	4.0850
	17.6160	1.4463	0.2505	0.0106	1.4448	4.0814
	17.6260	1.4452	0.2391	0.0101	1.4436	4.0782
	17.6360	1.4441	0.2273	0.0096	1.4425	4.0750
	17.6460	1.4429	0.2046	0.0086	1.4413	4.0716
	17.6560	1.4417	0.1912	0.0081	1.4401	4.0683
	17.6660	1.4406	0.1997	0.0084	1.4390	4.0652
	17.6760	1.4394	0.2234	0.0094	1.4378	4.0618
	17.6860	1.4382	0.2522	0.0106	1.4366	4.0584
	17.6960	1.4371	0.2604	0.0110	1.4355	4.0552
	17.7060	1.4359	0.2820	0.0119	1.4343	4.0520
	17.7160	1.4347	0.2853	0.0120	1.4331	4.0485
	17.7260	1.4335	0.2698	0.0114	1.4319	4.0451
	17.7360	1.4323	0.2587	0.0109	1.4307	4.0418
	17.7460	1.4311	0.2529	0.0107	1.4295	4.0384
	17.7560	1.4299	0.2740	0.0115	1.4283	4.0350
	17.7660	1.4288	0.2751	0.0116	1.4272	4.0318
	17.7760	1.4276	0.2719	0.0115	1.4260	4.0284
	17.7860	1.4264	0.2639	0.0111	1.4249	4.0252
	17.7960	1.4252	0.2245	0.0095	1.4237	4.0218
	17.8060	1.4241	0.2062	0.0087	1.4225	4.0186
	17.8160	1.4229	0.1746	0.0074	1.4213	4.0152
	17.8260	1.4217	0.1771	0.0075	1.4201	4.0117
	17.8360	1.4206	0.1803	0.0076	1.4190	4.0086
	17.8460	1.4195	0.1978	0.0083	1.4179	4.0055
	17.8560	1.4182	0.2000	0.0084	1.4166	4.0019
	17.8660	1.4170	0.2214	0.0093	1.4154	3.9984
	17.8760	1.4159	0.2425	0.0102	1.4143	3.9954
	17.8860	1.4147	0.2574	0.0108	1.4131	3.9919
	17.8960	1.4133	0.2450	0.0103	1.4118	3.9882
	17.9060	1.4122	0.2240	0.0094	1.4106	3.9850
	17.9160	1.4111	0.2191	0.0092	1.4095	3.9817
	17.9260	1.4098	0.2338	0.0099	1.4083	3.9783
	17.9360	1.4087	0.2427	0.0102	1.4071	3.9750
	17.9460	1.4075	0.2276	0.0096	1.4060	3.9718
	17.9560	1.4064	0.2080	0.0088	1.4048	3.9685
	17.9660	1.4051	0.2138	0.0090	1.4035	3.9649
	17.9760	1.4039	0.2127	0.0090	1.4023	3.9616
	17.9860	1.4028	0.2047	0.0086	1.4012	3.9583
	17.9960	1.4016	0.2190	0.0092	1.4001	3.9551
	18.0060	1.4005	0.2233	0.0094	1.3989	3.9519
	18.0160	1.3993	0.2472	0.0104	1.3978	3.9486
	18.0260	1.3982	0.2331	0.0098	1.3966	3.9454
	18.0360	1.3970	0.2234	0.0094	1.3954	3.9419
	18.0460	1.3958	0.2143	0.0090	1.3942	3.9385
	18.0560	1.3946	0.1850	0.0078	1.3931	3.9353
	18.0660	1.3934	0.1811	0.0076	1.3919	3.9319
	18.0760	1.3922	0.1915	0.0081	1.3906	3.9285
	18.0860	1.3911	0.1680	0.0071	1.3895	3.9254
	18.0960	1.3899	0.1610	0.0068	1.3884	3.9221
	18.1060	1.3887	0.1786	0.0075	1.3871	3.9186
	18.1160	1.3876	0.1865	0.0079	1.3860	3.9154
	18.1260	1.3865	0.1725	0.0073	1.3849	3.9123
	18.1360	1.3853	0.1814	0.0076	1.3837	3.9089
	18.1460	1.3840	0.1835	0.0077	1.3824	3.9053
	18.1560	1.3829	0.2132	0.0090	1.3813	3.9021
	18.1660	1.3817	0.2538	0.0107	1.3802	3.8989
	18.1760	1.3805	0.2992	0.0126	1.3790	3.8956
	18.1860	1.3794	0.3158	0.0133	1.3779	3.8924
	18.1960	1.3783	0.2837	0.0120	1.3767	3.8892
	18.2060	1.3771	0.2677	0.0113	1.3755	3.8858
	18.2160	1.3759	0.2244	0.0095	1.3744	3.8825
	18.2260	1.3748	0.1965	0.0083	1.3732	3.8793
	18.2360	1.3737	0.1935	0.0082	1.3721	3.8761
	18.2460	1.3724	0.2083	0.0088	1.3709	3.8727
	18.2560	1.3712	0.2200	0.0093	1.3696	3.8692
	18.2660	1.3700	0.2496	0.0105	1.3685	3.8659
	18.2760	1.3689	0.2629	0.0111	1.3674	3.8628
	18.2860	1.3677	0.2665	0.0112	1.3662	3.8593
	18.2960	1.3665	0.2422	0.0102	1.3649	3.8558
	18.3060	1.3654	0.1892	0.0080	1.3638	3.8527
	18.3160	1.3642	0.1594	0.0067	1.3626	3.8493
	18.3260	1.3630	0.1507	0.0063	1.3614	3.8459
	18.3360	1.3619	0.1337	0.0056	1.3603	3.8428
	18.3460	1.3607	0.1348	0.0057	1.3592	3.8396
	18.3560	1.3595	0.1688	0.0071	1.3580	3.8362
	18.3660	1.3584	0.1803	0.0076	1.3568	3.8329
	18.3760	1.3572	0.1814	0.0076	1.3556	3.8296
	18.3860	1.3560	0.1888	0.0080	1.3544	3.8262
	18.3960	1.3548	0.1989	0.0084	1.3532	3.8228
	18.4060	1.3536	0.1756	0.0074	1.3521	3.8195
	18.4160	1.3525	0.1213	0.0051	1.3509	3.8163
	18.4260	1.3513	0.1136	0.0048	1.3498	3.8130
	18.4360	1.3502	0.1202	0.0051	1.3486	3.8098
	18.4460	1.3491	0.1315	0.0055	1.3475	3.8067
	18.4560	1.3479	0.1404	0.0059	1.3464	3.8034
	18.4660	1.3467	0.1625	0.0068	1.3451	3.8000
	18.4760	1.3455	0.1714	0.0072	1.3439	3.7966
	18.4860	1.3444	0.1793	0.0076	1.3428	3.7934
	18.4960	1.3431	0.1860	0.0078	1.3416	3.7899
	18.5060	1.3419	0.1941	0.0082	1.3403	3.7863
	18.5160	1.3408	0.1864	0.0079	1.3392	3.7833
	18.5260	1.3397	0.1756	0.0074	1.3381	3.7801
	18.5360	1.3384	0.1751	0.0074	1.3369	3.7766
	18.5460	1.3373	0.1881	0.0079	1.3357	3.7733
	18.5560	1.3362	0.2058	0.0087	1.3346	3.7702
	18.5660	1.3349	0.2350	0.0099	1.3334	3.7667
	18.5760	1.3337	0.2248	0.0095	1.3321	3.7632
	18.5860	1.3326	0.2028	0.0085	1.3310	3.7600
	18.5960	1.3314	0.2140	0.0090	1.3298	3.7567
	18.6060	1.3302	0.2397	0.0101	1.3286	3.7532
	18.6160	1.3290	0.2624	0.0111	1.3274	3.7498
	18.6260	1.3278	0.2334	0.0098	1.3262	3.7465
	18.6360	1.3266	0.2167	0.0091	1.3251	3.7433
	18.6460	1.3254	0.2226	0.0094	1.3239	3.7399
	18.6560	1.3243	0.2432	0.0102	1.3227	3.7366
	18.6660	1.3232	0.2587	0.0109	1.3216	3.7336
	18.6760	1.3220	0.2526	0.0106	1.3205	3.7302
	18.6860	1.3208	0.2463	0.0104	1.3193	3.7269
	18.6960	1.3197	0.2469	0.0104	1.3181	3.7236
	18.7060	1.3185	0.2300	0.0097	1.3170	3.7204
	18.7160	1.3173	0.2027	0.0085	1.3158	3.7170
	18.7260	1.3162	0.1677	0.0071	1.3147	3.7139
	18.7360	1.3151	0.1767	0.0074	1.3135	3.7107
	18.7460	1.3138	0.1910	0.0080	1.3123	3.7071
	18.7560	1.3126	0.2139	0.0090	1.3111	3.7037
	18.7660	1.3115	0.2317	0.0098	1.3100	3.7006
	18.7760	1.3103	0.2486	0.0105	1.3088	3.6972
	18.7860	1.3091	0.2578	0.0109	1.3075	3.6937
	18.7960	1.3080	0.2409	0.0101	1.3064	3.6905
	18.8060	1.3068	0.2349	0.0099	1.3053	3.6873
	18.8160	1.3056	0.2448	0.0103	1.3041	3.6839
	18.8260	1.3044	0.2449	0.0103	1.3029	3.6806
	18.8360	1.3033	0.2043	0.0086	1.3018	3.6774
	18.8460	1.3022	0.1450	0.0061	1.3006	3.6742
	18.8560	1.3010	0.1165	0.0049	1.2994	3.6708
	18.8660	1.2998	0.1417	0.0060	1.2982	3.6674
	18.8760	1.2986	0.1706	0.0072	1.2971	3.6642
	18.8860	1.2975	0.1798	0.0076	1.2959	3.6609
	18.8960	1.2963	0.1890	0.0080	1.2947	3.6575
	18.9060	1.2951	0.2034	0.0086	1.2936	3.6543
	18.9160	1.2940	0.2237	0.0094	1.2925	3.6512
	18.9260	1.2928	0.2112	0.0089	1.2913	3.6477
	18.9360	1.2916	0.2054	0.0087	1.2900	3.6442
	18.9460	1.2905	0.2074	0.0087	1.2889	3.6411
	18.9560	1.2893	0.2244	0.0095	1.2877	3.6378
	18.9660	1.2881	0.2348	0.0099	1.2865	3.6343
	18.9760	1.2869	0.2147	0.0090	1.2853	3.6310
	18.9860	1.2857	0.1890	0.0080	1.2842	3.6278
	18.9960	1.2845	0.2035	0.0086	1.2830	3.6244
	19.0060	1.2834	0.2099	0.0088	1.2818	3.6211
	19.0160	1.2823	0.2026	0.0085	1.2807	3.6179
	19.0260	1.2811	0.1988	0.0084	1.2795	3.6146
	19.0360	1.2799	0.1856	0.0078	1.2784	3.6113
	19.0460	1.2788	0.1509	0.0064	1.2772	3.6081
	19.0560	1.2776	0.1610	0.0068	1.2761	3.6048
	19.0660	1.2764	0.1645	0.0069	1.2749	3.6015
	19.0760	1.2753	0.1715	0.0072	1.2737	3.5981
	19.0860	1.2741	0.1979	0.0083	1.2725	3.5948
	19.0960	1.2729	0.1927	0.0081	1.2713	3.5915
	19.1060	1.2717	0.1845	0.0078	1.2701	3.5880
	19.1160	1.2705	0.1686	0.0071	1.2689	3.5847
	19.1260	1.2694	0.1793	0.0076	1.2678	3.5815
	19.1360	1.2681	0.1717	0.0072	1.2666	3.5780
	19.1460	1.2669	0.1618	0.0068	1.2654	3.5746
	19.1560	1.2659	0.1322	0.0056	1.2643	3.5716
	19.1660	1.2648	0.1222	0.0052	1.2632	3.5685
	19.1760	1.2635	0.1354	0.0057	1.2619	3.5649
	19.1860	1.2623	0.1445	0.0061	1.2608	3.5616
	19.1960	1.2613	0.1514	0.0064	1.2597	3.5586
	19.2060	1.2600	0.1522	0.0064	1.2585	3.5551
	19.2160	1.2588	0.1589	0.0067	1.2572	3.5516
	19.2260	1.2577	0.1514	0.0064	1.2561	3.5485
	19.2360	1.2565	0.1472	0.0062	1.2549	3.5450
	19.2460	1.2552	0.1529	0.0064	1.2537	3.5415
	19.2560	1.2541	0.1487	0.0063	1.2525	3.5383
	19.2660	1.2530	0.1466	0.0062	1.2515	3.5353
	19.2760	1.2519	0.1404	0.0059	1.2503	3.5321
	19.2860	1.2507	0.1397	0.0059	1.2492	3.5288
	19.2960	1.2496	0.1395	0.0059	1.2480	3.5255
	19.3060	1.2483	0.1654	0.0070	1.2468	3.5221
	19.3160	1.2471	0.2067	0.0087	1.2455	3.5186
	19.3260	1.2459	0.2121	0.0089	1.2443	3.5152
	19.3360	1.2448	0.1833	0.0077	1.2432	3.5120
	19.3460	1.2436	0.1597	0.0067	1.2421	3.5087
	19.3560	1.2424	0.1759	0.0074	1.2409	3.5053
	19.3660	1.2413	0.1851	0.0078	1.2397	3.5022
	19.3760	1.2402	0.1689	0.0071	1.2386	3.4990
	19.3860	1.2389	0.1675	0.0071	1.2373	3.4954
	19.3960	1.2377	0.1644	0.0069	1.2362	3.4921
	19.4060	1.2367	0.1625	0.0068	1.2351	3.4891
	19.4160	1.2355	0.1468	0.0062	1.2339	3.4858
	19.4260	1.2342	0.1459	0.0061	1.2326	3.4821
	19.4360	1.2330	0.1255	0.0053	1.2315	3.4789
	19.4460	1.2319	0.1295	0.0055	1.2303	3.4756
	19.4560	1.2306	0.1730	0.0073	1.2291	3.4721
	19.4660	1.2295	0.2088	0.0088	1.2280	3.4689
	19.4760	1.2284	0.1974	0.0083	1.2269	3.4659
	19.4860	1.2273	0.1871	0.0079	1.2257	3.4626
	19.4960	1.2261	0.1411	0.0059	1.2245	3.4592
	19.5060	1.2250	0.1049	0.0044	1.2234	3.4560
	19.5160	1.2238	0.1247	0.0053	1.2222	3.4528
	19.5260	1.2226	0.1459	0.0061	1.2210	3.4494
	19.5360	1.2214	0.1547	0.0065	1.2199	3.4461
	19.5460	1.2203	0.1528	0.0064	1.2187	3.4428
	19.5560	1.2191	0.1431	0.0060	1.2176	3.4396
	19.5660	1.2179	0.1567	0.0066	1.2164	3.4361
	19.5760	1.2167	0.1789	0.0075	1.2152	3.4328
	19.5860	1.2156	0.1885	0.0079	1.2140	3.4296
	19.5960	1.2144	0.2311	0.0097	1.2129	3.4263
	19.6060	1.2132	0.2676	0.0113	1.2117	3.4229
	19.6160	1.2121	0.2592	0.0109	1.2106	3.4198
	19.6260	1.2110	0.2221	0.0094	1.2094	3.4166
	19.6360	1.2097	0.1895	0.0080	1.2082	3.4130
	19.6460	1.2085	0.1984	0.0084	1.2070	3.4096
	19.6560	1.2074	0.1854	0.0078	1.2059	3.4065
	19.6660	1.2062	0.1759	0.0074	1.2047	3.4031
	19.6760	1.2050	0.1849	0.0078	1.2035	3.3997
	19.6860	1.2039	0.1852	0.0078	1.2023	3.3965
	19.6960	1.2028	0.1744	0.0073	1.2012	3.3933
	19.7060	1.2016	0.1655	0.0070	1.2000	3.3900
	19.7160	1.2004	0.1500	0.0063	1.1989	3.3867
	19.7260	1.1993	0.1470	0.0062	1.1977	3.3835
	19.7360	1.1981	0.1777	0.0075	1.1965	3.3802
	19.7460	1.1969	0.1889	0.0080	1.1953	3.3768
	19.7560	1.1957	0.2224	0.0094	1.1941	3.3734
	19.7660	1.1946	0.2234	0.0094	1.1930	3.3702
	19.7760	1.1934	0.2051	0.0086	1.1919	3.3670
	19.7860	1.1923	0.1700	0.0072	1.1907	3.3637
	19.7960	1.1912	0.1464	0.0062	1.1896	3.3606
	19.8060	1.1900	0.1331	0.0056	1.1885	3.3573
	19.8160	1.1887	0.1244	0.0052	1.1872	3.3537
	19.8260	1.1876	0.1302	0.0055	1.1860	3.3504
	19.8360	1.1865	0.1064	0.0045	1.1849	3.3473
	19.8460	1.1853	0.1170	0.0049	1.1837	3.3439
	19.8560	1.1841	0.1270	0.0054	1.1825	3.3405
	19.8660	1.1830	0.1067	0.0045	1.1814	3.3375
	19.8760	1.1818	0.1169	0.0049	1.1803	3.3342
	19.8860	1.1806	0.1265	0.0053	1.1790	3.3307
	19.8960	1.1794	0.1214	0.0051	1.1778	3.3274
	19.9060	1.1783	0.1407	0.0059	1.1768	3.3243
	19.9160	1.1772	0.1500	0.0063	1.1756	3.3211
	19.9260	1.1759	0.1347	0.0057	1.1744	3.3175
	19.9360	1.1748	0.1373	0.0058	1.1732	3.3143
	19.9460	1.1736	0.1494	0.0063	1.1720	3.3109
	19.9560	1.1724	0.1296	0.0055	1.1708	3.3074
[truncated: 46,423 more rows]
