# Supplementary material for: The influence of sample geometry and size on porcine aortic material properties from uniaxial tensile tests using custom-designed tissue cutters, clamps and molds
Source: PLoS One. 2021 Feb 8;16(2):e0244390. doi: 10.1371/journal.pone.0244390 (PMC7869995; doi:10.1371/journal.pone.0244390)
Supplement: S1 Dataset — (ZIP) [file pone.0244390.s001.zip › Date/RC10-5.csv]

1	ʱ��	λ��	��	����Ӧ��	����λ��	����Ӧ�� (λ��)
	(s)	(mm)	(N)	(MPa)	(mm)	(%)
	0.0000	0.0013	0.0450	0.0022	-0.0002	-0.0007
	0.0100	0.0013	0.0452	0.0022	-0.0002	-0.0007
	0.0200	0.0013	0.0206	0.0010	-0.0001	-0.0004
	0.0300	0.0015	0.0035	0.0002	0.0000	0.0000
	0.0400	0.0018	-0.0394	-0.0019	0.0004	0.0013
	0.0500	0.0025	-0.0323	-0.0015	0.0011	0.0038
	0.0600	0.0034	-0.0109	-0.0005	0.0019	0.0067
	0.0700	0.0043	0.0051	0.0002	0.0029	0.0101
	0.0800	0.0054	0.0054	0.0003	0.0039	0.0137
	0.0900	0.0063	0.0163	0.0008	0.0048	0.0169
	0.1000	0.0072	0.0219	0.0010	0.0057	0.0201
	0.1100	0.0081	0.0010	0.0000	0.0067	0.0234
	0.1200	0.0090	-0.0014	-0.0001	0.0075	0.0264
	0.1300	0.0099	-0.0111	-0.0005	0.0084	0.0295
	0.1400	0.0108	-0.0370	-0.0018	0.0094	0.0328
	0.1500	0.0117	-0.0429	-0.0021	0.0102	0.0358
	0.1600	0.0126	-0.0418	-0.0020	0.0111	0.0389
	0.1700	0.0135	-0.0474	-0.0023	0.0120	0.0421
	0.1800	0.0143	-0.0307	-0.0015	0.0129	0.0451
	0.1900	0.0152	-0.0108	-0.0005	0.0137	0.0482
	0.2000	0.0161	-0.0122	-0.0006	0.0147	0.0514
	0.2100	0.0170	0.0042	0.0002	0.0155	0.0544
	0.2200	0.0178	0.0685	0.0033	0.0164	0.0574
	0.2300	0.0188	0.0914	0.0044	0.0173	0.0608
	0.2400	0.0196	0.0992	0.0047	0.0181	0.0636
	0.2500	0.0204	0.0652	0.0031	0.0190	0.0666
	0.2600	0.0214	0.0188	0.0009	0.0199	0.0699
	0.2700	0.0223	-0.0045	-0.0002	0.0208	0.0731
	0.2800	0.0232	-0.0225	-0.0011	0.0217	0.0762
	0.2900	0.0241	-0.0238	-0.0011	0.0226	0.0794
	0.3000	0.0250	0.0003	0.0000	0.0235	0.0824
	0.3100	0.0259	-0.0037	-0.0002	0.0244	0.0856
	0.3200	0.0268	0.0083	0.0004	0.0254	0.0890
	0.3300	0.0277	0.0266	0.0013	0.0262	0.0919
	0.3400	0.0285	0.0244	0.0012	0.0270	0.0947
	0.3500	0.0293	0.0196	0.0009	0.0279	0.0978
	0.3600	0.0303	0.0181	0.0009	0.0288	0.1010
	0.3700	0.0312	-0.0028	-0.0001	0.0297	0.1042
	0.3800	0.0321	-0.0179	-0.0009	0.0306	0.1074
	0.3900	0.0329	0.0056	0.0003	0.0315	0.1103
	0.4000	0.0338	0.0213	0.0010	0.0324	0.1135
	0.4100	0.0348	0.0612	0.0029	0.0333	0.1168
	0.4200	0.0356	0.0578	0.0028	0.0341	0.1198
	0.4300	0.0365	0.0245	0.0012	0.0350	0.1230
	0.4400	0.0374	0.0144	0.0007	0.0360	0.1262
	0.4500	0.0383	-0.0020	-0.0001	0.0368	0.1292
	0.4600	0.0392	0.0061	0.0003	0.0377	0.1323
	0.4700	0.0401	0.0247	0.0012	0.0386	0.1355
	0.4800	0.0409	0.0321	0.0015	0.0395	0.1384
	0.4900	0.0418	0.0131	0.0006	0.0403	0.1415
	0.5000	0.0427	-0.0088	-0.0004	0.0413	0.1448
	0.5100	0.0436	-0.0408	-0.0020	0.0421	0.1478
	0.5200	0.0445	-0.0478	-0.0023	0.0430	0.1510
	0.5300	0.0454	-0.0248	-0.0012	0.0440	0.1542
	0.5400	0.0463	-0.0061	-0.0003	0.0448	0.1572
	0.5500	0.0472	-0.0096	-0.0005	0.0457	0.1605
	0.5600	0.0482	-0.0080	-0.0004	0.0467	0.1638
	0.5700	0.0490	0.0324	0.0015	0.0475	0.1667
	0.5800	0.0498	0.0623	0.0030	0.0483	0.1696
	0.5900	0.0508	0.0587	0.0028	0.0493	0.1731
	0.6000	0.0517	0.0243	0.0012	0.0502	0.1763
	0.6100	0.0526	-0.0159	-0.0008	0.0511	0.1794
	0.6200	0.0536	-0.0305	-0.0015	0.0521	0.1827
	0.6300	0.0544	-0.0269	-0.0013	0.0529	0.1857
	0.6400	0.0553	0.0006	0.0000	0.0538	0.1888
	0.6500	0.0562	0.0198	0.0009	0.0547	0.1919
	0.6600	0.0570	0.0493	0.0024	0.0555	0.1948
	0.6700	0.0579	0.0385	0.0018	0.0564	0.1979
	0.6800	0.0588	0.0234	0.0011	0.0574	0.2013
	0.6900	0.0597	0.0005	0.0000	0.0582	0.2043
	0.7000	0.0606	-0.0191	-0.0009	0.0591	0.2073
	0.7100	0.0615	-0.0215	-0.0010	0.0601	0.2107
	0.7200	0.0624	-0.0143	-0.0007	0.0609	0.2138
	0.7300	0.0633	-0.0014	-0.0001	0.0618	0.2168
	0.7400	0.0642	0.0109	0.0005	0.0627	0.2199
	0.7500	0.0650	0.0280	0.0013	0.0635	0.2229
	0.7600	0.0659	0.0282	0.0014	0.0644	0.2260
	0.7700	0.0668	0.0179	0.0009	0.0654	0.2293
	0.7800	0.0677	0.0252	0.0012	0.0662	0.2324
	0.7900	0.0686	0.0104	0.0005	0.0671	0.2356
	0.8000	0.0696	0.0158	0.0008	0.0681	0.2389
	0.8100	0.0704	0.0465	0.0022	0.0689	0.2419
	0.8200	0.0712	0.0727	0.0035	0.0698	0.2448
	0.8300	0.0722	0.0712	0.0034	0.0707	0.2480
	0.8400	0.0730	0.0683	0.0033	0.0715	0.2510
	0.8500	0.0739	0.0699	0.0033	0.0724	0.2540
	0.8600	0.0748	0.0473	0.0023	0.0733	0.2572
	0.8700	0.0756	0.0317	0.0015	0.0742	0.2602
	0.8800	0.0766	0.0065	0.0003	0.0751	0.2635
	0.8900	0.0775	-0.0199	-0.0010	0.0761	0.2669
	0.9000	0.0784	0.0075	0.0004	0.0769	0.2699
	0.9100	0.0793	0.0288	0.0014	0.0778	0.2730
	0.9200	0.0803	0.0533	0.0026	0.0788	0.2764
	0.9300	0.0812	0.0802	0.0038	0.0797	0.2796
	0.9400	0.0820	0.0762	0.0036	0.0806	0.2826
	0.9500	0.0829	0.0518	0.0025	0.0815	0.2858
	0.9600	0.0838	0.0405	0.0019	0.0823	0.2887
	0.9700	0.0846	0.0479	0.0023	0.0832	0.2918
	0.9800	0.0856	0.0606	0.0029	0.0841	0.2951
	0.9900	0.0865	0.0566	0.0027	0.0850	0.2982
	1.0000	0.0873	0.0418	0.0020	0.0859	0.3012
	1.0100	0.0883	0.0149	0.0007	0.0868	0.3045
	1.0200	0.0891	0.0048	0.0002	0.0877	0.3076
	1.0300	0.0900	-0.0077	-0.0004	0.0885	0.3106
	1.0400	0.0909	-0.0390	-0.0019	0.0894	0.3138
	1.0500	0.0918	-0.0582	-0.0028	0.0903	0.3169
	1.0600	0.0926	-0.0400	-0.0019	0.0912	0.3199
	1.0700	0.0936	-0.0179	-0.0009	0.0921	0.3233
	1.0800	0.0945	-0.0042	-0.0002	0.0930	0.3264
	1.0900	0.0954	-0.0061	-0.0003	0.0939	0.3294
	1.1000	0.0963	-0.0044	-0.0002	0.0948	0.3326
	1.1100	0.0972	0.0011	0.0001	0.0957	0.3358
	1.1200	0.0981	-0.0094	-0.0005	0.0966	0.3390
	1.1300	0.0991	-0.0229	-0.0011	0.0976	0.3424
	1.1400	0.0999	-0.0091	-0.0004	0.0984	0.3454
	1.1500	0.1008	0.0021	0.0001	0.0993	0.3483
	1.1600	0.1017	0.0177	0.0008	0.1002	0.3516
	1.1700	0.1025	0.0190	0.0009	0.1010	0.3545
	1.1800	0.1033	0.0095	0.0005	0.1018	0.3572
	1.1900	0.1042	0.0312	0.0015	0.1027	0.3604
	1.2000	0.1051	0.0473	0.0023	0.1036	0.3635
	1.2100	0.1060	0.0654	0.0031	0.1045	0.3667
	1.2200	0.1069	0.0549	0.0026	0.1055	0.3700
	1.2300	0.1078	0.0295	0.0014	0.1063	0.3731
	1.2400	0.1087	0.0283	0.0014	0.1072	0.3763
	1.2500	0.1097	0.0335	0.0016	0.1082	0.3797
	1.2600	0.1105	0.0354	0.0017	0.1090	0.3826
	1.2700	0.1113	0.0522	0.0025	0.1099	0.3855
	1.2800	0.1123	0.0674	0.0032	0.1108	0.3888
	1.2900	0.1132	0.0702	0.0034	0.1117	0.3919
	1.3000	0.1140	0.0685	0.0033	0.1126	0.3949
	1.3100	0.1149	0.0493	0.0024	0.1135	0.3981
	1.3200	0.1158	0.0372	0.0018	0.1143	0.4012
	1.3300	0.1167	0.0184	0.0009	0.1152	0.4043
	1.3400	0.1176	0.0135	0.0006	0.1162	0.4075
	1.3500	0.1185	0.0330	0.0016	0.1170	0.4107
	1.3600	0.1194	0.0076	0.0004	0.1179	0.4138
	1.3700	0.1204	-0.0243	-0.0012	0.1189	0.4172
	1.3800	0.1213	-0.0450	-0.0022	0.1199	0.4205
	1.3900	0.1222	-0.0531	-0.0025	0.1207	0.4236
	1.4000	0.1231	-0.0207	-0.0010	0.1217	0.4269
	1.4100	0.1240	0.0227	0.0011	0.1225	0.4300
	1.4200	0.1248	0.0532	0.0025	0.1234	0.4329
	1.4300	0.1258	0.0297	0.0014	0.1243	0.4361
	1.4400	0.1266	-0.0094	-0.0005	0.1252	0.4392
	1.4500	0.1275	-0.0248	-0.0012	0.1260	0.4422
	1.4600	0.1284	-0.0222	-0.0011	0.1269	0.4453
	1.4700	0.1293	-0.0197	-0.0009	0.1278	0.4484
	1.4800	0.1301	0.0049	0.0002	0.1287	0.4515
	1.4900	0.1311	0.0595	0.0028	0.1296	0.4547
	1.5000	0.1320	0.0971	0.0046	0.1305	0.4578
	1.5100	0.1328	0.1236	0.0059	0.1314	0.4609
	1.5200	0.1338	0.0958	0.0046	0.1323	0.4642
	1.5300	0.1347	0.0480	0.0023	0.1332	0.4673
	1.5400	0.1355	-0.0009	0.0000	0.1340	0.4703
	1.5500	0.1364	-0.0072	-0.0003	0.1350	0.4735
	1.5600	0.1373	0.0052	0.0003	0.1359	0.4767
	1.5700	0.1382	-0.0061	-0.0003	0.1367	0.4797
	1.5800	0.1391	-0.0155	-0.0007	0.1376	0.4829
	1.5900	0.1400	0.0145	0.0007	0.1385	0.4859
	1.6000	0.1408	0.0409	0.0020	0.1393	0.4889
	1.6100	0.1417	0.0468	0.0022	0.1402	0.4920
	1.6200	0.1426	0.0424	0.0020	0.1411	0.4951
	1.6300	0.1434	0.0323	0.0015	0.1420	0.4981
	1.6400	0.1444	0.0339	0.0016	0.1429	0.5015
	1.6500	0.1453	0.0463	0.0022	0.1438	0.5047
	1.6600	0.1462	0.0600	0.0029	0.1447	0.5077
	1.6700	0.1471	0.0374	0.0018	0.1456	0.5110
	1.6800	0.1480	0.0283	0.0014	0.1465	0.5140
	1.6900	0.1488	0.0068	0.0003	0.1473	0.5169
	1.7000	0.1497	-0.0115	-0.0006	0.1482	0.5201
	1.7100	0.1506	-0.0096	-0.0005	0.1492	0.5234
	1.7200	0.1515	0.0014	0.0001	0.1501	0.5265
	1.7300	0.1525	0.0048	0.0002	0.1510	0.5299
	1.7400	0.1534	-0.0008	0.0000	0.1519	0.5331
	1.7500	0.1542	-0.0037	-0.0002	0.1527	0.5359
	1.7600	0.1551	0.0045	0.0002	0.1537	0.5392
	1.7700	0.1560	0.0519	0.0025	0.1545	0.5422
	1.7800	0.1569	0.0730	0.0035	0.1554	0.5452
	1.7900	0.1577	0.0434	0.0021	0.1563	0.5483
	1.8000	0.1585	0.0398	0.0019	0.1571	0.5511
	1.8100	0.1594	0.0391	0.0019	0.1579	0.5540
	1.8200	0.1603	0.0290	0.0014	0.1588	0.5573
	1.8300	0.1612	0.0193	0.0009	0.1597	0.5604
	1.8400	0.1621	0.0047	0.0002	0.1606	0.5635
	1.8500	0.1630	-0.0161	-0.0008	0.1616	0.5668
	1.8600	0.1639	0.0048	0.0002	0.1624	0.5698
	1.8700	0.1647	0.0233	0.0011	0.1633	0.5728
	1.8800	0.1657	0.0125	0.0006	0.1642	0.5762
	1.8900	0.1666	0.0049	0.0002	0.1652	0.5795
	1.9000	0.1675	0.0023	0.0001	0.1661	0.5826
	1.9100	0.1684	0.0060	0.0003	0.1669	0.5858
	1.9200	0.1692	0.0211	0.0010	0.1678	0.5886
	1.9300	0.1701	0.0577	0.0028	0.1686	0.5916
	1.9400	0.1710	0.0591	0.0028	0.1696	0.5949
	1.9500	0.1719	0.0400	0.0019	0.1704	0.5979
	1.9600	0.1727	0.0048	0.0002	0.1713	0.6009
	1.9700	0.1737	0.0233	0.0011	0.1722	0.6044
	1.9800	0.1746	0.0270	0.0013	0.1731	0.6074
	1.9900	0.1754	-0.0028	-0.0001	0.1739	0.6103
	2.0000	0.1764	-0.0181	-0.0009	0.1749	0.6136
	2.0100	0.1772	-0.0154	-0.0007	0.1757	0.6165
	2.0200	0.1781	-0.0163	-0.0008	0.1766	0.6196
	2.0300	0.1790	-0.0269	-0.0013	0.1775	0.6227
	2.0400	0.1798	0.0032	0.0002	0.1784	0.6258
	2.0500	0.1807	0.0106	0.0005	0.1793	0.6290
	2.0600	0.1817	0.0345	0.0016	0.1802	0.6322
	2.0700	0.1826	0.0537	0.0026	0.1811	0.6354
	2.0800	0.1834	0.0354	0.0017	0.1820	0.6385
	2.0900	0.1844	-0.0014	-0.0001	0.1829	0.6418
	2.1000	0.1852	-0.0210	-0.0010	0.1838	0.6448
	2.1100	0.1861	-0.0253	-0.0012	0.1846	0.6476
	2.1200	0.1869	-0.0236	-0.0011	0.1855	0.6507
	2.1300	0.1877	-0.0259	-0.0012	0.1863	0.6536
	2.1400	0.1886	-0.0272	-0.0013	0.1872	0.6567
	2.1500	0.1896	-0.0229	-0.0011	0.1881	0.6600
	2.1600	0.1905	-0.0051	-0.0002	0.1890	0.6631
	2.1700	0.1914	-0.0099	-0.0005	0.1899	0.6662
	2.1800	0.1922	-0.0153	-0.0007	0.1908	0.6694
	2.1900	0.1931	-0.0198	-0.0009	0.1916	0.6722
	2.2000	0.1939	-0.0051	-0.0002	0.1925	0.6753
	2.2100	0.1949	0.0316	0.0015	0.1934	0.6787
	2.2200	0.1958	0.0698	0.0033	0.1943	0.6819
	2.2300	0.1967	0.0863	0.0041	0.1952	0.6850
	2.2400	0.1976	0.1071	0.0051	0.1961	0.6882
	2.2500	0.1985	0.1218	0.0058	0.1970	0.6912
	2.2600	0.1994	0.0848	0.0041	0.1979	0.6944
	2.2700	0.2003	0.0651	0.0031	0.1988	0.6976
	2.2800	0.2011	0.0742	0.0036	0.1997	0.7005
	2.2900	0.2020	0.0511	0.0024	0.2006	0.7037
	2.3000	0.2030	0.0385	0.0018	0.2015	0.7070
	2.3100	0.2038	0.0203	0.0010	0.2023	0.7100
	2.3200	0.2047	-0.0061	-0.0003	0.2032	0.7129
	2.3300	0.2056	-0.0316	-0.0015	0.2041	0.7161
	2.3400	0.2064	0.0011	0.0001	0.2049	0.7191
	2.3500	0.2073	0.0576	0.0028	0.2058	0.7222
	2.3600	0.2082	0.0964	0.0046	0.2067	0.7254
	2.3700	0.2090	0.1100	0.0053	0.2076	0.7283
	2.3800	0.2099	0.1059	0.0051	0.2085	0.7314
	2.3900	0.2109	0.0781	0.0037	0.2094	0.7347
	2.4000	0.2118	0.0477	0.0023	0.2103	0.7378
	2.4100	0.2127	0.0464	0.0022	0.2112	0.7409
	2.4200	0.2136	0.0652	0.0031	0.2121	0.7441
	2.4300	0.2144	0.0796	0.0038	0.2129	0.7471
	2.4400	0.2153	0.0863	0.0041	0.2138	0.7501
	2.4500	0.2162	0.0779	0.0037	0.2147	0.7534
	2.4600	0.2170	0.0722	0.0035	0.2155	0.7563
	2.4700	0.2179	0.0676	0.0032	0.2164	0.7594
	2.4800	0.2187	0.0361	0.0017	0.2173	0.7623
	2.4900	0.2196	0.0003	0.0000	0.2181	0.7653
	2.5000	0.2206	-0.0136	-0.0006	0.2191	0.7687
	2.5100	0.2215	-0.0350	-0.0017	0.2200	0.7720
	2.5200	0.2224	-0.0445	-0.0021	0.2209	0.7750
	2.5300	0.2232	-0.0413	-0.0020	0.2218	0.7781
	2.5400	0.2241	-0.0126	-0.0006	0.2227	0.7812
	2.5500	0.2250	0.0030	0.0001	0.2235	0.7843
	2.5600	0.2259	0.0129	0.0006	0.2244	0.7874
	2.5700	0.2269	0.0164	0.0008	0.2254	0.7908
	2.5800	0.2277	0.0326	0.0016	0.2262	0.7937
	2.5900	0.2286	0.0292	0.0014	0.2271	0.7968
	2.6000	0.2294	0.0224	0.0011	0.2280	0.7999
	2.6100	0.2303	0.0407	0.0019	0.2288	0.8027
	2.6200	0.2312	0.0870	0.0042	0.2297	0.8060
	2.6300	0.2321	0.0920	0.0044	0.2306	0.8092
	2.6400	0.2330	0.0469	0.0022	0.2315	0.8122
	2.6500	0.2338	-0.0025	-0.0001	0.2324	0.8153
	2.6600	0.2348	-0.0124	-0.0006	0.2333	0.8185
	2.6700	0.2356	-0.0275	-0.0013	0.2341	0.8214
	2.6800	0.2365	-0.0276	-0.0013	0.2350	0.8246
	2.6900	0.2374	-0.0191	-0.0009	0.2360	0.8279
	2.7000	0.2383	0.0060	0.0003	0.2368	0.8308
	2.7100	0.2392	0.0120	0.0006	0.2377	0.8339
	2.7200	0.2400	0.0037	0.0002	0.2386	0.8370
	2.7300	0.2409	0.0081	0.0004	0.2394	0.8400
	2.7400	0.2418	0.0119	0.0006	0.2403	0.8433
	2.7500	0.2427	0.0377	0.0018	0.2413	0.8465
	2.7600	0.2436	0.0570	0.0027	0.2421	0.8494
	2.7700	0.2445	0.0573	0.0027	0.2430	0.8526
	2.7800	0.2454	0.0570	0.0027	0.2439	0.8559
	2.7900	0.2463	0.0634	0.0030	0.2448	0.8589
	2.8000	0.2472	0.0555	0.0027	0.2457	0.8621
	2.8100	0.2481	0.0561	0.0027	0.2466	0.8652
	2.8200	0.2489	0.0635	0.0030	0.2474	0.8682
	2.8300	0.2498	0.0570	0.0027	0.2483	0.8713
	2.8400	0.2507	0.0296	0.0014	0.2492	0.8745
	2.8500	0.2515	0.0157	0.0008	0.2501	0.8773
	2.8600	0.2524	-0.0078	-0.0004	0.2510	0.8805
	2.8700	0.2533	0.0042	0.0002	0.2519	0.8837
	2.8800	0.2542	0.0519	0.0025	0.2527	0.8866
	2.8900	0.2551	0.0810	0.0039	0.2536	0.8898
	2.9000	0.2560	0.0892	0.0043	0.2545	0.8930
	2.9100	0.2569	0.0845	0.0040	0.2554	0.8960
	2.9200	0.2578	0.0753	0.0036	0.2563	0.8993
	2.9300	0.2587	0.0408	0.0020	0.2572	0.9024
	2.9400	0.2595	0.0256	0.0012	0.2580	0.9053
	2.9500	0.2604	0.0243	0.0012	0.2589	0.9084
	2.9600	0.2613	0.0294	0.0014	0.2598	0.9115
	2.9700	0.2621	0.0373	0.0018	0.2606	0.9145
	2.9800	0.2631	0.0219	0.0010	0.2616	0.9178
	2.9900	0.2640	0.0265	0.0013	0.2625	0.9211
	3.0000	0.2648	0.0265	0.0013	0.2634	0.9240
	3.0100	0.2657	0.0341	0.0016	0.2642	0.9271
	3.0200	0.2666	0.0326	0.0016	0.2651	0.9302
	3.0300	0.2674	0.0137	0.0007	0.2659	0.9331
	3.0400	0.2683	-0.0236	-0.0011	0.2668	0.9362
	3.0500	0.2692	-0.0352	-0.0017	0.2677	0.9393
	3.0600	0.2700	-0.0295	-0.0014	0.2685	0.9422
	3.0700	0.2710	-0.0231	-0.0011	0.2695	0.9455
	3.0800	0.2718	-0.0211	-0.0010	0.2704	0.9486
	3.0900	0.2727	-0.0229	-0.0011	0.2712	0.9515
	3.1000	0.2736	-0.0136	-0.0007	0.2721	0.9548
	3.1100	0.2745	0.0110	0.0005	0.2731	0.9580
	3.1200	0.2754	0.0458	0.0022	0.2739	0.9611
	3.1300	0.2763	0.0757	0.0036	0.2748	0.9643
	3.1400	0.2772	0.0858	0.0041	0.2757	0.9673
	3.1500	0.2780	0.0898	0.0043	0.2765	0.9702
	3.1600	0.2789	0.0628	0.0030	0.2774	0.9734
	3.1700	0.2798	0.0294	0.0014	0.2784	0.9767
	3.1800	0.2807	0.0149	0.0007	0.2792	0.9797
	3.1900	0.2816	-0.0043	-0.0002	0.2801	0.9829
	3.2000	0.2825	-0.0103	-0.0005	0.2810	0.9859
	3.2100	0.2833	-0.0232	-0.0011	0.2818	0.9887
	3.2200	0.2842	-0.0088	-0.0004	0.2827	0.9920
	3.2300	0.2851	-0.0071	-0.0003	0.2837	0.9953
	3.2400	0.2860	0.0038	0.0002	0.2846	0.9984
	3.2500	0.2870	-0.0222	-0.0011	0.2855	1.0018
	3.2600	0.2878	-0.0477	-0.0023	0.2864	1.0047
	3.2700	0.2886	-0.0517	-0.0025	0.2871	1.0075
	3.2800	0.2895	-0.0345	-0.0017	0.2880	1.0106
	3.2900	0.2904	-0.0092	-0.0004	0.2890	1.0138
	3.3000	0.2913	0.0117	0.0006	0.2898	1.0168
	3.3100	0.2922	0.0521	0.0025	0.2907	1.0201
	3.3200	0.2931	0.0737	0.0035	0.2916	1.0232
	3.3300	0.2939	0.0902	0.0043	0.2925	1.0262
	3.3400	0.2949	0.0820	0.0039	0.2934	1.0294
	3.3500	0.2957	0.0657	0.0031	0.2943	1.0324
	3.3600	0.2966	0.0277	0.0013	0.2951	1.0353
	3.3700	0.2975	0.0055	0.0003	0.2960	1.0386
	3.3800	0.2983	-0.0011	-0.0001	0.2969	1.0416
	3.3900	0.2992	0.0316	0.0015	0.2977	1.0445
	3.4000	0.3001	0.0867	0.0041	0.2986	1.0477
	3.4100	0.3010	0.1278	0.0061	0.2995	1.0508
	3.4200	0.3018	0.1346	0.0064	0.3003	1.0538
	3.4300	0.3028	0.0927	0.0044	0.3013	1.0571
	3.4400	0.3037	0.0189	0.0009	0.3022	1.0602
	3.4500	0.3045	-0.0262	-0.0013	0.3030	1.0632
	3.4600	0.3054	-0.0376	-0.0018	0.3039	1.0664
	3.4700	0.3062	-0.0188	-0.0009	0.3048	1.0693
	3.4800	0.3071	0.0120	0.0006	0.3056	1.0723
	3.4900	0.3080	0.0277	0.0013	0.3065	1.0755
	3.5000	0.3089	0.0265	0.0013	0.3074	1.0785
	3.5100	0.3097	0.0622	0.0030	0.3083	1.0815
	3.5200	0.3107	0.0578	0.0028	0.3092	1.0849
	3.5300	0.3116	0.0608	0.0029	0.3101	1.0880
	3.5400	0.3124	0.0588	0.0028	0.3110	1.0911
	3.5500	0.3133	0.0378	0.0018	0.3119	1.0942
	3.5600	0.3142	0.0256	0.0012	0.3127	1.0973
	3.5700	0.3151	0.0279	0.0013	0.3136	1.1003
	3.5800	0.3160	0.0223	0.0011	0.3145	1.1035
	3.5900	0.3168	0.0208	0.0010	0.3154	1.1065
	3.6000	0.3177	0.0072	0.0003	0.3162	1.1096
	3.6100	0.3187	-0.0016	-0.0001	0.3172	1.1129
	3.6200	0.3195	-0.0014	-0.0001	0.3180	1.1159
	3.6300	0.3203	0.0278	0.0013	0.3188	1.1187
	3.6400	0.3212	0.0337	0.0016	0.3198	1.1219
	3.6500	0.3221	0.0416	0.0020	0.3207	1.1250
	3.6600	0.3230	0.0558	0.0027	0.3215	1.1282
	3.6700	0.3240	0.0517	0.0025	0.3225	1.1315
	3.6800	0.3248	0.0424	0.0020	0.3233	1.1345
	3.6900	0.3257	0.0405	0.0019	0.3242	1.1375
	3.7000	0.3266	0.0709	0.0034	0.3251	1.1407
	3.7100	0.3274	0.0812	0.0039	0.3260	1.1436
	3.7200	0.3283	0.0623	0.0030	0.3268	1.1467
	3.7300	0.3293	0.0411	0.0020	0.3278	1.1501
	3.7400	0.3301	0.0202	0.0010	0.3287	1.1532
	3.7500	0.3310	0.0370	0.0018	0.3295	1.1560
	3.7600	0.3319	0.0525	0.0025	0.3304	1.1592
	3.7700	0.3327	0.0542	0.0026	0.3313	1.1623
	3.7800	0.3336	0.0253	0.0012	0.3321	1.1653
	3.7900	0.3345	0.0108	0.0005	0.3330	1.1684
	3.8000	0.3353	-0.0089	-0.0004	0.3339	1.1714
	3.8100	0.3362	-0.0140	-0.0007	0.3347	1.1744
	3.8200	0.3372	-0.0095	-0.0005	0.3357	1.1778
	3.8300	0.3381	0.0041	0.0002	0.3366	1.1810
	3.8400	0.3389	0.0102	0.0005	0.3375	1.1840
	3.8500	0.3398	0.0171	0.0008	0.3384	1.1872
	3.8600	0.3407	0.0220	0.0011	0.3392	1.1902
	3.8700	0.3416	0.0357	0.0017	0.3401	1.1932
	3.8800	0.3425	0.0702	0.0034	0.3410	1.1964
	3.8900	0.3434	0.1058	0.0051	0.3419	1.1996
	3.9000	0.3442	0.1483	0.0071	0.3428	1.2026
	3.9100	0.3451	0.1449	0.0069	0.3437	1.2058
	3.9200	0.3460	0.1293	0.0062	0.3446	1.2089
	3.9300	0.3469	0.0795	0.0038	0.3455	1.2121
	3.9400	0.3479	0.0287	0.0014	0.3464	1.2154
	3.9500	0.3487	0.0173	0.0008	0.3472	1.2184
	3.9600	0.3495	0.0222	0.0011	0.3481	1.2212
	3.9700	0.3504	0.0227	0.0011	0.3490	1.2243
	3.9800	0.3513	0.0430	0.0021	0.3498	1.2273
	3.9900	0.3521	0.0614	0.0029	0.3507	1.2303
	4.0000	0.3531	0.0623	0.0030	0.3516	1.2336
	4.0100	0.3540	0.0533	0.0025	0.3525	1.2367
	4.0200	0.3548	0.0418	0.0020	0.3533	1.2397
	4.0300	0.3557	0.0228	0.0011	0.3542	1.2428
	4.0400	0.3566	0.0215	0.0010	0.3551	1.2459
	4.0500	0.3574	0.0251	0.0012	0.3560	1.2490
	4.0600	0.3584	0.0207	0.0010	0.3569	1.2524
	4.0700	0.3593	-0.0058	-0.0003	0.3579	1.2556
	4.0800	0.3602	-0.0267	-0.0013	0.3587	1.2586
	4.0900	0.3611	-0.0373	-0.0018	0.3596	1.2617
	4.1000	0.3619	-0.0071	-0.0003	0.3604	1.2646
	4.1100	0.3628	0.0357	0.0017	0.3613	1.2677
	4.1200	0.3637	0.0685	0.0033	0.3622	1.2709
	4.1300	0.3645	0.0820	0.0039	0.3630	1.2737
	4.1400	0.3654	0.0634	0.0030	0.3639	1.2767
	4.1500	0.3663	0.0361	0.0017	0.3648	1.2801
	4.1600	0.3672	0.0286	0.0014	0.3657	1.2831
	4.1700	0.3680	0.0504	0.0024	0.3665	1.2861
	4.1800	0.3689	0.0474	0.0023	0.3675	1.2893
	4.1900	0.3698	0.0507	0.0024	0.3683	1.2923
	4.2000	0.3707	0.0337	0.0016	0.3692	1.2954
	4.2100	0.3717	0.0329	0.0016	0.3702	1.2988
	4.2200	0.3725	0.0331	0.0016	0.3711	1.3019
	4.2300	0.3733	0.0584	0.0028	0.3719	1.3048
	4.2400	0.3742	0.0593	0.0028	0.3727	1.3077
	4.2500	0.3750	0.0681	0.0033	0.3735	1.3106
	4.2600	0.3759	0.0851	0.0041	0.3744	1.3137
	4.2700	0.3768	0.0810	0.0039	0.3754	1.3170
	4.2800	0.3777	0.0753	0.0036	0.3762	1.3200
	4.2900	0.3786	0.0767	0.0037	0.3771	1.3231
	4.3000	0.3795	0.0649	0.0031	0.3781	1.3265
	4.3100	0.3804	0.0590	0.0028	0.3789	1.3296
	4.3200	0.3813	0.0754	0.0036	0.3798	1.3326
	4.3300	0.3822	0.0583	0.0028	0.3807	1.3357
	4.3400	0.3830	0.0488	0.0023	0.3816	1.3387
	4.3500	0.3839	0.0257	0.0012	0.3824	1.3418
	4.3600	0.3848	0.0310	0.0015	0.3833	1.3449
	4.3700	0.3856	0.0502	0.0024	0.3842	1.3478
	4.3800	0.3865	0.0496	0.0024	0.3850	1.3509
	4.3900	0.3874	0.0549	0.0026	0.3859	1.3541
	4.4000	0.3883	0.0482	0.0023	0.3868	1.3571
	4.4100	0.3891	0.0238	0.0011	0.3877	1.3601
	4.4200	0.3901	0.0172	0.0008	0.3886	1.3636
	4.4300	0.3910	0.0270	0.0013	0.3895	1.3666
	4.4400	0.3918	0.0496	0.0024	0.3903	1.3695
	4.4500	0.3927	0.0606	0.0029	0.3912	1.3726
	4.4600	0.3935	0.0770	0.0037	0.3920	1.3755
	4.4700	0.3944	0.0955	0.0046	0.3929	1.3787
	4.4800	0.3954	0.1131	0.0054	0.3939	1.3820
	4.4900	0.3962	0.1342	0.0064	0.3948	1.3851
	4.5000	0.3971	0.1581	0.0076	0.3957	1.3882
	4.5100	0.3980	0.1526	0.0073	0.3966	1.3914
	4.5200	0.3989	0.1098	0.0053	0.3974	1.3943
	4.5300	0.3997	0.0783	0.0037	0.3982	1.3973
	4.5400	0.4006	0.0678	0.0032	0.3991	1.4004
	4.5500	0.4014	0.0715	0.0034	0.3999	1.4032
	4.5600	0.4023	0.0736	0.0035	0.4008	1.4062
	4.5700	0.4032	0.0651	0.0031	0.4018	1.4096
	4.5800	0.4041	0.0600	0.0029	0.4026	1.4127
	4.5900	0.4050	0.0544	0.0026	0.4036	1.4159
	4.6000	0.4060	0.0697	0.0033	0.4045	1.4193
	4.6100	0.4068	0.0904	0.0043	0.4054	1.4222
	4.6200	0.4077	0.0883	0.0042	0.4062	1.4253
	4.6300	0.4086	0.0813	0.0039	0.4072	1.4286
	4.6400	0.4095	0.0744	0.0036	0.4080	1.4315
	4.6500	0.4103	0.0553	0.0026	0.4089	1.4345
	4.6600	0.4113	0.0370	0.0018	0.4098	1.4378
	4.6700	0.4121	0.0268	0.0013	0.4107	1.4408
	4.6800	0.4130	0.0206	0.0010	0.4115	1.4439
	4.6900	0.4139	0.0096	0.0005	0.4125	1.4471
	4.7000	0.4147	0.0338	0.0016	0.4133	1.4499
	4.7100	0.4156	0.0578	0.0028	0.4141	1.4530
	4.7200	0.4165	0.0901	0.0043	0.4150	1.4560
	4.7300	0.4173	0.1151	0.0055	0.4158	1.4589
	4.7400	0.4182	0.1053	0.0050	0.4167	1.4621
	4.7500	0.4192	0.0712	0.0034	0.4177	1.4657
	4.7600	0.4201	0.0330	0.0016	0.4187	1.4690
	4.7700	0.4210	0.0103	0.0005	0.4195	1.4720
	4.7800	0.4219	0.0295	0.0014	0.4204	1.4750
	4.7900	0.4226	0.0417	0.0020	0.4212	1.4777
	4.8000	0.4235	0.0238	0.0011	0.4220	1.4808
	4.8100	0.4245	0.0221	0.0011	0.4230	1.4841
	4.8200	0.4253	0.0319	0.0015	0.4238	1.4871
	4.8300	0.4262	0.0406	0.0019	0.4247	1.4902
	4.8400	0.4271	0.0393	0.0019	0.4256	1.4934
	4.8500	0.4279	0.0608	0.0029	0.4265	1.4963
	4.8600	0.4288	0.0752	0.0036	0.4273	1.4993
	4.8700	0.4297	0.0780	0.0037	0.4282	1.5025
	4.8800	0.4306	0.0748	0.0036	0.4291	1.5056
	4.8900	0.4315	0.0607	0.0029	0.4300	1.5087
	4.9000	0.4324	0.0488	0.0023	0.4309	1.5118
	4.9100	0.4332	0.0472	0.0023	0.4317	1.5147
	4.9200	0.4341	0.0208	0.0010	0.4326	1.5179
	4.9300	0.4350	0.0468	0.0022	0.4335	1.5210
	4.9400	0.4358	0.0974	0.0047	0.4344	1.5240
	4.9500	0.4367	0.1440	0.0069	0.4353	1.5272
	4.9600	0.4376	0.1419	0.0068	0.4361	1.5302
	4.9700	0.4384	0.1305	0.0062	0.4369	1.5330
	4.9800	0.4393	0.1082	0.0052	0.4378	1.5360
	4.9900	0.4402	0.1014	0.0049	0.4387	1.5393
	5.0000	0.4411	0.0756	0.0036	0.4396	1.5424
	5.0100	0.4420	0.0488	0.0023	0.4405	1.5456
	5.0200	0.4428	0.0376	0.0018	0.4414	1.5486
	5.0300	0.4437	0.0204	0.0010	0.4422	1.5515
	5.0400	0.4446	0.0154	0.0007	0.4431	1.5548
	5.0500	0.4455	0.0095	0.0005	0.4440	1.5579
	5.0600	0.4463	0.0226	0.0011	0.4449	1.5609
	5.0700	0.4473	0.0254	0.0012	0.4458	1.5642
	5.0800	0.4483	0.0193	0.0009	0.4468	1.5676
	5.0900	0.4491	0.0446	0.0021	0.4477	1.5707
	5.1000	0.4500	0.0403	0.0019	0.4486	1.5738
	5.1100	0.4509	0.0216	0.0010	0.4495	1.5770
	5.1200	0.4518	-0.0116	-0.0006	0.4503	1.5799
	5.1300	0.4527	-0.0003	0.0000	0.4512	1.5831
	5.1400	0.4536	0.0226	0.0011	0.4521	1.5864
	5.1500	0.4544	0.0502	0.0024	0.4530	1.5893
	5.1600	0.4553	0.0587	0.0028	0.4539	1.5924
	5.1700	0.4562	0.0557	0.0027	0.4548	1.5956
	5.1800	0.4571	0.0587	0.0028	0.4556	1.5986
	5.1900	0.4580	0.0424	0.0020	0.4565	1.6018
	5.2000	0.4589	0.0498	0.0024	0.4574	1.6049
	5.2100	0.4598	0.0531	0.0025	0.4583	1.6080
	5.2200	0.4607	0.0592	0.0028	0.4592	1.6112
	5.2300	0.4616	0.0723	0.0035	0.4601	1.6144
	5.2400	0.4625	0.1003	0.0048	0.4610	1.6174
	5.2500	0.4633	0.1083	0.0052	0.4619	1.6205
	5.2600	0.4642	0.1195	0.0057	0.4627	1.6234
	5.2700	0.4650	0.0982	0.0047	0.4635	1.6264
	5.2800	0.4660	0.1030	0.0049	0.4645	1.6297
	5.2900	0.4669	0.1102	0.0053	0.4654	1.6330
	5.3000	0.4678	0.0938	0.0045	0.4663	1.6361
	5.3100	0.4686	0.0873	0.0042	0.4672	1.6391
	5.3200	0.4695	0.0985	0.0047	0.4680	1.6421
	5.3300	0.4703	0.1117	0.0053	0.4688	1.6450
	5.3400	0.4712	0.1142	0.0055	0.4697	1.6481
	5.3500	0.4720	0.1019	0.0049	0.4705	1.6510
	5.3600	0.4729	0.1097	0.0052	0.4714	1.6539
	5.3700	0.4738	0.1172	0.0056	0.4723	1.6572
	5.3800	0.4747	0.1092	0.0052	0.4732	1.6603
	5.3900	0.4755	0.1141	0.0055	0.4740	1.6631
	5.4000	0.4764	0.0977	0.0047	0.4750	1.6664
	5.4100	0.4773	0.0632	0.0030	0.4759	1.6696
	5.4200	0.4782	0.0870	0.0042	0.4767	1.6726
	5.4300	0.4791	0.1049	0.0050	0.4776	1.6758
	5.4400	0.4800	0.0948	0.0045	0.4785	1.6789
	5.4500	0.4808	0.0902	0.0043	0.4794	1.6819
	5.4600	0.4818	0.0756	0.0036	0.4803	1.6852
	5.4700	0.4827	0.0696	0.0033	0.4812	1.6885
	5.4800	0.4835	0.0464	0.0022	0.4821	1.6914
	5.4900	0.4844	0.0011	0.0001	0.4830	1.6945
	5.5000	0.4853	0.0057	0.0003	0.4838	1.6975
	5.5100	0.4861	0.0200	0.0010	0.4846	1.7004
	5.5200	0.4871	0.0088	0.0004	0.4856	1.7038
	5.5300	0.4880	0.0102	0.0005	0.4865	1.7070
	5.5400	0.4889	0.0375	0.0018	0.4874	1.7101
	5.5500	0.4898	0.0575	0.0028	0.4883	1.7133
	5.5600	0.4906	0.0598	0.0029	0.4892	1.7163
	5.5700	0.4915	0.0696	0.0033	0.4900	1.7193
	5.5800	0.4924	0.0628	0.0030	0.4909	1.7225
	5.5900	0.4933	0.0543	0.0026	0.4919	1.7257
	5.6000	0.4942	0.0494	0.0024	0.4927	1.7288
	5.6100	0.4951	0.0553	0.0026	0.4936	1.7319
	5.6200	0.4959	0.0602	0.0029	0.4945	1.7348
	5.6300	0.4967	0.0880	0.0042	0.4953	1.7377
	5.6400	0.4977	0.0697	0.0033	0.4962	1.7410
	5.6500	0.4985	0.0498	0.0024	0.4971	1.7440
	5.6600	0.4994	0.0308	0.0015	0.4979	1.7471
	5.6700	0.5003	0.0307	0.0015	0.4989	1.7504
	5.6800	0.5012	0.0488	0.0023	0.4997	1.7534
	5.6900	0.5021	0.0612	0.0029	0.5006	1.7564
	5.7000	0.5030	0.0747	0.0036	0.5015	1.7597
	5.7100	0.5039	0.0853	0.0041	0.5024	1.7628
	5.7200	0.5047	0.0836	0.0040	0.5032	1.7656
	5.7300	0.5056	0.0613	0.0029	0.5041	1.7688
	5.7400	0.5065	0.0496	0.0024	0.5050	1.7718
	5.7500	0.5073	0.0590	0.0028	0.5059	1.7749
	5.7600	0.5082	0.0804	0.0038	0.5068	1.7781
	5.7700	0.5091	0.0987	0.0047	0.5076	1.7811
	5.7800	0.5100	0.0888	0.0043	0.5085	1.7841
	5.7900	0.5109	0.0855	0.0041	0.5094	1.7873
	5.8000	0.5118	0.1037	0.0050	0.5103	1.7905
	5.8100	0.5127	0.1314	0.0063	0.5112	1.7936
	5.8200	0.5135	0.1431	0.0068	0.5121	1.7967
	5.8300	0.5144	0.1206	0.0058	0.5129	1.7997
	5.8400	0.5153	0.0743	0.0036	0.5138	1.8028
	5.8500	0.5162	0.0445	0.0021	0.5148	1.8061
	5.8600	0.5171	0.0505	0.0024	0.5156	1.8091
	5.8700	0.5180	0.0636	0.0030	0.5165	1.8121
	5.8800	0.5189	0.0736	0.0035	0.5174	1.8153
	5.8900	0.5198	0.0798	0.0038	0.5183	1.8186
	5.9000	0.5207	0.0812	0.0039	0.5192	1.8218
	5.9100	0.5216	0.0850	0.0041	0.5201	1.8249
	5.9200	0.5224	0.0667	0.0032	0.5210	1.8279
	5.9300	0.5233	0.0740	0.0035	0.5218	1.8308
	5.9400	0.5242	0.0839	0.0040	0.5227	1.8340
	5.9500	0.5251	0.0798	0.0038	0.5236	1.8371
	5.9600	0.5259	0.0896	0.0043	0.5244	1.8401
	5.9700	0.5268	0.1012	0.0048	0.5253	1.8432
	5.9800	0.5276	0.1052	0.0050	0.5262	1.8461
	5.9900	0.5285	0.1092	0.0052	0.5270	1.8491
	6.0000	0.5294	0.1196	0.0057	0.5279	1.8523
	6.0100	0.5303	0.0978	0.0047	0.5288	1.8553
	6.0200	0.5312	0.0497	0.0024	0.5297	1.8585
	6.0300	0.5321	0.0282	0.0014	0.5306	1.8618
	6.0400	0.5330	0.0496	0.0024	0.5315	1.8649
	6.0500	0.5338	0.0698	0.0033	0.5324	1.8679
	6.0600	0.5347	0.1041	0.0050	0.5333	1.8710
	6.0700	0.5356	0.1088	0.0052	0.5341	1.8741
	6.0800	0.5365	0.1033	0.0049	0.5350	1.8772
	6.0900	0.5374	0.0880	0.0042	0.5359	1.8804
	6.1000	0.5383	0.0747	0.0036	0.5368	1.8835
	6.1100	0.5392	0.0503	0.0024	0.5377	1.8867
	6.1200	0.5401	0.0735	0.0035	0.5386	1.8899
	6.1300	0.5409	0.1050	0.0050	0.5394	1.8927
	6.1400	0.5418	0.1074	0.0051	0.5403	1.8958
	6.1500	0.5427	0.0805	0.0039	0.5413	1.8991
	6.1600	0.5436	0.0721	0.0034	0.5421	1.9021
	6.1700	0.5444	0.0638	0.0031	0.5430	1.9051
	6.1800	0.5454	0.0566	0.0027	0.5439	1.9084
	6.1900	0.5463	0.0777	0.0037	0.5448	1.9115
	6.2000	0.5472	0.1004	0.0048	0.5457	1.9147
	6.2100	0.5481	0.1364	0.0065	0.5467	1.9180
	6.2200	0.5490	0.1661	0.0079	0.5475	1.9210
	6.2300	0.5498	0.1621	0.0078	0.5484	1.9240
	6.2400	0.5507	0.1291	0.0062	0.5492	1.9270
	6.2500	0.5515	0.0919	0.0044	0.5500	1.9298
	6.2600	0.5524	0.0757	0.0036	0.5509	1.9329
	6.2700	0.5533	0.0651	0.0031	0.5518	1.9362
	6.2800	0.5542	0.0510	0.0024	0.5527	1.9392
	6.2900	0.5550	0.0353	0.0017	0.5535	1.9421
	6.3000	0.5559	0.0504	0.0024	0.5544	1.9453
	6.3100	0.5567	0.0843	0.0040	0.5553	1.9482
	6.3200	0.5576	0.1026	0.0049	0.5561	1.9512
	6.3300	0.5585	0.1106	0.0053	0.5570	1.9544
	6.3400	0.5594	0.1333	0.0064	0.5579	1.9575
	6.3500	0.5604	0.1485	0.0071	0.5589	1.9609
	6.3600	0.5613	0.1465	0.0070	0.5598	1.9642
	6.3700	0.5622	0.1247	0.0060	0.5607	1.9672
	6.3800	0.5630	0.1334	0.0064	0.5615	1.9703
	6.3900	0.5639	0.1397	0.0067	0.5624	1.9734
	6.4000	0.5648	0.1181	0.0057	0.5633	1.9764
	6.4100	0.5656	0.0737	0.0035	0.5642	1.9794
	6.4200	0.5665	0.0484	0.0023	0.5651	1.9826
	6.4300	0.5674	0.0491	0.0023	0.5659	1.9856
	6.4400	0.5683	0.0607	0.0029	0.5668	1.9888
	6.4500	0.5692	0.0645	0.0031	0.5677	1.9920
	6.4600	0.5701	0.0559	0.0027	0.5686	1.9950
	6.4700	0.5710	0.0518	0.0025	0.5695	1.9982
	6.4800	0.5719	0.0758	0.0036	0.5704	2.0014
	6.4900	0.5727	0.1232	0.0059	0.5712	2.0043
	6.5000	0.5736	0.1286	0.0062	0.5721	2.0073
	6.5100	0.5745	0.1037	0.0050	0.5730	2.0106
	6.5200	0.5754	0.0714	0.0034	0.5739	2.0137
	6.5300	0.5763	0.0490	0.0023	0.5748	2.0168
	6.5400	0.5772	0.0605	0.0029	0.5758	2.0201
	6.5500	0.5780	0.0682	0.0033	0.5766	2.0230
	6.5600	0.5789	0.0582	0.0028	0.5774	2.0260
	6.5700	0.5799	0.0522	0.0025	0.5784	2.0293
	6.5800	0.5807	0.0862	0.0041	0.5792	2.0323
	6.5900	0.5816	0.1064	0.0051	0.5801	2.0354
	6.6000	0.5825	0.1148	0.0055	0.5810	2.0386
	6.6100	0.5833	0.0919	0.0044	0.5819	2.0415
	6.6200	0.5842	0.0390	0.0019	0.5827	2.0446
	6.6300	0.5851	0.0094	0.0005	0.5836	2.0477
	6.6400	0.5860	0.0046	0.0002	0.5845	2.0508
	6.6500	0.5869	0.0213	0.0010	0.5854	2.0539
	6.6600	0.5878	0.0583	0.0028	0.5863	2.0572
	6.6700	0.5886	0.1127	0.0054	0.5871	2.0601
	6.6800	0.5895	0.1244	0.0060	0.5880	2.0631
	6.6900	0.5903	0.1242	0.0059	0.5889	2.0661
	6.7000	0.5912	0.1178	0.0056	0.5897	2.0691
	6.7100	0.5922	0.1041	0.0050	0.5907	2.0725
	6.7200	0.5931	0.1049	0.0050	0.5916	2.0757
	6.7300	0.5939	0.0837	0.0040	0.5925	2.0787
	6.7400	0.5948	0.0922	0.0044	0.5933	2.0818
	6.7500	0.5956	0.0870	0.0042	0.5942	2.0847
	6.7600	0.5965	0.0797	0.0038	0.5950	2.0876
	6.7700	0.5973	0.0792	0.0038	0.5958	2.0905
	6.7800	0.5982	0.0763	0.0037	0.5967	2.0937
	6.7900	0.5991	0.0853	0.0041	0.5976	2.0968
	6.8000	0.6000	0.0910	0.0044	0.5985	2.1000
	6.8100	0.6009	0.0790	0.0038	0.5994	2.1032
	6.8200	0.6017	0.0562	0.0027	0.6002	2.1060
	6.8300	0.6027	0.0456	0.0022	0.6012	2.1093
	6.8400	0.6036	0.0385	0.0018	0.6021	2.1126
	6.8500	0.6044	0.0288	0.0014	0.6029	2.1155
	6.8600	0.6053	0.0489	0.0023	0.6038	2.1186
	6.8700	0.6062	0.0685	0.0033	0.6047	2.1216
	6.8800	0.6071	0.0811	0.0039	0.6056	2.1248
	6.8900	0.6080	0.0648	0.0031	0.6066	2.1282
	6.9000	0.6089	0.0357	0.0017	0.6075	2.1314
	6.9100	0.6098	0.0588	0.0028	0.6083	2.1343
	6.9200	0.6107	0.0749	0.0036	0.6093	2.1376
	6.9300	0.6116	0.0887	0.0042	0.6101	2.1407
	6.9400	0.6124	0.0911	0.0044	0.6110	2.1437
	6.9500	0.6134	0.0857	0.0041	0.6119	2.1468
	6.9600	0.6142	0.1027	0.0049	0.6128	2.1500
	6.9700	0.6151	0.0976	0.0047	0.6136	2.1530
	6.9800	0.6160	0.0875	0.0042	0.6146	2.1563
	6.9900	0.6169	0.1089	0.0052	0.6155	2.1594
	7.0000	0.6178	0.1337	0.0064	0.6163	2.1625
	7.0100	0.6188	0.1300	0.0062	0.6173	2.1658
	7.0200	0.6196	0.1311	0.0063	0.6182	2.1689
	7.0300	0.6204	0.1346	0.0064	0.6190	2.1717
	7.0400	0.6213	0.1134	0.0054	0.6199	2.1749
	7.0500	0.6222	0.1015	0.0049	0.6207	2.1779
	7.0600	0.6231	0.1227	0.0059	0.6216	2.1809
	7.0700	0.6240	0.1184	0.0057	0.6226	2.1843
	7.0800	0.6249	0.1010	0.0048	0.6234	2.1873
	7.0900	0.6257	0.1026	0.0049	0.6242	2.1902
	7.1000	0.6266	0.0971	0.0046	0.6251	2.1932
	7.1100	0.6274	0.0937	0.0045	0.6259	2.1962
	7.1200	0.6283	0.0958	0.0046	0.6268	2.1992
	7.1300	0.6292	0.0722	0.0035	0.6277	2.2025
	7.1400	0.6301	0.0593	0.0028	0.6286	2.2056
	7.1500	0.6309	0.0631	0.0030	0.6294	2.2085
	7.1600	0.6318	0.0754	0.0036	0.6303	2.2116
	7.1700	0.6327	0.0843	0.0040	0.6312	2.2147
	7.1800	0.6335	0.0725	0.0035	0.6321	2.2177
	7.1900	0.6344	0.0651	0.0031	0.6330	2.2208
	7.2000	0.6353	0.0387	0.0019	0.6339	2.2240
	7.2100	0.6362	0.0257	0.0012	0.6348	2.2271
	7.2200	0.6372	0.0521	0.0025	0.6357	2.2304
	7.2300	0.6380	0.0836	0.0040	0.6365	2.2333
	7.2400	0.6389	0.1095	0.0052	0.6374	2.2364
	7.2500	0.6398	0.1185	0.0057	0.6384	2.2397
	7.2600	0.6407	0.1197	0.0057	0.6392	2.2427
	7.2700	0.6415	0.1216	0.0058	0.6400	2.2456
	7.2800	0.6424	0.1042	0.0050	0.6409	2.2488
	7.2900	0.6433	0.1126	0.0054	0.6418	2.2520
	7.3000	0.6442	0.1447	0.0069	0.6428	2.2552
	7.3100	0.6452	0.1814	0.0087	0.6437	2.2585
	7.3200	0.6460	0.1713	0.0082	0.6446	2.2615
	7.3300	0.6468	0.1643	0.0079	0.6454	2.2644
	7.3400	0.6477	0.1577	0.0075	0.6463	2.2675
	7.3500	0.6486	0.1484	0.0071	0.6472	2.2707
	7.3600	0.6495	0.1481	0.0071	0.6480	2.2737
	7.3700	0.6504	0.1258	0.0060	0.6490	2.2769
	7.3800	0.6513	0.0958	0.0046	0.6498	2.2800
	7.3900	0.6522	0.0709	0.0034	0.6507	2.2830
	7.4000	0.6531	0.0463	0.0022	0.6516	2.2862
	7.4100	0.6540	0.0658	0.0031	0.6525	2.2893
	7.4200	0.6549	0.0833	0.0040	0.6534	2.2925
	7.4300	0.6558	0.0968	0.0046	0.6543	2.2958
	7.4400	0.6567	0.1108	0.0053	0.6552	2.2989
	7.4500	0.6575	0.1271	0.0061	0.6561	2.3019
	7.4600	0.6584	0.1674	0.0080	0.6570	2.3050
	7.4700	0.6593	0.1683	0.0081	0.6579	2.3082
	7.4800	0.6602	0.1554	0.0074	0.6587	2.3112
	7.4900	0.6611	0.1319	0.0063	0.6596	2.3142
	7.5000	0.6618	0.1193	0.0057	0.6604	2.3170
	7.5100	0.6627	0.1008	0.0048	0.6612	2.3199
	7.5200	0.6636	0.1081	0.0052	0.6622	2.3233
	7.5300	0.6646	0.0958	0.0046	0.6631	2.3265
	7.5400	0.6654	0.1184	0.0057	0.6640	2.3295
	7.5500	0.6663	0.1442	0.0069	0.6649	2.3328
	7.5600	0.6672	0.1665	0.0080	0.6658	2.3359
	7.5700	0.6681	0.1457	0.0070	0.6666	2.3389
	7.5800	0.6690	0.1147	0.0055	0.6676	2.3422
	7.5900	0.6699	0.0878	0.0042	0.6684	2.3452
	7.6000	0.6707	0.0707	0.0034	0.6692	2.3481
	7.6100	0.6716	0.0637	0.0030	0.6702	2.3513
	7.6200	0.6725	0.1025	0.0049	0.6710	2.3542
	7.6300	0.6733	0.1076	0.0051	0.6718	2.3572
	7.6400	0.6742	0.1008	0.0048	0.6727	2.3604
	7.6500	0.6751	0.0729	0.0035	0.6736	2.3634
	7.6600	0.6760	0.0808	0.0039	0.6745	2.3666
	7.6700	0.6770	0.0697	0.0033	0.6755	2.3700
	7.6800	0.6779	0.0768	0.0037	0.6764	2.3733
	7.6900	0.6788	0.0912	0.0044	0.6773	2.3764
	7.7000	0.6797	0.0753	0.0036	0.6782	2.3796
	7.7100	0.6805	0.0572	0.0027	0.6791	2.3826
	7.7200	0.6814	0.0636	0.0030	0.6799	2.3856
	7.7300	0.6824	0.0790	0.0038	0.6809	2.3889
	7.7400	0.6832	0.1065	0.0051	0.6817	2.3919
	7.7500	0.6840	0.1471	0.0070	0.6826	2.3948
	7.7600	0.6849	0.1727	0.0083	0.6834	2.3978
	7.7700	0.6857	0.1527	0.0073	0.6842	2.4007
	7.7800	0.6866	0.1147	0.0055	0.6851	2.4038
	7.7900	0.6875	0.1116	0.0053	0.6860	2.4070
	7.8000	0.6884	0.1122	0.0054	0.6869	2.4100
	7.8100	0.6892	0.0927	0.0044	0.6878	2.4131
	7.8200	0.6902	0.0787	0.0038	0.6887	2.4163
	7.8300	0.6910	0.0924	0.0044	0.6895	2.4193
	7.8400	0.6919	0.0943	0.0045	0.6904	2.4223
	7.8500	0.6928	0.0685	0.0033	0.6914	2.4257
	7.8600	0.6937	0.0658	0.0031	0.6922	2.4288
	7.8700	0.6946	0.1082	0.0052	0.6931	2.4319
	7.8800	0.6955	0.1553	0.0074	0.6940	2.4351
	7.8900	0.6963	0.1540	0.0074	0.6948	2.4379
	7.9000	0.6972	0.1491	0.0071	0.6957	2.4410
	7.9100	0.6982	0.1308	0.0063	0.6967	2.4444
	7.9200	0.6991	0.1414	0.0068	0.6976	2.4476
	7.9300	0.6999	0.1471	0.0070	0.6984	2.4505
	7.9400	0.7008	0.1051	0.0050	0.6993	2.4536
	7.9500	0.7016	0.0865	0.0041	0.7001	2.4564
	7.9600	0.7025	0.0972	0.0047	0.7010	2.4595
	7.9700	0.7034	0.0792	0.0038	0.7019	2.4629
	7.9800	0.7043	0.0790	0.0038	0.7028	2.4659
	7.9900	0.7052	0.0687	0.0033	0.7037	2.4690
	8.0000	0.7061	0.0437	0.0021	0.7046	2.4722
	8.0100	0.7069	0.0688	0.0033	0.7055	2.4752
	8.0200	0.7078	0.0995	0.0048	0.7063	2.4783
	8.0300	0.7087	0.1005	0.0048	0.7073	2.4815
	8.0400	0.7096	0.1006	0.0048	0.7081	2.4845
	8.0500	0.7105	0.0853	0.0041	0.7090	2.4876
	8.0600	0.7114	0.0760	0.0036	0.7100	2.4910
	8.0700	0.7123	0.0649	0.0031	0.7108	2.4940
	8.0800	0.7131	0.0575	0.0028	0.7116	2.4968
	8.0900	0.7140	0.0520	0.0025	0.7125	2.4998
	8.1000	0.7148	0.0435	0.0021	0.7133	2.5028
	8.1100	0.7158	0.0417	0.0020	0.7143	2.5061
	8.1200	0.7167	0.0463	0.0022	0.7152	2.5094
	8.1300	0.7176	0.0384	0.0018	0.7161	2.5125
	8.1400	0.7184	0.0491	0.0024	0.7170	2.5155
	8.1500	0.7194	0.0636	0.0030	0.7179	2.5188
	8.1600	0.7203	0.1029	0.0049	0.7188	2.5219
	8.1700	0.7211	0.1423	0.0068	0.7197	2.5250
	8.1800	0.7220	0.1467	0.0070	0.7205	2.5281
	8.1900	0.7229	0.1475	0.0071	0.7214	2.5311
	8.2000	0.7237	0.1488	0.0071	0.7223	2.5342
	8.2100	0.7247	0.1319	0.0063	0.7232	2.5375
	8.2200	0.7255	0.1248	0.0060	0.7241	2.5405
	8.2300	0.7264	0.1590	0.0076	0.7250	2.5436
	8.2400	0.7273	0.1467	0.0070	0.7259	2.5468
	8.2500	0.7282	0.1348	0.0064	0.7267	2.5497
	8.2600	0.7291	0.1170	0.0056	0.7276	2.5528
	8.2700	0.7300	0.1014	0.0049	0.7285	2.5562
	8.2800	0.7309	0.1190	0.0057	0.7294	2.5592
	8.2900	0.7317	0.1313	0.0063	0.7302	2.5621
	8.3000	0.7325	0.1197	0.0057	0.7310	2.5649
	8.3100	0.7333	0.1086	0.0052	0.7318	2.5676
	8.3200	0.7342	0.1153	0.0055	0.7327	2.5708
	8.3300	0.7351	0.1161	0.0056	0.7336	2.5739
	8.3400	0.7359	0.1132	0.0054	0.7344	2.5767
	8.3500	0.7368	0.0792	0.0038	0.7354	2.5801
	8.3600	0.7377	0.0517	0.0025	0.7363	2.5833
	8.3700	0.7386	0.0713	0.0034	0.7371	2.5862
	8.3800	0.7395	0.1191	0.0057	0.7380	2.5893
	8.3900	0.7404	0.1352	0.0065	0.7389	2.5926
	8.4000	0.7413	0.1395	0.0067	0.7398	2.5958
	8.4100	0.7422	0.1403	0.0067	0.7407	2.5990
	8.4200	0.7431	0.1462	0.0070	0.7416	2.6020
	8.4300	0.7439	0.1398	0.0067	0.7424	2.6049
	8.4400	0.7448	0.1227	0.0059	0.7434	2.6082
	8.4500	0.7458	0.1219	0.0058	0.7443	2.6114
	8.4600	0.7466	0.1248	0.0060	0.7451	2.6144
	8.4700	0.7475	0.1274	0.0061	0.7461	2.6176
	8.4800	0.7485	0.1249	0.0060	0.7470	2.6209
	8.4900	0.7493	0.0912	0.0044	0.7478	2.6239
	8.5000	0.7502	0.0698	0.0033	0.7487	2.6270
	8.5100	0.7511	0.0575	0.0028	0.7496	2.6302
	8.5200	0.7520	0.0365	0.0017	0.7505	2.6333
	8.5300	0.7529	0.0286	0.0014	0.7514	2.6365
	8.5400	0.7537	0.0557	0.0027	0.7523	2.6394
	8.5500	0.7545	0.0568	0.0027	0.7530	2.6421
	8.5600	0.7554	0.0520	0.0025	0.7539	2.6452
	8.5700	0.7563	0.0635	0.0030	0.7548	2.6485
	8.5800	0.7572	0.0706	0.0034	0.7558	2.6517
	8.5900	0.7582	0.0945	0.0045	0.7567	2.6550
	8.6000	0.7591	0.1418	0.0068	0.7576	2.6582
	8.6100	0.7599	0.1615	0.0077	0.7585	2.6611
	8.6200	0.7608	0.1378	0.0066	0.7593	2.6642
	8.6300	0.7617	0.1199	0.0057	0.7602	2.6674
	8.6400	0.7626	0.0792	0.0038	0.7611	2.6705
	8.6500	0.7635	0.0594	0.0028	0.7620	2.6737
	8.6600	0.7644	0.0747	0.0036	0.7630	2.6769
	8.6700	0.7652	0.1103	0.0053	0.7638	2.6798
	8.6800	0.7661	0.1288	0.0062	0.7647	2.6829
	8.6900	0.7671	0.1422	0.0068	0.7656	2.6861
	8.7000	0.7679	0.1415	0.0068	0.7665	2.6892
	8.7100	0.7689	0.1403	0.0067	0.7674	2.6925
	8.7200	0.7698	0.1331	0.0064	0.7683	2.6957
	8.7300	0.7706	0.1299	0.0062	0.7691	2.6986
	8.7400	0.7715	0.1197	0.0057	0.7700	2.7018
	8.7500	0.7724	0.1342	0.0064	0.7709	2.7049
	8.7600	0.7732	0.1472	0.0070	0.7718	2.7078
	8.7700	0.7741	0.1310	0.0063	0.7727	2.7110
	8.7800	0.7750	0.0965	0.0046	0.7736	2.7141
	8.7900	0.7758	0.0763	0.0037	0.7744	2.7170
	8.8000	0.7767	0.1127	0.0054	0.7753	2.7201
	8.8100	0.7776	0.1352	0.0065	0.7762	2.7233
	8.8200	0.7785	0.1525	0.0073	0.7770	2.7261
	8.8300	0.7793	0.1529	0.0073	0.7779	2.7292
	8.8400	0.7802	0.1619	0.0077	0.7787	2.7322
	8.8500	0.7811	0.1598	0.0076	0.7796	2.7353
	8.8600	0.7820	0.1517	0.0073	0.7805	2.7384
	8.8700	0.7828	0.1332	0.0064	0.7813	2.7414
	8.8800	0.7836	0.1106	0.0053	0.7822	2.7443
	8.8900	0.7846	0.0906	0.0043	0.7831	2.7477
	8.9000	0.7855	0.1035	0.0050	0.7840	2.7509
	8.9100	0.7864	0.1238	0.0059	0.7849	2.7539
	8.9200	0.7873	0.1409	0.0067	0.7859	2.7573
	8.9300	0.7882	0.1573	0.0075	0.7868	2.7604
	8.9400	0.7891	0.1786	0.0085	0.7876	2.7633
	8.9500	0.7900	0.1533	0.0073	0.7885	2.7665
	8.9600	0.7908	0.1380	0.0066	0.7894	2.7695
	8.9700	0.7917	0.1857	0.0089	0.7902	2.7725
	8.9800	0.7926	0.2179	0.0104	0.7911	2.7756
	8.9900	0.7935	0.2064	0.0099	0.7920	2.7789
	9.0000	0.7944	0.1831	0.0088	0.7929	2.7821
	9.0100	0.7953	0.1379	0.0066	0.7939	2.7854
	9.0200	0.7963	0.1168	0.0056	0.7948	2.7886
	9.0300	0.7971	0.1177	0.0056	0.7956	2.7914
	9.0400	0.7979	0.1054	0.0050	0.7965	2.7944
	9.0500	0.7988	0.1019	0.0049	0.7973	2.7976
	9.0600	0.7997	0.1037	0.0050	0.7982	2.8007
	9.0700	0.8006	0.0746	0.0036	0.7991	2.8038
	9.0800	0.8015	0.0673	0.0032	0.8000	2.8070
	9.0900	0.8024	0.0947	0.0045	0.8009	2.8101
	9.1000	0.8032	0.0950	0.0045	0.8018	2.8131
	9.1100	0.8041	0.0970	0.0046	0.8026	2.8160
	9.1200	0.8049	0.1203	0.0058	0.8034	2.8188
	9.1300	0.8058	0.1086	0.0052	0.8043	2.8220
	9.1400	0.8067	0.1077	0.0052	0.8052	2.8253
	9.1500	0.8076	0.1088	0.0052	0.8061	2.8282
	9.1600	0.8085	0.1044	0.0050	0.8070	2.8314
	9.1700	0.8093	0.0759	0.0036	0.8079	2.8345
	9.1800	0.8102	0.0631	0.0030	0.8088	2.8376
	9.1900	0.8112	0.0879	0.0042	0.8097	2.8409
	9.2000	0.8121	0.0849	0.0041	0.8106	2.8442
	9.2100	0.8130	0.0820	0.0039	0.8115	2.8472
	9.2200	0.8138	0.0871	0.0042	0.8124	2.8502
	9.2300	0.8147	0.0915	0.0044	0.8132	2.8532
	9.2400	0.8155	0.0962	0.0046	0.8140	2.8561
	9.2500	0.8165	0.0794	0.0038	0.8150	2.8595
	9.2600	0.8174	0.0981	0.0047	0.8159	2.8627
	9.2700	0.8182	0.1244	0.0060	0.8167	2.8656
	9.2800	0.8191	0.1358	0.0065	0.8176	2.8687
	9.2900	0.8200	0.1428	0.0068	0.8185	2.8719
	9.3000	0.8209	0.1145	0.0055	0.8194	2.8750
	9.3100	0.8218	0.1195	0.0057	0.8203	2.8782
	9.3200	0.8227	0.1484	0.0071	0.8212	2.8813
	9.3300	0.8235	0.1453	0.0070	0.8221	2.8843
	9.3400	0.8244	0.1280	0.0061	0.8229	2.8874
	9.3500	0.8253	0.0987	0.0047	0.8238	2.8905
	9.3600	0.8261	0.1078	0.0052	0.8247	2.8935
	9.3700	0.8270	0.1291	0.0062	0.8256	2.8966
	9.3800	0.8279	0.1406	0.0067	0.8264	2.8995
	9.3900	0.8287	0.1368	0.0065	0.8273	2.9025
	9.4000	0.8297	0.1459	0.0070	0.8282	2.9058
	9.4100	0.8306	0.1330	0.0064	0.8291	2.9090
	9.4200	0.8315	0.1591	0.0076	0.8300	2.9121
	9.4300	0.8324	0.1557	0.0075	0.8309	2.9152
	9.4400	0.8332	0.1410	0.0067	0.8318	2.9183
	9.4500	0.8341	0.1369	0.0066	0.8326	2.9212
	9.4600	0.8350	0.1245	0.0060	0.8335	2.9244
	9.4700	0.8359	0.1061	0.0051	0.8344	2.9275
	9.4800	0.8367	0.1187	0.0057	0.8352	2.9305
	9.4900	0.8376	0.1457	0.0070	0.8362	2.9338
	9.5000	0.8386	0.1384	0.0066	0.8371	2.9370
	9.5100	0.8394	0.1485	0.0071	0.8379	2.9399
	9.5200	0.8402	0.1523	0.0073	0.8387	2.9428
	9.5300	0.8411	0.1172	0.0056	0.8397	2.9460
	9.5400	0.8420	0.0866	0.0041	0.8405	2.9491
	9.5500	0.8429	0.0915	0.0044	0.8415	2.9523
	9.5600	0.8439	0.0812	0.0039	0.8424	2.9556
	9.5700	0.8447	0.0908	0.0043	0.8432	2.9586
	9.5800	0.8456	0.0783	0.0037	0.8442	2.9619
	9.5900	0.8465	0.0793	0.0038	0.8451	2.9650
	9.6000	0.8473	0.0998	0.0048	0.8459	2.9678
	9.6100	0.8482	0.1053	0.0050	0.8468	2.9710
	9.6200	0.8492	0.1140	0.0055	0.8477	2.9742
	9.6300	0.8500	0.1296	0.0062	0.8485	2.9772
	9.6400	0.8509	0.1224	0.0059	0.8495	2.9804
	9.6500	0.8518	0.1113	0.0053	0.8504	2.9836
	9.6600	0.8528	0.1000	0.0048	0.8513	2.9868
	9.6700	0.8537	0.1017	0.0049	0.8522	2.9901
	9.6800	0.8546	0.1203	0.0058	0.8531	2.9931
	9.6900	0.8554	0.1332	0.0064	0.8539	2.9961
	9.7000	0.8563	0.1142	0.0055	0.8548	2.9992
	9.7100	0.8572	0.1162	0.0056	0.8557	3.0022
	9.7200	0.8580	0.1106	0.0053	0.8565	3.0052
	9.7300	0.8589	0.0950	0.0045	0.8575	3.0085
	9.7400	0.8598	0.1234	0.0059	0.8583	3.0116
	9.7500	0.8607	0.1168	0.0056	0.8592	3.0146
	9.7600	0.8615	0.1195	0.0057	0.8601	3.0176
	9.7700	0.8624	0.1208	0.0058	0.8609	3.0206
	9.7800	0.8632	0.1084	0.0052	0.8618	3.0236
	9.7900	0.8642	0.1135	0.0054	0.8627	3.0269
	9.8000	0.8651	0.1208	0.0058	0.8636	3.0300
	9.8100	0.8659	0.1273	0.0061	0.8644	3.0330
	9.8200	0.8668	0.1567	0.0075	0.8654	3.0362
	9.8300	0.8677	0.1729	0.0083	0.8662	3.0392
	9.8400	0.8685	0.1954	0.0094	0.8671	3.0422
	9.8500	0.8695	0.2169	0.0104	0.8680	3.0454
	9.8600	0.8704	0.2222	0.0106	0.8689	3.0486
	9.8700	0.8712	0.2027	0.0097	0.8697	3.0516
	9.8800	0.8721	0.1739	0.0083	0.8706	3.0546
	9.8900	0.8730	0.1385	0.0066	0.8715	3.0578
	9.9000	0.8739	0.1186	0.0057	0.8724	3.0609
	9.9100	0.8748	0.1101	0.0053	0.8733	3.0641
	9.9200	0.8756	0.1184	0.0057	0.8742	3.0671
	9.9300	0.8765	0.1331	0.0064	0.8750	3.0701
	9.9400	0.8774	0.1844	0.0088	0.8759	3.0733
	9.9500	0.8783	0.1852	0.0089	0.8769	3.0766
	9.9600	0.8792	0.1695	0.0081	0.8778	3.0797
	9.9700	0.8801	0.1379	0.0066	0.8787	3.0829
	9.9800	0.8810	0.1074	0.0051	0.8795	3.0859
	9.9900	0.8818	0.0937	0.0045	0.8804	3.0888
	10.0000	0.8827	0.0960	0.0046	0.8813	3.0920
	10.0100	0.8836	0.1019	0.0049	0.8821	3.0950
	10.0200	0.8845	0.1082	0.0052	0.8830	3.0981
	10.0300	0.8854	0.1156	0.0055	0.8839	3.1014
	10.0400	0.8863	0.1197	0.0057	0.8848	3.1045
	10.0500	0.8871	0.1122	0.0054	0.8856	3.1073
	10.0600	0.8880	0.0918	0.0044	0.8865	3.1104
	10.0700	0.8889	0.0967	0.0046	0.8874	3.1135
	10.0800	0.8897	0.0844	0.0040	0.8883	3.1165
	10.0900	0.8907	0.0837	0.0040	0.8892	3.1198
	10.1000	0.8915	0.0962	0.0046	0.8901	3.1229
	10.1100	0.8924	0.1102	0.0053	0.8909	3.1259
	10.1200	0.8933	0.1183	0.0057	0.8918	3.1291
	10.1300	0.8942	0.1149	0.0055	0.8927	3.1321
	10.1400	0.8950	0.0951	0.0046	0.8936	3.1352
	10.1500	0.8960	0.1069	0.0051	0.8946	3.1387
	10.1600	0.8970	0.1205	0.0058	0.8955	3.1419
	10.1700	0.8978	0.1184	0.0057	0.8963	3.1448
	10.1800	0.8986	0.0899	0.0043	0.8972	3.1478
	10.1900	0.8995	0.0797	0.0038	0.8980	3.1508
	10.2000	0.9004	0.0678	0.0032	0.8989	3.1539
	10.2100	0.9013	0.0694	0.0033	0.8998	3.1572
	10.2200	0.9022	0.1086	0.0052	0.9007	3.1602
	10.2300	0.9030	0.1419	0.0068	0.9015	3.1632
	10.2400	0.9039	0.1338	0.0064	0.9025	3.1664
	10.2500	0.9048	0.1284	0.0061	0.9033	3.1693
	10.2600	0.9056	0.1151	0.0055	0.9041	3.1721
	10.2700	0.9064	0.1014	0.0048	0.9049	3.1751
	10.2800	0.9072	0.1064	0.0051	0.9057	3.1779
	10.2900	0.9081	0.0977	0.0047	0.9066	3.1809
	10.3000	0.9090	0.0724	0.0035	0.9075	3.1842
	10.3100	0.9099	0.0723	0.0035	0.9085	3.1874
	10.3200	0.9108	0.1012	0.0048	0.9093	3.1905
	10.3300	0.9117	0.1344	0.0064	0.9102	3.1936
	10.3400	0.9125	0.1511	0.0072	0.9111	3.1966
	10.3500	0.9134	0.1467	0.0070	0.9120	3.1997
	10.3600	0.9144	0.1185	0.0057	0.9129	3.2031
	10.3700	0.9153	0.1379	0.0066	0.9139	3.2063
	10.3800	0.9162	0.1428	0.0068	0.9147	3.2093
	10.3900	0.9171	0.1440	0.0069	0.9156	3.2126
	10.4000	0.9180	0.1622	0.0078	0.9165	3.2158
	10.4100	0.9189	0.1539	0.0074	0.9174	3.2189
	10.4200	0.9197	0.1269	0.0061	0.9183	3.2218
	10.4300	0.9206	0.1061	0.0051	0.9191	3.2248
	10.4400	0.9214	0.1002	0.0048	0.9200	3.2278
	10.4500	0.9224	0.0858	0.0041	0.9209	3.2312
	10.4600	0.9233	0.0750	0.0036	0.9218	3.2343
	10.4700	0.9241	0.0724	0.0035	0.9227	3.2372
	10.4800	0.9250	0.0599	0.0029	0.9235	3.2403
	10.4900	0.9259	0.0579	0.0028	0.9244	3.2434
	10.5000	0.9267	0.0997	0.0048	0.9253	3.2464
	10.5100	0.9277	0.1186	0.0057	0.9262	3.2497
	10.5200	0.9285	0.1228	0.0059	0.9271	3.2527
	10.5300	0.9294	0.1179	0.0056	0.9280	3.2559
	10.5400	0.9304	0.1295	0.0062	0.9289	3.2592
	10.5500	0.9312	0.1349	0.0065	0.9298	3.2621
	10.5600	0.9321	0.1552	0.0074	0.9306	3.2652
	10.5700	0.9330	0.1362	0.0065	0.9316	3.2684
	10.5800	0.9339	0.1297	0.0062	0.9324	3.2715
	10.5900	0.9348	0.1413	0.0068	0.9333	3.2746
	10.6000	0.9357	0.1342	0.0064	0.9342	3.2778
	10.6100	0.9366	0.1209	0.0058	0.9351	3.2808
	10.6200	0.9374	0.1007	0.0048	0.9360	3.2839
	10.6300	0.9384	0.0687	0.0033	0.9369	3.2872
	10.6400	0.9392	0.0745	0.0036	0.9378	3.2903
	10.6500	0.9401	0.1028	0.0049	0.9386	3.2933
	10.6600	0.9410	0.1111	0.0053	0.9395	3.2964
	10.6700	0.9419	0.1187	0.0057	0.9404	3.2995
	10.6800	0.9427	0.1230	0.0059	0.9412	3.3025
	10.6900	0.9436	0.1105	0.0053	0.9421	3.3056
	10.7000	0.9445	0.1227	0.0059	0.9430	3.3087
	10.7100	0.9454	0.1056	0.0051	0.9439	3.3119
	10.7200	0.9463	0.0889	0.0043	0.9448	3.3151
	10.7300	0.9471	0.0834	0.0040	0.9457	3.3179
	10.7400	0.9480	0.0599	0.0029	0.9465	3.3210
	10.7500	0.9489	0.0546	0.0026	0.9475	3.3242
	10.7600	0.9498	0.0833	0.0040	0.9484	3.3275
	10.7700	0.9508	0.1099	0.0053	0.9493	3.3307
	10.7800	0.9516	0.1310	0.0063	0.9502	3.3337
	10.7900	0.9525	0.1420	0.0068	0.9510	3.3366
	10.8000	0.9533	0.1277	0.0061	0.9519	3.3397
	10.8100	0.9543	0.0970	0.0046	0.9528	3.3430
	10.8200	0.9551	0.1232	0.0059	0.9536	3.3459
	10.8300	0.9559	0.0983	0.0047	0.9545	3.3489
	10.8400	0.9569	0.0610	0.0029	0.9554	3.3521
	10.8500	0.9578	0.1006	0.0048	0.9563	3.3553
	10.8600	0.9587	0.1353	0.0065	0.9572	3.3584
	10.8700	0.9596	0.1304	0.0062	0.9581	3.3615
	10.8800	0.9604	0.1283	0.0061	0.9590	3.3647
	10.8900	0.9614	0.1409	0.0067	0.9599	3.3679
	10.9000	0.9623	0.1451	0.0069	0.9608	3.3711
	10.9100	0.9631	0.1400	0.0067	0.9616	3.3740
	10.9200	0.9640	0.1404	0.0067	0.9625	3.3772
	10.9300	0.9649	0.1137	0.0054	0.9635	3.3804
	10.9400	0.9658	0.0878	0.0042	0.9643	3.3833
	10.9500	0.9666	0.0597	0.0029	0.9651	3.3862
	10.9600	0.9675	0.0401	0.0019	0.9660	3.3893
	10.9700	0.9684	0.0458	0.0022	0.9669	3.3925
	10.9800	0.9693	0.0671	0.0032	0.9678	3.3957
	10.9900	0.9702	0.0777	0.0037	0.9687	3.3989
	11.0000	0.9711	0.0951	0.0046	0.9696	3.4020
	11.0100	0.9720	0.1118	0.0054	0.9705	3.4052
	11.0200	0.9729	0.1171	0.0056	0.9714	3.4083
	11.0300	0.9737	0.0957	0.0046	0.9723	3.4113
	11.0400	0.9746	0.0724	0.0035	0.9731	3.4143
	11.0500	0.9755	0.1093	0.0052	0.9740	3.4176
	11.0600	0.9764	0.1418	0.0068	0.9749	3.4206
	11.0700	0.9773	0.1349	0.0065	0.9758	3.4237
	11.0800	0.9782	0.1627	0.0078	0.9767	3.4269
	11.0900	0.9791	0.1514	0.0072	0.9776	3.4300
	11.1000	0.9800	0.1080	0.0052	0.9785	3.4332
	11.1100	0.9809	0.1022	0.0049	0.9794	3.4364
	11.1200	0.9817	0.0831	0.0040	0.9802	3.4392
	11.1300	0.9826	0.0617	0.0030	0.9811	3.4422
	11.1400	0.9834	0.0685	0.0033	0.9820	3.4453
	11.1500	0.9843	0.0722	0.0035	0.9828	3.4482
	11.1600	0.9851	0.0417	0.0020	0.9837	3.4513
	11.1700	0.9860	0.0387	0.0019	0.9845	3.4543
	11.1800	0.9869	0.0372	0.0018	0.9854	3.4574
	11.1900	0.9878	0.0520	0.0025	0.9863	3.4606
	11.2000	0.9887	0.0808	0.0039	0.9872	3.4639
	11.2100	0.9896	0.1140	0.0055	0.9881	3.4670
	11.2200	0.9905	0.1482	0.0071	0.9890	3.4700
	11.2300	0.9914	0.1470	0.0070	0.9899	3.4732
	11.2400	0.9922	0.1485	0.0071	0.9908	3.4762
	11.2500	0.9931	0.1382	0.0066	0.9916	3.4793
	11.2600	0.9940	0.1143	0.0055	0.9925	3.4824
	11.2700	0.9949	0.1216	0.0058	0.9934	3.4854
	11.2800	0.9957	0.1253	0.0060	0.9942	3.4884
	11.2900	0.9966	0.0921	0.0044	0.9951	3.4915
	11.3000	0.9975	0.0927	0.0044	0.9960	3.4946
	11.3100	0.9984	0.1016	0.0049	0.9969	3.4978
	11.3200	0.9993	0.1161	0.0056	0.9979	3.5011
	11.3300	1.0002	0.1457	0.0070	0.9988	3.5043
	11.3400	1.0011	0.1294	0.0062	0.9997	3.5074
	11.3500	1.0021	0.1297	0.0062	1.0006	3.5107
	11.3600	1.0029	0.1182	0.0057	1.0015	3.5137
	11.3700	1.0038	0.1000	0.0048	1.0023	3.5168
	11.3800	1.0047	0.1074	0.0051	1.0032	3.5199
	11.3900	1.0055	0.1092	0.0052	1.0041	3.5228
	11.4000	1.0064	0.1044	0.0050	1.0049	3.5259
	11.4100	1.0073	0.1346	0.0064	1.0058	3.5290
	11.4200	1.0082	0.1490	0.0071	1.0067	3.5320
	11.4300	1.0090	0.1364	0.0065	1.0076	3.5351
	11.4400	1.0099	0.1263	0.0060	1.0085	3.5383
	11.4500	1.0108	0.1227	0.0059	1.0093	3.5413
	11.4600	1.0117	0.1364	0.0065	1.0102	3.5444
	11.4700	1.0126	0.1435	0.0069	1.0111	3.5476
	11.4800	1.0134	0.1680	0.0080	1.0120	3.5506
	11.4900	1.0143	0.1550	0.0074	1.0129	3.5538
	11.5000	1.0153	0.1478	0.0071	1.0138	3.5570
	11.5100	1.0161	0.1547	0.0074	1.0147	3.5600
	11.5200	1.0171	0.1774	0.0085	1.0156	3.5633
	11.5300	1.0180	0.1708	0.0082	1.0165	3.5665
	11.5400	1.0189	0.1696	0.0081	1.0174	3.5697
	11.5500	1.0197	0.1629	0.0078	1.0183	3.5727
	11.5600	1.0206	0.1729	0.0083	1.0191	3.5756
	11.5700	1.0214	0.1660	0.0079	1.0199	3.5785
	11.5800	1.0222	0.1772	0.0085	1.0208	3.5814
	11.5900	1.0231	0.1566	0.0075	1.0216	3.5845
	11.6000	1.0240	0.1261	0.0060	1.0226	3.5877
	11.6100	1.0250	0.1170	0.0056	1.0235	3.5910
	11.6200	1.0258	0.1121	0.0054	1.0244	3.5941
	11.6300	1.0267	0.0778	0.0037	1.0252	3.5971
	11.6400	1.0275	0.0591	0.0028	1.0261	3.6001
	11.6500	1.0284	0.0662	0.0032	1.0270	3.6032
	11.6600	1.0293	0.0992	0.0047	1.0278	3.6061
	11.6700	1.0302	0.1291	0.0062	1.0287	3.6093
	11.6800	1.0310	0.1625	0.0078	1.0296	3.6124
	11.6900	1.0319	0.1944	0.0093	1.0305	3.6155
	11.7000	1.0329	0.1900	0.0091	1.0314	3.6187
	11.7100	1.0337	0.1983	0.0095	1.0322	3.6217
	11.7200	1.0345	0.2020	0.0097	1.0331	3.6247
	11.7300	1.0355	0.1761	0.0084	1.0340	3.6278
	11.7400	1.0364	0.1623	0.0078	1.0349	3.6311
	11.7500	1.0373	0.1530	0.0073	1.0358	3.6342
	11.7600	1.0381	0.1560	0.0075	1.0367	3.6373
	11.7700	1.0390	0.1624	0.0078	1.0376	3.6404
	11.7800	1.0399	0.1630	0.0078	1.0384	3.6435
	11.7900	1.0409	0.1476	0.0071	1.0394	3.6468
	11.8000	1.0417	0.1426	0.0068	1.0403	3.6499
	11.8100	1.0426	0.1565	0.0075	1.0411	3.6528
	11.8200	1.0435	0.1852	0.0089	1.0420	3.6560
	11.8300	1.0444	0.2129	0.0102	1.0429	3.6592
	11.8400	1.0452	0.2233	0.0107	1.0438	3.6621
	11.8500	1.0461	0.1937	0.0093	1.0447	3.6653
	11.8600	1.0470	0.1553	0.0074	1.0455	3.6684
	11.8700	1.0479	0.1404	0.0067	1.0464	3.6715
	11.8800	1.0488	0.1369	0.0066	1.0473	3.6747
	11.8900	1.0497	0.1339	0.0064	1.0482	3.6779
	11.9000	1.0506	0.1301	0.0062	1.0491	3.6810
	11.9100	1.0515	0.1434	0.0069	1.0500	3.6841
	11.9200	1.0523	0.1546	0.0074	1.0509	3.6871
	11.9300	1.0532	0.1825	0.0087	1.0517	3.6900
	11.9400	1.0541	0.1821	0.0087	1.0526	3.6931
	11.9500	1.0550	0.1754	0.0084	1.0535	3.6963
	11.9600	1.0558	0.1746	0.0084	1.0544	3.6994
	11.9700	1.0567	0.1609	0.0077	1.0553	3.7025
	11.9800	1.0576	0.1301	0.0062	1.0561	3.7056
	11.9900	1.0585	0.1163	0.0056	1.0571	3.7088
	12.0000	1.0595	0.1280	0.0061	1.0580	3.7121
	12.0100	1.0604	0.1437	0.0069	1.0589	3.7152
	12.0200	1.0612	0.1666	0.0080	1.0597	3.7181
	12.0300	1.0621	0.1517	0.0073	1.0606	3.7212
	12.0400	1.0629	0.1192	0.0057	1.0615	3.7243
	12.0500	1.0638	0.1134	0.0054	1.0624	3.7274
	12.0600	1.0647	0.1101	0.0053	1.0632	3.7304
	12.0700	1.0655	0.1085	0.0052	1.0640	3.7333
	12.0800	1.0664	0.1295	0.0062	1.0649	3.7364
	12.0900	1.0673	0.1852	0.0089	1.0658	3.7395
	12.1000	1.0682	0.1994	0.0095	1.0667	3.7428
	12.1100	1.0691	0.2125	0.0102	1.0677	3.7460
	12.1200	1.0701	0.2064	0.0099	1.0686	3.7492
	12.1300	1.0709	0.2074	0.0099	1.0695	3.7524
	12.1400	1.0718	0.1984	0.0095	1.0703	3.7554
	12.1500	1.0727	0.1581	0.0076	1.0712	3.7585
	12.1600	1.0736	0.1481	0.0071	1.0721	3.7615
	12.1700	1.0744	0.1574	0.0075	1.0729	3.7645
	12.1800	1.0753	0.1497	0.0072	1.0739	3.7677
	12.1900	1.0762	0.1381	0.0066	1.0747	3.7709
	12.2000	1.0771	0.1179	0.0056	1.0756	3.7740
	12.2100	1.0780	0.1147	0.0055	1.0766	3.7772
	12.2200	1.0789	0.1638	0.0078	1.0775	3.7804
	12.2300	1.0798	0.1573	0.0075	1.0783	3.7834
	12.2400	1.0807	0.1093	0.0052	1.0792	3.7864
	12.2500	1.0815	0.0884	0.0042	1.0800	3.7894
	12.2600	1.0824	0.0630	0.0030	1.0809	3.7924
	12.2700	1.0833	0.0681	0.0033	1.0818	3.7956
	12.2800	1.0842	0.0968	0.0046	1.0827	3.7987
	12.2900	1.0850	0.1150	0.0055	1.0835	3.8017
	12.3000	1.0859	0.0960	0.0046	1.0845	3.8050
	12.3100	1.0868	0.1171	0.0056	1.0853	3.8080
	12.3200	1.0877	0.1156	0.0055	1.0862	3.8111
	12.3300	1.0886	0.1318	0.0063	1.0871	3.8142
	12.3400	1.0894	0.1573	0.0075	1.0879	3.8172
	12.3500	1.0902	0.1742	0.0083	1.0888	3.8200
	12.3600	1.0911	0.1557	0.0075	1.0896	3.8231
	12.3700	1.0920	0.1267	0.0061	1.0906	3.8263
	12.3800	1.0929	0.0902	0.0043	1.0915	3.8295
	12.3900	1.0938	0.0843	0.0040	1.0924	3.8327
	12.4000	1.0947	0.0918	0.0044	1.0932	3.8356
	12.4100	1.0956	0.0974	0.0047	1.0941	3.8388
	12.4200	1.0965	0.0973	0.0047	1.0950	3.8420
	12.4300	1.0974	0.1301	0.0062	1.0959	3.8450
	12.4400	1.0982	0.1372	0.0066	1.0968	3.8481
	12.4500	1.0991	0.1540	0.0074	1.0977	3.8513
	12.4600	1.1000	0.1905	0.0091	1.0985	3.8543
	12.4700	1.1009	0.2145	0.0103	1.0994	3.8574
	12.4800	1.1018	0.2109	0.0101	1.1003	3.8605
	12.4900	1.1027	0.1692	0.0081	1.1012	3.8636
	12.5000	1.1035	0.1423	0.0068	1.1021	3.8667
	12.5100	1.1044	0.1157	0.0055	1.1030	3.8699
	12.5200	1.1053	0.1093	0.0052	1.1038	3.8729
	12.5300	1.1062	0.0948	0.0045	1.1047	3.8760
	12.5400	1.1071	0.0966	0.0046	1.1056	3.8792
	12.5500	1.1080	0.1164	0.0056	1.1065	3.8822
	12.5600	1.1088	0.1661	0.0080	1.1073	3.8852
	12.5700	1.1097	0.1625	0.0078	1.1082	3.8883
	12.5800	1.1106	0.1522	0.0073	1.1091	3.8915
	12.5900	1.1115	0.1345	0.0064	1.1100	3.8947
	12.6000	1.1125	0.1236	0.0059	1.1110	3.8981
	12.6100	1.1134	0.1125	0.0054	1.1119	3.9013
	12.6200	1.1143	0.1046	0.0050	1.1128	3.9043
	12.6300	1.1151	0.1075	0.0051	1.1136	3.9073
	12.6400	1.1159	0.1374	0.0066	1.1145	3.9102
	12.6500	1.1168	0.1892	0.0091	1.1154	3.9133
	12.6600	1.1177	0.2095	0.0100	1.1163	3.9166
	12.6700	1.1186	0.2148	0.0103	1.1171	3.9196
	12.6800	1.1194	0.1791	0.0086	1.1180	3.9225
	12.6900	1.1203	0.1544	0.0074	1.1189	3.9256
	12.7000	1.1212	0.1422	0.0068	1.1198	3.9288
	12.7100	1.1221	0.1539	0.0074	1.1207	3.9319
	12.7200	1.1230	0.1807	0.0086	1.1215	3.9350
	12.7300	1.1239	0.1591	0.0076	1.1224	3.9381
	12.7400	1.1248	0.1606	0.0077	1.1233	3.9412
	12.7500	1.1257	0.1742	0.0083	1.1242	3.9443
	12.7600	1.1265	0.1591	0.0076	1.1250	3.9473
	12.7700	1.1274	0.1277	0.0061	1.1260	3.9505
	12.7800	1.1284	0.1074	0.0051	1.1269	3.9538
	12.7900	1.1292	0.1459	0.0070	1.1277	3.9568
	12.8000	1.1301	0.2039	0.0098	1.1286	3.9598
	12.8100	1.1309	0.2287	0.0109	1.1295	3.9629
	12.8200	1.1318	0.2192	0.0105	1.1304	3.9660
	12.8300	1.1327	0.2069	0.0099	1.1313	3.9691
	12.8400	1.1336	0.1934	0.0093	1.1322	3.9723
	12.8500	1.1345	0.1737	0.0083	1.1330	3.9753
	12.8600	1.1354	0.1403	0.0067	1.1339	3.9785
	12.8700	1.1363	0.1160	0.0055	1.1348	3.9816
	12.8800	1.1372	0.1012	0.0048	1.1357	3.9847
	12.8900	1.1381	0.0814	0.0039	1.1366	3.9878
	12.9000	1.1389	0.0762	0.0036	1.1375	3.9909
	12.9100	1.1398	0.0951	0.0045	1.1383	3.9939
	12.9200	1.1407	0.1456	0.0070	1.1392	3.9971
	12.9300	1.1416	0.1549	0.0074	1.1401	4.0003
	12.9400	1.1425	0.1540	0.0074	1.1410	4.0034
	12.9500	1.1434	0.1283	0.0061	1.1419	4.0065
	12.9600	1.1443	0.1022	0.0049	1.1428	4.0097
	12.9700	1.1451	0.1117	0.0053	1.1436	4.0126
	12.9800	1.1460	0.1324	0.0063	1.1445	4.0156
	12.9900	1.1469	0.1285	0.0061	1.1454	4.0187
	13.0000	1.1478	0.1410	0.0067	1.1463	4.0218
	13.0100	1.1487	0.1542	0.0074	1.1472	4.0251
	13.0200	1.1495	0.1510	0.0072	1.1480	4.0280
	13.0300	1.1503	0.1292	0.0062	1.1489	4.0309
	13.0400	1.1512	0.0984	0.0047	1.1497	4.0340
	13.0500	1.1521	0.1046	0.0050	1.1507	4.0373
	13.0600	1.1530	0.1409	0.0067	1.1515	4.0402
	13.0700	1.1539	0.1655	0.0079	1.1524	4.0433
	13.0800	1.1547	0.1603	0.0077	1.1533	4.0464
	13.0900	1.1556	0.1720	0.0082	1.1541	4.0494
	13.1000	1.1565	0.1946	0.0093	1.1550	4.0525
	13.1100	1.1573	0.2054	0.0098	1.1559	4.0555
	13.1200	1.1582	0.1803	0.0086	1.1567	4.0586
	13.1300	1.1592	0.1337	0.0064	1.1577	4.0619
	13.1400	1.1601	0.1081	0.0052	1.1586	4.0652
	13.1500	1.1610	0.1144	0.0055	1.1595	4.0682
	13.1600	1.1619	0.1151	0.0055	1.1604	4.0713
	13.1700	1.1628	0.1173	0.0056	1.1613	4.0745
	13.1800	1.1636	0.1170	0.0056	1.1621	4.0775
	13.1900	1.1645	0.1389	0.0066	1.1630	4.0805
	13.2000	1.1654	0.1624	0.0078	1.1639	4.0836
	13.2100	1.1662	0.1657	0.0079	1.1647	4.0865
	13.2200	1.1671	0.1327	0.0064	1.1656	4.0897
	13.2300	1.1680	0.1010	0.0048	1.1665	4.0929
	13.2400	1.1689	0.1008	0.0048	1.1674	4.0959
	13.2500	1.1698	0.1211	0.0058	1.1683	4.0990
	13.2600	1.1706	0.1368	0.0065	1.1692	4.1021
	13.2700	1.1715	0.1545	0.0074	1.1701	4.1052
	13.2800	1.1724	0.1716	0.0082	1.1709	4.1082
	13.2900	1.1733	0.1438	0.0069	1.1718	4.1113
	13.3000	1.1742	0.1263	0.0060	1.1727	4.1146
	13.3100	1.1751	0.1327	0.0064	1.1736	4.1178
	13.3200	1.1760	0.1586	0.0076	1.1745	4.1208
	13.3300	1.1768	0.1657	0.0079	1.1753	4.1237
	13.3400	1.1777	0.1538	0.0074	1.1762	4.1268
	13.3500	1.1786	0.1562	0.0075	1.1771	4.1300
	13.3600	1.1795	0.1656	0.0079	1.1780	4.1333
	13.3700	1.1804	0.1702	0.0081	1.1790	4.1365
	13.3800	1.1813	0.1655	0.0079	1.1798	4.1396
	13.3900	1.1822	0.1471	0.0070	1.1807	4.1426
	13.4000	1.1830	0.1497	0.0072	1.1816	4.1457
	13.4100	1.1839	0.1596	0.0076	1.1825	4.1488
	13.4200	1.1848	0.1622	0.0078	1.1833	4.1518
	13.4300	1.1857	0.1461	0.0070	1.1842	4.1549
	13.4400	1.1866	0.1065	0.0051	1.1851	4.1581
	13.4500	1.1874	0.0882	0.0042	1.1860	4.1611
	13.4600	1.1884	0.0914	0.0044	1.1869	4.1643
	13.4700	1.1893	0.1053	0.0050	1.1878	4.1675
	13.4800	1.1901	0.1234	0.0059	1.1887	4.1706
	13.4900	1.1910	0.1417	0.0068	1.1896	4.1737
	13.5000	1.1920	0.1529	0.0073	1.1905	4.1770
	13.5100	1.1929	0.1854	0.0089	1.1914	4.1801
	13.5200	1.1937	0.1924	0.0092	1.1922	4.1830
	13.5300	1.1946	0.1721	0.0082	1.1931	4.1861
	13.5400	1.1955	0.1493	0.0071	1.1940	4.1892
	13.5500	1.1964	0.1406	0.0067	1.1949	4.1924
	13.5600	1.1972	0.1249	0.0060	1.1958	4.1955
	13.5700	1.1981	0.1209	0.0058	1.1966	4.1984
	13.5800	1.1990	0.1560	0.0075	1.1975	4.2015
	13.5900	1.1999	0.1781	0.0085	1.1984	4.2046
	13.6000	1.2007	0.1667	0.0080	1.1992	4.2077
	13.6100	1.2016	0.1701	0.0081	1.2002	4.2109
	13.6200	1.2026	0.1673	0.0080	1.2011	4.2141
	13.6300	1.2034	0.1622	0.0078	1.2020	4.2172
	13.6400	1.2043	0.1516	0.0073	1.2029	4.2204
	13.6500	1.2052	0.1705	0.0082	1.2037	4.2234
	13.6600	1.2060	0.2018	0.0097	1.2046	4.2264
	13.6700	1.2070	0.2042	0.0098	1.2055	4.2296
	13.6800	1.2079	0.2063	0.0099	1.2064	4.2328
	13.6900	1.2087	0.1926	0.0092	1.2072	4.2356
	13.7000	1.2095	0.1672	0.0080	1.2080	4.2385
	13.7100	1.2103	0.1504	0.0072	1.2088	4.2412
	13.7200	1.2111	0.1584	0.0076	1.2097	4.2442
	13.7300	1.2121	0.1806	0.0086	1.2106	4.2476
	13.7400	1.2130	0.1860	0.0089	1.2115	4.2508
	13.7500	1.2140	0.1640	0.0078	1.2125	4.2541
	13.7600	1.2148	0.1258	0.0060	1.2134	4.2573
	13.7700	1.2157	0.1345	0.0064	1.2142	4.2601
	13.7800	1.2165	0.1621	0.0078	1.2150	4.2630
	13.7900	1.2174	0.1720	0.0082	1.2159	4.2663
	13.8000	1.2183	0.1460	0.0070	1.2168	4.2694
	13.8100	1.2192	0.1554	0.0074	1.2177	4.2724
	13.8200	1.2201	0.1455	0.0070	1.2186	4.2755
	13.8300	1.2209	0.1415	0.0068	1.2195	4.2786
	13.8400	1.2218	0.1560	0.0075	1.2203	4.2817
	13.8500	1.2227	0.1462	0.0070	1.2213	4.2850
	13.8600	1.2237	0.1440	0.0069	1.2222	4.2883
	13.8700	1.2246	0.1503	0.0072	1.2231	4.2913
	13.8800	1.2254	0.1791	0.0086	1.2239	4.2941
	13.8900	1.2262	0.1982	0.0095	1.2248	4.2972
	13.9000	1.2271	0.2165	0.0104	1.2257	4.3004
	13.9100	1.2281	0.2283	0.0109	1.2266	4.3036
	13.9200	1.2290	0.1894	0.0091	1.2275	4.3068
	13.9300	1.2298	0.1732	0.0083	1.2283	4.3098
	13.9400	1.2307	0.1559	0.0075	1.2293	4.3130
	13.9500	1.2316	0.1355	0.0065	1.2301	4.3160
	13.9600	1.2325	0.1293	0.0062	1.2310	4.3191
	13.9700	1.2334	0.1254	0.0060	1.2319	4.3223
	13.9800	1.2343	0.1439	0.0069	1.2328	4.3254
	13.9900	1.2352	0.1615	0.0077	1.2337	4.3286
	14.0000	1.2361	0.1654	0.0079	1.2346	4.3316
	14.0100	1.2369	0.1694	0.0081	1.2354	4.3345
	14.0200	1.2377	0.1786	0.0085	1.2362	4.3373
	14.0300	1.2386	0.1997	0.0096	1.2371	4.3406
	14.0400	1.2396	0.2130	0.0102	1.2381	4.3440
	14.0500	1.2405	0.2188	0.0105	1.2390	4.3472
	14.0600	1.2414	0.2373	0.0114	1.2399	4.3503
	14.0700	1.2422	0.2288	0.0110	1.2407	4.3533
	14.0800	1.2431	0.2087	0.0100	1.2416	4.3563
	14.0900	1.2440	0.1810	0.0087	1.2425	4.3596
	14.1000	1.2449	0.1765	0.0084	1.2434	4.3627
	14.1100	1.2458	0.1593	0.0076	1.2443	4.3658
	14.1200	1.2466	0.1654	0.0079	1.2452	4.3688
	14.1300	1.2475	0.1588	0.0076	1.2460	4.3718
	14.1400	1.2484	0.1335	0.0064	1.2469	4.3748
	14.1500	1.2493	0.1480	0.0071	1.2478	4.3782
	14.1600	1.2502	0.1798	0.0086	1.2488	4.3814
	14.1700	1.2512	0.1733	0.0083	1.2497	4.3846
	14.1800	1.2520	0.1779	0.0085	1.2506	4.3877
	14.1900	1.2529	0.1783	0.0085	1.2514	4.3907
	14.2000	1.2538	0.1977	0.0095	1.2523	4.3938
	14.2100	1.2546	0.2080	0.0100	1.2532	4.3969
	14.2200	1.2555	0.1991	0.0095	1.2541	4.4000
	14.2300	1.2564	0.1796	0.0086	1.2549	4.4031
	14.2400	1.2573	0.1730	0.0083	1.2558	4.4061
	14.2500	1.2582	0.1608	0.0077	1.2567	4.4092
	14.2600	1.2591	0.1630	0.0078	1.2576	4.4124
	14.2700	1.2599	0.1783	0.0085	1.2585	4.4155
	14.2800	1.2608	0.1770	0.0085	1.2593	4.4185
	14.2900	1.2617	0.1844	0.0088	1.2602	4.4216
	14.3000	1.2626	0.2028	0.0097	1.2611	4.4247
	14.3100	1.2635	0.2228	0.0107	1.2620	4.4278
	14.3200	1.2643	0.1996	0.0096	1.2629	4.4309
	14.3300	1.2652	0.1951	0.0093	1.2637	4.4339
	14.3400	1.2661	0.2075	0.0099	1.2646	4.4371
	14.3500	1.2670	0.1784	0.0085	1.2655	4.4402
	14.3600	1.2679	0.1577	0.0075	1.2664	4.4433
	14.3700	1.2687	0.1640	0.0078	1.2673	4.4463
	14.3800	1.2696	0.1751	0.0084	1.2681	4.4493
	14.3900	1.2705	0.1937	0.0093	1.2690	4.4525
	14.4000	1.2714	0.2054	0.0098	1.2699	4.4557
	14.4100	1.2723	0.1783	0.0085	1.2708	4.4589
	14.4200	1.2732	0.1647	0.0079	1.2717	4.4620
	14.4300	1.2741	0.1506	0.0072	1.2726	4.4650
	14.4400	1.2749	0.1410	0.0067	1.2735	4.4681
	14.4500	1.2759	0.1514	0.0072	1.2744	4.4713
	14.4600	1.2768	0.1933	0.0093	1.2753	4.4745
	14.4700	1.2776	0.2325	0.0111	1.2761	4.4775
	14.4800	1.2785	0.2260	0.0108	1.2770	4.4804
	14.4900	1.2793	0.2213	0.0106	1.2778	4.4835
	14.5000	1.2802	0.2178	0.0104	1.2787	4.4866
	14.5100	1.2811	0.2315	0.0111	1.2796	4.4898
	14.5200	1.2820	0.2325	0.0111	1.2805	4.4928
	14.5300	1.2829	0.1956	0.0094	1.2814	4.4961
	14.5400	1.2838	0.1439	0.0069	1.2824	4.4993
	14.5500	1.2847	0.1299	0.0062	1.2832	4.5023
	14.5600	1.2855	0.1483	0.0071	1.2841	4.5053
	14.5700	1.2864	0.1836	0.0088	1.2849	4.5084
	14.5800	1.2873	0.2067	0.0099	1.2858	4.5115
	14.5900	1.2882	0.1943	0.0093	1.2867	4.5147
	14.6000	1.2891	0.1778	0.0085	1.2876	4.5178
	14.6100	1.2900	0.1964	0.0094	1.2885	4.5208
	14.6200	1.2908	0.1893	0.0091	1.2894	4.5239
	14.6300	1.2917	0.1563	0.0075	1.2902	4.5269
	14.6400	1.2925	0.1602	0.0077	1.2911	4.5298
	14.6500	1.2934	0.1623	0.0078	1.2920	4.5330
	14.6600	1.2944	0.1590	0.0076	1.2929	4.5363
	14.6700	1.2953	0.1702	0.0081	1.2938	4.5394
	14.6800	1.2961	0.1789	0.0086	1.2946	4.5424
	14.6900	1.2970	0.1971	0.0094	1.2955	4.5454
	14.7000	1.2979	0.1943	0.0093	1.2964	4.5486
	14.7018	1.2980	0.1867	0.0089	1.2966	4.5491
	14.7020	1.2981	0.1856	0.0089	1.2966	4.5492
	14.7120	1.2990	0.1498	0.0072	1.2975	4.5524
	14.7220	1.2998	0.1675	0.0080	1.2983	4.5552
	14.7320	1.3003	0.1760	0.0084	1.2988	4.5571
	14.7420	1.3004	0.1643	0.0079	1.2989	4.5575
	14.7520	1.3000	0.1587	0.0076	1.2986	4.5562
	14.7620	1.2993	0.1529	0.0073	1.2979	4.5536
	14.7720	1.2984	0.1708	0.0082	1.2969	4.5504
	14.7820	1.2974	0.1854	0.0089	1.2959	4.5467
	14.7920	1.2963	0.2173	0.0104	1.2948	4.5430
	14.8020	1.2953	0.2383	0.0114	1.2938	4.5394
	14.8120	1.2943	0.2415	0.0116	1.2928	4.5361
	14.8220	1.2934	0.2300	0.0110	1.2920	4.5330
	14.8320	1.2925	0.2054	0.0098	1.2910	4.5297
	14.8420	1.2916	0.1970	0.0094	1.2901	4.5265
	14.8520	1.2907	0.2004	0.0096	1.2892	4.5233
	14.8620	1.2898	0.2022	0.0097	1.2883	4.5201
	14.8720	1.2889	0.1895	0.0091	1.2874	4.5170
	14.8820	1.2880	0.1742	0.0083	1.2865	4.5138
	14.8920	1.2870	0.1845	0.0088	1.2856	4.5105
	14.9020	1.2862	0.1886	0.0090	1.2847	4.5075
	14.9120	1.2853	0.1733	0.0083	1.2839	4.5046
	14.9220	1.2845	0.1715	0.0082	1.2830	4.5015
	14.9320	1.2835	0.1881	0.0090	1.2821	4.4983
	14.9420	1.2827	0.1754	0.0084	1.2812	4.4952
	14.9520	1.2818	0.1364	0.0065	1.2803	4.4920
	14.9620	1.2808	0.1233	0.0059	1.2793	4.4886
	14.9720	1.2799	0.0965	0.0046	1.2784	4.4853
	14.9820	1.2789	0.1008	0.0048	1.2775	4.4821
	14.9920	1.2780	0.0982	0.0047	1.2765	4.4789
	15.0020	1.2771	0.1102	0.0053	1.2757	4.4758
	15.0120	1.2762	0.1215	0.0058	1.2748	4.4727
	15.0220	1.2753	0.1502	0.0072	1.2739	4.4695
	15.0320	1.2745	0.1828	0.0087	1.2730	4.4665
	15.0420	1.2736	0.2013	0.0096	1.2721	4.4633
	15.0520	1.2726	0.1948	0.0093	1.2712	4.4600
	15.0620	1.2718	0.1791	0.0086	1.2703	4.4569
	15.0720	1.2709	0.1754	0.0084	1.2694	4.4539
	15.0820	1.2700	0.1721	0.0082	1.2686	4.4509
	15.0920	1.2692	0.1596	0.0076	1.2677	4.4479
	15.1020	1.2683	0.1434	0.0069	1.2668	4.4448
	15.1120	1.2674	0.1500	0.0072	1.2659	4.4416
	15.1220	1.2665	0.1495	0.0072	1.2651	4.4386
	15.1320	1.2657	0.1590	0.0076	1.2642	4.4356
	15.1420	1.2648	0.1591	0.0076	1.2633	4.4324
	15.1520	1.2638	0.1583	0.0076	1.2624	4.4291
	15.1620	1.2629	0.1493	0.0071	1.2614	4.4258
	15.1720	1.2620	0.1347	0.0064	1.2605	4.4227
	15.1820	1.2611	0.1056	0.0051	1.2597	4.4196
	15.1920	1.2603	0.1167	0.0056	1.2588	4.4166
	15.2020	1.2594	0.1517	0.0073	1.2579	4.4135
	15.2120	1.2585	0.1614	0.0077	1.2571	4.4105
	15.2220	1.2577	0.1765	0.0084	1.2562	4.4075
	15.2320	1.2568	0.1957	0.0094	1.2553	4.4043
	15.2420	1.2559	0.2115	0.0101	1.2544	4.4011
	15.2520	1.2550	0.2216	0.0106	1.2535	4.3980
	15.2620	1.2540	0.1936	0.0093	1.2525	4.3947
	15.2720	1.2531	0.1728	0.0083	1.2517	4.3916
	15.2820	1.2522	0.1814	0.0087	1.2507	4.3883
	15.2920	1.2513	0.1883	0.0090	1.2498	4.3851
	15.3020	1.2504	0.1886	0.0090	1.2489	4.3820
	15.3120	1.2495	0.1808	0.0087	1.2480	4.3789
	15.3220	1.2486	0.1827	0.0087	1.2472	4.3758
	15.3320	1.2477	0.1876	0.0090	1.2463	4.3726
	15.3420	1.2468	0.1854	0.0089	1.2454	4.3695
	15.3520	1.2459	0.1783	0.0085	1.2445	4.3663
	15.3620	1.2451	0.1732	0.0083	1.2436	4.3632
	15.3720	1.2442	0.1931	0.0092	1.2427	4.3602
	15.3820	1.2433	0.2359	0.0113	1.2418	4.3571
	15.3920	1.2424	0.2276	0.0109	1.2410	4.3541
	15.4020	1.2415	0.2046	0.0098	1.2401	4.3509
	15.4120	1.2406	0.1717	0.0082	1.2392	4.3477
	15.4220	1.2397	0.1602	0.0077	1.2382	4.3445
	15.4320	1.2388	0.1387	0.0066	1.2374	4.3414
	15.4420	1.2379	0.1176	0.0056	1.2365	4.3382
	15.4520	1.2370	0.1058	0.0051	1.2355	4.3349
	15.4620	1.2361	0.1079	0.0052	1.2346	4.3317
	15.4720	1.2352	0.1062	0.0051	1.2337	4.3286
	15.4820	1.2343	0.1495	0.0072	1.2328	4.3255
	15.4920	1.2335	0.1759	0.0084	1.2320	4.3225
	15.5020	1.2325	0.1761	0.0084	1.2311	4.3193
	15.5120	1.2316	0.1648	0.0079	1.2301	4.3161
	15.5220	1.2307	0.1337	0.0064	1.2292	4.3129
	15.5320	1.2298	0.1264	0.0060	1.2284	4.3099
	15.5420	1.2289	0.1415	0.0068	1.2275	4.3067
	15.5520	1.2281	0.1526	0.0073	1.2266	4.3036
	15.5620	1.2271	0.1529	0.0073	1.2257	4.3004
	15.5720	1.2262	0.1602	0.0077	1.2247	4.2971
	15.5820	1.2253	0.1596	0.0076	1.2238	4.2938
	15.5920	1.2244	0.1694	0.0081	1.2229	4.2907
	15.6020	1.2235	0.1714	0.0082	1.2221	4.2878
	15.6120	1.2227	0.1663	0.0080	1.2213	4.2849
	15.6220	1.2219	0.1654	0.0079	1.2204	4.2819
	15.6320	1.2210	0.1609	0.0077	1.2195	4.2787
	15.6420	1.2200	0.1867	0.0089	1.2186	4.2754
	15.6520	1.2191	0.1822	0.0087	1.2176	4.2721
	15.6620	1.2182	0.1771	0.0085	1.2167	4.2689
	15.6720	1.2173	0.1821	0.0087	1.2158	4.2658
	15.6820	1.2164	0.1826	0.0087	1.2149	4.2628
	15.6920	1.2156	0.1549	0.0074	1.2141	4.2598
	15.7020	1.2147	0.1298	0.0062	1.2132	4.2567
	15.7120	1.2138	0.1492	0.0071	1.2123	4.2535
	15.7220	1.2129	0.1799	0.0086	1.2114	4.2503
	15.7320	1.2120	0.2009	0.0096	1.2105	4.2472
	15.7420	1.2111	0.1636	0.0078	1.2096	4.2442
	15.7520	1.2103	0.1245	0.0060	1.2088	4.2412
	15.7620	1.2094	0.1085	0.0052	1.2079	4.2380
	15.7720	1.2084	0.1071	0.0051	1.2070	4.2347
	15.7820	1.2075	0.1043	0.0050	1.2060	4.2315
	15.7920	1.2066	0.0902	0.0043	1.2051	4.2283
	15.8020	1.2057	0.0984	0.0047	1.2043	4.2253
	15.8120	1.2048	0.1195	0.0057	1.2033	4.2221
	15.8220	1.2039	0.1467	0.0070	1.2024	4.2187
	15.8320	1.2030	0.1566	0.0075	1.2015	4.2156
	15.8420	1.2021	0.1406	0.0067	1.2006	4.2125
	15.8520	1.2012	0.1342	0.0064	1.1997	4.2094
	15.8620	1.2003	0.1385	0.0066	1.1989	4.2064
	15.8720	1.1994	0.1537	0.0074	1.1980	4.2032
	15.8820	1.1985	0.1415	0.0068	1.1970	4.2000
	15.8920	1.1976	0.1472	0.0070	1.1962	4.1969
	15.9020	1.1967	0.1379	0.0066	1.1953	4.1937
	15.9120	1.1958	0.1254	0.0060	1.1944	4.1906
	15.9220	1.1950	0.0963	0.0046	1.1935	4.1875
	15.9320	1.1941	0.0712	0.0034	1.1926	4.1845
	15.9420	1.1932	0.0629	0.0030	1.1917	4.1813
	15.9520	1.1923	0.0959	0.0046	1.1908	4.1781
	15.9620	1.1914	0.1546	0.0074	1.1899	4.1750
	15.9720	1.1905	0.1744	0.0083	1.1890	4.1718
	15.9820	1.1896	0.1838	0.0088	1.1882	4.1688
	15.9920	1.1887	0.1919	0.0092	1.1872	4.1656
	16.0020	1.1878	0.1936	0.0093	1.1863	4.1623
	16.0120	1.1869	0.1581	0.0076	1.1855	4.1594
	16.0220	1.1861	0.1374	0.0066	1.1846	4.1563
	16.0320	1.1852	0.1390	0.0067	1.1837	4.1533
	16.0420	1.1843	0.1489	0.0071	1.1829	4.1502
	16.0520	1.1834	0.1424	0.0068	1.1819	4.1470
	16.0620	1.1825	0.1225	0.0059	1.1810	4.1438
	16.0720	1.1816	0.1245	0.0060	1.1801	4.1406
	16.0820	1.1807	0.1576	0.0075	1.1792	4.1373
	16.0920	1.1798	0.1668	0.0080	1.1783	4.1342
	16.1020	1.1789	0.1668	0.0080	1.1774	4.1312
	16.1120	1.1781	0.1763	0.0084	1.1766	4.1283
	16.1220	1.1773	0.1560	0.0075	1.1758	4.1254
	16.1320	1.1764	0.1517	0.0073	1.1749	4.1223
	16.1420	1.1755	0.1664	0.0080	1.1740	4.1192
	16.1520	1.1746	0.1615	0.0077	1.1731	4.1160
	16.1620	1.1737	0.1545	0.0074	1.1722	4.1129
	16.1720	1.1729	0.1317	0.0063	1.1714	4.1099
	16.1820	1.1720	0.1240	0.0059	1.1705	4.1068
	16.1920	1.1710	0.1142	0.0055	1.1696	4.1035
	16.2020	1.1701	0.1414	0.0068	1.1686	4.1003
	16.2120	1.1692	0.1488	0.0071	1.1677	4.0971
	16.2220	1.1683	0.1492	0.0071	1.1668	4.0939
	16.2320	1.1674	0.1400	0.0067	1.1660	4.0909
	16.2420	1.1666	0.1113	0.0053	1.1651	4.0879
	16.2520	1.1657	0.1536	0.0073	1.1642	4.0849
	16.2620	1.1648	0.1739	0.0083	1.1634	4.0818
	16.2720	1.1639	0.1758	0.0084	1.1624	4.0785
	16.2820	1.1630	0.1481	0.0071	1.1615	4.0753
	16.2920	1.1622	0.1043	0.0050	1.1607	4.0724
	16.3020	1.1613	0.0950	0.0045	1.1598	4.0694
	16.3120	1.1604	0.1107	0.0053	1.1589	4.0663
	16.3220	1.1595	0.1029	0.0049	1.1581	4.0632
	16.3320	1.1586	0.1413	0.0068	1.1572	4.0601
	16.3420	1.1577	0.1725	0.0083	1.1563	4.0569
	16.3520	1.1568	0.1703	0.0081	1.1554	4.0537
	16.3620	1.1559	0.1671	0.0080	1.1545	4.0506
	16.3720	1.1551	0.1655	0.0079	1.1536	4.0475
	16.3820	1.1542	0.1232	0.0059	1.1528	4.0446
	16.3920	1.1534	0.1020	0.0049	1.1519	4.0415
	16.4020	1.1525	0.1196	0.0057	1.1510	4.0384
	16.4120	1.1516	0.1278	0.0061	1.1501	4.0354
	16.4220	1.1507	0.1051	0.0050	1.1493	4.0323
	16.4320	1.1498	0.0976	0.0047	1.1483	4.0290
	16.4420	1.1489	0.0982	0.0047	1.1474	4.0259
	16.4520	1.1480	0.1066	0.0051	1.1465	4.0227
	16.4620	1.1471	0.1075	0.0051	1.1456	4.0196
	16.4720	1.1462	0.1018	0.0049	1.1447	4.0164
	16.4820	1.1453	0.1030	0.0049	1.1438	4.0132
	16.4920	1.1444	0.1302	0.0062	1.1429	4.0100
	16.5020	1.1436	0.1569	0.0075	1.1421	4.0071
	16.5120	1.1428	0.1605	0.0077	1.1413	4.0044
	16.5220	1.1419	0.1462	0.0070	1.1404	4.0014
	16.5320	1.1410	0.1451	0.0069	1.1395	3.9982
	16.5420	1.1401	0.1591	0.0076	1.1386	3.9950
	16.5520	1.1391	0.1683	0.0081	1.1377	3.9916
	16.5620	1.1382	0.1503	0.0072	1.1368	3.9884
	16.5720	1.1374	0.1358	0.0065	1.1359	3.9854
	16.5820	1.1365	0.1576	0.0075	1.1350	3.9823
	16.5920	1.1356	0.1684	0.0081	1.1341	3.9792
	16.6020	1.1347	0.1746	0.0084	1.1332	3.9761
	16.6120	1.1338	0.1906	0.0091	1.1323	3.9729
	16.6220	1.1329	0.1801	0.0086	1.1314	3.9697
	16.6320	1.1321	0.1702	0.0081	1.1306	3.9668
	16.6420	1.1312	0.1681	0.0080	1.1297	3.9638
	16.6520	1.1304	0.1457	0.0070	1.1289	3.9608
	16.6620	1.1295	0.1353	0.0065	1.1280	3.9577
	16.6720	1.1286	0.1126	0.0054	1.1271	3.9545
	16.6820	1.1276	0.0993	0.0048	1.1262	3.9512
	16.6920	1.1267	0.0925	0.0044	1.1252	3.9480
	16.7020	1.1258	0.1109	0.0053	1.1243	3.9448
	16.7120	1.1249	0.1152	0.0055	1.1234	3.9417
	16.7220	1.1240	0.1190	0.0057	1.1226	3.9386
	16.7320	1.1232	0.0939	0.0045	1.1217	3.9356
	16.7420	1.1223	0.0671	0.0032	1.1208	3.9325
	16.7520	1.1214	0.0886	0.0042	1.1199	3.9294
	16.7620	1.1205	0.1102	0.0053	1.1190	3.9263
	16.7720	1.1197	0.1050	0.0050	1.1182	3.9233
	16.7820	1.1188	0.1088	0.0052	1.1173	3.9202
	16.7920	1.1179	0.1159	0.0055	1.1164	3.9169
	16.8020	1.1170	0.1322	0.0063	1.1155	3.9138
	16.8120	1.1161	0.1390	0.0067	1.1146	3.9108
	16.8220	1.1152	0.1287	0.0062	1.1137	3.9077
	16.8320	1.1143	0.1325	0.0063	1.1129	3.9046
	16.8420	1.1135	0.1247	0.0060	1.1120	3.9016
	16.8520	1.1126	0.1199	0.0057	1.1111	3.8985
	16.8620	1.1117	0.1298	0.0062	1.1102	3.8953
	16.8720	1.1108	0.1455	0.0070	1.1093	3.8922
	16.8820	1.1099	0.1130	0.0054	1.1084	3.8889
	16.8920	1.1090	0.1153	0.0055	1.1075	3.8857
	16.9020	1.1081	0.1065	0.0051	1.1066	3.8826
	16.9120	1.1072	0.0966	0.0046	1.1057	3.8796
	16.9220	1.1063	0.1004	0.0048	1.1049	3.8765
	16.9320	1.1055	0.0941	0.0045	1.1040	3.8734
	16.9420	1.1046	0.0932	0.0045	1.1031	3.8703
	16.9520	1.1036	0.1012	0.0048	1.1021	3.8670
	16.9620	1.1028	0.1085	0.0052	1.1013	3.8641
	16.9720	1.1020	0.1295	0.0062	1.1005	3.8612
	16.9820	1.1011	0.1338	0.0064	1.0996	3.8581
	16.9920	1.1002	0.1561	0.0075	1.0987	3.8550
	17.0020	1.0993	0.1611	0.0077	1.0978	3.8518
	17.0120	1.0983	0.1418	0.0068	1.0969	3.8485
	17.0220	1.0975	0.1181	0.0056	1.0960	3.8455
	17.0320	1.0967	0.1008	0.0048	1.0952	3.8426
	17.0420	1.0958	0.1095	0.0052	1.0943	3.8395
	17.0520	1.0949	0.1412	0.0068	1.0934	3.8364
	17.0620	1.0941	0.1464	0.0070	1.0926	3.8335
	17.0720	1.0932	0.1533	0.0073	1.0917	3.8305
	17.0820	1.0924	0.1348	0.0064	1.0909	3.8275
	17.0920	1.0915	0.1322	0.0063	1.0900	3.8243
	17.1020	1.0906	0.1425	0.0068	1.0891	3.8213
	17.1120	1.0897	0.1484	0.0071	1.0883	3.8183
	17.1220	1.0889	0.1710	0.0082	1.0874	3.8152
	17.1320	1.0880	0.1519	0.0073	1.0865	3.8120
	17.1420	1.0871	0.1326	0.0063	1.0856	3.8090
	17.1520	1.0862	0.1082	0.0052	1.0848	3.8060
	17.1620	1.0854	0.0941	0.0045	1.0839	3.8030
	17.1720	1.0845	0.1072	0.0051	1.0831	3.8001
	17.1820	1.0837	0.1113	0.0053	1.0822	3.7971
	17.1920	1.0828	0.0929	0.0044	1.0814	3.7941
	17.2020	1.0820	0.0815	0.0039	1.0805	3.7911
	17.2120	1.0811	0.0542	0.0026	1.0796	3.7880
	17.2220	1.0802	0.0303	0.0014	1.0788	3.7849
	17.2320	1.0793	0.0182	0.0009	1.0779	3.7818
	17.2420	1.0784	0.0480	0.0023	1.0770	3.7786
	17.2520	1.0776	0.0543	0.0026	1.0761	3.7757
	17.2620	1.0767	0.0697	0.0033	1.0752	3.7725
	17.2720	1.0758	0.1021	0.0049	1.0743	3.7693
	17.2820	1.0749	0.1125	0.0054	1.0734	3.7661
	17.2920	1.0739	0.1153	0.0055	1.0725	3.7628
	17.3020	1.0730	0.1232	0.0059	1.0716	3.7597
	17.3120	1.0722	0.1120	0.0054	1.0707	3.7566
	17.3220	1.0713	0.0939	0.0045	1.0698	3.7534
	17.3320	1.0704	0.0616	0.0029	1.0689	3.7503
	17.3420	1.0695	0.0716	0.0034	1.0680	3.7473
	17.3520	1.0686	0.1221	0.0058	1.0671	3.7441
	17.3620	1.0677	0.1483	0.0071	1.0662	3.7409
	17.3720	1.0668	0.1476	0.0071	1.0653	3.7378
	17.3820	1.0659	0.1319	0.0063	1.0644	3.7347
	17.3920	1.0650	0.1234	0.0059	1.0636	3.7317
	17.4020	1.0642	0.1166	0.0056	1.0627	3.7287
	17.4120	1.0633	0.0946	0.0045	1.0618	3.7256
	17.4220	1.0624	0.0872	0.0042	1.0610	3.7225
	17.4320	1.0616	0.0884	0.0042	1.0601	3.7194
	17.4420	1.0607	0.0846	0.0040	1.0592	3.7163
	17.4520	1.0597	0.0982	0.0047	1.0583	3.7130
	17.4620	1.0589	0.1299	0.0062	1.0574	3.7099
	17.4720	1.0580	0.1498	0.0072	1.0565	3.7069
	17.4820	1.0572	0.1551	0.0074	1.0557	3.7041
	17.4920	1.0565	0.1603	0.0077	1.0550	3.7017
	17.5020	1.0561	0.1298	0.0062	1.0546	3.7002
	17.5120	1.0558	0.1215	0.0058	1.0543	3.6991
	17.5220	1.0553	0.1176	0.0056	1.0538	3.6973
	17.5320	1.0546	0.1201	0.0057	1.0531	3.6948
	17.5420	1.0537	0.1197	0.0057	1.0522	3.6918
	17.5520	1.0528	0.1145	0.0055	1.0513	3.6887
	17.5620	1.0521	0.1033	0.0049	1.0507	3.6864
	17.5720	1.0516	0.1117	0.0053	1.0501	3.6843
	17.5820	1.0510	0.1288	0.0062	1.0495	3.6823
	17.5920	1.0502	0.1608	0.0077	1.0488	3.6797
	17.6020	1.0494	0.1596	0.0076	1.0480	3.6769
	17.6120	1.0486	0.1503	0.0072	1.0472	3.6741
	17.6220	1.0478	0.1460	0.0070	1.0463	3.6711
	17.6320	1.0469	0.1573	0.0075	1.0454	3.6680
	17.6420	1.0460	0.1509	0.0072	1.0445	3.6647
	17.6520	1.0450	0.1351	0.0065	1.0435	3.6613
	17.6620	1.0440	0.0948	0.0045	1.0426	3.6580
	17.6720	1.0432	0.0892	0.0043	1.0417	3.6551
	17.6820	1.0423	0.1208	0.0058	1.0409	3.6520
	17.6920	1.0414	0.1439	0.0069	1.0400	3.6488
	17.7020	1.0405	0.1571	0.0075	1.0391	3.6457
	17.7120	1.0396	0.1707	0.0082	1.0382	3.6425
	17.7220	1.0387	0.1564	0.0075	1.0372	3.6393
	17.7320	1.0378	0.1515	0.0073	1.0363	3.6359
	17.7420	1.0368	0.1323	0.0063	1.0353	3.6325
	17.7520	1.0359	0.1074	0.0051	1.0344	3.6293
	17.7620	1.0350	0.1088	0.0052	1.0335	3.6262
	17.7720	1.0341	0.1102	0.0053	1.0326	3.6230
	17.7820	1.0332	0.1304	0.0062	1.0317	3.6199
	17.7920	1.0323	0.1199	0.0057	1.0308	3.6167
	17.8020	1.0314	0.1210	0.0058	1.0299	3.6135
	17.8120	1.0304	0.1339	0.0064	1.0290	3.6103
	17.8220	1.0296	0.1299	0.0062	1.0281	3.6072
	17.8320	1.0287	0.1096	0.0052	1.0272	3.6040
	17.8420	1.0278	0.0600	0.0029	1.0263	3.6010
	17.8520	1.0269	0.0250	0.0012	1.0255	3.5979
	17.8620	1.0260	0.0424	0.0020	1.0245	3.5946
	17.8720	1.0250	0.0956	0.0046	1.0235	3.5911
	17.8820	1.0241	0.1232	0.0059	1.0226	3.5879
	17.8920	1.0232	0.1250	0.0060	1.0217	3.5849
	17.9020	1.0223	0.1357	0.0065	1.0209	3.5818
	17.9120	1.0214	0.1508	0.0072	1.0200	3.5786
	17.9220	1.0205	0.1698	0.0081	1.0190	3.5754
	17.9320	1.0196	0.1622	0.0078	1.0181	3.5721
	17.9420	1.0186	0.1399	0.0067	1.0172	3.5688
	17.9520	1.0177	0.0948	0.0045	1.0162	3.5655
	17.9620	1.0168	0.0472	0.0023	1.0153	3.5624
	17.9720	1.0159	0.0395	0.0019	1.0145	3.5593
	17.9820	1.0150	0.0448	0.0021	1.0135	3.5561
	17.9920	1.0141	0.0191	0.0009	1.0126	3.5528
	18.0020	1.0131	0.0187	0.0009	1.0116	3.5495
	18.0120	1.0122	0.0196	0.0009	1.0107	3.5462
	18.0220	1.0112	0.0546	0.0026	1.0098	3.5429
	18.0320	1.0103	0.0683	0.0033	1.0088	3.5395
	18.0420	1.0093	0.0727	0.0035	1.0079	3.5362
	18.0520	1.0084	0.0540	0.0026	1.0069	3.5329
	18.0620	1.0075	0.0537	0.0026	1.0060	3.5297
	18.0720	1.0066	0.0608	0.0029	1.0051	3.5266
	18.0820	1.0057	0.0754	0.0036	1.0042	3.5234
	18.0920	1.0048	0.0806	0.0039	1.0033	3.5202
	18.1020	1.0039	0.0923	0.0044	1.0024	3.5171
	18.1120	1.0030	0.1063	0.0051	1.0015	3.5138
	18.1220	1.0021	0.0935	0.0045	1.0006	3.5107
	18.1320	1.0012	0.1012	0.0048	0.9997	3.5075
	18.1420	1.0003	0.1085	0.0052	0.9988	3.5043
	18.1520	0.9994	0.1077	0.0052	0.9979	3.5013
	18.1620	0.9985	0.0954	0.0046	0.9971	3.4983
	18.1720	0.9977	0.0930	0.0044	0.9962	3.4952
	18.1820	0.9968	0.1186	0.0057	0.9953	3.4921
	18.1920	0.9958	0.1494	0.0071	0.9944	3.4889
	18.2020	0.9949	0.1460	0.0070	0.9934	3.4856
	18.2120	0.9940	0.1351	0.0065	0.9925	3.4824
	18.2220	0.9931	0.1061	0.0051	0.9916	3.4792
	18.2320	0.9921	0.0788	0.0038	0.9907	3.4759
	18.2420	0.9913	0.0682	0.0033	0.9898	3.4728
	18.2520	0.9904	0.0659	0.0032	0.9889	3.4697
	18.2620	0.9894	0.0847	0.0041	0.9880	3.4664
	18.2720	0.9886	0.1112	0.0053	0.9871	3.4633
	18.2820	0.9877	0.1223	0.0059	0.9862	3.4602
	18.2920	0.9868	0.1102	0.0053	0.9853	3.4571
	18.3020	0.9859	0.1088	0.0052	0.9844	3.4540
	18.3120	0.9850	0.1209	0.0058	0.9835	3.4508
	18.3220	0.9841	0.1162	0.0056	0.9826	3.4476
	18.3320	0.9832	0.0962	0.0046	0.9817	3.4444
	18.3420	0.9823	0.0864	0.0041	0.9808	3.4412
	18.3520	0.9813	0.0902	0.0043	0.9799	3.4380
	18.3620	0.9804	0.0660	0.0032	0.9790	3.4348
	18.3720	0.9795	0.0557	0.0027	0.9781	3.4316
	18.3820	0.9787	0.0385	0.0018	0.9772	3.4286
	18.3920	0.9778	0.0228	0.0011	0.9763	3.4255
	18.4020	0.9769	0.0246	0.0012	0.9754	3.4222
	18.4120	0.9760	0.0573	0.0027	0.9745	3.4191
	18.4220	0.9751	0.0837	0.0040	0.9736	3.4160
	18.4320	0.9741	0.0804	0.0038	0.9727	3.4127
	18.4420	0.9732	0.0625	0.0030	0.9717	3.4095
	18.4520	0.9723	0.0679	0.0032	0.9709	3.4064
	18.4620	0.9715	0.0797	0.0038	0.9700	3.4034
	18.4720	0.9706	0.0955	0.0046	0.9691	3.4002
	18.4820	0.9697	0.0814	0.0039	0.9682	3.3971
	18.4920	0.9688	0.0569	0.0027	0.9674	3.3941
	18.5020	0.9680	0.0613	0.0029	0.9665	3.3910
	18.5120	0.9671	0.0576	0.0028	0.9656	3.3879
	18.5220	0.9661	0.0672	0.0032	0.9646	3.3845
	18.5320	0.9652	0.0602	0.0029	0.9637	3.3812
	18.5420	0.9642	0.0556	0.0027	0.9627	3.3779
	18.5520	0.9633	0.0456	0.0022	0.9619	3.3748
	18.5620	0.9624	0.0534	0.0026	0.9610	3.3717
	18.5720	0.9615	0.0627	0.0030	0.9601	3.3685
	18.5820	0.9607	0.0654	0.0031	0.9592	3.3655
	18.5920	0.9598	0.0892	0.0043	0.9583	3.3624
	18.6020	0.9589	0.0916	0.0044	0.9574	3.3593
	18.6120	0.9581	0.0585	0.0028	0.9566	3.3563
	18.6220	0.9572	0.0350	0.0017	0.9557	3.3533
	18.6320	0.9563	0.0118	0.0006	0.9548	3.3500
	18.6420	0.9553	0.0269	0.0013	0.9539	3.3468
	18.6520	0.9545	0.0285	0.0014	0.9530	3.3437
	18.6620	0.9536	0.0386	0.0018	0.9521	3.3405
	18.6720	0.9526	0.0411	0.0020	0.9512	3.3373
	18.6820	0.9517	0.0485	0.0023	0.9502	3.3340
	18.6920	0.9508	0.0604	0.0029	0.9493	3.3309
	18.7020	0.9499	0.0668	0.0032	0.9485	3.3278
	18.7120	0.9491	0.0414	0.0020	0.9476	3.3247
	18.7220	0.9482	0.0523	0.0025	0.9467	3.3216
	18.7320	0.9473	0.0512	0.0025	0.9458	3.3184
	18.7420	0.9463	0.0373	0.0018	0.9449	3.3152
	18.7520	0.9455	0.0093	0.0004	0.9440	3.3121
	18.7620	0.9446	0.0087	0.0004	0.9431	3.3090
	18.7720	0.9437	0.0443	0.0021	0.9422	3.3059
	18.7820	0.9428	0.1002	0.0048	0.9413	3.3027
	18.7920	0.9419	0.1281	0.0061	0.9404	3.2995
	18.8020	0.9410	0.1366	0.0065	0.9395	3.2964
	18.8120	0.9401	0.1490	0.0071	0.9386	3.2932
	18.8220	0.9392	0.1638	0.0078	0.9377	3.2902
	18.8320	0.9383	0.1401	0.0067	0.9369	3.2871
	18.8420	0.9375	0.1049	0.0050	0.9360	3.2841
	18.8520	0.9366	0.0846	0.0040	0.9351	3.2809
	18.8620	0.9356	0.0643	0.0031	0.9342	3.2776
	18.8720	0.9347	0.0668	0.0032	0.9332	3.2744
	18.8820	0.9338	0.0484	0.0023	0.9324	3.2713
	18.8920	0.9329	0.0274	0.0013	0.9315	3.2682
	18.9020	0.9321	0.0419	0.0020	0.9306	3.2651
	18.9120	0.9312	0.0631	0.0030	0.9298	3.2622
	18.9220	0.9303	0.0530	0.0025	0.9289	3.2591
	18.9320	0.9294	0.0531	0.0025	0.9279	3.2557
	18.9420	0.9285	0.0805	0.0039	0.9270	3.2525
	18.9520	0.9276	0.0928	0.0044	0.9261	3.2495
	18.9620	0.9267	0.0844	0.0040	0.9253	3.2464
	18.9720	0.9258	0.0892	0.0043	0.9243	3.2431
	18.9820	0.9249	0.0746	0.0036	0.9234	3.2399
	18.9920	0.9240	0.0869	0.0042	0.9225	3.2367
	19.0020	0.9231	0.0785	0.0038	0.9216	3.2336
	19.0120	0.9222	0.0686	0.0033	0.9207	3.2305
	19.0220	0.9213	0.0714	0.0034	0.9198	3.2273
	19.0320	0.9205	0.0666	0.0032	0.9190	3.2244
	19.0420	0.9196	0.0470	0.0022	0.9181	3.2214
	19.0520	0.9187	0.0478	0.0023	0.9172	3.2181
	19.0620	0.9177	0.0409	0.0020	0.9163	3.2148
	19.0720	0.9169	0.0641	0.0031	0.9154	3.2117
	19.0820	0.9160	0.0909	0.0043	0.9145	3.2086
	19.0920	0.9151	0.0856	0.0041	0.9137	3.2056
	19.1020	0.9143	0.0632	0.0030	0.9128	3.2026
	19.1120	0.9133	0.0608	0.0029	0.9119	3.1994
	19.1220	0.9124	0.0628	0.0030	0.9110	3.1962
	19.1320	0.9115	0.0673	0.0032	0.9101	3.1930
	19.1420	0.9106	0.0834	0.0040	0.9091	3.1898
	19.1520	0.9097	0.0994	0.0048	0.9082	3.1866
	19.1620	0.9088	0.1086	0.0052	0.9073	3.1835
	19.1720	0.9079	0.1098	0.0053	0.9064	3.1804
	19.1820	0.9070	0.0899	0.0043	0.9055	3.1772
	19.1920	0.9061	0.0750	0.0036	0.9047	3.1741
	19.2020	0.9053	0.0681	0.0033	0.9038	3.1711
	19.2120	0.9044	0.0606	0.0029	0.9029	3.1680
	19.2220	0.9035	0.0795	0.0038	0.9021	3.1650
	19.2320	0.9027	0.0740	0.0035	0.9012	3.1619
	19.2420	0.9017	0.0587	0.0028	0.9003	3.1587
	19.2520	0.9008	0.0585	0.0028	0.8993	3.1554
	19.2620	0.8999	0.0579	0.0028	0.8984	3.1523
	19.2720	0.8990	0.0476	0.0023	0.8976	3.1492
	19.2820	0.8982	0.0373	0.0018	0.8967	3.1462
	19.2920	0.8973	0.0317	0.0015	0.8958	3.1429
	19.3020	0.8963	0.0134	0.0006	0.8949	3.1397
	19.3120	0.8955	0.0003	0.0000	0.8940	3.1368
	19.3220	0.8946	0.0019	0.0001	0.8931	3.1337
	19.3320	0.8937	0.0234	0.0011	0.8922	3.1304
	19.3420	0.8928	0.0676	0.0032	0.8914	3.1275
	19.3520	0.8919	0.0861	0.0041	0.8905	3.1243
	19.3620	0.8910	0.1109	0.0053	0.8896	3.1211
	19.3720	0.8901	0.1277	0.0061	0.8887	3.1180
	19.3820	0.8892	0.1259	0.0060	0.8878	3.1148
	19.3920	0.8884	0.1043	0.0050	0.8869	3.1118
	19.4020	0.8875	0.0816	0.0039	0.8861	3.1088
	19.4120	0.8866	0.0761	0.0036	0.8852	3.1057
	19.4220	0.8857	0.0614	0.0029	0.8842	3.1025
	19.4320	0.8849	0.0467	0.0022	0.8834	3.0994
	19.4420	0.8840	0.0544	0.0026	0.8825	3.0964
	19.4520	0.8830	0.0922	0.0044	0.8816	3.0931
	19.4620	0.8821	0.1046	0.0050	0.8807	3.0899
	19.4720	0.8812	0.1178	0.0056	0.8798	3.0867
	19.4820	0.8804	0.1163	0.0056	0.8789	3.0837
	19.4920	0.8795	0.0861	0.0041	0.8780	3.0806
	19.5020	0.8786	0.0689	0.0033	0.8772	3.0776
	19.5120	0.8778	0.0752	0.0036	0.8763	3.0747
	19.5220	0.8769	0.1077	0.0052	0.8754	3.0716
	19.5320	0.8760	0.1246	0.0060	0.8745	3.0683
	19.5420	0.8750	0.1267	0.0061	0.8735	3.0649
	19.5520	0.8741	0.1019	0.0049	0.8727	3.0618
	19.5620	0.8733	0.1272	0.0061	0.8718	3.0589
	19.5720	0.8724	0.1228	0.0059	0.8709	3.0557
	19.5820	0.8715	0.0951	0.0045	0.8700	3.0525
	19.5920	0.8705	0.0744	0.0036	0.8691	3.0492
	19.6020	0.8697	0.0801	0.0038	0.8682	3.0461
	19.6120	0.8688	0.0887	0.0042	0.8673	3.0431
	19.6220	0.8679	0.0823	0.0039	0.8664	3.0399
	19.6320	0.8670	0.0721	0.0035	0.8656	3.0369
	19.6420	0.8662	0.0913	0.0044	0.8647	3.0339
	19.6520	0.8653	0.0988	0.0047	0.8638	3.0309
	19.6620	0.8644	0.0661	0.0032	0.8629	3.0277
	19.6720	0.8635	0.0334	0.0016	0.8620	3.0246
	19.6820	0.8626	0.0314	0.0015	0.8611	3.0214
	19.6920	0.8617	0.0171	0.0008	0.8602	3.0182
	19.7020	0.8608	0.0247	0.0012	0.8594	3.0152
	19.7120	0.8600	0.0331	0.0016	0.8585	3.0122
	19.7220	0.8591	0.0485	0.0023	0.8576	3.0090
	19.7320	0.8581	0.0789	0.0038	0.8567	3.0057
	19.7420	0.8573	0.0790	0.0038	0.8558	3.0026
	19.7520	0.8564	0.0918	0.0044	0.8549	2.9995
	19.7620	0.8555	0.0878	0.0042	0.8540	2.9965
	19.7720	0.8546	0.0778	0.0037	0.8532	2.9934
	19.7820	0.8537	0.0555	0.0027	0.8522	2.9901
	19.7920	0.8528	0.0455	0.0022	0.8513	2.9869
	19.8020	0.8519	0.0435	0.0021	0.8504	2.9839
	19.8120	0.8510	0.0512	0.0025	0.8495	2.9807
	19.8220	0.8501	0.0640	0.0031	0.8486	2.9776
	19.8320	0.8492	0.0569	0.0027	0.8478	2.9745
	19.8420	0.8484	0.0560	0.0027	0.8469	2.9716
	19.8520	0.8475	0.0616	0.0029	0.8460	2.9684
	19.8620	0.8466	0.0857	0.0041	0.8451	2.9652
	19.8720	0.8457	0.1005	0.0048	0.8442	2.9619
	19.8820	0.8448	0.1105	0.0053	0.8433	2.9589
	19.8920	0.8439	0.1037	0.0050	0.8425	2.9559
	19.9020	0.8430	0.0765	0.0037	0.8416	2.9527
	19.9120	0.8421	0.0674	0.0032	0.8407	2.9496
	19.9220	0.8413	0.0563	0.0027	0.8398	2.9466
	19.9320	0.8404	0.0426	0.0020	0.8389	2.9434
	19.9420	0.8395	0.0197	0.0009	0.8380	2.9402
	19.9520	0.8386	0.0273	0.0013	0.8371	2.9371
[truncated: 44,184 more rows]
