# Supplementary material for: The influence of sample geometry and size on porcine aortic material properties from uniaxial tensile tests using custom-designed tissue cutters, clamps and molds
Source: PLoS One. 2021 Feb 8;16(2):e0244390. doi: 10.1371/journal.pone.0244390 (PMC7869995; doi:10.1371/journal.pone.0244390)
Supplement: S1 Dataset — (ZIP) [file pone.0244390.s001.zip › Date/RC10-6.csv]

1	ʱ��	λ��	��	����Ӧ��	����λ��	����Ӧ�� (λ��)
	(s)	(mm)	(N)	(MPa)	(mm)	(%)
	0.0000	0.0013	0.0063	0.0003	-0.0001	-0.0005
	0.0100	0.0013	-0.0125	-0.0005	-0.0001	-0.0005
	0.0200	0.0013	0.0294	0.0012	-0.0001	-0.0005
	0.0300	0.0015	0.0748	0.0031	0.0000	-0.0001
	0.0400	0.0019	0.0781	0.0033	0.0004	0.0014
	0.0500	0.0025	0.0788	0.0033	0.0011	0.0039
	0.0600	0.0035	0.0789	0.0033	0.0021	0.0076
	0.0700	0.0047	0.0748	0.0031	0.0032	0.0120
	0.0800	0.0059	0.0591	0.0025	0.0045	0.0165
	0.0900	0.0071	0.0249	0.0010	0.0056	0.0208
	0.1000	0.0081	-0.0011	0.0000	0.0067	0.0247
	0.1100	0.0092	-0.0085	-0.0004	0.0077	0.0287
	0.1200	0.0103	0.0082	0.0003	0.0088	0.0326
	0.1300	0.0113	0.0203	0.0009	0.0098	0.0362
	0.1400	0.0122	0.0199	0.0008	0.0108	0.0398
	0.1500	0.0133	0.0160	0.0007	0.0118	0.0437
	0.1600	0.0143	-0.0078	-0.0003	0.0128	0.0476
	0.1700	0.0153	0.0075	0.0003	0.0138	0.0512
	0.1800	0.0163	0.0247	0.0010	0.0148	0.0548
	0.1900	0.0173	0.0488	0.0021	0.0158	0.0586
	0.2000	0.0183	0.0678	0.0028	0.0169	0.0624
	0.2100	0.0194	0.0661	0.0028	0.0179	0.0664
	0.2200	0.0204	0.0323	0.0014	0.0190	0.0703
	0.2300	0.0215	0.0394	0.0017	0.0200	0.0742
	0.2400	0.0226	0.0453	0.0019	0.0211	0.0781
	0.2500	0.0236	0.0418	0.0018	0.0221	0.0819
	0.2600	0.0246	0.0087	0.0004	0.0231	0.0855
	0.2700	0.0256	-0.0016	-0.0001	0.0241	0.0894
	0.2800	0.0267	0.0073	0.0003	0.0252	0.0933
	0.2900	0.0277	-0.0013	-0.0001	0.0262	0.0970
	0.3000	0.0286	-0.0091	-0.0004	0.0272	0.1006
	0.3100	0.0297	0.0017	0.0001	0.0282	0.1044
	0.3200	0.0307	0.0258	0.0011	0.0292	0.1082
	0.3300	0.0317	-0.0016	-0.0001	0.0302	0.1120
	0.3400	0.0327	-0.0139	-0.0006	0.0312	0.1155
	0.3500	0.0336	-0.0141	-0.0006	0.0321	0.1190
	0.3600	0.0345	-0.0037	-0.0002	0.0330	0.1224
	0.3700	0.0354	0.0160	0.0007	0.0340	0.1258
	0.3800	0.0364	0.0234	0.0010	0.0349	0.1294
	0.3900	0.0374	0.0129	0.0005	0.0359	0.1331
	0.4000	0.0384	-0.0016	-0.0001	0.0369	0.1367
	0.4100	0.0394	0.0099	0.0004	0.0379	0.1404
	0.4200	0.0404	0.0145	0.0006	0.0389	0.1442
	0.4300	0.0415	0.0284	0.0012	0.0400	0.1481
	0.4400	0.0425	0.0522	0.0022	0.0410	0.1518
	0.4500	0.0434	0.0508	0.0021	0.0420	0.1554
	0.4600	0.0444	0.0909	0.0038	0.0429	0.1591
	0.4700	0.0454	0.1160	0.0049	0.0439	0.1626
	0.4800	0.0464	0.1213	0.0051	0.0449	0.1662
	0.4900	0.0474	0.1024	0.0043	0.0459	0.1700
	0.5000	0.0484	0.0913	0.0038	0.0469	0.1738
	0.5100	0.0493	0.0786	0.0033	0.0479	0.1773
	0.5200	0.0503	0.0506	0.0021	0.0488	0.1808
	0.5300	0.0514	0.0137	0.0006	0.0499	0.1848
	0.5400	0.0524	0.0451	0.0019	0.0509	0.1886
	0.5500	0.0534	0.0843	0.0035	0.0519	0.1923
	0.5600	0.0544	0.0765	0.0032	0.0529	0.1960
	0.5700	0.0554	0.0772	0.0032	0.0539	0.1998
	0.5800	0.0564	0.0602	0.0025	0.0550	0.2036
	0.5900	0.0574	0.0648	0.0027	0.0559	0.2071
	0.6000	0.0583	0.0599	0.0025	0.0569	0.2106
	0.6100	0.0593	0.0525	0.0022	0.0578	0.2141
	0.6200	0.0603	0.0573	0.0024	0.0588	0.2178
	0.6300	0.0613	0.0510	0.0021	0.0598	0.2215
	0.6400	0.0623	0.0466	0.0020	0.0608	0.2253
	0.6500	0.0633	0.0567	0.0024	0.0619	0.2291
	0.6600	0.0643	0.0671	0.0028	0.0628	0.2328
	0.6700	0.0653	0.0611	0.0026	0.0638	0.2365
	0.6800	0.0663	0.0740	0.0031	0.0649	0.2402
	0.6900	0.0673	0.0731	0.0031	0.0659	0.2440
	0.7000	0.0684	0.0759	0.0032	0.0669	0.2477
	0.7100	0.0693	0.0567	0.0024	0.0679	0.2514
	0.7200	0.0704	0.0713	0.0030	0.0689	0.2553
	0.7300	0.0714	0.0995	0.0042	0.0699	0.2591
	0.7400	0.0724	0.1045	0.0044	0.0709	0.2627
	0.7500	0.0734	0.1025	0.0043	0.0719	0.2663
	0.7600	0.0743	0.1095	0.0046	0.0729	0.2699
	0.7700	0.0754	0.1079	0.0045	0.0739	0.2737
	0.7800	0.0764	0.1270	0.0053	0.0750	0.2777
	0.7900	0.0775	0.1444	0.0061	0.0760	0.2816
	0.8000	0.0785	0.1239	0.0052	0.0770	0.2853
	0.8100	0.0795	0.1211	0.0051	0.0780	0.2890
	0.8200	0.0805	0.1005	0.0042	0.0790	0.2926
	0.8300	0.0814	0.0837	0.0035	0.0799	0.2961
	0.8400	0.0824	0.0876	0.0037	0.0810	0.2998
	0.8500	0.0835	0.0821	0.0034	0.0820	0.3037
	0.8600	0.0845	0.0682	0.0029	0.0830	0.3075
	0.8700	0.0855	0.0468	0.0020	0.0840	0.3112
	0.8800	0.0865	0.0378	0.0016	0.0850	0.3149
	0.8900	0.0874	0.0416	0.0017	0.0860	0.3184
	0.9000	0.0884	0.0671	0.0028	0.0870	0.3221
	0.9100	0.0895	0.0807	0.0034	0.0880	0.3260
	0.9200	0.0905	0.0813	0.0034	0.0891	0.3299
	0.9300	0.0915	0.0599	0.0025	0.0900	0.3335
	0.9400	0.0925	0.0522	0.0022	0.0910	0.3370
	0.9500	0.0935	0.0446	0.0019	0.0920	0.3407
	0.9600	0.0944	0.0373	0.0016	0.0930	0.3444
	0.9700	0.0954	0.0516	0.0022	0.0939	0.3479
	0.9800	0.0964	0.0531	0.0022	0.0949	0.3515
	0.9900	0.0974	0.0374	0.0016	0.0960	0.3554
	1.0000	0.0985	0.0372	0.0016	0.0970	0.3593
	1.0100	0.0994	0.0481	0.0020	0.0980	0.3628
	1.0200	0.1004	0.0527	0.0022	0.0990	0.3666
	1.0300	0.1015	0.0434	0.0018	0.1000	0.3705
	1.0400	0.1025	0.0518	0.0022	0.1010	0.3743
	1.0500	0.1035	0.0626	0.0026	0.1020	0.3779
	1.0600	0.1045	0.0840	0.0035	0.1030	0.3817
	1.0700	0.1055	0.1037	0.0044	0.1041	0.3855
	1.0800	0.1065	0.1127	0.0047	0.1051	0.3891
	1.0900	0.1075	0.1129	0.0047	0.1060	0.3926
	1.1000	0.1084	0.0982	0.0041	0.1070	0.3962
	1.1100	0.1094	0.0690	0.0029	0.1080	0.3998
	1.1200	0.1104	0.0436	0.0018	0.1090	0.4035
	1.1300	0.1115	0.0231	0.0010	0.1100	0.4074
	1.1400	0.1125	-0.0006	0.0000	0.1111	0.4113
	1.1500	0.1135	0.0071	0.0003	0.1121	0.4151
	1.1600	0.1145	0.0386	0.0016	0.1130	0.4185
	1.1700	0.1155	0.0232	0.0010	0.1140	0.4223
	1.1800	0.1165	0.0253	0.0011	0.1151	0.4261
	1.1900	0.1176	0.0215	0.0009	0.1161	0.4301
	1.2000	0.1186	0.0297	0.0012	0.1172	0.4340
	1.2100	0.1196	0.0415	0.0017	0.1182	0.4377
	1.2200	0.1206	0.0581	0.0024	0.1192	0.4413
	1.2300	0.1216	0.0696	0.0029	0.1201	0.4449
	1.2400	0.1226	0.0742	0.0031	0.1211	0.4486
	1.2500	0.1236	0.0757	0.0032	0.1221	0.4523
	1.2600	0.1246	0.0573	0.0024	0.1231	0.4561
	1.2700	0.1256	0.0630	0.0026	0.1241	0.4597
	1.2800	0.1266	0.0740	0.0031	0.1251	0.4633
	1.2900	0.1276	0.0762	0.0032	0.1261	0.4671
	1.3000	0.1287	0.0406	0.0017	0.1272	0.4712
	1.3100	0.1297	0.0241	0.0010	0.1283	0.4751
	1.3200	0.1308	0.0081	0.0003	0.1293	0.4789
	1.3300	0.1318	0.0088	0.0004	0.1304	0.4829
	1.3400	0.1329	0.0064	0.0003	0.1314	0.4866
	1.3500	0.1338	0.0209	0.0009	0.1324	0.4902
	1.3600	0.1348	0.0342	0.0014	0.1333	0.4937
	1.3700	0.1358	0.0530	0.0022	0.1343	0.4974
	1.3800	0.1368	0.0607	0.0025	0.1353	0.5012
	1.3900	0.1378	0.0693	0.0029	0.1364	0.5050
	1.4000	0.1388	0.0658	0.0028	0.1373	0.5087
	1.4100	0.1398	0.0436	0.0018	0.1384	0.5125
	1.4200	0.1408	0.0457	0.0019	0.1394	0.5162
	1.4300	0.1418	0.0501	0.0021	0.1403	0.5197
	1.4400	0.1428	0.0786	0.0033	0.1413	0.5233
	1.4500	0.1438	0.0935	0.0039	0.1423	0.5271
	1.4600	0.1448	0.0867	0.0036	0.1433	0.5307
	1.4700	0.1458	0.0936	0.0039	0.1443	0.5345
	1.4800	0.1468	0.0858	0.0036	0.1453	0.5383
	1.4900	0.1478	0.0756	0.0032	0.1464	0.5421
	1.5000	0.1488	0.0651	0.0027	0.1474	0.5458
	1.5100	0.1498	0.0570	0.0024	0.1483	0.5495
	1.5200	0.1509	0.0264	0.0011	0.1494	0.5533
	1.5300	0.1519	0.0326	0.0014	0.1504	0.5572
	1.5400	0.1529	0.0495	0.0021	0.1514	0.5608
	1.5500	0.1538	0.0696	0.0029	0.1524	0.5643
	1.5600	0.1549	0.0872	0.0037	0.1534	0.5682
	1.5700	0.1560	0.0672	0.0028	0.1545	0.5723
	1.5800	0.1570	0.0338	0.0014	0.1555	0.5760
	1.5900	0.1580	0.0189	0.0008	0.1565	0.5797
	1.6000	0.1590	0.0101	0.0004	0.1575	0.5834
	1.6100	0.1600	0.0231	0.0010	0.1585	0.5870
	1.6200	0.1609	0.0329	0.0014	0.1594	0.5905
	1.6300	0.1619	0.0562	0.0024	0.1604	0.5942
	1.6400	0.1629	0.0601	0.0025	0.1614	0.5979
	1.6500	0.1639	0.0651	0.0027	0.1625	0.6018
	1.6600	0.1650	0.0763	0.0032	0.1635	0.6056
	1.6700	0.1660	0.0669	0.0028	0.1645	0.6093
	1.6800	0.1670	0.0661	0.0028	0.1655	0.6131
	1.6900	0.1680	0.0952	0.0040	0.1665	0.6168
	1.7000	0.1690	0.1304	0.0055	0.1675	0.6204
	1.7100	0.1700	0.1376	0.0058	0.1685	0.6241
	1.7200	0.1710	0.1297	0.0054	0.1695	0.6279
	1.7300	0.1720	0.1251	0.0053	0.1705	0.6315
	1.7400	0.1729	0.1097	0.0046	0.1715	0.6351
	1.7500	0.1740	0.0814	0.0034	0.1725	0.6390
	1.7600	0.1751	0.0769	0.0032	0.1736	0.6429
	1.7700	0.1761	0.0615	0.0026	0.1746	0.6467
	1.7800	0.1771	0.0349	0.0015	0.1756	0.6504
	1.7900	0.1781	0.0411	0.0017	0.1766	0.6541
	1.8000	0.1791	0.0589	0.0025	0.1776	0.6579
	1.8100	0.1801	0.0860	0.0036	0.1786	0.6615
	1.8200	0.1810	0.1248	0.0052	0.1796	0.6651
	1.8300	0.1821	0.1310	0.0055	0.1806	0.6689
	1.8400	0.1831	0.1265	0.0053	0.1816	0.6728
	1.8500	0.1841	0.1400	0.0059	0.1826	0.6765
	1.8600	0.1851	0.1149	0.0048	0.1836	0.6800
	1.8700	0.1861	0.0947	0.0040	0.1846	0.6837
	1.8800	0.1871	0.0844	0.0035	0.1856	0.6875
	1.8900	0.1881	0.0849	0.0036	0.1866	0.6912
	1.9000	0.1891	0.0804	0.0034	0.1876	0.6949
	1.9100	0.1901	0.0748	0.0031	0.1886	0.6987
	1.9200	0.1911	0.0734	0.0031	0.1896	0.7024
	1.9300	0.1921	0.0744	0.0031	0.1906	0.7060
	1.9400	0.1931	0.0650	0.0027	0.1916	0.7097
	1.9500	0.1942	0.0667	0.0028	0.1927	0.7137
	1.9600	0.1952	0.0522	0.0022	0.1937	0.7175
	1.9700	0.1962	0.0420	0.0018	0.1947	0.7211
	1.9800	0.1972	0.0481	0.0020	0.1957	0.7248
	1.9900	0.1982	0.0578	0.0024	0.1967	0.7286
	2.0000	0.1992	0.0924	0.0039	0.1977	0.7324
	2.0100	0.2002	0.0915	0.0038	0.1988	0.7362
	2.0200	0.2012	0.0897	0.0038	0.1998	0.7399
	2.0300	0.2023	0.0796	0.0033	0.2008	0.7437
	2.0400	0.2033	0.0429	0.0018	0.2018	0.7475
	2.0500	0.2043	0.0381	0.0016	0.2028	0.7513
	2.0600	0.2053	0.0227	0.0010	0.2038	0.7550
	2.0700	0.2063	0.0243	0.0010	0.2048	0.7587
	2.0800	0.2073	0.0330	0.0014	0.2058	0.7622
	2.0900	0.2082	0.0402	0.0017	0.2068	0.7658
	2.1000	0.2093	0.0187	0.0008	0.2078	0.7697
	2.1100	0.2103	0.0246	0.0010	0.2088	0.7735
	2.1200	0.2113	0.0540	0.0023	0.2099	0.7773
	2.1300	0.2123	0.0777	0.0033	0.2109	0.7810
	2.1400	0.2134	0.1246	0.0052	0.2119	0.7849
	2.1500	0.2144	0.1043	0.0044	0.2129	0.7885
	2.1600	0.2153	0.0919	0.0039	0.2139	0.7921
	2.1700	0.2163	0.0727	0.0031	0.2148	0.7957
	2.1800	0.2173	0.0684	0.0029	0.2158	0.7994
	2.1900	0.2183	0.0807	0.0034	0.2168	0.8031
	2.2000	0.2193	0.0673	0.0028	0.2178	0.8069
	2.2100	0.2204	0.0790	0.0033	0.2189	0.8107
	2.2200	0.2214	0.0994	0.0042	0.2199	0.8146
	2.2300	0.2224	0.0900	0.0038	0.2210	0.8184
	2.2400	0.2234	0.0768	0.0032	0.2220	0.8221
	2.2500	0.2244	0.0764	0.0032	0.2230	0.8258
	2.2600	0.2254	0.0796	0.0033	0.2239	0.8294
	2.2700	0.2264	0.0858	0.0036	0.2249	0.8330
	2.2800	0.2273	0.0885	0.0037	0.2258	0.8364
	2.2900	0.2283	0.0942	0.0040	0.2268	0.8401
	2.3000	0.2293	0.1040	0.0044	0.2279	0.8440
	2.3100	0.2304	0.1067	0.0045	0.2289	0.8479
	2.3200	0.2314	0.1024	0.0043	0.2299	0.8517
	2.3300	0.2324	0.1013	0.0043	0.2309	0.8554
	2.3400	0.2334	0.1174	0.0049	0.2319	0.8590
	2.3500	0.2343	0.1295	0.0054	0.2329	0.8625
	2.3600	0.2353	0.1261	0.0053	0.2339	0.8662
	2.3700	0.2363	0.0963	0.0040	0.2349	0.8699
	2.3800	0.2373	0.0783	0.0033	0.2359	0.8736
	2.3900	0.2384	0.0503	0.0021	0.2369	0.8774
	2.4000	0.2394	0.0579	0.0024	0.2379	0.8813
	2.4100	0.2405	0.0904	0.0038	0.2390	0.8852
	2.4200	0.2414	0.1180	0.0050	0.2400	0.8888
	2.4300	0.2424	0.1140	0.0048	0.2409	0.8924
	2.4400	0.2434	0.0919	0.0039	0.2419	0.8961
	2.4500	0.2444	0.1034	0.0043	0.2429	0.8998
	2.4600	0.2454	0.1248	0.0052	0.2439	0.9035
	2.4700	0.2464	0.1140	0.0048	0.2449	0.9072
	2.4800	0.2474	0.0750	0.0031	0.2459	0.9108
	2.4900	0.2484	0.0620	0.0026	0.2469	0.9146
	2.5000	0.2494	0.0747	0.0031	0.2479	0.9182
	2.5100	0.2504	0.0923	0.0039	0.2489	0.9219
	2.5200	0.2514	0.0890	0.0037	0.2499	0.9256
	2.5300	0.2524	0.0776	0.0033	0.2509	0.9293
	2.5400	0.2534	0.0747	0.0031	0.2519	0.9330
	2.5500	0.2544	0.0987	0.0041	0.2529	0.9369
	2.5600	0.2554	0.1122	0.0047	0.2540	0.9407
	2.5700	0.2564	0.1175	0.0049	0.2550	0.9443
	2.5800	0.2574	0.1280	0.0054	0.2560	0.9480
	2.5900	0.2585	0.1289	0.0054	0.2570	0.9519
	2.6000	0.2595	0.1261	0.0053	0.2580	0.9557
	2.6100	0.2605	0.1169	0.0049	0.2590	0.9593
	2.6200	0.2614	0.1451	0.0061	0.2600	0.9629
	2.6300	0.2625	0.1417	0.0060	0.2610	0.9667
	2.6400	0.2635	0.1167	0.0049	0.2620	0.9705
	2.6500	0.2645	0.1078	0.0045	0.2630	0.9741
	2.6600	0.2654	0.0875	0.0037	0.2640	0.9777
	2.6700	0.2664	0.1004	0.0042	0.2650	0.9814
	2.6800	0.2675	0.0927	0.0039	0.2660	0.9852
	2.6900	0.2685	0.0995	0.0042	0.2670	0.9890
	2.7000	0.2695	0.1019	0.0043	0.2680	0.9926
	2.7100	0.2705	0.0944	0.0040	0.2690	0.9963
	2.7200	0.2714	0.0881	0.0037	0.2700	0.9999
	2.7300	0.2724	0.1124	0.0047	0.2709	1.0033
	2.7400	0.2734	0.1286	0.0054	0.2719	1.0070
	2.7500	0.2744	0.1392	0.0058	0.2730	1.0110
	2.7600	0.2755	0.1319	0.0055	0.2740	1.0149
	2.7700	0.2765	0.1164	0.0049	0.2750	1.0187
	2.7800	0.2775	0.1022	0.0043	0.2760	1.0223
	2.7900	0.2784	0.1054	0.0044	0.2770	1.0259
	2.8000	0.2795	0.1091	0.0046	0.2780	1.0297
	2.8100	0.2805	0.1185	0.0050	0.2790	1.0334
	2.8200	0.2815	0.1119	0.0047	0.2800	1.0372
	2.8300	0.2825	0.0983	0.0041	0.2810	1.0410
	2.8400	0.2835	0.1128	0.0047	0.2820	1.0445
	2.8500	0.2845	0.1103	0.0046	0.2830	1.0483
	2.8600	0.2855	0.1146	0.0048	0.2840	1.0520
	2.8700	0.2865	0.1116	0.0047	0.2850	1.0558
	2.8800	0.2875	0.1106	0.0046	0.2860	1.0594
	2.8900	0.2885	0.1066	0.0045	0.2870	1.0632
	2.9000	0.2895	0.1092	0.0046	0.2880	1.0669
	2.9100	0.2905	0.1147	0.0048	0.2890	1.0706
	2.9200	0.2915	0.0981	0.0041	0.2900	1.0742
	2.9300	0.2925	0.0659	0.0028	0.2911	1.0781
	2.9400	0.2935	0.0516	0.0022	0.2921	1.0817
	2.9500	0.2945	0.0553	0.0023	0.2930	1.0853
	2.9600	0.2955	0.0788	0.0033	0.2940	1.0889
	2.9700	0.2965	0.0896	0.0038	0.2950	1.0926
	2.9800	0.2976	0.1071	0.0045	0.2961	1.0966
	2.9900	0.2986	0.0996	0.0042	0.2971	1.1005
	3.0000	0.2996	0.1028	0.0043	0.2981	1.1042
	3.0100	0.3006	0.0861	0.0036	0.2991	1.1078
	3.0200	0.3015	0.0753	0.0032	0.3001	1.1114
	3.0300	0.3025	0.0852	0.0036	0.3010	1.1150
	3.0400	0.3035	0.1132	0.0048	0.3021	1.1188
	3.0500	0.3045	0.1165	0.0049	0.3031	1.1225
	3.0600	0.3056	0.1010	0.0042	0.3041	1.1263
	3.0700	0.3065	0.1000	0.0042	0.3051	1.1299
	3.0800	0.3075	0.0887	0.0037	0.3061	1.1336
	3.0900	0.3085	0.1014	0.0043	0.3070	1.1373
	3.1000	0.3095	0.1327	0.0056	0.3080	1.1409
	3.1100	0.3105	0.1648	0.0069	0.3090	1.1444
	3.1200	0.3114	0.1760	0.0074	0.3100	1.1480
	3.1300	0.3125	0.1725	0.0072	0.3110	1.1519
	3.1400	0.3135	0.1389	0.0058	0.3120	1.1557
	3.1500	0.3145	0.1138	0.0048	0.3131	1.1595
	3.1600	0.3156	0.0907	0.0038	0.3141	1.1633
	3.1700	0.3166	0.0693	0.0029	0.3151	1.1671
	3.1800	0.3176	0.0762	0.0032	0.3161	1.1708
	3.1900	0.3185	0.1177	0.0049	0.3170	1.1743
	3.2000	0.3195	0.1108	0.0047	0.3180	1.1779
	3.2100	0.3205	0.1175	0.0049	0.3190	1.1816
	3.2200	0.3215	0.1101	0.0046	0.3200	1.1853
	3.2300	0.3225	0.1024	0.0043	0.3210	1.1890
	3.2400	0.3235	0.1182	0.0050	0.3220	1.1927
	3.2500	0.3245	0.1142	0.0048	0.3230	1.1963
	3.2600	0.3255	0.0972	0.0041	0.3240	1.2001
	3.2700	0.3265	0.0909	0.0038	0.3251	1.2040
	3.2800	0.3276	0.0765	0.0032	0.3261	1.2078
	3.2900	0.3286	0.0550	0.0023	0.3271	1.2116
	3.3000	0.3296	0.0655	0.0027	0.3281	1.2153
	3.3100	0.3306	0.1035	0.0043	0.3291	1.2190
	3.3200	0.3316	0.1354	0.0057	0.3301	1.2227
	3.3300	0.3325	0.1520	0.0064	0.3311	1.2262
	3.3400	0.3335	0.1339	0.0056	0.3320	1.2298
	3.3500	0.3345	0.0997	0.0042	0.3330	1.2335
	3.3600	0.3355	0.0753	0.0032	0.3340	1.2371
	3.3700	0.3365	0.0838	0.0035	0.3350	1.2407
	3.3800	0.3374	0.0726	0.0030	0.3360	1.2444
	3.3900	0.3385	0.0491	0.0021	0.3370	1.2482
	3.4000	0.3395	0.0365	0.0015	0.3380	1.2520
	3.4100	0.3405	0.0644	0.0027	0.3390	1.2557
	3.4200	0.3415	0.0765	0.0032	0.3400	1.2594
	3.4300	0.3425	0.0884	0.0037	0.3411	1.2632
	3.4400	0.3435	0.1011	0.0042	0.3421	1.2670
	3.4500	0.3445	0.1047	0.0044	0.3430	1.2705
	3.4600	0.3455	0.0825	0.0035	0.3440	1.2742
	3.4700	0.3465	0.0783	0.0033	0.3451	1.2781
	3.4800	0.3476	0.0984	0.0041	0.3461	1.2819
	3.4900	0.3485	0.0965	0.0041	0.3471	1.2855
	3.5000	0.3495	0.0976	0.0041	0.3481	1.2892
	3.5100	0.3506	0.0850	0.0036	0.3491	1.2930
	3.5200	0.3516	0.0928	0.0039	0.3501	1.2968
	3.5300	0.3526	0.1004	0.0042	0.3511	1.3003
	3.5400	0.3535	0.1137	0.0048	0.3520	1.3039
	3.5500	0.3545	0.1169	0.0049	0.3530	1.3075
	3.5600	0.3555	0.1219	0.0051	0.3540	1.3112
	3.5700	0.3565	0.1310	0.0055	0.3550	1.3149
	3.5800	0.3575	0.1113	0.0047	0.3560	1.3186
	3.5900	0.3585	0.0732	0.0031	0.3570	1.3223
	3.6000	0.3595	0.0800	0.0034	0.3580	1.3261
	3.6100	0.3605	0.1127	0.0047	0.3591	1.3300
	3.6200	0.3616	0.1483	0.0062	0.3601	1.3337
	3.6300	0.3625	0.1774	0.0075	0.3611	1.3374
	3.6400	0.3635	0.1960	0.0082	0.3620	1.3409
	3.6500	0.3645	0.1806	0.0076	0.3630	1.3444
	3.6600	0.3655	0.1559	0.0065	0.3640	1.3482
	3.6700	0.3665	0.1129	0.0047	0.3650	1.3520
	3.6800	0.3675	0.1105	0.0046	0.3660	1.3557
	3.6900	0.3685	0.1320	0.0055	0.3670	1.3594
	3.7000	0.3695	0.1231	0.0052	0.3680	1.3631
	3.7100	0.3705	0.0919	0.0039	0.3690	1.3668
	3.7200	0.3715	0.0720	0.0030	0.3700	1.3706
	3.7300	0.3726	0.0776	0.0033	0.3711	1.3745
	3.7400	0.3736	0.0987	0.0041	0.3721	1.3783
	3.7500	0.3746	0.0914	0.0038	0.3731	1.3819
	3.7600	0.3755	0.0757	0.0032	0.3740	1.3853
	3.7700	0.3764	0.0717	0.0030	0.3750	1.3888
	3.7800	0.3774	0.0843	0.0035	0.3759	1.3922
	3.7900	0.3783	0.0972	0.0041	0.3769	1.3958
	3.8000	0.3793	0.0916	0.0038	0.3778	1.3995
	3.8100	0.3803	0.1115	0.0047	0.3789	1.4033
	3.8200	0.3814	0.1186	0.0050	0.3799	1.4072
	3.8300	0.3824	0.1231	0.0052	0.3809	1.4109
	3.8400	0.3834	0.1347	0.0057	0.3819	1.4147
	3.8500	0.3844	0.1145	0.0048	0.3829	1.4184
	3.8600	0.3854	0.0984	0.0041	0.3840	1.4221
	3.8700	0.3864	0.0830	0.0035	0.3850	1.4258
	3.8800	0.3874	0.0863	0.0036	0.3859	1.4295
	3.8900	0.3885	0.1127	0.0047	0.3870	1.4333
	3.9000	0.3895	0.1156	0.0049	0.3880	1.4371
	3.9100	0.3904	0.1180	0.0050	0.3890	1.4406
	3.9200	0.3914	0.1232	0.0052	0.3899	1.4443
	3.9300	0.3924	0.1383	0.0058	0.3909	1.4479
	3.9400	0.3934	0.1436	0.0060	0.3919	1.4515
	3.9500	0.3943	0.1452	0.0061	0.3929	1.4551
	3.9600	0.3954	0.1514	0.0064	0.3939	1.4589
	3.9700	0.3964	0.1571	0.0066	0.3949	1.4628
	3.9800	0.3974	0.1337	0.0056	0.3959	1.4664
	3.9900	0.3984	0.1058	0.0044	0.3969	1.4701
	4.0000	0.3994	0.0971	0.0041	0.3979	1.4738
	4.0100	0.4004	0.0859	0.0036	0.3990	1.4777
	4.0200	0.4014	0.1030	0.0043	0.3999	1.4812
	4.0300	0.4024	0.1290	0.0054	0.4009	1.4848
	4.0400	0.4033	0.1837	0.0077	0.4019	1.4885
	4.0500	0.4043	0.2116	0.0089	0.4029	1.4921
	4.0600	0.4053	0.1987	0.0083	0.4039	1.4959
	4.0700	0.4064	0.1946	0.0082	0.4049	1.4997
	4.0800	0.4074	0.1644	0.0069	0.4060	1.5036
	4.0900	0.4084	0.1063	0.0045	0.4069	1.5072
	4.1000	0.4094	0.0941	0.0040	0.4079	1.5108
	4.1100	0.4104	0.0995	0.0042	0.4089	1.5144
	4.1200	0.4113	0.0981	0.0041	0.4099	1.5180
	4.1300	0.4123	0.1049	0.0044	0.4108	1.5217
	4.1400	0.4132	0.1059	0.0044	0.4118	1.5251
	4.1500	0.4142	0.0905	0.0038	0.4127	1.5288
	4.1600	0.4153	0.0753	0.0032	0.4138	1.5327
	4.1700	0.4163	0.0754	0.0032	0.4149	1.5366
	4.1800	0.4174	0.0847	0.0036	0.4159	1.5404
	4.1900	0.4183	0.0857	0.0036	0.4169	1.5440
	4.2000	0.4193	0.0941	0.0040	0.4179	1.5477
	4.2100	0.4203	0.1073	0.0045	0.4189	1.5514
	4.2200	0.4213	0.1404	0.0059	0.4199	1.5551
	4.2300	0.4223	0.1352	0.0057	0.4209	1.5588
	4.2400	0.4233	0.1171	0.0049	0.4218	1.5624
	4.2500	0.4243	0.0950	0.0040	0.4229	1.5662
	4.2600	0.4254	0.0942	0.0040	0.4239	1.5702
	4.2700	0.4264	0.0977	0.0041	0.4250	1.5740
	4.2800	0.4274	0.1168	0.0049	0.4259	1.5774
	4.2900	0.4283	0.1281	0.0054	0.4268	1.5809
	4.3000	0.4293	0.1505	0.0063	0.4278	1.5847
	4.3100	0.4303	0.1501	0.0063	0.4288	1.5884
	4.3200	0.4313	0.1192	0.0050	0.4298	1.5919
	4.3300	0.4323	0.1098	0.0046	0.4308	1.5955
	4.3400	0.4333	0.1420	0.0060	0.4318	1.5993
	4.3500	0.4343	0.1644	0.0069	0.4328	1.6030
	4.3600	0.4353	0.1648	0.0069	0.4338	1.6067
	4.3700	0.4363	0.1625	0.0068	0.4348	1.6104
	4.3800	0.4373	0.1614	0.0068	0.4358	1.6141
	4.3900	0.4383	0.1803	0.0076	0.4368	1.6178
	4.4000	0.4393	0.1995	0.0084	0.4378	1.6215
	4.4100	0.4403	0.2007	0.0084	0.4388	1.6253
	4.4200	0.4413	0.1993	0.0084	0.4399	1.6292
	4.4300	0.4424	0.1774	0.0074	0.4409	1.6331
	4.4400	0.4434	0.1473	0.0062	0.4419	1.6368
	4.4500	0.4444	0.1318	0.0055	0.4429	1.6404
	4.4600	0.4453	0.1102	0.0046	0.4438	1.6438
	4.4700	0.4462	0.0984	0.0041	0.4448	1.6474
	4.4800	0.4473	0.1105	0.0046	0.4458	1.6512
	4.4900	0.4483	0.1193	0.0050	0.4468	1.6550
	4.5000	0.4493	0.1286	0.0054	0.4479	1.6588
	4.5100	0.4503	0.1352	0.0057	0.4488	1.6624
	4.5200	0.4513	0.1402	0.0059	0.4498	1.6660
	4.5300	0.4523	0.1477	0.0062	0.4508	1.6697
	4.5400	0.4532	0.1491	0.0063	0.4517	1.6732
	4.5500	0.4541	0.1336	0.0056	0.4527	1.6766
	4.5600	0.4551	0.1046	0.0044	0.4536	1.6802
	4.5700	0.4561	0.1172	0.0049	0.4547	1.6840
	4.5800	0.4571	0.1230	0.0052	0.4557	1.6877
	4.5900	0.4582	0.1037	0.0044	0.4567	1.6915
	4.6000	0.4592	0.0775	0.0033	0.4577	1.6953
	4.6100	0.4602	0.0924	0.0039	0.4587	1.6989
	4.6200	0.4611	0.0878	0.0037	0.4597	1.7026
	4.6300	0.4622	0.1166	0.0049	0.4607	1.7063
	4.6400	0.4632	0.1318	0.0055	0.4617	1.7101
	4.6500	0.4642	0.1213	0.0051	0.4627	1.7138
	4.6600	0.4652	0.1125	0.0047	0.4637	1.7174
	4.6700	0.4661	0.1067	0.0045	0.4646	1.7209
	4.6800	0.4671	0.1171	0.0049	0.4656	1.7245
	4.6900	0.4681	0.1519	0.0064	0.4666	1.7282
	4.7000	0.4691	0.1810	0.0076	0.4676	1.7321
	4.7100	0.4702	0.1880	0.0079	0.4687	1.7360
	4.7200	0.4712	0.1594	0.0067	0.4697	1.7399
	4.7300	0.4722	0.1417	0.0059	0.4707	1.7435
	4.7400	0.4732	0.1386	0.0058	0.4717	1.7471
	4.7500	0.4741	0.1311	0.0055	0.4727	1.7507
	4.7600	0.4751	0.1287	0.0054	0.4736	1.7543
	4.7700	0.4761	0.1423	0.0060	0.4746	1.7580
	4.7800	0.4771	0.1558	0.0065	0.4757	1.7618
	4.7900	0.4781	0.1739	0.0073	0.4767	1.7655
	4.8000	0.4792	0.1888	0.0079	0.4777	1.7694
	4.8100	0.4802	0.1844	0.0077	0.4788	1.7733
	4.8200	0.4812	0.1679	0.0070	0.4798	1.7770
	4.8300	0.4822	0.1989	0.0084	0.4808	1.7807
	4.8400	0.4832	0.1615	0.0068	0.4818	1.7844
	4.8500	0.4843	0.1203	0.0051	0.4828	1.7882
	4.8600	0.4853	0.0961	0.0040	0.4838	1.7919
	4.8700	0.4863	0.0789	0.0033	0.4848	1.7957
	4.8800	0.4873	0.0772	0.0032	0.4858	1.7994
	4.8900	0.4883	0.0800	0.0034	0.4868	1.8031
	4.9000	0.4892	0.1218	0.0051	0.4878	1.8067
	4.9100	0.4902	0.1270	0.0053	0.4888	1.8103
	4.9200	0.4913	0.1314	0.0055	0.4898	1.8141
	4.9300	0.4923	0.1217	0.0051	0.4908	1.8178
	4.9400	0.4933	0.1163	0.0049	0.4918	1.8215
	4.9500	0.4942	0.0998	0.0042	0.4927	1.8251
	4.9600	0.4952	0.0886	0.0037	0.4937	1.8286
	4.9700	0.4962	0.1134	0.0048	0.4947	1.8323
	4.9800	0.4972	0.1308	0.0055	0.4957	1.8360
	4.9900	0.4981	0.1284	0.0054	0.4966	1.8395
	5.0000	0.4991	0.1045	0.0044	0.4976	1.8432
	5.0100	0.5001	0.1099	0.0046	0.4987	1.8470
	5.0200	0.5011	0.1342	0.0056	0.4996	1.8506
	5.0300	0.5021	0.1498	0.0063	0.5006	1.8543
	5.0400	0.5031	0.1485	0.0062	0.5016	1.8580
	5.0500	0.5041	0.1461	0.0061	0.5026	1.8617
	5.0600	0.5051	0.1421	0.0060	0.5036	1.8653
	5.0700	0.5062	0.1431	0.0060	0.5047	1.8693
	5.0800	0.5072	0.1349	0.0057	0.5057	1.8730
	5.0900	0.5081	0.1450	0.0061	0.5067	1.8766
	5.1000	0.5091	0.1362	0.0057	0.5077	1.8803
	5.1100	0.5102	0.1179	0.0049	0.5087	1.8841
	5.1200	0.5111	0.1298	0.0055	0.5097	1.8877
	5.1300	0.5121	0.1465	0.0062	0.5107	1.8914
	5.1400	0.5132	0.1456	0.0061	0.5117	1.8952
	5.1500	0.5141	0.1493	0.0063	0.5127	1.8989
	5.1600	0.5151	0.1564	0.0066	0.5137	1.9026
	5.1700	0.5162	0.1745	0.0073	0.5147	1.9063
	5.1800	0.5172	0.2047	0.0086	0.5157	1.9102
	5.1900	0.5182	0.2106	0.0088	0.5167	1.9139
	5.2000	0.5192	0.1986	0.0083	0.5177	1.9176
	5.2100	0.5202	0.2179	0.0092	0.5187	1.9213
	5.2200	0.5212	0.2297	0.0096	0.5197	1.9251
	5.2300	0.5222	0.2116	0.0089	0.5208	1.9288
	5.2400	0.5232	0.1885	0.0079	0.5217	1.9325
	5.2500	0.5242	0.1776	0.0075	0.5227	1.9361
	5.2600	0.5252	0.1994	0.0084	0.5237	1.9397
	5.2700	0.5262	0.2045	0.0086	0.5247	1.9436
	5.2800	0.5272	0.2101	0.0088	0.5257	1.9472
	5.2900	0.5281	0.1861	0.0078	0.5267	1.9507
	5.3000	0.5292	0.1792	0.0075	0.5277	1.9546
	5.3100	0.5302	0.1677	0.0070	0.5288	1.9585
	5.3200	0.5313	0.1798	0.0075	0.5298	1.9622
	5.3300	0.5322	0.1983	0.0083	0.5308	1.9659
	5.3400	0.5332	0.1888	0.0079	0.5318	1.9696
	5.3500	0.5342	0.1500	0.0063	0.5327	1.9732
	5.3600	0.5352	0.1339	0.0056	0.5337	1.9768
	5.3700	0.5361	0.1360	0.0057	0.5346	1.9803
	5.3800	0.5371	0.1300	0.0055	0.5356	1.9839
	5.3900	0.5381	0.1227	0.0052	0.5366	1.9876
	5.4000	0.5391	0.1585	0.0067	0.5376	1.9912
	5.4100	0.5401	0.1590	0.0067	0.5386	1.9949
	5.4200	0.5411	0.1491	0.0063	0.5396	1.9987
	5.4300	0.5421	0.1602	0.0067	0.5406	2.0025
	5.4400	0.5431	0.1642	0.0069	0.5416	2.0062
	5.4500	0.5441	0.1513	0.0064	0.5427	2.0100
	5.4600	0.5451	0.1115	0.0047	0.5437	2.0137
	5.4700	0.5461	0.0966	0.0041	0.5446	2.0173
	5.4800	0.5471	0.1158	0.0049	0.5456	2.0209
	5.4900	0.5481	0.1373	0.0058	0.5466	2.0246
	5.5000	0.5491	0.1312	0.0055	0.5476	2.0284
	5.5100	0.5502	0.0825	0.0035	0.5487	2.0324
	5.5200	0.5513	0.0727	0.0031	0.5498	2.0363
	5.5300	0.5522	0.0951	0.0040	0.5507	2.0399
	5.5400	0.5532	0.0999	0.0042	0.5517	2.0434
	5.5500	0.5541	0.1270	0.0053	0.5527	2.0470
	5.5600	0.5551	0.1718	0.0072	0.5537	2.0507
	5.5700	0.5562	0.2083	0.0087	0.5547	2.0545
	5.5800	0.5572	0.1946	0.0082	0.5557	2.0582
	5.5900	0.5582	0.1754	0.0074	0.5567	2.0619
	5.6000	0.5591	0.1547	0.0065	0.5577	2.0655
	5.6100	0.5601	0.1342	0.0056	0.5586	2.0691
	5.6200	0.5611	0.1571	0.0066	0.5596	2.0729
	5.6300	0.5622	0.1630	0.0068	0.5607	2.0768
	5.6400	0.5632	0.1628	0.0068	0.5617	2.0804
	5.6500	0.5641	0.1697	0.0071	0.5627	2.0840
	5.6600	0.5651	0.1975	0.0083	0.5636	2.0876
	5.6700	0.5661	0.2028	0.0085	0.5646	2.0913
	5.6800	0.5671	0.1759	0.0074	0.5656	2.0951
	5.6900	0.5681	0.1777	0.0075	0.5667	2.0989
	5.7000	0.5691	0.1817	0.0076	0.5677	2.1026
	5.7100	0.5701	0.1907	0.0080	0.5687	2.1063
	5.7200	0.5712	0.1871	0.0079	0.5697	2.1100
	5.7300	0.5721	0.1498	0.0063	0.5707	2.1136
	5.7400	0.5731	0.0926	0.0039	0.5716	2.1173
	5.7500	0.5741	0.0650	0.0027	0.5726	2.1210
	5.7600	0.5751	0.0837	0.0035	0.5736	2.1245
	5.7700	0.5761	0.1194	0.0050	0.5746	2.1282
	5.7800	0.5771	0.1577	0.0066	0.5757	2.1322
	5.7900	0.5781	0.1930	0.0081	0.5767	2.1359
	5.8000	0.5791	0.1999	0.0084	0.5777	2.1396
	5.8100	0.5801	0.1775	0.0075	0.5787	2.1433
	5.8200	0.5811	0.1682	0.0071	0.5797	2.1470
	5.8300	0.5821	0.1675	0.0070	0.5806	2.1505
	5.8400	0.5831	0.1597	0.0067	0.5816	2.1542
	5.8500	0.5840	0.1569	0.0066	0.5826	2.1577
	5.8600	0.5850	0.1541	0.0065	0.5835	2.1613
	5.8700	0.5860	0.1348	0.0057	0.5845	2.1651
	5.8800	0.5870	0.1313	0.0055	0.5855	2.1688
	5.8900	0.5880	0.1235	0.0052	0.5865	2.1724
	5.9000	0.5890	0.1296	0.0054	0.5875	2.1761
	5.9100	0.5900	0.1261	0.0053	0.5886	2.1800
	5.9200	0.5911	0.1382	0.0058	0.5896	2.1838
	5.9300	0.5921	0.1619	0.0068	0.5906	2.1876
	5.9400	0.5931	0.1701	0.0071	0.5916	2.1913
	5.9500	0.5941	0.1698	0.0071	0.5926	2.1951
	5.9600	0.5951	0.1750	0.0074	0.5936	2.1987
	5.9700	0.5961	0.1914	0.0080	0.5946	2.2024
	5.9800	0.5971	0.1833	0.0077	0.5956	2.2061
	5.9900	0.5981	0.1980	0.0083	0.5966	2.2098
	6.0000	0.5991	0.1955	0.0082	0.5976	2.2134
	6.0100	0.6000	0.1797	0.0075	0.5986	2.2170
	6.0200	0.6011	0.1783	0.0075	0.5996	2.2208
	6.0300	0.6021	0.1512	0.0063	0.6006	2.2246
	6.0400	0.6031	0.1226	0.0051	0.6016	2.2282
	6.0500	0.6041	0.1471	0.0062	0.6026	2.2319
	6.0600	0.6050	0.1805	0.0076	0.6036	2.2355
	6.0700	0.6060	0.2047	0.0086	0.6045	2.2391
	6.0800	0.6070	0.2218	0.0093	0.6055	2.2428
	6.0900	0.6080	0.2263	0.0095	0.6066	2.2466
	6.1000	0.6091	0.2025	0.0085	0.6076	2.2505
	6.1100	0.6101	0.1639	0.0069	0.6086	2.2542
	6.1200	0.6111	0.1378	0.0058	0.6096	2.2579
	6.1300	0.6121	0.1427	0.0060	0.6106	2.2616
	6.1400	0.6131	0.1424	0.0060	0.6116	2.2653
	6.1500	0.6141	0.1506	0.0063	0.6126	2.2690
	6.1600	0.6151	0.1572	0.0066	0.6136	2.2727
	6.1700	0.6161	0.1577	0.0066	0.6147	2.2766
	6.1800	0.6172	0.1276	0.0054	0.6157	2.2804
	6.1900	0.6181	0.1254	0.0053	0.6166	2.2838
	6.2000	0.6190	0.1430	0.0060	0.6175	2.2873
	6.2100	0.6200	0.1637	0.0069	0.6185	2.2909
	6.2200	0.6209	0.1839	0.0077	0.6195	2.2944
	6.2300	0.6219	0.2019	0.0085	0.6205	2.2981
	6.2400	0.6230	0.2326	0.0098	0.6215	2.3019
	6.2500	0.6240	0.2495	0.0105	0.6225	2.3057
	6.2600	0.6249	0.2415	0.0101	0.6235	2.3093
	6.2700	0.6260	0.2076	0.0087	0.6245	2.3130
	6.2800	0.6270	0.1691	0.0071	0.6255	2.3168
	6.2900	0.6280	0.1412	0.0059	0.6265	2.3206
	6.3000	0.6290	0.1188	0.0050	0.6275	2.3243
	6.3100	0.6300	0.1364	0.0057	0.6285	2.3280
	6.3200	0.6310	0.1454	0.0061	0.6295	2.3317
	6.3300	0.6320	0.1632	0.0069	0.6306	2.3355
	6.3400	0.6330	0.1983	0.0083	0.6316	2.3392
	6.3500	0.6340	0.2157	0.0091	0.6326	2.3429
	6.3600	0.6351	0.2253	0.0095	0.6336	2.3467
	6.3700	0.6361	0.2213	0.0093	0.6346	2.3505
	6.3800	0.6371	0.1831	0.0077	0.6356	2.3541
	6.3900	0.6380	0.1338	0.0056	0.6366	2.3577
	6.4000	0.6390	0.1138	0.0048	0.6376	2.3615
	6.4100	0.6401	0.1248	0.0052	0.6386	2.3652
	6.4200	0.6411	0.1539	0.0065	0.6396	2.3690
	6.4300	0.6421	0.1778	0.0075	0.6406	2.3727
	6.4400	0.6431	0.1768	0.0074	0.6416	2.3763
	6.4500	0.6441	0.1602	0.0067	0.6426	2.3801
	6.4600	0.6450	0.1494	0.0063	0.6436	2.3837
	6.4700	0.6460	0.1527	0.0064	0.6446	2.3873
	6.4800	0.6470	0.1368	0.0057	0.6456	2.3911
	6.4900	0.6480	0.1396	0.0059	0.6465	2.3947
	6.5000	0.6490	0.1430	0.0060	0.6475	2.3983
	6.5100	0.6500	0.1689	0.0071	0.6485	2.4020
	6.5200	0.6510	0.1718	0.0072	0.6495	2.4058
	6.5300	0.6520	0.1943	0.0082	0.6505	2.4094
	6.5400	0.6530	0.1696	0.0071	0.6515	2.4130
	6.5500	0.6540	0.1316	0.0055	0.6525	2.4168
	6.5600	0.6550	0.1061	0.0045	0.6535	2.4206
	6.5700	0.6560	0.1128	0.0047	0.6546	2.4244
	6.5800	0.6571	0.1319	0.0055	0.6556	2.4282
	6.5900	0.6581	0.1660	0.0070	0.6566	2.4319
	6.6000	0.6590	0.2012	0.0084	0.6576	2.4355
	6.6100	0.6600	0.2288	0.0096	0.6585	2.4391
	6.6200	0.6610	0.2603	0.0109	0.6595	2.4428
	6.6300	0.6620	0.2750	0.0115	0.6606	2.4466
	6.6400	0.6630	0.2785	0.0117	0.6615	2.4502
	6.6500	0.6640	0.2558	0.0107	0.6625	2.4538
	6.6600	0.6650	0.1926	0.0081	0.6635	2.4576
	6.6700	0.6660	0.1691	0.0071	0.6645	2.4613
	6.6800	0.6670	0.1842	0.0077	0.6655	2.4650
	6.6900	0.6680	0.2118	0.0089	0.6665	2.4687
	6.7000	0.6690	0.2174	0.0091	0.6676	2.4726
	6.7100	0.6701	0.2078	0.0087	0.6686	2.4764
	6.7200	0.6710	0.1993	0.0084	0.6696	2.4799
	6.7300	0.6720	0.1713	0.0072	0.6705	2.4835
	6.7400	0.6730	0.1621	0.0068	0.6715	2.4872
	6.7500	0.6740	0.1823	0.0077	0.6726	2.4911
	6.7600	0.6751	0.1766	0.0074	0.6736	2.4948
	6.7700	0.6760	0.1779	0.0075	0.6745	2.4984
	6.7800	0.6770	0.1926	0.0081	0.6755	2.5021
	6.7900	0.6780	0.2082	0.0087	0.6766	2.5059
	6.8000	0.6790	0.1914	0.0080	0.6776	2.5096
	6.8100	0.6800	0.1889	0.0079	0.6786	2.5133
	6.8200	0.6810	0.2021	0.0085	0.6796	2.5170
	6.8300	0.6820	0.2105	0.0088	0.6806	2.5207
	6.8400	0.6830	0.2240	0.0094	0.6815	2.5243
	6.8500	0.6840	0.2201	0.0092	0.6825	2.5280
	6.8600	0.6850	0.2176	0.0091	0.6835	2.5317
	6.8700	0.6860	0.1955	0.0082	0.6845	2.5354
	6.8800	0.6870	0.1999	0.0084	0.6856	2.5392
	6.8900	0.6880	0.2055	0.0086	0.6865	2.5429
	6.9000	0.6890	0.2144	0.0090	0.6876	2.5466
	6.9100	0.6900	0.2247	0.0094	0.6885	2.5502
	6.9200	0.6910	0.1962	0.0082	0.6895	2.5539
	6.9300	0.6920	0.1774	0.0074	0.6905	2.5577
	6.9400	0.6930	0.1584	0.0067	0.6916	2.5615
	6.9500	0.6941	0.1567	0.0066	0.6926	2.5652
	6.9600	0.6950	0.1597	0.0067	0.6936	2.5689
	6.9700	0.6961	0.1760	0.0074	0.6946	2.5727
	6.9800	0.6970	0.1817	0.0076	0.6955	2.5762
	6.9900	0.6980	0.1984	0.0083	0.6965	2.5798
	7.0000	0.6990	0.2239	0.0094	0.6975	2.5835
	7.0100	0.7001	0.2294	0.0096	0.6986	2.5875
	7.0200	0.7011	0.2221	0.0093	0.6996	2.5913
	7.0300	0.7020	0.2174	0.0091	0.7006	2.5948
	7.0400	0.7030	0.2112	0.0089	0.7015	2.5984
	7.0500	0.7040	0.2143	0.0090	0.7025	2.6021
	7.0600	0.7050	0.2389	0.0100	0.7035	2.6056
	7.0700	0.7059	0.2338	0.0098	0.7044	2.6091
	7.0800	0.7070	0.2096	0.0088	0.7055	2.6130
	7.0900	0.7080	0.1910	0.0080	0.7065	2.6169
	7.1000	0.7090	0.1964	0.0082	0.7075	2.6205
	7.1100	0.7099	0.1952	0.0082	0.7084	2.6240
	7.1200	0.7110	0.1946	0.0082	0.7095	2.6279
	7.1300	0.7120	0.1955	0.0082	0.7106	2.6318
	7.1400	0.7131	0.2310	0.0097	0.7116	2.6356
	7.1500	0.7140	0.2359	0.0099	0.7126	2.6393
	7.1600	0.7151	0.1923	0.0081	0.7136	2.6430
	7.1700	0.7161	0.1543	0.0065	0.7146	2.6467
	7.1800	0.7170	0.1641	0.0069	0.7155	2.6502
	7.1900	0.7180	0.1866	0.0078	0.7165	2.6537
	7.2000	0.7189	0.2285	0.0096	0.7174	2.6573
	7.2100	0.7199	0.2344	0.0098	0.7185	2.6611
	7.2200	0.7210	0.2041	0.0086	0.7195	2.6650
	7.2300	0.7220	0.1778	0.0075	0.7205	2.6687
	7.2400	0.7230	0.1780	0.0075	0.7215	2.6724
	7.2500	0.7239	0.1705	0.0072	0.7225	2.6760
	7.2600	0.7249	0.1539	0.0065	0.7234	2.6795
	7.2700	0.7260	0.1419	0.0060	0.7245	2.6836
	7.2800	0.7271	0.1523	0.0064	0.7256	2.6875
	7.2900	0.7280	0.1771	0.0074	0.7265	2.6909
	7.3000	0.7289	0.1876	0.0079	0.7275	2.6944
	7.3100	0.7299	0.1580	0.0066	0.7285	2.6981
	7.3200	0.7309	0.1248	0.0052	0.7294	2.7016
	7.3300	0.7318	0.1356	0.0057	0.7304	2.7051
	7.3400	0.7328	0.1592	0.0067	0.7314	2.7088
	7.3500	0.7339	0.1824	0.0077	0.7324	2.7128
	7.3600	0.7350	0.2113	0.0089	0.7335	2.7167
	7.3700	0.7359	0.2047	0.0086	0.7344	2.7203
	7.3800	0.7369	0.1613	0.0068	0.7354	2.7240
	7.3900	0.7380	0.1722	0.0072	0.7365	2.7278
	7.4000	0.7390	0.2041	0.0086	0.7375	2.7316
	7.4100	0.7399	0.2070	0.0087	0.7385	2.7352
	7.4200	0.7409	0.1768	0.0074	0.7395	2.7389
	7.4300	0.7419	0.1632	0.0069	0.7404	2.7424
	7.4400	0.7429	0.1844	0.0077	0.7414	2.7460
	7.4500	0.7439	0.1930	0.0081	0.7424	2.7497
	7.4600	0.7449	0.1878	0.0079	0.7434	2.7536
	7.4700	0.7459	0.1921	0.0081	0.7445	2.7573
	7.4800	0.7469	0.2109	0.0089	0.7454	2.7609
	7.4900	0.7478	0.2160	0.0091	0.7464	2.7644
	7.5000	0.7489	0.2107	0.0088	0.7474	2.7682
	7.5100	0.7499	0.2225	0.0093	0.7485	2.7722
	7.5200	0.7510	0.1966	0.0083	0.7495	2.7760
	7.5300	0.7519	0.1843	0.0077	0.7504	2.7795
	7.5400	0.7529	0.1714	0.0072	0.7514	2.7831
	7.5500	0.7539	0.1941	0.0082	0.7524	2.7868
	7.5600	0.7549	0.2244	0.0094	0.7534	2.7905
	7.5700	0.7559	0.2330	0.0098	0.7544	2.7942
	7.5800	0.7570	0.2289	0.0096	0.7555	2.7982
	7.5900	0.7580	0.1988	0.0083	0.7565	2.8021
	7.6000	0.7590	0.1827	0.0077	0.7575	2.8057
	7.6100	0.7599	0.1908	0.0080	0.7585	2.8092
	7.6200	0.7609	0.1926	0.0081	0.7595	2.8129
	7.6300	0.7619	0.1892	0.0079	0.7605	2.8166
	7.6400	0.7629	0.2135	0.0090	0.7615	2.8204
	7.6500	0.7640	0.2250	0.0094	0.7625	2.8244
	7.6600	0.7651	0.2027	0.0085	0.7636	2.8282
	7.6700	0.7660	0.1679	0.0070	0.7645	2.8316
	7.6800	0.7669	0.1467	0.0062	0.7655	2.8351
	7.6900	0.7680	0.1358	0.0057	0.7665	2.8389
	7.7000	0.7690	0.1262	0.0053	0.7675	2.8427
	7.7100	0.7699	0.1555	0.0065	0.7685	2.8462
	7.7200	0.7710	0.1765	0.0074	0.7695	2.8501
	7.7300	0.7720	0.1894	0.0080	0.7705	2.8539
	7.7400	0.7730	0.1676	0.0070	0.7715	2.8576
	7.7500	0.7740	0.1478	0.0062	0.7725	2.8613
	7.7600	0.7750	0.1457	0.0061	0.7735	2.8650
	7.7700	0.7760	0.1205	0.0051	0.7745	2.8687
	7.7800	0.7770	0.1257	0.0053	0.7755	2.8724
	7.7900	0.7780	0.1417	0.0060	0.7765	2.8760
	7.8000	0.7790	0.1571	0.0066	0.7775	2.8799
	7.8100	0.7800	0.1426	0.0060	0.7785	2.8836
	7.8200	0.7809	0.1346	0.0057	0.7795	2.8871
	7.8300	0.7819	0.1517	0.0064	0.7804	2.8905
	7.8400	0.7829	0.1908	0.0080	0.7814	2.8943
	7.8500	0.7839	0.2136	0.0090	0.7825	2.8982
	7.8600	0.7849	0.2198	0.0092	0.7835	2.9018
	7.8700	0.7859	0.1958	0.0082	0.7844	2.9054
	7.8800	0.7869	0.1802	0.0076	0.7854	2.9091
	7.8900	0.7879	0.2025	0.0085	0.7864	2.9128
	7.9000	0.7889	0.2328	0.0098	0.7874	2.9164
	7.9100	0.7899	0.2626	0.0110	0.7884	2.9201
	7.9200	0.7909	0.2493	0.0105	0.7895	2.9240
	7.9300	0.7920	0.2389	0.0100	0.7905	2.9280
	7.9400	0.7930	0.2087	0.0088	0.7915	2.9316
	7.9500	0.7939	0.1730	0.0073	0.7925	2.9352
	7.9600	0.7949	0.1764	0.0074	0.7934	2.9388
	7.9700	0.7959	0.2064	0.0087	0.7945	2.9425
	7.9800	0.7969	0.2091	0.0088	0.7955	2.9463
	7.9900	0.7980	0.2176	0.0091	0.7965	2.9501
	8.0000	0.7990	0.2305	0.0097	0.7975	2.9540
	8.0100	0.8000	0.2641	0.0111	0.7985	2.9575
	8.0200	0.8009	0.2553	0.0107	0.7994	2.9609
	8.0300	0.8019	0.2507	0.0105	0.8004	2.9645
	8.0400	0.8028	0.2364	0.0099	0.8014	2.9682
	8.0500	0.8038	0.2726	0.0114	0.8024	2.9718
	8.0600	0.8048	0.2848	0.0120	0.8034	2.9756
	8.0700	0.8059	0.2713	0.0114	0.8044	2.9794
	8.0800	0.8068	0.2489	0.0105	0.8054	2.9830
	8.0900	0.8078	0.2097	0.0088	0.8063	2.9865
	8.1000	0.8088	0.1864	0.0078	0.8074	2.9904
	8.1100	0.8099	0.1912	0.0080	0.8085	2.9945
	8.1200	0.8109	0.1817	0.0076	0.8095	2.9982
	8.1300	0.8119	0.1758	0.0074	0.8104	3.0017
	8.1400	0.8129	0.1740	0.0073	0.8115	3.0055
	8.1500	0.8140	0.2041	0.0086	0.8125	3.0094
	8.1600	0.8150	0.2000	0.0084	0.8135	3.0131
	8.1700	0.8159	0.1934	0.0081	0.8145	3.0166
	8.1800	0.8169	0.2036	0.0085	0.8155	3.0204
	8.1900	0.8179	0.2136	0.0090	0.8165	3.0241
	8.2000	0.8189	0.2144	0.0090	0.8174	3.0276
	8.2100	0.8198	0.2051	0.0086	0.8184	3.0311
	8.2200	0.8209	0.2058	0.0086	0.8195	3.0352
	8.2300	0.8220	0.2404	0.0101	0.8205	3.0392
	8.2400	0.8230	0.2617	0.0110	0.8216	3.0429
	8.2500	0.8240	0.2564	0.0108	0.8225	3.0465
	8.2600	0.8250	0.2756	0.0116	0.8235	3.0502
	8.2700	0.8259	0.2835	0.0119	0.8244	3.0535
	8.2800	0.8268	0.2845	0.0119	0.8253	3.0569
	8.2900	0.8278	0.2385	0.0100	0.8263	3.0606
	8.3000	0.8288	0.1899	0.0080	0.8274	3.0644
	8.3100	0.8299	0.1589	0.0067	0.8284	3.0682
	8.3200	0.8308	0.1404	0.0059	0.8294	3.0719
	8.3300	0.8318	0.1224	0.0051	0.8304	3.0755
	8.3400	0.8328	0.1183	0.0050	0.8314	3.0792
	8.3500	0.8338	0.1603	0.0067	0.8323	3.0829
	8.3600	0.8348	0.2098	0.0088	0.8334	3.0866
	8.3700	0.8359	0.2432	0.0102	0.8344	3.0904
	8.3800	0.8369	0.2534	0.0106	0.8354	3.0943
	8.3900	0.8379	0.2571	0.0108	0.8364	3.0980
	8.4000	0.8389	0.2500	0.0105	0.8374	3.1018
	8.4100	0.8399	0.2323	0.0098	0.8385	3.1055
	8.4200	0.8410	0.2204	0.0093	0.8395	3.1093
	8.4300	0.8420	0.2398	0.0101	0.8405	3.1130
	8.4400	0.8429	0.2454	0.0103	0.8414	3.1165
	8.4500	0.8439	0.2020	0.0085	0.8424	3.1202
	8.4600	0.8449	0.2022	0.0085	0.8434	3.1238
	8.4700	0.8458	0.2086	0.0088	0.8443	3.1273
	8.4800	0.8468	0.1919	0.0081	0.8454	3.1311
	8.4900	0.8479	0.1783	0.0075	0.8464	3.1351
	8.5000	0.8489	0.1822	0.0076	0.8475	3.1389
	8.5100	0.8499	0.1679	0.0071	0.8484	3.1424
	8.5200	0.8509	0.1840	0.0077	0.8494	3.1461
	8.5300	0.8519	0.2146	0.0090	0.8505	3.1500
	8.5400	0.8529	0.2180	0.0092	0.8514	3.1536
	8.5500	0.8539	0.2119	0.0089	0.8524	3.1572
	8.5600	0.8549	0.2020	0.0085	0.8534	3.1610
	8.5700	0.8560	0.2001	0.0084	0.8545	3.1649
	8.5800	0.8570	0.2062	0.0087	0.8555	3.1686
	8.5900	0.8579	0.2368	0.0099	0.8564	3.1721
	8.6000	0.8589	0.2410	0.0101	0.8574	3.1759
	8.6100	0.8599	0.2406	0.0101	0.8584	3.1795
	8.6200	0.8609	0.2420	0.0102	0.8594	3.1831
	8.6300	0.8619	0.2324	0.0098	0.8604	3.1869
	8.6400	0.8629	0.2246	0.0094	0.8615	3.1908
	8.6500	0.8640	0.2228	0.0094	0.8625	3.1946
	8.6600	0.8649	0.2203	0.0093	0.8635	3.1982
	8.6700	0.8659	0.2175	0.0091	0.8645	3.2018
	8.6800	0.8670	0.2205	0.0093	0.8655	3.2057
	8.6900	0.8680	0.2379	0.0100	0.8665	3.2095
	8.7000	0.8690	0.2505	0.0105	0.8675	3.2132
	8.7100	0.8700	0.2488	0.0104	0.8685	3.2169
	8.7200	0.8710	0.2511	0.0105	0.8695	3.2206
	8.7300	0.8720	0.2660	0.0112	0.8705	3.2241
	8.7400	0.8730	0.2592	0.0109	0.8715	3.2278
	8.7500	0.8740	0.2578	0.0108	0.8726	3.2318
	8.7600	0.8751	0.2486	0.0104	0.8736	3.2356
	8.7700	0.8761	0.2520	0.0106	0.8746	3.2393
	8.7800	0.8771	0.2448	0.0103	0.8756	3.2431
	8.7900	0.8781	0.2457	0.0103	0.8767	3.2470
	8.8000	0.8792	0.2790	0.0117	0.8777	3.2510
	8.8100	0.8806	0.3011	0.0126	0.8791	3.2561
	8.8200	0.8825	0.2426	0.0102	0.8811	3.2633
	8.8300	0.8846	0.1912	0.0080	0.8831	3.2709
	8.8400	0.8863	0.1792	0.0075	0.8848	3.2772
	8.8500	0.8876	0.2073	0.0087	0.8861	3.2820
	8.8600	0.8886	0.2231	0.0094	0.8872	3.2859
	8.8700	0.8895	0.1982	0.0083	0.8880	3.2890
	8.8800	0.8902	0.1685	0.0071	0.8887	3.2917
	8.8900	0.8910	0.1878	0.0079	0.8895	3.2946
	8.9000	0.8918	0.2335	0.0098	0.8903	3.2977
	8.9100	0.8927	0.2453	0.0103	0.8912	3.3010
	8.9200	0.8936	0.2447	0.0103	0.8921	3.3043
	8.9300	0.8945	0.2470	0.0104	0.8931	3.3077
	8.9400	0.8954	0.2687	0.0113	0.8939	3.3111
	8.9500	0.8963	0.2634	0.0111	0.8948	3.3143
	8.9600	0.8972	0.2204	0.0093	0.8958	3.3178
	8.9700	0.8982	0.2095	0.0088	0.8968	3.3215
	8.9800	0.8992	0.2241	0.0094	0.8977	3.3249
	8.9900	0.9001	0.2211	0.0093	0.8986	3.3282
	9.0000	0.9010	0.1973	0.0083	0.8995	3.3317
	9.0100	0.9020	0.1687	0.0071	0.9005	3.3353
	9.0200	0.9029	0.1981	0.0083	0.9014	3.3388
	9.0300	0.9039	0.2324	0.0098	0.9024	3.3423
	9.0400	0.9049	0.2300	0.0097	0.9034	3.3460
	9.0500	0.9059	0.2409	0.0101	0.9044	3.3497
	9.0600	0.9068	0.2429	0.0102	0.9054	3.3534
	9.0700	0.9078	0.2491	0.0105	0.9063	3.3569
	9.0800	0.9088	0.2248	0.0094	0.9073	3.3605
	9.0900	0.9097	0.2113	0.0089	0.9082	3.3638
	9.1000	0.9106	0.2199	0.0092	0.9091	3.3673
	9.1100	0.9116	0.2087	0.0088	0.9101	3.3711
	9.1200	0.9126	0.2123	0.0089	0.9111	3.3747
	9.1300	0.9136	0.1705	0.0072	0.9121	3.3783
	9.1400	0.9146	0.1794	0.0075	0.9131	3.3820
	9.1500	0.9156	0.2104	0.0088	0.9142	3.3859
	9.1600	0.9166	0.2318	0.0097	0.9151	3.3895
	9.1700	0.9176	0.2619	0.0110	0.9161	3.3931
	9.1800	0.9186	0.2647	0.0111	0.9171	3.3968
	9.1900	0.9196	0.2754	0.0116	0.9181	3.4005
	9.2000	0.9205	0.2863	0.0120	0.9190	3.4039
	9.2100	0.9214	0.2562	0.0108	0.9199	3.4073
	9.2200	0.9224	0.2150	0.0090	0.9209	3.4110
	9.2300	0.9234	0.1710	0.0072	0.9220	3.4148
	9.2400	0.9244	0.1936	0.0081	0.9229	3.4184
	9.2500	0.9254	0.2198	0.0092	0.9239	3.4221
	9.2600	0.9265	0.2371	0.0100	0.9250	3.4260
	9.2700	0.9275	0.2755	0.0116	0.9260	3.4297
	9.2800	0.9284	0.2854	0.0120	0.9269	3.4333
	9.2900	0.9294	0.2464	0.0103	0.9279	3.4369
	9.3000	0.9304	0.2170	0.0091	0.9289	3.4405
	9.3100	0.9314	0.1815	0.0076	0.9299	3.4442
	9.3200	0.9324	0.1630	0.0068	0.9309	3.4479
	9.3300	0.9334	0.1627	0.0068	0.9319	3.4517
	9.3400	0.9343	0.1889	0.0079	0.9329	3.4552
	9.3500	0.9353	0.2092	0.0088	0.9338	3.4586
	9.3600	0.9362	0.2152	0.0090	0.9348	3.4622
	9.3700	0.9373	0.2172	0.0091	0.9358	3.4662
	9.3800	0.9383	0.2089	0.0088	0.9368	3.4698
	9.3900	0.9393	0.2185	0.0092	0.9378	3.4735
	9.4000	0.9403	0.2406	0.0101	0.9388	3.4773
	9.4100	0.9413	0.2591	0.0109	0.9399	3.4811
	9.4200	0.9423	0.2641	0.0111	0.9408	3.4846
	9.4300	0.9432	0.2463	0.0103	0.9417	3.4881
	9.4400	0.9442	0.2248	0.0094	0.9428	3.4919
	9.4500	0.9453	0.2295	0.0096	0.9438	3.4957
	9.4600	0.9462	0.2441	0.0103	0.9447	3.4992
	9.4700	0.9471	0.2388	0.0100	0.9457	3.5026
	9.4800	0.9482	0.2389	0.0100	0.9467	3.5064
	9.4900	0.9492	0.2526	0.0106	0.9477	3.5103
	9.5000	0.9502	0.2609	0.0110	0.9487	3.5140
	9.5100	0.9512	0.2564	0.0108	0.9497	3.5177
	9.5200	0.9522	0.2308	0.0097	0.9508	3.5215
	9.5300	0.9532	0.2284	0.0096	0.9517	3.5251
	9.5400	0.9542	0.2202	0.0092	0.9527	3.5286
	9.5500	0.9552	0.2078	0.0087	0.9537	3.5325
	9.5600	0.9562	0.1945	0.0082	0.9548	3.5363
	9.5700	0.9572	0.2125	0.0089	0.9557	3.5397
	9.5800	0.9581	0.2540	0.0107	0.9566	3.5431
	9.5900	0.9591	0.2865	0.0120	0.9576	3.5469
	9.6000	0.9601	0.3088	0.0130	0.9586	3.5507
	9.6100	0.9611	0.2929	0.0123	0.9596	3.5542
	9.6200	0.9621	0.2482	0.0104	0.9606	3.5579
	9.6300	0.9631	0.2227	0.0093	0.9616	3.5617
	9.6400	0.9641	0.2308	0.0097	0.9626	3.5655
	9.6500	0.9651	0.2028	0.0085	0.9636	3.5690
	9.6600	0.9661	0.1871	0.0079	0.9646	3.5728
	9.6700	0.9671	0.2138	0.0090	0.9657	3.5767
	9.6800	0.9681	0.2257	0.0095	0.9666	3.5802
	9.6900	0.9690	0.2412	0.0101	0.9676	3.5837
	9.7000	0.9700	0.2521	0.0106	0.9686	3.5875
	9.7100	0.9711	0.2554	0.0107	0.9696	3.5912
	9.7200	0.9720	0.2568	0.0108	0.9706	3.5949
	9.7300	0.9730	0.2380	0.0100	0.9716	3.5985
	9.7400	0.9741	0.2603	0.0109	0.9726	3.6023
	9.7500	0.9751	0.2669	0.0112	0.9736	3.6061
	9.7600	0.9760	0.2901	0.0122	0.9746	3.6096
	9.7700	0.9770	0.2851	0.0120	0.9755	3.6133
	9.7800	0.9780	0.2504	0.0105	0.9765	3.6169
	9.7900	0.9789	0.2193	0.0092	0.9774	3.6203
	9.8000	0.9799	0.2156	0.0091	0.9784	3.6239
	9.8100	0.9810	0.2099	0.0088	0.9795	3.6279
	9.8200	0.9820	0.1864	0.0078	0.9805	3.6317
	9.8300	0.9829	0.1848	0.0078	0.9815	3.6352
	9.8400	0.9840	0.2206	0.0093	0.9825	3.6390
	9.8500	0.9850	0.2652	0.0111	0.9835	3.6428
	9.8600	0.9860	0.3105	0.0130	0.9845	3.6465
	9.8700	0.9869	0.3037	0.0128	0.9855	3.6500
	9.8800	0.9879	0.2743	0.0115	0.9865	3.6537
	9.8900	0.9890	0.2600	0.0109	0.9875	3.6575
	9.9000	0.9900	0.2437	0.0102	0.9885	3.6612
	9.9100	0.9909	0.2363	0.0099	0.9894	3.6647
	9.9200	0.9919	0.2130	0.0089	0.9905	3.6685
	9.9300	0.9930	0.1959	0.0082	0.9915	3.6724
	9.9400	0.9939	0.2015	0.0085	0.9925	3.6759
	9.9500	0.9949	0.2355	0.0099	0.9934	3.6796
	9.9600	0.9959	0.2491	0.0105	0.9945	3.6833
	9.9700	0.9969	0.2384	0.0100	0.9954	3.6868
	9.9800	0.9978	0.2336	0.0098	0.9963	3.6901
	9.9900	0.9987	0.2263	0.0095	0.9973	3.6938
	10.0000	0.9998	0.2206	0.0093	0.9983	3.6976
	10.0100	1.0008	0.2415	0.0101	0.9993	3.7014
	10.0200	1.0018	0.2408	0.0101	1.0003	3.7051
	10.0300	1.0028	0.2372	0.0100	1.0013	3.7088
	10.0400	1.0038	0.2363	0.0099	1.0023	3.7124
	10.0500	1.0047	0.2156	0.0091	1.0033	3.7160
	10.0600	1.0058	0.2316	0.0097	1.0043	3.7198
	10.0700	1.0068	0.2593	0.0109	1.0053	3.7235
	10.0800	1.0077	0.2450	0.0103	1.0063	3.7270
	10.0900	1.0087	0.2067	0.0087	1.0072	3.7304
	10.1000	1.0097	0.2041	0.0086	1.0082	3.7343
	10.1100	1.0108	0.2275	0.0096	1.0093	3.7383
	10.1200	1.0118	0.2360	0.0099	1.0103	3.7420
	10.1300	1.0127	0.2438	0.0102	1.0113	3.7456
	10.1400	1.0138	0.2392	0.0100	1.0123	3.7494
	10.1500	1.0148	0.2187	0.0092	1.0133	3.7532
	10.1600	1.0157	0.2016	0.0085	1.0143	3.7567
	10.1700	1.0167	0.1785	0.0075	1.0152	3.7603
	10.1800	1.0177	0.1778	0.0075	1.0162	3.7640
	10.1900	1.0187	0.1878	0.0079	1.0173	3.7678
	10.2000	1.0197	0.2029	0.0085	1.0182	3.7713
	10.2100	1.0207	0.2257	0.0095	1.0192	3.7749
	10.2200	1.0217	0.2549	0.0107	1.0202	3.7787
	10.2300	1.0227	0.2836	0.0119	1.0212	3.7824
	10.2400	1.0237	0.2920	0.0123	1.0222	3.7861
	10.2500	1.0247	0.2883	0.0121	1.0232	3.7898
	10.2600	1.0256	0.2808	0.0118	1.0241	3.7932
	10.2700	1.0266	0.2565	0.0108	1.0251	3.7968
	10.2800	1.0276	0.2349	0.0099	1.0261	3.8005
	10.2900	1.0286	0.2360	0.0099	1.0271	3.8044
	10.3000	1.0296	0.2280	0.0096	1.0282	3.8082
	10.3100	1.0307	0.2168	0.0091	1.0292	3.8120
	10.3200	1.0317	0.2170	0.0091	1.0302	3.8157
	10.3300	1.0327	0.2304	0.0097	1.0312	3.8194
	10.3400	1.0336	0.2278	0.0096	1.0322	3.8230
	10.3500	1.0346	0.2250	0.0094	1.0331	3.8265
	10.3600	1.0356	0.2129	0.0089	1.0341	3.8301
	10.3700	1.0366	0.2027	0.0085	1.0351	3.8340
	10.3800	1.0376	0.1945	0.0082	1.0362	3.8378
	10.3900	1.0386	0.1992	0.0084	1.0371	3.8414
	10.4000	1.0396	0.2191	0.0092	1.0381	3.8451
	10.4100	1.0406	0.2619	0.0110	1.0391	3.8488
	10.4200	1.0416	0.3072	0.0129	1.0401	3.8524
	10.4300	1.0426	0.3169	0.0133	1.0411	3.8561
	10.4400	1.0436	0.3189	0.0134	1.0421	3.8599
	10.4500	1.0446	0.3255	0.0137	1.0431	3.8636
	10.4600	1.0456	0.3182	0.0134	1.0441	3.8672
	10.4700	1.0465	0.2933	0.0123	1.0451	3.8708
	10.4800	1.0475	0.2761	0.0116	1.0461	3.8744
	10.4900	1.0485	0.2584	0.0109	1.0471	3.8782
	10.5000	1.0495	0.2349	0.0099	1.0481	3.8819
	10.5100	1.0505	0.2142	0.0090	1.0491	3.8856
	10.5200	1.0516	0.1957	0.0082	1.0501	3.8893
	10.5300	1.0525	0.1949	0.0082	1.0511	3.8930
	10.5400	1.0535	0.2263	0.0095	1.0520	3.8966
	10.5500	1.0545	0.2650	0.0111	1.0530	3.9003
	10.5600	1.0555	0.2708	0.0114	1.0540	3.9040
	10.5700	1.0565	0.2435	0.0102	1.0550	3.9075
	10.5800	1.0575	0.2068	0.0087	1.0560	3.9112
	10.5900	1.0585	0.1884	0.0079	1.0570	3.9151
	10.6000	1.0595	0.1981	0.0083	1.0580	3.9186
	10.6100	1.0604	0.2179	0.0091	1.0589	3.9221
	10.6200	1.0614	0.2277	0.0096	1.0600	3.9259
	10.6300	1.0625	0.2116	0.0089	1.0610	3.9299
	10.6400	1.0635	0.2224	0.0093	1.0620	3.9335
	10.6500	1.0645	0.2206	0.0093	1.0630	3.9371
	10.6600	1.0655	0.2218	0.0093	1.0640	3.9409
	10.6700	1.0665	0.2272	0.0095	1.0650	3.9447
	10.6800	1.0674	0.2392	0.0100	1.0660	3.9482
	10.6900	1.0684	0.2578	0.0108	1.0669	3.9517
	10.7000	1.0695	0.2570	0.0108	1.0680	3.9557
	10.7100	1.0705	0.2594	0.0109	1.0690	3.9596
	10.7200	1.0714	0.2221	0.0093	1.0700	3.9630
	10.7300	1.0724	0.1940	0.0081	1.0709	3.9665
	10.7400	1.0734	0.1816	0.0076	1.0719	3.9703
	10.7500	1.0744	0.1932	0.0081	1.0730	3.9741
	10.7600	1.0754	0.2232	0.0094	1.0739	3.9777
	10.7700	1.0764	0.2508	0.0105	1.0749	3.9814
	10.7800	1.0774	0.2543	0.0107	1.0760	3.9852
	10.7900	1.0784	0.2274	0.0095	1.0769	3.9888
	10.8000	1.0794	0.2043	0.0086	1.0779	3.9924
	10.8100	1.0804	0.2201	0.0092	1.0789	3.9962
	10.8200	1.0814	0.2418	0.0102	1.0800	4.0001
	10.8300	1.0824	0.2373	0.0100	1.0809	4.0037
	10.8400	1.0834	0.2631	0.0111	1.0819	4.0072
	10.8500	1.0843	0.2909	0.0122	1.0829	4.0108
	10.8600	1.0853	0.2821	0.0118	1.0838	4.0142
	10.8700	1.0863	0.2670	0.0112	1.0848	4.0179
	10.8800	1.0873	0.2453	0.0103	1.0859	4.0219
	10.8900	1.0884	0.2314	0.0097	1.0870	4.0259
	10.9000	1.0894	0.2280	0.0096	1.0879	4.0296
	10.9100	1.0903	0.2211	0.0093	1.0889	4.0330
	10.9200	1.0913	0.2418	0.0102	1.0898	4.0366
	10.9300	1.0923	0.2803	0.0118	1.0909	4.0404
	10.9400	1.0934	0.2802	0.0118	1.0919	4.0442
	10.9500	1.0943	0.2709	0.0114	1.0929	4.0478
	10.9600	1.0954	0.2492	0.0105	1.0939	4.0518
	10.9700	1.0964	0.2419	0.0102	1.0949	4.0554
	10.9800	1.0973	0.2276	0.0096	1.0959	4.0589
	10.9900	1.0983	0.2241	0.0094	1.0968	4.0625
	11.0000	1.0994	0.2585	0.0109	1.0979	4.0665
	11.0100	1.1004	0.2982	0.0125	1.0989	4.0703
	11.0200	1.1013	0.3099	0.0130	1.0999	4.0738
	11.0300	1.1023	0.3137	0.0132	1.1008	4.0774
	11.0400	1.1033	0.3070	0.0129	1.1019	4.0811
	11.0500	1.1043	0.2970	0.0125	1.1028	4.0846
	11.0600	1.1052	0.2985	0.0125	1.1037	4.0881
	11.0700	1.1062	0.3093	0.0130	1.1048	4.0919
	11.0800	1.1073	0.2577	0.0108	1.1058	4.0958
	11.0900	1.1083	0.2144	0.0090	1.1068	4.0994
	11.1000	1.1093	0.1704	0.0072	1.1078	4.1032
	11.1100	1.1104	0.1717	0.0072	1.1089	4.1072
	11.1200	1.1114	0.2066	0.0087	1.1099	4.1108
	11.1300	1.1123	0.2348	0.0099	1.1108	4.1142
	11.1400	1.1133	0.2470	0.0104	1.1118	4.1180
	11.1500	1.1144	0.2531	0.0106	1.1129	4.1220
	11.1600	1.1154	0.2759	0.0116	1.1139	4.1257
	11.1700	1.1163	0.2988	0.0125	1.1148	4.1292
	11.1800	1.1173	0.2937	0.0123	1.1159	4.1330
	11.1900	1.1183	0.2963	0.0124	1.1169	4.1367
	11.2000	1.1193	0.2692	0.0113	1.1178	4.1402
	11.2100	1.1202	0.2398	0.0101	1.1188	4.1437
	11.2200	1.1212	0.2371	0.0100	1.1198	4.1475
	11.2300	1.1222	0.2434	0.0102	1.1208	4.1512
	11.2400	1.1232	0.2747	0.0115	1.1217	4.1547
	11.2500	1.1242	0.3000	0.0126	1.1228	4.1586
	11.2600	1.1253	0.2864	0.0120	1.1238	4.1625
	11.2700	1.1263	0.2666	0.0112	1.1248	4.1661
	11.2800	1.1272	0.2475	0.0104	1.1257	4.1695
	11.2900	1.1282	0.2174	0.0091	1.1268	4.1734
	11.3000	1.1293	0.2096	0.0088	1.1278	4.1772
	11.3100	1.1302	0.2290	0.0096	1.1287	4.1807
	11.3200	1.1312	0.2503	0.0105	1.1297	4.1843
	11.3300	1.1322	0.2669	0.0112	1.1308	4.1882
	11.3400	1.1332	0.2547	0.0107	1.1318	4.1919
	11.3500	1.1342	0.2307	0.0097	1.1327	4.1955
	11.3600	1.1352	0.2444	0.0103	1.1337	4.1992
	11.3700	1.1363	0.2604	0.0109	1.1348	4.2031
	11.3800	1.1373	0.2950	0.0124	1.1358	4.2070
	11.3900	1.1383	0.3231	0.0136	1.1368	4.2105
	11.4000	1.1392	0.3167	0.0133	1.1378	4.2141
	11.4100	1.1402	0.2872	0.0121	1.1388	4.2178
	11.4200	1.1412	0.2516	0.0106	1.1397	4.2214
	11.4300	1.1422	0.2400	0.0101	1.1407	4.2251
	11.4400	1.1432	0.2492	0.0105	1.1418	4.2289
	11.4500	1.1443	0.2736	0.0115	1.1428	4.2328
	11.4600	1.1452	0.3147	0.0132	1.1437	4.2362
	11.4700	1.1462	0.3255	0.0137	1.1447	4.2399
	11.4800	1.1473	0.3191	0.0134	1.1458	4.2438
	11.4900	1.1483	0.2988	0.0125	1.1468	4.2475
	11.5000	1.1492	0.2868	0.0120	1.1477	4.2509
	11.5100	1.1502	0.2805	0.0118	1.1487	4.2548
	11.5200	1.1513	0.2787	0.0117	1.1498	4.2587
	11.5300	1.1522	0.3076	0.0129	1.1508	4.2622
	11.5400	1.1532	0.3115	0.0131	1.1517	4.2658
	11.5500	1.1542	0.3088	0.0130	1.1527	4.2696
	11.5600	1.1552	0.3083	0.0129	1.1537	4.2731
	11.5700	1.1561	0.2883	0.0121	1.1546	4.2767
	11.5800	1.1571	0.2904	0.0122	1.1557	4.2805
	11.5900	1.1582	0.3195	0.0134	1.1567	4.2844
	11.6000	1.1592	0.3280	0.0138	1.1577	4.2881
	11.6100	1.1602	0.3010	0.0126	1.1587	4.2916
	11.6200	1.1612	0.2662	0.0112	1.1597	4.2954
	11.6300	1.1622	0.2403	0.0101	1.1608	4.2993
	11.6400	1.1632	0.2482	0.0104	1.1618	4.3030
	11.6500	1.1642	0.2665	0.0112	1.1627	4.3065
	11.6600	1.1652	0.2669	0.0112	1.1637	4.3103
	11.6700	1.1662	0.2528	0.0106	1.1647	4.3138
	11.6800	1.1671	0.2679	0.0113	1.1656	4.3171
	11.6900	1.1680	0.2768	0.0116	1.1665	4.3207
	11.7000	1.1691	0.2538	0.0107	1.1676	4.3247
	11.7100	1.1701	0.2248	0.0094	1.1687	4.3286
	11.7200	1.1712	0.2110	0.0089	1.1697	4.3323
	11.7300	1.1722	0.2311	0.0097	1.1707	4.3360
	11.7400	1.1732	0.2189	0.0092	1.1717	4.3398
	11.7500	1.1741	0.2367	0.0099	1.1727	4.3433
	11.7600	1.1751	0.2496	0.0105	1.1737	4.3470
	11.7700	1.1762	0.2551	0.0107	1.1747	4.3509
	11.7800	1.1772	0.2534	0.0106	1.1757	4.3547
	11.7900	1.1781	0.2428	0.0102	1.1766	4.3581
	11.8000	1.1791	0.2407	0.0101	1.1776	4.3618
	11.8100	1.1801	0.2430	0.0102	1.1787	4.3656
	11.8200	1.1812	0.2732	0.0115	1.1797	4.3696
	11.8300	1.1821	0.2910	0.0122	1.1807	4.3730
	11.8400	1.1831	0.3125	0.0131	1.1817	4.3767
	11.8500	1.1842	0.3107	0.0130	1.1827	4.3807
	11.8600	1.1852	0.2990	0.0126	1.1837	4.3844
	11.8700	1.1861	0.2728	0.0115	1.1846	4.3877
	11.8800	1.1871	0.2464	0.0103	1.1856	4.3913
	11.8900	1.1881	0.2412	0.0101	1.1866	4.3951
	11.9000	1.1890	0.2599	0.0109	1.1876	4.3986
	11.9100	1.1900	0.2911	0.0122	1.1886	4.4023
	11.9200	1.1911	0.2800	0.0118	1.1896	4.4062
	11.9300	1.1921	0.2524	0.0106	1.1906	4.4100
	11.9400	1.1930	0.2459	0.0103	1.1915	4.4133
	11.9500	1.1940	0.2848	0.0120	1.1926	4.4171
	11.9600	1.1951	0.2909	0.0122	1.1936	4.4211
	11.9700	1.1962	0.3141	0.0132	1.1947	4.4250
	11.9800	1.1971	0.3426	0.0144	1.1956	4.4285
	11.9900	1.1981	0.3400	0.0143	1.1966	4.4321
	12.0000	1.1991	0.3353	0.0141	1.1976	4.4359
	12.0100	1.2001	0.3248	0.0136	1.1987	4.4396
	12.0200	1.2011	0.3095	0.0130	1.1996	4.4433
	12.0300	1.2021	0.2976	0.0125	1.2006	4.4470
	12.0400	1.2031	0.2901	0.0122	1.2017	4.4508
	12.0500	1.2041	0.2635	0.0111	1.2026	4.4543
	12.0600	1.2051	0.2289	0.0096	1.2036	4.4579
	12.0700	1.2061	0.2381	0.0100	1.2047	4.4619
	12.0800	1.2072	0.2734	0.0115	1.2057	4.4657
	12.0900	1.2081	0.3027	0.0127	1.2067	4.4693
	12.1000	1.2091	0.2995	0.0126	1.2077	4.4730
	12.1100	1.2102	0.2733	0.0115	1.2087	4.4768
	12.1200	1.2112	0.2495	0.0105	1.2097	4.4805
	12.1300	1.2122	0.2473	0.0104	1.2107	4.4842
	12.1400	1.2132	0.2604	0.0109	1.2117	4.4880
	12.1500	1.2142	0.2683	0.0113	1.2128	4.4919
	12.1600	1.2152	0.2853	0.0120	1.2137	4.4955
	12.1700	1.2161	0.2946	0.0124	1.2147	4.4990
	12.1800	1.2171	0.3005	0.0126	1.2157	4.5026
	12.1900	1.2182	0.2998	0.0126	1.2167	4.5065
	12.2000	1.2191	0.2810	0.0118	1.2177	4.5100
	12.2100	1.2201	0.2663	0.0112	1.2186	4.5136
	12.2200	1.2212	0.2490	0.0105	1.2197	4.5175
	12.2300	1.2222	0.2909	0.0122	1.2207	4.5213
	12.2400	1.2231	0.3284	0.0138	1.2217	4.5248
	12.2500	1.2241	0.3316	0.0139	1.2226	4.5285
	12.2600	1.2251	0.2841	0.0119	1.2237	4.5323
	12.2700	1.2261	0.2640	0.0111	1.2246	4.5359
	12.2800	1.2270	0.2540	0.0107	1.2256	4.5393
	12.2900	1.2280	0.2481	0.0104	1.2266	4.5430
	12.3000	1.2292	0.2457	0.0103	1.2277	4.5472
	12.3100	1.2302	0.2804	0.0118	1.2287	4.5509
	12.3200	1.2311	0.3053	0.0128	1.2296	4.5544
	12.3300	1.2321	0.2994	0.0126	1.2307	4.5582
	12.3400	1.2332	0.3047	0.0128	1.2317	4.5620
	12.3500	1.2341	0.3121	0.0131	1.2326	4.5656
	12.3600	1.2351	0.3100	0.0130	1.2336	4.5690
	12.3700	1.2361	0.3023	0.0127	1.2346	4.5729
	12.3800	1.2371	0.3223	0.0135	1.2356	4.5766
	12.3900	1.2380	0.3472	0.0146	1.2366	4.5800
	12.4000	1.2390	0.3434	0.0144	1.2375	4.5837
	12.4100	1.2401	0.3167	0.0133	1.2386	4.5877
	12.4200	1.2411	0.3360	0.0141	1.2397	4.5915
	12.4300	1.2421	0.3294	0.0138	1.2406	4.5951
	12.4400	1.2431	0.3012	0.0126	1.2416	4.5989
	12.4500	1.2442	0.2754	0.0116	1.2427	4.6027
	12.4600	1.2451	0.2734	0.0115	1.2436	4.6062
	12.4700	1.2460	0.2795	0.0117	1.2446	4.6097
	12.4800	1.2471	0.2577	0.0108	1.2456	4.6136
	12.4900	1.2481	0.2366	0.0099	1.2467	4.6175
	12.5000	1.2491	0.2219	0.0093	1.2476	4.6209
	12.5100	1.2500	0.2229	0.0094	1.2486	4.6245
	12.5200	1.2511	0.2450	0.0103	1.2496	4.6283
	12.5300	1.2520	0.2985	0.0125	1.2506	4.6319
	12.5400	1.2530	0.3156	0.0133	1.2515	4.6354
	12.5500	1.2540	0.2999	0.0126	1.2525	4.6392
	12.5600	1.2550	0.2798	0.0118	1.2536	4.6430
	12.5700	1.2560	0.2726	0.0114	1.2545	4.6466
	12.5800	1.2570	0.2509	0.0105	1.2555	4.6502
	12.5900	1.2580	0.2437	0.0102	1.2565	4.6540
	12.6000	1.2591	0.2697	0.0113	1.2576	4.6581
	12.6100	1.2601	0.2808	0.0118	1.2586	4.6617
	12.6200	1.2610	0.2773	0.0116	1.2596	4.6652
	12.6300	1.2621	0.2596	0.0109	1.2606	4.6691
	12.6400	1.2631	0.2503	0.0105	1.2616	4.6727
	12.6500	1.2640	0.2508	0.0105	1.2625	4.6763
	12.6600	1.2651	0.2408	0.0101	1.2636	4.6802
	12.6700	1.2661	0.2519	0.0106	1.2647	4.6841
	12.6800	1.2671	0.2618	0.0110	1.2656	4.6876
	12.6900	1.2680	0.2899	0.0122	1.2665	4.6911
	12.7000	1.2691	0.2969	0.0125	1.2676	4.6950
	12.7100	1.2701	0.3084	0.0129	1.2687	4.6990
	12.7200	1.2711	0.3076	0.0129	1.2696	4.7025
	12.7300	1.2720	0.3181	0.0134	1.2706	4.7060
	12.7400	1.2731	0.3296	0.0138	1.2717	4.7101
	12.7500	1.2742	0.3161	0.0133	1.2727	4.7139
	12.7600	1.2751	0.3129	0.0131	1.2736	4.7172
	12.7700	1.2760	0.2767	0.0116	1.2745	4.7208
	12.7800	1.2771	0.2436	0.0102	1.2756	4.7246
	12.7900	1.2780	0.2439	0.0102	1.2766	4.7282
	12.8000	1.2790	0.2426	0.0102	1.2775	4.7318
	12.8100	1.2801	0.2892	0.0121	1.2786	4.7358
	12.8200	1.2812	0.3254	0.0137	1.2797	4.7398
	12.8300	1.2821	0.3056	0.0128	1.2806	4.7433
	12.8400	1.2831	0.2809	0.0118	1.2816	4.7468
	12.8500	1.2841	0.2748	0.0115	1.2826	4.7507
	12.8600	1.2851	0.2822	0.0119	1.2836	4.7544
	12.8700	1.2860	0.3129	0.0131	1.2846	4.7579
	12.8800	1.2871	0.2976	0.0125	1.2856	4.7616
	12.8900	1.2881	0.2690	0.0113	1.2867	4.7656
	12.9000	1.2891	0.2750	0.0115	1.2876	4.7692
	12.9100	1.2900	0.2938	0.0123	1.2886	4.7727
	12.9200	1.2911	0.2945	0.0124	1.2896	4.7765
	12.9300	1.2921	0.2841	0.0119	1.2907	4.7804
	12.9400	1.2931	0.2738	0.0115	1.2916	4.7840
	12.9500	1.2940	0.2918	0.0123	1.2926	4.7875
	12.9600	1.2950	0.3157	0.0133	1.2936	4.7912
	12.9700	1.2961	0.3306	0.0139	1.2946	4.7952
	12.9800	1.2971	0.3523	0.0148	1.2956	4.7988
	12.9900	1.2980	0.3889	0.0163	1.2965	4.8022
	13.0000	1.2990	0.3776	0.0159	1.2976	4.8060
	13.0100	1.3001	0.3252	0.0137	1.2986	4.8100
	13.0200	1.3011	0.2958	0.0124	1.2996	4.8136
	13.0300	1.3021	0.2768	0.0116	1.3006	4.8173
	13.0400	1.3031	0.2617	0.0110	1.3016	4.8210
	13.0500	1.3040	0.2700	0.0113	1.3026	4.8245
	13.0600	1.3050	0.3049	0.0128	1.3035	4.8280
	13.0700	1.3060	0.3399	0.0143	1.3045	4.8318
	13.0800	1.3070	0.3444	0.0145	1.3056	4.8356
	13.0900	1.3081	0.3107	0.0130	1.3066	4.8394
	13.1000	1.3090	0.2961	0.0124	1.3076	4.8431
	13.1100	1.3100	0.3123	0.0131	1.3086	4.8468
	13.1200	1.3110	0.3423	0.0144	1.3096	4.8505
	13.1300	1.3120	0.3518	0.0148	1.3105	4.8539
	13.1400	1.3130	0.3491	0.0147	1.3115	4.8577
	13.1500	1.3141	0.3429	0.0144	1.3126	4.8618
	13.1600	1.3151	0.3227	0.0135	1.3137	4.8656
	13.1700	1.3160	0.3248	0.0136	1.3145	4.8689
	13.1800	1.3170	0.3166	0.0133	1.3155	4.8725
	13.1900	1.3181	0.2821	0.0118	1.3166	4.8766
	13.2000	1.3192	0.2648	0.0111	1.3177	4.8806
	13.2100	1.3201	0.2694	0.0113	1.3186	4.8841
	13.2200	1.3211	0.2810	0.0118	1.3196	4.8876
	13.2300	1.3221	0.2815	0.0118	1.3206	4.8913
	13.2400	1.3230	0.2644	0.0111	1.3216	4.8949
	13.2500	1.3240	0.2749	0.0115	1.3225	4.8985
	13.2600	1.3250	0.2914	0.0122	1.3236	4.9023
	13.2700	1.3261	0.2651	0.0111	1.3246	4.9062
	13.2800	1.3270	0.2585	0.0109	1.3256	4.9097
	13.2900	1.3280	0.2585	0.0109	1.3265	4.9133
	13.3000	1.3291	0.2689	0.0113	1.3276	4.9173
	13.3100	1.3301	0.2975	0.0125	1.3286	4.9210
	13.3200	1.3310	0.3200	0.0134	1.3296	4.9245
	13.3300	1.3320	0.3249	0.0136	1.3306	4.9282
	13.3400	1.3331	0.3108	0.0131	1.3316	4.9322
	13.3500	1.3341	0.3160	0.0133	1.3327	4.9360
	13.3600	1.3350	0.3221	0.0135	1.3336	4.9394
	13.3700	1.3360	0.3326	0.0140	1.3345	4.9429
	13.3800	1.3371	0.3250	0.0136	1.3356	4.9468
	13.3900	1.3380	0.3106	0.0130	1.3365	4.9503
	13.4000	1.3390	0.3048	0.0128	1.3375	4.9539
	13.4100	1.3401	0.2962	0.0124	1.3386	4.9579
	13.4200	1.3411	0.3288	0.0138	1.3397	4.9619
	13.4300	1.3421	0.3847	0.0162	1.3406	4.9654
	13.4400	1.3430	0.4024	0.0169	1.3416	4.9690
	13.4500	1.3441	0.3733	0.0157	1.3426	4.9729
	13.4600	1.3451	0.3629	0.0152	1.3437	4.9767
	13.4700	1.3461	0.3713	0.0156	1.3446	4.9802
	13.4800	1.3470	0.3787	0.0159	1.3455	4.9837
	13.4900	1.3481	0.3568	0.0150	1.3466	4.9876
	13.5000	1.3490	0.3471	0.0146	1.3476	4.9912
	13.5100	1.3500	0.3129	0.0131	1.3485	4.9946
	13.5200	1.3510	0.3406	0.0143	1.3495	4.9984
	13.5300	1.3521	0.3721	0.0156	1.3506	5.0024
	13.5400	1.3530	0.3858	0.0162	1.3516	5.0060
	13.5500	1.3540	0.3816	0.0160	1.3525	5.0094
	13.5600	1.3550	0.3806	0.0160	1.3535	5.0133
	13.5700	1.3561	0.3670	0.0154	1.3546	5.0172
	13.5800	1.3570	0.3416	0.0143	1.3555	5.0207
	13.5900	1.3580	0.3179	0.0133	1.3565	5.0244
	13.6000	1.3591	0.3062	0.0129	1.3576	5.0284
	13.6100	1.3601	0.3088	0.0130	1.3586	5.0320
	13.6200	1.3610	0.3225	0.0135	1.3595	5.0355
	13.6300	1.3620	0.3558	0.0149	1.3605	5.0393
	13.6400	1.3631	0.3718	0.0156	1.3616	5.0432
	13.6500	1.3641	0.3873	0.0163	1.3626	5.0468
	13.6600	1.3650	0.3996	0.0168	1.3635	5.0503
	13.6700	1.3660	0.3953	0.0166	1.3645	5.0541
	13.6800	1.3671	0.3920	0.0165	1.3656	5.0580
	13.6900	1.3680	0.3831	0.0161	1.3665	5.0615
	13.7000	1.3689	0.3914	0.0164	1.3675	5.0649
	13.7100	1.3700	0.3781	0.0159	1.3685	5.0688
	13.7200	1.3710	0.3680	0.0155	1.3695	5.0726
	13.7300	1.3720	0.3322	0.0140	1.3705	5.0763
	13.7400	1.3730	0.3005	0.0126	1.3716	5.0801
	13.7500	1.3741	0.2842	0.0119	1.3726	5.0840
	13.7600	1.3750	0.2907	0.0122	1.3735	5.0874
	13.7700	1.3759	0.3020	0.0127	1.3744	5.0907
	13.7800	1.3769	0.3192	0.0134	1.3755	5.0945
	13.7900	1.3780	0.3200	0.0134	1.3765	5.0985
	13.8000	1.3790	0.3342	0.0140	1.3775	5.1020
	13.8100	1.3799	0.3453	0.0145	1.3784	5.1056
	13.8200	1.3810	0.3581	0.0150	1.3795	5.1096
	13.8300	1.3820	0.3400	0.0143	1.3805	5.1132
	13.8400	1.3829	0.3331	0.0140	1.3814	5.1166
	13.8500	1.3839	0.3204	0.0135	1.3825	5.1205
	13.8600	1.3851	0.3180	0.0134	1.3836	5.1247
	13.8700	1.3861	0.3348	0.0141	1.3846	5.1283
	13.8800	1.3869	0.3345	0.0140	1.3855	5.1316
	13.8900	1.3880	0.2966	0.0125	1.3865	5.1355
	13.9000	1.3891	0.2735	0.0115	1.3876	5.1396
	13.9100	1.3901	0.3075	0.0129	1.3886	5.1431
	13.9200	1.3910	0.3320	0.0139	1.3895	5.1464
	13.9300	1.3920	0.3302	0.0139	1.3905	5.1502
	13.9400	1.3930	0.3431	0.0144	1.3915	5.1540
	13.9500	1.3939	0.3547	0.0149	1.3925	5.1575
	13.9600	1.3949	0.3687	0.0155	1.3934	5.1611
	13.9700	1.3960	0.3548	0.0149	1.3945	5.1651
	13.9800	1.3970	0.3729	0.0157	1.3956	5.1689
	13.9900	1.3980	0.3803	0.0160	1.3965	5.1724
	14.0000	1.3990	0.3697	0.0155	1.3975	5.1762
	14.0100	1.4001	0.3446	0.0145	1.3986	5.1803
	14.0200	1.4012	0.3609	0.0152	1.3997	5.1842
	14.0300	1.4021	0.3748	0.0157	1.4006	5.1877
	14.0400	1.4030	0.3794	0.0159	1.4016	5.1912
	14.0500	1.4041	0.3772	0.0158	1.4026	5.1950
	14.0600	1.4050	0.3817	0.0160	1.4035	5.1985
	14.0700	1.4059	0.3477	0.0146	1.4045	5.2020
	14.0800	1.4070	0.3005	0.0126	1.4055	5.2058
	14.0900	1.4080	0.2852	0.0120	1.4065	5.2096
	14.1000	1.4089	0.2985	0.0125	1.4075	5.2131
	14.1100	1.4099	0.3162	0.0133	1.4084	5.2167
	14.1200	1.4109	0.3517	0.0148	1.4095	5.2205
	14.1300	1.4120	0.3656	0.0154	1.4105	5.2243
	14.1400	1.4129	0.3320	0.0139	1.4115	5.2279
	14.1500	1.4140	0.3085	0.0130	1.4125	5.2317
	14.1600	1.4151	0.3406	0.0143	1.4136	5.2357
	14.1700	1.4160	0.3646	0.0153	1.4146	5.2394
	14.1800	1.4170	0.3514	0.0148	1.4155	5.2428
	14.1900	1.4179	0.3442	0.0145	1.4165	5.2464
	14.2000	1.4190	0.3753	0.0158	1.4175	5.2502
	14.2100	1.4199	0.3974	0.0167	1.4184	5.2536
	14.2200	1.4209	0.3847	0.0162	1.4194	5.2572
	14.2300	1.4219	0.3875	0.0163	1.4205	5.2612
	14.2400	1.4230	0.3807	0.0160	1.4215	5.2651
	14.2500	1.4240	0.3653	0.0153	1.4225	5.2688
	14.2600	1.4250	0.3229	0.0136	1.4235	5.2725
	14.2700	1.4260	0.3301	0.0139	1.4245	5.2763
	14.2800	1.4270	0.3485	0.0146	1.4255	5.2799
	14.2900	1.4279	0.3650	0.0153	1.4264	5.2833
	14.3000	1.4289	0.3772	0.0158	1.4274	5.2870
	14.3100	1.4300	0.3413	0.0143	1.4285	5.2910
	14.3200	1.4310	0.3370	0.0141	1.4295	5.2946
	14.3300	1.4319	0.3483	0.0146	1.4304	5.2981
	14.3400	1.4329	0.3593	0.0151	1.4314	5.3018
	14.3500	1.4340	0.3613	0.0152	1.4325	5.3057
	14.3600	1.4349	0.3675	0.0154	1.4335	5.3093
	14.3700	1.4359	0.3702	0.0155	1.4344	5.3130
	14.3800	1.4370	0.3687	0.0155	1.4355	5.3168
	14.3900	1.4379	0.3969	0.0167	1.4364	5.3204
	14.4000	1.4389	0.4104	0.0172	1.4374	5.3239
	14.4100	1.4399	0.4167	0.0175	1.4384	5.3277
	14.4200	1.4409	0.4117	0.0173	1.4395	5.3315
	14.4300	1.4420	0.3980	0.0167	1.4405	5.3354
	14.4400	1.4429	0.3743	0.0157	1.4415	5.3389
	14.4500	1.4439	0.3663	0.0154	1.4424	5.3425
	14.4600	1.4449	0.3592	0.0151	1.4434	5.3463
	14.4700	1.4459	0.3718	0.0156	1.4444	5.3498
	14.4800	1.4468	0.3791	0.0159	1.4454	5.3534
	14.4900	1.4479	0.3589	0.0151	1.4464	5.3574
	14.5000	1.4491	0.3278	0.0138	1.4476	5.3617
	14.5100	1.4500	0.3093	0.0130	1.4486	5.3653
	14.5200	1.4510	0.2888	0.0121	1.4495	5.3688
	14.5300	1.4520	0.3004	0.0126	1.4505	5.3724
	14.5400	1.4530	0.3515	0.0148	1.4515	5.3761
	14.5500	1.4539	0.4099	0.0172	1.4524	5.3796
	14.5600	1.4549	0.4142	0.0174	1.4534	5.3832
	14.5700	1.4560	0.4003	0.0168	1.4545	5.3873
	14.5800	1.4570	0.3737	0.0157	1.4556	5.3912
	14.5900	1.4580	0.3702	0.0155	1.4565	5.3946
	14.6000	1.4589	0.3723	0.0156	1.4574	5.3982
	14.6100	1.4600	0.3645	0.0153	1.4585	5.4021
	14.6200	1.4610	0.3711	0.0156	1.4595	5.4058
	14.6300	1.4619	0.3739	0.0157	1.4604	5.4092
	14.6400	1.4629	0.3692	0.0155	1.4614	5.4130
	14.6500	1.4640	0.3679	0.0154	1.4626	5.4171
	14.6600	1.4650	0.3874	0.0163	1.4635	5.4207
	14.6700	1.4659	0.4129	0.0173	1.4644	5.4240
	14.6800	1.4669	0.4115	0.0173	1.4655	5.4279
	14.6900	1.4680	0.4212	0.0177	1.4665	5.4318
	14.7000	1.4689	0.4046	0.0170	1.4675	5.4353
	14.7100	1.4699	0.3645	0.0153	1.4685	5.4390
	14.7200	1.4710	0.3363	0.0141	1.4696	5.4430
	14.7300	1.4720	0.3240	0.0136	1.4706	5.4467
	14.7400	1.4730	0.3166	0.0133	1.4715	5.4503
	14.7500	1.4740	0.3307	0.0139	1.4726	5.4542
	14.7600	1.4751	0.3208	0.0135	1.4736	5.4581
	14.7700	1.4760	0.3176	0.0133	1.4746	5.4615
	14.7800	1.4769	0.3392	0.0142	1.4755	5.4649
	14.7900	1.4779	0.3446	0.0145	1.4765	5.4687
	14.8000	1.4790	0.3454	0.0145	1.4775	5.4726
	14.8100	1.4800	0.3628	0.0152	1.4785	5.4762
	14.8200	1.4810	0.3596	0.0151	1.4795	5.4799
	14.8300	1.4820	0.3196	0.0134	1.4805	5.4837
	14.8400	1.4830	0.3017	0.0127	1.4815	5.4873
	14.8500	1.4839	0.2978	0.0125	1.4824	5.4908
	14.8600	1.4849	0.3273	0.0137	1.4834	5.4944
	14.8700	1.4860	0.3480	0.0146	1.4845	5.4984
	14.8800	1.4870	0.3566	0.0150	1.4855	5.5021
	14.8900	1.4879	0.3639	0.0153	1.4865	5.5057
	14.9000	1.4890	0.3702	0.0155	1.4875	5.5095
	14.9100	1.4900	0.3836	0.0161	1.4885	5.5133
	14.9200	1.4909	0.4148	0.0174	1.4895	5.5168
	14.9300	1.4919	0.4246	0.0178	1.4904	5.5202
	14.9400	1.4929	0.3943	0.0166	1.4915	5.5242
	14.9500	1.4940	0.3571	0.0150	1.4926	5.5282
	14.9600	1.4950	0.3423	0.0144	1.4935	5.5317
	14.9700	1.4959	0.3452	0.0145	1.4945	5.5353
	14.9800	1.4970	0.3565	0.0150	1.4955	5.5391
	14.9898	1.4979	0.3563	0.0150	1.4965	5.5427
	14.9900	1.4980	0.3569	0.0150	1.4965	5.5428
	15.0000	1.4989	0.3438	0.0144	1.4974	5.5463
	15.0100	1.4998	0.3434	0.0144	1.4984	5.5497
	15.0200	1.5004	0.3515	0.0148	1.4990	5.5519
	15.0300	1.5005	0.3592	0.0151	1.4991	5.5523
	15.0400	1.5000	0.3770	0.0158	1.4985	5.5503
	15.0500	1.4989	0.3910	0.0164	1.4974	5.5463
	15.0600	1.4976	0.3771	0.0158	1.4961	5.5415
	15.0700	1.4963	0.3463	0.0145	1.4948	5.5366
	15.0800	1.4950	0.3600	0.0151	1.4935	5.5317
	15.0900	1.4937	0.3774	0.0158	1.4922	5.5270
	15.1000	1.4926	0.3810	0.0160	1.4911	5.5228
	15.1100	1.4915	0.3702	0.0155	1.4901	5.5190
	15.1200	1.4905	0.3532	0.0148	1.4890	5.5152
	15.1300	1.4895	0.3365	0.0141	1.4880	5.5113
	15.1400	1.4885	0.3475	0.0146	1.4870	5.5077
	15.1500	1.4875	0.3459	0.0145	1.4860	5.5040
	15.1600	1.4865	0.3444	0.0145	1.4851	5.5005
	15.1700	1.4856	0.3726	0.0156	1.4841	5.4968
	15.1800	1.4845	0.3780	0.0159	1.4831	5.4931
	15.1900	1.4835	0.3776	0.0159	1.4820	5.4893
	15.2000	1.4825	0.3664	0.0154	1.4811	5.4857
	15.2100	1.4815	0.3550	0.0149	1.4801	5.4820
	15.2200	1.4805	0.3170	0.0133	1.4790	5.4781
	15.2300	1.4795	0.3100	0.0130	1.4780	5.4744
	15.2400	1.4785	0.3176	0.0133	1.4771	5.4708
	15.2500	1.4775	0.3021	0.0127	1.4761	5.4671
	15.2600	1.4765	0.3339	0.0140	1.4750	5.4633
	15.2700	1.4755	0.3747	0.0157	1.4741	5.4597
	15.2800	1.4745	0.3698	0.0155	1.4730	5.4558
	15.2900	1.4734	0.3595	0.0151	1.4719	5.4519
	15.3000	1.4724	0.3378	0.0142	1.4710	5.4482
	15.3100	1.4715	0.3257	0.0137	1.4700	5.4447
	15.3200	1.4705	0.3127	0.0131	1.4690	5.4411
	15.3300	1.4695	0.3164	0.0133	1.4680	5.4373
	15.3400	1.4685	0.3103	0.0130	1.4670	5.4335
	15.3500	1.4674	0.3089	0.0130	1.4660	5.4298
	15.3600	1.4664	0.3200	0.0134	1.4650	5.4260
	15.3700	1.4654	0.3266	0.0137	1.4639	5.4222
	15.3800	1.4644	0.3091	0.0130	1.4629	5.4185
	15.3900	1.4634	0.3196	0.0134	1.4619	5.4148
	15.4000	1.4624	0.3315	0.0139	1.4609	5.4111
	15.4100	1.4614	0.3566	0.0150	1.4599	5.4074
	15.4200	1.4604	0.3546	0.0149	1.4589	5.4036
	15.4300	1.4593	0.3593	0.0151	1.4579	5.3998
	15.4400	1.4583	0.3572	0.0150	1.4568	5.3959
	15.4500	1.4574	0.3476	0.0146	1.4559	5.3924
	15.4600	1.4564	0.3391	0.0142	1.4549	5.3888
	15.4700	1.4554	0.3401	0.0143	1.4539	5.3850
	15.4800	1.4543	0.3453	0.0145	1.4528	5.3811
	15.4900	1.4533	0.3304	0.0139	1.4518	5.3774
	15.5000	1.4523	0.3477	0.0146	1.4508	5.3736
	15.5100	1.4513	0.3377	0.0142	1.4498	5.3698
	15.5200	1.4502	0.3208	0.0135	1.4488	5.3660
	15.5300	1.4492	0.2974	0.0125	1.4478	5.3623
	15.5400	1.4482	0.2841	0.0119	1.4468	5.3586
	15.5500	1.4473	0.2992	0.0126	1.4458	5.3550
	15.5600	1.4463	0.2893	0.0121	1.4449	5.3516
	15.5700	1.4454	0.2834	0.0119	1.4439	5.3479
	15.5800	1.4443	0.3137	0.0132	1.4428	5.3441
	15.5900	1.4433	0.3328	0.0140	1.4418	5.3402
	15.6000	1.4423	0.3286	0.0138	1.4408	5.3365
	15.6100	1.4413	0.3597	0.0151	1.4398	5.3328
	15.6200	1.4403	0.3957	0.0166	1.4388	5.3292
	15.6300	1.4393	0.4033	0.0169	1.4378	5.3254
	15.6400	1.4383	0.3987	0.0167	1.4368	5.3216
	15.6500	1.4372	0.3777	0.0159	1.4357	5.3178
	15.6600	1.4362	0.3627	0.0152	1.4347	5.3139
	15.6700	1.4352	0.3502	0.0147	1.4337	5.3102
	15.6800	1.4342	0.3142	0.0132	1.4327	5.3066
	15.6900	1.4332	0.3225	0.0135	1.4317	5.3028
	15.7000	1.4321	0.3155	0.0132	1.4307	5.2990
	15.7100	1.4312	0.3108	0.0130	1.4297	5.2955
	15.7200	1.4302	0.3115	0.0131	1.4287	5.2918
	15.7300	1.4291	0.3416	0.0143	1.4277	5.2878
	15.7400	1.4281	0.3621	0.0152	1.4266	5.2840
	15.7500	1.4271	0.3752	0.0158	1.4257	5.2805
	15.7600	1.4261	0.3805	0.0160	1.4246	5.2767
	15.7700	1.4251	0.3965	0.0166	1.4236	5.2729
	15.7800	1.4241	0.3878	0.0163	1.4226	5.2693
	15.7900	1.4231	0.3535	0.0148	1.4217	5.2656
	15.8000	1.4220	0.3555	0.0149	1.4206	5.2616
	15.8100	1.4210	0.3489	0.0147	1.4195	5.2576
	15.8200	1.4200	0.3621	0.0152	1.4185	5.2541
	15.8300	1.4190	0.3658	0.0154	1.4176	5.2504
	15.8400	1.4180	0.3657	0.0154	1.4165	5.2466
	15.8500	1.4170	0.3705	0.0156	1.4155	5.2428
	15.8600	1.4160	0.3725	0.0156	1.4145	5.2392
	15.8700	1.4150	0.3674	0.0154	1.4136	5.2356
	15.8800	1.4141	0.3539	0.0149	1.4126	5.2320
	15.8900	1.4131	0.3566	0.0150	1.4116	5.2284
	15.9000	1.4121	0.3597	0.0151	1.4106	5.2246
	15.9100	1.4110	0.3879	0.0163	1.4095	5.2207
	15.9200	1.4099	0.4224	0.0177	1.4085	5.2168
	15.9300	1.4089	0.4262	0.0179	1.4074	5.2129
	15.9400	1.4079	0.4041	0.0170	1.4064	5.2092
	15.9500	1.4070	0.4031	0.0169	1.4055	5.2057
	15.9600	1.4060	0.4079	0.0171	1.4046	5.2023
	15.9700	1.4051	0.3772	0.0158	1.4036	5.1988
	15.9800	1.4040	0.3542	0.0149	1.4026	5.1949
	15.9900	1.4030	0.3452	0.0145	1.4015	5.1910
	16.0000	1.4019	0.3367	0.0141	1.4005	5.1872
	16.0100	1.4009	0.3550	0.0149	1.3995	5.1834
	16.0200	1.4000	0.3518	0.0148	1.3985	5.1799
	16.0300	1.3990	0.3446	0.0145	1.3975	5.1763
	16.0400	1.3980	0.3338	0.0140	1.3965	5.1725
	16.0500	1.3969	0.3240	0.0136	1.3955	5.1686
	16.0600	1.3959	0.3129	0.0131	1.3944	5.1648
	16.0700	1.3949	0.3088	0.0130	1.3935	5.1612
	16.0800	1.3940	0.3265	0.0137	1.3925	5.1576
	16.0900	1.3930	0.3139	0.0132	1.3915	5.1539
	16.1000	1.3919	0.2963	0.0124	1.3905	5.1501
	16.1100	1.3909	0.2846	0.0120	1.3895	5.1464
	16.1200	1.3899	0.3126	0.0131	1.3885	5.1427
	16.1300	1.3889	0.3435	0.0144	1.3874	5.1389
	16.1400	1.3879	0.3455	0.0145	1.3864	5.1350
	16.1500	1.3869	0.3345	0.0140	1.3854	5.1315
	16.1600	1.3860	0.3375	0.0142	1.3845	5.1280
	16.1700	1.3850	0.3485	0.0146	1.3835	5.1242
	16.1800	1.3839	0.3368	0.0141	1.3825	5.1204
	16.1900	1.3829	0.3460	0.0145	1.3814	5.1166
	16.2000	1.3819	0.3207	0.0135	1.3804	5.1129
	16.2100	1.3809	0.3207	0.0135	1.3794	5.1092
	16.2200	1.3799	0.3355	0.0141	1.3784	5.1055
	16.2300	1.3789	0.3518	0.0148	1.3774	5.1018
	16.2400	1.3779	0.3611	0.0152	1.3764	5.0982
	16.2500	1.3769	0.3608	0.0152	1.3754	5.0944
	16.2600	1.3759	0.3417	0.0143	1.3744	5.0907
	16.2700	1.3748	0.3225	0.0135	1.3734	5.0868
	16.2800	1.3738	0.3164	0.0133	1.3724	5.0830
	16.2900	1.3729	0.3375	0.0142	1.3714	5.0794
	16.3000	1.3719	0.3559	0.0149	1.3704	5.0757
	16.3100	1.3709	0.3661	0.0154	1.3694	5.0720
	16.3200	1.3699	0.3526	0.0148	1.3684	5.0684
	16.3300	1.3689	0.3166	0.0133	1.3674	5.0646
	16.3400	1.3678	0.2966	0.0125	1.3663	5.0607
	16.3500	1.3668	0.2799	0.0118	1.3653	5.0571
	16.3600	1.3658	0.2961	0.0124	1.3643	5.0534
	16.3700	1.3648	0.3318	0.0139	1.3633	5.0496
	16.3800	1.3638	0.3312	0.0139	1.3624	5.0460
	16.3900	1.3629	0.3011	0.0126	1.3614	5.0425
	16.4000	1.3619	0.3002	0.0126	1.3604	5.0389
	16.4100	1.3609	0.3034	0.0127	1.3594	5.0350
	16.4200	1.3598	0.3120	0.0131	1.3583	5.0311
	16.4300	1.3588	0.3292	0.0138	1.3573	5.0273
	16.4400	1.3578	0.3295	0.0138	1.3563	5.0236
	16.4500	1.3568	0.3329	0.0140	1.3553	5.0198
	16.4600	1.3558	0.3247	0.0136	1.3543	5.0163
	16.4700	1.3548	0.3022	0.0127	1.3533	5.0126
	16.4800	1.3538	0.3085	0.0130	1.3523	5.0087
	16.4900	1.3527	0.3035	0.0127	1.3513	5.0049
	16.5000	1.3518	0.3227	0.0136	1.3503	5.0014
	16.5100	1.3508	0.3200	0.0134	1.3493	4.9976
	16.5200	1.3497	0.3118	0.0131	1.3482	4.9936
	16.5300	1.3486	0.2683	0.0113	1.3472	4.9898
	16.5400	1.3477	0.2722	0.0114	1.3462	4.9861
	16.5500	1.3467	0.3026	0.0127	1.3452	4.9825
	16.5600	1.3457	0.3265	0.0137	1.3442	4.9788
	16.5700	1.3448	0.3215	0.0135	1.3433	4.9753
	16.5800	1.3437	0.3051	0.0128	1.3423	4.9715
	16.5900	1.3427	0.3007	0.0126	1.3412	4.9677
	16.6000	1.3417	0.3006	0.0126	1.3402	4.9640
	16.6100	1.3407	0.3211	0.0135	1.3393	4.9604
	16.6200	1.3397	0.3179	0.0134	1.3383	4.9568
	16.6300	1.3387	0.2890	0.0121	1.3372	4.9529
	16.6400	1.3377	0.2711	0.0114	1.3362	4.9491
	16.6500	1.3367	0.2729	0.0115	1.3352	4.9454
	16.6600	1.3357	0.2779	0.0117	1.3342	4.9416
	16.6700	1.3347	0.2860	0.0120	1.3332	4.9379
	16.6800	1.3337	0.2818	0.0118	1.3322	4.9344
	16.6900	1.3327	0.2665	0.0112	1.3312	4.9306
	16.7000	1.3317	0.2721	0.0114	1.3302	4.9271
	16.7100	1.3308	0.2894	0.0122	1.3293	4.9235
	16.7200	1.3298	0.3098	0.0130	1.3283	4.9198
	16.7300	1.3287	0.3194	0.0134	1.3273	4.9160
	16.7400	1.3277	0.3171	0.0133	1.3262	4.9121
	16.7500	1.3267	0.3134	0.0132	1.3252	4.9083
	16.7600	1.3256	0.3161	0.0133	1.3241	4.9045
	16.7700	1.3246	0.3177	0.0133	1.3232	4.9009
	16.7800	1.3237	0.3366	0.0141	1.3222	4.8972
	16.7900	1.3227	0.3447	0.0145	1.3212	4.8935
	16.8000	1.3217	0.3379	0.0142	1.3202	4.8898
	16.8100	1.3207	0.3179	0.0134	1.3192	4.8862
	16.8200	1.3197	0.3182	0.0134	1.3182	4.8826
	16.8300	1.3188	0.3430	0.0144	1.3173	4.8790
	16.8400	1.3178	0.3357	0.0141	1.3163	4.8753
	16.8500	1.3167	0.3324	0.0140	1.3152	4.8714
	16.8600	1.3156	0.3205	0.0135	1.3142	4.8675
	16.8700	1.3146	0.3177	0.0133	1.3131	4.8636
	16.8800	1.3136	0.3197	0.0134	1.3121	4.8598
	16.8900	1.3126	0.3516	0.0148	1.3111	4.8561
	16.9000	1.3116	0.3731	0.0157	1.3102	4.8527
	16.9100	1.3107	0.3709	0.0156	1.3092	4.8491
	16.9200	1.3096	0.3488	0.0146	1.3081	4.8452
	16.9300	1.3085	0.3498	0.0147	1.3071	4.8412
	16.9400	1.3075	0.3551	0.0149	1.3061	4.8375
	16.9500	1.3066	0.3581	0.0150	1.3051	4.8339
	16.9600	1.3056	0.3534	0.0148	1.3041	4.8301
	16.9700	1.3046	0.3304	0.0139	1.3031	4.8264
	16.9800	1.3036	0.3222	0.0135	1.3021	4.8228
	16.9900	1.3025	0.3261	0.0137	1.3011	4.8190
	17.0000	1.3015	0.3454	0.0145	1.3000	4.8152
	17.0100	1.3006	0.3321	0.0139	1.2991	4.8117
	17.0200	1.2996	0.3451	0.0145	1.2981	4.8081
	17.0300	1.2986	0.3521	0.0148	1.2971	4.8043
	17.0400	1.2975	0.3335	0.0140	1.2961	4.8004
	17.0500	1.2965	0.3180	0.0134	1.2951	4.7968
	17.0600	1.2955	0.3013	0.0127	1.2941	4.7930
	17.0700	1.2945	0.2774	0.0117	1.2931	4.7894
	17.0800	1.2935	0.2655	0.0111	1.2921	4.7856
	17.0900	1.2925	0.2963	0.0124	1.2911	4.7819
	17.1000	1.2915	0.3272	0.0137	1.2901	4.7782
	17.1100	1.2905	0.3309	0.0139	1.2890	4.7744
	17.1200	1.2895	0.3195	0.0134	1.2880	4.7707
	17.1300	1.2885	0.3021	0.0127	1.2870	4.7670
	17.1400	1.2876	0.2619	0.0110	1.2861	4.7635
	17.1500	1.2866	0.2610	0.0110	1.2851	4.7599
	17.1600	1.2856	0.2640	0.0111	1.2841	4.7561
	17.1700	1.2845	0.2811	0.0118	1.2831	4.7523
	17.1800	1.2835	0.3077	0.0129	1.2820	4.7485
	17.1900	1.2825	0.3094	0.0130	1.2811	4.7448
	17.2000	1.2815	0.2764	0.0116	1.2801	4.7412
	17.2100	1.2806	0.2461	0.0103	1.2791	4.7375
	17.2200	1.2796	0.2289	0.0096	1.2781	4.7338
	17.2300	1.2785	0.2550	0.0107	1.2771	4.7301
	17.2400	1.2775	0.2802	0.0118	1.2761	4.7264
	17.2500	1.2766	0.3051	0.0128	1.2751	4.7227
	17.2600	1.2755	0.3053	0.0128	1.2741	4.7190
	17.2700	1.2745	0.2934	0.0123	1.2730	4.7150
	17.2800	1.2735	0.2985	0.0125	1.2720	4.7112
	17.2900	1.2725	0.2915	0.0122	1.2710	4.7076
	17.3000	1.2715	0.2708	0.0114	1.2700	4.7039
	17.3100	1.2704	0.2694	0.0113	1.2690	4.7001
	17.3200	1.2695	0.2746	0.0115	1.2680	4.6966
	17.3300	1.2685	0.2692	0.0113	1.2671	4.6930
	17.3400	1.2675	0.2653	0.0111	1.2660	4.6892
	17.3500	1.2665	0.2584	0.0109	1.2650	4.6855
	17.3600	1.2655	0.2586	0.0109	1.2640	4.6817
	17.3700	1.2645	0.2570	0.0108	1.2630	4.6780
	17.3800	1.2635	0.2534	0.0106	1.2620	4.6742
	17.3900	1.2624	0.2560	0.0108	1.2610	4.6705
	17.4000	1.2614	0.2416	0.0101	1.2600	4.6667
	17.4100	1.2605	0.2225	0.0093	1.2590	4.6631
	17.4200	1.2594	0.2185	0.0092	1.2580	4.6593
	17.4300	1.2584	0.2394	0.0101	1.2570	4.6556
	17.4400	1.2574	0.2539	0.0107	1.2560	4.6519
	17.4500	1.2565	0.2688	0.0113	1.2550	4.6484
	17.4600	1.2555	0.2720	0.0114	1.2540	4.6448
	17.4700	1.2545	0.2930	0.0123	1.2531	4.6411
	17.4800	1.2535	0.2929	0.0123	1.2520	4.6372
	17.4900	1.2524	0.2828	0.0119	1.2509	4.6333
	17.5000	1.2514	0.2774	0.0116	1.2499	4.6295
	17.5100	1.2504	0.2623	0.0110	1.2489	4.6259
	17.5200	1.2494	0.2555	0.0107	1.2480	4.6223
	17.5300	1.2484	0.2731	0.0115	1.2469	4.6185
	17.5400	1.2475	0.3101	0.0130	1.2460	4.6149
	17.5500	1.2465	0.2983	0.0125	1.2450	4.6114
	17.5600	1.2455	0.2739	0.0115	1.2440	4.6077
	17.5700	1.2444	0.2784	0.0117	1.2430	4.6038
	17.5800	1.2435	0.2836	0.0119	1.2420	4.6001
	17.5900	1.2425	0.3011	0.0126	1.2410	4.5965
	17.6000	1.2415	0.2867	0.0120	1.2400	4.5927
	17.6100	1.2404	0.2672	0.0112	1.2390	4.5889
	17.6200	1.2394	0.2589	0.0109	1.2379	4.5852
	17.6300	1.2384	0.2568	0.0108	1.2369	4.5814
	17.6400	1.2374	0.2624	0.0110	1.2359	4.5775
	17.6500	1.2364	0.2527	0.0106	1.2349	4.5740
	17.6600	1.2355	0.2708	0.0114	1.2340	4.5705
	17.6700	1.2345	0.2778	0.0117	1.2330	4.5668
	17.6800	1.2334	0.2660	0.0112	1.2320	4.5630
	17.6900	1.2324	0.2758	0.0116	1.2310	4.5593
	17.7000	1.2314	0.2821	0.0118	1.2299	4.5555
	17.7100	1.2304	0.2753	0.0116	1.2289	4.5517
	17.7200	1.2294	0.2459	0.0103	1.2279	4.5481
	17.7300	1.2284	0.2413	0.0101	1.2269	4.5444
	17.7400	1.2274	0.2557	0.0107	1.2259	4.5407
	17.7500	1.2264	0.2745	0.0115	1.2249	4.5369
	17.7600	1.2254	0.3057	0.0128	1.2240	4.5333
	17.7700	1.2244	0.3093	0.0130	1.2229	4.5296
	17.7800	1.2234	0.2884	0.0121	1.2219	4.5258
	17.7900	1.2224	0.2832	0.0119	1.2209	4.5221
	17.8000	1.2214	0.2618	0.0110	1.2200	4.5186
	17.8100	1.2204	0.2594	0.0109	1.2190	4.5149
	17.8200	1.2194	0.2400	0.0101	1.2180	4.5111
	17.8300	1.2184	0.2362	0.0099	1.2170	4.5074
	17.8400	1.2174	0.2217	0.0093	1.2160	4.5037
	17.8500	1.2164	0.2190	0.0092	1.2150	4.5000
	17.8600	1.2154	0.2309	0.0097	1.2139	4.4962
	17.8700	1.2144	0.2547	0.0107	1.2129	4.4925
	17.8800	1.2134	0.2959	0.0124	1.2119	4.4888
	17.8900	1.2124	0.3051	0.0128	1.2109	4.4851
	17.9000	1.2114	0.3029	0.0127	1.2099	4.4813
	17.9100	1.2104	0.2932	0.0123	1.2090	4.4779
	17.9200	1.2094	0.3030	0.0127	1.2080	4.4741
	17.9300	1.2084	0.2989	0.0126	1.2069	4.4704
	17.9400	1.2075	0.2966	0.0125	1.2060	4.4668
	17.9500	1.2065	0.3022	0.0127	1.2050	4.4632
	17.9600	1.2055	0.2729	0.0115	1.2040	4.4594
	17.9700	1.2044	0.2704	0.0114	1.2029	4.4555
	17.9800	1.2034	0.2914	0.0122	1.2019	4.4517
	17.9900	1.2024	0.3188	0.0134	1.2009	4.4479
	18.0000	1.2013	0.3284	0.0138	1.1999	4.4441
	18.0100	1.2003	0.3253	0.0137	1.1989	4.4404
	18.0200	1.1994	0.2872	0.0121	1.1979	4.4370
	18.0300	1.1984	0.2185	0.0092	1.1970	4.4334
	18.0400	1.1974	0.1841	0.0077	1.1959	4.4295
	18.0500	1.1964	0.1873	0.0079	1.1949	4.4257
	18.0600	1.1954	0.2082	0.0087	1.1939	4.4220
	18.0700	1.1944	0.2383	0.0100	1.1929	4.4183
	18.0800	1.1934	0.2918	0.0123	1.1919	4.4146
	18.0900	1.1924	0.3451	0.0145	1.1909	4.4111
	18.1000	1.1914	0.3613	0.0152	1.1900	4.4074
	18.1100	1.1904	0.3494	0.0147	1.1889	4.4037
	18.1200	1.1894	0.3201	0.0134	1.1879	4.3999
	18.1300	1.1884	0.3104	0.0130	1.1869	4.3961
	18.1400	1.1873	0.2880	0.0121	1.1859	4.3923
	18.1500	1.1863	0.2936	0.0123	1.1849	4.3886
	18.1600	1.1854	0.3058	0.0128	1.1839	4.3850
	18.1700	1.1844	0.3018	0.0127	1.1829	4.3812
	18.1800	1.1833	0.3181	0.0134	1.1818	4.3774
	18.1900	1.1823	0.3006	0.0126	1.1809	4.3738
	18.2000	1.1814	0.2819	0.0118	1.1799	4.3703
	18.2100	1.1804	0.2580	0.0108	1.1789	4.3666
	18.2200	1.1794	0.2609	0.0110	1.1779	4.3627
	18.2300	1.1784	0.2861	0.0120	1.1769	4.3591
	18.2400	1.1774	0.3054	0.0128	1.1759	4.3555
	18.2500	1.1764	0.3464	0.0145	1.1749	4.3518
	18.2600	1.1754	0.3696	0.0155	1.1739	4.3481
	18.2700	1.1745	0.3582	0.0150	1.1730	4.3446
	18.2800	1.1735	0.3387	0.0142	1.1720	4.3409
	18.2900	1.1725	0.3090	0.0130	1.1710	4.3371
	18.3000	1.1714	0.2865	0.0120	1.1699	4.3333
	18.3100	1.1704	0.3071	0.0129	1.1689	4.3295
	18.3200	1.1694	0.3051	0.0128	1.1679	4.3257
	18.3300	1.1684	0.2943	0.0124	1.1669	4.3220
	18.3400	1.1674	0.2419	0.0102	1.1659	4.3184
	18.3500	1.1664	0.2165	0.0091	1.1649	4.3147
	18.3600	1.1654	0.2155	0.0090	1.1639	4.3110
	18.3700	1.1644	0.2210	0.0093	1.1629	4.3073
	18.3800	1.1634	0.2281	0.0096	1.1619	4.3035
	18.3900	1.1623	0.2386	0.0100	1.1608	4.2995
	18.4000	1.1613	0.2661	0.0112	1.1598	4.2958
	18.4100	1.1603	0.2870	0.0121	1.1589	4.2922
	18.4200	1.1594	0.3013	0.0127	1.1579	4.2887
	18.4300	1.1584	0.3014	0.0127	1.1570	4.2852
	18.4400	1.1575	0.3038	0.0128	1.1560	4.2816
	18.4500	1.1564	0.3127	0.0131	1.1549	4.2777
	18.4600	1.1553	0.2973	0.0125	1.1539	4.2738
	18.4700	1.1543	0.2838	0.0119	1.1529	4.2701
	18.4800	1.1534	0.2929	0.0123	1.1519	4.2665
	18.4900	1.1524	0.2699	0.0113	1.1509	4.2628
	18.5000	1.1513	0.2635	0.0111	1.1499	4.2589
	18.5100	1.1504	0.2532	0.0106	1.1489	4.2553
	18.5200	1.1494	0.2149	0.0090	1.1479	4.2517
	18.5300	1.1484	0.2055	0.0086	1.1469	4.2480
	18.5400	1.1474	0.2240	0.0094	1.1459	4.2443
	18.5500	1.1464	0.2484	0.0104	1.1449	4.2405
	18.5600	1.1454	0.2568	0.0108	1.1439	4.2369
	18.5700	1.1443	0.2709	0.0114	1.1429	4.2330
	18.5800	1.1433	0.2682	0.0113	1.1418	4.2292
	18.5900	1.1424	0.2811	0.0118	1.1409	4.2257
	18.6000	1.1414	0.2680	0.0113	1.1399	4.2222
	18.6100	1.1404	0.2582	0.0108	1.1389	4.2185
	18.6200	1.1394	0.2742	0.0115	1.1379	4.2147
	18.6300	1.1384	0.2723	0.0114	1.1369	4.2110
	18.6400	1.1374	0.2628	0.0110	1.1359	4.2072
	18.6500	1.1363	0.2624	0.0110	1.1348	4.2032
	18.6600	1.1353	0.2347	0.0099	1.1338	4.1994
	18.6700	1.1343	0.2353	0.0099	1.1328	4.1958
	18.6800	1.1334	0.2532	0.0106	1.1319	4.1924
	18.6900	1.1324	0.2589	0.0109	1.1309	4.1887
	18.7000	1.1314	0.2634	0.0111	1.1299	4.1850
	18.7100	1.1304	0.2565	0.0108	1.1289	4.1814
	18.7200	1.1294	0.2488	0.0104	1.1279	4.1776
	18.7300	1.1284	0.2600	0.0109	1.1269	4.1740
	18.7400	1.1274	0.2770	0.0116	1.1259	4.1703
	18.7500	1.1264	0.2754	0.0116	1.1250	4.1667
	18.7600	1.1254	0.2814	0.0118	1.1239	4.1628
	18.7700	1.1244	0.2689	0.0113	1.1229	4.1591
	18.7800	1.1234	0.2954	0.0124	1.1219	4.1554
	18.7900	1.1224	0.3324	0.0140	1.1209	4.1516
	18.8000	1.1213	0.3658	0.0154	1.1199	4.1478
	18.8100	1.1203	0.3544	0.0149	1.1189	4.1442
	18.8200	1.1193	0.3468	0.0146	1.1179	4.1404
	18.8300	1.1183	0.3382	0.0142	1.1168	4.1365
	18.8400	1.1173	0.3117	0.0131	1.1158	4.1329
	18.8500	1.1164	0.2599	0.0109	1.1149	4.1294
	18.8600	1.1153	0.2071	0.0087	1.1139	4.1256
	18.8700	1.1143	0.2006	0.0084	1.1129	4.1219
	18.8800	1.1134	0.2093	0.0088	1.1119	4.1183
	18.8900	1.1124	0.2388	0.0100	1.1109	4.1147
	18.9000	1.1114	0.2959	0.0124	1.1099	4.1110
	18.9100	1.1104	0.3126	0.0131	1.1089	4.1073
	18.9200	1.1094	0.3176	0.0133	1.1079	4.1035
	18.9300	1.1083	0.3185	0.0134	1.1069	4.0997
	18.9400	1.1073	0.3224	0.0135	1.1058	4.0959
	18.9500	1.1063	0.3091	0.0130	1.1048	4.0922
	18.9600	1.1053	0.2768	0.0116	1.1038	4.0884
	18.9700	1.1043	0.2395	0.0101	1.1028	4.0847
	18.9800	1.1033	0.2511	0.0105	1.1019	4.0811
	18.9900	1.1024	0.2395	0.0101	1.1009	4.0775
	19.0000	1.1014	0.2108	0.0089	1.0999	4.0739
	19.0100	1.1004	0.2150	0.0090	1.0989	4.0701
	19.0200	1.0993	0.2196	0.0092	1.0979	4.0663
	19.0300	1.0983	0.1993	0.0084	1.0968	4.0625
	19.0400	1.0973	0.2303	0.0097	1.0958	4.0588
	19.0500	1.0963	0.2707	0.0114	1.0949	4.0552
	19.0600	1.0954	0.2790	0.0117	1.0939	4.0516
	19.0700	1.0944	0.2780	0.0117	1.0929	4.0479
	19.0800	1.0934	0.2812	0.0118	1.0919	4.0442
	19.0900	1.0923	0.2689	0.0113	1.0908	4.0404
	19.1000	1.0913	0.2694	0.0113	1.0898	4.0365
	19.1100	1.0903	0.2548	0.0107	1.0888	4.0328
	19.1200	1.0893	0.2440	0.0102	1.0879	4.0293
	19.1300	1.0884	0.2198	0.0092	1.0869	4.0257
	19.1400	1.0874	0.1867	0.0078	1.0859	4.0220
	19.1500	1.0864	0.1746	0.0073	1.0849	4.0183
	19.1600	1.0853	0.1520	0.0064	1.0839	4.0145
	19.1700	1.0843	0.1871	0.0079	1.0828	4.0107
	19.1800	1.0833	0.2182	0.0092	1.0818	4.0069
	19.1900	1.0823	0.2441	0.0102	1.0808	4.0033
	19.2000	1.0814	0.2500	0.0105	1.0799	3.9997
	19.2100	1.0804	0.2581	0.0108	1.0789	3.9962
	19.2200	1.0794	0.2609	0.0110	1.0780	3.9926
	19.2300	1.0784	0.2549	0.0107	1.0769	3.9888
	19.2400	1.0774	0.2546	0.0107	1.0759	3.9849
	19.2500	1.0764	0.2487	0.0104	1.0749	3.9813
	19.2600	1.0754	0.2300	0.0097	1.0739	3.9775
	19.2700	1.0743	0.2024	0.0085	1.0729	3.9737
	19.2800	1.0733	0.2033	0.0085	1.0719	3.9700
	19.2900	1.0724	0.2118	0.0089	1.0709	3.9664
	19.3000	1.0713	0.2470	0.0104	1.0699	3.9627
	19.3100	1.0703	0.2434	0.0102	1.0689	3.9589
	19.3200	1.0694	0.2407	0.0101	1.0679	3.9553
	19.3300	1.0684	0.2182	0.0092	1.0669	3.9516
	19.3400	1.0674	0.2109	0.0089	1.0659	3.9479
	19.3500	1.0664	0.2113	0.0089	1.0649	3.9443
	19.3600	1.0654	0.2034	0.0085	1.0639	3.9407
	19.3700	1.0644	0.2114	0.0089	1.0629	3.9369
	19.3800	1.0633	0.2186	0.0092	1.0619	3.9330
	19.3900	1.0623	0.2118	0.0089	1.0608	3.9292
	19.4000	1.0613	0.2058	0.0086	1.0598	3.9255
	19.4100	1.0603	0.2177	0.0091	1.0589	3.9219
	19.4200	1.0594	0.2610	0.0110	1.0579	3.9182
	19.4300	1.0584	0.2726	0.0114	1.0569	3.9146
	19.4400	1.0573	0.2745	0.0115	1.0558	3.9107
	19.4500	1.0563	0.2599	0.0109	1.0548	3.9069
	19.4600	1.0553	0.2338	0.0098	1.0538	3.9033
	19.4700	1.0543	0.2415	0.0101	1.0529	3.8996
	19.4800	1.0533	0.2543	0.0107	1.0519	3.8960
	19.4900	1.0524	0.2784	0.0117	1.0509	3.8923
	19.5000	1.0514	0.2944	0.0124	1.0499	3.8886
	19.5100	1.0503	0.2826	0.0119	1.0488	3.8847
	19.5200	1.0493	0.2564	0.0108	1.0479	3.8811
	19.5300	1.0483	0.2358	0.0099	1.0469	3.8774
	19.5400	1.0473	0.2262	0.0095	1.0459	3.8737
	19.5500	1.0463	0.1922	0.0081	1.0448	3.8700
	19.5600	1.0454	0.2048	0.0086	1.0439	3.8665
	19.5700	1.0443	0.2123	0.0089	1.0429	3.8626
	19.5800	1.0433	0.2158	0.0091	1.0418	3.8586
	19.5900	1.0423	0.1961	0.0082	1.0408	3.8550
	19.6000	1.0413	0.2093	0.0088	1.0399	3.8516
	19.6100	1.0404	0.2244	0.0094	1.0390	3.8481
	19.6200	1.0394	0.2315	0.0097	1.0379	3.8444
	19.6300	1.0384	0.2376	0.0100	1.0369	3.8406
	19.6400	1.0374	0.2362	0.0099	1.0359	3.8368
	19.6500	1.0363	0.2406	0.0101	1.0349	3.8330
	19.6600	1.0353	0.2380	0.0100	1.0338	3.8292
	19.6700	1.0343	0.2437	0.0102	1.0328	3.8255
	19.6800	1.0333	0.2345	0.0098	1.0318	3.8217
	19.6900	1.0323	0.2349	0.0099	1.0308	3.8181
	19.7000	1.0313	0.2476	0.0104	1.0299	3.8144
	19.7100	1.0303	0.2324	0.0098	1.0289	3.8107
	19.7200	1.0293	0.2360	0.0099	1.0279	3.8070
	19.7300	1.0283	0.2402	0.0101	1.0268	3.8033
	19.7400	1.0273	0.2468	0.0104	1.0258	3.7996
	19.7500	1.0263	0.2305	0.0097	1.0248	3.7958
	19.7600	1.0253	0.2008	0.0084	1.0238	3.7921
	19.7700	1.0243	0.1689	0.0071	1.0228	3.7884
	19.7800	1.0233	0.1688	0.0071	1.0219	3.7849
	19.7900	1.0224	0.1922	0.0081	1.0209	3.7812
	19.8000	1.0214	0.1843	0.0077	1.0199	3.7776
	19.8100	1.0204	0.1695	0.0071	1.0189	3.7740
	19.8200	1.0194	0.1758	0.0074	1.0179	3.7703
	19.8300	1.0184	0.1994	0.0084	1.0169	3.7665
	19.8400	1.0173	0.2091	0.0088	1.0159	3.7627
	19.8500	1.0163	0.1703	0.0072	1.0149	3.7589
	19.8600	1.0154	0.1416	0.0059	1.0139	3.7553
	19.8700	1.0144	0.1483	0.0062	1.0129	3.7517
	19.8800	1.0134	0.1711	0.0072	1.0119	3.7480
	19.8900	1.0124	0.1726	0.0072	1.0109	3.7444
	19.9000	1.0114	0.1933	0.0081	1.0099	3.7407
	19.9100	1.0104	0.2372	0.0100	1.0089	3.7369
	19.9200	1.0094	0.2424	0.0102	1.0079	3.7331
	19.9300	1.0083	0.2359	0.0099	1.0069	3.7293
	19.9400	1.0073	0.2309	0.0097	1.0058	3.7254
	19.9500	1.0063	0.2566	0.0108	1.0048	3.7216
	19.9600	1.0053	0.2619	0.0110	1.0038	3.7179
[truncated: 42,823 more rows]
