# Supplementary material for: The influence of sample geometry and size on porcine aortic material properties from uniaxial tensile tests using custom-designed tissue cutters, clamps and molds
Source: PLoS One. 2021 Feb 8;16(2):e0244390. doi: 10.1371/journal.pone.0244390 (PMC7869995; doi:10.1371/journal.pone.0244390)
Supplement: S1 Dataset — (ZIP) [file pone.0244390.s001.zip › Date/RC6-1.csv]

1	ʱ��	λ��	��	����Ӧ��	����λ��	����Ӧ�� (λ��)
	(s)	(mm)	(N)	(MPa)	(mm)	(%)
	0.0000	0.0008	-0.0440	-0.0033	-0.0001	-0.0003
	0.0100	0.0009	-0.0411	-0.0030	-0.0001	-0.0002
	0.0200	0.0010	-0.0334	-0.0025	0.0000	0.0001
	0.0300	0.0012	-0.0296	-0.0022	0.0003	0.0008
	0.0400	0.0017	-0.0340	-0.0025	0.0008	0.0024
	0.0500	0.0026	-0.0489	-0.0036	0.0017	0.0049
	0.0600	0.0038	-0.0305	-0.0023	0.0028	0.0081
	0.0700	0.0050	-0.0032	-0.0002	0.0041	0.0118
	0.0800	0.0064	0.0373	0.0028	0.0054	0.0155
	0.0900	0.0077	0.0525	0.0039	0.0068	0.0194
	0.1000	0.0090	0.0326	0.0024	0.0081	0.0231
	0.1100	0.0103	0.0177	0.0013	0.0094	0.0268
	0.1200	0.0115	-0.0162	-0.0012	0.0106	0.0303
	0.1300	0.0127	-0.0311	-0.0023	0.0118	0.0337
	0.1400	0.0139	-0.0426	-0.0032	0.0129	0.0370
	0.1500	0.0150	-0.0644	-0.0048	0.0141	0.0404
	0.1600	0.0162	-0.0701	-0.0052	0.0153	0.0438
	0.1700	0.0173	-0.0646	-0.0048	0.0164	0.0470
	0.1800	0.0185	-0.0687	-0.0051	0.0175	0.0503
	0.1900	0.0197	-0.0437	-0.0032	0.0187	0.0537
	0.2000	0.0209	-0.0254	-0.0019	0.0199	0.0571
	0.2100	0.0221	-0.0233	-0.0017	0.0211	0.0605
	0.2200	0.0232	-0.0041	-0.0003	0.0223	0.0639
	0.2300	0.0244	0.0054	0.0004	0.0234	0.0671
	0.2400	0.0255	0.0001	0.0000	0.0246	0.0705
	0.2500	0.0267	0.0041	0.0003	0.0258	0.0738
	0.2600	0.0279	-0.0003	0.0000	0.0269	0.0772
	0.2700	0.0290	-0.0156	-0.0012	0.0281	0.0805
	0.2800	0.0302	-0.0308	-0.0023	0.0292	0.0838
	0.2900	0.0313	-0.0283	-0.0021	0.0304	0.0870
	0.3000	0.0325	-0.0342	-0.0025	0.0315	0.0903
	0.3100	0.0337	-0.0368	-0.0027	0.0328	0.0939
	0.3200	0.0349	-0.0167	-0.0012	0.0340	0.0973
	0.3300	0.0360	-0.0154	-0.0011	0.0351	0.1005
	0.3400	0.0372	-0.0092	-0.0007	0.0362	0.1038
	0.3500	0.0384	-0.0170	-0.0013	0.0374	0.1072
	0.3600	0.0395	-0.0162	-0.0012	0.0386	0.1106
	0.3700	0.0407	0.0194	0.0014	0.0398	0.1139
	0.3800	0.0419	0.0106	0.0008	0.0409	0.1173
	0.3900	0.0431	0.0018	0.0001	0.0422	0.1208
	0.4000	0.0443	-0.0020	-0.0002	0.0434	0.1243
	0.4100	0.0455	-0.0129	-0.0010	0.0446	0.1277
	0.4200	0.0466	-0.0322	-0.0024	0.0457	0.1309
	0.4300	0.0478	-0.0387	-0.0029	0.0468	0.1342
	0.4400	0.0489	-0.0303	-0.0022	0.0480	0.1374
	0.4500	0.0500	-0.0191	-0.0014	0.0491	0.1407
	0.4600	0.0512	0.0062	0.0005	0.0503	0.1441
	0.4700	0.0524	0.0306	0.0023	0.0515	0.1476
	0.4800	0.0537	0.0410	0.0030	0.0527	0.1511
	0.4900	0.0548	0.0367	0.0027	0.0539	0.1545
	0.5000	0.0560	0.0178	0.0013	0.0550	0.1577
	0.5100	0.0571	0.0174	0.0013	0.0561	0.1609
	0.5200	0.0582	0.0022	0.0002	0.0573	0.1642
	0.5300	0.0594	0.0038	0.0003	0.0585	0.1676
	0.5400	0.0606	0.0129	0.0010	0.0596	0.1709
	0.5500	0.0617	-0.0092	-0.0007	0.0608	0.1743
	0.5600	0.0629	-0.0380	-0.0028	0.0620	0.1776
	0.5700	0.0641	-0.0329	-0.0024	0.0631	0.1809
	0.5800	0.0653	-0.0613	-0.0045	0.0643	0.1843
	0.5900	0.0664	-0.0951	-0.0070	0.0655	0.1877
	0.6000	0.0677	-0.1004	-0.0074	0.0667	0.1912
	0.6100	0.0689	-0.0661	-0.0049	0.0679	0.1947
	0.6200	0.0700	-0.0649	-0.0048	0.0691	0.1980
	0.6300	0.0712	-0.0489	-0.0036	0.0703	0.2013
	0.6400	0.0724	-0.0570	-0.0042	0.0714	0.2047
	0.6500	0.0736	-0.0456	-0.0034	0.0726	0.2081
	0.6600	0.0747	-0.0319	-0.0024	0.0738	0.2114
	0.6700	0.0759	-0.0562	-0.0042	0.0750	0.2148
	0.6800	0.0771	-0.0520	-0.0038	0.0762	0.2183
	0.6900	0.0783	-0.0156	-0.0012	0.0774	0.2217
	0.7000	0.0795	-0.0012	-0.0001	0.0786	0.2251
	0.7100	0.0807	-0.0036	-0.0003	0.0797	0.2285
	0.7200	0.0818	-0.0105	-0.0008	0.0809	0.2317
	0.7300	0.0829	-0.0267	-0.0020	0.0820	0.2349
	0.7400	0.0841	-0.0222	-0.0016	0.0832	0.2384
	0.7500	0.0854	-0.0172	-0.0013	0.0844	0.2419
	0.7600	0.0866	-0.0309	-0.0023	0.0856	0.2453
	0.7700	0.0877	-0.0511	-0.0038	0.0868	0.2487
	0.7800	0.0889	-0.0653	-0.0048	0.0880	0.2520
	0.7900	0.0900	-0.0828	-0.0061	0.0891	0.2553
	0.8000	0.0912	-0.0686	-0.0051	0.0903	0.2587
	0.8100	0.0924	-0.0438	-0.0032	0.0915	0.2622
	0.8200	0.0936	-0.0278	-0.0021	0.0927	0.2656
	0.8300	0.0948	-0.0184	-0.0014	0.0939	0.2689
	0.8400	0.0960	-0.0078	-0.0006	0.0950	0.2723
	0.8500	0.0971	-0.0278	-0.0021	0.0962	0.2756
	0.8600	0.0983	-0.0484	-0.0036	0.0973	0.2789
	0.8700	0.0994	-0.0494	-0.0037	0.0985	0.2822
	0.8800	0.1006	-0.0493	-0.0036	0.0996	0.2855
	0.8900	0.1017	-0.0376	-0.0028	0.1008	0.2887
	0.9000	0.1028	-0.0511	-0.0038	0.1019	0.2919
	0.9100	0.1040	-0.0592	-0.0044	0.1030	0.2952
	0.9200	0.1051	-0.0294	-0.0022	0.1042	0.2986
	0.9300	0.1063	0.0017	0.0001	0.1054	0.3019
	0.9400	0.1074	0.0248	0.0018	0.1065	0.3052
	0.9500	0.1086	0.0210	0.0016	0.1076	0.3084
	0.9600	0.1097	-0.0169	-0.0013	0.1088	0.3118
	0.9700	0.1109	-0.0427	-0.0032	0.1099	0.3150
	0.9800	0.1120	-0.0574	-0.0042	0.1111	0.3182
	0.9900	0.1131	-0.0566	-0.0042	0.1122	0.3214
	1.0000	0.1142	-0.0190	-0.0014	0.1133	0.3246
	1.0100	0.1153	0.0044	0.0003	0.1144	0.3277
	1.0200	0.1164	0.0086	0.0006	0.1154	0.3307
	1.0300	0.1174	-0.0179	-0.0013	0.1165	0.3337
	1.0400	0.1184	-0.0394	-0.0029	0.1175	0.3367
	1.0500	0.1195	-0.0633	-0.0047	0.1186	0.3398
	1.0600	0.1207	-0.0574	-0.0042	0.1197	0.3431
	1.0700	0.1218	-0.0652	-0.0048	0.1209	0.3463
	1.0800	0.1229	-0.0519	-0.0038	0.1220	0.3495
	1.0900	0.1239	-0.0417	-0.0031	0.1230	0.3524
	1.1000	0.1249	-0.0294	-0.0022	0.1240	0.3552
	1.1100	0.1259	-0.0183	-0.0014	0.1250	0.3581
	1.1200	0.1271	-0.0090	-0.0007	0.1262	0.3614
	1.1300	0.1283	-0.0394	-0.0029	0.1274	0.3650
	1.1400	0.1295	-0.0689	-0.0051	0.1286	0.3684
	1.1500	0.1307	-0.1030	-0.0076	0.1298	0.3719
	1.1600	0.1319	-0.0993	-0.0073	0.1309	0.3752
	1.1700	0.1330	-0.0737	-0.0055	0.1321	0.3784
	1.1800	0.1341	-0.0374	-0.0028	0.1332	0.3816
	1.1900	0.1353	-0.0149	-0.0011	0.1343	0.3849
	1.2000	0.1365	-0.0167	-0.0012	0.1355	0.3883
	1.2100	0.1376	-0.0244	-0.0018	0.1367	0.3917
	1.2200	0.1389	-0.0176	-0.0013	0.1379	0.3952
	1.2300	0.1401	-0.0308	-0.0023	0.1391	0.3986
	1.2400	0.1412	-0.0246	-0.0018	0.1403	0.4020
	1.2500	0.1424	-0.0047	-0.0004	0.1415	0.4053
	1.2600	0.1436	0.0196	0.0014	0.1427	0.4088
	1.2700	0.1448	0.0309	0.0023	0.1438	0.4122
	1.2800	0.1460	0.0191	0.0014	0.1451	0.4156
	1.2900	0.1472	-0.0070	-0.0005	0.1463	0.4191
	1.3000	0.1484	-0.0086	-0.0006	0.1475	0.4226
	1.3100	0.1496	-0.0109	-0.0008	0.1486	0.4259
	1.3200	0.1507	-0.0167	-0.0012	0.1498	0.4292
	1.3300	0.1519	-0.0148	-0.0011	0.1510	0.4326
	1.3400	0.1531	-0.0103	-0.0008	0.1522	0.4360
	1.3500	0.1543	-0.0093	-0.0007	0.1533	0.4393
	1.3600	0.1555	-0.0020	-0.0001	0.1545	0.4427
	1.3700	0.1567	-0.0119	-0.0009	0.1557	0.4462
	1.3800	0.1579	-0.0252	-0.0019	0.1569	0.4496
	1.3900	0.1591	-0.0367	-0.0027	0.1582	0.4531
	1.4000	0.1603	-0.0424	-0.0031	0.1593	0.4565
	1.4100	0.1614	-0.0149	-0.0011	0.1605	0.4599
	1.4200	0.1626	-0.0189	-0.0014	0.1617	0.4632
	1.4300	0.1637	-0.0242	-0.0018	0.1628	0.4665
	1.4400	0.1649	-0.0172	-0.0013	0.1640	0.4699
	1.4500	0.1662	-0.0079	-0.0006	0.1652	0.4734
	1.4600	0.1674	-0.0156	-0.0012	0.1665	0.4771
	1.4700	0.1687	0.0210	0.0016	0.1677	0.4806
	1.4800	0.1698	0.0323	0.0024	0.1689	0.4839
	1.4900	0.1709	0.0347	0.0026	0.1700	0.4871
	1.5000	0.1721	0.0238	0.0018	0.1711	0.4904
	1.5100	0.1733	0.0141	0.0010	0.1724	0.4939
	1.5200	0.1746	0.0283	0.0021	0.1736	0.4975
	1.5300	0.1758	0.0491	0.0036	0.1749	0.5010
	1.5400	0.1769	0.0350	0.0026	0.1760	0.5043
	1.5500	0.1780	0.0118	0.0009	0.1771	0.5075
	1.5600	0.1792	-0.0094	-0.0007	0.1782	0.5107
	1.5700	0.1804	-0.0274	-0.0020	0.1795	0.5142
	1.5800	0.1816	-0.0353	-0.0026	0.1807	0.5176
	1.5900	0.1828	-0.0165	-0.0012	0.1819	0.5210
	1.6000	0.1840	-0.0165	-0.0012	0.1831	0.5245
	1.6100	0.1852	0.0004	0.0000	0.1842	0.5279
	1.6200	0.1863	0.0203	0.0015	0.1854	0.5312
	1.6300	0.1875	0.0422	0.0031	0.1866	0.5347
	1.6400	0.1887	0.0528	0.0039	0.1878	0.5380
	1.6500	0.1899	0.0575	0.0043	0.1890	0.5415
	1.6600	0.1911	0.0556	0.0041	0.1902	0.5449
	1.6700	0.1922	0.0480	0.0035	0.1913	0.5481
	1.6800	0.1934	0.0094	0.0007	0.1925	0.5515
	1.6900	0.1946	0.0064	0.0005	0.1936	0.5548
	1.7000	0.1957	0.0098	0.0007	0.1948	0.5582
	1.7100	0.1969	0.0203	0.0015	0.1960	0.5615
	1.7200	0.1981	-0.0164	-0.0012	0.1972	0.5649
	1.7300	0.1993	-0.0369	-0.0027	0.1984	0.5685
	1.7400	0.2006	-0.0189	-0.0014	0.1996	0.5720
	1.7500	0.2018	0.0274	0.0020	0.2008	0.5755
	1.7600	0.2030	0.0420	0.0031	0.2020	0.5788
	1.7700	0.2041	0.0395	0.0029	0.2032	0.5822
	1.7800	0.2053	0.0339	0.0025	0.2044	0.5855
	1.7900	0.2064	0.0320	0.0024	0.2055	0.5887
	1.8000	0.2076	-0.0055	-0.0004	0.2067	0.5922
	1.8100	0.2088	-0.0458	-0.0034	0.2079	0.5956
	1.8200	0.2100	-0.0413	-0.0031	0.2091	0.5991
	1.8300	0.2112	-0.0416	-0.0031	0.2103	0.6025
	1.8400	0.2124	-0.0436	-0.0032	0.2114	0.6058
	1.8500	0.2135	-0.0467	-0.0035	0.2126	0.6091
	1.8600	0.2147	-0.0382	-0.0028	0.2138	0.6125
	1.8700	0.2159	-0.0177	-0.0013	0.2149	0.6158
	1.8800	0.2170	0.0068	0.0005	0.2161	0.6191
	1.8900	0.2182	0.0040	0.0003	0.2173	0.6225
	1.9000	0.2194	0.0197	0.0015	0.2185	0.6260
	1.9100	0.2206	0.0192	0.0014	0.2197	0.6295
	1.9200	0.2218	-0.0112	-0.0008	0.2209	0.6329
	1.9300	0.2230	-0.0341	-0.0025	0.2221	0.6364
	1.9400	0.2243	0.0110	0.0008	0.2233	0.6399
	1.9500	0.2255	0.0471	0.0035	0.2245	0.6434
	1.9600	0.2266	0.0673	0.0050	0.2257	0.6467
	1.9700	0.2278	0.0553	0.0041	0.2268	0.6500
	1.9800	0.2289	0.0097	0.0007	0.2280	0.6533
	1.9900	0.2301	-0.0354	-0.0026	0.2291	0.6565
	2.0000	0.2313	-0.0497	-0.0037	0.2303	0.6600
	2.0100	0.2325	-0.0368	-0.0027	0.2315	0.6634
	2.0200	0.2336	-0.0100	-0.0007	0.2327	0.6666
	2.0300	0.2348	-0.0133	-0.0010	0.2339	0.6701
	2.0400	0.2359	-0.0405	-0.0030	0.2350	0.6734
	2.0500	0.2371	-0.0527	-0.0039	0.2362	0.6767
	2.0600	0.2383	-0.0584	-0.0043	0.2374	0.6801
	2.0700	0.2395	-0.0662	-0.0049	0.2386	0.6837
	2.0800	0.2408	-0.0460	-0.0034	0.2398	0.6872
	2.0900	0.2419	-0.0118	-0.0009	0.2410	0.6905
	2.1000	0.2431	0.0144	0.0011	0.2422	0.6939
	2.1100	0.2442	0.0285	0.0021	0.2433	0.6971
	2.1200	0.2454	0.0182	0.0013	0.2445	0.7004
	2.1300	0.2466	0.0082	0.0006	0.2456	0.7038
	2.1400	0.2477	-0.0068	-0.0005	0.2468	0.7071
	2.1500	0.2489	-0.0065	-0.0005	0.2479	0.7104
	2.1600	0.2501	0.0224	0.0017	0.2491	0.7139
	2.1700	0.2513	0.0520	0.0038	0.2503	0.7173
	2.1800	0.2525	0.0482	0.0036	0.2515	0.7207
	2.1900	0.2537	-0.0122	-0.0009	0.2527	0.7241
	2.2000	0.2549	-0.0529	-0.0039	0.2539	0.7276
	2.2100	0.2561	-0.0429	-0.0032	0.2552	0.7311
	2.2200	0.2573	-0.0255	-0.0019	0.2563	0.7344
	2.2300	0.2584	-0.0236	-0.0017	0.2575	0.7378
	2.2400	0.2596	-0.0141	-0.0010	0.2587	0.7412
	2.2500	0.2608	-0.0166	-0.0012	0.2598	0.7444
	2.2600	0.2619	-0.0180	-0.0013	0.2610	0.7478
	2.2700	0.2631	-0.0085	-0.0006	0.2621	0.7511
	2.2800	0.2642	-0.0215	-0.0016	0.2633	0.7543
	2.2900	0.2653	-0.0318	-0.0024	0.2644	0.7574
	2.3000	0.2664	-0.0302	-0.0022	0.2655	0.7607
	2.3100	0.2676	-0.0180	-0.0013	0.2666	0.7640
	2.3200	0.2688	-0.0121	-0.0009	0.2679	0.7674
	2.3300	0.2700	-0.0230	-0.0017	0.2691	0.7709
	2.3400	0.2712	-0.0277	-0.0020	0.2703	0.7745
	2.3500	0.2725	-0.0173	-0.0013	0.2715	0.7780
	2.3600	0.2737	-0.0305	-0.0023	0.2728	0.7816
	2.3700	0.2749	-0.0375	-0.0028	0.2739	0.7849
	2.3800	0.2761	-0.0337	-0.0025	0.2751	0.7883
	2.3900	0.2772	-0.0229	-0.0017	0.2763	0.7917
	2.4000	0.2785	-0.0134	-0.0010	0.2776	0.7953
	2.4100	0.2797	-0.0062	-0.0005	0.2788	0.7988
	2.4200	0.2809	-0.0099	-0.0007	0.2800	0.8022
	2.4300	0.2820	0.0138	0.0010	0.2811	0.8054
	2.4400	0.2832	0.0043	0.0003	0.2823	0.8087
	2.4500	0.2844	-0.0208	-0.0015	0.2834	0.8121
	2.4600	0.2855	-0.0530	-0.0039	0.2846	0.8154
	2.4700	0.2867	-0.0669	-0.0050	0.2858	0.8188
	2.4800	0.2879	-0.0720	-0.0053	0.2870	0.8222
	2.4900	0.2891	-0.0649	-0.0048	0.2881	0.8256
	2.5000	0.2903	-0.0569	-0.0042	0.2893	0.8290
	2.5100	0.2915	-0.0430	-0.0032	0.2906	0.8325
	2.5200	0.2927	-0.0188	-0.0014	0.2918	0.8361
	2.5300	0.2939	-0.0085	-0.0006	0.2930	0.8395
	2.5400	0.2951	0.0106	0.0008	0.2942	0.8430
	2.5500	0.2963	0.0200	0.0015	0.2954	0.8463
	2.5600	0.2974	0.0034	0.0002	0.2965	0.8496
	2.5700	0.2986	0.0067	0.0005	0.2977	0.8529
	2.5800	0.2997	0.0482	0.0036	0.2988	0.8560
	2.5900	0.3009	0.0556	0.0041	0.2999	0.8593
	2.6000	0.3020	0.0562	0.0042	0.3011	0.8626
	2.6100	0.3032	0.0625	0.0046	0.3022	0.8660
	2.6200	0.3043	0.0603	0.0045	0.3034	0.8693
	2.6300	0.3055	0.0534	0.0040	0.3046	0.8727
	2.6400	0.3067	0.0305	0.0023	0.3058	0.8761
	2.6500	0.3078	0.0047	0.0003	0.3069	0.8793
	2.6600	0.3090	-0.0078	-0.0006	0.3081	0.8828
	2.6700	0.3102	-0.0125	-0.0009	0.3093	0.8862
	2.6800	0.3114	0.0156	0.0012	0.3105	0.8895
	2.6900	0.3125	0.0631	0.0047	0.3116	0.8928
	2.7000	0.3137	0.0781	0.0058	0.3128	0.8961
	2.7100	0.3148	0.0778	0.0058	0.3139	0.8993
	2.7200	0.3160	0.0674	0.0050	0.3150	0.9026
	2.7300	0.3172	0.0477	0.0035	0.3162	0.9061
	2.7400	0.3184	0.0375	0.0028	0.3174	0.9095
	2.7500	0.3196	0.0367	0.0027	0.3186	0.9129
	2.7600	0.3207	0.0247	0.0018	0.3198	0.9162
	2.7700	0.3219	0.0069	0.0005	0.3209	0.9196
	2.7800	0.3231	-0.0037	-0.0003	0.3221	0.9230
	2.7900	0.3243	-0.0056	-0.0004	0.3233	0.9264
	2.8000	0.3254	-0.0129	-0.0010	0.3245	0.9297
	2.8100	0.3266	-0.0217	-0.0016	0.3257	0.9331
	2.8200	0.3278	-0.0514	-0.0038	0.3269	0.9365
	2.8300	0.3290	-0.0574	-0.0042	0.3280	0.9398
	2.8400	0.3301	-0.0246	-0.0018	0.3292	0.9432
	2.8500	0.3313	0.0178	0.0013	0.3304	0.9466
	2.8600	0.3325	0.0287	0.0021	0.3315	0.9499
	2.8700	0.3336	-0.0012	-0.0001	0.3327	0.9533
	2.8800	0.3348	-0.0125	-0.0009	0.3339	0.9567
	2.8900	0.3360	-0.0470	-0.0035	0.3351	0.9600
	2.9000	0.3372	-0.0576	-0.0043	0.3362	0.9633
	2.9100	0.3383	-0.0561	-0.0042	0.3374	0.9667
	2.9200	0.3395	-0.0367	-0.0027	0.3386	0.9701
	2.9300	0.3407	-0.0393	-0.0029	0.3397	0.9734
	2.9400	0.3418	-0.0494	-0.0037	0.3409	0.9767
	2.9500	0.3430	-0.0386	-0.0029	0.3420	0.9800
	2.9600	0.3441	-0.0227	-0.0017	0.3432	0.9832
	2.9700	0.3452	-0.0035	-0.0003	0.3443	0.9865
	2.9800	0.3464	0.0048	0.0004	0.3455	0.9898
	2.9900	0.3476	0.0081	0.0006	0.3466	0.9932
	3.0000	0.3488	-0.0049	-0.0004	0.3478	0.9966
	3.0100	0.3499	-0.0013	-0.0001	0.3490	1.0000
	3.0200	0.3511	-0.0112	-0.0008	0.3502	1.0034
	3.0300	0.3523	0.0061	0.0005	0.3514	1.0067
	3.0400	0.3535	0.0370	0.0027	0.3525	1.0101
	3.0500	0.3546	0.0589	0.0044	0.3537	1.0134
	3.0600	0.3558	0.0603	0.0045	0.3549	1.0167
	3.0700	0.3570	0.0418	0.0031	0.3560	1.0201
	3.0800	0.3582	0.0373	0.0028	0.3572	1.0236
	3.0900	0.3593	0.0524	0.0039	0.3584	1.0269
	3.1000	0.3605	0.0574	0.0042	0.3596	1.0303
	3.1100	0.3617	0.0416	0.0031	0.3608	1.0338
	3.1200	0.3629	0.0077	0.0006	0.3619	1.0370
	3.1300	0.3640	-0.0151	-0.0011	0.3631	1.0403
	3.1400	0.3652	-0.0298	-0.0022	0.3643	1.0437
	3.1500	0.3663	-0.0353	-0.0026	0.3654	1.0470
	3.1600	0.3675	-0.0094	-0.0007	0.3666	1.0502
	3.1700	0.3686	-0.0114	-0.0008	0.3677	1.0535
	3.1800	0.3698	-0.0056	-0.0004	0.3689	1.0569
	3.1900	0.3710	0.0427	0.0032	0.3701	1.0604
	3.2000	0.3722	0.0601	0.0044	0.3713	1.0639
	3.2100	0.3734	0.0782	0.0058	0.3725	1.0673
	3.2200	0.3746	0.0625	0.0046	0.3737	1.0707
	3.2300	0.3758	0.0323	0.0024	0.3749	1.0741
	3.2400	0.3769	0.0107	0.0008	0.3760	1.0772
	3.2500	0.3780	-0.0111	-0.0008	0.3771	1.0803
	3.2600	0.3791	-0.0414	-0.0031	0.3782	1.0837
	3.2700	0.3804	-0.0468	-0.0035	0.3794	1.0871
	3.2800	0.3816	-0.0282	-0.0021	0.3807	1.0907
	3.2900	0.3828	0.0050	0.0004	0.3818	1.0941
	3.3000	0.3839	0.0426	0.0032	0.3830	1.0973
	3.3100	0.3851	0.0484	0.0036	0.3841	1.1006
	3.3200	0.3862	0.0671	0.0050	0.3853	1.1040
	3.3300	0.3874	0.0587	0.0043	0.3865	1.1073
	3.3400	0.3886	0.0589	0.0044	0.3876	1.1107
	3.3500	0.3897	0.0529	0.0039	0.3888	1.1140
	3.3600	0.3909	0.0501	0.0037	0.3900	1.1173
	3.3700	0.3921	0.0492	0.0036	0.3912	1.1208
	3.3800	0.3933	0.0526	0.0039	0.3924	1.1243
	3.3900	0.3945	0.0222	0.0016	0.3936	1.1277
	3.4000	0.3957	0.0076	0.0006	0.3947	1.1310
	3.4100	0.3968	-0.0113	-0.0008	0.3959	1.1343
	3.4200	0.3979	-0.0097	-0.0007	0.3970	1.1375
	3.4300	0.3991	-0.0353	-0.0026	0.3981	1.1408
	3.4400	0.4003	-0.0471	-0.0035	0.3993	1.1442
	3.4500	0.4015	-0.0281	-0.0021	0.4005	1.1476
	3.4600	0.4026	-0.0178	-0.0013	0.4017	1.1510
	3.4700	0.4038	-0.0225	-0.0017	0.4029	1.1543
	3.4800	0.4050	-0.0278	-0.0021	0.4041	1.1577
	3.4900	0.4062	-0.0138	-0.0010	0.4052	1.1611
	3.5000	0.4073	-0.0309	-0.0023	0.4064	1.1645
	3.5100	0.4085	-0.0208	-0.0015	0.4076	1.1679
	3.5200	0.4097	-0.0198	-0.0015	0.4088	1.1713
	3.5300	0.4109	-0.0127	-0.0009	0.4100	1.1746
	3.5400	0.4120	-0.0024	-0.0002	0.4111	1.1779
	3.5500	0.4132	-0.0279	-0.0021	0.4123	1.1812
	3.5600	0.4143	-0.0155	-0.0011	0.4134	1.1845
	3.5700	0.4155	0.0122	0.0009	0.4146	1.1878
	3.5800	0.4166	0.0123	0.0009	0.4157	1.1910
	3.5900	0.4178	0.0163	0.0012	0.4169	1.1944
	3.6000	0.4190	0.0339	0.0025	0.4181	1.1978
	3.6100	0.4202	0.0513	0.0038	0.4193	1.2013
	3.6200	0.4213	0.0471	0.0035	0.4204	1.2046
	3.6300	0.4225	0.0001	0.0000	0.4216	1.2079
	3.6400	0.4236	0.0045	0.0003	0.4227	1.2111
	3.6500	0.4248	0.0007	0.0001	0.4239	1.2145
	3.6600	0.4260	0.0098	0.0007	0.4251	1.2180
	3.6700	0.4272	0.0135	0.0010	0.4263	1.2214
	3.6800	0.4284	0.0288	0.0021	0.4275	1.2248
	3.6900	0.4296	0.0550	0.0041	0.4286	1.2282
	3.7000	0.4307	0.0606	0.0045	0.4298	1.2315
	3.7100	0.4319	0.0570	0.0042	0.4310	1.2348
	3.7200	0.4331	0.0638	0.0047	0.4321	1.2381
	3.7300	0.4342	0.0854	0.0063	0.4333	1.2415
	3.7400	0.4354	0.0824	0.0061	0.4344	1.2448
	3.7500	0.4365	0.0641	0.0047	0.4356	1.2481
	3.7600	0.4377	0.0480	0.0036	0.4368	1.2514
	3.7700	0.4388	0.0467	0.0035	0.4379	1.2547
	3.7800	0.4400	0.0472	0.0035	0.4391	1.2580
	3.7900	0.4412	0.0310	0.0023	0.4402	1.2614
	3.8000	0.4423	0.0272	0.0020	0.4414	1.2648
	3.8100	0.4435	0.0489	0.0036	0.4426	1.2681
	3.8200	0.4447	0.0679	0.0050	0.4438	1.2715
	3.8300	0.4459	0.0596	0.0044	0.4450	1.2750
	3.8400	0.4471	0.0293	0.0022	0.4461	1.2782
	3.8500	0.4482	-0.0019	-0.0001	0.4473	1.2815
	3.8600	0.4493	-0.0117	-0.0009	0.4484	1.2848
	3.8700	0.4505	-0.0141	-0.0010	0.4496	1.2882
	3.8800	0.4517	-0.0125	-0.0009	0.4508	1.2917
	3.8900	0.4529	-0.0381	-0.0028	0.4520	1.2950
	3.9000	0.4541	-0.0416	-0.0031	0.4532	1.2984
	3.9100	0.4553	-0.0201	-0.0015	0.4543	1.3018
	3.9200	0.4565	0.0233	0.0017	0.4555	1.3052
	3.9300	0.4576	0.0408	0.0030	0.4567	1.3084
	3.9400	0.4587	0.0447	0.0033	0.4578	1.3117
	3.9500	0.4599	0.0353	0.0026	0.4590	1.3151
	3.9600	0.4611	0.0224	0.0017	0.4602	1.3186
	3.9700	0.4623	0.0005	0.0000	0.4614	1.3219
	3.9800	0.4634	-0.0221	-0.0016	0.4625	1.3251
	3.9900	0.4646	-0.0425	-0.0031	0.4636	1.3284
	4.0000	0.4657	-0.0213	-0.0016	0.4648	1.3316
	4.0100	0.4669	0.0101	0.0007	0.4659	1.3350
	4.0200	0.4680	0.0187	0.0014	0.4671	1.3384
	4.0300	0.4692	0.0408	0.0030	0.4683	1.3417
	4.0400	0.4703	0.0232	0.0017	0.4694	1.3450
	4.0500	0.4715	0.0027	0.0002	0.4706	1.3482
	4.0600	0.4727	0.0298	0.0022	0.4718	1.3517
	4.0700	0.4740	0.0412	0.0031	0.4730	1.3553
	4.0800	0.4751	0.0468	0.0035	0.4742	1.3587
	4.0900	0.4763	0.0642	0.0048	0.4753	1.3620
	4.1000	0.4774	0.0484	0.0036	0.4765	1.3653
	4.1100	0.4786	0.0365	0.0027	0.4777	1.3687
	4.1200	0.4798	0.0342	0.0025	0.4789	1.3721
	4.1300	0.4810	0.0159	0.0012	0.4801	1.3755
	4.1400	0.4821	-0.0056	-0.0004	0.4812	1.3788
	4.1500	0.4833	-0.0228	-0.0017	0.4824	1.3820
	4.1600	0.4844	-0.0159	-0.0012	0.4835	1.3853
	4.1700	0.4856	0.0185	0.0014	0.4846	1.3886
	4.1800	0.4867	0.0237	0.0018	0.4858	1.3919
	4.1900	0.4879	0.0140	0.0010	0.4870	1.3952
	4.2000	0.4891	-0.0024	-0.0002	0.4881	1.3986
	4.2100	0.4902	-0.0209	-0.0015	0.4893	1.4020
	4.2200	0.4914	-0.0226	-0.0017	0.4905	1.4053
	4.2300	0.4926	-0.0218	-0.0016	0.4916	1.4086
	4.2400	0.4937	-0.0068	-0.0005	0.4928	1.4120
	4.2500	0.4949	-0.0039	-0.0003	0.4940	1.4153
	4.2600	0.4961	-0.0408	-0.0030	0.4951	1.4186
	4.2700	0.4972	-0.0614	-0.0045	0.4963	1.4220
	4.2800	0.4984	-0.0576	-0.0043	0.4975	1.4254
	4.2900	0.4996	-0.0202	-0.0015	0.4987	1.4287
	4.3000	0.5008	0.0005	0.0000	0.4998	1.4321
	4.3100	0.5019	0.0365	0.0027	0.5010	1.4355
	4.3200	0.5031	0.0529	0.0039	0.5022	1.4389
	4.3300	0.5043	0.0271	0.0020	0.5034	1.4422
	4.3400	0.5054	0.0302	0.0022	0.5045	1.4455
	4.3500	0.5066	0.0640	0.0047	0.5057	1.4489
	4.3600	0.5078	0.0579	0.0043	0.5069	1.4523
	4.3700	0.5090	0.0354	0.0026	0.5080	1.4556
	4.3800	0.5101	0.0131	0.0010	0.5092	1.4589
	4.3900	0.5113	0.0116	0.0009	0.5103	1.4622
	4.4000	0.5124	0.0159	0.0012	0.5115	1.4655
	4.4100	0.5136	0.0142	0.0011	0.5126	1.4688
	4.4200	0.5147	0.0398	0.0029	0.5138	1.4721
	4.4300	0.5159	0.0293	0.0022	0.5149	1.4754
	4.4400	0.5170	0.0235	0.0017	0.5161	1.4787
	4.4500	0.5182	0.0028	0.0002	0.5173	1.4821
	4.4600	0.5194	-0.0114	-0.0008	0.5185	1.4855
	4.4700	0.5206	-0.0043	-0.0003	0.5197	1.4891
	4.4800	0.5218	0.0126	0.0009	0.5209	1.4924
	4.4900	0.5229	0.0342	0.0025	0.5220	1.4956
	4.5000	0.5241	0.0358	0.0026	0.5232	1.4989
	4.5100	0.5253	0.0031	0.0002	0.5243	1.5023
	4.5200	0.5264	-0.0128	-0.0009	0.5255	1.5057
	4.5300	0.5276	-0.0210	-0.0016	0.5267	1.5090
	4.5400	0.5287	-0.0049	-0.0004	0.5278	1.5123
	4.5500	0.5299	0.0190	0.0014	0.5290	1.5157
	4.5600	0.5311	0.0350	0.0026	0.5302	1.5191
	4.5700	0.5322	0.0398	0.0029	0.5313	1.5223
	4.5800	0.5333	0.0281	0.0021	0.5324	1.5254
	4.5900	0.5345	0.0232	0.0017	0.5336	1.5288
	4.6000	0.5357	0.0232	0.0017	0.5348	1.5323
	4.6100	0.5369	0.0277	0.0020	0.5360	1.5357
	4.6200	0.5381	0.0116	0.0009	0.5372	1.5391
	4.6300	0.5393	-0.0030	-0.0002	0.5383	1.5424
	4.6400	0.5404	0.0110	0.0008	0.5395	1.5457
	4.6500	0.5416	0.0399	0.0029	0.5406	1.5490
	4.6600	0.5427	0.0401	0.0030	0.5418	1.5523
	4.6700	0.5439	0.0234	0.0017	0.5430	1.5557
	4.6800	0.5451	-0.0093	-0.0007	0.5441	1.5591
	4.6900	0.5462	-0.0017	-0.0001	0.5453	1.5624
	4.7000	0.5474	0.0267	0.0020	0.5465	1.5657
	4.7100	0.5485	0.0349	0.0026	0.5476	1.5690
	4.7200	0.5497	0.0193	0.0014	0.5488	1.5725
	4.7300	0.5509	-0.0169	-0.0012	0.5500	1.5759
	4.7400	0.5521	-0.0264	-0.0020	0.5511	1.5791
	4.7500	0.5532	-0.0337	-0.0025	0.5523	1.5825
	4.7600	0.5544	-0.0161	-0.0012	0.5535	1.5859
	4.7700	0.5556	0.0060	0.0004	0.5547	1.5893
	4.7800	0.5568	0.0145	0.0011	0.5559	1.5927
	4.7900	0.5579	0.0043	0.0003	0.5570	1.5958
	4.8000	0.5590	-0.0345	-0.0026	0.5581	1.5991
	4.8100	0.5602	-0.0485	-0.0036	0.5593	1.6025
	4.8200	0.5614	-0.0490	-0.0036	0.5604	1.6058
	4.8300	0.5625	-0.0200	-0.0015	0.5616	1.6090
	4.8400	0.5636	-0.0131	-0.0010	0.5627	1.6123
	4.8500	0.5648	-0.0093	-0.0007	0.5639	1.6157
	4.8600	0.5660	-0.0059	-0.0004	0.5651	1.6191
	4.8700	0.5672	0.0259	0.0019	0.5663	1.6226
	4.8800	0.5684	0.0395	0.0029	0.5675	1.6260
	4.8900	0.5696	0.0297	0.0022	0.5687	1.6293
	4.9000	0.5708	0.0171	0.0013	0.5698	1.6327
	4.9100	0.5719	-0.0061	-0.0005	0.5710	1.6361
	4.9200	0.5731	-0.0431	-0.0032	0.5722	1.6394
	4.9300	0.5743	-0.0483	-0.0036	0.5733	1.6427
	4.9400	0.5754	-0.0499	-0.0037	0.5745	1.6459
	4.9500	0.5766	-0.0532	-0.0039	0.5756	1.6493
	4.9600	0.5778	-0.0369	-0.0027	0.5768	1.6528
	4.9700	0.5789	-0.0296	-0.0022	0.5780	1.6561
	4.9800	0.5801	0.0053	0.0004	0.5791	1.6593
	4.9900	0.5812	0.0301	0.0022	0.5803	1.6626
	5.0000	0.5824	0.0566	0.0042	0.5815	1.6661
	5.0100	0.5836	0.0819	0.0061	0.5827	1.6695
	5.0200	0.5848	0.0758	0.0056	0.5839	1.6730
	5.0300	0.5860	0.0645	0.0048	0.5851	1.6764
	5.0400	0.5872	0.0478	0.0035	0.5862	1.6797
	5.0500	0.5882	0.0534	0.0040	0.5873	1.6827
	5.0600	0.5893	0.0716	0.0053	0.5884	1.6859
	5.0700	0.5905	0.0720	0.0053	0.5896	1.6893
	5.0800	0.5917	0.0437	0.0032	0.5907	1.6926
	5.0900	0.5928	0.0451	0.0033	0.5919	1.6959
	5.1000	0.5940	0.0633	0.0047	0.5930	1.6992
	5.1100	0.5951	0.0614	0.0045	0.5942	1.7025
	5.1200	0.5963	0.0604	0.0045	0.5954	1.7059
	5.1300	0.5975	0.0728	0.0054	0.5966	1.7093
	5.1400	0.5987	0.0788	0.0058	0.5978	1.7127
	5.1500	0.5998	0.0584	0.0043	0.5989	1.7160
	5.1600	0.6010	0.0459	0.0034	0.6001	1.7193
	5.1700	0.6022	0.0193	0.0014	0.6012	1.7227
	5.1800	0.6033	0.0056	0.0004	0.6024	1.7259
	5.1900	0.6045	-0.0143	-0.0011	0.6036	1.7294
	5.2000	0.6057	-0.0176	-0.0013	0.6047	1.7327
	5.2100	0.6068	-0.0016	-0.0001	0.6059	1.7360
	5.2200	0.6080	0.0175	0.0013	0.6071	1.7394
	5.2300	0.6092	0.0025	0.0002	0.6083	1.7429
	5.2400	0.6104	0.0077	0.0006	0.6095	1.7462
	5.2500	0.6115	0.0096	0.0007	0.6106	1.7494
	5.2600	0.6126	0.0085	0.0006	0.6117	1.7527
	5.2700	0.6138	0.0051	0.0004	0.6129	1.7561
	5.2800	0.6150	0.0159	0.0012	0.6141	1.7595
	5.2900	0.6162	0.0203	0.0015	0.6152	1.7627
	5.3000	0.6173	0.0229	0.0017	0.6163	1.7659
	5.3100	0.6184	0.0316	0.0023	0.6175	1.7693
	5.3200	0.6197	0.0447	0.0033	0.6188	1.7728
	5.3300	0.6209	0.0426	0.0032	0.6200	1.7763
	5.3400	0.6220	0.0373	0.0028	0.6211	1.7795
	5.3500	0.6231	0.0355	0.0026	0.6222	1.7828
	5.3600	0.6243	0.0489	0.0036	0.6234	1.7861
	5.3700	0.6255	0.0432	0.0032	0.6246	1.7895
	5.3800	0.6267	0.0209	0.0015	0.6258	1.7929
	5.3900	0.6279	0.0035	0.0003	0.6269	1.7963
	5.4000	0.6291	0.0191	0.0014	0.6281	1.7997
	5.4100	0.6302	0.0469	0.0035	0.6293	1.8031
	5.4200	0.6313	0.0633	0.0047	0.6304	1.8062
	5.4300	0.6325	0.0792	0.0059	0.6316	1.8095
	5.4400	0.6337	0.0684	0.0051	0.6327	1.8129
	5.4500	0.6349	0.0581	0.0043	0.6339	1.8163
	5.4600	0.6361	0.0783	0.0058	0.6351	1.8198
	5.4700	0.6372	0.0796	0.0059	0.6363	1.8231
	5.4800	0.6384	0.0666	0.0049	0.6374	1.8264
	5.4900	0.6395	0.0349	0.0026	0.6386	1.8296
	5.5000	0.6406	0.0163	0.0012	0.6397	1.8329
	5.5100	0.6418	0.0190	0.0014	0.6409	1.8362
	5.5200	0.6430	0.0329	0.0024	0.6421	1.8396
	5.5300	0.6442	0.0687	0.0051	0.6432	1.8430
	5.5400	0.6454	0.0994	0.0074	0.6444	1.8464
	5.5500	0.6465	0.0845	0.0063	0.6456	1.8498
	5.5600	0.6477	0.0568	0.0042	0.6468	1.8531
	5.5700	0.6488	0.0466	0.0035	0.6479	1.8563
	5.5800	0.6499	0.0626	0.0046	0.6490	1.8595
	5.5900	0.6510	0.0522	0.0039	0.6501	1.8627
	5.6000	0.6522	0.0251	0.0019	0.6513	1.8660
	5.6100	0.6534	0.0535	0.0040	0.6525	1.8695
	5.6200	0.6546	0.0619	0.0046	0.6537	1.8729
	5.6300	0.6557	0.0629	0.0047	0.6548	1.8762
	5.6400	0.6568	0.0608	0.0045	0.6559	1.8793
	5.6500	0.6579	0.0372	0.0028	0.6570	1.8824
	5.6600	0.6591	0.0235	0.0017	0.6581	1.8857
	5.6700	0.6602	0.0198	0.0015	0.6593	1.8890
	5.6800	0.6614	0.0302	0.0022	0.6605	1.8924
	5.6900	0.6626	0.0210	0.0016	0.6616	1.8957
	5.7000	0.6637	0.0279	0.0021	0.6628	1.8990
	5.7100	0.6649	0.0451	0.0033	0.6640	1.9024
	5.7200	0.6661	0.0561	0.0042	0.6651	1.9058
	5.7300	0.6673	0.0517	0.0038	0.6663	1.9092
	5.7400	0.6685	0.0266	0.0020	0.6675	1.9126
	5.7500	0.6696	0.0353	0.0026	0.6687	1.9159
	5.7600	0.6708	0.0432	0.0032	0.6698	1.9192
	5.7700	0.6720	0.0559	0.0041	0.6710	1.9226
	5.7800	0.6731	0.0872	0.0065	0.6722	1.9260
	5.7900	0.6743	0.1001	0.0074	0.6734	1.9294
	5.8000	0.6755	0.1025	0.0076	0.6746	1.9328
	5.8100	0.6767	0.0876	0.0065	0.6757	1.9361
	5.8200	0.6778	0.0812	0.0060	0.6769	1.9393
	5.8300	0.6790	0.0868	0.0064	0.6780	1.9427
	5.8400	0.6801	0.0716	0.0053	0.6792	1.9461
	5.8500	0.6813	0.0597	0.0044	0.6804	1.9495
	5.8600	0.6825	0.0714	0.0053	0.6816	1.9529
	5.8700	0.6836	0.0892	0.0066	0.6827	1.9561
	5.8800	0.6848	0.1003	0.0074	0.6839	1.9594
	5.8900	0.6859	0.0839	0.0062	0.6850	1.9627
	5.9000	0.6871	0.0582	0.0043	0.6862	1.9661
	5.9100	0.6883	0.0521	0.0039	0.6874	1.9695
	5.9200	0.6895	0.0314	0.0023	0.6886	1.9729
	5.9300	0.6907	0.0240	0.0018	0.6898	1.9763
	5.9400	0.6918	-0.0031	-0.0002	0.6909	1.9796
	5.9500	0.6930	-0.0258	-0.0019	0.6921	1.9830
	5.9600	0.6942	-0.0048	-0.0004	0.6933	1.9865
	5.9700	0.6954	0.0279	0.0021	0.6945	1.9898
	5.9800	0.6965	0.0587	0.0043	0.6956	1.9930
	5.9900	0.6976	0.0861	0.0064	0.6967	1.9961
	6.0000	0.6988	0.0834	0.0062	0.6979	1.9995
	6.0100	0.7000	0.0705	0.0052	0.6991	2.0029
	6.0200	0.7012	0.0602	0.0045	0.7003	2.0064
	6.0300	0.7024	0.0736	0.0054	0.7015	2.0098
	6.0400	0.7036	0.0655	0.0048	0.7026	2.0132
	6.0500	0.7048	0.0516	0.0038	0.7038	2.0166
	6.0600	0.7060	0.0627	0.0046	0.7050	2.0201
	6.0700	0.7072	0.0737	0.0055	0.7062	2.0235
	6.0800	0.7083	0.0759	0.0056	0.7074	2.0268
	6.0900	0.7095	0.0887	0.0066	0.7085	2.0301
	6.1000	0.7106	0.0913	0.0068	0.7096	2.0333
	6.1100	0.7117	0.0758	0.0056	0.7108	2.0365
	6.1200	0.7129	0.0599	0.0044	0.7120	2.0399
	6.1300	0.7141	0.0518	0.0038	0.7132	2.0434
	6.1400	0.7153	0.0555	0.0041	0.7143	2.0467
	6.1500	0.7164	0.0400	0.0030	0.7155	2.0500
	6.1600	0.7176	0.0597	0.0044	0.7167	2.0533
	6.1700	0.7187	0.0950	0.0070	0.7178	2.0566
	6.1800	0.7198	0.1066	0.0079	0.7189	2.0598
	6.1900	0.7210	0.0939	0.0069	0.7201	2.0632
	6.2000	0.7222	0.0739	0.0055	0.7213	2.0666
	6.2100	0.7234	0.0492	0.0036	0.7225	2.0700
	6.2200	0.7245	0.0452	0.0033	0.7236	2.0733
	6.2300	0.7257	0.0511	0.0038	0.7248	2.0766
	6.2400	0.7268	0.0737	0.0055	0.7259	2.0798
	6.2500	0.7279	0.0848	0.0063	0.7270	2.0830
	6.2600	0.7291	0.0670	0.0050	0.7282	2.0864
	6.2700	0.7303	0.0501	0.0037	0.7294	2.0898
	6.2800	0.7315	0.0359	0.0027	0.7305	2.0932
	6.2900	0.7326	0.0506	0.0037	0.7316	2.0963
	6.3000	0.7337	0.0454	0.0034	0.7328	2.0996
	6.3100	0.7349	0.0119	0.0009	0.7340	2.1030
	6.3200	0.7361	-0.0099	-0.0007	0.7352	2.1064
	6.3300	0.7373	0.0025	0.0002	0.7363	2.1098
	6.3400	0.7384	0.0559	0.0041	0.7375	2.1131
	6.3500	0.7396	0.0695	0.0051	0.7387	2.1165
	6.3600	0.7408	0.0674	0.0050	0.7398	2.1197
	6.3700	0.7419	0.0780	0.0058	0.7410	2.1231
	6.3800	0.7431	0.0807	0.0060	0.7422	2.1265
	6.3900	0.7443	0.0619	0.0046	0.7434	2.1299
	6.4000	0.7455	0.0421	0.0031	0.7446	2.1333
	6.4100	0.7466	0.0596	0.0044	0.7457	2.1366
	6.4200	0.7478	0.0860	0.0064	0.7468	2.1399
	6.4300	0.7489	0.0930	0.0069	0.7480	2.1432
	6.4400	0.7501	0.0665	0.0049	0.7491	2.1465
	6.4500	0.7512	0.0346	0.0026	0.7503	2.1498
	6.4600	0.7524	-0.0001	0.0000	0.7515	2.1531
	6.4700	0.7536	0.0021	0.0002	0.7526	2.1564
	6.4800	0.7547	0.0248	0.0018	0.7538	2.1597
	6.4900	0.7558	0.0597	0.0044	0.7549	2.1629
	6.5000	0.7570	0.0700	0.0052	0.7561	2.1663
	6.5100	0.7582	0.0862	0.0064	0.7573	2.1698
	6.5200	0.7594	0.0885	0.0066	0.7585	2.1733
	6.5300	0.7606	0.0573	0.0042	0.7597	2.1766
	6.5400	0.7617	0.0226	0.0017	0.7608	2.1799
	6.5500	0.7629	0.0044	0.0003	0.7620	2.1832
	6.5600	0.7641	0.0176	0.0013	0.7631	2.1865
	6.5700	0.7652	0.0253	0.0019	0.7643	2.1898
	6.5800	0.7664	0.0245	0.0018	0.7654	2.1931
	6.5900	0.7676	0.0688	0.0051	0.7666	2.1966
	6.6000	0.7688	0.0826	0.0061	0.7678	2.2000
	6.6100	0.7699	0.0685	0.0051	0.7690	2.2033
	6.6200	0.7711	0.0560	0.0041	0.7701	2.2066
	6.6300	0.7722	0.0631	0.0047	0.7713	2.2099
	6.6400	0.7734	0.0732	0.0054	0.7725	2.2134
	6.6500	0.7746	0.0772	0.0057	0.7737	2.2168
	6.6600	0.7758	0.0782	0.0058	0.7749	2.2201
	6.6700	0.7769	0.0713	0.0053	0.7760	2.2234
	6.6800	0.7781	0.0808	0.0060	0.7771	2.2266
	6.6900	0.7792	0.0852	0.0063	0.7783	2.2299
	6.7000	0.7804	0.0716	0.0053	0.7795	2.2334
	6.7100	0.7816	0.0622	0.0046	0.7807	2.2368
	6.7200	0.7827	0.0564	0.0042	0.7818	2.2400
	6.7300	0.7839	0.0432	0.0032	0.7830	2.2433
	6.7400	0.7851	0.0279	0.0021	0.7841	2.2467
	6.7500	0.7863	0.0049	0.0004	0.7853	2.2501
	6.7600	0.7874	0.0199	0.0015	0.7865	2.2535
	6.7700	0.7886	0.0419	0.0031	0.7877	2.2568
	6.7800	0.7898	0.0477	0.0035	0.7889	2.2602
	6.7900	0.7909	0.0448	0.0033	0.7900	2.2635
	6.8000	0.7921	0.0377	0.0028	0.7911	2.2668
	6.8100	0.7932	0.0205	0.0015	0.7923	2.2701
	6.8200	0.7944	0.0104	0.0008	0.7934	2.2734
	6.8300	0.7956	0.0124	0.0009	0.7946	2.2768
	6.8400	0.7967	0.0090	0.0007	0.7958	2.2800
	6.8500	0.7978	0.0024	0.0002	0.7969	2.2833
	6.8600	0.7990	0.0009	0.0001	0.7981	2.2868
	6.8700	0.8002	0.0296	0.0022	0.7993	2.2901
	6.8800	0.8013	0.0528	0.0039	0.8004	2.2934
	6.8900	0.8024	0.0675	0.0050	0.8015	2.2965
	6.9000	0.8036	0.0571	0.0042	0.8026	2.2997
	6.9100	0.8047	0.0474	0.0035	0.8038	2.3031
	6.9200	0.8059	0.0647	0.0048	0.8050	2.3065
	6.9300	0.8071	0.0665	0.0049	0.8062	2.3099
	6.9400	0.8084	0.0686	0.0051	0.8074	2.3134
	6.9500	0.8095	0.0803	0.0059	0.8086	2.3168
	6.9600	0.8107	0.0902	0.0067	0.8098	2.3202
	6.9700	0.8119	0.0757	0.0056	0.8110	2.3236
	6.9800	0.8131	0.0538	0.0040	0.8122	2.3270
	6.9900	0.8143	0.0331	0.0024	0.8134	2.3304
	7.0000	0.8154	0.0112	0.0008	0.8145	2.3337
	7.0100	0.8166	0.0080	0.0006	0.8157	2.3371
	7.0200	0.8178	-0.0031	-0.0002	0.8168	2.3404
	7.0300	0.8189	-0.0116	-0.0009	0.8180	2.3438
	7.0400	0.8201	-0.0051	-0.0004	0.8192	2.3472
	7.0500	0.8213	-0.0066	-0.0005	0.8204	2.3505
	7.0600	0.8224	0.0207	0.0015	0.8215	2.3537
	7.0700	0.8236	0.0523	0.0039	0.8226	2.3570
	7.0800	0.8247	0.0431	0.0032	0.8238	2.3603
	7.0900	0.8258	0.0319	0.0024	0.8249	2.3634
	7.1000	0.8269	0.0457	0.0034	0.8260	2.3666
	7.1100	0.8281	0.0710	0.0053	0.8272	2.3700
	7.1200	0.8293	0.0830	0.0061	0.8284	2.3735
	7.1300	0.8304	0.0907	0.0067	0.8295	2.3767
	7.1400	0.8316	0.0827	0.0061	0.8307	2.3801
	7.1500	0.8328	0.0709	0.0052	0.8319	2.3834
	7.1600	0.8340	0.0758	0.0056	0.8330	2.3868
	7.1700	0.8352	0.0915	0.0068	0.8342	2.3902
	7.1800	0.8364	0.0748	0.0055	0.8354	2.3937
	7.1900	0.8375	0.0638	0.0047	0.8366	2.3970
	7.2000	0.8387	0.0132	0.0010	0.8377	2.4003
	7.2100	0.8399	-0.0007	-0.0001	0.8389	2.4037
	7.2200	0.8410	0.0190	0.0014	0.8401	2.4071
	7.2300	0.8422	0.0470	0.0035	0.8413	2.4105
	7.2400	0.8434	0.0543	0.0040	0.8425	2.4139
	7.2500	0.8446	0.0641	0.0047	0.8436	2.4172
	7.2600	0.8457	0.0701	0.0052	0.8448	2.4205
	7.2700	0.8468	0.0991	0.0073	0.8459	2.4237
	7.2800	0.8480	0.1268	0.0094	0.8470	2.4269
	7.2900	0.8491	0.1484	0.0110	0.8482	2.4303
	7.3000	0.8503	0.1383	0.0102	0.8494	2.4336
	7.3100	0.8515	0.0869	0.0064	0.8506	2.4370
	7.3200	0.8526	0.0775	0.0057	0.8517	2.4403
	7.3300	0.8538	0.0639	0.0047	0.8528	2.4435
	7.3400	0.8549	0.0463	0.0034	0.8540	2.4467
	7.3500	0.8560	0.0456	0.0034	0.8551	2.4500
	7.3600	0.8572	0.0365	0.0027	0.8562	2.4533
	7.3700	0.8584	0.0393	0.0029	0.8574	2.4567
	7.3800	0.8595	0.0512	0.0038	0.8586	2.4601
	7.3900	0.8607	0.0441	0.0033	0.8598	2.4635
	7.4000	0.8619	0.0345	0.0026	0.8610	2.4670
	7.4100	0.8631	0.0630	0.0047	0.8622	2.4703
	7.4200	0.8643	0.0538	0.0040	0.8634	2.4738
	7.4300	0.8654	0.0243	0.0018	0.8645	2.4770
	7.4400	0.8666	0.0131	0.0010	0.8657	2.4804
	7.4500	0.8678	0.0070	0.0005	0.8669	2.4838
	7.4600	0.8690	0.0132	0.0010	0.8681	2.4873
	7.4700	0.8702	0.0300	0.0022	0.8693	2.4906
	7.4800	0.8713	0.0287	0.0021	0.8704	2.4939
	7.4900	0.8725	0.0477	0.0035	0.8716	2.4972
	7.5000	0.8736	0.0762	0.0056	0.8727	2.5004
	7.5100	0.8748	0.0953	0.0071	0.8739	2.5038
	7.5200	0.8760	0.0593	0.0044	0.8751	2.5073
	7.5300	0.8772	0.0186	0.0014	0.8763	2.5107
	7.5400	0.8783	0.0037	0.0003	0.8774	2.5139
	7.5500	0.8794	0.0246	0.0018	0.8785	2.5170
	7.5600	0.8805	0.0485	0.0036	0.8796	2.5203
	7.5700	0.8817	0.0886	0.0066	0.8808	2.5236
	7.5800	0.8829	0.1073	0.0079	0.8819	2.5269
	7.5900	0.8841	0.1030	0.0076	0.8831	2.5304
	7.6000	0.8853	0.0866	0.0064	0.8844	2.5339
	7.6100	0.8865	0.0677	0.0050	0.8856	2.5373
	7.6200	0.8876	0.0392	0.0029	0.8867	2.5406
	7.6300	0.8888	0.0262	0.0019	0.8879	2.5440
	7.6400	0.8900	0.0560	0.0041	0.8891	2.5474
	7.6500	0.8912	0.0729	0.0054	0.8902	2.5507
	7.6600	0.8923	0.0570	0.0042	0.8914	2.5540
	7.6700	0.8935	0.0332	0.0025	0.8925	2.5573
	7.6800	0.8946	0.0180	0.0013	0.8937	2.5606
	7.6900	0.8958	0.0045	0.0003	0.8948	2.5639
	7.7000	0.8969	0.0009	0.0001	0.8960	2.5672
	7.7100	0.8981	0.0078	0.0006	0.8972	2.5707
	7.7200	0.8993	0.0262	0.0019	0.8984	2.5741
	7.7300	0.9005	0.0498	0.0037	0.8996	2.5775
	7.7400	0.9017	0.0821	0.0061	0.9008	2.5809
	7.7500	0.9028	0.1224	0.0091	0.9019	2.5841
	7.7600	0.9039	0.1201	0.0089	0.9030	2.5873
	7.7700	0.9051	0.1226	0.0091	0.9041	2.5905
	7.7800	0.9062	0.1359	0.0101	0.9053	2.5939
	7.7900	0.9074	0.1453	0.0108	0.9065	2.5973
	7.8000	0.9086	0.1636	0.0121	0.9077	2.6007
	7.8100	0.9098	0.1494	0.0111	0.9089	2.6041
	7.8200	0.9110	0.1132	0.0084	0.9100	2.6074
	7.8300	0.9121	0.0728	0.0054	0.9112	2.6107
	7.8400	0.9132	0.0346	0.0026	0.9123	2.6139
	7.8500	0.9144	0.0420	0.0031	0.9134	2.6171
	7.8600	0.9155	0.0461	0.0034	0.9146	2.6205
	7.8700	0.9167	0.0639	0.0047	0.9158	2.6239
	7.8800	0.9179	0.0448	0.0033	0.9170	2.6274
	7.8900	0.9191	0.0547	0.0040	0.9182	2.6309
	7.9000	0.9203	0.0372	0.0028	0.9194	2.6342
	7.9100	0.9215	0.0321	0.0024	0.9205	2.6375
	7.9200	0.9226	0.0458	0.0034	0.9217	2.6409
	7.9300	0.9238	0.0739	0.0055	0.9229	2.6442
	7.9400	0.9249	0.0767	0.0057	0.9240	2.6474
	7.9500	0.9260	0.0771	0.0057	0.9251	2.6506
	7.9600	0.9272	0.0567	0.0042	0.9263	2.6539
	7.9700	0.9283	0.0736	0.0055	0.9274	2.6572
	7.9800	0.9295	0.0929	0.0069	0.9286	2.6606
	7.9900	0.9308	0.1030	0.0076	0.9299	2.6642
	8.0000	0.9320	0.0926	0.0069	0.9311	2.6678
	8.0100	0.9332	0.0982	0.0073	0.9323	2.6711
	8.0200	0.9343	0.1007	0.0075	0.9334	2.6743
	8.0300	0.9354	0.0856	0.0063	0.9345	2.6776
	8.0400	0.9366	0.0590	0.0044	0.9357	2.6809
	8.0500	0.9378	0.0085	0.0006	0.9369	2.6843
	8.0600	0.9390	-0.0146	-0.0011	0.9381	2.6878
	8.0700	0.9402	0.0064	0.0005	0.9393	2.6912
	8.0800	0.9414	0.0181	0.0013	0.9404	2.6945
	8.0900	0.9425	0.0219	0.0016	0.9415	2.6977
	8.1000	0.9436	0.0248	0.0018	0.9427	2.7009
	8.1100	0.9448	0.0643	0.0048	0.9438	2.7043
	8.1200	0.9460	0.0804	0.0060	0.9451	2.7078
	8.1300	0.9472	0.0921	0.0068	0.9462	2.7112
	8.1400	0.9484	0.0941	0.0070	0.9474	2.7146
	8.1500	0.9495	0.0733	0.0054	0.9486	2.7179
	8.1600	0.9506	0.0626	0.0046	0.9497	2.7211
	8.1700	0.9518	0.0450	0.0033	0.9508	2.7243
	8.1800	0.9530	0.0559	0.0041	0.9520	2.7278
	8.1900	0.9542	0.0581	0.0043	0.9532	2.7312
	8.2000	0.9553	0.0435	0.0032	0.9544	2.7346
	8.2100	0.9565	0.0531	0.0039	0.9556	2.7379
	8.2200	0.9576	0.0866	0.0064	0.9567	2.7412
	8.2300	0.9588	0.0863	0.0064	0.9579	2.7445
	8.2400	0.9600	0.0786	0.0058	0.9591	2.7479
	8.2500	0.9611	0.0645	0.0048	0.9602	2.7511
	8.2600	0.9623	0.0685	0.0051	0.9614	2.7545
	8.2700	0.9635	0.0575	0.0043	0.9625	2.7578
	8.2800	0.9646	0.0393	0.0029	0.9637	2.7610
	8.2900	0.9657	0.0064	0.0005	0.9648	2.7643
	8.3000	0.9668	0.0062	0.0005	0.9659	2.7675
	8.3100	0.9680	0.0022	0.0002	0.9671	2.7709
	8.3200	0.9692	0.0103	0.0008	0.9683	2.7743
	8.3300	0.9704	0.0193	0.0014	0.9695	2.7777
	8.3400	0.9716	0.0457	0.0034	0.9706	2.7811
	8.3500	0.9727	0.0704	0.0052	0.9718	2.7844
	8.3600	0.9739	0.0800	0.0059	0.9730	2.7877
	8.3700	0.9751	0.0861	0.0064	0.9741	2.7911
	8.3800	0.9762	0.1040	0.0077	0.9753	2.7944
	8.3900	0.9774	0.0837	0.0062	0.9764	2.7977
	8.4000	0.9786	0.0577	0.0043	0.9776	2.8011
	8.4100	0.9797	0.0600	0.0044	0.9788	2.8044
	8.4200	0.9809	0.0518	0.0038	0.9800	2.8078
	8.4300	0.9821	0.0495	0.0037	0.9811	2.8111
	8.4400	0.9832	0.0372	0.0028	0.9823	2.8144
	8.4500	0.9843	0.0382	0.0028	0.9834	2.8176
	8.4600	0.9855	0.0357	0.0026	0.9845	2.8209
	8.4700	0.9866	0.0498	0.0037	0.9857	2.8243
	8.4800	0.9878	0.0331	0.0024	0.9869	2.8276
	8.4900	0.9889	0.0181	0.0013	0.9880	2.8309
	8.5000	0.9901	0.0337	0.0025	0.9892	2.8343
	8.5100	0.9914	0.0332	0.0025	0.9904	2.8378
	8.5200	0.9926	0.0641	0.0047	0.9916	2.8412
	8.5300	0.9937	0.0620	0.0046	0.9928	2.8446
	8.5400	0.9949	0.0602	0.0045	0.9940	2.8480
	8.5500	0.9961	0.0968	0.0072	0.9952	2.8514
	8.5600	0.9973	0.1178	0.0087	0.9964	2.8547
	8.5700	0.9984	0.1188	0.0088	0.9975	2.8580
	8.5800	0.9995	0.0952	0.0070	0.9986	2.8612
	8.5900	1.0007	0.0922	0.0068	0.9998	2.8646
	8.6000	1.0019	0.0875	0.0065	1.0010	2.8680
	8.6100	1.0031	0.1086	0.0080	1.0021	2.8713
	8.6200	1.0043	0.0946	0.0070	1.0033	2.8748
	8.6300	1.0054	0.0680	0.0050	1.0045	2.8781
	8.6400	1.0066	0.0541	0.0040	1.0057	2.8814
	8.6500	1.0078	0.0420	0.0031	1.0069	2.8848
	8.6600	1.0090	0.0319	0.0024	1.0080	2.8883
	8.6700	1.0102	0.0493	0.0036	1.0092	2.8917
	8.6800	1.0114	0.0615	0.0045	1.0104	2.8951
	8.6900	1.0126	0.0746	0.0055	1.0116	2.8985
	8.7000	1.0137	0.0719	0.0053	1.0128	2.9018
	8.7100	1.0149	0.0675	0.0050	1.0139	2.9051
	8.7200	1.0160	0.0709	0.0053	1.0150	2.9083
	8.7300	1.0171	0.0646	0.0048	1.0162	2.9115
	8.7400	1.0183	0.0508	0.0038	1.0174	2.9150
	8.7500	1.0195	0.0648	0.0048	1.0186	2.9184
	8.7600	1.0207	0.0761	0.0056	1.0197	2.9218
	8.7700	1.0218	0.0638	0.0047	1.0209	2.9250
	8.7800	1.0230	0.0337	0.0025	1.0220	2.9283
	8.7900	1.0241	0.0237	0.0018	1.0232	2.9316
	8.8000	1.0253	0.0639	0.0047	1.0243	2.9349
	8.8100	1.0264	0.0780	0.0058	1.0255	2.9383
	8.8200	1.0276	0.0785	0.0058	1.0267	2.9417
	8.8300	1.0288	0.0766	0.0057	1.0278	2.9449
	8.8400	1.0299	0.0675	0.0050	1.0290	2.9482
	8.8500	1.0311	0.0714	0.0053	1.0301	2.9516
	8.8600	1.0323	0.0751	0.0056	1.0313	2.9550
	8.8700	1.0335	0.0780	0.0058	1.0325	2.9584
	8.8800	1.0346	0.0899	0.0067	1.0337	2.9617
	8.8900	1.0357	0.1037	0.0077	1.0348	2.9648
	8.9000	1.0368	0.1160	0.0086	1.0359	2.9681
	8.9100	1.0380	0.1219	0.0090	1.0370	2.9713
	8.9200	1.0392	0.1029	0.0076	1.0382	2.9747
	8.9300	1.0403	0.0906	0.0067	1.0394	2.9780
	8.9400	1.0415	0.1023	0.0076	1.0405	2.9813
	8.9500	1.0427	0.0861	0.0064	1.0417	2.9848
	8.9600	1.0438	0.0682	0.0050	1.0429	2.9882
	8.9700	1.0451	0.0558	0.0041	1.0441	2.9917
	8.9800	1.0462	0.0291	0.0022	1.0453	2.9950
	8.9900	1.0474	0.0104	0.0008	1.0465	2.9983
	9.0000	1.0485	-0.0053	-0.0004	1.0476	3.0016
	9.0100	1.0497	0.0208	0.0015	1.0487	3.0048
	9.0200	1.0509	0.0479	0.0035	1.0499	3.0082
	9.0300	1.0520	0.0640	0.0047	1.0511	3.0117
	9.0400	1.0532	0.1027	0.0076	1.0523	3.0150
	9.0500	1.0543	0.1138	0.0084	1.0534	3.0182
	9.0600	1.0555	0.0987	0.0073	1.0545	3.0215
	9.0700	1.0566	0.0863	0.0064	1.0557	3.0248
	9.0800	1.0578	0.0515	0.0038	1.0569	3.0282
	9.0900	1.0590	0.0349	0.0026	1.0580	3.0315
	9.1000	1.0602	0.0338	0.0025	1.0592	3.0349
	9.1100	1.0614	0.0540	0.0040	1.0604	3.0383
	9.1200	1.0626	0.0632	0.0047	1.0617	3.0419
	9.1300	1.0637	0.0782	0.0058	1.0628	3.0452
	9.1400	1.0649	0.0833	0.0062	1.0640	3.0485
	9.1500	1.0660	0.1066	0.0079	1.0651	3.0516
	9.1600	1.0671	0.1136	0.0084	1.0662	3.0548
	9.1700	1.0683	0.0835	0.0062	1.0674	3.0582
	9.1800	1.0695	0.0775	0.0057	1.0686	3.0618
	9.1900	1.0707	0.0691	0.0051	1.0698	3.0652
	9.2000	1.0719	0.0294	0.0022	1.0710	3.0686
	9.2100	1.0731	0.0398	0.0029	1.0722	3.0720
	9.2200	1.0743	0.0412	0.0030	1.0734	3.0754
	9.2300	1.0754	0.0633	0.0047	1.0745	3.0786
	9.2400	1.0766	0.0596	0.0044	1.0756	3.0819
	9.2500	1.0777	0.0738	0.0055	1.0767	3.0851
	9.2600	1.0788	0.0719	0.0053	1.0779	3.0884
	9.2700	1.0800	0.0670	0.0050	1.0790	3.0917
	9.2800	1.0811	0.0753	0.0056	1.0802	3.0950
	9.2900	1.0823	0.1029	0.0076	1.0814	3.0984
	9.3000	1.0835	0.1196	0.0089	1.0826	3.1018
	9.3100	1.0847	0.1352	0.0100	1.0838	3.1053
	9.3200	1.0859	0.1457	0.0108	1.0850	3.1088
	9.3300	1.0871	0.1503	0.0111	1.0862	3.1121
	9.3400	1.0883	0.1358	0.0100	1.0873	3.1155
	9.3500	1.0894	0.1073	0.0079	1.0885	3.1188
	9.3600	1.0906	0.1019	0.0075	1.0896	3.1220
	9.3700	1.0917	0.1014	0.0075	1.0908	3.1253
	9.3800	1.0929	0.1028	0.0076	1.0920	3.1287
	9.3900	1.0941	0.0892	0.0066	1.0932	3.1321
	9.4000	1.0953	0.0684	0.0051	1.0943	3.1355
	9.4100	1.0964	0.0477	0.0035	1.0955	3.1389
	9.4200	1.0976	0.0593	0.0044	1.0967	3.1423
	9.4300	1.0989	0.0561	0.0042	1.0979	3.1458
	9.4400	1.1001	0.0833	0.0062	1.0991	3.1492
	9.4500	1.1012	0.0994	0.0074	1.1003	3.1525
	9.4600	1.1023	0.1070	0.0079	1.1014	3.1557
	9.4700	1.1034	0.1508	0.0112	1.1025	3.1589
	9.4800	1.1046	0.1706	0.0126	1.1037	3.1622
	9.4900	1.1057	0.1632	0.0121	1.1048	3.1655
	9.5000	1.1069	0.1302	0.0096	1.1060	3.1689
	9.5100	1.1081	0.1256	0.0093	1.1072	3.1723
	9.5200	1.1093	0.1288	0.0095	1.1084	3.1757
	9.5300	1.1104	0.1270	0.0094	1.1095	3.1790
	9.5400	1.1116	0.1289	0.0095	1.1107	3.1824
	9.5500	1.1128	0.1261	0.0093	1.1119	3.1858
	9.5600	1.1140	0.1321	0.0098	1.1131	3.1892
	9.5700	1.1151	0.0909	0.0067	1.1142	3.1925
	9.5800	1.1163	0.0398	0.0029	1.1153	3.1956
	9.5900	1.1174	0.0331	0.0024	1.1164	3.1988
	9.6000	1.1186	0.0623	0.0046	1.1176	3.2023
	9.6100	1.1198	0.0856	0.0063	1.1188	3.2057
	9.6200	1.1209	0.1025	0.0076	1.1200	3.2091
	9.6300	1.1221	0.0982	0.0073	1.1212	3.2124
	9.6400	1.1232	0.0765	0.0057	1.1223	3.2156
	9.6500	1.1244	0.0783	0.0058	1.1234	3.2188
	9.6600	1.1255	0.0922	0.0068	1.1246	3.2222
	9.6700	1.1267	0.1144	0.0085	1.1258	3.2256
	9.6800	1.1279	0.1114	0.0082	1.1270	3.2290
	9.6900	1.1290	0.1168	0.0086	1.1281	3.2322
	9.7000	1.1301	0.1155	0.0085	1.1292	3.2353
	9.7100	1.1313	0.1116	0.0083	1.1303	3.2386
	9.7200	1.1325	0.0932	0.0069	1.1315	3.2421
	9.7300	1.1336	0.0599	0.0044	1.1327	3.2453
	9.7400	1.1347	0.0326	0.0024	1.1338	3.2486
	9.7500	1.1359	0.0470	0.0035	1.1350	3.2519
	9.7600	1.1371	0.0470	0.0035	1.1362	3.2554
	9.7700	1.1383	0.0654	0.0048	1.1374	3.2588
	9.7800	1.1395	0.1113	0.0082	1.1385	3.2621
	9.7900	1.1407	0.1330	0.0098	1.1397	3.2656
	9.8000	1.1419	0.0936	0.0069	1.1410	3.2691
	9.8100	1.1431	0.0881	0.0065	1.1421	3.2725
	9.8200	1.1442	0.0791	0.0059	1.1433	3.2757
	9.8300	1.1454	0.0601	0.0044	1.1444	3.2791
	9.8400	1.1465	0.0696	0.0051	1.1456	3.2824
	9.8500	1.1477	0.1001	0.0074	1.1467	3.2856
	9.8600	1.1488	0.1107	0.0082	1.1479	3.2889
	9.8700	1.1500	0.1065	0.0079	1.1491	3.2923
	9.8800	1.1511	0.0860	0.0064	1.1502	3.2956
	9.8900	1.1523	0.0856	0.0063	1.1513	3.2988
	9.9000	1.1534	0.0850	0.0063	1.1525	3.3022
	9.9100	1.1547	0.0546	0.0040	1.1537	3.3057
	9.9200	1.1559	0.0355	0.0026	1.1549	3.3091
	9.9300	1.1571	0.0499	0.0037	1.1561	3.3126
	9.9400	1.1582	0.0515	0.0038	1.1573	3.3160
	9.9500	1.1594	0.0648	0.0048	1.1585	3.3193
	9.9600	1.1606	0.0757	0.0056	1.1596	3.3226
	9.9700	1.1617	0.0744	0.0055	1.1608	3.3259
	9.9800	1.1629	0.0722	0.0053	1.1620	3.3293
	9.9900	1.1641	0.0798	0.0059	1.1631	3.3326
	10.0000	1.1652	0.0884	0.0065	1.1643	3.3359
	10.0100	1.1664	0.1077	0.0080	1.1655	3.3393
	10.0200	1.1675	0.1042	0.0077	1.1666	3.3426
	10.0300	1.1687	0.1009	0.0075	1.1678	3.3460
	10.0400	1.1699	0.0621	0.0046	1.1690	3.3493
	10.0500	1.1711	0.0532	0.0039	1.1701	3.3527
	10.0600	1.1722	0.0815	0.0060	1.1713	3.3560
	10.0700	1.1734	0.0919	0.0068	1.1725	3.3594
	10.0800	1.1746	0.0743	0.0055	1.1736	3.3627
	10.0900	1.1757	0.0816	0.0060	1.1748	3.3659
	10.1000	1.1768	0.0748	0.0055	1.1759	3.3692
	10.1100	1.1780	0.0630	0.0047	1.1771	3.3726
	10.1200	1.1792	0.0762	0.0056	1.1783	3.3761
	10.1300	1.1804	0.0726	0.0054	1.1795	3.3795
	10.1400	1.1816	0.0810	0.0060	1.1807	3.3829
	10.1500	1.1828	0.0916	0.0068	1.1819	3.3863
	10.1600	1.1839	0.0963	0.0071	1.1830	3.3895
	10.1700	1.1851	0.1020	0.0075	1.1842	3.3928
	10.1800	1.1862	0.0842	0.0062	1.1853	3.3961
	10.1900	1.1874	0.0727	0.0054	1.1864	3.3994
	10.2000	1.1885	0.0647	0.0048	1.1876	3.4027
	10.2100	1.1897	0.0620	0.0046	1.1888	3.4061
	10.2200	1.1909	0.0812	0.0060	1.1899	3.4094
	10.2300	1.1921	0.1068	0.0079	1.1911	3.4128
	10.2400	1.1933	0.1512	0.0112	1.1923	3.4162
	10.2500	1.1945	0.1652	0.0122	1.1935	3.4197
	10.2600	1.1956	0.1487	0.0110	1.1947	3.4229
	10.2700	1.1967	0.1119	0.0083	1.1958	3.4262
	10.2800	1.1979	0.0907	0.0067	1.1969	3.4295
	10.2900	1.1990	0.0956	0.0071	1.1981	3.4328
	10.3000	1.2002	0.0921	0.0068	1.1993	3.4361
	10.3100	1.2014	0.0887	0.0066	1.2004	3.4395
	10.3200	1.2026	0.0827	0.0061	1.2016	3.4429
	10.3300	1.2037	0.0962	0.0071	1.2028	3.4462
	10.3400	1.2049	0.0925	0.0068	1.2040	3.4496
	10.3500	1.2061	0.0977	0.0072	1.2051	3.4529
	10.3600	1.2072	0.1034	0.0077	1.2063	3.4562
	10.3700	1.2083	0.1029	0.0076	1.2074	3.4595
	10.3800	1.2095	0.0926	0.0069	1.2086	3.4627
	10.3900	1.2106	0.0917	0.0068	1.2097	3.4659
	10.4000	1.2117	0.0930	0.0069	1.2108	3.4692
	10.4100	1.2130	0.0838	0.0062	1.2120	3.4727
	10.4200	1.2142	0.0964	0.0071	1.2132	3.4762
	10.4300	1.2154	0.1126	0.0083	1.2145	3.4797
	10.4400	1.2166	0.1160	0.0086	1.2156	3.4830
	10.4500	1.2177	0.1377	0.0102	1.2168	3.4864
	10.4600	1.2189	0.1468	0.0109	1.2180	3.4897
	10.4700	1.2201	0.1295	0.0096	1.2191	3.4930
	10.4800	1.2213	0.0957	0.0071	1.2203	3.4965
	10.4900	1.2224	0.1134	0.0084	1.2215	3.4999
	10.5000	1.2236	0.1131	0.0084	1.2227	3.5032
	10.5100	1.2247	0.1207	0.0089	1.2238	3.5064
	10.5200	1.2259	0.1244	0.0092	1.2249	3.5097
	10.5300	1.2270	0.1169	0.0086	1.2261	3.5131
	10.5400	1.2282	0.1031	0.0076	1.2273	3.5165
	10.5500	1.2294	0.0851	0.0063	1.2285	3.5198
	10.5600	1.2306	0.0584	0.0043	1.2296	3.5231
	10.5700	1.2317	0.0414	0.0031	1.2308	3.5264
	10.5800	1.2328	0.0401	0.0030	1.2319	3.5297
	10.5900	1.2340	0.0655	0.0049	1.2331	3.5330
	10.6000	1.2352	0.1072	0.0079	1.2343	3.5364
	10.6100	1.2363	0.1076	0.0080	1.2354	3.5397
	10.6200	1.2375	0.0897	0.0066	1.2366	3.5430
	10.6300	1.2386	0.0778	0.0058	1.2377	3.5463
	10.6400	1.2398	0.0875	0.0065	1.2389	3.5496
	10.6500	1.2410	0.1173	0.0087	1.2401	3.5531
	10.6600	1.2422	0.1434	0.0106	1.2412	3.5564
	10.6700	1.2433	0.1312	0.0097	1.2424	3.5597
	10.6800	1.2445	0.1302	0.0096	1.2436	3.5631
	10.6900	1.2457	0.1170	0.0087	1.2448	3.5665
	10.7000	1.2469	0.1116	0.0083	1.2459	3.5699
	10.7100	1.2480	0.1247	0.0092	1.2471	3.5732
	10.7200	1.2492	0.1373	0.0102	1.2483	3.5766
	10.7300	1.2504	0.1337	0.0099	1.2495	3.5799
	10.7400	1.2515	0.1315	0.0097	1.2506	3.5833
	10.7500	1.2527	0.1112	0.0082	1.2518	3.5865
	10.7600	1.2538	0.0999	0.0074	1.2529	3.5898
	10.7700	1.2550	0.1169	0.0087	1.2541	3.5931
	10.7800	1.2562	0.1275	0.0094	1.2552	3.5965
	10.7900	1.2573	0.0964	0.0071	1.2564	3.5999
	10.8000	1.2585	0.0651	0.0048	1.2576	3.6033
	10.8100	1.2598	0.0629	0.0047	1.2588	3.6068
	10.8200	1.2609	0.0484	0.0036	1.2600	3.6101
	10.8300	1.2620	0.0471	0.0035	1.2611	3.6132
	10.8400	1.2631	0.0608	0.0045	1.2622	3.6163
	10.8500	1.2642	0.0728	0.0054	1.2633	3.6195
	10.8600	1.2654	0.0911	0.0067	1.2644	3.6229
	10.8700	1.2665	0.0935	0.0069	1.2656	3.6262
	10.8800	1.2677	0.0932	0.0069	1.2668	3.6296
	10.8900	1.2689	0.0894	0.0066	1.2679	3.6329
	10.9000	1.2700	0.0686	0.0051	1.2691	3.6363
	10.9100	1.2712	0.0539	0.0040	1.2703	3.6396
	10.9200	1.2724	0.0568	0.0042	1.2715	3.6431
	10.9300	1.2736	0.0769	0.0057	1.2727	3.6466
	10.9400	1.2748	0.1187	0.0088	1.2739	3.6499
	10.9500	1.2760	0.1368	0.0101	1.2751	3.6533
	10.9600	1.2771	0.1335	0.0099	1.2762	3.6565
	10.9700	1.2783	0.1358	0.0101	1.2773	3.6599
	10.9800	1.2795	0.1283	0.0095	1.2785	3.6633
	10.9900	1.2806	0.1383	0.0102	1.2797	3.6666
	11.0000	1.2818	0.1310	0.0097	1.2809	3.6700
	11.0100	1.2830	0.1098	0.0081	1.2821	3.6734
	11.0200	1.2841	0.0859	0.0064	1.2832	3.6767
	11.0300	1.2853	0.0707	0.0052	1.2844	3.6799
	11.0400	1.2864	0.0999	0.0074	1.2855	3.6832
	11.0500	1.2876	0.1356	0.0100	1.2866	3.6865
	11.0600	1.2887	0.1534	0.0114	1.2878	3.6898
	11.0700	1.2899	0.1415	0.0105	1.2890	3.6932
	11.0800	1.2911	0.1226	0.0091	1.2902	3.6966
	11.0900	1.2923	0.1357	0.0100	1.2913	3.7000
	11.1000	1.2935	0.1335	0.0099	1.2925	3.7033
	11.1100	1.2946	0.1442	0.0107	1.2937	3.7067
	11.1200	1.2958	0.1408	0.0104	1.2949	3.7101
	11.1300	1.2970	0.1167	0.0086	1.2960	3.7134
	11.1400	1.2982	0.0742	0.0055	1.2972	3.7168
	11.1500	1.2993	0.0681	0.0050	1.2984	3.7202
	11.1600	1.3005	0.0831	0.0061	1.2995	3.7234
	11.1700	1.3016	0.1147	0.0085	1.3007	3.7267
	11.1800	1.3027	0.1441	0.0107	1.3018	3.7299
	11.1900	1.3039	0.1535	0.0114	1.3030	3.7334
	11.2000	1.3051	0.1281	0.0095	1.3042	3.7368
	11.2100	1.3063	0.1064	0.0079	1.3054	3.7402
	11.2200	1.3075	0.1153	0.0085	1.3066	3.7436
	11.2300	1.3087	0.1162	0.0086	1.3077	3.7469
	11.2400	1.3098	0.1027	0.0076	1.3089	3.7502
	11.2500	1.3110	0.1087	0.0080	1.3100	3.7535
	11.2600	1.3121	0.1197	0.0089	1.3112	3.7568
	11.2700	1.3133	0.1263	0.0093	1.3123	3.7601
	11.2800	1.3144	0.1214	0.0090	1.3135	3.7634
	11.2900	1.3156	0.1077	0.0080	1.3146	3.7667
	11.3000	1.3167	0.1158	0.0086	1.3158	3.7700
	11.3100	1.3179	0.1366	0.0101	1.3170	3.7735
	11.3200	1.3191	0.1544	0.0114	1.3182	3.7769
	11.3300	1.3203	0.1289	0.0095	1.3194	3.7803
	11.3400	1.3215	0.1051	0.0078	1.3206	3.7837
	11.3500	1.3227	0.1298	0.0096	1.3218	3.7871
	11.3600	1.3239	0.1782	0.0132	1.3229	3.7904
	11.3700	1.3250	0.1835	0.0136	1.3241	3.7937
	11.3800	1.3261	0.1522	0.0113	1.3252	3.7970
	11.3900	1.3273	0.1353	0.0100	1.3264	3.8004
	11.4000	1.3285	0.1181	0.0087	1.3276	3.8039
	11.4100	1.3297	0.0912	0.0068	1.3288	3.8073
	11.4200	1.3309	0.0642	0.0048	1.3300	3.8106
	11.4300	1.3320	0.0451	0.0033	1.3311	3.8139
	11.4400	1.3332	0.0443	0.0033	1.3323	3.8172
	11.4500	1.3343	0.0808	0.0060	1.3334	3.8205
	11.4600	1.3355	0.1055	0.0078	1.3346	3.8238
	11.4700	1.3366	0.1066	0.0079	1.3357	3.8269
	11.4800	1.3377	0.1020	0.0075	1.3368	3.8301
	11.4900	1.3388	0.0888	0.0066	1.3379	3.8332
	11.5000	1.3399	0.0570	0.0042	1.3390	3.8365
	11.5100	1.3411	0.0638	0.0047	1.3402	3.8400
	11.5200	1.3423	0.1118	0.0083	1.3414	3.8433
	11.5300	1.3435	0.1397	0.0103	1.3426	3.8468
	11.5400	1.3447	0.1382	0.0102	1.3438	3.8501
	11.5500	1.3459	0.1292	0.0096	1.3450	3.8536
	11.5600	1.3471	0.1323	0.0098	1.3461	3.8569
	11.5700	1.3482	0.1418	0.0105	1.3473	3.8602
	11.5800	1.3493	0.1431	0.0106	1.3484	3.8635
	11.5900	1.3505	0.1495	0.0111	1.3496	3.8667
	11.6000	1.3517	0.1514	0.0112	1.3507	3.8701
	11.6100	1.3528	0.1336	0.0099	1.3519	3.8734
	11.6200	1.3540	0.1191	0.0088	1.3531	3.8768
	11.6300	1.3552	0.1176	0.0087	1.3543	3.8803
	11.6400	1.3564	0.1107	0.0082	1.3554	3.8836
	11.6500	1.3576	0.0930	0.0069	1.3567	3.8871
	11.6600	1.3588	0.1093	0.0081	1.3578	3.8905
	11.6700	1.3599	0.0953	0.0071	1.3590	3.8937
	11.6800	1.3610	0.0638	0.0047	1.3601	3.8969
	11.6900	1.3622	0.0584	0.0043	1.3613	3.9003
	11.7000	1.3634	0.1026	0.0076	1.3624	3.9036
	11.7100	1.3645	0.1636	0.0121	1.3636	3.9070
	11.7200	1.3657	0.1998	0.0148	1.3648	3.9104
	11.7300	1.3669	0.2102	0.0156	1.3660	3.9138
	11.7400	1.3681	0.1923	0.0142	1.3672	3.9172
	11.7500	1.3692	0.1564	0.0116	1.3683	3.9205
	11.7600	1.3704	0.1159	0.0086	1.3694	3.9237
	11.7700	1.3715	0.1049	0.0078	1.3706	3.9270
	11.7800	1.3727	0.0967	0.0072	1.3718	3.9304
	11.7900	1.3739	0.0803	0.0059	1.3730	3.9338
	11.8000	1.3751	0.0960	0.0071	1.3741	3.9372
	11.8100	1.3763	0.1112	0.0082	1.3753	3.9406
	11.8200	1.3775	0.1297	0.0096	1.3765	3.9440
	11.8300	1.3786	0.1448	0.0107	1.3777	3.9473
	11.8400	1.3798	0.1454	0.0108	1.3789	3.9507
	11.8500	1.3810	0.1459	0.0108	1.3800	3.9540
	11.8600	1.3821	0.1501	0.0111	1.3812	3.9574
	11.8700	1.3833	0.1512	0.0112	1.3824	3.9608
	11.8800	1.3845	0.1424	0.0105	1.3835	3.9641
	11.8900	1.3856	0.1420	0.0105	1.3847	3.9675
	11.9000	1.3868	0.1308	0.0097	1.3859	3.9708
	11.9100	1.3879	0.1362	0.0101	1.3870	3.9740
	11.9200	1.3890	0.1188	0.0088	1.3881	3.9771
	11.9300	1.3902	0.1110	0.0082	1.3892	3.9804
	11.9400	1.3913	0.1090	0.0081	1.3904	3.9837
	11.9500	1.3925	0.1242	0.0092	1.3916	3.9871
	11.9600	1.3937	0.1393	0.0103	1.3927	3.9905
	11.9700	1.3948	0.1444	0.0107	1.3939	3.9938
	11.9800	1.3961	0.1406	0.0104	1.3951	3.9973
	11.9900	1.3973	0.1156	0.0086	1.3963	4.0008
	12.0000	1.3985	0.0845	0.0063	1.3975	4.0042
	12.0100	1.3996	0.0645	0.0048	1.3987	4.0075
	12.0200	1.4008	0.0497	0.0037	1.3998	4.0108
	12.0300	1.4020	0.0665	0.0049	1.4010	4.0142
	12.0400	1.4032	0.0762	0.0056	1.4022	4.0176
	12.0500	1.4043	0.1082	0.0080	1.4034	4.0210
	12.0600	1.4055	0.1205	0.0089	1.4046	4.0244
	12.0700	1.4067	0.1074	0.0079	1.4057	4.0277
	12.0800	1.4078	0.0915	0.0068	1.4069	4.0311
	12.0900	1.4090	0.0900	0.0067	1.4080	4.0343
	12.1000	1.4101	0.0668	0.0049	1.4091	4.0375
	12.1100	1.4112	0.0455	0.0034	1.4103	4.0408
	12.1200	1.4125	0.0277	0.0020	1.4115	4.0443
	12.1300	1.4136	0.0468	0.0035	1.4127	4.0477
	12.1400	1.4148	0.0756	0.0056	1.4139	4.0510
	12.1500	1.4160	0.1023	0.0076	1.4150	4.0544
	12.1600	1.4171	0.1140	0.0084	1.4162	4.0577
	12.1700	1.4183	0.1243	0.0092	1.4174	4.0610
	12.1800	1.4195	0.1171	0.0087	1.4185	4.0644
	12.1900	1.4206	0.0948	0.0070	1.4197	4.0677
	12.2000	1.4218	0.0854	0.0063	1.4209	4.0711
	12.2100	1.4230	0.0975	0.0072	1.4221	4.0746
	12.2200	1.4242	0.1367	0.0101	1.4232	4.0779
	12.2300	1.4253	0.1281	0.0095	1.4244	4.0811
	12.2400	1.4265	0.1337	0.0099	1.4256	4.0845
	12.2500	1.4277	0.1478	0.0109	1.4268	4.0880
	12.2600	1.4288	0.1272	0.0094	1.4279	4.0912
	12.2700	1.4300	0.1168	0.0086	1.4291	4.0945
	12.2800	1.4311	0.1211	0.0090	1.4302	4.0978
	12.2900	1.4323	0.1396	0.0103	1.4313	4.1010
	12.3000	1.4335	0.1449	0.0107	1.4325	4.1045
	12.3100	1.4347	0.1384	0.0102	1.4337	4.1079
	12.3200	1.4358	0.1153	0.0085	1.4349	4.1113
	12.3300	1.4371	0.0815	0.0060	1.4361	4.1148
	12.3400	1.4382	0.0945	0.0070	1.4373	4.1181
	12.3500	1.4393	0.1195	0.0088	1.4384	4.1213
	12.3600	1.4405	0.1349	0.0100	1.4395	4.1246
	12.3700	1.4416	0.1304	0.0096	1.4407	4.1278
	12.3800	1.4428	0.1254	0.0093	1.4418	4.1311
	12.3900	1.4440	0.1410	0.0104	1.4430	4.1346
	12.4000	1.4452	0.1153	0.0085	1.4443	4.1381
	12.4100	1.4464	0.0887	0.0066	1.4454	4.1415
	12.4200	1.4475	0.0950	0.0070	1.4466	4.1447
	12.4300	1.4487	0.1060	0.0078	1.4478	4.1481
	12.4400	1.4499	0.1157	0.0086	1.4490	4.1516
	12.4500	1.4511	0.1368	0.0101	1.4501	4.1549
	12.4600	1.4522	0.1101	0.0081	1.4513	4.1582
	12.4700	1.4534	0.0740	0.0055	1.4525	4.1616
	12.4800	1.4546	0.0638	0.0047	1.4536	4.1650
	12.4900	1.4557	0.0468	0.0035	1.4548	4.1683
	12.5000	1.4569	0.0390	0.0029	1.4560	4.1717
	12.5100	1.4581	0.0656	0.0049	1.4572	4.1751
	12.5200	1.4592	0.1159	0.0086	1.4583	4.1783
	12.5300	1.4604	0.1665	0.0123	1.4594	4.1816
	12.5400	1.4615	0.1735	0.0128	1.4606	4.1849
	12.5500	1.4627	0.1650	0.0122	1.4618	4.1882
	12.5600	1.4638	0.1507	0.0112	1.4629	4.1915
	12.5700	1.4650	0.1284	0.0095	1.4640	4.1948
	12.5800	1.4662	0.1003	0.0074	1.4652	4.1982
	12.5900	1.4674	0.0931	0.0069	1.4664	4.2016
	12.6000	1.4685	0.0871	0.0064	1.4676	4.2050
	12.6100	1.4697	0.0869	0.0064	1.4688	4.2083
	12.6200	1.4709	0.0714	0.0053	1.4700	4.2117
	12.6300	1.4721	0.0927	0.0069	1.4711	4.2151
	12.6400	1.4732	0.0927	0.0069	1.4723	4.2184
	12.6500	1.4743	0.1076	0.0080	1.4734	4.2216
	12.6600	1.4755	0.1239	0.0092	1.4746	4.2249
	12.6700	1.4766	0.1267	0.0094	1.4757	4.2282
	12.6800	1.4778	0.1270	0.0094	1.4769	4.2316
	12.6900	1.4790	0.1393	0.0103	1.4781	4.2351
	12.7000	1.4803	0.1233	0.0091	1.4793	4.2386
	12.7100	1.4815	0.1142	0.0085	1.4805	4.2420
	12.7200	1.4826	0.1077	0.0080	1.4817	4.2454
	12.7300	1.4838	0.1027	0.0076	1.4829	4.2487
	12.7400	1.4849	0.0829	0.0061	1.4840	4.2519
	12.7500	1.4860	0.0959	0.0071	1.4851	4.2551
	12.7600	1.4872	0.1120	0.0083	1.4862	4.2584
	12.7700	1.4884	0.1211	0.0090	1.4874	4.2618
	12.7800	1.4896	0.1577	0.0117	1.4886	4.2652
	12.7900	1.4907	0.1733	0.0128	1.4898	4.2685
	12.8000	1.4918	0.1751	0.0130	1.4909	4.2716
	12.8100	1.4929	0.1662	0.0123	1.4920	4.2749
	12.8200	1.4941	0.1470	0.0109	1.4932	4.2784
	12.8300	1.4954	0.1342	0.0099	1.4944	4.2819
	12.8400	1.4966	0.1275	0.0094	1.4957	4.2853
	12.8500	1.4978	0.1458	0.0108	1.4968	4.2887
	12.8600	1.4989	0.1784	0.0132	1.4980	4.2919
	12.8700	1.5000	0.1911	0.0141	1.4991	4.2952
	12.8800	1.5012	0.1910	0.0141	1.5003	4.2986
	12.8900	1.5024	0.1604	0.0119	1.5014	4.3019
	12.9000	1.5035	0.1304	0.0097	1.5026	4.3053
	12.9100	1.5047	0.1404	0.0104	1.5038	4.3086
	12.9200	1.5058	0.1431	0.0106	1.5049	4.3118
	12.9300	1.5070	0.1214	0.0090	1.5061	4.3152
	12.9400	1.5082	0.1202	0.0089	1.5073	4.3186
	12.9500	1.5094	0.1056	0.0078	1.5084	4.3220
	12.9600	1.5105	0.1163	0.0086	1.5096	4.3253
	12.9700	1.5117	0.1150	0.0085	1.5108	4.3286
	12.9800	1.5129	0.1095	0.0081	1.5119	4.3320
	12.9900	1.5141	0.0961	0.0071	1.5131	4.3354
	13.0000	1.5152	0.0849	0.0063	1.5143	4.3388
	13.0100	1.5164	0.0814	0.0060	1.5155	4.3421
	13.0200	1.5175	0.1047	0.0077	1.5166	4.3453
	13.0300	1.5187	0.1107	0.0082	1.5178	4.3487
	13.0400	1.5199	0.1156	0.0086	1.5189	4.3520
	13.0500	1.5210	0.0832	0.0062	1.5201	4.3554
	13.0600	1.5222	0.0753	0.0056	1.5213	4.3588
	13.0700	1.5234	0.1016	0.0075	1.5224	4.3621
	13.0800	1.5245	0.1103	0.0082	1.5236	4.3654
	13.0900	1.5258	0.1271	0.0094	1.5248	4.3689
	13.1000	1.5270	0.1396	0.0103	1.5260	4.3724
	13.1100	1.5281	0.1517	0.0112	1.5272	4.3757
	13.1200	1.5293	0.1340	0.0099	1.5284	4.3790
	13.1300	1.5304	0.1177	0.0087	1.5295	4.3823
	13.1400	1.5316	0.1181	0.0087	1.5306	4.3856
	13.1500	1.5327	0.0938	0.0069	1.5318	4.3890
	13.1600	1.5339	0.0808	0.0060	1.5330	4.3922
	13.1700	1.5351	0.1021	0.0076	1.5341	4.3956
	13.1800	1.5362	0.1167	0.0086	1.5353	4.3989
	13.1900	1.5374	0.1120	0.0083	1.5364	4.4022
	13.2000	1.5385	0.1288	0.0095	1.5376	4.4056
	13.2100	1.5397	0.1638	0.0121	1.5388	4.4089
	13.2200	1.5409	0.1881	0.0139	1.5399	4.4122
	13.2300	1.5420	0.1854	0.0137	1.5411	4.4156
	13.2400	1.5432	0.1614	0.0119	1.5423	4.4190
	13.2500	1.5444	0.1320	0.0098	1.5434	4.4223
	13.2600	1.5455	0.1157	0.0086	1.5445	4.4254
	13.2700	1.5466	0.1006	0.0074	1.5457	4.4286
	13.2800	1.5478	0.1019	0.0075	1.5469	4.4320
	13.2900	1.5490	0.1347	0.0100	1.5481	4.4356
	13.3000	1.5503	0.1737	0.0129	1.5493	4.4392
	13.3100	1.5515	0.1810	0.0134	1.5505	4.4426
	13.3200	1.5526	0.1634	0.0121	1.5517	4.4459
	13.3300	1.5538	0.1469	0.0109	1.5528	4.4492
	13.3400	1.5549	0.1625	0.0120	1.5540	4.4524
	13.3500	1.5560	0.1422	0.0105	1.5551	4.4557
	13.3600	1.5572	0.1298	0.0096	1.5563	4.4591
	13.3700	1.5584	0.1399	0.0104	1.5575	4.4625
	13.3800	1.5596	0.1750	0.0130	1.5587	4.4658
	13.3900	1.5607	0.1778	0.0132	1.5598	4.4691
	13.4000	1.5619	0.1744	0.0129	1.5610	4.4725
	13.4100	1.5631	0.1351	0.0100	1.5621	4.4758
	13.4200	1.5642	0.1161	0.0086	1.5633	4.4792
	13.4300	1.5654	0.1189	0.0088	1.5644	4.4825
	13.4400	1.5666	0.1339	0.0099	1.5656	4.4859
	13.4500	1.5677	0.1525	0.0113	1.5668	4.4892
	13.4600	1.5689	0.1429	0.0106	1.5680	4.4926
	13.4700	1.5701	0.1502	0.0111	1.5691	4.4959
	13.4800	1.5712	0.1574	0.0117	1.5703	4.4992
	13.4900	1.5724	0.1692	0.0125	1.5715	4.5026
	13.5000	1.5736	0.1592	0.0118	1.5727	4.5060
	13.5100	1.5747	0.1489	0.0110	1.5738	4.5093
	13.5200	1.5759	0.1597	0.0118	1.5750	4.5127
	13.5300	1.5771	0.1586	0.0117	1.5761	4.5160
	13.5400	1.5782	0.1585	0.0117	1.5773	4.5192
	13.5500	1.5793	0.1705	0.0126	1.5784	4.5225
	13.5600	1.5805	0.1618	0.0120	1.5796	4.5259
	13.5700	1.5817	0.1463	0.0108	1.5808	4.5292
	13.5800	1.5828	0.1639	0.0121	1.5819	4.5325
	13.5900	1.5840	0.1822	0.0135	1.5831	4.5358
	13.6000	1.5852	0.1829	0.0135	1.5842	4.5391
	13.6100	1.5863	0.1955	0.0145	1.5854	4.5425
	13.6200	1.5875	0.1811	0.0134	1.5866	4.5459
	13.6300	1.5887	0.1495	0.0111	1.5878	4.5493
	13.6400	1.5899	0.1232	0.0091	1.5890	4.5527
	13.6500	1.5911	0.1094	0.0081	1.5902	4.5562
	13.6600	1.5923	0.1058	0.0078	1.5914	4.5596
	13.6700	1.5934	0.1376	0.0102	1.5925	4.5629
	13.6800	1.5946	0.1687	0.0125	1.5937	4.5662
	13.6900	1.5958	0.1712	0.0127	1.5948	4.5695
	13.7000	1.5969	0.1856	0.0137	1.5960	4.5729
	13.7100	1.5981	0.2107	0.0156	1.5971	4.5761
	13.7200	1.5992	0.1998	0.0148	1.5983	4.5794
	13.7300	1.6004	0.1626	0.0120	1.5994	4.5827
	13.7400	1.6015	0.1217	0.0090	1.6006	4.5861
	13.7500	1.6027	0.1009	0.0075	1.6018	4.5894
	13.7600	1.6039	0.1129	0.0084	1.6029	4.5927
	13.7700	1.6050	0.1218	0.0090	1.6041	4.5961
	13.7800	1.6062	0.1221	0.0090	1.6053	4.5995
	13.7900	1.6074	0.1382	0.0102	1.6064	4.6028
	13.8000	1.6086	0.1292	0.0096	1.6076	4.6062
	13.8100	1.6098	0.1328	0.0098	1.6088	4.6097
	13.8200	1.6110	0.1258	0.0093	1.6100	4.6130
	13.8300	1.6121	0.1030	0.0076	1.6112	4.6163
	13.8400	1.6132	0.0860	0.0064	1.6123	4.6196
	13.8500	1.6144	0.0882	0.0065	1.6135	4.6229
	13.8600	1.6155	0.0931	0.0069	1.6146	4.6262
	13.8700	1.6166	0.1133	0.0084	1.6157	4.6293
	13.8800	1.6178	0.1366	0.0101	1.6168	4.6325
	13.8900	1.6189	0.1568	0.0116	1.6180	4.6359
	13.9000	1.6201	0.1823	0.0135	1.6192	4.6392
	13.9100	1.6213	0.1905	0.0141	1.6203	4.6426
	13.9200	1.6224	0.1604	0.0119	1.6215	4.6460
	13.9300	1.6236	0.1230	0.0091	1.6227	4.6493
	13.9400	1.6248	0.0745	0.0055	1.6238	4.6526
	13.9500	1.6259	0.0678	0.0050	1.6250	4.6560
	13.9600	1.6271	0.1059	0.0078	1.6262	4.6594
	13.9700	1.6283	0.1236	0.0091	1.6274	4.6628
	13.9800	1.6295	0.1353	0.0100	1.6286	4.6662
	13.9900	1.6307	0.1391	0.0103	1.6298	4.6696
	14.0000	1.6318	0.1389	0.0103	1.6309	4.6728
	14.0100	1.6329	0.1332	0.0099	1.6320	4.6760
	14.0200	1.6341	0.1235	0.0091	1.6332	4.6795
	14.0300	1.6353	0.1306	0.0097	1.6344	4.6829
	14.0400	1.6365	0.1609	0.0119	1.6356	4.6862
	14.0500	1.6376	0.1797	0.0133	1.6367	4.6895
	14.0600	1.6388	0.1678	0.0124	1.6379	4.6929
	14.0700	1.6400	0.1419	0.0105	1.6391	4.6962
	14.0800	1.6411	0.1361	0.0101	1.6402	4.6995
	14.0900	1.6423	0.1412	0.0105	1.6414	4.7028
	14.1000	1.6434	0.1534	0.0114	1.6425	4.7061
	14.1100	1.6446	0.1577	0.0117	1.6437	4.7095
	14.1200	1.6458	0.1419	0.0105	1.6449	4.7128
	14.1300	1.6469	0.1468	0.0109	1.6460	4.7162
	14.1400	1.6481	0.1482	0.0110	1.6472	4.7194
	14.1500	1.6492	0.1766	0.0131	1.6483	4.7227
	14.1600	1.6503	0.1831	0.0136	1.6494	4.7259
	14.1700	1.6515	0.1555	0.0115	1.6506	4.7292
	14.1800	1.6527	0.1485	0.0110	1.6518	4.7327
	14.1900	1.6539	0.1335	0.0099	1.6530	4.7362
	14.2000	1.6551	0.1265	0.0094	1.6542	4.7396
	14.2100	1.6563	0.0885	0.0066	1.6554	4.7430
	14.2200	1.6575	0.0604	0.0045	1.6566	4.7464
	14.2300	1.6586	0.0834	0.0062	1.6577	4.7497
	14.2400	1.6598	0.1335	0.0099	1.6588	4.7529
	14.2500	1.6609	0.1736	0.0128	1.6600	4.7562
	14.2600	1.6621	0.1780	0.0132	1.6612	4.7596
	14.2700	1.6633	0.1925	0.0142	1.6623	4.7629
	14.2800	1.6644	0.2090	0.0155	1.6635	4.7663
	14.2900	1.6656	0.2006	0.0148	1.6647	4.7697
	14.3000	1.6668	0.1959	0.0145	1.6659	4.7730
	14.3100	1.6680	0.1958	0.0145	1.6670	4.7764
	14.3200	1.6692	0.2034	0.0151	1.6682	4.7798
	14.3300	1.6703	0.2036	0.0151	1.6694	4.7831
	14.3400	1.6714	0.1887	0.0140	1.6705	4.7864
	14.3500	1.6726	0.1705	0.0126	1.6717	4.7897
	14.3600	1.6738	0.1476	0.0109	1.6729	4.7931
	14.3700	1.6750	0.1472	0.0109	1.6740	4.7964
	14.3800	1.6761	0.1668	0.0123	1.6752	4.7998
	14.3900	1.6773	0.1826	0.0135	1.6764	4.8032
	14.4000	1.6785	0.1793	0.0133	1.6776	4.8065
	14.4100	1.6796	0.1646	0.0122	1.6787	4.8099
	14.4200	1.6808	0.1474	0.0109	1.6799	4.8132
	14.4300	1.6820	0.1301	0.0096	1.6811	4.8166
	14.4400	1.6832	0.1401	0.0104	1.6823	4.8200
	14.4500	1.6844	0.1372	0.0102	1.6834	4.8234
	14.4600	1.6855	0.1529	0.0113	1.6846	4.8266
	14.4700	1.6867	0.1794	0.0133	1.6857	4.8299
	14.4800	1.6878	0.1787	0.0132	1.6869	4.8333
	14.4900	1.6890	0.1567	0.0116	1.6880	4.8366
	14.5000	1.6901	0.1540	0.0114	1.6892	4.8398
	14.5100	1.6912	0.1526	0.0113	1.6903	4.8431
	14.5200	1.6924	0.1547	0.0114	1.6915	4.8465
	14.5300	1.6936	0.1747	0.0129	1.6927	4.8499
	14.5400	1.6948	0.1879	0.0139	1.6939	4.8534
	14.5500	1.6960	0.2034	0.0151	1.6951	4.8568
	14.5600	1.6972	0.2025	0.0150	1.6962	4.8601
	14.5700	1.6983	0.2034	0.0151	1.6973	4.8632
	14.5800	1.6994	0.1950	0.0144	1.6984	4.8664
	14.5900	1.7006	0.1848	0.0137	1.6996	4.8698
	14.6000	1.7017	0.1785	0.0132	1.7008	4.8732
	14.6100	1.7030	0.1828	0.0135	1.7020	4.8767
	14.6200	1.7042	0.1625	0.0120	1.7032	4.8801
	14.6300	1.7053	0.1387	0.0103	1.7044	4.8834
	14.6400	1.7065	0.1246	0.0092	1.7055	4.8867
	14.6500	1.7077	0.1335	0.0099	1.7068	4.8902
	14.6600	1.7088	0.1433	0.0106	1.7079	4.8935
	14.6700	1.7100	0.1551	0.0115	1.7091	4.8968
	14.6800	1.7111	0.1490	0.0110	1.7102	4.9001
	14.6900	1.7123	0.1485	0.0110	1.7114	4.9034
	14.7000	1.7135	0.1074	0.0080	1.7125	4.9068
	14.7100	1.7146	0.1052	0.0078	1.7137	4.9101
	14.7200	1.7158	0.0954	0.0071	1.7148	4.9134
	14.7300	1.7169	0.0788	0.0058	1.7160	4.9167
	14.7400	1.7181	0.0963	0.0071	1.7172	4.9202
	14.7500	1.7193	0.1313	0.0097	1.7184	4.9235
	14.7600	1.7205	0.1283	0.0095	1.7196	4.9270
	14.7700	1.7217	0.1218	0.0090	1.7208	4.9303
	14.7800	1.7228	0.1120	0.0083	1.7219	4.9336
	14.7900	1.7240	0.1354	0.0100	1.7230	4.9368
	14.8000	1.7251	0.1393	0.0103	1.7242	4.9402
	14.8100	1.7263	0.1194	0.0088	1.7254	4.9436
	14.8200	1.7275	0.1085	0.0080	1.7265	4.9469
	14.8300	1.7286	0.1154	0.0085	1.7277	4.9502
	14.8400	1.7298	0.1336	0.0099	1.7289	4.9536
	14.8500	1.7310	0.1303	0.0096	1.7301	4.9569
	14.8600	1.7322	0.1385	0.0103	1.7312	4.9603
	14.8700	1.7333	0.1700	0.0126	1.7324	4.9636
	14.8800	1.7345	0.1884	0.0139	1.7335	4.9669
	14.8900	1.7357	0.1986	0.0147	1.7347	4.9703
	14.9000	1.7369	0.2058	0.0152	1.7359	4.9738
	14.9100	1.7380	0.2250	0.0166	1.7371	4.9772
	14.9200	1.7393	0.2121	0.0157	1.7383	4.9806
	14.9300	1.7404	0.2198	0.0163	1.7395	4.9840
	14.9400	1.7415	0.2231	0.0165	1.7406	4.9872
	14.9500	1.7427	0.2241	0.0166	1.7418	4.9905
	14.9600	1.7439	0.1896	0.0140	1.7429	4.9938
	14.9700	1.7451	0.1443	0.0107	1.7441	4.9973
	14.9800	1.7462	0.1354	0.0100	1.7453	5.0006
	14.9900	1.7473	0.1397	0.0103	1.7464	5.0037
	14.9948	1.7479	0.1412	0.0104	1.7469	5.0053
	14.9950	1.7479	0.1424	0.0105	1.7469	5.0053
	15.0050	1.7490	0.1524	0.0113	1.7481	5.0086
	15.0150	1.7500	0.1264	0.0094	1.7491	5.0115
	15.0250	1.7506	0.1245	0.0092	1.7497	5.0133
	15.0350	1.7507	0.1440	0.0107	1.7497	5.0134
	15.0450	1.7501	0.1644	0.0122	1.7491	5.0116
	15.0550	1.7490	0.1754	0.0130	1.7481	5.0086
	15.0650	1.7475	0.1814	0.0134	1.7466	5.0044
	15.0750	1.7460	0.1985	0.0147	1.7451	5.0001
	15.0850	1.7446	0.1851	0.0137	1.7437	4.9960
	15.0950	1.7432	0.1509	0.0112	1.7423	4.9920
	15.1050	1.7419	0.1405	0.0104	1.7410	4.9882
	15.1150	1.7406	0.1654	0.0122	1.7397	4.9845
	15.1250	1.7394	0.1883	0.0139	1.7384	4.9810
	15.1350	1.7381	0.1875	0.0139	1.7372	4.9775
	15.1450	1.7369	0.1929	0.0143	1.7360	4.9740
	15.1550	1.7358	0.1800	0.0133	1.7348	4.9706
	15.1650	1.7346	0.1879	0.0139	1.7337	4.9674
	15.1750	1.7335	0.1656	0.0123	1.7326	4.9642
	15.1850	1.7323	0.1448	0.0107	1.7314	4.9608
	15.1950	1.7311	0.1409	0.0104	1.7302	4.9573
	15.2050	1.7299	0.1125	0.0083	1.7290	4.9540
	15.2150	1.7288	0.1032	0.0076	1.7279	4.9507
	15.2250	1.7276	0.1013	0.0075	1.7267	4.9474
	15.2350	1.7264	0.0898	0.0066	1.7255	4.9439
	15.2450	1.7253	0.0878	0.0065	1.7244	4.9406
	15.2550	1.7241	0.1037	0.0077	1.7231	4.9372
	15.2650	1.7229	0.0911	0.0067	1.7219	4.9337
	15.2750	1.7217	0.0638	0.0047	1.7208	4.9303
	15.2850	1.7205	0.0253	0.0019	1.7196	4.9269
	15.2950	1.7194	-0.0072	-0.0005	1.7185	4.9237
	15.3050	1.7182	0.0185	0.0014	1.7173	4.9203
	15.3150	1.7170	0.0759	0.0056	1.7161	4.9169
	15.3250	1.7158	0.1254	0.0093	1.7149	4.9136
	15.3350	1.7147	0.1694	0.0125	1.7137	4.9102
	15.3450	1.7135	0.2044	0.0151	1.7126	4.9069
	15.3550	1.7123	0.2385	0.0176	1.7114	4.9035
	15.3650	1.7111	0.2312	0.0171	1.7102	4.9001
	15.3750	1.7100	0.2002	0.0148	1.7090	4.8967
	15.3850	1.7088	0.1919	0.0142	1.7079	4.8934
	15.3950	1.7076	0.1762	0.0130	1.7067	4.8900
	15.4050	1.7065	0.1569	0.0116	1.7055	4.8867
	15.4150	1.7053	0.1387	0.0103	1.7043	4.8833
	15.4250	1.7041	0.1199	0.0089	1.7031	4.8799
	15.4350	1.7029	0.1021	0.0076	1.7019	4.8764
	15.4450	1.7017	0.0778	0.0058	1.7008	4.8731
	15.4550	1.7006	0.0815	0.0060	1.6996	4.8698
	15.4650	1.6994	0.0570	0.0042	1.6985	4.8665
	15.4750	1.6983	0.0848	0.0063	1.6973	4.8632
	15.4850	1.6971	0.1166	0.0086	1.6962	4.8598
	15.4950	1.6959	0.1350	0.0100	1.6950	4.8565
	15.5050	1.6947	0.1736	0.0128	1.6938	4.8531
	15.5150	1.6936	0.1896	0.0140	1.6927	4.8498
	15.5250	1.6924	0.1841	0.0136	1.6915	4.8465
	15.5350	1.6913	0.1404	0.0104	1.6904	4.8432
	15.5450	1.6901	0.1138	0.0084	1.6891	4.8397
	15.5550	1.6888	0.1072	0.0079	1.6879	4.8361
	15.5650	1.6877	0.1221	0.0090	1.6867	4.8328
	15.5750	1.6865	0.1238	0.0092	1.6856	4.8295
	15.5850	1.6853	0.1283	0.0095	1.6844	4.8261
	15.5950	1.6841	0.1365	0.0101	1.6832	4.8226
	15.6050	1.6829	0.1390	0.0103	1.6820	4.8193
	15.6150	1.6818	0.1603	0.0119	1.6809	4.8160
	15.6250	1.6806	0.1640	0.0121	1.6797	4.8127
	15.6350	1.6795	0.1444	0.0107	1.6785	4.8093
	15.6450	1.6783	0.1401	0.0104	1.6774	4.8060
	15.6550	1.6771	0.1587	0.0117	1.6762	4.8027
	15.6650	1.6760	0.1909	0.0141	1.6750	4.7993
	15.6750	1.6748	0.2096	0.0155	1.6738	4.7959
	15.6850	1.6736	0.1867	0.0138	1.6727	4.7926
	15.6950	1.6725	0.1947	0.0144	1.6716	4.7894
	15.7050	1.6713	0.1866	0.0138	1.6704	4.7860
	15.7150	1.6701	0.1551	0.0115	1.6692	4.7825
	15.7250	1.6689	0.1405	0.0104	1.6680	4.7792
	15.7350	1.6678	0.1570	0.0116	1.6668	4.7758
	15.7450	1.6666	0.1609	0.0119	1.6657	4.7725
	15.7550	1.6655	0.1504	0.0111	1.6645	4.7692
	15.7650	1.6643	0.1345	0.0100	1.6633	4.7658
	15.7750	1.6631	0.1291	0.0096	1.6621	4.7623
	15.7850	1.6619	0.1175	0.0087	1.6609	4.7589
	15.7950	1.6607	0.1081	0.0080	1.6598	4.7555
	15.8050	1.6595	0.0897	0.0066	1.6586	4.7521
	15.8150	1.6583	0.1044	0.0077	1.6574	4.7487
	15.8250	1.6571	0.1272	0.0094	1.6562	4.7453
	15.8350	1.6560	0.1356	0.0100	1.6550	4.7420
	15.8450	1.6548	0.1492	0.0110	1.6539	4.7387
	15.8550	1.6536	0.1745	0.0129	1.6527	4.7353
	15.8650	1.6525	0.1762	0.0130	1.6516	4.7321
	15.8750	1.6513	0.1973	0.0146	1.6504	4.7287
	15.8850	1.6501	0.1877	0.0139	1.6492	4.7253
	15.8950	1.6490	0.1674	0.0124	1.6481	4.7220
	15.9050	1.6478	0.1397	0.0103	1.6469	4.7187
	15.9150	1.6467	0.1251	0.0093	1.6457	4.7153
	15.9250	1.6454	0.1201	0.0089	1.6445	4.7119
	15.9350	1.6443	0.1188	0.0088	1.6433	4.7085
	15.9450	1.6431	0.1199	0.0089	1.6421	4.7050
	15.9550	1.6419	0.1326	0.0098	1.6410	4.7017
	15.9650	1.6408	0.1256	0.0093	1.6398	4.6984
	15.9750	1.6396	0.1269	0.0094	1.6387	4.6951
	15.9850	1.6384	0.1373	0.0102	1.6375	4.6917
	15.9950	1.6373	0.1281	0.0095	1.6363	4.6884
	16.0050	1.6361	0.1651	0.0122	1.6352	4.6852
	16.0150	1.6349	0.2108	0.0156	1.6340	4.6818
	16.0250	1.6337	0.2409	0.0178	1.6328	4.6783
	16.0350	1.6326	0.2470	0.0183	1.6316	4.6750
	16.0450	1.6314	0.2225	0.0165	1.6305	4.6716
	16.0550	1.6302	0.2058	0.0152	1.6293	4.6683
	16.0650	1.6290	0.1836	0.0136	1.6281	4.6649
	16.0750	1.6279	0.1793	0.0133	1.6269	4.6615
	16.0850	1.6267	0.1650	0.0122	1.6258	4.6581
	16.0950	1.6255	0.1486	0.0110	1.6246	4.6547
	16.1050	1.6244	0.1442	0.0107	1.6234	4.6514
	16.1150	1.6232	0.1321	0.0098	1.6223	4.6482
	16.1250	1.6221	0.1131	0.0084	1.6212	4.6449
	16.1350	1.6209	0.1174	0.0087	1.6199	4.6415
	16.1450	1.6197	0.1047	0.0077	1.6187	4.6380
	16.1550	1.6185	0.1150	0.0085	1.6176	4.6346
	16.1650	1.6173	0.1049	0.0078	1.6164	4.6312
	16.1750	1.6161	0.0927	0.0069	1.6152	4.6278
	16.1850	1.6150	0.0897	0.0066	1.6140	4.6245
	16.1950	1.6138	0.0836	0.0062	1.6129	4.6212
	16.2050	1.6126	0.0873	0.0065	1.6117	4.6179
	16.2150	1.6115	0.0801	0.0059	1.6105	4.6145
	16.2250	1.6103	0.1053	0.0078	1.6094	4.6112
	16.2350	1.6091	0.1163	0.0086	1.6082	4.6077
	16.2450	1.6079	0.1589	0.0118	1.6070	4.6042
	16.2550	1.6067	0.1633	0.0121	1.6058	4.6009
	16.2650	1.6056	0.1713	0.0127	1.6046	4.5976
	16.2750	1.6044	0.1759	0.0130	1.6035	4.5942
	16.2850	1.6032	0.1442	0.0107	1.6023	4.5910
	16.2950	1.6021	0.1199	0.0089	1.6012	4.5877
	16.3050	1.6010	0.1127	0.0083	1.6000	4.5845
	16.3150	1.5998	0.0971	0.0072	1.5989	4.5811
	16.3250	1.5987	0.0836	0.0062	1.5977	4.5778
	16.3350	1.5975	0.0926	0.0069	1.5966	4.5745
	16.3450	1.5962	0.1010	0.0075	1.5953	4.5709
	16.3550	1.5950	0.1122	0.0083	1.5941	4.5674
	16.3650	1.5939	0.1148	0.0085	1.5929	4.5641
	16.3750	1.5927	0.1066	0.0079	1.5918	4.5608
	16.3850	1.5916	0.1119	0.0083	1.5906	4.5575
	16.3950	1.5904	0.1446	0.0107	1.5894	4.5541
	16.4050	1.5892	0.1764	0.0131	1.5883	4.5507
	16.4150	1.5880	0.1705	0.0126	1.5871	4.5473
	16.4250	1.5868	0.1529	0.0113	1.5859	4.5439
	16.4350	1.5856	0.1387	0.0103	1.5847	4.5405
	16.4450	1.5845	0.0880	0.0065	1.5835	4.5372
	16.4550	1.5833	0.0781	0.0058	1.5823	4.5337
	16.4650	1.5821	0.0885	0.0065	1.5812	4.5304
	16.4750	1.5809	0.0985	0.0073	1.5800	4.5270
	16.4850	1.5797	0.1240	0.0092	1.5788	4.5236
	16.4950	1.5786	0.1467	0.0109	1.5776	4.5203
	16.5050	1.5774	0.1078	0.0080	1.5765	4.5170
	16.5150	1.5763	0.0995	0.0074	1.5753	4.5136
	16.5250	1.5751	0.0991	0.0073	1.5742	4.5103
	16.5350	1.5739	0.1187	0.0088	1.5730	4.5070
	16.5450	1.5728	0.1368	0.0101	1.5718	4.5036
	16.5550	1.5716	0.1168	0.0086	1.5707	4.5002
	16.5650	1.5704	0.1046	0.0077	1.5695	4.4970
	16.5750	1.5693	0.1139	0.0084	1.5684	4.4936
	16.5850	1.5681	0.1393	0.0103	1.5672	4.4903
	16.5950	1.5669	0.1534	0.0114	1.5660	4.4868
	16.6050	1.5657	0.1401	0.0104	1.5648	4.4834
	16.6150	1.5645	0.1153	0.0085	1.5636	4.4801
	16.6250	1.5634	0.1131	0.0084	1.5625	4.4769
	16.6350	1.5623	0.1149	0.0085	1.5614	4.4736
	16.6450	1.5611	0.1181	0.0087	1.5602	4.4702
	16.6550	1.5599	0.1272	0.0094	1.5589	4.4667
	16.6650	1.5587	0.1496	0.0111	1.5577	4.4632
	16.6750	1.5575	0.1580	0.0117	1.5565	4.4598
	16.6850	1.5563	0.1507	0.0112	1.5554	4.4566
	16.6950	1.5552	0.1672	0.0124	1.5543	4.4533
	16.7050	1.5540	0.1830	0.0135	1.5531	4.4500
	16.7150	1.5529	0.1750	0.0130	1.5519	4.4466
	16.7250	1.5517	0.1476	0.0109	1.5508	4.4432
	16.7350	1.5505	0.1578	0.0117	1.5496	4.4399
	16.7450	1.5493	0.1480	0.0110	1.5484	4.4364
	16.7550	1.5481	0.1463	0.0108	1.5472	4.4330
	16.7650	1.5470	0.1297	0.0096	1.5460	4.4297
	16.7750	1.5459	0.1304	0.0096	1.5449	4.4265
	16.7850	1.5447	0.1457	0.0108	1.5438	4.4232
	16.7950	1.5435	0.1663	0.0123	1.5426	4.4198
	16.8050	1.5423	0.1720	0.0127	1.5414	4.4165
	16.8150	1.5412	0.1506	0.0111	1.5402	4.4131
	16.8250	1.5400	0.1472	0.0109	1.5391	4.4097
	16.8350	1.5388	0.1550	0.0115	1.5379	4.4064
	16.8450	1.5377	0.1427	0.0106	1.5367	4.4030
	16.8550	1.5364	0.1266	0.0094	1.5355	4.3996
	16.8650	1.5353	0.1288	0.0095	1.5343	4.3961
	16.8750	1.5341	0.1297	0.0096	1.5332	4.3929
	16.8850	1.5330	0.1414	0.0105	1.5320	4.3896
	16.8950	1.5318	0.1592	0.0118	1.5309	4.3863
	16.9050	1.5306	0.1553	0.0115	1.5297	4.3829
	16.9150	1.5295	0.1502	0.0111	1.5285	4.3795
	16.9250	1.5283	0.1503	0.0111	1.5274	4.3762
	16.9350	1.5271	0.1276	0.0094	1.5262	4.3729
	16.9450	1.5260	0.1009	0.0075	1.5251	4.3696
	16.9550	1.5248	0.0842	0.0062	1.5239	4.3663
	16.9650	1.5237	0.0723	0.0053	1.5227	4.3630
	16.9750	1.5225	0.0813	0.0060	1.5216	4.3596
	16.9850	1.5213	0.0868	0.0064	1.5203	4.3561
	16.9950	1.5201	0.0800	0.0059	1.5191	4.3526
	17.0050	1.5189	0.1270	0.0094	1.5179	4.3492
	17.0150	1.5177	0.1647	0.0122	1.5168	4.3459
	17.0250	1.5166	0.1675	0.0124	1.5156	4.3426
	17.0350	1.5155	0.1439	0.0106	1.5145	4.3394
	17.0450	1.5143	0.1176	0.0087	1.5134	4.3362
	17.0550	1.5132	0.1281	0.0095	1.5122	4.3329
	17.0650	1.5120	0.1564	0.0116	1.5111	4.3296
	17.0750	1.5109	0.1668	0.0123	1.5100	4.3264
	17.0850	1.5098	0.1526	0.0113	1.5089	4.3232
	17.0950	1.5087	0.1450	0.0107	1.5078	4.3201
	17.1050	1.5076	0.1387	0.0103	1.5066	4.3168
	17.1150	1.5064	0.1390	0.0103	1.5055	4.3135
	17.1250	1.5052	0.1325	0.0098	1.5043	4.3101
	17.1350	1.5041	0.1205	0.0089	1.5031	4.3067
	17.1450	1.5029	0.1094	0.0081	1.5020	4.3034
	17.1550	1.5017	0.0965	0.0071	1.5008	4.3001
	17.1650	1.5006	0.0672	0.0050	1.4996	4.2967
	17.1750	1.4993	0.0520	0.0039	1.4984	4.2932
	17.1850	1.4981	0.0836	0.0062	1.4972	4.2898
	17.1950	1.4970	0.1113	0.0082	1.4960	4.2864
	17.2050	1.4958	0.1136	0.0084	1.4949	4.2832
	17.2150	1.4947	0.1211	0.0090	1.4938	4.2799
	17.2250	1.4935	0.1356	0.0100	1.4926	4.2767
	17.2350	1.4924	0.1358	0.0100	1.4915	4.2734
	17.2450	1.4912	0.1180	0.0087	1.4903	4.2699
	17.2550	1.4900	0.1117	0.0083	1.4890	4.2664
	17.2650	1.4888	0.1027	0.0076	1.4878	4.2629
	17.2750	1.4876	0.1178	0.0087	1.4866	4.2595
	17.2850	1.4865	0.1309	0.0097	1.4855	4.2563
	17.2950	1.4856	0.1281	0.0095	1.4846	4.2537
	17.3050	1.4850	0.0987	0.0073	1.4840	4.2520
	17.3150	1.4846	0.0816	0.0060	1.4837	4.2510
	17.3250	1.4843	0.0792	0.0059	1.4834	4.2502
	17.3350	1.4837	0.0819	0.0061	1.4827	4.2483
	17.3450	1.4826	0.0864	0.0064	1.4817	4.2453
	17.3550	1.4813	0.0884	0.0065	1.4804	4.2416
	17.3650	1.4799	0.1085	0.0080	1.4790	4.2376
	17.3750	1.4785	0.1109	0.0082	1.4776	4.2337
	17.3850	1.4772	0.1065	0.0079	1.4763	4.2299
	17.3950	1.4759	0.1134	0.0084	1.4750	4.2262
	17.4050	1.4747	0.0950	0.0070	1.4738	4.2227
	17.4150	1.4734	0.0947	0.0070	1.4725	4.2190
	17.4250	1.4721	0.0792	0.0059	1.4712	4.2152
	17.4350	1.4708	0.0599	0.0044	1.4699	4.2115
	17.4450	1.4696	0.0590	0.0044	1.4686	4.2080
	17.4550	1.4683	0.0633	0.0047	1.4674	4.2044
	17.4650	1.4671	0.0831	0.0061	1.4662	4.2009
	17.4750	1.4659	0.1122	0.0083	1.4650	4.1974
	17.4850	1.4647	0.1335	0.0099	1.4637	4.1939
	17.4950	1.4634	0.1514	0.0112	1.4625	4.1903
	17.5050	1.4621	0.1678	0.0124	1.4612	4.1867
	17.5150	1.4609	0.1300	0.0096	1.4600	4.1832
	17.5250	1.4598	0.0963	0.0071	1.4589	4.1799
	17.5350	1.4586	0.1027	0.0076	1.4577	4.1765
	17.5450	1.4574	0.1173	0.0087	1.4564	4.1730
	17.5550	1.4562	0.1445	0.0107	1.4552	4.1695
	17.5650	1.4550	0.1488	0.0110	1.4541	4.1662
	17.5750	1.4538	0.1312	0.0097	1.4528	4.1626
	17.5850	1.4525	0.1368	0.0101	1.4516	4.1591
	17.5950	1.4514	0.1436	0.0106	1.4504	4.1558
	17.6050	1.4502	0.1427	0.0106	1.4493	4.1524
	17.6150	1.4490	0.1446	0.0107	1.4481	4.1491
	17.6250	1.4479	0.1337	0.0099	1.4470	4.1459
	17.6350	1.4467	0.1320	0.0098	1.4458	4.1424
	17.6450	1.4454	0.1192	0.0088	1.4445	4.1388
	17.6550	1.4442	0.0865	0.0064	1.4433	4.1353
	17.6650	1.4430	0.0627	0.0046	1.4421	4.1318
	17.6750	1.4418	0.0438	0.0032	1.4408	4.1283
	17.6850	1.4406	0.0446	0.0033	1.4397	4.1250
	17.6950	1.4395	0.0612	0.0045	1.4386	4.1218
	17.7050	1.4383	0.0593	0.0044	1.4374	4.1184
	17.7150	1.4371	0.0616	0.0046	1.4362	4.1149
	17.7250	1.4359	0.0865	0.0064	1.4350	4.1116
	17.7350	1.4347	0.1249	0.0092	1.4338	4.1081
	17.7450	1.4335	0.1260	0.0093	1.4326	4.1046
	17.7550	1.4323	0.1193	0.0088	1.4314	4.1012
	17.7650	1.4312	0.1054	0.0078	1.4302	4.0979
	17.7750	1.4300	0.1227	0.0091	1.4291	4.0946
	17.7850	1.4288	0.1265	0.0094	1.4279	4.0912
	17.7950	1.4276	0.1166	0.0086	1.4267	4.0878
	17.8050	1.4265	0.1413	0.0105	1.4255	4.0844
	17.8150	1.4253	0.1434	0.0106	1.4244	4.0811
	17.8250	1.4241	0.1291	0.0096	1.4232	4.0777
	17.8350	1.4230	0.1115	0.0083	1.4220	4.0744
	17.8450	1.4218	0.0925	0.0068	1.4208	4.0710
	17.8550	1.4206	0.0840	0.0062	1.4197	4.0676
	17.8650	1.4194	0.0747	0.0055	1.4185	4.0641
	17.8750	1.4182	0.1006	0.0074	1.4173	4.0607
	17.8850	1.4170	0.1143	0.0085	1.4161	4.0573
	17.8950	1.4158	0.1497	0.0111	1.4149	4.0540
	17.9050	1.4147	0.1455	0.0108	1.4138	4.0508
	17.9150	1.4135	0.1216	0.0090	1.4126	4.0474
	17.9250	1.4124	0.0799	0.0059	1.4115	4.0441
	17.9350	1.4112	0.0686	0.0051	1.4103	4.0407
	17.9450	1.4099	0.0843	0.0062	1.4090	4.0371
	17.9550	1.4087	0.1049	0.0078	1.4078	4.0336
	17.9650	1.4076	0.0952	0.0070	1.4066	4.0303
	17.9750	1.4064	0.0827	0.0061	1.4055	4.0271
	17.9850	1.4053	0.0745	0.0055	1.4044	4.0238
	17.9950	1.4042	0.0871	0.0064	1.4033	4.0206
	18.0050	1.4030	0.0990	0.0073	1.4021	4.0173
	18.0150	1.4018	0.0849	0.0063	1.4009	4.0139
	18.0250	1.4006	0.0725	0.0054	1.3997	4.0104
	18.0350	1.3994	0.0877	0.0065	1.3985	4.0070
	18.0450	1.3982	0.1136	0.0084	1.3973	4.0035
	18.0550	1.3970	0.1355	0.0100	1.3961	4.0000
	18.0650	1.3958	0.1263	0.0093	1.3948	3.9965
	18.0750	1.3946	0.1030	0.0076	1.3937	3.9932
	18.0850	1.3935	0.0731	0.0054	1.3925	3.9899
	18.0950	1.3923	0.0528	0.0039	1.3914	3.9866
	18.1050	1.3911	0.0473	0.0035	1.3902	3.9833
	18.1150	1.3900	0.0674	0.0050	1.3890	3.9799
	18.1250	1.3888	0.0953	0.0070	1.3878	3.9764
	18.1350	1.3876	0.0827	0.0061	1.3866	3.9730
	18.1450	1.3864	0.0588	0.0044	1.3855	3.9697
	18.1550	1.3852	0.0313	0.0023	1.3843	3.9663
	18.1650	1.3841	0.0661	0.0049	1.3832	3.9630
	18.1750	1.3829	0.0926	0.0069	1.3820	3.9597
	18.1850	1.3818	0.1263	0.0093	1.3808	3.9563
	18.1950	1.3806	0.1646	0.0122	1.3796	3.9529
	18.2050	1.3794	0.1796	0.0133	1.3785	3.9496
	18.2150	1.3783	0.1624	0.0120	1.3774	3.9464
	18.2250	1.3771	0.1245	0.0092	1.3762	3.9431
	18.2350	1.3760	0.0972	0.0072	1.3750	3.9397
	18.2450	1.3748	0.0810	0.0060	1.3738	3.9363
	18.2550	1.3736	0.0843	0.0062	1.3727	3.9329
	18.2650	1.3724	0.0801	0.0059	1.3715	3.9295
	18.2750	1.3712	0.0844	0.0062	1.3703	3.9261
	18.2850	1.3700	0.0749	0.0055	1.3691	3.9228
	18.2950	1.3689	0.0865	0.0064	1.3680	3.9195
	18.3050	1.3677	0.1103	0.0082	1.3668	3.9162
	18.3150	1.3666	0.1410	0.0104	1.3657	3.9129
	18.3250	1.3654	0.1609	0.0119	1.3645	3.9096
	18.3350	1.3642	0.1362	0.0101	1.3633	3.9062
	18.3450	1.3630	0.1325	0.0098	1.3621	3.9026
	18.3550	1.3618	0.1372	0.0102	1.3608	3.8991
	18.3650	1.3606	0.1164	0.0086	1.3597	3.8958
	18.3750	1.3595	0.1122	0.0083	1.3586	3.8927
	18.3850	1.3584	0.1199	0.0089	1.3575	3.8895
	18.3950	1.3572	0.1166	0.0086	1.3563	3.8860
	18.4050	1.3560	0.1112	0.0082	1.3551	3.8826
	18.4150	1.3548	0.1372	0.0102	1.3539	3.8791
	18.4250	1.3536	0.1395	0.0103	1.3527	3.8757
	18.4350	1.3524	0.1457	0.0108	1.3515	3.8723
	18.4450	1.3513	0.1642	0.0121	1.3503	3.8689
	18.4550	1.3501	0.1450	0.0107	1.3492	3.8657
	18.4650	1.3490	0.1283	0.0095	1.3480	3.8624
	18.4750	1.3478	0.1068	0.0079	1.3469	3.8591
	18.4850	1.3466	0.1162	0.0086	1.3457	3.8557
	18.4950	1.3454	0.1195	0.0088	1.3445	3.8523
	18.5050	1.3443	0.1120	0.0083	1.3433	3.8490
	18.5150	1.3431	0.1078	0.0080	1.3422	3.8457
	18.5250	1.3419	0.0901	0.0067	1.3410	3.8422
	18.5350	1.3407	0.0906	0.0067	1.3398	3.8389
	18.5450	1.3396	0.0886	0.0066	1.3387	3.8355
	18.5550	1.3384	0.0965	0.0071	1.3375	3.8322
	18.5650	1.3373	0.0946	0.0070	1.3363	3.8289
	18.5750	1.3361	0.0883	0.0065	1.3352	3.8255
	18.5850	1.3349	0.0864	0.0064	1.3339	3.8220
	18.5950	1.3337	0.0863	0.0064	1.3327	3.8185
	18.6050	1.3325	0.0651	0.0048	1.3315	3.8151
	18.6150	1.3313	0.0673	0.0050	1.3304	3.8119
	18.6250	1.3302	0.0785	0.0058	1.3293	3.8087
	18.6350	1.3290	0.0759	0.0056	1.3281	3.8052
	18.6450	1.3278	0.1020	0.0075	1.3269	3.8018
	18.6550	1.3266	0.1357	0.0100	1.3257	3.7983
	18.6650	1.3254	0.1575	0.0117	1.3245	3.7949
	18.6750	1.3243	0.1502	0.0111	1.3233	3.7916
	18.6850	1.3231	0.1525	0.0113	1.3222	3.7883
	18.6950	1.3219	0.1630	0.0121	1.3210	3.7849
	18.7050	1.3208	0.1323	0.0098	1.3199	3.7817
	18.7150	1.3197	0.1091	0.0081	1.3187	3.7785
	18.7250	1.3185	0.0973	0.0072	1.3176	3.7752
	18.7350	1.3174	0.1060	0.0078	1.3164	3.7718
	18.7450	1.3162	0.1301	0.0096	1.3152	3.7684
	18.7550	1.3149	0.1388	0.0103	1.3140	3.7649
	18.7650	1.3138	0.1146	0.0085	1.3128	3.7615
	18.7750	1.3126	0.0813	0.0060	1.3116	3.7581
	18.7850	1.3114	0.0642	0.0048	1.3104	3.7546
	18.7950	1.3102	0.0393	0.0029	1.3093	3.7513
	18.8050	1.3090	0.0451	0.0033	1.3081	3.7480
	18.8150	1.3079	0.0779	0.0058	1.3069	3.7447
	18.8250	1.3067	0.1204	0.0089	1.3058	3.7413
	18.8350	1.3055	0.1465	0.0108	1.3046	3.7380
	18.8450	1.3044	0.1422	0.0105	1.3034	3.7346
	18.8550	1.3032	0.1348	0.0100	1.3022	3.7312
	18.8650	1.3020	0.1098	0.0081	1.3011	3.7278
	18.8750	1.3008	0.0927	0.0069	1.2999	3.7245
	18.8850	1.2997	0.0569	0.0042	1.2988	3.7212
	18.8950	1.2986	0.0411	0.0030	1.2976	3.7180
	18.9050	1.2974	0.0648	0.0048	1.2965	3.7147
	18.9150	1.2963	0.0939	0.0069	1.2953	3.7114
	18.9250	1.2951	0.0972	0.0072	1.2941	3.7079
	18.9350	1.2938	0.1109	0.0082	1.2929	3.7044
	18.9450	1.2926	0.1093	0.0081	1.2917	3.7009
	18.9550	1.2914	0.1190	0.0088	1.2905	3.6975
	18.9650	1.2903	0.1103	0.0082	1.2894	3.6943
	18.9750	1.2892	0.0964	0.0071	1.2883	3.6911
	18.9850	1.2881	0.0688	0.0051	1.2871	3.6879
	18.9950	1.2869	0.0505	0.0037	1.2860	3.6845
	19.0050	1.2857	0.0428	0.0032	1.2848	3.6812
	19.0150	1.2845	0.0539	0.0040	1.2836	3.6777
	19.0250	1.2833	0.0689	0.0051	1.2824	3.6743
	19.0350	1.2822	0.0779	0.0058	1.2813	3.6711
	19.0450	1.2810	0.0881	0.0065	1.2801	3.6678
	19.0550	1.2798	0.0962	0.0071	1.2789	3.6643
	19.0650	1.2786	0.1125	0.0083	1.2777	3.6608
	19.0750	1.2774	0.1107	0.0082	1.2765	3.6574
	19.0850	1.2763	0.0927	0.0069	1.2753	3.6540
	19.0950	1.2751	0.0827	0.0061	1.2742	3.6507
	19.1050	1.2739	0.0725	0.0054	1.2730	3.6475
	19.1150	1.2728	0.0946	0.0070	1.2719	3.6441
	19.1250	1.2716	0.1084	0.0080	1.2707	3.6408
	19.1350	1.2704	0.1164	0.0086	1.2695	3.6374
	19.1450	1.2693	0.0993	0.0073	1.2684	3.6341
	19.1550	1.2681	0.0987	0.0073	1.2672	3.6308
	19.1650	1.2670	0.1057	0.0078	1.2661	3.6275
	19.1750	1.2658	0.1117	0.0083	1.2649	3.6242
	19.1850	1.2646	0.1333	0.0099	1.2637	3.6207
	19.1950	1.2634	0.1445	0.0107	1.2625	3.6173
	19.2050	1.2622	0.1367	0.0101	1.2613	3.6139
	19.2150	1.2611	0.1042	0.0077	1.2601	3.6106
	19.2250	1.2599	0.0652	0.0048	1.2590	3.6073
	19.2350	1.2588	0.0749	0.0055	1.2579	3.6041
	19.2450	1.2576	0.0809	0.0060	1.2567	3.6007
	19.2550	1.2564	0.0926	0.0069	1.2555	3.5973
	19.2650	1.2553	0.1104	0.0082	1.2543	3.5939
	19.2750	1.2541	0.0969	0.0072	1.2531	3.5905
	19.2850	1.2529	0.0918	0.0068	1.2519	3.5871
	19.2950	1.2517	0.0932	0.0069	1.2508	3.5838
	19.3050	1.2506	0.1050	0.0078	1.2497	3.5806
	19.3150	1.2495	0.1200	0.0089	1.2485	3.5773
	19.3250	1.2483	0.1266	0.0094	1.2474	3.5740
	19.3350	1.2471	0.1117	0.0083	1.2462	3.5706
	19.3450	1.2459	0.1185	0.0088	1.2450	3.5671
	19.3550	1.2447	0.1407	0.0104	1.2438	3.5636
	19.3650	1.2435	0.1488	0.0110	1.2426	3.5603
	19.3750	1.2424	0.1226	0.0091	1.2415	3.5570
	19.3850	1.2412	0.0873	0.0065	1.2403	3.5538
	19.3950	1.2401	0.0669	0.0049	1.2391	3.5503
	19.4050	1.2389	0.0656	0.0049	1.2379	3.5470
	19.4150	1.2377	0.0528	0.0039	1.2368	3.5436
	19.4250	1.2365	0.0703	0.0052	1.2356	3.5403
	19.4350	1.2354	0.1022	0.0076	1.2344	3.5369
	19.4450	1.2342	0.0927	0.0069	1.2333	3.5336
	19.4550	1.2331	0.0875	0.0065	1.2322	3.5304
	19.4650	1.2319	0.0812	0.0060	1.2310	3.5271
	19.4750	1.2308	0.0698	0.0052	1.2298	3.5237
	19.4850	1.2296	0.0464	0.0034	1.2287	3.5203
	19.4950	1.2284	0.0334	0.0025	1.2275	3.5169
	19.5050	1.2272	0.0354	0.0026	1.2263	3.5135
	19.5150	1.2260	0.0591	0.0044	1.2251	3.5102
	19.5250	1.2249	0.0609	0.0045	1.2239	3.5068
	19.5350	1.2237	0.0506	0.0037	1.2228	3.5035
	19.5450	1.2225	0.0191	0.0014	1.2215	3.5000
	19.5550	1.2213	0.0063	0.0005	1.2203	3.4965
	19.5650	1.2201	0.0158	0.0012	1.2192	3.4932
	19.5750	1.2190	0.0688	0.0051	1.2180	3.4899
	19.5850	1.2178	0.0837	0.0062	1.2169	3.4867
	19.5950	1.2166	0.0631	0.0047	1.2157	3.4833
	19.6050	1.2155	0.0634	0.0047	1.2145	3.4799
	19.6150	1.2143	0.0586	0.0043	1.2134	3.4766
	19.6250	1.2132	0.0402	0.0030	1.2123	3.4735
	19.6350	1.2121	0.0552	0.0041	1.2111	3.4702
	19.6450	1.2109	0.0570	0.0042	1.2100	3.4668
	19.6550	1.2097	0.0662	0.0049	1.2088	3.4635
	19.6650	1.2086	0.0549	0.0041	1.2076	3.4601
	19.6750	1.2073	0.0382	0.0028	1.2064	3.4566
	19.6850	1.2061	0.0423	0.0031	1.2052	3.4531
	19.6950	1.2050	0.0344	0.0025	1.2040	3.4498
	19.7050	1.2038	0.0453	0.0033	1.2029	3.4465
	19.7150	1.2026	0.0410	0.0030	1.2017	3.4431
	19.7250	1.2015	0.0562	0.0042	1.2005	3.4398
	19.7350	1.2003	0.1112	0.0082	1.1994	3.4365
	19.7450	1.1992	0.1402	0.0104	1.1982	3.4332
	19.7550	1.1980	0.1288	0.0095	1.1971	3.4298
	19.7650	1.1968	0.1301	0.0096	1.1959	3.4265
	19.7750	1.1957	0.1412	0.0105	1.1947	3.4231
	19.7850	1.1945	0.1397	0.0103	1.1936	3.4199
	19.7950	1.1933	0.1305	0.0097	1.1924	3.4165
	19.8050	1.1921	0.1027	0.0076	1.1912	3.4131
	19.8150	1.1910	0.0845	0.0063	1.1901	3.4097
	19.8250	1.1898	0.0651	0.0048	1.1889	3.4064
	19.8350	1.1887	0.0629	0.0047	1.1877	3.4031
	19.8450	1.1875	0.0747	0.0055	1.1866	3.3997
	19.8550	1.1863	0.0974	0.0072	1.1854	3.3964
	19.8650	1.1851	0.0998	0.0074	1.1842	3.3930
	19.8750	1.1840	0.0844	0.0062	1.1830	3.3896
	19.8850	1.1828	0.0896	0.0066	1.1819	3.3863
	19.8950	1.1816	0.0942	0.0070	1.1807	3.3830
	19.9050	1.1805	0.0754	0.0056	1.1796	3.3796
	19.9150	1.1793	0.0590	0.0044	1.1784	3.3763
	19.9250	1.1782	0.0688	0.0051	1.1772	3.3730
	19.9350	1.1769	0.1079	0.0080	1.1760	3.3695
	19.9450	1.1757	0.1231	0.0091	1.1748	3.3660
	19.9550	1.1745	0.1142	0.0084	1.1736	3.3626
[truncated: 40,552 more rows]
