# Supplementary material for: The influence of sample geometry and size on porcine aortic material properties from uniaxial tensile tests using custom-designed tissue cutters, clamps and molds
Source: PLoS One. 2021 Feb 8;16(2):e0244390. doi: 10.1371/journal.pone.0244390 (PMC7869995; doi:10.1371/journal.pone.0244390)
Supplement: S1 Dataset — (ZIP) [file pone.0244390.s001.zip › Date/RC6-2.csv]

1	ʱ��	λ��	��	����Ӧ��	����λ��	����Ӧ�� (λ��)
	(s)	(mm)	(N)	(MPa)	(mm)	(%)
	0.0000	0.0023	-0.0514	-0.0041	0.0003	0.0007
	0.0100	0.0023	-0.0124	-0.0010	0.0003	0.0008
	0.0200	0.0023	-0.0036	-0.0003	0.0003	0.0008
	0.0300	0.0024	-0.0018	-0.0001	0.0003	0.0009
	0.0400	0.0025	-0.0112	-0.0009	0.0005	0.0012
	0.0500	0.0030	-0.0214	-0.0017	0.0009	0.0025
	0.0600	0.0038	0.0029	0.0002	0.0018	0.0047
	0.0700	0.0049	0.0160	0.0013	0.0029	0.0077
	0.0800	0.0062	0.0250	0.0020	0.0042	0.0112
	0.0900	0.0075	0.0061	0.0005	0.0055	0.0147
	0.1000	0.0088	-0.0058	-0.0005	0.0068	0.0182
	0.1100	0.0101	-0.0333	-0.0026	0.0080	0.0216
	0.1200	0.0114	-0.0494	-0.0039	0.0093	0.0251
	0.1300	0.0126	-0.0411	-0.0033	0.0106	0.0284
	0.1400	0.0138	-0.0310	-0.0025	0.0117	0.0316
	0.1500	0.0150	-0.0028	-0.0002	0.0130	0.0350
	0.1600	0.0163	0.0183	0.0015	0.0143	0.0383
	0.1700	0.0175	0.0257	0.0020	0.0154	0.0415
	0.1800	0.0187	0.0180	0.0014	0.0166	0.0447
	0.1900	0.0199	-0.0059	-0.0005	0.0179	0.0481
	0.2000	0.0211	-0.0041	-0.0003	0.0191	0.0513
	0.2100	0.0223	0.0074	0.0006	0.0203	0.0546
	0.2200	0.0236	0.0263	0.0021	0.0215	0.0579
	0.2300	0.0248	0.0442	0.0035	0.0227	0.0611
	0.2400	0.0260	0.0423	0.0034	0.0240	0.0645
	0.2500	0.0272	0.0402	0.0032	0.0252	0.0677
	0.2600	0.0284	0.0629	0.0050	0.0264	0.0709
	0.2700	0.0296	0.0809	0.0064	0.0276	0.0741
	0.2800	0.0309	0.0585	0.0046	0.0288	0.0775
	0.2900	0.0321	0.0437	0.0035	0.0301	0.0809
	0.3000	0.0334	0.0235	0.0019	0.0313	0.0842
	0.3100	0.0346	0.0203	0.0016	0.0326	0.0876
	0.3200	0.0359	0.0304	0.0024	0.0338	0.0909
	0.3300	0.0371	0.0485	0.0039	0.0351	0.0942
	0.3400	0.0384	0.0588	0.0047	0.0363	0.0976
	0.3500	0.0396	0.0878	0.0070	0.0376	0.1010
	0.3600	0.0409	0.0769	0.0061	0.0388	0.1044
	0.3700	0.0421	0.0464	0.0037	0.0401	0.1078
	0.3800	0.0433	0.0189	0.0015	0.0413	0.1110
	0.3900	0.0445	0.0077	0.0006	0.0425	0.1142
	0.4000	0.0457	0.0401	0.0032	0.0437	0.1174
	0.4100	0.0470	0.0651	0.0052	0.0450	0.1208
	0.4200	0.0483	0.0651	0.0052	0.0463	0.1244
	0.4300	0.0496	0.0911	0.0072	0.0476	0.1278
	0.4400	0.0509	0.0765	0.0061	0.0488	0.1313
	0.4500	0.0521	0.0482	0.0038	0.0501	0.1346
	0.4600	0.0533	0.0241	0.0019	0.0513	0.1379
	0.4700	0.0546	0.0002	0.0000	0.0525	0.1412
	0.4800	0.0558	0.0048	0.0004	0.0537	0.1444
	0.4900	0.0570	0.0221	0.0018	0.0550	0.1479
	0.5000	0.0583	0.0098	0.0008	0.0563	0.1513
	0.5100	0.0596	0.0010	0.0001	0.0575	0.1547
	0.5200	0.0608	-0.0050	-0.0004	0.0587	0.1579
	0.5300	0.0621	-0.0035	-0.0003	0.0600	0.1614
	0.5400	0.0633	-0.0036	-0.0003	0.0613	0.1648
	0.5500	0.0646	0.0147	0.0012	0.0626	0.1682
	0.5600	0.0658	0.0479	0.0038	0.0638	0.1714
	0.5700	0.0670	0.0756	0.0060	0.0650	0.1747
	0.5800	0.0683	0.0751	0.0060	0.0662	0.1780
	0.5900	0.0695	0.0463	0.0037	0.0675	0.1814
	0.6000	0.0708	0.0358	0.0028	0.0688	0.1849
	0.6100	0.0721	0.0223	0.0018	0.0700	0.1882
	0.6200	0.0733	0.0144	0.0011	0.0713	0.1916
	0.6300	0.0745	0.0307	0.0024	0.0725	0.1949
	0.6400	0.0758	0.0483	0.0038	0.0737	0.1982
	0.6500	0.0770	0.0257	0.0020	0.0750	0.2015
	0.6600	0.0782	0.0274	0.0022	0.0762	0.2048
	0.6700	0.0794	0.0253	0.0020	0.0774	0.2080
	0.6800	0.0807	0.0143	0.0011	0.0787	0.2115
	0.6900	0.0820	0.0225	0.0018	0.0799	0.2148
	0.7000	0.0832	0.0200	0.0016	0.0812	0.2182
	0.7100	0.0845	-0.0158	-0.0013	0.0825	0.2217
	0.7200	0.0858	-0.0367	-0.0029	0.0838	0.2252
	0.7300	0.0871	-0.0549	-0.0044	0.0850	0.2286
	0.7400	0.0883	-0.0436	-0.0035	0.0863	0.2319
	0.7500	0.0895	-0.0063	-0.0005	0.0874	0.2351
	0.7600	0.0907	0.0201	0.0016	0.0886	0.2383
	0.7700	0.0919	0.0338	0.0027	0.0899	0.2416
	0.7800	0.0932	0.0614	0.0049	0.0911	0.2450
	0.7900	0.0944	0.0668	0.0053	0.0924	0.2484
	0.8000	0.0957	0.0489	0.0039	0.0937	0.2518
	0.8100	0.0969	0.0269	0.0021	0.0949	0.2551
	0.8200	0.0981	0.0221	0.0018	0.0961	0.2582
	0.8300	0.0993	0.0223	0.0018	0.0973	0.2615
	0.8400	0.1006	0.0431	0.0034	0.0985	0.2649
	0.8500	0.1018	0.0480	0.0038	0.0998	0.2683
	0.8600	0.1031	0.0289	0.0023	0.1010	0.2716
	0.8700	0.1043	0.0249	0.0020	0.1023	0.2749
	0.8800	0.1055	0.0064	0.0005	0.1035	0.2782
	0.8900	0.1068	0.0039	0.0003	0.1047	0.2815
	0.9000	0.1080	0.0068	0.0005	0.1060	0.2849
	0.9100	0.1093	-0.0027	-0.0002	0.1072	0.2883
	0.9200	0.1105	0.0066	0.0005	0.1085	0.2916
	0.9300	0.1117	0.0240	0.0019	0.1097	0.2949
	0.9400	0.1130	-0.0004	0.0000	0.1109	0.2982
	0.9500	0.1142	-0.0348	-0.0028	0.1122	0.3016
	0.9600	0.1155	-0.0607	-0.0048	0.1134	0.3050
	0.9700	0.1167	-0.0501	-0.0040	0.1147	0.3084
	0.9800	0.1180	-0.0393	-0.0031	0.1159	0.3116
	0.9900	0.1191	-0.0226	-0.0018	0.1171	0.3148
	1.0000	0.1204	-0.0081	-0.0006	0.1183	0.3181
	1.0100	0.1217	-0.0042	-0.0003	0.1196	0.3216
	1.0200	0.1229	-0.0065	-0.0005	0.1209	0.3250
	1.0300	0.1242	0.0130	0.0010	0.1222	0.3284
	1.0400	0.1255	0.0480	0.0038	0.1234	0.3318
	1.0500	0.1267	0.0860	0.0068	0.1246	0.3351
	1.0600	0.1279	0.0658	0.0052	0.1259	0.3383
	1.0700	0.1291	0.0497	0.0039	0.1271	0.3417
	1.0800	0.1304	0.0496	0.0039	0.1283	0.3450
	1.0900	0.1316	0.0567	0.0045	0.1296	0.3483
	1.1000	0.1328	0.0744	0.0059	0.1308	0.3516
	1.1100	0.1341	0.0789	0.0063	0.1321	0.3550
	1.1200	0.1354	0.0689	0.0055	0.1333	0.3584
	1.1300	0.1365	0.0556	0.0044	0.1345	0.3616
	1.1400	0.1377	0.0705	0.0056	0.1357	0.3648
	1.1500	0.1390	0.0886	0.0070	0.1369	0.3681
	1.1600	0.1402	0.1075	0.0085	0.1382	0.3715
	1.1700	0.1415	0.0914	0.0073	0.1395	0.3749
	1.1800	0.1427	0.0646	0.0051	0.1407	0.3782
	1.1900	0.1440	0.0584	0.0046	0.1419	0.3815
	1.2000	0.1452	0.0542	0.0043	0.1432	0.3849
	1.2100	0.1464	0.0303	0.0024	0.1444	0.3882
	1.2200	0.1477	-0.0126	-0.0010	0.1457	0.3915
	1.2300	0.1489	-0.0292	-0.0023	0.1469	0.3949
	1.2400	0.1502	-0.0403	-0.0032	0.1481	0.3982
	1.2500	0.1514	-0.0486	-0.0039	0.1494	0.4016
	1.2600	0.1526	-0.0143	-0.0011	0.1506	0.4048
	1.2700	0.1538	0.0152	0.0012	0.1518	0.4080
	1.2800	0.1551	0.0317	0.0025	0.1531	0.4115
	1.2900	0.1564	0.0304	0.0024	0.1544	0.4150
	1.3000	0.1577	-0.0017	-0.0001	0.1557	0.4185
	1.3100	0.1589	-0.0225	-0.0018	0.1569	0.4218
	1.3200	0.1601	-0.0014	-0.0001	0.1581	0.4250
	1.3300	0.1614	0.0231	0.0018	0.1593	0.4283
	1.3400	0.1626	0.0302	0.0024	0.1605	0.4316
	1.3500	0.1638	0.0292	0.0023	0.1618	0.4349
	1.3600	0.1651	-0.0128	-0.0010	0.1631	0.4384
	1.3700	0.1664	-0.0335	-0.0027	0.1644	0.4418
	1.3800	0.1676	-0.0313	-0.0025	0.1656	0.4452
	1.3900	0.1688	-0.0309	-0.0025	0.1668	0.4484
	1.4000	0.1701	-0.0221	-0.0018	0.1680	0.4517
	1.4100	0.1713	0.0067	0.0005	0.1693	0.4551
	1.4200	0.1726	0.0353	0.0028	0.1706	0.4586
	1.4300	0.1739	0.0594	0.0047	0.1718	0.4619
	1.4400	0.1751	0.0644	0.0051	0.1730	0.4652
	1.4500	0.1763	0.0682	0.0054	0.1743	0.4684
	1.4600	0.1775	0.0630	0.0050	0.1755	0.4718
	1.4700	0.1787	0.0472	0.0037	0.1767	0.4750
	1.4800	0.1800	0.0200	0.0016	0.1779	0.4783
	1.4900	0.1812	0.0069	0.0005	0.1791	0.4816
	1.5000	0.1824	-0.0114	-0.0009	0.1804	0.4849
	1.5100	0.1836	-0.0303	-0.0024	0.1816	0.4881
	1.5200	0.1848	-0.0278	-0.0022	0.1828	0.4914
	1.5300	0.1860	-0.0210	-0.0017	0.1840	0.4945
	1.5400	0.1872	-0.0006	0.0000	0.1851	0.4977
	1.5500	0.1884	-0.0018	-0.0001	0.1863	0.5009
	1.5600	0.1896	0.0000	0.0000	0.1876	0.5042
	1.5700	0.1908	0.0081	0.0006	0.1888	0.5076
	1.5800	0.1921	0.0194	0.0015	0.1900	0.5109
	1.5900	0.1933	0.0335	0.0027	0.1913	0.5142
	1.6000	0.1946	0.0321	0.0025	0.1925	0.5176
	1.6100	0.1958	0.0207	0.0016	0.1938	0.5209
	1.6200	0.1970	0.0173	0.0014	0.1950	0.5242
	1.6300	0.1982	0.0305	0.0024	0.1962	0.5275
	1.6400	0.1994	0.0364	0.0029	0.1973	0.5305
	1.6500	0.2005	0.0445	0.0035	0.1985	0.5336
	1.6600	0.2017	0.0703	0.0056	0.1997	0.5368
	1.6700	0.2028	0.0674	0.0053	0.2008	0.5398
	1.6800	0.2040	0.0570	0.0045	0.2020	0.5430
	1.6900	0.2053	0.0362	0.0029	0.2033	0.5464
	1.7000	0.2065	0.0330	0.0026	0.2045	0.5498
	1.7100	0.2078	0.0576	0.0046	0.2058	0.5532
	1.7200	0.2090	0.0779	0.0062	0.2070	0.5565
	1.7300	0.2103	0.0853	0.0068	0.2082	0.5597
	1.7400	0.2115	0.0979	0.0078	0.2094	0.5630
	1.7500	0.2127	0.0880	0.0070	0.2107	0.5664
	1.7600	0.2139	0.0579	0.0046	0.2119	0.5696
	1.7700	0.2152	0.0544	0.0043	0.2131	0.5729
	1.7800	0.2164	0.0680	0.0054	0.2144	0.5763
	1.7900	0.2176	0.0795	0.0063	0.2156	0.5796
	1.8000	0.2189	0.0827	0.0066	0.2169	0.5830
	1.8100	0.2202	0.0943	0.0075	0.2181	0.5864
	1.8200	0.2214	0.0667	0.0053	0.2194	0.5897
	1.8300	0.2226	0.0603	0.0048	0.2205	0.5928
	1.8400	0.2238	0.0362	0.0029	0.2217	0.5960
	1.8500	0.2250	0.0385	0.0031	0.2229	0.5993
	1.8600	0.2261	0.0541	0.0043	0.2241	0.6024
	1.8700	0.2272	0.0428	0.0034	0.2252	0.6054
	1.8800	0.2283	0.0282	0.0022	0.2262	0.6082
	1.8900	0.2293	0.0194	0.0015	0.2273	0.6110
	1.9000	0.2303	-0.0065	-0.0005	0.2283	0.6138
	1.9100	0.2315	0.0080	0.0006	0.2295	0.6168
	1.9200	0.2328	-0.0058	-0.0005	0.2307	0.6203
	1.9300	0.2341	0.0002	0.0000	0.2321	0.6238
	1.9400	0.2353	0.0260	0.0021	0.2333	0.6272
	1.9500	0.2366	0.0688	0.0055	0.2345	0.6305
	1.9600	0.2378	0.0929	0.0074	0.2358	0.6338
	1.9700	0.2390	0.0918	0.0073	0.2370	0.6371
	1.9800	0.2402	0.1000	0.0079	0.2382	0.6404
	1.9900	0.2415	0.0827	0.0066	0.2394	0.6437
	2.0000	0.2427	0.0689	0.0055	0.2407	0.6470
	2.0100	0.2440	0.0857	0.0068	0.2419	0.6504
	2.0200	0.2453	0.1036	0.0082	0.2432	0.6539
	2.0300	0.2466	0.1167	0.0093	0.2445	0.6573
	2.0400	0.2478	0.1466	0.0116	0.2458	0.6607
	2.0500	0.2491	0.1350	0.0107	0.2470	0.6641
	2.0600	0.2503	0.1166	0.0093	0.2483	0.6674
	2.0700	0.2515	0.0718	0.0057	0.2495	0.6707
	2.0800	0.2528	0.0374	0.0030	0.2507	0.6741
	2.0900	0.2540	0.0187	0.0015	0.2520	0.6775
	2.1000	0.2553	0.0458	0.0036	0.2533	0.6809
	2.1100	0.2566	0.0626	0.0050	0.2546	0.6844
	2.1200	0.2579	0.0783	0.0062	0.2558	0.6877
	2.1300	0.2591	0.0774	0.0061	0.2571	0.6911
	2.1400	0.2603	0.0724	0.0057	0.2583	0.6944
	2.1500	0.2616	0.0728	0.0058	0.2596	0.6977
	2.1600	0.2629	0.0836	0.0066	0.2608	0.7011
	2.1700	0.2641	0.0951	0.0075	0.2621	0.7045
	2.1800	0.2653	0.0722	0.0057	0.2633	0.7078
	2.1900	0.2665	0.0560	0.0044	0.2645	0.7110
	2.2000	0.2678	0.0393	0.0031	0.2657	0.7144
	2.2100	0.2691	0.0149	0.0012	0.2670	0.7178
	2.2200	0.2703	0.0087	0.0007	0.2683	0.7213
	2.2300	0.2716	0.0285	0.0023	0.2696	0.7246
	2.2400	0.2728	0.0672	0.0053	0.2708	0.7279
	2.2500	0.2741	0.0905	0.0072	0.2720	0.7313
	2.2600	0.2752	0.0845	0.0067	0.2732	0.7344
	2.2700	0.2765	0.0809	0.0064	0.2744	0.7378
	2.2800	0.2778	0.0765	0.0061	0.2758	0.7413
	2.2900	0.2791	0.0433	0.0034	0.2771	0.7448
	2.3000	0.2803	0.0316	0.0025	0.2783	0.7482
	2.3100	0.2816	0.0447	0.0035	0.2796	0.7516
	2.3200	0.2829	0.0493	0.0039	0.2808	0.7549
	2.3300	0.2841	0.0296	0.0024	0.2821	0.7584
	2.3400	0.2854	0.0310	0.0025	0.2833	0.7617
	2.3500	0.2867	0.0536	0.0043	0.2846	0.7651
	2.3600	0.2880	0.0785	0.0062	0.2859	0.7686
	2.3700	0.2892	0.0896	0.0071	0.2872	0.7721
	2.3800	0.2905	0.0727	0.0058	0.2885	0.7755
	2.3900	0.2917	0.0550	0.0044	0.2897	0.7788
	2.4000	0.2930	0.0329	0.0026	0.2910	0.7822
	2.4100	0.2943	0.0518	0.0041	0.2922	0.7856
	2.4200	0.2956	0.0871	0.0069	0.2935	0.7891
	2.4300	0.2968	0.1135	0.0090	0.2947	0.7923
	2.4400	0.2980	0.1328	0.0105	0.2959	0.7956
	2.4500	0.2992	0.1206	0.0096	0.2971	0.7988
	2.4600	0.3004	0.1038	0.0082	0.2983	0.8020
	2.4700	0.3016	0.0722	0.0057	0.2996	0.8053
	2.4800	0.3029	0.0661	0.0052	0.3008	0.8087
	2.4900	0.3041	0.0681	0.0054	0.3021	0.8121
	2.5000	0.3054	0.0728	0.0058	0.3034	0.8156
	2.5100	0.3067	0.0887	0.0070	0.3047	0.8190
	2.5200	0.3079	0.0931	0.0074	0.3059	0.8223
	2.5300	0.3092	0.0675	0.0054	0.3072	0.8257
	2.5400	0.3104	0.0501	0.0040	0.3084	0.8290
	2.5500	0.3117	0.0484	0.0038	0.3096	0.8324
	2.5600	0.3129	0.0404	0.0032	0.3109	0.8358
	2.5700	0.3142	0.0239	0.0019	0.3122	0.8392
	2.5800	0.3155	-0.0233	-0.0019	0.3135	0.8426
	2.5900	0.3168	-0.0126	-0.0010	0.3147	0.8461
	2.6000	0.3180	0.0236	0.0019	0.3160	0.8495
	2.6100	0.3193	0.0518	0.0041	0.3172	0.8528
	2.6200	0.3205	0.0462	0.0037	0.3185	0.8561
	2.6300	0.3218	0.0300	0.0024	0.3198	0.8596
	2.6400	0.3231	0.0172	0.0014	0.3210	0.8630
	2.6500	0.3243	0.0449	0.0036	0.3223	0.8664
	2.6600	0.3256	0.0520	0.0041	0.3235	0.8697
	2.6700	0.3267	0.0398	0.0032	0.3247	0.8729
	2.6800	0.3280	0.0536	0.0043	0.3259	0.8762
	2.6900	0.3293	0.0829	0.0066	0.3272	0.8796
	2.7000	0.3305	0.1100	0.0087	0.3285	0.8831
	2.7100	0.3318	0.1280	0.0102	0.3297	0.8864
	2.7200	0.3330	0.1117	0.0089	0.3310	0.8898
	2.7300	0.3342	0.1013	0.0080	0.3322	0.8930
	2.7400	0.3355	0.1005	0.0080	0.3334	0.8964
	2.7500	0.3367	0.0899	0.0071	0.3347	0.8998
	2.7600	0.3380	0.0898	0.0071	0.3360	0.9032
	2.7700	0.3393	0.1106	0.0088	0.3373	0.9067
	2.7800	0.3406	0.0946	0.0075	0.3385	0.9101
	2.7900	0.3418	0.0652	0.0052	0.3398	0.9134
	2.8000	0.3430	0.0698	0.0055	0.3409	0.9165
	2.8100	0.3442	0.0682	0.0054	0.3422	0.9198
	2.8200	0.3455	0.0607	0.0048	0.3434	0.9233
	2.8300	0.3467	0.0638	0.0051	0.3447	0.9266
	2.8400	0.3480	0.0907	0.0072	0.3460	0.9300
	2.8500	0.3493	0.0884	0.0070	0.3472	0.9334
	2.8600	0.3505	0.0898	0.0071	0.3485	0.9368
	2.8700	0.3518	0.1155	0.0092	0.3497	0.9401
	2.8800	0.3529	0.1427	0.0113	0.3509	0.9433
	2.8900	0.3542	0.1331	0.0106	0.3521	0.9466
	2.9000	0.3554	0.0839	0.0067	0.3534	0.9500
	2.9100	0.3567	0.0635	0.0050	0.3546	0.9534
	2.9200	0.3579	0.0778	0.0062	0.3559	0.9567
	2.9300	0.3592	0.1070	0.0085	0.3572	0.9602
	2.9400	0.3605	0.1148	0.0091	0.3585	0.9636
	2.9500	0.3618	0.1255	0.0100	0.3597	0.9670
	2.9600	0.3630	0.1312	0.0104	0.3609	0.9703
	2.9700	0.3642	0.1264	0.0100	0.3621	0.9735
	2.9800	0.3654	0.1168	0.0093	0.3634	0.9768
	2.9900	0.3666	0.0871	0.0069	0.3646	0.9801
	3.0000	0.3679	0.0806	0.0064	0.3658	0.9835
	3.0100	0.3692	0.0443	0.0035	0.3671	0.9870
	3.0200	0.3705	0.0134	0.0011	0.3684	0.9904
	3.0300	0.3717	-0.0033	-0.0003	0.3697	0.9938
	3.0400	0.3730	0.0009	0.0001	0.3709	0.9972
	3.0500	0.3742	-0.0067	-0.0005	0.3722	1.0005
	3.0600	0.3754	0.0088	0.0007	0.3734	1.0038
	3.0700	0.3767	0.0325	0.0026	0.3747	1.0072
	3.0800	0.3779	0.0581	0.0046	0.3759	1.0105
	3.0900	0.3792	0.0930	0.0074	0.3772	1.0139
	3.1000	0.3805	0.0859	0.0068	0.3784	1.0173
	3.1100	0.3817	0.0728	0.0058	0.3797	1.0206
	3.1200	0.3829	0.0625	0.0050	0.3809	1.0238
	3.1300	0.3841	0.0740	0.0059	0.3821	1.0272
	3.1400	0.3854	0.0958	0.0076	0.3834	1.0306
	3.1500	0.3867	0.0952	0.0075	0.3847	1.0340
	3.1600	0.3880	0.0752	0.0060	0.3859	1.0375
	3.1700	0.3893	0.0495	0.0039	0.3872	1.0410
	3.1800	0.3905	0.0492	0.0039	0.3885	1.0444
	3.1900	0.3917	0.0540	0.0043	0.3897	1.0476
	3.2000	0.3929	0.0282	0.0022	0.3909	1.0509
	3.2100	0.3942	0.0234	0.0019	0.3922	1.0543
	3.2200	0.3956	0.0515	0.0041	0.3935	1.0579
	3.2300	0.3969	0.0755	0.0060	0.3948	1.0614
	3.2400	0.3982	0.0946	0.0075	0.3961	1.0649
	3.2500	0.3995	0.1004	0.0080	0.3975	1.0685
	3.2600	0.4008	0.1295	0.0103	0.3987	1.0719
	3.2700	0.4020	0.1474	0.0117	0.4000	1.0752
	3.2800	0.4032	0.1452	0.0115	0.4012	1.0785
	3.2900	0.4045	0.1149	0.0091	0.4025	1.0819
	3.3000	0.4058	0.1060	0.0084	0.4037	1.0853
	3.3100	0.4069	0.1092	0.0087	0.4049	1.0884
	3.3200	0.4081	0.1080	0.0086	0.4061	1.0916
	3.3300	0.4093	0.1117	0.0089	0.4073	1.0948
	3.3400	0.4105	0.0995	0.0079	0.4085	1.0982
	3.3500	0.4118	0.1214	0.0096	0.4098	1.1015
	3.3600	0.4131	0.1139	0.0090	0.4110	1.1049
	3.3700	0.4143	0.0953	0.0076	0.4123	1.1083
	3.3800	0.4156	0.0790	0.0063	0.4135	1.1116
	3.3900	0.4168	0.0486	0.0039	0.4147	1.1149
	3.4000	0.4180	0.0548	0.0043	0.4160	1.1183
	3.4100	0.4193	0.0807	0.0064	0.4173	1.1217
	3.4200	0.4206	0.0944	0.0075	0.4186	1.1252
	3.4300	0.4219	0.0854	0.0068	0.4199	1.1287
	3.4400	0.4231	0.0570	0.0045	0.4211	1.1320
	3.4500	0.4244	0.0368	0.0029	0.4223	1.1354
	3.4600	0.4257	0.0197	0.0016	0.4236	1.1388
	3.4700	0.4269	0.0168	0.0013	0.4249	1.1422
	3.4800	0.4282	0.0342	0.0027	0.4262	1.1456
	3.4900	0.4295	0.0787	0.0062	0.4274	1.1490
	3.5000	0.4307	0.0990	0.0079	0.4287	1.1525
	3.5100	0.4320	0.0679	0.0054	0.4300	1.1558
	3.5200	0.4332	0.0609	0.0048	0.4312	1.1591
	3.5300	0.4344	0.0916	0.0073	0.4323	1.1622
	3.5400	0.4355	0.1118	0.0089	0.4335	1.1654
	3.5500	0.4368	0.1196	0.0095	0.4347	1.1686
	3.5600	0.4380	0.0996	0.0079	0.4360	1.1721
	3.5700	0.4393	0.0734	0.0058	0.4373	1.1756
	3.5800	0.4407	0.0640	0.0051	0.4386	1.1792
	3.5900	0.4420	0.0579	0.0046	0.4400	1.1828
	3.6000	0.4434	0.0781	0.0062	0.4413	1.1864
	3.6100	0.4447	0.0990	0.0078	0.4427	1.1901
	3.6200	0.4469	0.1180	0.0094	0.4448	1.1958
	3.6300	0.4496	0.0910	0.0072	0.4476	1.2033
	3.6400	0.4522	0.0526	0.0042	0.4502	1.2102
	3.6500	0.4542	0.0395	0.0031	0.4522	1.2155
	3.6600	0.4556	0.0410	0.0032	0.4536	1.2194
	3.6700	0.4567	0.0488	0.0039	0.4547	1.2222
	3.6800	0.4576	0.0416	0.0033	0.4556	1.2247
	3.6900	0.4585	0.0635	0.0050	0.4565	1.2272
	3.7000	0.4595	0.0401	0.0032	0.4575	1.2298
	3.7100	0.4606	0.0590	0.0047	0.4585	1.2326
	3.7200	0.4617	0.0609	0.0048	0.4596	1.2356
	3.7300	0.4627	0.0450	0.0036	0.4607	1.2385
	3.7400	0.4638	0.0298	0.0024	0.4618	1.2414
	3.7500	0.4649	0.0184	0.0015	0.4629	1.2443
	3.7600	0.4660	0.0249	0.0020	0.4640	1.2473
	3.7700	0.4672	0.0231	0.0018	0.4652	1.2505
	3.7800	0.4684	0.0424	0.0034	0.4664	1.2537
	3.7900	0.4695	0.0534	0.0042	0.4675	1.2568
	3.8000	0.4707	0.0732	0.0058	0.4686	1.2598
	3.8100	0.4718	0.0888	0.0070	0.4698	1.2629
	3.8200	0.4730	0.0643	0.0051	0.4709	1.2660
	3.8300	0.4742	0.0769	0.0061	0.4721	1.2692
	3.8400	0.4754	0.0776	0.0062	0.4733	1.2724
	3.8500	0.4766	0.0658	0.0052	0.4745	1.2756
	3.8600	0.4777	0.0817	0.0065	0.4757	1.2787
	3.8700	0.4788	0.0639	0.0051	0.4768	1.2817
	3.8800	0.4800	0.0485	0.0039	0.4779	1.2848
	3.8900	0.4812	0.0528	0.0042	0.4792	1.2881
	3.9000	0.4825	0.0581	0.0046	0.4804	1.2915
	3.9100	0.4838	0.0587	0.0047	0.4817	1.2950
	3.9200	0.4850	0.0550	0.0044	0.4829	1.2982
	3.9300	0.4861	0.0736	0.0058	0.4841	1.3014
	3.9400	0.4873	0.1023	0.0081	0.4852	1.3044
	3.9500	0.4883	0.1068	0.0085	0.4863	1.3073
	3.9600	0.4895	0.1061	0.0084	0.4875	1.3105
	3.9700	0.4907	0.1117	0.0089	0.4887	1.3137
	3.9800	0.4919	0.1109	0.0088	0.4899	1.3170
	3.9900	0.4931	0.1191	0.0094	0.4911	1.3202
	4.0000	0.4943	0.0981	0.0078	0.4923	1.3234
	4.0100	0.4956	0.0871	0.0069	0.4936	1.3268
	4.0200	0.4969	0.0793	0.0063	0.4948	1.3302
	4.0300	0.4981	0.0603	0.0048	0.4961	1.3335
	4.0400	0.4993	0.0850	0.0067	0.4972	1.3367
	4.0500	0.5005	0.0976	0.0077	0.4984	1.3399
	4.0600	0.5017	0.1067	0.0085	0.4996	1.3432
	4.0700	0.5029	0.1381	0.0110	0.5008	1.3464
	4.0800	0.5041	0.1292	0.0103	0.5021	1.3497
	4.0900	0.5053	0.1161	0.0092	0.5033	1.3530
	4.1000	0.5065	0.0943	0.0075	0.5045	1.3562
	4.1100	0.5077	0.0894	0.0071	0.5056	1.3593
	4.1200	0.5088	0.0664	0.0053	0.5068	1.3624
	4.1300	0.5101	0.0254	0.0020	0.5080	1.3657
	4.1400	0.5113	0.0320	0.0025	0.5093	1.3690
	4.1500	0.5126	0.0508	0.0040	0.5105	1.3724
	4.1600	0.5138	0.0568	0.0045	0.5117	1.3757
	4.1700	0.5150	0.0544	0.0043	0.5130	1.3789
	4.1800	0.5162	0.0798	0.0063	0.5142	1.3822
	4.1900	0.5174	0.1064	0.0084	0.5154	1.3855
	4.2000	0.5187	0.1049	0.0083	0.5166	1.3888
	4.2100	0.5199	0.0892	0.0071	0.5178	1.3921
	4.2200	0.5211	0.0827	0.0066	0.5190	1.3953
	4.2300	0.5223	0.0598	0.0047	0.5202	1.3985
	4.2400	0.5235	0.0495	0.0039	0.5214	1.4017
	4.2500	0.5247	0.0283	0.0022	0.5226	1.4050
	4.2600	0.5259	0.0271	0.0021	0.5239	1.4083
	4.2700	0.5272	0.0468	0.0037	0.5251	1.4117
	4.2800	0.5284	0.0332	0.0026	0.5263	1.4149
	4.2900	0.5296	0.0294	0.0023	0.5275	1.4181
	4.3000	0.5308	0.0529	0.0042	0.5288	1.4214
	4.3100	0.5321	0.0655	0.0052	0.5300	1.4248
	4.3200	0.5333	0.0612	0.0049	0.5313	1.4283
	4.3300	0.5346	0.0742	0.0059	0.5325	1.4316
	4.3400	0.5357	0.0846	0.0067	0.5337	1.4347
	4.3500	0.5369	0.0745	0.0059	0.5348	1.4377
	4.3600	0.5381	0.0641	0.0051	0.5360	1.4410
	4.3700	0.5393	0.0727	0.0058	0.5373	1.4443
	4.3800	0.5405	0.0762	0.0060	0.5385	1.4476
	4.3900	0.5418	0.0685	0.0054	0.5397	1.4509
	4.4000	0.5430	0.0607	0.0048	0.5409	1.4542
	4.4100	0.5442	0.0499	0.0040	0.5422	1.4575
	4.4200	0.5454	0.0670	0.0053	0.5434	1.4608
	4.4300	0.5467	0.0846	0.0067	0.5447	1.4642
	4.4400	0.5479	0.0848	0.0067	0.5459	1.4675
	4.4500	0.5491	0.0847	0.0067	0.5471	1.4707
	4.4600	0.5503	0.1012	0.0080	0.5483	1.4740
	4.4700	0.5515	0.0800	0.0063	0.5495	1.4771
	4.4800	0.5527	0.0491	0.0039	0.5507	1.4804
	4.4900	0.5540	0.0569	0.0045	0.5520	1.4838
	4.5000	0.5552	0.0709	0.0056	0.5532	1.4871
	4.5100	0.5565	0.0620	0.0049	0.5544	1.4904
	4.5200	0.5577	0.0408	0.0032	0.5556	1.4937
	4.5300	0.5589	0.0388	0.0031	0.5568	1.4969
	4.5400	0.5601	0.0489	0.0039	0.5581	1.5002
	4.5500	0.5613	0.0485	0.0038	0.5593	1.5035
	4.5600	0.5626	0.0483	0.0038	0.5606	1.5069
	4.5700	0.5638	0.0498	0.0040	0.5618	1.5102
	4.5800	0.5650	0.0632	0.0050	0.5630	1.5135
	4.5900	0.5662	0.0559	0.0044	0.5642	1.5167
	4.6000	0.5674	0.0665	0.0053	0.5654	1.5199
	4.6100	0.5687	0.0417	0.0033	0.5666	1.5232
	4.6200	0.5699	0.0126	0.0010	0.5678	1.5265
	4.6300	0.5711	-0.0110	-0.0009	0.5690	1.5297
	4.6400	0.5723	-0.0196	-0.0016	0.5703	1.5331
	4.6500	0.5736	-0.0166	-0.0013	0.5716	1.5366
	4.6600	0.5749	0.0106	0.0008	0.5729	1.5400
	4.6700	0.5761	0.0085	0.0007	0.5741	1.5433
	4.6800	0.5774	0.0295	0.0023	0.5754	1.5467
	4.6900	0.5786	0.0583	0.0046	0.5766	1.5500
	4.7000	0.5798	0.0363	0.0029	0.5778	1.5532
	4.7100	0.5810	0.0156	0.0012	0.5790	1.5565
	4.7200	0.5823	0.0212	0.0017	0.5802	1.5598
	4.7300	0.5835	0.0316	0.0025	0.5815	1.5631
	4.7400	0.5847	0.0563	0.0045	0.5827	1.5664
	4.7500	0.5859	0.0612	0.0049	0.5839	1.5696
	4.7600	0.5871	0.0598	0.0047	0.5851	1.5728
	4.7700	0.5883	0.0714	0.0057	0.5863	1.5761
	4.7800	0.5896	0.0966	0.0077	0.5875	1.5795
	4.7900	0.5908	0.1000	0.0079	0.5888	1.5827
	4.8000	0.5920	0.1136	0.0090	0.5900	1.5860
	4.8100	0.5932	0.1341	0.0106	0.5912	1.5892
	4.8200	0.5944	0.1482	0.0118	0.5924	1.5925
	4.8300	0.5957	0.1527	0.0121	0.5937	1.5959
	4.8400	0.5969	0.1649	0.0131	0.5949	1.5992
	4.8500	0.5982	0.1571	0.0125	0.5961	1.6025
	4.8600	0.5994	0.1336	0.0106	0.5974	1.6058
	4.8700	0.6006	0.1139	0.0090	0.5986	1.6092
	4.8800	0.6018	0.0935	0.0074	0.5998	1.6124
	4.8900	0.6030	0.0848	0.0067	0.6010	1.6156
	4.9000	0.6042	0.0858	0.0068	0.6022	1.6188
	4.9100	0.6054	0.0846	0.0067	0.6034	1.6220
	4.9200	0.6066	0.0893	0.0071	0.6046	1.6253
	4.9300	0.6079	0.1085	0.0086	0.6058	1.6287
	4.9400	0.6091	0.1008	0.0080	0.6071	1.6320
	4.9500	0.6103	0.1039	0.0082	0.6083	1.6352
	4.9600	0.6115	0.1095	0.0087	0.6095	1.6385
	4.9700	0.6128	0.0992	0.0079	0.6107	1.6418
	4.9800	0.6140	0.0953	0.0076	0.6120	1.6451
	4.9900	0.6152	0.1144	0.0091	0.6132	1.6483
	5.0000	0.6164	0.1102	0.0087	0.6143	1.6515
	5.0100	0.6176	0.0863	0.0068	0.6156	1.6548
	5.0200	0.6189	0.0442	0.0035	0.6168	1.6582
	5.0300	0.6201	0.0396	0.0031	0.6181	1.6615
	5.0400	0.6213	0.0601	0.0048	0.6193	1.6647
	5.0500	0.6225	0.0876	0.0070	0.6205	1.6680
	5.0600	0.6237	0.1092	0.0087	0.6217	1.6712
	5.0700	0.6250	0.1091	0.0087	0.6229	1.6746
	5.0800	0.6262	0.1211	0.0096	0.6242	1.6780
	5.0900	0.6275	0.1157	0.0092	0.6255	1.6814
	5.1000	0.6288	0.1062	0.0084	0.6267	1.6848
	5.1100	0.6300	0.1015	0.0081	0.6280	1.6882
	5.1200	0.6313	0.1200	0.0095	0.6292	1.6915
	5.1300	0.6324	0.1403	0.0111	0.6304	1.6947
	5.1400	0.6336	0.1175	0.0093	0.6316	1.6979
	5.1500	0.6348	0.1060	0.0084	0.6328	1.7011
	5.1600	0.6360	0.0856	0.0068	0.6340	1.7043
	5.1700	0.6372	0.0353	0.0028	0.6352	1.7076
	5.1800	0.6385	0.0241	0.0019	0.6364	1.7109
	5.1900	0.6397	0.0396	0.0031	0.6376	1.7141
	5.2000	0.6409	0.0673	0.0053	0.6389	1.7175
	5.2100	0.6422	0.1135	0.0090	0.6401	1.7208
	5.2200	0.6434	0.1010	0.0080	0.6414	1.7242
	5.2300	0.6447	0.0863	0.0068	0.6426	1.7275
	5.2400	0.6459	0.0874	0.0069	0.6439	1.7309
	5.2500	0.6472	0.0919	0.0073	0.6451	1.7343
	5.2600	0.6484	0.1049	0.0083	0.6463	1.7375
	5.2700	0.6495	0.1154	0.0092	0.6475	1.7407
	5.2800	0.6507	0.1173	0.0093	0.6487	1.7437
	5.2900	0.6519	0.1103	0.0087	0.6499	1.7470
	5.3000	0.6531	0.1190	0.0094	0.6511	1.7503
	5.3100	0.6544	0.1163	0.0092	0.6523	1.7537
	5.3200	0.6556	0.1095	0.0087	0.6536	1.7570
	5.3300	0.6569	0.1011	0.0080	0.6549	1.7604
	5.3400	0.6581	0.0839	0.0067	0.6561	1.7637
	5.3500	0.6594	0.0857	0.0068	0.6573	1.7671
	5.3600	0.6606	0.0982	0.0078	0.6586	1.7705
	5.3700	0.6618	0.1102	0.0087	0.6598	1.7737
	5.3800	0.6630	0.1263	0.0100	0.6610	1.7769
	5.3900	0.6642	0.1167	0.0093	0.6621	1.7800
	5.4000	0.6654	0.1006	0.0080	0.6634	1.7832
	5.4100	0.6667	0.0807	0.0064	0.6646	1.7866
	5.4200	0.6679	0.0588	0.0047	0.6659	1.7900
	5.4300	0.6691	0.0775	0.0062	0.6671	1.7932
	5.4400	0.6703	0.0836	0.0066	0.6683	1.7965
	5.4500	0.6715	0.0808	0.0064	0.6695	1.7997
	5.4600	0.6728	0.0946	0.0075	0.6708	1.8032
	5.4700	0.6741	0.1008	0.0080	0.6720	1.8066
	5.4800	0.6753	0.1077	0.0085	0.6733	1.8099
	5.4900	0.6766	0.0793	0.0063	0.6745	1.8133
	5.5000	0.6778	0.0539	0.0043	0.6758	1.8166
	5.5100	0.6790	0.0731	0.0058	0.6770	1.8199
	5.5200	0.6802	0.0972	0.0077	0.6782	1.8231
	5.5300	0.6815	0.1168	0.0093	0.6794	1.8265
	5.5400	0.6827	0.1126	0.0089	0.6807	1.8298
	5.5500	0.6839	0.0875	0.0069	0.6819	1.8330
	5.5600	0.6851	0.0817	0.0065	0.6831	1.8363
	5.5700	0.6864	0.0868	0.0069	0.6843	1.8396
	5.5800	0.6876	0.0835	0.0066	0.6855	1.8429
	5.5900	0.6888	0.0578	0.0046	0.6868	1.8462
	5.6000	0.6900	0.0414	0.0033	0.6880	1.8494
	5.6100	0.6912	0.0375	0.0030	0.6891	1.8526
	5.6200	0.6923	0.0470	0.0037	0.6903	1.8557
	5.6300	0.6935	0.0525	0.0042	0.6915	1.8588
	5.6400	0.6947	0.0687	0.0054	0.6926	1.8620
	5.6500	0.6959	0.0938	0.0074	0.6938	1.8652
	5.6600	0.6971	0.1031	0.0082	0.6951	1.8685
	5.6700	0.6984	0.1247	0.0099	0.6963	1.8719
	5.6800	0.6997	0.1400	0.0111	0.6976	1.8754
	5.6900	0.7009	0.1155	0.0092	0.6989	1.8788
	5.7000	0.7022	0.1039	0.0082	0.7001	1.8822
	5.7100	0.7034	0.1151	0.0091	0.7014	1.8855
	5.7200	0.7047	0.1144	0.0091	0.7026	1.8888
	5.7300	0.7058	0.1043	0.0083	0.7038	1.8919
	5.7400	0.7070	0.1066	0.0085	0.7050	1.8951
	5.7500	0.7083	0.0949	0.0075	0.7062	1.8985
	5.7600	0.7096	0.0848	0.0067	0.7075	1.9020
	5.7700	0.7108	0.0641	0.0051	0.7088	1.9054
	5.7800	0.7121	0.0396	0.0031	0.7101	1.9088
	5.7900	0.7133	0.0413	0.0033	0.7113	1.9120
	5.8000	0.7145	0.0551	0.0044	0.7125	1.9153
	5.8100	0.7157	0.0674	0.0053	0.7137	1.9186
	5.8200	0.7170	0.0825	0.0065	0.7150	1.9220
	5.8300	0.7182	0.1129	0.0090	0.7162	1.9253
	5.8400	0.7195	0.1175	0.0093	0.7174	1.9286
	5.8500	0.7207	0.1045	0.0083	0.7187	1.9320
	5.8600	0.7220	0.0878	0.0070	0.7199	1.9353
	5.8700	0.7232	0.0709	0.0056	0.7212	1.9386
	5.8800	0.7244	0.0866	0.0069	0.7224	1.9419
	5.8900	0.7256	0.0992	0.0079	0.7236	1.9452
	5.9000	0.7269	0.1199	0.0095	0.7248	1.9485
	5.9100	0.7281	0.1099	0.0087	0.7261	1.9518
	5.9200	0.7293	0.1154	0.0092	0.7273	1.9551
	5.9300	0.7305	0.1286	0.0102	0.7285	1.9584
	5.9400	0.7318	0.1232	0.0098	0.7298	1.9618
	5.9500	0.7330	0.1082	0.0086	0.7310	1.9651
	5.9600	0.7343	0.1006	0.0080	0.7322	1.9684
	5.9700	0.7354	0.0913	0.0072	0.7334	1.9715
	5.9800	0.7365	0.0809	0.0064	0.7345	1.9745
	5.9900	0.7376	0.0553	0.0044	0.7356	1.9775
	6.0000	0.7388	0.0916	0.0073	0.7367	1.9805
	6.0100	0.7400	0.1218	0.0097	0.7380	1.9838
	6.0200	0.7413	0.1241	0.0098	0.7393	1.9873
	6.0300	0.7426	0.1234	0.0098	0.7406	1.9909
	6.0400	0.7439	0.1163	0.0092	0.7419	1.9943
	6.0500	0.7452	0.1330	0.0105	0.7432	1.9978
	6.0600	0.7464	0.1163	0.0092	0.7444	2.0011
	6.0700	0.7477	0.1194	0.0095	0.7456	2.0044
	6.0800	0.7489	0.1240	0.0098	0.7469	2.0077
	6.0900	0.7502	0.1191	0.0094	0.7481	2.0111
	6.1000	0.7514	0.1081	0.0086	0.7494	2.0146
	6.1100	0.7527	0.1024	0.0081	0.7506	2.0179
	6.1200	0.7539	0.0941	0.0075	0.7518	2.0211
	6.1300	0.7551	0.0825	0.0065	0.7530	2.0243
	6.1400	0.7563	0.0899	0.0071	0.7543	2.0277
	6.1500	0.7576	0.0970	0.0077	0.7555	2.0311
	6.1600	0.7588	0.0853	0.0068	0.7568	2.0344
	6.1700	0.7600	0.0927	0.0074	0.7580	2.0377
	6.1800	0.7613	0.0942	0.0075	0.7592	2.0410
	6.1900	0.7625	0.1023	0.0081	0.7605	2.0443
	6.2000	0.7637	0.0890	0.0071	0.7616	2.0475
	6.2100	0.7649	0.1085	0.0086	0.7629	2.0508
	6.2200	0.7662	0.1085	0.0086	0.7642	2.0542
	6.2300	0.7674	0.1080	0.0086	0.7654	2.0576
	6.2400	0.7687	0.1326	0.0105	0.7666	2.0609
	6.2500	0.7699	0.1475	0.0117	0.7678	2.0641
	6.2600	0.7711	0.1303	0.0103	0.7690	2.0673
	6.2700	0.7723	0.1194	0.0095	0.7703	2.0706
	6.2800	0.7735	0.1193	0.0095	0.7715	2.0739
	6.2900	0.7747	0.1197	0.0095	0.7727	2.0772
	6.3000	0.7760	0.1278	0.0101	0.7740	2.0807
	6.3100	0.7773	0.1397	0.0111	0.7752	2.0840
	6.3200	0.7785	0.1006	0.0080	0.7765	2.0873
	6.3300	0.7797	0.0857	0.0068	0.7777	2.0906
	6.3400	0.7810	0.0888	0.0070	0.7790	2.0941
	6.3500	0.7822	0.1079	0.0086	0.7802	2.0973
	6.3600	0.7834	0.1109	0.0088	0.7814	2.1005
	6.3700	0.7846	0.1277	0.0101	0.7825	2.1036
	6.3800	0.7857	0.1275	0.0101	0.7837	2.1068
	6.3900	0.7870	0.1272	0.0101	0.7849	2.1101
	6.4000	0.7882	0.1455	0.0115	0.7862	2.1135
	6.4100	0.7895	0.1607	0.0127	0.7874	2.1169
	6.4200	0.7907	0.1621	0.0129	0.7887	2.1202
	6.4300	0.7920	0.1400	0.0111	0.7899	2.1235
	6.4400	0.7932	0.1270	0.0101	0.7912	2.1270
	6.4500	0.7945	0.1336	0.0106	0.7924	2.1303
	6.4600	0.7957	0.1449	0.0115	0.7936	2.1335
	6.4700	0.7969	0.1545	0.0123	0.7948	2.1367
	6.4800	0.7981	0.1410	0.0112	0.7961	2.1401
	6.4900	0.7994	0.1217	0.0096	0.7974	2.1436
	6.5000	0.8006	0.1212	0.0096	0.7986	2.1467
	6.5100	0.8018	0.1191	0.0094	0.7997	2.1498
	6.5200	0.8030	0.1275	0.0101	0.8009	2.1531
	6.5300	0.8043	0.1066	0.0085	0.8022	2.1566
	6.5400	0.8056	0.1119	0.0089	0.8035	2.1601
	6.5500	0.8069	0.1264	0.0100	0.8048	2.1635
	6.5600	0.8081	0.1400	0.0111	0.8061	2.1669
	6.5700	0.8093	0.1461	0.0116	0.8073	2.1702
	6.5800	0.8105	0.1502	0.0119	0.8085	2.1735
	6.5900	0.8117	0.1196	0.0095	0.8097	2.1767
	6.6000	0.8130	0.0805	0.0064	0.8109	2.1800
	6.6100	0.8142	0.0883	0.0070	0.8122	2.1834
	6.6200	0.8155	0.0884	0.0070	0.8135	2.1868
	6.6300	0.8168	0.1154	0.0092	0.8147	2.1902
	6.6400	0.8180	0.1315	0.0104	0.8159	2.1934
	6.6500	0.8192	0.1465	0.0116	0.8172	2.1967
	6.6600	0.8204	0.1683	0.0134	0.8184	2.2001
	6.6700	0.8217	0.1827	0.0145	0.8196	2.2033
	6.6800	0.8228	0.1896	0.0150	0.8208	2.2065
	6.6900	0.8241	0.1639	0.0130	0.8221	2.2099
	6.7000	0.8254	0.1383	0.0110	0.8233	2.2133
	6.7100	0.8266	0.1425	0.0113	0.8246	2.2167
	6.7200	0.8278	0.1295	0.0103	0.8258	2.2199
	6.7300	0.8290	0.1263	0.0100	0.8270	2.2231
	6.7400	0.8302	0.1462	0.0116	0.8282	2.2263
	6.7500	0.8314	0.1660	0.0132	0.8294	2.2295
	6.7600	0.8326	0.1916	0.0152	0.8305	2.2327
	6.7700	0.8338	0.1692	0.0134	0.8318	2.2360
	6.7800	0.8351	0.1396	0.0111	0.8331	2.2396
	6.7900	0.8364	0.1220	0.0097	0.8344	2.2430
	6.8000	0.8376	0.1399	0.0111	0.8356	2.2463
	6.8100	0.8389	0.1704	0.0135	0.8368	2.2496
	6.8200	0.8401	0.2087	0.0166	0.8381	2.2529
	6.8300	0.8413	0.1836	0.0146	0.8392	2.2561
	6.8400	0.8425	0.1673	0.0133	0.8405	2.2594
	6.8500	0.8437	0.1610	0.0128	0.8417	2.2626
	6.8600	0.8449	0.1470	0.0117	0.8429	2.2659
	6.8700	0.8462	0.1501	0.0119	0.8442	2.2693
	6.8800	0.8474	0.1630	0.0129	0.8454	2.2726
	6.8900	0.8486	0.1422	0.0113	0.8465	2.2757
	6.9000	0.8498	0.1163	0.0092	0.8478	2.2790
	6.9100	0.8511	0.1393	0.0110	0.8490	2.2824
	6.9200	0.8523	0.1535	0.0122	0.8503	2.2858
	6.9300	0.8535	0.1903	0.0151	0.8515	2.2890
	6.9400	0.8547	0.1916	0.0152	0.8527	2.2923
	6.9500	0.8560	0.1794	0.0142	0.8540	2.2957
	6.9600	0.8573	0.1632	0.0129	0.8553	2.2991
	6.9700	0.8586	0.1694	0.0134	0.8565	2.3025
	6.9800	0.8598	0.1716	0.0136	0.8578	2.3058
	6.9900	0.8610	0.1892	0.0150	0.8590	2.3091
	7.0000	0.8622	0.1555	0.0123	0.8602	2.3124
	7.0100	0.8634	0.1060	0.0084	0.8614	2.3155
	7.0200	0.8646	0.0767	0.0061	0.8626	2.3188
	7.0300	0.8658	0.0927	0.0074	0.8638	2.3220
	7.0400	0.8671	0.1028	0.0082	0.8650	2.3254
	7.0500	0.8683	0.1179	0.0094	0.8662	2.3287
	7.0600	0.8695	0.1374	0.0109	0.8674	2.3319
	7.0700	0.8707	0.1561	0.0124	0.8686	2.3351
	7.0800	0.8719	0.1603	0.0127	0.8699	2.3384
	7.0900	0.8731	0.1547	0.0123	0.8711	2.3418
	7.1000	0.8744	0.1557	0.0123	0.8723	2.3450
	7.1100	0.8756	0.1411	0.0112	0.8736	2.3484
	7.1200	0.8769	0.1497	0.0119	0.8749	2.3518
	7.1300	0.8782	0.1426	0.0113	0.8761	2.3553
	7.1400	0.8794	0.1462	0.0116	0.8774	2.3585
	7.1500	0.8806	0.1598	0.0127	0.8786	2.3618
	7.1600	0.8818	0.1630	0.0129	0.8798	2.3651
	7.1700	0.8831	0.1361	0.0108	0.8810	2.3685
	7.1800	0.8843	0.1080	0.0086	0.8823	2.3718
	7.1900	0.8855	0.1045	0.0083	0.8835	2.3750
	7.2000	0.8867	0.1059	0.0084	0.8847	2.3782
	7.2100	0.8880	0.1032	0.0082	0.8859	2.3816
	7.2200	0.8892	0.0956	0.0076	0.8872	2.3850
	7.2300	0.8905	0.1069	0.0085	0.8884	2.3883
	7.2400	0.8917	0.1139	0.0090	0.8897	2.3916
	7.2500	0.8929	0.1172	0.0093	0.8909	2.3949
	7.2600	0.8942	0.1316	0.0104	0.8921	2.3983
	7.2700	0.8954	0.1681	0.0133	0.8933	2.4015
	7.2800	0.8966	0.2013	0.0160	0.8946	2.4048
	7.2900	0.8979	0.2031	0.0161	0.8958	2.4082
	7.3000	0.8991	0.1663	0.0132	0.8971	2.4116
	7.3100	0.9004	0.1355	0.0108	0.8984	2.4151
	7.3200	0.9016	0.1294	0.0103	0.8996	2.4184
	7.3300	0.9029	0.1614	0.0128	0.9008	2.4216
	7.3400	0.9041	0.1566	0.0124	0.9020	2.4248
	7.3500	0.9053	0.1095	0.0087	0.9032	2.4281
	7.3600	0.9064	0.0905	0.0072	0.9044	2.4313
	7.3700	0.9077	0.1211	0.0096	0.9056	2.4345
	7.3800	0.9089	0.1624	0.0129	0.9068	2.4378
	7.3900	0.9101	0.1701	0.0135	0.9081	2.4411
	7.4000	0.9113	0.1699	0.0135	0.9093	2.4444
	7.4100	0.9126	0.1861	0.0148	0.9105	2.4478
	7.4200	0.9139	0.1675	0.0133	0.9118	2.4512
	7.4300	0.9151	0.1216	0.0096	0.9131	2.4546
	7.4400	0.9164	0.1111	0.0088	0.9143	2.4580
	7.4500	0.9176	0.1457	0.0116	0.9156	2.4612
	7.4600	0.9188	0.1406	0.0112	0.9168	2.4645
	7.4700	0.9200	0.1377	0.0109	0.9180	2.4677
	7.4800	0.9212	0.1204	0.0096	0.9191	2.4709
	7.4900	0.9224	0.1060	0.0084	0.9203	2.4741
	7.5000	0.9236	0.1022	0.0081	0.9216	2.4774
	7.5100	0.9249	0.1029	0.0082	0.9229	2.4809
	7.5200	0.9262	0.0988	0.0078	0.9241	2.4843
	7.5300	0.9274	0.1060	0.0084	0.9253	2.4875
	7.5400	0.9286	0.1346	0.0107	0.9266	2.4908
	7.5500	0.9299	0.1435	0.0114	0.9278	2.4942
	7.5600	0.9311	0.1341	0.0106	0.9291	2.4975
	7.5700	0.9323	0.1257	0.0100	0.9302	2.5007
	7.5800	0.9335	0.1271	0.0101	0.9315	2.5041
	7.5900	0.9348	0.1546	0.0123	0.9327	2.5074
	7.6000	0.9360	0.1522	0.0121	0.9340	2.5108
	7.6100	0.9372	0.1326	0.0105	0.9352	2.5140
	7.6200	0.9384	0.1228	0.0097	0.9364	2.5173
	7.6300	0.9397	0.1384	0.0110	0.9376	2.5206
	7.6400	0.9409	0.1322	0.0105	0.9389	2.5240
	7.6500	0.9422	0.1393	0.0110	0.9401	2.5273
	7.6600	0.9434	0.1332	0.0106	0.9413	2.5306
	7.6700	0.9446	0.1138	0.0090	0.9426	2.5338
	7.6800	0.9458	0.1062	0.0084	0.9438	2.5371
	7.6900	0.9471	0.1302	0.0103	0.9450	2.5404
	7.7000	0.9483	0.1364	0.0108	0.9463	2.5438
	7.7100	0.9495	0.1470	0.0117	0.9475	2.5471
	7.7200	0.9508	0.1509	0.0120	0.9487	2.5504
	7.7300	0.9520	0.1499	0.0119	0.9499	2.5537
	7.7400	0.9532	0.1620	0.0129	0.9512	2.5569
	7.7500	0.9544	0.1775	0.0141	0.9524	2.5602
	7.7600	0.9556	0.1864	0.0148	0.9536	2.5635
	7.7700	0.9569	0.1829	0.0145	0.9549	2.5669
	7.7800	0.9581	0.1585	0.0126	0.9561	2.5703
	7.7900	0.9593	0.1390	0.0110	0.9573	2.5735
	7.8000	0.9606	0.1380	0.0109	0.9585	2.5768
	7.8100	0.9618	0.1348	0.0107	0.9598	2.5801
	7.8200	0.9631	0.1274	0.0101	0.9610	2.5835
	7.8300	0.9643	0.1172	0.0093	0.9622	2.5867
	7.8400	0.9655	0.0939	0.0074	0.9635	2.5901
	7.8500	0.9668	0.0994	0.0079	0.9648	2.5935
	7.8600	0.9681	0.1165	0.0092	0.9660	2.5969
	7.8700	0.9693	0.1120	0.0089	0.9672	2.6001
	7.8800	0.9705	0.0987	0.0078	0.9684	2.6034
	7.8900	0.9717	0.1126	0.0089	0.9697	2.6067
	7.9000	0.9730	0.1244	0.0099	0.9709	2.6101
	7.9100	0.9742	0.1195	0.0095	0.9722	2.6134
	7.9200	0.9754	0.1135	0.0090	0.9734	2.6167
	7.9300	0.9766	0.1202	0.0095	0.9746	2.6199
	7.9400	0.9779	0.1265	0.0100	0.9758	2.6232
	7.9500	0.9791	0.1355	0.0108	0.9770	2.6265
	7.9600	0.9803	0.1390	0.0110	0.9783	2.6298
	7.9700	0.9815	0.1406	0.0111	0.9795	2.6331
	7.9800	0.9828	0.1344	0.0107	0.9807	2.6364
	7.9900	0.9840	0.1285	0.0102	0.9820	2.6398
	8.0000	0.9853	0.1172	0.0093	0.9832	2.6432
	8.0100	0.9865	0.0996	0.0079	0.9845	2.6465
	8.0200	0.9877	0.1093	0.0087	0.9857	2.6497
	8.0300	0.9890	0.1452	0.0115	0.9870	2.6532
	8.0400	0.9903	0.1890	0.0150	0.9882	2.6566
	8.0500	0.9915	0.1926	0.0153	0.9894	2.6599
	8.0600	0.9927	0.1803	0.0143	0.9907	2.6631
	8.0700	0.9939	0.2073	0.0164	0.9919	2.6663
	8.0800	0.9951	0.2050	0.0163	0.9931	2.6696
	8.0900	0.9963	0.1643	0.0130	0.9943	2.6729
	8.1000	0.9975	0.1309	0.0104	0.9955	2.6761
	8.1100	0.9988	0.1197	0.0095	0.9968	2.6796
	8.1200	1.0001	0.1378	0.0109	0.9980	2.6829
	8.1300	1.0013	0.1358	0.0108	0.9993	2.6863
	8.1400	1.0025	0.1252	0.0099	1.0005	2.6896
	8.1500	1.0038	0.1357	0.0108	1.0017	2.6929
	8.1600	1.0050	0.1486	0.0118	1.0030	2.6963
	8.1700	1.0062	0.1579	0.0125	1.0042	2.6995
	8.1800	1.0074	0.1509	0.0120	1.0054	2.7026
	8.1900	1.0086	0.1399	0.0111	1.0066	2.7059
	8.2000	1.0099	0.1637	0.0130	1.0078	2.7092
	8.2100	1.0111	0.1566	0.0124	1.0091	2.7127
	8.2200	1.0124	0.1466	0.0116	1.0103	2.7160
	8.2300	1.0136	0.1477	0.0117	1.0116	2.7194
	8.2400	1.0148	0.1543	0.0122	1.0128	2.7225
	8.2500	1.0160	0.1507	0.0120	1.0140	2.7258
	8.2600	1.0172	0.1649	0.0131	1.0152	2.7290
	8.2700	1.0184	0.1781	0.0141	1.0164	2.7323
	8.2800	1.0197	0.1913	0.0152	1.0177	2.7357
	8.2900	1.0210	0.2129	0.0169	1.0189	2.7391
	8.3000	1.0222	0.2413	0.0191	1.0202	2.7424
	8.3100	1.0234	0.2287	0.0181	1.0214	2.7458
	8.3200	1.0247	0.2337	0.0185	1.0227	2.7492
	8.3300	1.0259	0.2106	0.0167	1.0239	2.7524
	8.3400	1.0271	0.1895	0.0150	1.0251	2.7556
	8.3500	1.0283	0.1744	0.0138	1.0263	2.7589
	8.3600	1.0296	0.1574	0.0125	1.0275	2.7623
	8.3700	1.0308	0.1827	0.0145	1.0288	2.7656
	8.3800	1.0321	0.1678	0.0133	1.0300	2.7690
	8.3900	1.0333	0.1505	0.0119	1.0312	2.7722
	8.4000	1.0345	0.1683	0.0133	1.0325	2.7755
	8.4100	1.0357	0.1883	0.0149	1.0337	2.7788
	8.4200	1.0369	0.1951	0.0155	1.0349	2.7821
	8.4300	1.0382	0.2224	0.0176	1.0361	2.7853
	8.4400	1.0394	0.2343	0.0186	1.0373	2.7886
	8.4500	1.0406	0.2442	0.0194	1.0386	2.7920
	8.4600	1.0419	0.2505	0.0199	1.0398	2.7953
	8.4700	1.0431	0.2294	0.0182	1.0411	2.7987
	8.4800	1.0444	0.1923	0.0153	1.0423	2.8020
	8.4900	1.0456	0.1725	0.0137	1.0435	2.8053
	8.5000	1.0469	0.1509	0.0120	1.0448	2.8088
	8.5100	1.0481	0.1309	0.0104	1.0461	2.8122
	8.5200	1.0494	0.1499	0.0119	1.0473	2.8155
	8.5300	1.0506	0.1902	0.0151	1.0485	2.8187
	8.5400	1.0518	0.2051	0.0163	1.0498	2.8220
	8.5500	1.0530	0.1866	0.0148	1.0510	2.8253
	8.5600	1.0543	0.1458	0.0116	1.0522	2.8286
	8.5700	1.0555	0.1451	0.0115	1.0535	2.8319
	8.5800	1.0567	0.1595	0.0127	1.0547	2.8353
	8.5900	1.0580	0.1467	0.0116	1.0560	2.8387
	8.6000	1.0592	0.1441	0.0114	1.0572	2.8420
	8.6100	1.0604	0.1507	0.0120	1.0584	2.8452
	8.6200	1.0617	0.1382	0.0110	1.0596	2.8485
	8.6300	1.0629	0.1368	0.0108	1.0609	2.8519
	8.6400	1.0641	0.1245	0.0099	1.0621	2.8552
	8.6500	1.0654	0.1086	0.0086	1.0633	2.8585
	8.6600	1.0666	0.1186	0.0094	1.0646	2.8618
	8.6700	1.0679	0.1311	0.0104	1.0658	2.8652
	8.6800	1.0691	0.1457	0.0116	1.0670	2.8685
	8.6900	1.0703	0.1510	0.0120	1.0683	2.8717
	8.7000	1.0715	0.1577	0.0125	1.0695	2.8750
	8.7100	1.0728	0.1698	0.0135	1.0707	2.8784
	8.7200	1.0740	0.1992	0.0158	1.0720	2.8817
	8.7300	1.0753	0.1899	0.0151	1.0732	2.8851
	8.7400	1.0765	0.1755	0.0139	1.0744	2.8883
	8.7500	1.0777	0.1809	0.0144	1.0757	2.8917
	8.7600	1.0790	0.1927	0.0153	1.0770	2.8951
	8.7700	1.0802	0.1928	0.0153	1.0782	2.8984
	8.7800	1.0814	0.1682	0.0133	1.0794	2.9016
	8.7900	1.0826	0.1826	0.0145	1.0806	2.9048
	8.8000	1.0838	0.1896	0.0150	1.0818	2.9081
	8.8100	1.0850	0.1969	0.0156	1.0830	2.9113
	8.8200	1.0862	0.1986	0.0158	1.0842	2.9145
	8.8300	1.0875	0.1691	0.0134	1.0854	2.9179
	8.8400	1.0888	0.1509	0.0120	1.0867	2.9214
	8.8500	1.0900	0.1574	0.0125	1.0880	2.9247
	8.8600	1.0912	0.1664	0.0132	1.0891	2.9278
	8.8700	1.0923	0.1619	0.0128	1.0903	2.9310
	8.8800	1.0936	0.1588	0.0126	1.0915	2.9343
	8.8900	1.0948	0.1618	0.0128	1.0927	2.9376
	8.9000	1.0960	0.1760	0.0140	1.0940	2.9408
	8.9100	1.0972	0.1872	0.0148	1.0952	2.9441
	8.9200	1.0984	0.1985	0.0157	1.0964	2.9474
	8.9300	1.0998	0.1818	0.0144	1.0977	2.9510
	8.9400	1.1011	0.1597	0.0127	1.0990	2.9544
	8.9500	1.1023	0.1673	0.0133	1.1003	2.9578
	8.9600	1.1035	0.1825	0.0145	1.1015	2.9610
	8.9700	1.1047	0.2130	0.0169	1.1027	2.9643
	8.9800	1.1059	0.2250	0.0178	1.1039	2.9675
	8.9900	1.1072	0.2167	0.0172	1.1051	2.9708
	9.0000	1.1083	0.1892	0.0150	1.1063	2.9740
	9.0100	1.1096	0.1554	0.0123	1.1075	2.9773
	9.0200	1.1109	0.1423	0.0113	1.1088	2.9808
	9.0300	1.1121	0.1385	0.0110	1.1101	2.9841
	9.0400	1.1133	0.1441	0.0114	1.1113	2.9874
	9.0500	1.1145	0.1281	0.0102	1.1125	2.9906
	9.0600	1.1157	0.1291	0.0102	1.1137	2.9938
	9.0700	1.1169	0.1393	0.0110	1.1148	2.9969
	9.0800	1.1181	0.1328	0.0105	1.1160	3.0001
	9.0900	1.1193	0.1331	0.0106	1.1172	3.0034
	9.1000	1.1205	0.1614	0.0128	1.1185	3.0068
	9.1100	1.1218	0.1805	0.0143	1.1198	3.0102
	9.1200	1.1231	0.1688	0.0134	1.1210	3.0136
	9.1300	1.1243	0.1802	0.0143	1.1223	3.0169
	9.1400	1.1255	0.1737	0.0138	1.1235	3.0202
	9.1500	1.1267	0.1641	0.0130	1.1247	3.0235
	9.1600	1.1280	0.1462	0.0116	1.1259	3.0268
	9.1700	1.1292	0.1455	0.0115	1.1272	3.0302
	9.1800	1.1305	0.1620	0.0129	1.1285	3.0337
	9.1900	1.1318	0.1832	0.0145	1.1298	3.0371
	9.2000	1.1330	0.2161	0.0171	1.1309	3.0402
	9.2100	1.1342	0.2017	0.0160	1.1321	3.0434
	9.2200	1.1354	0.1625	0.0129	1.1334	3.0468
	9.2300	1.1367	0.1482	0.0118	1.1347	3.0502
	9.2400	1.1380	0.1521	0.0121	1.1359	3.0537
	9.2500	1.1392	0.1603	0.0127	1.1372	3.0570
	9.2600	1.1404	0.1872	0.0148	1.1383	3.0601
	9.2700	1.1416	0.1955	0.0155	1.1396	3.0634
	9.2800	1.1428	0.2014	0.0160	1.1408	3.0667
	9.2900	1.1441	0.2047	0.0162	1.1421	3.0701
	9.3000	1.1454	0.2033	0.0161	1.1433	3.0736
	9.3100	1.1466	0.2165	0.0172	1.1446	3.0770
	9.3200	1.1479	0.2029	0.0161	1.1459	3.0804
	9.3300	1.1491	0.1833	0.0145	1.1471	3.0837
	9.3400	1.1503	0.1636	0.0130	1.1483	3.0869
	9.3500	1.1515	0.1766	0.0140	1.1495	3.0900
	9.3600	1.1527	0.2077	0.0165	1.1507	3.0932
	9.3700	1.1539	0.2107	0.0167	1.1519	3.0965
	9.3800	1.1551	0.1871	0.0148	1.1531	3.0998
	9.3900	1.1564	0.1605	0.0127	1.1543	3.1031
	9.4000	1.1576	0.1555	0.0123	1.1556	3.1064
	9.4100	1.1589	0.1627	0.0129	1.1568	3.1098
	9.4200	1.1601	0.1787	0.0142	1.1580	3.1131
	9.4300	1.1612	0.1730	0.0137	1.1592	3.1162
	9.4400	1.1625	0.1439	0.0114	1.1604	3.1195
	9.4500	1.1637	0.1293	0.0103	1.1617	3.1229
	9.4600	1.1650	0.1186	0.0094	1.1630	3.1263
	9.4700	1.1662	0.1260	0.0100	1.1642	3.1296
	9.4800	1.1675	0.1551	0.0123	1.1654	3.1329
	9.4900	1.1687	0.1948	0.0154	1.1667	3.1364
	9.5000	1.1700	0.2328	0.0185	1.1680	3.1398
	9.5100	1.1712	0.2215	0.0176	1.1692	3.1431
	9.5200	1.1725	0.2062	0.0164	1.1704	3.1464
	9.5300	1.1737	0.2200	0.0174	1.1717	3.1498
	9.5400	1.1750	0.2417	0.0192	1.1730	3.1533
	9.5500	1.1763	0.2308	0.0183	1.1742	3.1566
	9.5600	1.1775	0.2392	0.0190	1.1754	3.1598
	9.5700	1.1786	0.2627	0.0208	1.1766	3.1630
	9.5800	1.1799	0.2852	0.0226	1.1778	3.1663
	9.5900	1.1811	0.2774	0.0220	1.1790	3.1696
	9.6000	1.1823	0.2692	0.0214	1.1803	3.1729
	9.6100	1.1836	0.2447	0.0194	1.1815	3.1763
	9.6200	1.1848	0.1772	0.0141	1.1828	3.1797
	9.6300	1.1861	0.1571	0.0125	1.1840	3.1830
	9.6400	1.1873	0.1427	0.0113	1.1852	3.1861
	9.6500	1.1884	0.1499	0.0119	1.1864	3.1893
	9.6600	1.1897	0.1791	0.0142	1.1877	3.1928
	9.6700	1.1910	0.1841	0.0146	1.1890	3.1962
	9.6800	1.1923	0.1974	0.0157	1.1902	3.1996
	9.6900	1.1935	0.2108	0.0167	1.1914	3.2029
	9.7000	1.1948	0.2251	0.0179	1.1927	3.2063
	9.7100	1.1960	0.2438	0.0193	1.1940	3.2097
	9.7200	1.1972	0.2417	0.0192	1.1952	3.2130
	9.7300	1.1984	0.2262	0.0179	1.1964	3.2162
	9.7400	1.1996	0.2308	0.0183	1.1975	3.2193
	9.7500	1.2008	0.2216	0.0176	1.1987	3.2224
	9.7600	1.2020	0.1857	0.0147	1.2000	3.2259
	9.7700	1.2033	0.1738	0.0138	1.2013	3.2293
	9.7800	1.2047	0.1838	0.0146	1.2026	3.2329
	9.7900	1.2060	0.2002	0.0159	1.2039	3.2365
	9.8000	1.2073	0.2168	0.0172	1.2052	3.2399
	9.8100	1.2085	0.2275	0.0180	1.2064	3.2432
	9.8200	1.2096	0.2328	0.0185	1.2076	3.2463
	9.8300	1.2108	0.2333	0.0185	1.2088	3.2495
	9.8400	1.2120	0.2116	0.0168	1.2100	3.2527
	9.8500	1.2132	0.1831	0.0145	1.2112	3.2559
	9.8600	1.2144	0.1699	0.0135	1.2123	3.2590
	9.8700	1.2156	0.1477	0.0117	1.2136	3.2623
	9.8800	1.2169	0.1472	0.0117	1.2149	3.2659
	9.8900	1.2182	0.1790	0.0142	1.2161	3.2693
	9.9000	1.2194	0.2013	0.0160	1.2174	3.2725
	9.9100	1.2206	0.2083	0.0165	1.2186	3.2758
	9.9200	1.2218	0.2139	0.0170	1.2198	3.2791
	9.9300	1.2231	0.2055	0.0163	1.2211	3.2826
	9.9400	1.2243	0.1971	0.0156	1.2223	3.2858
	9.9500	1.2255	0.1921	0.0152	1.2235	3.2891
	9.9600	1.2268	0.1958	0.0155	1.2247	3.2924
	9.9700	1.2280	0.1956	0.0155	1.2260	3.2958
	9.9800	1.2293	0.1833	0.0145	1.2272	3.2991
	9.9900	1.2305	0.1644	0.0130	1.2284	3.3023
	10.0000	1.2317	0.1781	0.0141	1.2297	3.3057
	10.0100	1.2330	0.2109	0.0167	1.2310	3.3092
	10.0200	1.2343	0.2383	0.0189	1.2322	3.3125
	10.0300	1.2355	0.2532	0.0201	1.2334	3.3157
	10.0400	1.2367	0.2349	0.0186	1.2346	3.3190
	10.0500	1.2379	0.2085	0.0165	1.2359	3.3223
	10.0600	1.2392	0.2009	0.0159	1.2371	3.3257
	10.0700	1.2403	0.2012	0.0160	1.2383	3.3289
	10.0800	1.2415	0.2043	0.0162	1.2395	3.3321
	10.0900	1.2428	0.1861	0.0148	1.2408	3.3355
	10.1000	1.2441	0.1642	0.0130	1.2421	3.3390
	10.1100	1.2453	0.1412	0.0112	1.2433	3.3423
	10.1200	1.2465	0.1535	0.0122	1.2445	3.3455
	10.1300	1.2477	0.2057	0.0163	1.2457	3.3487
	10.1400	1.2490	0.2318	0.0184	1.2469	3.3521
	10.1500	1.2502	0.2276	0.0181	1.2482	3.3554
	10.1600	1.2514	0.2188	0.0174	1.2494	3.3586
	10.1700	1.2527	0.1872	0.0149	1.2506	3.3620
	10.1800	1.2539	0.1584	0.0126	1.2519	3.3654
	10.1900	1.2552	0.1409	0.0112	1.2531	3.3687
	10.2000	1.2564	0.1563	0.0124	1.2543	3.3719
	10.2100	1.2576	0.1629	0.0129	1.2555	3.3751
	10.2200	1.2588	0.1673	0.0133	1.2568	3.3785
	10.2300	1.2601	0.2027	0.0161	1.2580	3.3819
	10.2400	1.2613	0.2515	0.0199	1.2593	3.3852
	10.2500	1.2626	0.2742	0.0217	1.2605	3.3886
	10.2600	1.2638	0.2622	0.0208	1.2618	3.3919
	10.2700	1.2651	0.2290	0.0182	1.2630	3.3953
	10.2800	1.2663	0.1800	0.0143	1.2642	3.3986
	10.2900	1.2675	0.1443	0.0114	1.2654	3.4018
	10.3000	1.2686	0.1695	0.0134	1.2666	3.4050
	10.3100	1.2699	0.1869	0.0148	1.2678	3.4083
	10.3200	1.2711	0.1823	0.0145	1.2691	3.4115
	10.3300	1.2723	0.1690	0.0134	1.2703	3.4149
	10.3400	1.2736	0.1431	0.0113	1.2715	3.4182
	10.3500	1.2748	0.1528	0.0121	1.2728	3.4215
	10.3600	1.2761	0.1611	0.0128	1.2740	3.4249
	10.3700	1.2773	0.1343	0.0107	1.2752	3.4282
	10.3800	1.2785	0.1094	0.0087	1.2764	3.4314
	10.3900	1.2797	0.1181	0.0094	1.2776	3.4346
	10.4000	1.2809	0.1492	0.0118	1.2789	3.4380
	10.4100	1.2822	0.1820	0.0144	1.2802	3.4414
	10.4200	1.2835	0.2061	0.0163	1.2814	3.4448
	10.4300	1.2847	0.2124	0.0168	1.2827	3.4482
	10.4400	1.2860	0.2193	0.0174	1.2839	3.4516
	10.4500	1.2872	0.2292	0.0182	1.2852	3.4549
	10.4600	1.2884	0.1868	0.0148	1.2864	3.4581
	10.4700	1.2896	0.1496	0.0119	1.2876	3.4613
	10.4800	1.2909	0.1456	0.0116	1.2888	3.4647
	10.4900	1.2922	0.1394	0.0111	1.2901	3.4682
	10.5000	1.2935	0.1294	0.0103	1.2914	3.4716
	10.5100	1.2947	0.1441	0.0114	1.2926	3.4749
	10.5200	1.2959	0.1705	0.0135	1.2938	3.4782
	10.5300	1.2971	0.1876	0.0149	1.2951	3.4815
	10.5400	1.2984	0.2004	0.0159	1.2963	3.4848
	10.5500	1.2996	0.2180	0.0173	1.2975	3.4880
	10.5600	1.3008	0.2322	0.0184	1.2988	3.4914
	10.5700	1.3020	0.2267	0.0180	1.3000	3.4947
	10.5800	1.3033	0.2171	0.0172	1.3013	3.4982
	10.5900	1.3045	0.2305	0.0183	1.3025	3.5014
	10.6000	1.3057	0.2141	0.0170	1.3037	3.5047
	10.6100	1.3070	0.1982	0.0157	1.3050	3.5081
	10.6200	1.3083	0.1526	0.0121	1.3063	3.5116
	10.6300	1.3095	0.1354	0.0107	1.3075	3.5148
	10.6400	1.3106	0.1645	0.0131	1.3086	3.5179
	10.6500	1.3118	0.1840	0.0146	1.3098	3.5211
	10.6600	1.3131	0.1845	0.0146	1.3111	3.5245
	10.6700	1.3143	0.1765	0.0140	1.3123	3.5277
	10.6800	1.3155	0.1841	0.0146	1.3135	3.5309
	10.6900	1.3167	0.2109	0.0167	1.3147	3.5342
	10.7000	1.3180	0.2071	0.0164	1.3160	3.5376
	10.7100	1.3193	0.1785	0.0142	1.3173	3.5411
	10.7200	1.3205	0.1886	0.0150	1.3185	3.5444
	10.7300	1.3218	0.2109	0.0167	1.3197	3.5478
	10.7400	1.3230	0.2315	0.0184	1.3210	3.5511
	10.7500	1.3242	0.2349	0.0186	1.3222	3.5544
	10.7600	1.3254	0.2294	0.0182	1.3234	3.5576
	10.7700	1.3266	0.2275	0.0180	1.3246	3.5608
	10.7800	1.3279	0.2106	0.0167	1.3258	3.5642
	10.7900	1.3291	0.1890	0.0150	1.3271	3.5676
	10.8000	1.3304	0.1800	0.0143	1.3283	3.5708
	10.8100	1.3316	0.2051	0.0163	1.3295	3.5741
	10.8200	1.3329	0.2225	0.0176	1.3308	3.5775
	10.8300	1.3341	0.2499	0.0198	1.3321	3.5810
	10.8400	1.3354	0.2640	0.0209	1.3334	3.5844
	10.8500	1.3366	0.2626	0.0208	1.3345	3.5875
	10.8600	1.3377	0.2526	0.0200	1.3357	3.5907
	10.8700	1.3390	0.2227	0.0177	1.3370	3.5942
	10.8800	1.3404	0.1844	0.0146	1.3383	3.5977
	10.8900	1.3416	0.1671	0.0133	1.3396	3.6011
	10.9000	1.3428	0.1827	0.0145	1.3408	3.6043
	10.9100	1.3440	0.2096	0.0166	1.3420	3.6075
	10.9200	1.3452	0.2371	0.0188	1.3432	3.6107
	10.9300	1.3464	0.2449	0.0194	1.3444	3.6140
	10.9400	1.3476	0.2269	0.0180	1.3456	3.6173
	10.9500	1.3489	0.1976	0.0157	1.3469	3.6207
	10.9600	1.3502	0.2130	0.0169	1.3481	3.6241
	10.9700	1.3515	0.2162	0.0171	1.3494	3.6276
	10.9800	1.3527	0.2269	0.0180	1.3507	3.6309
	10.9900	1.3539	0.2425	0.0192	1.3519	3.6342
	11.0000	1.3551	0.2380	0.0189	1.3531	3.6375
	11.0100	1.3563	0.2286	0.0181	1.3543	3.6407
	11.0200	1.3576	0.2098	0.0166	1.3555	3.6440
	11.0300	1.3588	0.1916	0.0152	1.3568	3.6473
	11.0400	1.3601	0.1625	0.0129	1.3581	3.6508
	11.0500	1.3614	0.1894	0.0150	1.3593	3.6542
	11.0600	1.3626	0.2303	0.0183	1.3605	3.6574
	11.0700	1.3637	0.2651	0.0210	1.3617	3.6606
	11.0800	1.3649	0.3030	0.0240	1.3629	3.6638
	11.0900	1.3662	0.2997	0.0238	1.3642	3.6672
	11.1000	1.3674	0.2787	0.0221	1.3654	3.6704
	11.1100	1.3686	0.2397	0.0190	1.3666	3.6737
	11.1200	1.3699	0.2028	0.0161	1.3678	3.6771
	11.1300	1.3712	0.1856	0.0147	1.3691	3.6805
	11.1400	1.3723	0.1983	0.0157	1.3703	3.6837
	11.1500	1.3735	0.2283	0.0181	1.3714	3.6868
	11.1600	1.3746	0.2482	0.0197	1.3726	3.6899
	11.1700	1.3759	0.2590	0.0205	1.3739	3.6932
	11.1800	1.3772	0.2508	0.0199	1.3751	3.6967
	11.1900	1.3784	0.2443	0.0194	1.3763	3.6999
	11.2000	1.3795	0.2556	0.0203	1.3775	3.7031
	11.2100	1.3808	0.2534	0.0201	1.3787	3.7064
	11.2200	1.3820	0.2255	0.0179	1.3799	3.7096
	11.2300	1.3832	0.2131	0.0169	1.3811	3.7128
	11.2400	1.3844	0.2297	0.0182	1.3824	3.7162
	11.2500	1.3857	0.2229	0.0177	1.3836	3.7195
	11.2600	1.3870	0.2166	0.0172	1.3849	3.7230
	11.2700	1.3882	0.2506	0.0199	1.3862	3.7263
	11.2800	1.3894	0.2811	0.0223	1.3874	3.7297
	11.2900	1.3907	0.2866	0.0227	1.3887	3.7331
	11.3000	1.3920	0.2825	0.0224	1.3900	3.7366
	11.3100	1.3932	0.2523	0.0200	1.3912	3.7399
	11.3200	1.3944	0.2372	0.0188	1.3924	3.7431
	11.3300	1.3956	0.2302	0.0183	1.3936	3.7464
	11.3400	1.3969	0.2408	0.0191	1.3948	3.7496
	11.3500	1.3981	0.2360	0.0187	1.3960	3.7528
	11.3600	1.3992	0.2094	0.0166	1.3972	3.7560
	11.3700	1.4005	0.1879	0.0149	1.3984	3.7593
	11.3800	1.4018	0.2034	0.0161	1.3997	3.7629
	11.3900	1.4031	0.2328	0.0185	1.4011	3.7664
	11.4000	1.4044	0.2536	0.0201	1.4023	3.7698
	11.4100	1.4056	0.2576	0.0204	1.4036	3.7732
	11.4200	1.4069	0.2613	0.0207	1.4048	3.7765
	11.4300	1.4081	0.2623	0.0208	1.4061	3.7799
	11.4400	1.4094	0.2492	0.0198	1.4073	3.7832
	11.4500	1.4106	0.2410	0.0191	1.4085	3.7864
	11.4600	1.4118	0.2401	0.0190	1.4097	3.7897
	11.4700	1.4129	0.2189	0.0174	1.4109	3.7929
	11.4800	1.4141	0.1964	0.0156	1.4121	3.7961
	11.4900	1.4154	0.1948	0.0155	1.4133	3.7993
	11.5000	1.4166	0.2181	0.0173	1.4145	3.8026
	11.5100	1.4178	0.2264	0.0180	1.4158	3.8060
	11.5200	1.4191	0.2460	0.0195	1.4171	3.8095
	11.5300	1.4203	0.2691	0.0213	1.4183	3.8127
	11.5400	1.4215	0.2766	0.0219	1.4195	3.8158
	11.5500	1.4227	0.2362	0.0187	1.4207	3.8192
	11.5600	1.4240	0.2143	0.0170	1.4220	3.8227
	11.5700	1.4253	0.2107	0.0167	1.4232	3.8260
	11.5800	1.4265	0.1839	0.0146	1.4244	3.8292
	11.5900	1.4277	0.1574	0.0125	1.4256	3.8325
	11.6000	1.4289	0.1737	0.0138	1.4269	3.8358
	11.6100	1.4302	0.1870	0.0148	1.4282	3.8393
	11.6200	1.4315	0.2018	0.0160	1.4294	3.8427
	11.6300	1.4327	0.2396	0.0190	1.4306	3.8459
	11.6400	1.4339	0.2682	0.0213	1.4319	3.8493
	11.6500	1.4352	0.2707	0.0215	1.4332	3.8528
	11.6600	1.4364	0.2692	0.0214	1.4344	3.8560
	11.6700	1.4376	0.2484	0.0197	1.4356	3.8591
	11.6800	1.4389	0.2319	0.0184	1.4368	3.8625
	11.6900	1.4402	0.2060	0.0163	1.4381	3.8660
	11.7000	1.4415	0.2010	0.0159	1.4394	3.8695
	11.7100	1.4427	0.2217	0.0176	1.4406	3.8728
	11.7200	1.4439	0.2344	0.0186	1.4418	3.8760
	11.7300	1.4451	0.2438	0.0193	1.4431	3.8793
	11.7400	1.4463	0.2261	0.0179	1.4443	3.8826
	11.7500	1.4475	0.2134	0.0169	1.4455	3.8858
	11.7600	1.4487	0.2043	0.0162	1.4467	3.8890
	11.7700	1.4499	0.1929	0.0153	1.4479	3.8922
	11.7800	1.4512	0.1973	0.0157	1.4492	3.8957
	11.7900	1.4525	0.1873	0.0149	1.4504	3.8991
	11.8000	1.4537	0.1914	0.0152	1.4517	3.9024
	11.8100	1.4550	0.1861	0.0148	1.4529	3.9058
	11.8200	1.4562	0.1873	0.0149	1.4542	3.9092
	11.8300	1.4575	0.1827	0.0145	1.4555	3.9127
	11.8400	1.4587	0.1795	0.0142	1.4567	3.9159
	11.8500	1.4599	0.2059	0.0163	1.4579	3.9191
	11.8600	1.4611	0.2468	0.0196	1.4591	3.9223
	11.8700	1.4623	0.2688	0.0213	1.4603	3.9256
	11.8800	1.4635	0.2701	0.0214	1.4614	3.9287
	11.8900	1.4647	0.2596	0.0206	1.4627	3.9320
	11.9000	1.4660	0.2440	0.0194	1.4640	3.9355
	11.9100	1.4673	0.2149	0.0171	1.4653	3.9391
	11.9200	1.4686	0.2121	0.0168	1.4665	3.9424
	11.9300	1.4698	0.2344	0.0186	1.4677	3.9456
	11.9400	1.4710	0.2268	0.0180	1.4689	3.9489
	11.9500	1.4722	0.2054	0.0163	1.4702	3.9522
	11.9600	1.4735	0.1993	0.0158	1.4715	3.9557
	11.9700	1.4747	0.2032	0.0161	1.4727	3.9590
	11.9800	1.4760	0.2101	0.0167	1.4739	3.9623
	11.9900	1.4773	0.2317	0.0184	1.4752	3.9657
	12.0000	1.4785	0.2511	0.0199	1.4765	3.9691
	12.0100	1.4797	0.2248	0.0178	1.4777	3.9723
	12.0200	1.4809	0.2083	0.0165	1.4788	3.9755
	12.0300	1.4821	0.2058	0.0163	1.4801	3.9788
	12.0400	1.4834	0.2296	0.0182	1.4814	3.9823
	12.0500	1.4847	0.2419	0.0192	1.4826	3.9857
	12.0600	1.4858	0.2256	0.0179	1.4838	3.9888
	12.0700	1.4870	0.2227	0.0177	1.4850	3.9919
	12.0800	1.4883	0.2279	0.0181	1.4862	3.9953
	12.0900	1.4895	0.2433	0.0193	1.4875	3.9987
	12.1000	1.4907	0.2277	0.0181	1.4887	4.0020
	12.1100	1.4920	0.2190	0.0174	1.4899	4.0053
	12.1200	1.4932	0.1892	0.0150	1.4912	4.0086
	12.1300	1.4945	0.1765	0.0140	1.4924	4.0120
	12.1400	1.4957	0.2038	0.0162	1.4936	4.0152
	12.1500	1.4969	0.2245	0.0178	1.4948	4.0185
	12.1600	1.4981	0.2404	0.0191	1.4961	4.0218
	12.1700	1.4993	0.2382	0.0189	1.4973	4.0251
	12.1800	1.5005	0.2381	0.0189	1.4985	4.0283
	12.1900	1.5017	0.2272	0.0180	1.4997	4.0316
	12.2000	1.5030	0.2290	0.0182	1.5010	4.0350
	12.2100	1.5043	0.2311	0.0183	1.5023	4.0385
	12.2200	1.5056	0.2562	0.0203	1.5036	4.0420
	12.2300	1.5068	0.2611	0.0207	1.5048	4.0452
	12.2400	1.5080	0.2890	0.0229	1.5060	4.0485
	12.2500	1.5093	0.3009	0.0239	1.5073	4.0520
	12.2600	1.5106	0.2939	0.0233	1.5086	4.0554
	12.2700	1.5118	0.2695	0.0214	1.5097	4.0586
	12.2800	1.5129	0.2330	0.0185	1.5109	4.0616
	12.2900	1.5141	0.2516	0.0200	1.5121	4.0648
	12.3000	1.5153	0.2587	0.0205	1.5133	4.0681
	12.3100	1.5166	0.2728	0.0216	1.5145	4.0715
	12.3200	1.5178	0.2794	0.0222	1.5158	4.0748
	12.3300	1.5191	0.3008	0.0239	1.5170	4.0781
	12.3400	1.5203	0.3006	0.0238	1.5183	4.0815
	12.3500	1.5216	0.2859	0.0227	1.5195	4.0848
	12.3600	1.5227	0.2749	0.0218	1.5207	4.0880
	12.3700	1.5240	0.2485	0.0197	1.5219	4.0913
	12.3800	1.5252	0.2266	0.0180	1.5231	4.0946
	12.3900	1.5264	0.2328	0.0185	1.5244	4.0978
	12.4000	1.5276	0.2684	0.0213	1.5255	4.1010
	12.4100	1.5288	0.2653	0.0210	1.5268	4.1043
	12.4200	1.5301	0.2461	0.0195	1.5280	4.1077
	12.4300	1.5313	0.2323	0.0184	1.5293	4.1112
	12.4400	1.5326	0.2072	0.0164	1.5306	4.1145
	12.4500	1.5338	0.1955	0.0155	1.5318	4.1178
	12.4600	1.5351	0.2391	0.0190	1.5330	4.1212
	12.4700	1.5363	0.2482	0.0197	1.5343	4.1245
	12.4800	1.5375	0.2480	0.0197	1.5355	4.1278
	12.4900	1.5387	0.2627	0.0208	1.5367	4.1310
	12.5000	1.5400	0.2456	0.0195	1.5379	4.1344
	12.5100	1.5413	0.2328	0.0185	1.5392	4.1378
	12.5200	1.5425	0.2111	0.0167	1.5405	4.1411
	12.5300	1.5437	0.2204	0.0175	1.5417	4.1444
	12.5400	1.5449	0.2089	0.0166	1.5429	4.1477
	12.5500	1.5462	0.2095	0.0166	1.5442	4.1511
	12.5600	1.5474	0.2237	0.0177	1.5454	4.1544
	12.5700	1.5486	0.2324	0.0184	1.5466	4.1576
	12.5800	1.5499	0.2292	0.0182	1.5478	4.1609
	12.5900	1.5511	0.2018	0.0160	1.5491	4.1643
	12.6000	1.5524	0.1981	0.0157	1.5503	4.1676
	12.6100	1.5536	0.2140	0.0170	1.5515	4.1709
	12.6200	1.5548	0.2229	0.0177	1.5527	4.1741
	12.6300	1.5560	0.2205	0.0175	1.5540	4.1774
	12.6400	1.5572	0.2035	0.0161	1.5552	4.1807
	12.6500	1.5584	0.1984	0.0157	1.5564	4.1840
	12.6600	1.5596	0.2360	0.0187	1.5576	4.1871
	12.6700	1.5608	0.2664	0.0211	1.5588	4.1905
	12.6800	1.5622	0.2739	0.0217	1.5601	4.1940
	12.6900	1.5635	0.2765	0.0219	1.5614	4.1975
	12.7000	1.5647	0.2793	0.0222	1.5626	4.2007
	12.7100	1.5659	0.2537	0.0201	1.5638	4.2039
	12.7200	1.5671	0.2330	0.0185	1.5650	4.2072
	12.7300	1.5683	0.2236	0.0177	1.5663	4.2106
	12.7400	1.5696	0.2342	0.0186	1.5675	4.2139
	12.7500	1.5708	0.2568	0.0204	1.5687	4.2172
	12.7600	1.5720	0.2458	0.0195	1.5700	4.2205
	12.7700	1.5733	0.2292	0.0182	1.5712	4.2238
	12.7800	1.5745	0.2332	0.0185	1.5724	4.2271
	12.7900	1.5757	0.2315	0.0184	1.5736	4.2303
	12.8000	1.5769	0.2111	0.0167	1.5749	4.2337
	12.8100	1.5782	0.2076	0.0165	1.5762	4.2372
	12.8200	1.5795	0.2335	0.0185	1.5775	4.2406
	12.8300	1.5807	0.2569	0.0204	1.5787	4.2439
	12.8400	1.5819	0.2487	0.0197	1.5799	4.2472
	12.8500	1.5832	0.2325	0.0184	1.5812	4.2506
	12.8600	1.5844	0.2268	0.0180	1.5824	4.2538
	12.8700	1.5856	0.2357	0.0187	1.5835	4.2569
	12.8800	1.5868	0.2526	0.0200	1.5847	4.2602
	12.8900	1.5881	0.2474	0.0196	1.5860	4.2637
	12.9000	1.5894	0.2496	0.0198	1.5874	4.2673
	12.9100	1.5907	0.2357	0.0187	1.5886	4.2706
	12.9200	1.5919	0.2080	0.0165	1.5898	4.2738
	12.9300	1.5931	0.1950	0.0155	1.5910	4.2771
	12.9400	1.5943	0.1949	0.0155	1.5923	4.2804
	12.9500	1.5955	0.2019	0.0160	1.5935	4.2837
	12.9600	1.5967	0.2121	0.0168	1.5947	4.2869
	12.9700	1.5979	0.2323	0.0184	1.5958	4.2900
	12.9800	1.5991	0.2424	0.0192	1.5971	4.2934
	12.9900	1.6004	0.2505	0.0199	1.5984	4.2968
	13.0000	1.6016	0.2379	0.0189	1.5996	4.3001
	13.0100	1.6028	0.2451	0.0194	1.6008	4.3034
	13.0200	1.6041	0.2635	0.0209	1.6021	4.3068
	13.0300	1.6054	0.2555	0.0203	1.6034	4.3103
	13.0400	1.6067	0.2371	0.0188	1.6047	4.3137
	13.0500	1.6079	0.2142	0.0170	1.6059	4.3170
	13.0600	1.6091	0.2050	0.0163	1.6071	4.3201
	13.0700	1.6103	0.2150	0.0171	1.6083	4.3235
	13.0800	1.6116	0.2318	0.0184	1.6096	4.3269
	13.0900	1.6129	0.2287	0.0181	1.6108	4.3303
	13.1000	1.6141	0.2352	0.0187	1.6120	4.3335
	13.1100	1.6153	0.2170	0.0172	1.6132	4.3368
	13.1200	1.6165	0.2379	0.0189	1.6145	4.3401
	13.1300	1.6177	0.2810	0.0223	1.6157	4.3433
	13.1400	1.6189	0.3017	0.0239	1.6169	4.3465
	13.1500	1.6201	0.3011	0.0239	1.6181	4.3498
	13.1600	1.6214	0.2696	0.0214	1.6194	4.3533
	13.1700	1.6228	0.2567	0.0204	1.6207	4.3569
	13.1800	1.6240	0.2703	0.0214	1.6220	4.3603
	13.1900	1.6252	0.2889	0.0229	1.6232	4.3635
	13.2000	1.6265	0.2742	0.0218	1.6244	4.3669
	13.2100	1.6277	0.2489	0.0197	1.6256	4.3701
	13.2200	1.6288	0.2214	0.0176	1.6268	4.3732
	13.2300	1.6300	0.2483	0.0197	1.6280	4.3764
	13.2400	1.6313	0.2760	0.0219	1.6293	4.3798
	13.2500	1.6326	0.2951	0.0234	1.6305	4.3832
	13.2600	1.6338	0.3156	0.0250	1.6318	4.3866
	13.2700	1.6350	0.3091	0.0245	1.6330	4.3898
	13.2800	1.6362	0.3151	0.0250	1.6342	4.3931
	13.2900	1.6375	0.3020	0.0240	1.6355	4.3966
	13.3000	1.6388	0.2783	0.0221	1.6368	4.4001
	13.3100	1.6400	0.2909	0.0231	1.6380	4.4034
	13.3200	1.6413	0.3040	0.0241	1.6393	4.4067
	13.3300	1.6425	0.2972	0.0236	1.6405	4.4100
	13.3400	1.6437	0.2742	0.0217	1.6417	4.4132
	13.3500	1.6449	0.2544	0.0202	1.6428	4.4163
	13.3600	1.6461	0.2614	0.0207	1.6440	4.4196
	13.3700	1.6474	0.2611	0.0207	1.6453	4.4230
	13.3800	1.6486	0.2415	0.0192	1.6466	4.4265
	13.3900	1.6498	0.2343	0.0186	1.6478	4.4297
	13.4000	1.6510	0.2441	0.0194	1.6490	4.4328
	13.4100	1.6522	0.2414	0.0191	1.6502	4.4361
	13.4200	1.6535	0.2627	0.0208	1.6515	4.4395
	13.4300	1.6548	0.3002	0.0238	1.6527	4.4429
	13.4400	1.6560	0.3155	0.0250	1.6539	4.4462
	13.4500	1.6572	0.3063	0.0243	1.6552	4.4495
	13.4600	1.6585	0.2820	0.0224	1.6565	4.4529
	13.4700	1.6597	0.2648	0.0210	1.6577	4.4562
	13.4800	1.6609	0.2726	0.0216	1.6589	4.4594
	13.4900	1.6621	0.2852	0.0226	1.6601	4.4627
	13.5000	1.6634	0.2967	0.0235	1.6613	4.4661
	13.5100	1.6647	0.2826	0.0224	1.6626	4.4695
	13.5200	1.6659	0.2763	0.0219	1.6639	4.4729
	13.5300	1.6671	0.2816	0.0223	1.6651	4.4762
	13.5400	1.6684	0.2951	0.0234	1.6663	4.4795
	13.5500	1.6696	0.3018	0.0239	1.6676	4.4828
	13.5600	1.6709	0.2919	0.0232	1.6688	4.4862
	13.5700	1.6721	0.2555	0.0203	1.6700	4.4894
	13.5800	1.6733	0.2315	0.0184	1.6712	4.4927
	13.5900	1.6745	0.2322	0.0184	1.6725	4.4960
	13.6000	1.6757	0.2385	0.0189	1.6737	4.4993
	13.6100	1.6769	0.2478	0.0197	1.6749	4.5025
	13.6200	1.6781	0.2558	0.0203	1.6761	4.5058
	13.6300	1.6794	0.2575	0.0204	1.6774	4.5092
	13.6400	1.6806	0.2577	0.0204	1.6786	4.5125
	13.6500	1.6818	0.2596	0.0206	1.6798	4.5157
	13.6600	1.6831	0.2665	0.0211	1.6810	4.5190
	13.6700	1.6843	0.2868	0.0227	1.6823	4.5224
	13.6800	1.6855	0.3090	0.0245	1.6835	4.5256
	13.6900	1.6867	0.3008	0.0239	1.6846	4.5287
	13.7000	1.6879	0.2766	0.0219	1.6858	4.5319
	13.7100	1.6891	0.2794	0.0222	1.6870	4.5352
	13.7200	1.6903	0.2734	0.0217	1.6883	4.5385
	13.7300	1.6915	0.2600	0.0206	1.6895	4.5417
	13.7400	1.6927	0.2560	0.0203	1.6907	4.5450
	13.7500	1.6940	0.2422	0.0192	1.6920	4.5484
	13.7600	1.6953	0.2346	0.0186	1.6932	4.5518
	13.7700	1.6965	0.2360	0.0187	1.6944	4.5551
	13.7800	1.6977	0.2496	0.0198	1.6957	4.5584
	13.7900	1.6989	0.2569	0.0204	1.6969	4.5616
	13.8000	1.7001	0.2864	0.0227	1.6981	4.5649
	13.8100	1.7014	0.3105	0.0246	1.6993	4.5683
	13.8200	1.7026	0.3019	0.0239	1.7005	4.5715
	13.8300	1.7039	0.3057	0.0242	1.7018	4.5749
	13.8400	1.7052	0.2814	0.0223	1.7031	4.5784
	13.8500	1.7064	0.2497	0.0198	1.7044	4.5817
	13.8600	1.7076	0.2400	0.0190	1.7055	4.5848
	13.8700	1.7088	0.2293	0.0182	1.7068	4.5882
	13.8800	1.7101	0.2160	0.0171	1.7080	4.5916
	13.8900	1.7113	0.2364	0.0188	1.7093	4.5950
	13.9000	1.7125	0.2465	0.0196	1.7105	4.5983
	13.9100	1.7138	0.2840	0.0225	1.7117	4.6015
	13.9200	1.7150	0.2798	0.0222	1.7130	4.6050
	13.9300	1.7163	0.2618	0.0208	1.7142	4.6082
	13.9400	1.7174	0.2486	0.0197	1.7154	4.6114
	13.9500	1.7187	0.2199	0.0174	1.7166	4.6147
	13.9600	1.7200	0.1978	0.0157	1.7180	4.6183
	13.9700	1.7213	0.2073	0.0164	1.7193	4.6218
	13.9800	1.7225	0.2539	0.0201	1.7204	4.6249
	13.9900	1.7236	0.3066	0.0243	1.7216	4.6281
	14.0000	1.7249	0.3040	0.0241	1.7228	4.6314
	14.0100	1.7262	0.2914	0.0231	1.7241	4.6349
	14.0200	1.7274	0.2706	0.0215	1.7254	4.6382
	14.0300	1.7286	0.2494	0.0198	1.7266	4.6414
	14.0400	1.7299	0.2495	0.0198	1.7278	4.6448
	14.0500	1.7311	0.2491	0.0198	1.7291	4.6482
	14.0600	1.7323	0.2514	0.0199	1.7303	4.6515
	14.0700	1.7335	0.2414	0.0191	1.7315	4.6546
	14.0800	1.7347	0.2356	0.0187	1.7327	4.6579
	14.0900	1.7360	0.2410	0.0191	1.7340	4.6614
	14.1000	1.7373	0.2395	0.0190	1.7353	4.6648
	14.1100	1.7385	0.2171	0.0172	1.7365	4.6680
	14.1200	1.7398	0.1942	0.0154	1.7377	4.6714
	14.1300	1.7410	0.1858	0.0147	1.7390	4.6748
	14.1400	1.7423	0.1958	0.0155	1.7402	4.6781
	14.1500	1.7434	0.2152	0.0171	1.7414	4.6813
	14.1600	1.7446	0.2426	0.0192	1.7426	4.6845
	14.1700	1.7459	0.2674	0.0212	1.7438	4.6879
	14.1800	1.7471	0.2800	0.0222	1.7451	4.6912
	14.1900	1.7483	0.2855	0.0226	1.7463	4.6944
	14.2000	1.7495	0.2769	0.0220	1.7475	4.6977
	14.2100	1.7508	0.2836	0.0225	1.7488	4.7012
	14.2200	1.7521	0.3131	0.0248	1.7501	4.7047
	14.2300	1.7533	0.3249	0.0258	1.7513	4.7079
	14.2400	1.7545	0.3283	0.0260	1.7525	4.7112
	14.2500	1.7558	0.2970	0.0236	1.7538	4.7145
	14.2600	1.7571	0.2732	0.0217	1.7550	4.7179
	14.2700	1.7582	0.2501	0.0198	1.7562	4.7211
	14.2800	1.7594	0.2479	0.0197	1.7574	4.7243
	14.2900	1.7607	0.2585	0.0205	1.7587	4.7278
	14.3000	1.7620	0.2530	0.0201	1.7600	4.7312
	14.3100	1.7632	0.2704	0.0214	1.7612	4.7345
	14.3200	1.7644	0.3024	0.0240	1.7623	4.7376
	14.3300	1.7656	0.3260	0.0259	1.7635	4.7408
	14.3400	1.7669	0.3335	0.0265	1.7648	4.7443
	14.3500	1.7682	0.3222	0.0256	1.7662	4.7479
	14.3600	1.7694	0.3075	0.0244	1.7674	4.7512
	14.3700	1.7707	0.2822	0.0224	1.7686	4.7545
	14.3800	1.7719	0.2696	0.0214	1.7699	4.7579
	14.3900	1.7731	0.2719	0.0216	1.7711	4.7611
	14.4000	1.7742	0.2678	0.0212	1.7722	4.7641
	14.4100	1.7754	0.2559	0.0203	1.7734	4.7673
	14.4200	1.7767	0.2666	0.0212	1.7747	4.7708
	14.4300	1.7781	0.2782	0.0221	1.7760	4.7744
	14.4400	1.7793	0.2855	0.0226	1.7773	4.7778
	14.4500	1.7805	0.2847	0.0226	1.7785	4.7810
	14.4600	1.7818	0.2815	0.0223	1.7797	4.7843
	14.4700	1.7830	0.2653	0.0210	1.7810	4.7877
	14.4800	1.7842	0.2506	0.0199	1.7822	4.7909
	14.4900	1.7853	0.2363	0.0187	1.7833	4.7940
	14.5000	1.7866	0.2302	0.0183	1.7845	4.7972
	14.5100	1.7878	0.2267	0.0180	1.7858	4.8007
	14.5200	1.7891	0.2380	0.0189	1.7871	4.8040
	14.5300	1.7903	0.2637	0.0209	1.7883	4.8073
	14.5400	1.7916	0.2631	0.0209	1.7895	4.8107
	14.5500	1.7929	0.2391	0.0190	1.7908	4.8142
	14.5600	1.7941	0.2336	0.0185	1.7920	4.8174
	14.5700	1.7952	0.2469	0.0196	1.7932	4.8206
	14.5800	1.7965	0.2744	0.0218	1.7944	4.8239
	14.5900	1.7977	0.2914	0.0231	1.7957	4.8272
	14.5998	1.7989	0.2972	0.0236	1.7969	4.8305
	14.6000	1.7990	0.2970	0.0236	1.7969	4.8305
	14.6100	1.8002	0.2864	0.0227	1.7982	4.8339
	14.6200	1.8013	0.2819	0.0224	1.7993	4.8369
	14.6300	1.8021	0.2867	0.0227	1.8001	4.8391
	14.6400	1.8024	0.2838	0.0225	1.8004	4.8398
	14.6500	1.8019	0.2518	0.0200	1.7999	4.8386
	14.6600	1.8007	0.2309	0.0183	1.7986	4.8352
	14.6700	1.7989	0.2649	0.0210	1.7968	4.8303
	14.6800	1.7969	0.2968	0.0235	1.7949	4.8251
	14.6900	1.7951	0.3190	0.0253	1.7931	4.8202
	14.7000	1.7935	0.3169	0.0251	1.7914	4.8158
	14.7100	1.7920	0.2938	0.0233	1.7899	4.8118
	14.7200	1.7906	0.2858	0.0227	1.7886	4.8081
	14.7300	1.7894	0.2751	0.0218	1.7874	4.8049
	14.7400	1.7882	0.2522	0.0200	1.7862	4.8017
	14.7500	1.7871	0.2574	0.0204	1.7850	4.7986
	14.7600	1.7859	0.2736	0.0217	1.7839	4.7954
	14.7700	1.7847	0.2652	0.0210	1.7827	4.7923
	14.7800	1.7835	0.2696	0.0214	1.7815	4.7890
	14.7900	1.7822	0.2729	0.0217	1.7802	4.7855
	14.8000	1.7809	0.2699	0.0214	1.7789	4.7821
	14.8100	1.7797	0.2595	0.0206	1.7776	4.7787
	14.8200	1.7785	0.2362	0.0187	1.7764	4.7755
	14.8300	1.7772	0.2551	0.0202	1.7752	4.7721
	14.8400	1.7760	0.2537	0.0201	1.7739	4.7687
	14.8500	1.7747	0.2653	0.0210	1.7727	4.7654
	14.8600	1.7735	0.2627	0.0208	1.7715	4.7621
	14.8700	1.7723	0.2485	0.0197	1.7702	4.7589
	14.8800	1.7710	0.2222	0.0176	1.7690	4.7555
	14.8900	1.7698	0.1992	0.0158	1.7677	4.7521
	14.9000	1.7686	0.2024	0.0161	1.7665	4.7489
	14.9100	1.7674	0.1899	0.0151	1.7654	4.7457
	14.9200	1.7661	0.2101	0.0167	1.7641	4.7423
	14.9300	1.7648	0.2308	0.0183	1.7628	4.7388
	14.9400	1.7636	0.2304	0.0183	1.7615	4.7354
	14.9500	1.7623	0.2580	0.0205	1.7603	4.7321
	14.9600	1.7611	0.2651	0.0210	1.7591	4.7288
	14.9700	1.7599	0.2580	0.0205	1.7579	4.7255
	14.9800	1.7587	0.2485	0.0197	1.7566	4.7223
	14.9900	1.7575	0.2442	0.0194	1.7554	4.7190
	15.0000	1.7562	0.2774	0.0220	1.7542	4.7156
	15.0100	1.7549	0.3122	0.0248	1.7528	4.7121
	15.0200	1.7536	0.3335	0.0265	1.7516	4.7087
	15.0300	1.7524	0.3032	0.0241	1.7504	4.7054
	15.0400	1.7512	0.2659	0.0211	1.7491	4.7021
	15.0500	1.7500	0.2188	0.0174	1.7479	4.6988
	15.0600	1.7488	0.1835	0.0146	1.7467	4.6956
	15.0700	1.7475	0.1824	0.0145	1.7455	4.6923
	15.0800	1.7463	0.2196	0.0174	1.7442	4.6889
	15.0900	1.7450	0.2561	0.0203	1.7429	4.6854
	15.1000	1.7437	0.2935	0.0233	1.7417	4.6820
	15.1100	1.7425	0.3187	0.0253	1.7404	4.6787
	15.1200	1.7412	0.3136	0.0249	1.7392	4.6754
	15.1300	1.7400	0.2924	0.0232	1.7380	4.6721
	15.1400	1.7388	0.2766	0.0219	1.7368	4.6689
	15.1500	1.7375	0.2811	0.0223	1.7355	4.6655
	15.1600	1.7363	0.2873	0.0228	1.7343	4.6621
	15.1700	1.7350	0.2878	0.0228	1.7330	4.6587
	15.1800	1.7338	0.2806	0.0223	1.7317	4.6554
	15.1900	1.7326	0.2680	0.0213	1.7305	4.6521
	15.2000	1.7314	0.2616	0.0207	1.7293	4.6489
	15.2100	1.7301	0.2707	0.0215	1.7281	4.6455
	15.2200	1.7289	0.2572	0.0204	1.7269	4.6422
	15.2300	1.7277	0.2428	0.0193	1.7256	4.6389
	15.2400	1.7264	0.2172	0.0172	1.7244	4.6356
	15.2500	1.7252	0.2331	0.0185	1.7232	4.6323
	15.2600	1.7239	0.2552	0.0202	1.7219	4.6289
	15.2700	1.7227	0.2954	0.0234	1.7206	4.6255
	15.2800	1.7214	0.2973	0.0236	1.7194	4.6222
	15.2900	1.7202	0.2719	0.0216	1.7182	4.6189
	15.3000	1.7190	0.2596	0.0206	1.7170	4.6157
	15.3100	1.7178	0.2524	0.0200	1.7158	4.6124
	15.3200	1.7166	0.2556	0.0203	1.7145	4.6091
	15.3300	1.7153	0.2708	0.0215	1.7133	4.6056
	15.3400	1.7140	0.2604	0.0207	1.7120	4.6022
	15.3500	1.7128	0.2264	0.0180	1.7107	4.5988
	15.3600	1.7115	0.1976	0.0157	1.7095	4.5955
	15.3700	1.7104	0.1914	0.0152	1.7083	4.5924
	15.3800	1.7091	0.1994	0.0158	1.7071	4.5890
	15.3900	1.7078	0.2083	0.0165	1.7058	4.5856
	15.4000	1.7066	0.2237	0.0177	1.7045	4.5822
	15.4100	1.7053	0.2266	0.0180	1.7033	4.5788
	15.4200	1.7041	0.2131	0.0169	1.7021	4.5756
	15.4300	1.7029	0.2082	0.0165	1.7009	4.5724
	15.4400	1.7017	0.2349	0.0186	1.6996	4.5690
	15.4500	1.7004	0.2622	0.0208	1.6984	4.5657
	15.4600	1.6992	0.2885	0.0229	1.6971	4.5623
	15.4700	1.6980	0.2996	0.0238	1.6959	4.5591
	15.4800	1.6967	0.2991	0.0237	1.6947	4.5558
	15.4900	1.6955	0.2918	0.0231	1.6934	4.5524
	15.5000	1.6942	0.2510	0.0199	1.6922	4.5490
	15.5100	1.6930	0.2361	0.0187	1.6910	4.5457
	15.5200	1.6918	0.2446	0.0194	1.6897	4.5424
	15.5300	1.6905	0.2622	0.0208	1.6885	4.5391
	15.5400	1.6893	0.2741	0.0217	1.6873	4.5358
	15.5500	1.6881	0.2766	0.0219	1.6860	4.5324
	15.5600	1.6868	0.2744	0.0218	1.6848	4.5291
	15.5700	1.6856	0.2601	0.0206	1.6835	4.5257
	15.5800	1.6843	0.2317	0.0184	1.6823	4.5224
	15.5900	1.6831	0.2415	0.0192	1.6811	4.5191
	15.6000	1.6819	0.2515	0.0199	1.6798	4.5158
	15.6100	1.6806	0.2522	0.0200	1.6786	4.5124
	15.6200	1.6794	0.2410	0.0191	1.6774	4.5092
	15.6300	1.6782	0.1987	0.0158	1.6761	4.5059
	15.6400	1.6769	0.2204	0.0175	1.6749	4.5024
	15.6500	1.6756	0.2466	0.0196	1.6736	4.4990
	15.6600	1.6744	0.2668	0.0212	1.6723	4.4956
	15.6700	1.6732	0.2811	0.0223	1.6711	4.4924
	15.6800	1.6720	0.3038	0.0241	1.6699	4.4892
	15.6900	1.6708	0.2968	0.0235	1.6687	4.4859
	15.7000	1.6695	0.2606	0.0207	1.6675	4.4826
	15.7100	1.6683	0.2440	0.0194	1.6663	4.4793
	15.7200	1.6670	0.2180	0.0173	1.6650	4.4758
	15.7300	1.6657	0.2239	0.0178	1.6637	4.4724
	15.7400	1.6645	0.2116	0.0168	1.6624	4.4690
	15.7500	1.6633	0.1864	0.0148	1.6612	4.4658
	15.7600	1.6621	0.1906	0.0151	1.6600	4.4625
	15.7700	1.6608	0.1991	0.0158	1.6588	4.4591
	15.7800	1.6595	0.1727	0.0137	1.6575	4.4557
	15.7900	1.6583	0.1520	0.0121	1.6563	4.4524
	15.8000	1.6571	0.1632	0.0129	1.6551	4.4493
	15.8100	1.6559	0.2097	0.0166	1.6539	4.4460
	15.8200	1.6546	0.2535	0.0201	1.6526	4.4426
	15.8300	1.6534	0.2743	0.0218	1.6514	4.4393
	15.8400	1.6522	0.2634	0.0209	1.6502	4.4360
	15.8500	1.6510	0.2486	0.0197	1.6489	4.4327
	15.8600	1.6497	0.2275	0.0180	1.6476	4.4293
	15.8700	1.6484	0.2062	0.0164	1.6464	4.4258
	15.8800	1.6471	0.1956	0.0155	1.6451	4.4224
	15.8900	1.6459	0.2221	0.0176	1.6439	4.4191
	15.9000	1.6447	0.2262	0.0179	1.6426	4.4158
	15.9100	1.6435	0.1934	0.0153	1.6414	4.4126
	15.9200	1.6423	0.1921	0.0152	1.6402	4.4093
	15.9300	1.6410	0.2072	0.0164	1.6390	4.4061
	15.9400	1.6398	0.1983	0.0157	1.6378	4.4027
	15.9500	1.6386	0.1922	0.0152	1.6365	4.3994
	15.9600	1.6373	0.1748	0.0139	1.6353	4.3960
	15.9700	1.6360	0.1265	0.0100	1.6340	4.3926
	15.9800	1.6348	0.1396	0.0111	1.6327	4.3891
	15.9900	1.6335	0.1588	0.0126	1.6315	4.3858
	16.0000	1.6323	0.2194	0.0174	1.6302	4.3825
	16.0100	1.6311	0.2364	0.0188	1.6291	4.3794
	16.0200	1.6299	0.1925	0.0153	1.6279	4.3761
	16.0300	1.6287	0.1883	0.0149	1.6266	4.3727
	16.0400	1.6274	0.2072	0.0164	1.6254	4.3694
	16.0500	1.6262	0.2403	0.0191	1.6241	4.3660
	16.0600	1.6249	0.2542	0.0202	1.6228	4.3626
	16.0700	1.6236	0.2306	0.0183	1.6216	4.3592
	16.0800	1.6224	0.2258	0.0179	1.6203	4.3559
	16.0900	1.6212	0.2384	0.0189	1.6192	4.3527
	16.1000	1.6200	0.2497	0.0198	1.6180	4.3495
	16.1100	1.6188	0.2405	0.0191	1.6167	4.3462
	16.1200	1.6175	0.2425	0.0192	1.6155	4.3428
	16.1300	1.6163	0.2603	0.0206	1.6142	4.3394
	16.1400	1.6150	0.2762	0.0219	1.6130	4.3361
	16.1500	1.6138	0.2648	0.0210	1.6118	4.3329
	16.1600	1.6126	0.2619	0.0208	1.6106	4.3296
	16.1700	1.6113	0.2386	0.0189	1.6093	4.3262
	16.1800	1.6101	0.2384	0.0189	1.6081	4.3229
	16.1900	1.6089	0.2440	0.0194	1.6068	4.3196
	16.2000	1.6076	0.2572	0.0204	1.6055	4.3161
	16.2100	1.6063	0.2499	0.0198	1.6043	4.3126
	16.2200	1.6051	0.2234	0.0177	1.6030	4.3093
	16.2300	1.6039	0.1944	0.0154	1.6018	4.3061
	16.2400	1.6027	0.1781	0.0141	1.6006	4.3029
	16.2500	1.6014	0.1928	0.0153	1.5994	4.2996
	16.2600	1.6002	0.2369	0.0188	1.5982	4.2963
	16.2700	1.5990	0.2659	0.0211	1.5969	4.2930
	16.2800	1.5977	0.2779	0.0220	1.5957	4.2896
	16.2900	1.5965	0.2656	0.0211	1.5944	4.2862
	16.3000	1.5952	0.2472	0.0196	1.5932	4.2829
	16.3100	1.5940	0.2233	0.0177	1.5920	4.2796
	16.3200	1.5928	0.1935	0.0153	1.5907	4.2763
	16.3300	1.5916	0.2164	0.0172	1.5895	4.2730
	16.3400	1.5903	0.2234	0.0177	1.5882	4.2695
	16.3500	1.5890	0.2187	0.0173	1.5870	4.2662
	16.3600	1.5878	0.2282	0.0181	1.5858	4.2629
	16.3700	1.5866	0.2068	0.0164	1.5845	4.2596
	16.3800	1.5853	0.2209	0.0175	1.5833	4.2563
	16.3900	1.5841	0.2471	0.0196	1.5820	4.2529
	16.4000	1.5828	0.2846	0.0226	1.5808	4.2495
	16.4100	1.5816	0.3221	0.0255	1.5796	4.2464
	16.4200	1.5804	0.3332	0.0264	1.5784	4.2431
	16.4300	1.5792	0.3162	0.0251	1.5772	4.2398
	16.4400	1.5780	0.2715	0.0215	1.5759	4.2364
	16.4500	1.5767	0.2143	0.0170	1.5747	4.2330
	16.4600	1.5754	0.2083	0.0165	1.5733	4.2295
	16.4700	1.5741	0.2278	0.0181	1.5721	4.2261
	16.4800	1.5728	0.2316	0.0184	1.5708	4.2227
	16.4900	1.5716	0.1985	0.0157	1.5696	4.2195
	16.5000	1.5705	0.1821	0.0144	1.5684	4.2163
	16.5100	1.5692	0.1837	0.0146	1.5672	4.2130
	16.5200	1.5680	0.2020	0.0160	1.5660	4.2097
	16.5300	1.5668	0.2040	0.0162	1.5647	4.2064
	16.5400	1.5656	0.1915	0.0152	1.5635	4.2031
	16.5500	1.5643	0.1921	0.0152	1.5623	4.1998
	16.5600	1.5630	0.2231	0.0177	1.5610	4.1963
	16.5700	1.5618	0.2305	0.0183	1.5598	4.1931
	16.5800	1.5606	0.2046	0.0162	1.5586	4.1898
	16.5900	1.5593	0.1885	0.0150	1.5573	4.1864
	16.6000	1.5581	0.1844	0.0146	1.5560	4.1830
	16.6100	1.5569	0.1800	0.0143	1.5548	4.1797
	16.6200	1.5557	0.1828	0.0145	1.5536	4.1765
	16.6300	1.5545	0.2099	0.0166	1.5524	4.1733
	16.6400	1.5533	0.2249	0.0178	1.5512	4.1700
	16.6500	1.5520	0.2318	0.0184	1.5500	4.1667
	16.6600	1.5508	0.2352	0.0187	1.5487	4.1633
	16.6700	1.5495	0.2418	0.0192	1.5475	4.1600
	16.6800	1.5483	0.2367	0.0188	1.5462	4.1566
	16.6900	1.5470	0.2353	0.0187	1.5450	4.1532
	16.7000	1.5457	0.2430	0.0193	1.5437	4.1498
	16.7100	1.5445	0.2576	0.0204	1.5424	4.1465
	16.7200	1.5433	0.2604	0.0207	1.5412	4.1432
	16.7300	1.5420	0.2655	0.0211	1.5400	4.1399
	16.7400	1.5408	0.2482	0.0197	1.5388	4.1366
	16.7500	1.5395	0.2321	0.0184	1.5375	4.1332
	16.7600	1.5383	0.2294	0.0182	1.5363	4.1299
	16.7700	1.5371	0.2073	0.0164	1.5350	4.1265
	16.7800	1.5358	0.1884	0.0149	1.5338	4.1232
	16.7900	1.5346	0.1650	0.0131	1.5326	4.1199
	16.8000	1.5334	0.1975	0.0157	1.5313	4.1166
	16.8100	1.5321	0.1942	0.0154	1.5301	4.1132
	16.8200	1.5309	0.1817	0.0144	1.5289	4.1099
	16.8300	1.5297	0.1805	0.0143	1.5276	4.1066
	16.8400	1.5284	0.1986	0.0157	1.5264	4.1033
	16.8500	1.5272	0.1973	0.0157	1.5252	4.1001
	16.8600	1.5260	0.1787	0.0142	1.5240	4.0968
	16.8700	1.5248	0.1573	0.0125	1.5228	4.0935
	16.8800	1.5236	0.1410	0.0112	1.5216	4.0903
	16.8900	1.5223	0.1426	0.0113	1.5203	4.0869
	16.9000	1.5211	0.1860	0.0148	1.5190	4.0835
	16.9100	1.5198	0.2080	0.0165	1.5178	4.0802
	16.9200	1.5186	0.2128	0.0169	1.5165	4.0768
	16.9300	1.5174	0.1904	0.0151	1.5153	4.0736
	16.9400	1.5162	0.1542	0.0122	1.5141	4.0704
	16.9500	1.5150	0.1483	0.0118	1.5129	4.0671
	16.9600	1.5138	0.1420	0.0113	1.5117	4.0639
	16.9700	1.5126	0.1307	0.0104	1.5105	4.0607
	16.9800	1.5113	0.1315	0.0104	1.5092	4.0572
	16.9900	1.5099	0.1529	0.0121	1.5079	4.0536
	17.0000	1.5087	0.1638	0.0130	1.5067	4.0503
	17.0100	1.5075	0.1856	0.0147	1.5055	4.0470
	17.0200	1.5063	0.1781	0.0141	1.5042	4.0437
	17.0300	1.5050	0.1897	0.0150	1.5030	4.0404
	17.0400	1.5038	0.1939	0.0154	1.5017	4.0370
	17.0500	1.5026	0.2062	0.0164	1.5005	4.0338
	17.0600	1.5013	0.2251	0.0179	1.4993	4.0305
	17.0700	1.5001	0.2182	0.0173	1.4981	4.0271
	17.0800	1.4989	0.2045	0.0162	1.4968	4.0238
	17.0900	1.4976	0.2080	0.0165	1.4956	4.0204
	17.1000	1.4963	0.2428	0.0193	1.4943	4.0171
	17.1100	1.4951	0.2492	0.0198	1.4931	4.0138
	17.1200	1.4939	0.2146	0.0170	1.4919	4.0105
	17.1300	1.4927	0.1770	0.0140	1.4906	4.0071
	17.1400	1.4914	0.1697	0.0135	1.4894	4.0038
	17.1500	1.4902	0.1562	0.0124	1.4882	4.0005
	17.1600	1.4890	0.1837	0.0146	1.4869	3.9973
	17.1700	1.4877	0.2091	0.0166	1.4857	3.9939
	17.1800	1.4865	0.2037	0.0162	1.4844	3.9905
	17.1900	1.4852	0.2200	0.0175	1.4832	3.9871
	17.2000	1.4839	0.2086	0.0165	1.4819	3.9836
	17.2100	1.4827	0.1886	0.0150	1.4806	3.9803
	17.2200	1.4815	0.1662	0.0132	1.4794	3.9771
	17.2300	1.4803	0.1628	0.0129	1.4783	3.9739
	17.2400	1.4791	0.1810	0.0144	1.4771	3.9707
	17.2500	1.4779	0.2007	0.0159	1.4759	3.9675
	17.2600	1.4767	0.2601	0.0206	1.4747	3.9642
	17.2700	1.4755	0.2759	0.0219	1.4734	3.9609
	17.2800	1.4742	0.2550	0.0202	1.4721	3.9575
	17.2900	1.4729	0.2087	0.0166	1.4709	3.9540
	17.3000	1.4716	0.1801	0.0143	1.4696	3.9507
	17.3100	1.4704	0.1666	0.0132	1.4684	3.9473
	17.3200	1.4691	0.1200	0.0095	1.4671	3.9439
	17.3300	1.4679	0.1284	0.0102	1.4659	3.9406
	17.3400	1.4667	0.1783	0.0141	1.4646	3.9373
	17.3500	1.4654	0.2126	0.0169	1.4634	3.9340
	17.3600	1.4642	0.2143	0.0170	1.4622	3.9306
	17.3700	1.4630	0.2119	0.0168	1.4610	3.9274
	17.3800	1.4618	0.1944	0.0154	1.4598	3.9242
	17.3900	1.4606	0.1918	0.0152	1.4585	3.9209
	17.4000	1.4593	0.1999	0.0159	1.4573	3.9176
	17.4100	1.4581	0.1798	0.0143	1.4561	3.9142
	17.4200	1.4569	0.1490	0.0118	1.4548	3.9109
	17.4300	1.4556	0.1276	0.0101	1.4536	3.9076
	17.4400	1.4544	0.1227	0.0097	1.4524	3.9043
	17.4500	1.4532	0.1326	0.0105	1.4511	3.9010
	17.4600	1.4519	0.1499	0.0119	1.4499	3.8977
	17.4700	1.4507	0.1721	0.0137	1.4486	3.8943
	17.4800	1.4494	0.1879	0.0149	1.4474	3.8909
	17.4900	1.4482	0.1931	0.0153	1.4462	3.8876
	17.5000	1.4470	0.1949	0.0155	1.4450	3.8844
	17.5100	1.4458	0.2075	0.0165	1.4438	3.8812
	17.5200	1.4445	0.2187	0.0173	1.4425	3.8778
	17.5300	1.4433	0.2132	0.0169	1.4412	3.8744
	17.5400	1.4420	0.1748	0.0139	1.4400	3.8709
	17.5500	1.4407	0.1171	0.0093	1.4387	3.8676
	17.5600	1.4396	0.1095	0.0087	1.4375	3.8644
	17.5700	1.4383	0.0939	0.0074	1.4363	3.8611
	17.5800	1.4371	0.0686	0.0054	1.4351	3.8579
	17.5900	1.4359	0.0847	0.0067	1.4338	3.8545
	17.6000	1.4346	0.0989	0.0078	1.4326	3.8512
	17.6100	1.4334	0.1220	0.0097	1.4314	3.8479
	17.6200	1.4322	0.1303	0.0103	1.4302	3.8447
	17.6300	1.4310	0.1583	0.0126	1.4289	3.8413
	17.6400	1.4297	0.1777	0.0141	1.4277	3.8379
	17.6500	1.4284	0.1787	0.0142	1.4264	3.8345
	17.6600	1.4272	0.1651	0.0131	1.4251	3.8311
	17.6700	1.4259	0.1567	0.0124	1.4239	3.8278
	17.6800	1.4247	0.1539	0.0122	1.4227	3.8245
	17.6900	1.4235	0.1611	0.0128	1.4215	3.8213
	17.7000	1.4223	0.1746	0.0139	1.4203	3.8180
	17.7100	1.4211	0.1791	0.0142	1.4190	3.8147
	17.7200	1.4198	0.1863	0.0148	1.4178	3.8113
	17.7300	1.4186	0.1870	0.0148	1.4165	3.8080
	17.7400	1.4174	0.1799	0.0143	1.4153	3.8047
	17.7500	1.4161	0.1753	0.0139	1.4141	3.8014
	17.7600	1.4149	0.1714	0.0136	1.4129	3.7981
	17.7700	1.4136	0.1722	0.0137	1.4116	3.7946
	17.7800	1.4123	0.1573	0.0125	1.4103	3.7912
	17.7900	1.4111	0.1299	0.0103	1.4091	3.7879
	17.8000	1.4099	0.1295	0.0103	1.4079	3.7847
	17.8100	1.4087	0.1302	0.0103	1.4067	3.7815
	17.8200	1.4075	0.1373	0.0109	1.4055	3.7783
	17.8300	1.4063	0.1266	0.0100	1.4043	3.7750
	17.8400	1.4051	0.1397	0.0111	1.4030	3.7716
	17.8500	1.4038	0.1342	0.0106	1.4017	3.7682
	17.8600	1.4025	0.1303	0.0103	1.4004	3.7647
	17.8700	1.4012	0.1434	0.0114	1.3992	3.7614
	17.8800	1.4000	0.1510	0.0120	1.3980	3.7582
	17.8900	1.3988	0.1644	0.0130	1.3968	3.7549
	17.9000	1.3975	0.1647	0.0131	1.3955	3.7515
	17.9100	1.3963	0.1857	0.0147	1.3942	3.7481
	17.9200	1.3951	0.2174	0.0172	1.3930	3.7448
	17.9300	1.3938	0.2359	0.0187	1.3918	3.7415
	17.9400	1.3925	0.2393	0.0190	1.3905	3.7380
	17.9500	1.3913	0.2306	0.0183	1.3893	3.7347
	17.9600	1.3901	0.1808	0.0143	1.3880	3.7314
	17.9700	1.3889	0.1507	0.0120	1.3868	3.7281
	17.9800	1.3876	0.1361	0.0108	1.3856	3.7248
	17.9900	1.3864	0.1378	0.0109	1.3844	3.7215
	18.0000	1.3852	0.1450	0.0115	1.3832	3.7184
	18.0100	1.3840	0.1592	0.0126	1.3820	3.7151
	18.0200	1.3828	0.1486	0.0118	1.3807	3.7118
	18.0300	1.3816	0.1430	0.0113	1.3795	3.7085
	18.0400	1.3803	0.1544	0.0122	1.3783	3.7052
	18.0500	1.3791	0.1734	0.0138	1.3770	3.7018
	18.0600	1.3778	0.1922	0.0152	1.3758	3.6984
	18.0700	1.3766	0.2230	0.0177	1.3746	3.6952
	18.0800	1.3754	0.2392	0.0190	1.3733	3.6918
	18.0900	1.3741	0.2233	0.0177	1.3721	3.6886
	18.1000	1.3730	0.1855	0.0147	1.3709	3.6854
	18.1100	1.3717	0.1807	0.0143	1.3697	3.6820
	18.1200	1.3705	0.1822	0.0145	1.3685	3.6788
	18.1300	1.3693	0.2017	0.0160	1.3672	3.6755
	18.1400	1.3680	0.1900	0.0151	1.3660	3.6721
	18.1500	1.3668	0.2118	0.0168	1.3647	3.6688
	18.1600	1.3656	0.2634	0.0209	1.3635	3.6655
	18.1700	1.3644	0.2721	0.0216	1.3623	3.6623
	18.1800	1.3632	0.2368	0.0188	1.3611	3.6591
	18.1900	1.3619	0.2238	0.0178	1.3599	3.6557
	18.2000	1.3606	0.2216	0.0176	1.3586	3.6523
	18.2100	1.3594	0.1978	0.0157	1.3574	3.6490
	18.2200	1.3582	0.1645	0.0130	1.3562	3.6458
	18.2300	1.3570	0.1354	0.0107	1.3550	3.6426
	18.2400	1.3558	0.1724	0.0137	1.3537	3.6392
	18.2500	1.3545	0.2150	0.0171	1.3525	3.6357
	18.2600	1.3532	0.2421	0.0192	1.3512	3.6324
	18.2700	1.3520	0.2427	0.0192	1.3499	3.6289
	18.2800	1.3507	0.2325	0.0184	1.3487	3.6256
	18.2900	1.3495	0.2186	0.0173	1.3475	3.6223
	18.3000	1.3483	0.2027	0.0161	1.3463	3.6191
	18.3100	1.3471	0.1883	0.0149	1.3450	3.6158
	18.3200	1.3458	0.1968	0.0156	1.3438	3.6124
	18.3300	1.3446	0.2152	0.0171	1.3426	3.6092
	18.3400	1.3434	0.2327	0.0185	1.3413	3.6058
	18.3500	1.3421	0.2251	0.0179	1.3401	3.6025
	18.3600	1.3409	0.2113	0.0168	1.3389	3.5992
	18.3700	1.3397	0.2012	0.0160	1.3376	3.5959
	18.3800	1.3385	0.2200	0.0175	1.3364	3.5926
	18.3900	1.3372	0.2495	0.0198	1.3352	3.5893
	18.4000	1.3360	0.2305	0.0183	1.3339	3.5859
	18.4100	1.3347	0.2082	0.0165	1.3326	3.5825
	18.4200	1.3334	0.1799	0.0143	1.3314	3.5791
	18.4300	1.3322	0.1807	0.0143	1.3302	3.5759
	18.4400	1.3310	0.1814	0.0144	1.3290	3.5726
	18.4500	1.3297	0.1834	0.0145	1.3277	3.5692
	18.4600	1.3285	0.1889	0.0150	1.3265	3.5660
	18.4700	1.3273	0.1875	0.0149	1.3253	3.5627
	18.4800	1.3261	0.1896	0.0150	1.3240	3.5593
	18.4900	1.3249	0.1960	0.0155	1.3228	3.5561
	18.5000	1.3237	0.2125	0.0169	1.3216	3.5528
	18.5100	1.3224	0.1910	0.0152	1.3204	3.5495
	18.5200	1.3212	0.2027	0.0161	1.3191	3.5462
	18.5300	1.3199	0.2084	0.0165	1.3179	3.5428
	18.5400	1.3187	0.1995	0.0158	1.3167	3.5395
	18.5500	1.3175	0.1960	0.0155	1.3154	3.5361
	18.5600	1.3162	0.1908	0.0151	1.3142	3.5329
	18.5700	1.3150	0.1899	0.0151	1.3130	3.5295
	18.5800	1.3137	0.2033	0.0161	1.3117	3.5262
	18.5900	1.3125	0.1866	0.0148	1.3105	3.5228
	18.6000	1.3112	0.1743	0.0138	1.3092	3.5195
	18.6100	1.3100	0.1901	0.0151	1.3080	3.5162
	18.6200	1.3088	0.1982	0.0157	1.3068	3.5129
	18.6300	1.3076	0.1784	0.0142	1.3056	3.5098
	18.6400	1.3064	0.1412	0.0112	1.3044	3.5066
	18.6500	1.3052	0.1015	0.0081	1.3032	3.5033
	18.6600	1.3039	0.0857	0.0068	1.3019	3.4998
	18.6700	1.3027	0.0986	0.0078	1.3006	3.4964
	18.6800	1.3014	0.1089	0.0086	1.2994	3.4931
	18.6900	1.3002	0.1245	0.0099	1.2982	3.4899
	18.7000	1.2990	0.1520	0.0121	1.2970	3.4866
	18.7100	1.2978	0.1758	0.0139	1.2957	3.4832
	18.7200	1.2965	0.2022	0.0160	1.2945	3.4799
	18.7300	1.2953	0.1990	0.0158	1.2933	3.4767
	18.7400	1.2941	0.1935	0.0154	1.2921	3.4734
	18.7500	1.2929	0.2010	0.0159	1.2908	3.4701
	18.7600	1.2917	0.1997	0.0158	1.2896	3.4668
	18.7700	1.2904	0.1932	0.0153	1.2884	3.4635
	18.7800	1.2892	0.1661	0.0132	1.2871	3.4601
	18.7900	1.2879	0.1398	0.0111	1.2858	3.4566
	18.8000	1.2866	0.1622	0.0129	1.2845	3.4532
	18.8100	1.2853	0.1640	0.0130	1.2833	3.4498
	18.8200	1.2841	0.1724	0.0137	1.2821	3.4466
	18.8300	1.2829	0.1661	0.0132	1.2809	3.4433
	18.8400	1.2817	0.1560	0.0124	1.2796	3.4400
	18.8500	1.2805	0.1458	0.0116	1.2784	3.4367
	18.8600	1.2792	0.1288	0.0102	1.2772	3.4334
	18.8700	1.2780	0.1358	0.0108	1.2759	3.4300
	18.8800	1.2767	0.1286	0.0102	1.2747	3.4267
	18.8900	1.2755	0.1192	0.0095	1.2735	3.4234
	18.9000	1.2743	0.1051	0.0083	1.2723	3.4202
	18.9100	1.2731	0.1250	0.0099	1.2710	3.4169
	18.9200	1.2718	0.1225	0.0097	1.2698	3.4135
	18.9300	1.2706	0.1363	0.0108	1.2686	3.4102
	18.9400	1.2694	0.1248	0.0099	1.2673	3.4069
	18.9500	1.2681	0.1273	0.0101	1.2661	3.4035
	18.9600	1.2669	0.1276	0.0101	1.2648	3.4002
	18.9700	1.2656	0.1177	0.0093	1.2636	3.3969
	18.9800	1.2644	0.1325	0.0105	1.2623	3.3935
	18.9900	1.2632	0.1359	0.0108	1.2611	3.3902
	19.0000	1.2620	0.1386	0.0110	1.2599	3.3870
	19.0100	1.2608	0.1709	0.0136	1.2587	3.3838
	19.0200	1.2595	0.1983	0.0157	1.2575	3.3805
	19.0300	1.2583	0.1740	0.0138	1.2563	3.3771
	19.0400	1.2571	0.1515	0.0120	1.2550	3.3739
	19.0500	1.2559	0.1441	0.0114	1.2538	3.3706
	19.0600	1.2546	0.1450	0.0115	1.2526	3.3673
	19.0700	1.2534	0.1438	0.0114	1.2513	3.3638
	19.0800	1.2521	0.1306	0.0104	1.2501	3.3605
	19.0900	1.2509	0.1145	0.0091	1.2488	3.3571
	19.1000	1.2496	0.1127	0.0089	1.2476	3.3538
	19.1100	1.2484	0.1260	0.0100	1.2464	3.3505
	19.1200	1.2471	0.1323	0.0105	1.2451	3.3471
	19.1300	1.2459	0.1288	0.0102	1.2438	3.3437
	19.1400	1.2446	0.1253	0.0099	1.2426	3.3404
	19.1500	1.2434	0.1247	0.0099	1.2413	3.3370
	19.1600	1.2422	0.1198	0.0095	1.2402	3.3339
	19.1700	1.2410	0.1249	0.0099	1.2390	3.3306
	19.1800	1.2398	0.1050	0.0083	1.2377	3.3273
	19.1900	1.2385	0.1231	0.0098	1.2365	3.3240
	19.2000	1.2373	0.1347	0.0107	1.2352	3.3206
	19.2100	1.2360	0.1432	0.0114	1.2340	3.3173
	19.2200	1.2348	0.1331	0.0106	1.2327	3.3139
	19.2300	1.2335	0.1604	0.0127	1.2315	3.3104
	19.2400	1.2322	0.1654	0.0131	1.2302	3.3071
	19.2500	1.2310	0.1559	0.0124	1.2290	3.3038
	19.2600	1.2298	0.1232	0.0098	1.2278	3.3007
	19.2700	1.2286	0.1158	0.0092	1.2266	3.2973
	19.2800	1.2273	0.1179	0.0094	1.2253	3.2939
	19.2900	1.2261	0.1332	0.0106	1.2241	3.2906
	19.3000	1.2249	0.1454	0.0115	1.2229	3.2873
	19.3100	1.2237	0.1727	0.0137	1.2216	3.2840
	19.3200	1.2224	0.1971	0.0156	1.2204	3.2807
	19.3300	1.2212	0.1759	0.0139	1.2192	3.2774
	19.3400	1.2200	0.1297	0.0103	1.2180	3.2742
	19.3500	1.2188	0.1220	0.0097	1.2168	3.2710
	19.3600	1.2176	0.1250	0.0099	1.2155	3.2677
	19.3700	1.2163	0.1413	0.0112	1.2143	3.2644
	19.3800	1.2151	0.1419	0.0113	1.2131	3.2611
	19.3900	1.2138	0.1307	0.0104	1.2118	3.2576
	19.4000	1.2125	0.1267	0.0100	1.2105	3.2541
	19.4100	1.2113	0.1164	0.0092	1.2092	3.2507
	19.4200	1.2101	0.0955	0.0076	1.2080	3.2474
	19.4300	1.2089	0.0782	0.0062	1.2068	3.2442
	19.4400	1.2077	0.0516	0.0041	1.2056	3.2410
	19.4500	1.2064	0.0587	0.0047	1.2044	3.2376
	19.4600	1.2052	0.0883	0.0070	1.2031	3.2343
	19.4700	1.2039	0.1112	0.0088	1.2019	3.2309
	19.4800	1.2027	0.1198	0.0095	1.2006	3.2276
	19.4900	1.2014	0.1277	0.0101	1.1994	3.2242
	19.5000	1.2002	0.1008	0.0080	1.1982	3.2210
	19.5100	1.1990	0.0995	0.0079	1.1969	3.2176
	19.5200	1.1977	0.0870	0.0069	1.1957	3.2143
	19.5300	1.1965	0.0767	0.0061	1.1945	3.2111
	19.5400	1.1953	0.0363	0.0029	1.1933	3.2079
	19.5500	1.1941	0.0404	0.0032	1.1921	3.2046
	19.5600	1.1929	0.0681	0.0054	1.1908	3.2012
	19.5700	1.1916	0.0835	0.0066	1.1895	3.1978
	19.5800	1.1904	0.0824	0.0065	1.1883	3.1945
	19.5900	1.1891	0.0909	0.0072	1.1871	3.1912
	19.6000	1.1879	0.0684	0.0054	1.1858	3.1878
	19.6100	1.1867	0.0682	0.0054	1.1846	3.1845
	19.6200	1.1854	0.0752	0.0060	1.1834	3.1813
	19.6300	1.1842	0.1095	0.0087	1.1822	3.1780
	19.6400	1.1830	0.1409	0.0112	1.1810	3.1747
	19.6500	1.1817	0.1556	0.0123	1.1797	3.1713
	19.6600	1.1805	0.1483	0.0118	1.1784	3.1679
	19.6700	1.1792	0.1372	0.0109	1.1772	3.1646
	19.6800	1.1780	0.1372	0.0109	1.1760	3.1613
	19.6900	1.1768	0.1256	0.0100	1.1748	3.1581
	19.7000	1.1756	0.1099	0.0087	1.1736	3.1549
	19.7100	1.1744	0.1242	0.0099	1.1723	3.1515
	19.7200	1.1731	0.1319	0.0105	1.1711	3.1482
	19.7300	1.1718	0.1306	0.0104	1.1698	3.1447
	19.7400	1.1706	0.1201	0.0095	1.1685	3.1413
	19.7500	1.1693	0.1315	0.0104	1.1673	3.1379
	19.7600	1.1682	0.1296	0.0103	1.1661	3.1348
	19.7700	1.1670	0.1092	0.0087	1.1649	3.1316
	19.7800	1.1657	0.0872	0.0069	1.1637	3.1282
	19.7900	1.1644	0.1076	0.0085	1.1624	3.1247
	19.8000	1.1632	0.1202	0.0095	1.1611	3.1214
	19.8100	1.1619	0.1333	0.0106	1.1599	3.1181
	19.8200	1.1607	0.1111	0.0088	1.1587	3.1148
	19.8300	1.1595	0.1044	0.0083	1.1575	3.1117
	19.8400	1.1583	0.1088	0.0086	1.1563	3.1083
	19.8500	1.1571	0.1069	0.0085	1.1551	3.1051
	19.8600	1.1559	0.1343	0.0107	1.1538	3.1018
	19.8700	1.1546	0.1410	0.0112	1.1526	3.0983
	19.8800	1.1533	0.1269	0.0101	1.1513	3.0949
	19.8900	1.1520	0.1085	0.0086	1.1500	3.0915
	19.9000	1.1508	0.1012	0.0080	1.1488	3.0882
	19.9100	1.1496	0.1100	0.0087	1.1476	3.0849
	19.9200	1.1484	0.1163	0.0092	1.1464	3.0817
	19.9300	1.1472	0.1233	0.0098	1.1451	3.0784
	19.9400	1.1459	0.1268	0.0101	1.1439	3.0750
	19.9500	1.1447	0.1481	0.0117	1.1426	3.0717
	19.9600	1.1435	0.1434	0.0114	1.1414	3.0685
[truncated: 38,113 more rows]
