# Supplementary material for: The influence of sample geometry and size on porcine aortic material properties from uniaxial tensile tests using custom-designed tissue cutters, clamps and molds
Source: PLoS One. 2021 Feb 8;16(2):e0244390. doi: 10.1371/journal.pone.0244390 (PMC7869995; doi:10.1371/journal.pone.0244390)
Supplement: S1 Dataset — (ZIP) [file pone.0244390.s001.zip › Date/RC6-3.csv]

1	ʱ��	λ��	��	����Ӧ��	����λ��	����Ӧ�� (λ��)
	(s)	(mm)	(N)	(MPa)	(mm)	(%)
	0.0000	0.0012	0.0005	0.0000	-0.0001	-0.0002
	0.0100	0.0012	-0.0192	-0.0019	0.0000	-0.0001
	0.0200	0.0013	0.0003	0.0000	0.0000	0.0000
	0.0300	0.0013	0.0302	0.0029	0.0001	0.0003
	0.0400	0.0015	0.0299	0.0029	0.0002	0.0009
	0.0500	0.0019	-0.0045	-0.0004	0.0006	0.0023
	0.0600	0.0026	-0.0439	-0.0043	0.0013	0.0047
	0.0700	0.0034	-0.0586	-0.0057	0.0022	0.0079
	0.0800	0.0045	-0.0651	-0.0063	0.0032	0.0116
	0.0900	0.0055	-0.0663	-0.0064	0.0043	0.0155
	0.1000	0.0066	-0.0255	-0.0025	0.0054	0.0195
	0.1100	0.0077	-0.0120	-0.0012	0.0064	0.0233
	0.1200	0.0087	-0.0247	-0.0024	0.0074	0.0270
	0.1300	0.0095	-0.0439	-0.0043	0.0083	0.0301
	0.1400	0.0105	-0.0406	-0.0039	0.0092	0.0334
	0.1500	0.0114	-0.0250	-0.0024	0.0101	0.0367
	0.1600	0.0122	-0.0163	-0.0016	0.0109	0.0398
	0.1700	0.0131	-0.0075	-0.0007	0.0118	0.0429
	0.1800	0.0140	-0.0187	-0.0018	0.0127	0.0463
	0.1900	0.0149	-0.0152	-0.0015	0.0136	0.0496
	0.2000	0.0158	-0.0227	-0.0022	0.0145	0.0526
	0.2100	0.0166	-0.0417	-0.0040	0.0153	0.0558
	0.2200	0.0175	-0.0331	-0.0032	0.0162	0.0590
	0.2300	0.0184	-0.0305	-0.0030	0.0171	0.0623
	0.2400	0.0193	-0.0295	-0.0029	0.0180	0.0656
	0.2500	0.0202	-0.0400	-0.0039	0.0189	0.0689
	0.2600	0.0211	-0.0360	-0.0035	0.0198	0.0721
	0.2700	0.0220	-0.0173	-0.0017	0.0207	0.0753
	0.2800	0.0230	0.0003	0.0000	0.0217	0.0789
	0.2900	0.0238	0.0014	0.0001	0.0226	0.0821
	0.3000	0.0247	-0.0320	-0.0031	0.0235	0.0853
	0.3100	0.0256	-0.0526	-0.0051	0.0243	0.0885
	0.3200	0.0265	-0.0624	-0.0061	0.0252	0.0917
	0.3300	0.0274	-0.0745	-0.0072	0.0261	0.0949
	0.3400	0.0283	-0.0455	-0.0044	0.0270	0.0982
	0.3500	0.0292	-0.0358	-0.0035	0.0279	0.1014
	0.3600	0.0300	-0.0223	-0.0022	0.0288	0.1045
	0.3700	0.0310	-0.0244	-0.0024	0.0297	0.1079
	0.3800	0.0318	-0.0215	-0.0021	0.0306	0.1111
	0.3900	0.0327	-0.0110	-0.0011	0.0314	0.1142
	0.4000	0.0336	-0.0508	-0.0049	0.0323	0.1175
	0.4100	0.0345	-0.0721	-0.0070	0.0332	0.1208
	0.4200	0.0354	-0.0852	-0.0083	0.0341	0.1241
	0.4300	0.0363	-0.0583	-0.0057	0.0350	0.1274
	0.4400	0.0372	-0.0132	-0.0013	0.0360	0.1308
	0.4500	0.0381	0.0076	0.0007	0.0368	0.1339
	0.4600	0.0390	0.0118	0.0011	0.0377	0.1371
	0.4700	0.0399	0.0365	0.0035	0.0386	0.1404
	0.4800	0.0408	0.0688	0.0067	0.0395	0.1437
	0.4900	0.0417	0.0801	0.0078	0.0404	0.1470
	0.5000	0.0426	0.0790	0.0077	0.0413	0.1503
	0.5100	0.0434	0.0675	0.0066	0.0421	0.1532
	0.5200	0.0443	0.0506	0.0049	0.0430	0.1563
	0.5300	0.0452	0.0240	0.0023	0.0439	0.1597
	0.5400	0.0461	-0.0036	-0.0003	0.0448	0.1629
	0.5500	0.0470	-0.0338	-0.0033	0.0457	0.1661
	0.5600	0.0479	-0.0589	-0.0057	0.0466	0.1694
	0.5700	0.0487	-0.0511	-0.0050	0.0475	0.1726
	0.5800	0.0496	-0.0413	-0.0040	0.0484	0.1759
	0.5900	0.0506	-0.0315	-0.0031	0.0493	0.1792
	0.6000	0.0514	-0.0239	-0.0023	0.0501	0.1823
	0.6100	0.0523	0.0022	0.0002	0.0510	0.1855
	0.6200	0.0532	0.0339	0.0033	0.0519	0.1887
	0.6300	0.0540	0.0373	0.0036	0.0528	0.1918
	0.6400	0.0549	-0.0278	-0.0027	0.0536	0.1951
	0.6500	0.0558	-0.0924	-0.0090	0.0546	0.1984
	0.6600	0.0567	-0.1205	-0.0117	0.0554	0.2016
	0.6700	0.0576	-0.1264	-0.0123	0.0563	0.2047
	0.6800	0.0585	-0.1184	-0.0115	0.0572	0.2081
	0.6900	0.0594	-0.0898	-0.0087	0.0582	0.2115
	0.7000	0.0603	-0.0610	-0.0059	0.0590	0.2147
	0.7100	0.0612	-0.0410	-0.0040	0.0599	0.2179
	0.7200	0.0621	-0.0273	-0.0027	0.0608	0.2211
	0.7300	0.0629	-0.0284	-0.0028	0.0617	0.2242
	0.7400	0.0638	-0.0390	-0.0038	0.0625	0.2274
	0.7500	0.0647	-0.0340	-0.0033	0.0635	0.2307
	0.7600	0.0657	-0.0446	-0.0043	0.0644	0.2341
	0.7700	0.0665	-0.0075	-0.0007	0.0653	0.2373
	0.7800	0.0674	-0.0012	-0.0001	0.0661	0.2405
	0.7900	0.0682	-0.0217	-0.0021	0.0670	0.2435
	0.8000	0.0691	-0.0270	-0.0026	0.0678	0.2467
	0.8100	0.0701	-0.0222	-0.0022	0.0688	0.2501
	0.8200	0.0710	-0.0125	-0.0012	0.0697	0.2536
	0.8300	0.0719	-0.0092	-0.0009	0.0706	0.2569
	0.8400	0.0728	-0.0099	-0.0010	0.0716	0.2602
	0.8500	0.0737	-0.0084	-0.0008	0.0724	0.2634
	0.8600	0.0745	0.0118	0.0011	0.0733	0.2664
	0.8700	0.0754	0.0281	0.0027	0.0741	0.2695
	0.8800	0.0763	0.0242	0.0023	0.0750	0.2729
	0.8900	0.0772	-0.0045	-0.0004	0.0759	0.2761
	0.9000	0.0781	-0.0317	-0.0031	0.0768	0.2794
	0.9100	0.0790	-0.0435	-0.0042	0.0777	0.2826
	0.9200	0.0799	-0.0468	-0.0045	0.0786	0.2857
	0.9300	0.0807	-0.0192	-0.0019	0.0795	0.2890
	0.9400	0.0817	-0.0081	-0.0008	0.0804	0.2923
	0.9500	0.0825	-0.0134	-0.0013	0.0813	0.2955
	0.9600	0.0834	-0.0040	-0.0004	0.0822	0.2988
	0.9700	0.0843	-0.0145	-0.0014	0.0831	0.3020
	0.9800	0.0852	-0.0177	-0.0017	0.0839	0.3051
	0.9900	0.0860	-0.0251	-0.0024	0.0848	0.3082
	1.0000	0.0870	-0.0134	-0.0013	0.0857	0.3116
	1.0100	0.0879	-0.0282	-0.0027	0.0866	0.3149
	1.0200	0.0887	-0.0582	-0.0057	0.0875	0.3181
	1.0300	0.0897	-0.0631	-0.0061	0.0884	0.3214
	1.0400	0.0906	-0.0428	-0.0042	0.0893	0.3248
	1.0500	0.0915	-0.0093	-0.0009	0.0902	0.3280
	1.0600	0.0924	-0.0120	-0.0012	0.0911	0.3313
	1.0700	0.0932	-0.0228	-0.0022	0.0920	0.3344
	1.0800	0.0941	-0.0187	-0.0018	0.0928	0.3374
	1.0900	0.0949	-0.0357	-0.0035	0.0936	0.3405
	1.1000	0.0958	-0.0518	-0.0050	0.0945	0.3437
	1.1100	0.0967	-0.0253	-0.0025	0.0954	0.3468
	1.1200	0.0975	-0.0332	-0.0032	0.0963	0.3501
	1.1300	0.0984	-0.0352	-0.0034	0.0971	0.3532
	1.1400	0.0993	-0.0300	-0.0029	0.0980	0.3564
	1.1500	0.1002	-0.0100	-0.0010	0.0989	0.3598
	1.1600	0.1012	0.0087	0.0008	0.0999	0.3633
	1.1700	0.1021	0.0083	0.0008	0.1008	0.3666
	1.1800	0.1030	-0.0054	-0.0005	0.1017	0.3698
	1.1900	0.1039	-0.0441	-0.0043	0.1026	0.3731
	1.2000	0.1047	-0.0454	-0.0044	0.1035	0.3762
	1.2100	0.1056	-0.0311	-0.0030	0.1043	0.3794
	1.2200	0.1065	-0.0172	-0.0017	0.1052	0.3826
	1.2300	0.1073	-0.0047	-0.0005	0.1061	0.3857
	1.2400	0.1082	0.0047	0.0005	0.1070	0.3889
	1.2500	0.1091	0.0020	0.0002	0.1078	0.3921
	1.2600	0.1100	-0.0025	-0.0002	0.1088	0.3955
	1.2700	0.1109	-0.0125	-0.0012	0.1097	0.3988
	1.2800	0.1118	-0.0390	-0.0038	0.1106	0.4021
	1.2900	0.1127	-0.0405	-0.0039	0.1114	0.4052
	1.3000	0.1135	-0.0321	-0.0031	0.1122	0.4081
	1.3100	0.1144	-0.0326	-0.0032	0.1132	0.4114
	1.3200	0.1154	-0.0469	-0.0045	0.1141	0.4150
	1.3300	0.1163	-0.0402	-0.0039	0.1150	0.4183
	1.3400	0.1172	-0.0598	-0.0058	0.1159	0.4215
	1.3500	0.1181	-0.0698	-0.0068	0.1168	0.4248
	1.3600	0.1190	-0.0577	-0.0056	0.1177	0.4279
	1.3700	0.1198	-0.0428	-0.0042	0.1185	0.4310
	1.3800	0.1207	-0.0442	-0.0043	0.1195	0.4344
	1.3900	0.1216	-0.0506	-0.0049	0.1203	0.4376
	1.4000	0.1225	-0.0283	-0.0028	0.1212	0.4408
	1.4100	0.1234	-0.0214	-0.0021	0.1221	0.4441
	1.4200	0.1243	-0.0306	-0.0030	0.1231	0.4475
	1.4300	0.1252	-0.0463	-0.0045	0.1239	0.4507
	1.4400	0.1260	-0.0425	-0.0041	0.1248	0.4537
	1.4500	0.1269	-0.0466	-0.0045	0.1256	0.4568
	1.4600	0.1277	-0.0685	-0.0066	0.1265	0.4599
	1.4700	0.1287	-0.0846	-0.0082	0.1274	0.4632
	1.4800	0.1296	-0.0798	-0.0077	0.1283	0.4665
	1.4900	0.1304	-0.0453	-0.0044	0.1292	0.4697
	1.5000	0.1314	-0.0442	-0.0043	0.1301	0.4730
	1.5100	0.1322	-0.0739	-0.0072	0.1310	0.4762
	1.5200	0.1331	-0.0504	-0.0049	0.1318	0.4794
	1.5300	0.1340	-0.0223	-0.0022	0.1327	0.4827
	1.5400	0.1349	0.0080	0.0008	0.1337	0.4860
	1.5500	0.1358	0.0108	0.0010	0.1346	0.4893
	1.5600	0.1367	0.0141	0.0014	0.1354	0.4924
	1.5700	0.1376	0.0001	0.0000	0.1363	0.4957
	1.5800	0.1385	-0.0151	-0.0015	0.1372	0.4988
	1.5900	0.1393	-0.0133	-0.0013	0.1380	0.5019
	1.6000	0.1402	-0.0353	-0.0034	0.1389	0.5051
	1.6100	0.1411	-0.0582	-0.0056	0.1398	0.5083
	1.6200	0.1419	-0.0413	-0.0040	0.1407	0.5115
	1.6300	0.1428	-0.0366	-0.0036	0.1416	0.5148
	1.6400	0.1437	-0.0539	-0.0052	0.1424	0.5179
	1.6500	0.1446	-0.0442	-0.0043	0.1433	0.5211
	1.6600	0.1455	-0.0305	-0.0030	0.1442	0.5245
	1.6700	0.1464	-0.0016	-0.0002	0.1451	0.5277
	1.6800	0.1473	0.0125	0.0012	0.1460	0.5308
	1.6900	0.1482	-0.0077	-0.0007	0.1469	0.5341
	1.7000	0.1491	-0.0298	-0.0029	0.1478	0.5375
	1.7100	0.1499	-0.0344	-0.0033	0.1487	0.5406
	1.7200	0.1508	-0.0508	-0.0049	0.1495	0.5438
	1.7300	0.1517	-0.0693	-0.0067	0.1504	0.5470
	1.7400	0.1526	-0.0800	-0.0078	0.1513	0.5503
	1.7500	0.1535	-0.0604	-0.0059	0.1522	0.5535
	1.7600	0.1544	-0.0438	-0.0042	0.1531	0.5568
	1.7700	0.1553	-0.0271	-0.0026	0.1540	0.5600
	1.7800	0.1561	-0.0233	-0.0023	0.1548	0.5631
	1.7900	0.1570	-0.0230	-0.0022	0.1557	0.5663
	1.8000	0.1579	-0.0375	-0.0036	0.1566	0.5695
	1.8100	0.1587	-0.0441	-0.0043	0.1575	0.5726
	1.8200	0.1596	-0.0550	-0.0053	0.1584	0.5758
	1.8300	0.1605	-0.0499	-0.0048	0.1592	0.5790
	1.8400	0.1614	-0.0215	-0.0021	0.1601	0.5821
	1.8500	0.1623	-0.0147	-0.0014	0.1610	0.5854
	1.8600	0.1632	-0.0200	-0.0019	0.1619	0.5887
	1.8700	0.1641	-0.0363	-0.0035	0.1628	0.5921
	1.8800	0.1650	-0.0591	-0.0057	0.1638	0.5954
	1.8900	0.1659	-0.0463	-0.0045	0.1646	0.5987
	1.9000	0.1668	0.0020	0.0002	0.1655	0.6017
	1.9100	0.1676	0.0283	0.0027	0.1663	0.6047
	1.9200	0.1685	0.0336	0.0033	0.1672	0.6080
	1.9300	0.1694	0.0085	0.0008	0.1681	0.6112
	1.9400	0.1703	-0.0292	-0.0028	0.1690	0.6145
	1.9500	0.1712	-0.0580	-0.0056	0.1699	0.6179
	1.9600	0.1721	-0.0511	-0.0050	0.1708	0.6211
	1.9700	0.1730	-0.0451	-0.0044	0.1717	0.6244
	1.9800	0.1738	-0.0194	-0.0019	0.1726	0.6275
	1.9900	0.1746	0.0000	0.0000	0.1734	0.6304
	2.0000	0.1755	0.0140	0.0014	0.1742	0.6334
	2.0100	0.1764	0.0169	0.0016	0.1751	0.6369
	2.0200	0.1773	0.0231	0.0022	0.1760	0.6401
	2.0300	0.1782	0.0383	0.0037	0.1769	0.6433
	2.0400	0.1791	0.0335	0.0033	0.1778	0.6467
	2.0500	0.1800	0.0073	0.0007	0.1787	0.6499
	2.0600	0.1809	-0.0064	-0.0006	0.1796	0.6531
	2.0700	0.1818	-0.0217	-0.0021	0.1805	0.6564
	2.0800	0.1827	-0.0295	-0.0029	0.1814	0.6596
	2.0900	0.1835	-0.0136	-0.0013	0.1822	0.6627
	2.1000	0.1844	-0.0356	-0.0035	0.1831	0.6659
	2.1100	0.1853	-0.0710	-0.0069	0.1840	0.6691
	2.1200	0.1862	-0.0750	-0.0073	0.1849	0.6723
	2.1300	0.1871	-0.0476	-0.0046	0.1858	0.6756
	2.1400	0.1880	-0.0458	-0.0044	0.1867	0.6789
	2.1500	0.1889	-0.0279	-0.0027	0.1876	0.6821
	2.1600	0.1897	-0.0576	-0.0056	0.1884	0.6851
	2.1700	0.1906	-0.0710	-0.0069	0.1893	0.6883
	2.1800	0.1914	-0.0658	-0.0064	0.1901	0.6914
	2.1900	0.1923	-0.0621	-0.0060	0.1910	0.6947
	2.2000	0.1933	-0.0319	-0.0031	0.1920	0.6981
	2.2100	0.1941	-0.0074	-0.0007	0.1928	0.7011
	2.2200	0.1950	-0.0014	-0.0001	0.1937	0.7044
	2.2300	0.1959	0.0138	0.0013	0.1947	0.7078
	2.2400	0.1968	-0.0015	-0.0001	0.1956	0.7111
	2.2500	0.1977	-0.0136	-0.0013	0.1964	0.7143
	2.2600	0.1986	-0.0113	-0.0011	0.1973	0.7175
	2.2700	0.1995	-0.0041	-0.0004	0.1982	0.7207
	2.2800	0.2004	0.0201	0.0020	0.1991	0.7239
	2.2900	0.2012	0.0477	0.0046	0.2000	0.7271
	2.3000	0.2021	0.0235	0.0023	0.2008	0.7303
	2.3100	0.2030	0.0002	0.0000	0.2017	0.7334
	2.3200	0.2039	-0.0129	-0.0012	0.2026	0.7366
	2.3300	0.2048	-0.0248	-0.0024	0.2035	0.7399
	2.3400	0.2056	-0.0330	-0.0032	0.2043	0.7430
	2.3500	0.2065	-0.0276	-0.0027	0.2052	0.7461
	2.3600	0.2074	-0.0191	-0.0019	0.2061	0.7494
	2.3700	0.2083	-0.0499	-0.0048	0.2070	0.7527
	2.3800	0.2091	-0.0581	-0.0056	0.2079	0.7558
	2.3900	0.2100	-0.0425	-0.0041	0.2087	0.7590
	2.4000	0.2109	-0.0311	-0.0030	0.2096	0.7623
	2.4100	0.2118	-0.0112	-0.0011	0.2106	0.7656
	2.4200	0.2127	0.0143	0.0014	0.2115	0.7689
	2.4300	0.2136	0.0323	0.0031	0.2123	0.7720
	2.4400	0.2144	0.0272	0.0026	0.2132	0.7751
	2.4500	0.2154	0.0051	0.0005	0.2141	0.7785
	2.4600	0.2163	-0.0166	-0.0016	0.2150	0.7818
	2.4700	0.2171	-0.0490	-0.0048	0.2159	0.7849
	2.4800	0.2180	-0.0816	-0.0079	0.2168	0.7882
	2.4900	0.2189	-0.0938	-0.0091	0.2177	0.7915
	2.5000	0.2198	-0.0637	-0.0062	0.2186	0.7947
	2.5100	0.2207	-0.0445	-0.0043	0.2194	0.7979
	2.5200	0.2216	-0.0500	-0.0049	0.2203	0.8012
	2.5300	0.2225	-0.0767	-0.0074	0.2212	0.8043
	2.5400	0.2233	-0.0761	-0.0074	0.2220	0.8073
	2.5500	0.2242	-0.0664	-0.0065	0.2229	0.8106
	2.5600	0.2250	-0.0342	-0.0033	0.2238	0.8137
	2.5700	0.2260	0.0023	0.0002	0.2247	0.8170
	2.5800	0.2269	0.0185	0.0018	0.2256	0.8204
	2.5900	0.2278	0.0236	0.0023	0.2265	0.8237
	2.6000	0.2287	0.0239	0.0023	0.2274	0.8269
	2.6100	0.2296	0.0132	0.0013	0.2283	0.8301
	2.6200	0.2304	0.0061	0.0006	0.2292	0.8333
	2.6300	0.2313	0.0108	0.0010	0.2300	0.8363
	2.6400	0.2322	-0.0115	-0.0011	0.2309	0.8397
	2.6500	0.2331	-0.0162	-0.0016	0.2318	0.8428
	2.6600	0.2339	-0.0090	-0.0009	0.2327	0.8460
	2.6700	0.2348	-0.0234	-0.0023	0.2336	0.8493
	2.6800	0.2358	0.0085	0.0008	0.2345	0.8527
	2.6900	0.2367	0.0278	0.0027	0.2354	0.8559
	2.7000	0.2375	0.0190	0.0018	0.2362	0.8590
	2.7100	0.2384	0.0019	0.0002	0.2371	0.8622
	2.7200	0.2392	0.0008	0.0001	0.2379	0.8651
	2.7300	0.2401	-0.0100	-0.0010	0.2388	0.8684
	2.7400	0.2410	-0.0028	-0.0003	0.2398	0.8718
	2.7500	0.2419	-0.0037	-0.0004	0.2407	0.8751
	2.7600	0.2428	-0.0042	-0.0004	0.2416	0.8784
	2.7700	0.2438	-0.0128	-0.0012	0.2425	0.8818
	2.7800	0.2446	-0.0021	-0.0002	0.2434	0.8849
	2.7900	0.2455	0.0132	0.0013	0.2442	0.8880
	2.8000	0.2464	-0.0086	-0.0008	0.2451	0.8912
	2.8100	0.2472	-0.0430	-0.0042	0.2459	0.8943
	2.8200	0.2481	-0.0648	-0.0063	0.2468	0.8974
	2.8300	0.2490	-0.0770	-0.0075	0.2477	0.9007
	2.8400	0.2498	-0.0591	-0.0057	0.2486	0.9039
	2.8500	0.2507	-0.0380	-0.0037	0.2494	0.9070
	2.8600	0.2517	-0.0422	-0.0041	0.2504	0.9104
	2.8700	0.2526	-0.0403	-0.0039	0.2513	0.9137
	2.8800	0.2535	-0.0111	-0.0011	0.2522	0.9170
	2.8900	0.2544	-0.0059	-0.0006	0.2531	0.9204
	2.9000	0.2553	-0.0112	-0.0011	0.2540	0.9236
	2.9100	0.2561	-0.0485	-0.0047	0.2548	0.9265
	2.9200	0.2570	-0.0805	-0.0078	0.2557	0.9297
	2.9300	0.2578	-0.0583	-0.0057	0.2565	0.9328
	2.9400	0.2586	-0.0274	-0.0027	0.2574	0.9358
	2.9500	0.2595	-0.0136	-0.0013	0.2582	0.9390
	2.9600	0.2605	-0.0042	-0.0004	0.2592	0.9425
	2.9700	0.2614	0.0009	0.0001	0.2601	0.9458
	2.9800	0.2623	-0.0030	-0.0003	0.2610	0.9491
	2.9900	0.2632	0.0101	0.0010	0.2619	0.9523
	3.0000	0.2640	0.0258	0.0025	0.2627	0.9553
	3.0100	0.2648	0.0481	0.0047	0.2636	0.9584
	3.0200	0.2658	0.0637	0.0062	0.2645	0.9618
	3.0300	0.2667	0.0438	0.0043	0.2654	0.9651
	3.0400	0.2676	0.0250	0.0024	0.2663	0.9684
	3.0500	0.2685	-0.0031	-0.0003	0.2672	0.9717
	3.0600	0.2694	-0.0244	-0.0024	0.2681	0.9748
	3.0700	0.2702	-0.0256	-0.0025	0.2690	0.9780
	3.0800	0.2712	-0.0109	-0.0011	0.2699	0.9813
	3.0900	0.2721	0.0195	0.0019	0.2708	0.9847
	3.1000	0.2729	0.0440	0.0043	0.2716	0.9877
	3.1100	0.2738	0.0499	0.0048	0.2725	0.9909
	3.1200	0.2746	0.0406	0.0039	0.2734	0.9940
	3.1300	0.2755	0.0528	0.0051	0.2742	0.9970
	3.1400	0.2763	0.0522	0.0051	0.2751	1.0002
	3.1500	0.2772	0.0458	0.0044	0.2760	1.0035
	3.1600	0.2781	0.0448	0.0043	0.2769	1.0067
	3.1700	0.2791	0.0471	0.0046	0.2778	1.0101
	3.1800	0.2800	0.0417	0.0040	0.2787	1.0134
	3.1900	0.2808	0.0208	0.0020	0.2796	1.0166
	3.2000	0.2817	-0.0206	-0.0020	0.2805	1.0198
	3.2100	0.2826	-0.0455	-0.0044	0.2814	1.0230
	3.2200	0.2835	-0.0430	-0.0042	0.2822	1.0261
	3.2300	0.2843	-0.0548	-0.0053	0.2831	1.0293
	3.2400	0.2852	-0.0723	-0.0070	0.2840	1.0325
	3.2500	0.2861	-0.0655	-0.0064	0.2848	1.0355
	3.2600	0.2869	-0.0178	-0.0017	0.2856	1.0386
	3.2700	0.2878	0.0242	0.0023	0.2866	1.0420
	3.2800	0.2888	0.0122	0.0012	0.2875	1.0453
	3.2900	0.2896	0.0016	0.0002	0.2883	1.0485
	3.3000	0.2905	-0.0236	-0.0023	0.2892	1.0517
	3.3100	0.2914	-0.0444	-0.0043	0.2901	1.0549
	3.3200	0.2923	-0.0559	-0.0054	0.2910	1.0581
	3.3300	0.2931	-0.0497	-0.0048	0.2918	1.0612
	3.3400	0.2940	-0.0169	-0.0016	0.2927	1.0644
	3.3500	0.2949	0.0074	0.0007	0.2936	1.0676
	3.3600	0.2958	0.0103	0.0010	0.2945	1.0709
	3.3700	0.2967	0.0098	0.0010	0.2954	1.0742
	3.3800	0.2975	0.0095	0.0009	0.2963	1.0773
	3.3900	0.2984	0.0130	0.0013	0.2971	1.0804
	3.4000	0.2993	-0.0040	-0.0004	0.2980	1.0837
	3.4100	0.3002	-0.0353	-0.0034	0.2989	1.0869
	3.4200	0.3011	-0.0562	-0.0055	0.2998	1.0902
	3.4300	0.3020	-0.0271	-0.0026	0.3007	1.0934
	3.4400	0.3028	-0.0092	-0.0009	0.3016	1.0966
	3.4500	0.3037	0.0003	0.0000	0.3024	1.0997
	3.4600	0.3047	0.0022	0.0002	0.3034	1.1032
	3.4700	0.3056	0.0099	0.0010	0.3043	1.1065
	3.4800	0.3064	0.0014	0.0001	0.3051	1.1096
	3.4900	0.3073	-0.0119	-0.0012	0.3060	1.1128
	3.5000	0.3082	-0.0488	-0.0047	0.3069	1.1159
	3.5100	0.3090	-0.0661	-0.0064	0.3078	1.1191
	3.5200	0.3099	-0.0892	-0.0087	0.3087	1.1223
	3.5300	0.3108	-0.0759	-0.0074	0.3095	1.1254
	3.5400	0.3116	-0.0525	-0.0051	0.3104	1.1285
	3.5500	0.3125	-0.0200	-0.0019	0.3113	1.1318
	3.5600	0.3135	0.0329	0.0032	0.3122	1.1352
	3.5700	0.3143	0.0647	0.0063	0.3131	1.1384
	3.5800	0.3153	0.0643	0.0062	0.3140	1.1417
	3.5900	0.3162	0.0557	0.0054	0.3149	1.1450
	3.6000	0.3170	0.0663	0.0064	0.3157	1.1480
	3.6100	0.3178	0.0851	0.0083	0.3166	1.1511
	3.6200	0.3188	0.0964	0.0094	0.3175	1.1546
	3.6300	0.3197	0.0895	0.0087	0.3184	1.1578
	3.6400	0.3206	0.0879	0.0085	0.3193	1.1610
	3.6500	0.3215	0.0730	0.0071	0.3202	1.1644
	3.6600	0.3224	0.0548	0.0053	0.3211	1.1676
	3.6700	0.3232	0.0345	0.0034	0.3220	1.1707
	3.6800	0.3241	0.0127	0.0012	0.3228	1.1738
	3.6900	0.3249	-0.0008	-0.0001	0.3236	1.1768
	3.7000	0.3257	-0.0149	-0.0015	0.3245	1.1799
	3.7100	0.3267	-0.0444	-0.0043	0.3254	1.1833
	3.7200	0.3276	-0.0494	-0.0048	0.3263	1.1867
	3.7300	0.3285	-0.0086	-0.0008	0.3272	1.1899
	3.7400	0.3294	0.0011	0.0001	0.3281	1.1932
	3.7500	0.3303	-0.0074	-0.0007	0.3290	1.1963
	3.7600	0.3311	-0.0001	0.0000	0.3298	1.1993
	3.7700	0.3320	-0.0015	-0.0001	0.3307	1.2025
	3.7800	0.3329	0.0182	0.0018	0.3316	1.2058
	3.7900	0.3338	0.0098	0.0010	0.3325	1.2091
	3.8000	0.3347	-0.0038	-0.0004	0.3334	1.2122
	3.8100	0.3355	0.0030	0.0003	0.3342	1.2154
	3.8200	0.3364	0.0219	0.0021	0.3351	1.2184
	3.8300	0.3372	0.0275	0.0027	0.3360	1.2216
	3.8400	0.3382	0.0088	0.0009	0.3369	1.2250
	3.8500	0.3391	-0.0181	-0.0018	0.3378	1.2282
	3.8600	0.3399	-0.0455	-0.0044	0.3387	1.2314
	3.8700	0.3409	-0.0410	-0.0040	0.3396	1.2348
	3.8800	0.3417	-0.0190	-0.0018	0.3405	1.2380
	3.8900	0.3426	-0.0093	-0.0009	0.3413	1.2410
	3.9000	0.3434	-0.0220	-0.0021	0.3422	1.2442
	3.9100	0.3443	-0.0243	-0.0024	0.3430	1.2474
	3.9200	0.3452	-0.0352	-0.0034	0.3439	1.2506
	3.9300	0.3461	-0.0262	-0.0025	0.3449	1.2540
	3.9400	0.3471	-0.0375	-0.0036	0.3458	1.2574
	3.9500	0.3479	-0.0303	-0.0029	0.3466	1.2605
	3.9600	0.3488	-0.0356	-0.0035	0.3475	1.2636
	3.9700	0.3497	-0.0386	-0.0037	0.3484	1.2669
	3.9800	0.3505	-0.0349	-0.0034	0.3493	1.2700
	3.9900	0.3514	-0.0198	-0.0019	0.3501	1.2732
	4.0000	0.3523	-0.0066	-0.0006	0.3510	1.2764
	4.0100	0.3532	0.0057	0.0006	0.3519	1.2795
	4.0200	0.3540	0.0051	0.0005	0.3528	1.2827
	4.0300	0.3549	-0.0008	-0.0001	0.3537	1.2859
	4.0400	0.3558	-0.0063	-0.0006	0.3546	1.2893
	4.0500	0.3568	-0.0073	-0.0007	0.3555	1.2927
	4.0600	0.3577	0.0006	0.0001	0.3564	1.2959
	4.0700	0.3585	0.0091	0.0009	0.3573	1.2990
	4.0800	0.3593	-0.0100	-0.0010	0.3581	1.3020
	4.0900	0.3602	-0.0077	-0.0007	0.3589	1.3051
	4.1000	0.3611	-0.0278	-0.0027	0.3598	1.3083
	4.1100	0.3620	-0.0180	-0.0017	0.3607	1.3116
	4.1200	0.3629	0.0007	0.0001	0.3616	1.3148
	4.1300	0.3638	0.0240	0.0023	0.3625	1.3181
	4.1400	0.3647	0.0447	0.0043	0.3634	1.3214
	4.1500	0.3656	0.0361	0.0035	0.3643	1.3247
	4.1600	0.3664	0.0100	0.0010	0.3652	1.3278
	4.1700	0.3673	-0.0035	-0.0003	0.3660	1.3310
	4.1800	0.3682	-0.0163	-0.0016	0.3669	1.3343
	4.1900	0.3691	-0.0014	-0.0001	0.3678	1.3375
	4.2000	0.3700	0.0051	0.0005	0.3687	1.3406
	4.2100	0.3708	0.0108	0.0010	0.3696	1.3438
	4.2200	0.3717	0.0134	0.0013	0.3704	1.3470
	4.2300	0.3726	0.0100	0.0010	0.3713	1.3503
	4.2400	0.3735	0.0061	0.0006	0.3722	1.3535
	4.2500	0.3744	0.0023	0.0002	0.3731	1.3568
	4.2600	0.3752	0.0141	0.0014	0.3740	1.3598
	4.2700	0.3761	0.0363	0.0035	0.3748	1.3629
	4.2800	0.3770	0.0345	0.0033	0.3757	1.3661
	4.2900	0.3778	0.0212	0.0021	0.3765	1.3692
	4.3000	0.3787	0.0314	0.0030	0.3774	1.3724
	4.3100	0.3796	0.0384	0.0037	0.3784	1.3758
	4.3200	0.3805	0.0228	0.0022	0.3792	1.3790
	4.3300	0.3814	0.0034	0.0003	0.3801	1.3821
	4.3400	0.3822	-0.0087	-0.0008	0.3810	1.3852
	4.3500	0.3831	-0.0171	-0.0017	0.3818	1.3884
	4.3600	0.3840	0.0105	0.0010	0.3827	1.3916
	4.3700	0.3849	0.0147	0.0014	0.3836	1.3948
	4.3800	0.3857	0.0129	0.0013	0.3845	1.3980
	4.3900	0.3866	0.0041	0.0004	0.3853	1.4011
	4.4000	0.3875	-0.0364	-0.0035	0.3863	1.4046
	4.4100	0.3885	-0.0461	-0.0045	0.3872	1.4081
	4.4200	0.3894	-0.0213	-0.0021	0.3881	1.4111
	4.4300	0.3902	-0.0170	-0.0016	0.3889	1.4141
	4.4400	0.3911	-0.0182	-0.0018	0.3898	1.4173
	4.4500	0.3919	-0.0119	-0.0012	0.3906	1.4203
	4.4600	0.3927	-0.0095	-0.0009	0.3915	1.4234
	4.4700	0.3936	-0.0396	-0.0038	0.3923	1.4266
	4.4800	0.3945	-0.0518	-0.0050	0.3932	1.4298
	4.4900	0.3954	-0.0383	-0.0037	0.3941	1.4331
	4.5000	0.3963	-0.0355	-0.0034	0.3951	1.4365
	4.5100	0.3972	-0.0395	-0.0038	0.3959	1.4397
	4.5200	0.3981	-0.0322	-0.0031	0.3968	1.4428
	4.5300	0.3989	-0.0186	-0.0018	0.3976	1.4459
	4.5400	0.3998	-0.0156	-0.0015	0.3986	1.4493
	4.5500	0.4007	-0.0169	-0.0016	0.3995	1.4525
	4.5600	0.4016	-0.0052	-0.0005	0.4004	1.4558
	4.5700	0.4025	0.0185	0.0018	0.4013	1.4591
	4.5800	0.4034	0.0392	0.0038	0.4021	1.4621
	4.5900	0.4042	0.0464	0.0045	0.4029	1.4652
	4.6000	0.4051	0.0519	0.0050	0.4038	1.4684
	4.6100	0.4060	0.0729	0.0071	0.4047	1.4715
	4.6200	0.4069	0.0695	0.0067	0.4056	1.4748
	4.6300	0.4078	0.0523	0.0051	0.4065	1.4781
	4.6400	0.4087	0.0288	0.0028	0.4074	1.4813
	4.6500	0.4096	0.0002	0.0000	0.4083	1.4847
	4.6600	0.4105	-0.0136	-0.0013	0.4093	1.4881
	4.6700	0.4114	-0.0240	-0.0023	0.4101	1.4913
	4.6800	0.4123	-0.0048	-0.0005	0.4110	1.4946
	4.6900	0.4132	-0.0024	-0.0002	0.4119	1.4978
	4.7000	0.4141	0.0153	0.0015	0.4128	1.5011
	4.7100	0.4150	0.0474	0.0046	0.4137	1.5044
	4.7200	0.4159	0.0549	0.0053	0.4146	1.5076
	4.7300	0.4167	0.0429	0.0042	0.4154	1.5106
	4.7400	0.4176	0.0081	0.0008	0.4163	1.5138
	4.7500	0.4185	-0.0037	-0.0004	0.4172	1.5170
	4.7600	0.4193	0.0127	0.0012	0.4181	1.5202
	4.7700	0.4202	-0.0171	-0.0017	0.4190	1.5234
	4.7800	0.4212	-0.0812	-0.0079	0.4199	1.5268
	4.7900	0.4221	-0.1137	-0.0110	0.4208	1.5302
	4.8000	0.4230	-0.1124	-0.0109	0.4217	1.5334
	4.8100	0.4238	-0.0895	-0.0087	0.4226	1.5365
	4.8200	0.4247	-0.0541	-0.0052	0.4234	1.5396
	4.8300	0.4255	-0.0084	-0.0008	0.4242	1.5425
	4.8400	0.4264	0.0053	0.0005	0.4251	1.5459
	4.8500	0.4273	-0.0004	0.0000	0.4260	1.5492
	4.8600	0.4282	-0.0274	-0.0027	0.4269	1.5523
	4.8700	0.4291	-0.0370	-0.0036	0.4278	1.5557
	4.8800	0.4301	-0.0264	-0.0026	0.4288	1.5591
	4.8900	0.4310	-0.0035	-0.0003	0.4297	1.5625
	4.9000	0.4318	0.0137	0.0013	0.4305	1.5655
	4.9100	0.4327	0.0174	0.0017	0.4314	1.5687
	4.9200	0.4336	0.0225	0.0022	0.4323	1.5720
	4.9300	0.4345	0.0445	0.0043	0.4332	1.5752
	4.9400	0.4353	0.0459	0.0045	0.4341	1.5784
	4.9500	0.4362	0.0342	0.0033	0.4349	1.5814
	4.9600	0.4370	0.0268	0.0026	0.4357	1.5844
	4.9700	0.4379	0.0251	0.0024	0.4367	1.5877
	4.9800	0.4388	0.0390	0.0038	0.4375	1.5909
	4.9900	0.4396	0.0461	0.0045	0.4384	1.5940
	5.0000	0.4405	0.0357	0.0035	0.4392	1.5972
	5.0100	0.4414	0.0212	0.0021	0.4402	1.6005
	5.0200	0.4423	0.0301	0.0029	0.4410	1.6037
	5.0300	0.4432	0.0348	0.0034	0.4419	1.6069
	5.0400	0.4441	0.0254	0.0025	0.4428	1.6102
	5.0500	0.4450	0.0328	0.0032	0.4437	1.6135
	5.0600	0.4459	0.0380	0.0037	0.4446	1.6166
	5.0700	0.4468	0.0046	0.0004	0.4455	1.6200
	5.0800	0.4477	-0.0118	-0.0011	0.4465	1.6234
	5.0900	0.4486	-0.0153	-0.0015	0.4474	1.6267
	5.1000	0.4495	-0.0231	-0.0022	0.4483	1.6299
	5.1100	0.4504	-0.0178	-0.0017	0.4491	1.6330
	5.1200	0.4512	0.0028	0.0003	0.4499	1.6361
	5.1300	0.4521	-0.0136	-0.0013	0.4508	1.6393
	5.1400	0.4530	-0.0211	-0.0021	0.4517	1.6425
	5.1500	0.4539	-0.0109	-0.0011	0.4526	1.6458
	5.1600	0.4548	-0.0138	-0.0013	0.4535	1.6491
	5.1700	0.4557	0.0083	0.0008	0.4544	1.6522
	5.1800	0.4565	0.0204	0.0020	0.4553	1.6554
	5.1900	0.4574	0.0272	0.0026	0.4562	1.6587
	5.2000	0.4583	0.0116	0.0011	0.4571	1.6620
	5.2100	0.4592	-0.0040	-0.0004	0.4579	1.6650
	5.2200	0.4600	0.0001	0.0000	0.4588	1.6681
	5.2300	0.4609	0.0284	0.0028	0.4596	1.6713
	5.2400	0.4618	0.0222	0.0022	0.4605	1.6744
	5.2500	0.4626	0.0003	0.0000	0.4613	1.6775
	5.2600	0.4635	-0.0039	-0.0004	0.4622	1.6807
	5.2700	0.4644	0.0000	0.0000	0.4631	1.6840
	5.2800	0.4653	0.0221	0.0021	0.4640	1.6874
	5.2900	0.4663	0.0141	0.0014	0.4650	1.6908
	5.3000	0.4672	0.0198	0.0019	0.4659	1.6940
	5.3100	0.4680	0.0315	0.0031	0.4668	1.6973
	5.3200	0.4690	0.0283	0.0027	0.4677	1.7006
	5.3300	0.4698	0.0084	0.0008	0.4686	1.7037
	5.3400	0.4707	-0.0123	-0.0012	0.4694	1.7068
	5.3500	0.4715	-0.0170	-0.0016	0.4703	1.7100
	5.3600	0.4724	-0.0143	-0.0014	0.4711	1.7132
	5.3700	0.4733	0.0100	0.0010	0.4720	1.7165
	5.3800	0.4742	0.0194	0.0019	0.4730	1.7198
	5.3900	0.4752	0.0306	0.0030	0.4739	1.7232
	5.4000	0.4761	0.0164	0.0016	0.4748	1.7264
	5.4100	0.4769	0.0307	0.0030	0.4756	1.7294
	5.4200	0.4777	0.0325	0.0032	0.4764	1.7325
	5.4300	0.4786	0.0367	0.0036	0.4773	1.7355
	5.4400	0.4795	0.0279	0.0027	0.4782	1.7388
	5.4500	0.4804	0.0006	0.0001	0.4791	1.7421
	5.4600	0.4812	-0.0172	-0.0017	0.4800	1.7453
	5.4700	0.4821	-0.0458	-0.0044	0.4809	1.7485
	5.4800	0.4831	-0.0507	-0.0049	0.4818	1.7520
	5.4900	0.4840	-0.0346	-0.0034	0.4827	1.7554
	5.5000	0.4849	-0.0343	-0.0033	0.4836	1.7584
	5.5100	0.4857	-0.0478	-0.0046	0.4845	1.7616
	5.5200	0.4866	-0.0572	-0.0055	0.4853	1.7647
	5.5300	0.4874	-0.0408	-0.0040	0.4861	1.7676
	5.5400	0.4883	-0.0133	-0.0013	0.4870	1.7709
	5.5500	0.4892	-0.0029	-0.0003	0.4879	1.7742
	5.5600	0.4901	0.0017	0.0002	0.4888	1.7774
	5.5700	0.4910	0.0247	0.0024	0.4897	1.7806
	5.5800	0.4919	0.0423	0.0041	0.4906	1.7839
	5.5900	0.4928	0.0433	0.0042	0.4915	1.7871
	5.6000	0.4937	0.0182	0.0018	0.4924	1.7904
	5.6100	0.4946	0.0141	0.0014	0.4933	1.7937
	5.6200	0.4954	0.0296	0.0029	0.4942	1.7968
	5.6300	0.4963	0.0405	0.0039	0.4950	1.7999
	5.6400	0.4972	0.0161	0.0016	0.4959	1.8032
	5.6500	0.4981	-0.0363	-0.0035	0.4968	1.8066
	5.6600	0.4990	-0.0796	-0.0077	0.4977	1.8098
	5.6700	0.5000	-0.0967	-0.0094	0.4987	1.8133
	5.6800	0.5008	-0.0488	-0.0047	0.4996	1.8165
	5.6900	0.5016	-0.0081	-0.0008	0.5004	1.8194
	5.7000	0.5025	0.0059	0.0006	0.5012	1.8226
	5.7100	0.5034	0.0188	0.0018	0.5021	1.8258
	5.7200	0.5042	0.0127	0.0012	0.5030	1.8289
	5.7300	0.5052	-0.0124	-0.0012	0.5039	1.8323
	5.7400	0.5061	-0.0467	-0.0045	0.5048	1.8356
	5.7500	0.5070	-0.0748	-0.0073	0.5057	1.8388
	5.7600	0.5078	-0.0529	-0.0051	0.5066	1.8420
	5.7700	0.5087	-0.0056	-0.0005	0.5074	1.8451
	5.7800	0.5096	0.0273	0.0026	0.5083	1.8482
	5.7900	0.5105	0.0244	0.0024	0.5092	1.8517
	5.8000	0.5114	0.0150	0.0015	0.5102	1.8550
	5.8100	0.5123	-0.0101	-0.0010	0.5110	1.8581
	5.8200	0.5131	-0.0212	-0.0021	0.5119	1.8613
	5.8300	0.5140	-0.0293	-0.0028	0.5127	1.8644
	5.8400	0.5149	-0.0058	-0.0006	0.5136	1.8676
	5.8500	0.5157	0.0283	0.0028	0.5145	1.8707
	5.8600	0.5167	0.0355	0.0034	0.5154	1.8741
	5.8700	0.5176	0.0259	0.0025	0.5163	1.8774
	5.8800	0.5185	0.0329	0.0032	0.5172	1.8807
	5.8900	0.5194	0.0556	0.0054	0.5181	1.8839
	5.9000	0.5203	0.0558	0.0054	0.5190	1.8871
	5.9100	0.5211	0.0495	0.0048	0.5199	1.8903
	5.9200	0.5221	0.0182	0.0018	0.5208	1.8936
	5.9300	0.5229	0.0099	0.0010	0.5216	1.8967
	5.9400	0.5237	0.0201	0.0020	0.5225	1.8998
	5.9500	0.5246	0.0000	0.0000	0.5234	1.9031
	5.9600	0.5255	0.0100	0.0010	0.5242	1.9063
	5.9700	0.5264	0.0123	0.0012	0.5251	1.9095
	5.9800	0.5273	0.0204	0.0020	0.5260	1.9127
	5.9900	0.5282	0.0317	0.0031	0.5269	1.9159
	6.0000	0.5290	0.0377	0.0037	0.5278	1.9191
	6.0100	0.5299	0.0288	0.0028	0.5286	1.9223
	6.0200	0.5308	0.0080	0.0008	0.5295	1.9254
	6.0300	0.5317	-0.0204	-0.0020	0.5304	1.9286
	6.0400	0.5326	-0.0421	-0.0041	0.5313	1.9319
	6.0500	0.5335	-0.0243	-0.0024	0.5322	1.9352
	6.0600	0.5344	-0.0025	-0.0002	0.5331	1.9385
	6.0700	0.5353	0.0055	0.0005	0.5340	1.9418
	6.0800	0.5362	-0.0026	-0.0003	0.5349	1.9451
	6.0900	0.5370	0.0367	0.0036	0.5357	1.9481
	6.1000	0.5379	0.0414	0.0040	0.5366	1.9513
	6.1100	0.5388	0.0418	0.0041	0.5375	1.9544
	6.1200	0.5396	0.0257	0.0025	0.5383	1.9574
	6.1300	0.5405	0.0115	0.0011	0.5392	1.9606
	6.1400	0.5414	0.0071	0.0007	0.5401	1.9641
	6.1500	0.5424	0.0012	0.0001	0.5411	1.9675
	6.1600	0.5432	0.0086	0.0008	0.5419	1.9706
	6.1700	0.5441	-0.0249	-0.0024	0.5428	1.9738
	6.1800	0.5450	-0.0449	-0.0044	0.5437	1.9771
	6.1900	0.5459	-0.0326	-0.0032	0.5446	1.9802
	6.2000	0.5467	-0.0057	-0.0006	0.5454	1.9833
	6.2100	0.5476	-0.0059	-0.0006	0.5463	1.9865
	6.2200	0.5485	-0.0110	-0.0011	0.5472	1.9897
	6.2300	0.5494	0.0008	0.0001	0.5481	1.9930
	6.2400	0.5503	0.0131	0.0013	0.5490	1.9964
	6.2500	0.5512	0.0139	0.0014	0.5499	1.9996
	6.2600	0.5521	0.0113	0.0011	0.5508	2.0030
	6.2700	0.5530	0.0189	0.0018	0.5517	2.0061
	6.2800	0.5538	-0.0028	-0.0003	0.5525	2.0091
	6.2900	0.5547	-0.0339	-0.0033	0.5534	2.0123
	6.3000	0.5556	-0.0729	-0.0071	0.5543	2.0156
	6.3100	0.5565	-0.0644	-0.0062	0.5552	2.0189
	6.3200	0.5574	-0.0290	-0.0028	0.5561	2.0221
	6.3300	0.5583	-0.0034	-0.0003	0.5570	2.0254
	6.3400	0.5591	0.0019	0.0002	0.5579	2.0285
	6.3500	0.5600	-0.0054	-0.0005	0.5587	2.0315
	6.3600	0.5609	-0.0485	-0.0047	0.5596	2.0349
	6.3700	0.5618	-0.0607	-0.0059	0.5605	2.0382
	6.3800	0.5627	-0.0540	-0.0052	0.5614	2.0414
	6.3900	0.5635	-0.0427	-0.0041	0.5623	2.0445
	6.4000	0.5644	-0.0265	-0.0026	0.5631	2.0476
	6.4100	0.5653	-0.0087	-0.0008	0.5640	2.0508
	6.4200	0.5662	0.0210	0.0020	0.5649	2.0541
	6.4300	0.5670	0.0149	0.0014	0.5658	2.0572
	6.4400	0.5679	-0.0038	-0.0004	0.5666	2.0603
	6.4500	0.5688	-0.0200	-0.0019	0.5675	2.0636
	6.4600	0.5697	-0.0256	-0.0025	0.5684	2.0669
	6.4700	0.5706	-0.0151	-0.0015	0.5693	2.0702
	6.4800	0.5715	-0.0261	-0.0025	0.5702	2.0734
	6.4900	0.5724	-0.0198	-0.0019	0.5711	2.0767
	6.5000	0.5733	0.0067	0.0006	0.5720	2.0798
	6.5100	0.5742	0.0217	0.0021	0.5729	2.0831
	6.5200	0.5751	0.0353	0.0034	0.5738	2.0864
	6.5300	0.5759	0.0450	0.0044	0.5747	2.0896
	6.5400	0.5768	0.0777	0.0075	0.5755	2.0928
	6.5500	0.5777	0.1131	0.0110	0.5764	2.0958
	6.5600	0.5785	0.1119	0.0109	0.5772	2.0989
	6.5700	0.5794	0.0889	0.0086	0.5782	2.1023
	6.5800	0.5804	0.0502	0.0049	0.5791	2.1057
	6.5900	0.5813	0.0350	0.0034	0.5800	2.1090
	6.6000	0.5821	0.0325	0.0032	0.5808	2.1120
	6.6100	0.5830	0.0448	0.0044	0.5817	2.1152
	6.6200	0.5838	0.0359	0.0035	0.5825	2.1182
	6.6300	0.5847	0.0252	0.0024	0.5834	2.1213
	6.6400	0.5856	-0.0064	-0.0006	0.5843	2.1247
	6.6500	0.5865	-0.0097	-0.0009	0.5852	2.1280
	6.6600	0.5874	-0.0089	-0.0009	0.5861	2.1311
	6.6700	0.5883	-0.0085	-0.0008	0.5870	2.1344
	6.6800	0.5892	-0.0133	-0.0013	0.5879	2.1378
	6.6900	0.5901	-0.0142	-0.0014	0.5888	2.1411
	6.7000	0.5910	0.0105	0.0010	0.5897	2.1443
	6.7100	0.5919	0.0164	0.0016	0.5906	2.1475
	6.7200	0.5927	0.0539	0.0052	0.5914	2.1505
	6.7300	0.5935	0.0309	0.0030	0.5923	2.1536
	6.7400	0.5944	0.0082	0.0008	0.5931	2.1568
	6.7500	0.5953	-0.0188	-0.0018	0.5940	2.1600
	6.7600	0.5962	-0.0321	-0.0031	0.5949	2.1633
	6.7700	0.5971	-0.0382	-0.0037	0.5958	2.1665
	6.7800	0.5980	-0.0499	-0.0048	0.5967	2.1698
	6.7900	0.5989	-0.0462	-0.0045	0.5976	2.1730
	6.8000	0.5998	-0.0132	-0.0013	0.5985	2.1764
	6.8100	0.6007	0.0039	0.0004	0.5994	2.1796
	6.8200	0.6015	-0.0077	-0.0007	0.6003	2.1827
	6.8300	0.6024	0.0005	0.0001	0.6011	2.1858
	6.8400	0.6033	0.0047	0.0005	0.6020	2.1890
	6.8500	0.6042	0.0285	0.0028	0.6029	2.1922
	6.8600	0.6050	0.0563	0.0055	0.6038	2.1954
	6.8700	0.6059	0.0368	0.0036	0.6047	2.1987
	6.8800	0.6068	0.0304	0.0030	0.6055	2.2018
	6.8900	0.6077	0.0279	0.0027	0.6064	2.2051
	6.9000	0.6086	0.0535	0.0052	0.6073	2.2083
	6.9100	0.6094	0.0549	0.0053	0.6081	2.2113
	6.9200	0.6103	0.0345	0.0033	0.6091	2.2146
	6.9300	0.6113	0.0001	0.0000	0.6100	2.2180
	6.9400	0.6121	-0.0366	-0.0036	0.6109	2.2212
	6.9500	0.6130	-0.0189	-0.0018	0.6117	2.2244
	6.9600	0.6139	-0.0016	-0.0002	0.6126	2.2277
	6.9700	0.6148	-0.0184	-0.0018	0.6135	2.2309
	6.9800	0.6157	-0.0274	-0.0027	0.6144	2.2341
	6.9900	0.6166	-0.0200	-0.0019	0.6153	2.2373
	7.0000	0.6174	-0.0277	-0.0027	0.6162	2.2404
	7.0100	0.6183	-0.0265	-0.0026	0.6170	2.2435
	7.0200	0.6192	-0.0258	-0.0025	0.6179	2.2467
	7.0300	0.6200	-0.0341	-0.0033	0.6187	2.2499
	7.0400	0.6209	-0.0337	-0.0033	0.6196	2.2531
	7.0500	0.6218	-0.0305	-0.0030	0.6206	2.2565
	7.0600	0.6227	-0.0296	-0.0029	0.6215	2.2598
	7.0700	0.6236	-0.0298	-0.0029	0.6223	2.2629
	7.0800	0.6245	-0.0176	-0.0017	0.6232	2.2662
	7.0900	0.6254	-0.0115	-0.0011	0.6241	2.2693
	7.1000	0.6262	-0.0165	-0.0016	0.6250	2.2725
	7.1100	0.6271	-0.0312	-0.0030	0.6258	2.2756
	7.1200	0.6280	-0.0088	-0.0009	0.6267	2.2788
	7.1300	0.6288	0.0073	0.0007	0.6275	2.2819
	7.1400	0.6297	0.0288	0.0028	0.6285	2.2852
	7.1500	0.6306	0.0323	0.0031	0.6294	2.2885
	7.1600	0.6315	0.0442	0.0043	0.6302	2.2917
	7.1700	0.6324	0.0430	0.0042	0.6312	2.2950
	7.1800	0.6334	0.0322	0.0031	0.6321	2.2985
	7.1900	0.6342	0.0092	0.0009	0.6330	2.3016
	7.2000	0.6351	-0.0054	-0.0005	0.6338	2.3047
	7.2100	0.6360	0.0068	0.0007	0.6347	2.3079
	7.2200	0.6368	0.0366	0.0036	0.6356	2.3110
	7.2300	0.6377	0.0511	0.0050	0.6364	2.3142
	7.2400	0.6386	0.0403	0.0039	0.6374	2.3175
	7.2500	0.6395	0.0401	0.0039	0.6382	2.3207
	7.2600	0.6403	0.0582	0.0057	0.6391	2.3238
	7.2700	0.6412	0.0575	0.0056	0.6399	2.3269
	7.2800	0.6421	0.0490	0.0048	0.6408	2.3302
	7.2900	0.6430	0.0369	0.0036	0.6417	2.3335
	7.3000	0.6439	0.0104	0.0010	0.6427	2.3369
	7.3100	0.6448	-0.0283	-0.0027	0.6435	2.3400
	7.3200	0.6457	-0.0430	-0.0042	0.6444	2.3432
	7.3300	0.6466	-0.0034	-0.0003	0.6453	2.3464
	7.3400	0.6475	0.0395	0.0038	0.6462	2.3497
	7.3500	0.6484	0.0495	0.0048	0.6471	2.3529
	7.3600	0.6492	0.0357	0.0035	0.6479	2.3561
	7.3700	0.6501	0.0150	0.0015	0.6488	2.3593
	7.3800	0.6509	-0.0051	-0.0005	0.6496	2.3622
	7.3900	0.6518	-0.0044	-0.0004	0.6505	2.3654
	7.4000	0.6527	-0.0188	-0.0018	0.6514	2.3687
	7.4100	0.6537	-0.0369	-0.0036	0.6524	2.3722
	7.4200	0.6545	-0.0369	-0.0036	0.6533	2.3754
	7.4300	0.6554	-0.0120	-0.0012	0.6541	2.3786
	7.4400	0.6563	0.0453	0.0044	0.6550	2.3818
	7.4500	0.6572	0.0874	0.0085	0.6559	2.3850
	7.4600	0.6581	0.0904	0.0088	0.6568	2.3883
	7.4700	0.6590	0.0833	0.0081	0.6577	2.3916
	7.4800	0.6599	0.0643	0.0062	0.6586	2.3948
	7.4900	0.6607	0.0396	0.0038	0.6595	2.3979
	7.5000	0.6616	0.0008	0.0001	0.6603	2.4009
	7.5100	0.6624	-0.0290	-0.0028	0.6611	2.4040
	7.5200	0.6634	-0.0486	-0.0047	0.6621	2.4075
	7.5300	0.6643	-0.0659	-0.0064	0.6630	2.4109
	7.5400	0.6651	-0.0424	-0.0041	0.6638	2.4138
	7.5500	0.6660	0.0075	0.0007	0.6647	2.4170
	7.5600	0.6669	0.0462	0.0045	0.6656	2.4202
	7.5700	0.6678	0.0681	0.0066	0.6665	2.4236
	7.5800	0.6687	0.0619	0.0060	0.6674	2.4269
	7.5900	0.6696	0.0309	0.0030	0.6683	2.4301
	7.6000	0.6704	-0.0171	-0.0017	0.6692	2.4332
	7.6100	0.6713	-0.0571	-0.0055	0.6700	2.4363
	7.6200	0.6722	-0.0745	-0.0072	0.6709	2.4396
	7.6300	0.6731	-0.0665	-0.0065	0.6718	2.4428
	7.6400	0.6739	-0.0396	-0.0038	0.6727	2.4459
	7.6500	0.6748	-0.0227	-0.0022	0.6735	2.4491
	7.6600	0.6757	-0.0011	-0.0001	0.6744	2.4524
	7.6700	0.6766	0.0041	0.0004	0.6753	2.4557
	7.6800	0.6775	0.0297	0.0029	0.6763	2.4590
	7.6900	0.6784	0.0492	0.0048	0.6772	2.4623
	7.7000	0.6793	0.0453	0.0044	0.6780	2.4653
	7.7100	0.6801	0.0466	0.0045	0.6789	2.4684
	7.7200	0.6810	0.0120	0.0012	0.6797	2.4716
	7.7300	0.6818	0.0015	0.0001	0.6805	2.4746
	7.7400	0.6828	0.0146	0.0014	0.6815	2.4780
	7.7500	0.6837	0.0194	0.0019	0.6824	2.4815
	7.7600	0.6846	0.0426	0.0041	0.6833	2.4846
	7.7700	0.6854	0.0563	0.0055	0.6841	2.4876
	7.7800	0.6863	0.0322	0.0031	0.6850	2.4908
	7.7900	0.6872	0.0147	0.0014	0.6859	2.4941
	7.8000	0.6881	-0.0064	-0.0006	0.6869	2.4975
	7.8100	0.6890	-0.0053	-0.0005	0.6878	2.5008
	7.8200	0.6899	0.0058	0.0006	0.6886	2.5040
	7.8300	0.6908	0.0380	0.0037	0.6895	2.5072
	7.8400	0.6917	0.0538	0.0052	0.6904	2.5104
	7.8500	0.6925	0.0654	0.0063	0.6912	2.5135
	7.8600	0.6933	0.0670	0.0065	0.6921	2.5165
	7.8700	0.6942	0.0859	0.0083	0.6929	2.5197
	7.8800	0.6951	0.0802	0.0078	0.6938	2.5229
	7.8900	0.6960	0.0516	0.0050	0.6947	2.5262
	7.9000	0.6970	0.0078	0.0008	0.6957	2.5296
	7.9100	0.6978	-0.0151	-0.0015	0.6966	2.5328
	7.9200	0.6987	-0.0184	-0.0018	0.6974	2.5360
	7.9300	0.6996	-0.0216	-0.0021	0.6983	2.5392
	7.9400	0.7005	-0.0137	-0.0013	0.6992	2.5424
	7.9500	0.7013	-0.0070	-0.0007	0.7001	2.5455
	7.9600	0.7022	0.0157	0.0015	0.7009	2.5487
	7.9700	0.7031	0.0142	0.0014	0.7018	2.5520
	7.9800	0.7040	0.0274	0.0027	0.7027	2.5552
	7.9900	0.7049	0.0271	0.0026	0.7036	2.5585
	8.0000	0.7058	0.0048	0.0005	0.7045	2.5618
	8.0100	0.7067	-0.0410	-0.0040	0.7054	2.5649
	8.0200	0.7075	-0.0651	-0.0063	0.7062	2.5680
	8.0300	0.7084	-0.0368	-0.0036	0.7071	2.5711
	8.0400	0.7093	0.0067	0.0006	0.7080	2.5743
	8.0500	0.7101	0.0367	0.0036	0.7089	2.5776
	8.0600	0.7111	0.0333	0.0032	0.7098	2.5809
	8.0700	0.7119	0.0512	0.0050	0.7106	2.5841
	8.0800	0.7128	0.0511	0.0050	0.7115	2.5872
	8.0900	0.7137	0.0128	0.0012	0.7124	2.5906
	8.1000	0.7146	0.0101	0.0010	0.7134	2.5939
	8.1100	0.7155	-0.0010	-0.0001	0.7143	2.5972
	8.1200	0.7164	-0.0030	-0.0003	0.7151	2.6003
	8.1300	0.7172	-0.0286	-0.0028	0.7160	2.6034
	8.1400	0.7181	-0.0538	-0.0052	0.7168	2.6064
	8.1500	0.7190	-0.0635	-0.0062	0.7177	2.6097
	8.1600	0.7199	-0.0478	-0.0046	0.7186	2.6129
	8.1700	0.7207	-0.0004	0.0000	0.7195	2.6161
	8.1800	0.7216	-0.0110	-0.0011	0.7204	2.6194
	8.1900	0.7225	-0.0139	-0.0013	0.7213	2.6226
	8.2000	0.7234	-0.0160	-0.0016	0.7221	2.6258
	8.2100	0.7243	0.0060	0.0006	0.7230	2.6290
	8.2200	0.7252	0.0423	0.0041	0.7239	2.6323
	8.2300	0.7261	0.0325	0.0032	0.7249	2.6357
	8.2400	0.7270	0.0068	0.0007	0.7258	2.6390
	8.2500	0.7279	0.0232	0.0023	0.7266	2.6420
	8.2600	0.7287	0.0426	0.0041	0.7274	2.6449
	8.2700	0.7295	0.0504	0.0049	0.7283	2.6481
	8.2800	0.7305	0.0358	0.0035	0.7292	2.6517
	8.2900	0.7315	0.0166	0.0016	0.7302	2.6551
	8.3000	0.7323	0.0149	0.0014	0.7311	2.6583
	8.3100	0.7332	0.0366	0.0035	0.7319	2.6615
	8.3200	0.7340	0.0251	0.0024	0.7328	2.6645
	8.3300	0.7349	0.0196	0.0019	0.7336	2.6675
	8.3400	0.7358	0.0180	0.0017	0.7345	2.6707
	8.3500	0.7366	0.0251	0.0024	0.7354	2.6739
	8.3600	0.7375	0.0154	0.0015	0.7363	2.6772
	8.3700	0.7385	-0.0183	-0.0018	0.7372	2.6805
	8.3800	0.7393	-0.0319	-0.0031	0.7381	2.6838
	8.3900	0.7402	-0.0139	-0.0013	0.7390	2.6870
	8.4000	0.7411	0.0324	0.0031	0.7398	2.6902
	8.4100	0.7420	0.0482	0.0047	0.7408	2.6936
	8.4200	0.7429	0.0415	0.0040	0.7416	2.6967
	8.4300	0.7438	0.0347	0.0034	0.7425	2.6998
	8.4400	0.7446	0.0568	0.0055	0.7434	2.7030
	8.4500	0.7455	0.0535	0.0052	0.7442	2.7061
	8.4600	0.7463	0.0555	0.0054	0.7451	2.7092
	8.4700	0.7472	0.0427	0.0041	0.7460	2.7125
	8.4800	0.7481	0.0410	0.0040	0.7468	2.7157
	8.4900	0.7490	0.0093	0.0009	0.7477	2.7189
	8.5000	0.7499	-0.0010	-0.0001	0.7486	2.7222
	8.5100	0.7508	0.0198	0.0019	0.7495	2.7254
	8.5200	0.7516	0.0261	0.0025	0.7504	2.7285
	8.5300	0.7526	0.0131	0.0013	0.7513	2.7318
	8.5400	0.7535	-0.0120	-0.0012	0.7522	2.7352
	8.5500	0.7544	-0.0252	-0.0024	0.7531	2.7384
	8.5600	0.7553	-0.0334	-0.0032	0.7540	2.7417
	8.5700	0.7562	-0.0152	-0.0015	0.7549	2.7450
	8.5800	0.7571	0.0247	0.0024	0.7558	2.7482
	8.5900	0.7579	0.0725	0.0070	0.7567	2.7514
	8.6000	0.7588	0.1020	0.0099	0.7575	2.7545
	8.6100	0.7596	0.0759	0.0074	0.7584	2.7576
	8.6200	0.7606	0.0315	0.0031	0.7593	2.7609
	8.6300	0.7615	-0.0073	-0.0007	0.7602	2.7643
	8.6400	0.7624	-0.0214	-0.0021	0.7611	2.7675
	8.6500	0.7633	0.0040	0.0004	0.7620	2.7707
	8.6600	0.7642	0.0180	0.0018	0.7629	2.7740
	8.6700	0.7650	0.0155	0.0015	0.7638	2.7772
	8.6800	0.7659	0.0258	0.0025	0.7646	2.7803
	8.6900	0.7668	0.0164	0.0016	0.7655	2.7835
	8.7000	0.7676	-0.0117	-0.0011	0.7664	2.7866
	8.7100	0.7685	-0.0137	-0.0013	0.7672	2.7898
	8.7200	0.7694	0.0031	0.0003	0.7681	2.7931
	8.7300	0.7703	-0.0018	-0.0002	0.7690	2.7964
	8.7400	0.7712	0.0208	0.0020	0.7699	2.7995
	8.7500	0.7720	0.0190	0.0018	0.7708	2.8027
	8.7600	0.7729	0.0351	0.0034	0.7717	2.8059
	8.7700	0.7738	0.0566	0.0055	0.7725	2.8090
	8.7800	0.7747	0.0539	0.0052	0.7734	2.8123
	8.7900	0.7756	0.0565	0.0055	0.7743	2.8156
	8.8000	0.7765	0.0559	0.0054	0.7752	2.8187
	8.8100	0.7773	0.0414	0.0040	0.7760	2.8218
	8.8200	0.7782	0.0281	0.0027	0.7769	2.8250
	8.8300	0.7791	0.0290	0.0028	0.7778	2.8283
	8.8400	0.7800	0.0479	0.0046	0.7787	2.8315
	8.8500	0.7808	0.0726	0.0070	0.7796	2.8346
	8.8600	0.7817	0.0907	0.0088	0.7805	2.8379
	8.8700	0.7826	0.0887	0.0086	0.7814	2.8412
	8.8800	0.7835	0.0618	0.0060	0.7823	2.8445
	8.8900	0.7844	0.0514	0.0050	0.7832	2.8477
	8.9000	0.7853	0.0329	0.0032	0.7840	2.8508
	8.9100	0.7862	0.0092	0.0009	0.7849	2.8540
	8.9200	0.7871	0.0065	0.0006	0.7858	2.8573
	8.9300	0.7880	0.0033	0.0003	0.7867	2.8605
	8.9400	0.7888	-0.0014	-0.0001	0.7876	2.8638
	8.9500	0.7897	0.0053	0.0005	0.7884	2.8669
	8.9600	0.7906	0.0099	0.0010	0.7893	2.8701
	8.9700	0.7915	0.0342	0.0033	0.7902	2.8734
	8.9800	0.7923	0.0720	0.0070	0.7911	2.8765
	8.9900	0.7932	0.0815	0.0079	0.7919	2.8795
	9.0000	0.7941	0.1000	0.0097	0.7928	2.8828
	9.0100	0.7950	0.0946	0.0092	0.7937	2.8861
	9.0200	0.7959	0.0588	0.0057	0.7946	2.8895
	9.0300	0.7968	0.0523	0.0051	0.7955	2.8927
	9.0400	0.7977	0.0587	0.0057	0.7964	2.8960
	9.0500	0.7986	0.0490	0.0048	0.7973	2.8992
	9.0600	0.7994	0.0371	0.0036	0.7981	2.9022
	9.0700	0.8003	0.0490	0.0048	0.7990	2.9053
	9.0800	0.8012	0.0673	0.0065	0.7999	2.9085
	9.0900	0.8021	0.0355	0.0034	0.8008	2.9118
	9.1000	0.8030	0.0163	0.0016	0.8017	2.9152
	9.1100	0.8039	0.0126	0.0012	0.8026	2.9185
	9.1200	0.8047	0.0233	0.0023	0.8035	2.9216
	9.1300	0.8056	0.0446	0.0043	0.8044	2.9248
	9.1400	0.8065	0.0541	0.0053	0.8052	2.9280
	9.1500	0.8073	0.0519	0.0050	0.8061	2.9310
	9.1600	0.8082	0.0552	0.0054	0.8069	2.9342
	9.1700	0.8091	0.0571	0.0055	0.8078	2.9373
	9.1800	0.8100	0.0668	0.0065	0.8087	2.9406
	9.1900	0.8109	0.0738	0.0072	0.8096	2.9439
	9.2000	0.8118	0.0948	0.0092	0.8105	2.9473
	9.2100	0.8127	0.0795	0.0077	0.8114	2.9506
	9.2200	0.8136	0.0566	0.0055	0.8124	2.9539
	9.2300	0.8145	0.0289	0.0028	0.8132	2.9571
	9.2400	0.8154	0.0194	0.0019	0.8141	2.9602
	9.2500	0.8163	0.0278	0.0027	0.8150	2.9635
	9.2600	0.8171	0.0546	0.0053	0.8159	2.9667
	9.2700	0.8180	0.0534	0.0052	0.8167	2.9698
	9.2800	0.8189	0.0256	0.0025	0.8176	2.9731
	9.2900	0.8198	0.0309	0.0030	0.8185	2.9764
	9.3000	0.8207	0.0413	0.0040	0.8194	2.9794
	9.3100	0.8215	0.0683	0.0066	0.8203	2.9826
	9.3200	0.8225	0.0800	0.0078	0.8212	2.9860
	9.3300	0.8234	0.0956	0.0093	0.8221	2.9894
	9.3400	0.8242	0.1106	0.0107	0.8230	2.9924
	9.3500	0.8251	0.1348	0.0131	0.8238	2.9956
	9.3600	0.8259	0.1561	0.0152	0.8246	2.9985
	9.3700	0.8268	0.1214	0.0118	0.8255	3.0017
	9.3800	0.8277	0.1002	0.0097	0.8264	3.0050
	9.3900	0.8286	0.0656	0.0064	0.8273	3.0082
	9.4000	0.8295	0.0294	0.0029	0.8282	3.0114
	9.4100	0.8304	0.0150	0.0015	0.8291	3.0148
	9.4200	0.8313	0.0313	0.0030	0.8300	3.0181
	9.4300	0.8322	0.0503	0.0049	0.8309	3.0213
	9.4400	0.8331	0.0803	0.0078	0.8318	3.0246
	9.4500	0.8339	0.0802	0.0078	0.8326	3.0277
	9.4600	0.8347	0.0562	0.0055	0.8335	3.0307
	9.4700	0.8356	0.0496	0.0048	0.8343	3.0338
	9.4800	0.8365	0.0454	0.0044	0.8353	3.0372
	9.4900	0.8375	0.0264	0.0026	0.8362	3.0407
	9.5000	0.8384	0.0206	0.0020	0.8371	3.0439
	9.5100	0.8393	0.0208	0.0020	0.8380	3.0472
	9.5200	0.8401	0.0208	0.0020	0.8388	3.0502
	9.5300	0.8409	0.0447	0.0043	0.8397	3.0532
	9.5400	0.8418	0.0443	0.0043	0.8405	3.0563
	9.5500	0.8427	0.0510	0.0049	0.8414	3.0596
	9.5600	0.8436	0.0499	0.0048	0.8423	3.0629
	9.5700	0.8445	0.0512	0.0050	0.8432	3.0661
	9.5800	0.8454	0.0552	0.0054	0.8441	3.0693
	9.5900	0.8462	0.0633	0.0061	0.8450	3.0725
	9.6000	0.8471	0.0650	0.0063	0.8458	3.0757
	9.6100	0.8480	0.0731	0.0071	0.8467	3.0787
	9.6200	0.8488	0.0960	0.0093	0.8476	3.0819
	9.6300	0.8498	0.0874	0.0085	0.8485	3.0852
	9.6400	0.8507	0.0883	0.0086	0.8494	3.0886
	9.6500	0.8515	0.1040	0.0101	0.8502	3.0917
	9.6600	0.8524	0.1094	0.0106	0.8511	3.0949
	9.6700	0.8533	0.0695	0.0067	0.8520	3.0981
	9.6800	0.8542	0.0580	0.0056	0.8529	3.1013
	9.6900	0.8551	0.0790	0.0077	0.8538	3.1045
	9.7000	0.8559	0.0742	0.0072	0.8547	3.1077
	9.7100	0.8568	0.0723	0.0070	0.8555	3.1109
	9.7200	0.8577	0.0440	0.0043	0.8564	3.1140
	9.7300	0.8585	0.0310	0.0030	0.8572	3.1171
	9.7400	0.8594	0.0439	0.0043	0.8581	3.1204
	9.7500	0.8603	0.0556	0.0054	0.8591	3.1237
	9.7600	0.8612	0.0453	0.0044	0.8600	3.1270
	9.7700	0.8621	0.0295	0.0029	0.8609	3.1303
	9.7800	0.8631	0.0253	0.0025	0.8618	3.1337
	9.7900	0.8640	0.0527	0.0051	0.8627	3.1369
	9.8000	0.8648	0.0706	0.0069	0.8636	3.1401
	9.8100	0.8657	0.0793	0.0077	0.8644	3.1433
	9.8200	0.8666	0.0723	0.0070	0.8653	3.1465
	9.8300	0.8675	0.0594	0.0058	0.8662	3.1497
	9.8400	0.8683	0.0758	0.0074	0.8671	3.1528
	9.8500	0.8692	0.0869	0.0084	0.8679	3.1559
	9.8600	0.8701	0.0734	0.0071	0.8688	3.1592
	9.8700	0.8710	0.0683	0.0066	0.8697	3.1625
	9.8800	0.8719	0.0566	0.0055	0.8706	3.1656
	9.8900	0.8727	0.0599	0.0058	0.8715	3.1688
	9.9000	0.8736	0.0475	0.0046	0.8723	3.1720
	9.9100	0.8745	0.0385	0.0037	0.8732	3.1753
	9.9200	0.8754	0.0481	0.0047	0.8742	3.1786
	9.9300	0.8763	0.0674	0.0065	0.8750	3.1818
	9.9400	0.8772	0.0549	0.0053	0.8759	3.1851
	9.9500	0.8781	0.0414	0.0040	0.8768	3.1882
	9.9600	0.8790	0.0268	0.0026	0.8777	3.1914
	9.9700	0.8798	0.0076	0.0007	0.8786	3.1946
	9.9800	0.8807	-0.0080	-0.0008	0.8795	3.1979
	9.9900	0.8816	-0.0200	-0.0019	0.8803	3.2010
	10.0000	0.8825	-0.0157	-0.0015	0.8812	3.2042
	10.0100	0.8833	0.0114	0.0011	0.8821	3.2073
	10.0200	0.8843	0.0362	0.0035	0.8830	3.2107
	10.0300	0.8851	0.0498	0.0048	0.8839	3.2139
	10.0400	0.8860	0.0474	0.0046	0.8848	3.2171
	10.0500	0.8869	0.0464	0.0045	0.8856	3.2202
	10.0600	0.8878	0.0493	0.0048	0.8865	3.2234
	10.0700	0.8887	0.0435	0.0042	0.8874	3.2267
	10.0800	0.8895	0.0577	0.0056	0.8883	3.2299
	10.0900	0.8904	0.0595	0.0058	0.8891	3.2331
	10.1000	0.8912	0.0765	0.0074	0.8900	3.2361
	10.1100	0.8921	0.0695	0.0067	0.8908	3.2393
	10.1200	0.8930	0.0495	0.0048	0.8918	3.2426
	10.1300	0.8939	0.0172	0.0017	0.8927	3.2459
	10.1400	0.8948	0.0054	0.0005	0.8935	3.2490
	10.1500	0.8957	0.0141	0.0014	0.8944	3.2521
	10.1600	0.8966	0.0248	0.0024	0.8953	3.2555
	10.1700	0.8975	0.0335	0.0032	0.8962	3.2587
	10.1800	0.8983	0.0349	0.0034	0.8970	3.2618
	10.1900	0.8992	0.0377	0.0037	0.8979	3.2651
	10.2000	0.9001	0.0211	0.0020	0.8988	3.2683
	10.2100	0.9010	0.0315	0.0031	0.8998	3.2717
	10.2200	0.9020	0.0394	0.0038	0.9007	3.2751
	10.2300	0.9028	0.0281	0.0027	0.9015	3.2782
	10.2400	0.9037	-0.0010	-0.0001	0.9024	3.2813
	10.2500	0.9045	-0.0068	-0.0007	0.9033	3.2844
	10.2600	0.9054	-0.0317	-0.0031	0.9041	3.2876
	10.2700	0.9063	-0.0386	-0.0037	0.9050	3.2909
	10.2800	0.9072	-0.0200	-0.0019	0.9059	3.2940
	10.2900	0.9080	-0.0166	-0.0016	0.9068	3.2972
	10.3000	0.9089	-0.0250	-0.0024	0.9076	3.3003
	10.3100	0.9098	-0.0258	-0.0025	0.9085	3.3035
	10.3200	0.9107	-0.0353	-0.0034	0.9094	3.3067
	10.3300	0.9116	-0.0120	-0.0012	0.9103	3.3100
	10.3400	0.9125	0.0096	0.0009	0.9112	3.3135
	10.3500	0.9134	0.0133	0.0013	0.9122	3.3168
	10.3600	0.9143	0.0172	0.0017	0.9130	3.3198
	10.3700	0.9151	0.0407	0.0039	0.9138	3.3228
	10.3800	0.9159	0.0523	0.0051	0.9147	3.3259
	10.3900	0.9168	0.0862	0.0084	0.9155	3.3290
	10.4000	0.9177	0.1143	0.0111	0.9164	3.3324
	10.4100	0.9186	0.1263	0.0123	0.9174	3.3357
	10.4200	0.9196	0.1320	0.0128	0.9183	3.3391
	10.4300	0.9204	0.1302	0.0126	0.9192	3.3423
	10.4400	0.9213	0.1097	0.0106	0.9201	3.3455
	10.4500	0.9222	0.1027	0.0100	0.9209	3.3486
	10.4600	0.9230	0.1127	0.0109	0.9218	3.3517
	10.4700	0.9239	0.1141	0.0111	0.9227	3.3550
	10.4800	0.9248	0.1032	0.0100	0.9235	3.3582
	10.4900	0.9257	0.0839	0.0081	0.9244	3.3614
	10.5000	0.9267	0.0417	0.0040	0.9254	3.3649
	10.5100	0.9276	0.0189	0.0018	0.9263	3.3683
	10.5200	0.9285	-0.0042	-0.0004	0.9272	3.3717
	10.5300	0.9294	-0.0331	-0.0032	0.9281	3.3748
	10.5400	0.9302	-0.0512	-0.0050	0.9289	3.3777
	10.5500	0.9310	-0.0284	-0.0028	0.9297	3.3807
	10.5600	0.9319	-0.0214	-0.0021	0.9306	3.3838
	10.5700	0.9328	0.0216	0.0021	0.9315	3.3871
	10.5800	0.9337	0.0495	0.0048	0.9324	3.3904
	10.5900	0.9346	0.0313	0.0030	0.9333	3.3938
	10.6000	0.9355	-0.0016	-0.0002	0.9343	3.3972
	10.6100	0.9364	-0.0010	-0.0001	0.9352	3.4004
	10.6200	0.9373	0.0193	0.0019	0.9361	3.4037
	10.6300	0.9382	0.0630	0.0061	0.9370	3.4069
	10.6400	0.9391	0.1023	0.0099	0.9378	3.4101
	10.6500	0.9400	0.1061	0.0103	0.9387	3.4133
	10.6600	0.9408	0.1163	0.0113	0.9395	3.4164
	10.6700	0.9417	0.1241	0.0121	0.9404	3.4195
	10.6800	0.9426	0.1019	0.0099	0.9414	3.4230
	10.6900	0.9436	0.0491	0.0048	0.9423	3.4263
	10.7000	0.9445	0.0117	0.0011	0.9432	3.4296
	10.7100	0.9453	-0.0008	-0.0001	0.9440	3.4327
	10.7200	0.9462	0.0026	0.0003	0.9449	3.4358
	10.7300	0.9470	0.0139	0.0013	0.9458	3.4390
	10.7400	0.9480	0.0387	0.0038	0.9467	3.4424
	10.7500	0.9489	0.0489	0.0048	0.9476	3.4456
	10.7600	0.9497	0.0526	0.0051	0.9484	3.4486
	10.7700	0.9506	0.0517	0.0050	0.9493	3.4518
	10.7800	0.9514	0.0561	0.0054	0.9502	3.4550
	10.7900	0.9523	0.0838	0.0081	0.9511	3.4582
	10.8000	0.9533	0.0842	0.0082	0.9520	3.4616
	10.8100	0.9542	0.0886	0.0086	0.9529	3.4649
	10.8200	0.9550	0.1096	0.0106	0.9538	3.4681
	10.8300	0.9559	0.1187	0.0115	0.9546	3.4713
	10.8400	0.9568	0.1111	0.0108	0.9555	3.4745
	10.8500	0.9576	0.0990	0.0096	0.9564	3.4775
	10.8600	0.9584	0.0950	0.0092	0.9572	3.4805
	10.8700	0.9594	0.0844	0.0082	0.9581	3.4838
	10.8800	0.9603	0.0526	0.0051	0.9590	3.4871
	10.8900	0.9612	0.0163	0.0016	0.9599	3.4904
	10.9000	0.9621	-0.0124	-0.0012	0.9608	3.4936
	10.9100	0.9629	-0.0244	-0.0024	0.9616	3.4967
	10.9200	0.9638	-0.0160	-0.0016	0.9625	3.5000
	10.9300	0.9647	-0.0096	-0.0009	0.9634	3.5032
	10.9400	0.9656	0.0225	0.0022	0.9643	3.5064
	10.9500	0.9664	0.0294	0.0029	0.9651	3.5094
	10.9600	0.9673	0.0370	0.0036	0.9660	3.5125
	10.9700	0.9682	0.0446	0.0043	0.9669	3.5159
	10.9800	0.9691	0.0530	0.0051	0.9679	3.5194
	10.9900	0.9701	0.0794	0.0077	0.9688	3.5227
	11.0000	0.9709	0.0976	0.0095	0.9697	3.5259
	11.0100	0.9718	0.0834	0.0081	0.9705	3.5291
	11.0200	0.9727	0.0756	0.0073	0.9714	3.5322
	11.0300	0.9735	0.0682	0.0066	0.9723	3.5353
	11.0400	0.9744	0.0410	0.0040	0.9731	3.5384
	11.0500	0.9752	0.0421	0.0041	0.9740	3.5415
	11.0600	0.9761	0.0395	0.0038	0.9749	3.5448
	11.0700	0.9770	0.0472	0.0046	0.9757	3.5480
	11.0800	0.9779	0.0488	0.0047	0.9766	3.5512
	11.0900	0.9788	0.0252	0.0024	0.9775	3.5544
	11.1000	0.9797	0.0230	0.0022	0.9784	3.5577
	11.1100	0.9806	0.0643	0.0062	0.9793	3.5608
	11.1200	0.9815	0.1064	0.0103	0.9802	3.5642
	11.1300	0.9824	0.0913	0.0089	0.9811	3.5675
	11.1400	0.9833	0.0592	0.0057	0.9820	3.5707
	11.1500	0.9841	0.0542	0.0053	0.9828	3.5738
	11.1600	0.9850	0.0551	0.0053	0.9837	3.5770
	11.1700	0.9859	0.0642	0.0062	0.9846	3.5803
	11.1800	0.9868	0.0930	0.0090	0.9855	3.5836
	11.1900	0.9877	0.1212	0.0118	0.9864	3.5867
	11.2000	0.9885	0.1003	0.0097	0.9872	3.5898
	11.2100	0.9894	0.0571	0.0055	0.9881	3.5930
	11.2200	0.9903	0.0478	0.0046	0.9890	3.5963
	11.2300	0.9911	0.0389	0.0038	0.9899	3.5994
	11.2400	0.9920	0.0402	0.0039	0.9907	3.6024
	11.2500	0.9929	0.0586	0.0057	0.9916	3.6056
	11.2600	0.9938	0.0747	0.0073	0.9925	3.6089
	11.2700	0.9947	0.0895	0.0087	0.9934	3.6121
	11.2800	0.9955	0.1063	0.0103	0.9943	3.6153
	11.2900	0.9964	0.1212	0.0118	0.9952	3.6186
	11.3000	0.9974	0.1161	0.0113	0.9961	3.6221
	11.3100	0.9983	0.1118	0.0109	0.9970	3.6253
	11.3200	0.9991	0.0796	0.0077	0.9978	3.6283
	11.3300	0.9999	0.0593	0.0058	0.9986	3.6313
	11.3400	1.0008	0.0601	0.0058	0.9995	3.6345
	11.3500	1.0017	0.0716	0.0070	1.0004	3.6377
	11.3600	1.0026	0.0769	0.0075	1.0013	3.6410
	11.3700	1.0035	0.0498	0.0048	1.0022	3.6443
	11.3800	1.0044	0.0278	0.0027	1.0031	3.6476
	11.3900	1.0053	0.0097	0.0009	1.0040	3.6507
	11.4000	1.0061	0.0185	0.0018	1.0049	3.6539
	11.4100	1.0070	0.0255	0.0025	1.0058	3.6571
	11.4200	1.0079	0.0369	0.0036	1.0066	3.6603
	11.4300	1.0088	0.0464	0.0045	1.0075	3.6635
	11.4400	1.0097	0.0562	0.0055	1.0084	3.6668
	11.4500	1.0106	0.0497	0.0048	1.0093	3.6700
	11.4600	1.0115	0.0470	0.0046	1.0102	3.6732
	11.4700	1.0123	0.0681	0.0066	1.0110	3.6763
	11.4800	1.0132	0.0783	0.0076	1.0119	3.6796
	11.4900	1.0141	0.0647	0.0063	1.0128	3.6828
	11.5000	1.0150	0.0481	0.0047	1.0137	3.6860
	11.5100	1.0158	0.0215	0.0021	1.0146	3.6892
	11.5200	1.0167	0.0209	0.0020	1.0154	3.6923
	11.5300	1.0176	0.0202	0.0020	1.0163	3.6955
	11.5400	1.0185	0.0290	0.0028	1.0172	3.6987
	11.5500	1.0194	0.0181	0.0018	1.0181	3.7020
	11.5600	1.0203	0.0221	0.0021	1.0190	3.7052
	11.5700	1.0212	0.0433	0.0042	1.0199	3.7085
	11.5800	1.0221	0.0646	0.0063	1.0208	3.7118
	11.5900	1.0229	0.0768	0.0075	1.0216	3.7149
	11.6000	1.0237	0.1110	0.0108	1.0225	3.7178
	11.6100	1.0246	0.1266	0.0123	1.0233	3.7210
	11.6200	1.0255	0.1183	0.0115	1.0242	3.7243
	11.6300	1.0265	0.0943	0.0092	1.0252	3.7278
	11.6400	1.0274	0.0654	0.0063	1.0261	3.7311
	11.6500	1.0283	0.0301	0.0029	1.0270	3.7343
	11.6600	1.0291	0.0228	0.0022	1.0278	3.7374
	11.6700	1.0299	0.0417	0.0041	1.0287	3.7404
	11.6800	1.0308	0.0691	0.0067	1.0295	3.7436
	11.6900	1.0317	0.0912	0.0089	1.0304	3.7468
	11.7000	1.0326	0.1084	0.0105	1.0313	3.7500
	11.7100	1.0335	0.1022	0.0099	1.0322	3.7534
	11.7200	1.0344	0.0876	0.0085	1.0331	3.7566
	11.7300	1.0353	0.0942	0.0091	1.0340	3.7598
	11.7400	1.0362	0.0767	0.0074	1.0349	3.7632
	11.7500	1.0371	0.0706	0.0069	1.0358	3.7663
	11.7600	1.0379	0.0642	0.0062	1.0366	3.7694
	11.7700	1.0388	0.0700	0.0068	1.0375	3.7725
	11.7800	1.0396	0.0477	0.0046	1.0384	3.7757
	11.7900	1.0405	0.0455	0.0044	1.0393	3.7790
	11.8000	1.0414	0.0516	0.0050	1.0402	3.7823
	11.8100	1.0423	0.0771	0.0075	1.0411	3.7855
	11.8200	1.0432	0.0851	0.0083	1.0419	3.7887
	11.8300	1.0441	0.0505	0.0049	1.0428	3.7918
	11.8400	1.0449	0.0199	0.0019	1.0436	3.7949
	11.8500	1.0458	0.0145	0.0014	1.0445	3.7981
	11.8600	1.0467	0.0363	0.0035	1.0455	3.8015
	11.8700	1.0476	0.0365	0.0035	1.0463	3.8047
	11.8800	1.0485	0.0557	0.0054	1.0472	3.8080
	11.8900	1.0494	0.0410	0.0040	1.0481	3.8112
	11.9000	1.0503	0.0444	0.0043	1.0490	3.8143
	11.9100	1.0512	0.0410	0.0040	1.0499	3.8176
	11.9200	1.0521	0.0500	0.0049	1.0508	3.8208
	11.9300	1.0529	0.0299	0.0029	1.0516	3.8239
	11.9400	1.0537	0.0281	0.0027	1.0525	3.8270
	11.9500	1.0546	0.0744	0.0072	1.0533	3.8301
	11.9600	1.0555	0.0841	0.0082	1.0542	3.8333
	11.9700	1.0564	0.1029	0.0100	1.0551	3.8365
	11.9800	1.0573	0.1411	0.0137	1.0560	3.8399
	11.9900	1.0582	0.1479	0.0144	1.0570	3.8433
	12.0000	1.0591	0.1073	0.0104	1.0578	3.8465
	12.0100	1.0600	0.0742	0.0072	1.0587	3.8496
	12.0200	1.0608	0.0581	0.0056	1.0596	3.8528
	12.0300	1.0617	0.0600	0.0058	1.0604	3.8559
	12.0400	1.0626	0.0416	0.0040	1.0613	3.8591
	12.0500	1.0635	0.0527	0.0051	1.0622	3.8623
	12.0600	1.0644	0.0830	0.0081	1.0631	3.8658
	12.0700	1.0653	0.0934	0.0091	1.0641	3.8691
	12.0800	1.0662	0.0898	0.0087	1.0650	3.8724
	12.0900	1.0671	0.0862	0.0084	1.0658	3.8754
	12.1000	1.0679	0.0838	0.0081	1.0666	3.8784
	12.1100	1.0687	0.0882	0.0086	1.0675	3.8815
	12.1200	1.0697	0.0703	0.0068	1.0684	3.8848
	12.1300	1.0705	0.0556	0.0054	1.0693	3.8881
	12.1400	1.0714	0.0579	0.0056	1.0702	3.8913
	12.1500	1.0724	0.0714	0.0069	1.0711	3.8947
	12.1600	1.0733	0.1113	0.0108	1.0720	3.8980
	12.1700	1.0742	0.1129	0.0110	1.0729	3.9012
	12.1800	1.0750	0.0851	0.0083	1.0738	3.9044
	12.1900	1.0759	0.0677	0.0066	1.0746	3.9075
	12.2000	1.0768	0.0312	0.0030	1.0755	3.9107
	12.2100	1.0776	0.0124	0.0012	1.0763	3.9138
	12.2200	1.0785	0.0464	0.0045	1.0772	3.9170
	12.2300	1.0794	0.0978	0.0095	1.0781	3.9202
	12.2400	1.0803	0.1209	0.0117	1.0790	3.9234
	12.2500	1.0811	0.1346	0.0131	1.0798	3.9265
	12.2600	1.0820	0.1457	0.0141	1.0807	3.9296
	12.2700	1.0829	0.1569	0.0152	1.0816	3.9329
	12.2800	1.0838	0.1193	0.0116	1.0825	3.9361
	12.2900	1.0846	0.0799	0.0078	1.0833	3.9392
	12.3000	1.0855	0.0739	0.0072	1.0842	3.9425
	12.3100	1.0864	0.0695	0.0067	1.0852	3.9459
	12.3200	1.0873	0.0689	0.0067	1.0861	3.9492
	12.3300	1.0883	0.0961	0.0093	1.0870	3.9526
	12.3400	1.0892	0.1038	0.0101	1.0879	3.9559
	12.3500	1.0901	0.0777	0.0075	1.0888	3.9591
	12.3600	1.0910	0.0699	0.0068	1.0897	3.9624
	12.3700	1.0919	0.0817	0.0079	1.0906	3.9657
	12.3800	1.0928	0.0839	0.0081	1.0915	3.9689
	12.3900	1.0937	0.0788	0.0077	1.0924	3.9721
	12.4000	1.0945	0.1129	0.0110	1.0932	3.9752
	12.4100	1.0954	0.1323	0.0128	1.0941	3.9783
	12.4200	1.0962	0.1220	0.0118	1.0950	3.9815
	12.4300	1.0971	0.1251	0.0121	1.0959	3.9847
	12.4400	1.0980	0.1198	0.0116	1.0968	3.9880
	12.4500	1.0989	0.1222	0.0119	1.0976	3.9912
	12.4600	1.0998	0.1197	0.0116	1.0986	3.9946
	12.4700	1.1007	0.0836	0.0081	1.0995	3.9979
	12.4800	1.1017	0.0480	0.0047	1.1004	4.0013
	12.4900	1.1025	0.0328	0.0032	1.1013	4.0044
	12.5000	1.1034	0.0216	0.0021	1.1021	4.0075
	12.5100	1.1043	0.0150	0.0015	1.1030	4.0107
	12.5200	1.1051	0.0299	0.0029	1.1038	4.0137
	12.5300	1.1060	0.0650	0.0063	1.1047	4.0169
	12.5400	1.1068	0.0876	0.0085	1.1056	4.0200
	12.5500	1.1077	0.1106	0.0107	1.1065	4.0233
	12.5600	1.1086	0.0985	0.0096	1.1073	4.0265
	12.5700	1.1095	0.0858	0.0083	1.1082	4.0296
	12.5800	1.1104	0.0996	0.0097	1.1091	4.0328
	12.5900	1.1112	0.1150	0.0112	1.1099	4.0360
	12.6000	1.1121	0.1027	0.0100	1.1108	4.0391
	12.6100	1.1130	0.0986	0.0096	1.1117	4.0424
	12.6200	1.1139	0.0861	0.0084	1.1126	4.0457
	12.6300	1.1148	0.0738	0.0072	1.1135	4.0489
	12.6400	1.1157	0.0611	0.0059	1.1144	4.0521
	12.6500	1.1165	0.0664	0.0065	1.1153	4.0553
	12.6600	1.1174	0.0763	0.0074	1.1161	4.0585
	12.6700	1.1183	0.0653	0.0063	1.1171	4.0619
	12.6800	1.1192	0.0359	0.0035	1.1180	4.0651
	12.6900	1.1201	0.0207	0.0020	1.1188	4.0682
	12.7000	1.1210	0.0069	0.0007	1.1197	4.0714
	12.7100	1.1219	0.0401	0.0039	1.1206	4.0747
	12.7200	1.1227	0.0668	0.0065	1.1214	4.0778
	12.7300	1.1236	0.0949	0.0092	1.1223	4.0809
	12.7400	1.1245	0.0897	0.0087	1.1232	4.0842
	12.7500	1.1253	0.0751	0.0073	1.1241	4.0873
	12.7600	1.1262	0.0593	0.0058	1.1249	4.0905
	12.7700	1.1272	0.0668	0.0065	1.1259	4.0940
	12.7800	1.1281	0.0792	0.0077	1.1268	4.0972
	12.7900	1.1289	0.0827	0.0080	1.1277	4.1004
	12.8000	1.1298	0.0614	0.0060	1.1286	4.1037
	12.8100	1.1307	0.0584	0.0057	1.1294	4.1069
	12.8200	1.1316	0.0492	0.0048	1.1303	4.1100
	12.8300	1.1324	0.0183	0.0018	1.1312	4.1132
	12.8400	1.1333	0.0091	0.0009	1.1320	4.1162
	12.8500	1.1342	0.0319	0.0031	1.1329	4.1195
	12.8600	1.1351	0.0606	0.0059	1.1338	4.1228
	12.8700	1.1360	0.0869	0.0084	1.1348	4.1262
	12.8800	1.1369	0.1380	0.0134	1.1356	4.1294
	12.8900	1.1377	0.1481	0.0144	1.1365	4.1324
	12.9000	1.1386	0.1319	0.0128	1.1373	4.1356
	12.9100	1.1395	0.1217	0.0118	1.1382	4.1387
	12.9200	1.1403	0.1319	0.0128	1.1391	4.1418
	12.9300	1.1412	0.1326	0.0129	1.1399	4.1451
	12.9400	1.1421	0.1416	0.0137	1.1408	4.1483
	12.9500	1.1430	0.1338	0.0130	1.1417	4.1515
	12.9600	1.1439	0.1220	0.0118	1.1426	4.1548
	12.9700	1.1448	0.1054	0.0102	1.1436	4.1583
	12.9800	1.1458	0.0917	0.0089	1.1445	4.1616
	12.9900	1.1467	0.0753	0.0073	1.1454	4.1649
	13.0000	1.1475	0.0574	0.0056	1.1463	4.1680
	13.0100	1.1483	0.0782	0.0076	1.1471	4.1710
	13.0200	1.1492	0.0819	0.0079	1.1479	4.1739
	13.0300	1.1501	0.0748	0.0073	1.1488	4.1772
	13.0400	1.1510	0.0999	0.0097	1.1497	4.1805
	13.0500	1.1519	0.1129	0.0110	1.1506	4.1838
	13.0600	1.1527	0.1292	0.0125	1.1514	4.1869
	13.0700	1.1536	0.1333	0.0129	1.1523	4.1901
	13.0800	1.1545	0.0951	0.0092	1.1532	4.1934
	13.0900	1.1554	0.0668	0.0065	1.1541	4.1967
	13.1000	1.1563	0.0426	0.0041	1.1550	4.1999
	13.1100	1.1572	0.0370	0.0036	1.1559	4.2032
	13.1200	1.1581	0.0502	0.0049	1.1568	4.2064
	13.1300	1.1589	0.0510	0.0049	1.1576	4.2094
	13.1400	1.1598	0.0590	0.0057	1.1585	4.2126
	13.1500	1.1607	0.0707	0.0069	1.1594	4.2159
	13.1600	1.1616	0.0723	0.0070	1.1603	4.2191
	13.1700	1.1624	0.0740	0.0072	1.1612	4.2222
	13.1800	1.1633	0.0711	0.0069	1.1621	4.2255
	13.1900	1.1642	0.0882	0.0086	1.1630	4.2288
	13.2000	1.1652	0.1046	0.0101	1.1639	4.2321
	13.2100	1.1661	0.1027	0.0100	1.1648	4.2354
	13.2200	1.1669	0.0749	0.0073	1.1656	4.2385
	13.2300	1.1678	0.0799	0.0078	1.1665	4.2416
	13.2400	1.1687	0.0812	0.0079	1.1674	4.2449
	13.2500	1.1696	0.0844	0.0082	1.1683	4.2482
	13.2600	1.1704	0.0811	0.0079	1.1692	4.2513
	13.2700	1.1713	0.0907	0.0088	1.1701	4.2546
	13.2800	1.1722	0.1072	0.0104	1.1709	4.2578
	13.2900	1.1731	0.1350	0.0131	1.1718	4.2609
	13.3000	1.1740	0.1471	0.0143	1.1727	4.2643
	13.3100	1.1749	0.1286	0.0125	1.1736	4.2676
	13.3200	1.1758	0.1306	0.0127	1.1745	4.2707
	13.3300	1.1766	0.1556	0.0151	1.1753	4.2738
	13.3400	1.1774	0.1214	0.0118	1.1762	4.2768
	13.3500	1.1783	0.0851	0.0083	1.1770	4.2799
	13.3600	1.1792	0.0524	0.0051	1.1779	4.2832
	13.3700	1.1801	0.0716	0.0070	1.1789	4.2865
	13.3800	1.1810	0.0818	0.0079	1.1797	4.2897
	13.3900	1.1819	0.0896	0.0087	1.1806	4.2929
	13.4000	1.1828	0.0718	0.0070	1.1815	4.2962
	13.4100	1.1837	0.0635	0.0062	1.1824	4.2994
	13.4200	1.1846	0.0881	0.0086	1.1833	4.3027
	13.4300	1.1855	0.0984	0.0096	1.1842	4.3059
	13.4400	1.1863	0.1022	0.0099	1.1851	4.3091
	13.4500	1.1872	0.1049	0.0102	1.1859	4.3123
	13.4600	1.1881	0.1173	0.0114	1.1868	4.3155
	13.4700	1.1890	0.1441	0.0140	1.1877	4.3186
	13.4800	1.1899	0.1355	0.0132	1.1886	4.3220
	13.4900	1.1908	0.1131	0.0110	1.1895	4.3253
	13.5000	1.1916	0.1036	0.0101	1.1904	4.3284
	13.5100	1.1925	0.0893	0.0087	1.1912	4.3315
	13.5200	1.1934	0.0772	0.0075	1.1921	4.3347
	13.5300	1.1942	0.0970	0.0094	1.1930	4.3378
	13.5400	1.1951	0.1145	0.0111	1.1938	4.3410
	13.5500	1.1960	0.1332	0.0129	1.1947	4.3442
	13.5600	1.1968	0.1413	0.0137	1.1956	4.3473
	13.5700	1.1977	0.1434	0.0139	1.1965	4.3506
	13.5800	1.1987	0.1162	0.0113	1.1974	4.3540
	13.5900	1.1996	0.1051	0.0102	1.1983	4.3573
	13.6000	1.2005	0.1339	0.0130	1.1992	4.3605
	13.6100	1.2013	0.1516	0.0147	1.2000	4.3635
	13.6200	1.2022	0.1315	0.0128	1.2009	4.3666
	13.6300	1.2030	0.1326	0.0129	1.2018	4.3698
	13.6400	1.2040	0.1180	0.0115	1.2027	4.3732
	13.6500	1.2049	0.0938	0.0091	1.2036	4.3765
	13.6600	1.2057	0.0747	0.0072	1.2045	4.3796
	13.6700	1.2066	0.0807	0.0078	1.2054	4.3829
	13.6800	1.2075	0.0908	0.0088	1.2062	4.3861
	13.6900	1.2084	0.1038	0.0101	1.2071	4.3893
	13.7000	1.2093	0.0915	0.0089	1.2080	4.3926
	13.7100	1.2102	0.1052	0.0102	1.2089	4.3957
	13.7200	1.2110	0.1446	0.0140	1.2097	4.3988
	13.7300	1.2119	0.1875	0.0182	1.2106	4.4019
	13.7400	1.2128	0.1789	0.0174	1.2115	4.4052
	13.7500	1.2137	0.1683	0.0163	1.2124	4.4085
	13.7600	1.2145	0.1250	0.0121	1.2133	4.4117
	13.7700	1.2155	0.0931	0.0090	1.2142	4.4151
	13.7800	1.2164	0.0779	0.0076	1.2152	4.4185
	13.7900	1.2174	0.0942	0.0091	1.2161	4.4219
	13.8000	1.2183	0.1036	0.0101	1.2170	4.4252
	13.8100	1.2191	0.0978	0.0095	1.2178	4.4283
	13.8200	1.2199	0.0756	0.0073	1.2187	4.4313
	13.8300	1.2208	0.0600	0.0058	1.2195	4.4345
	13.8400	1.2217	0.0494	0.0048	1.2204	4.4377
	13.8500	1.2226	0.0485	0.0047	1.2213	4.4409
	13.8600	1.2234	0.0310	0.0030	1.2222	4.4440
	13.8700	1.2244	0.0545	0.0053	1.2231	4.4473
	13.8800	1.2252	0.0799	0.0078	1.2240	4.4506
	13.8900	1.2261	0.0984	0.0095	1.2248	4.4537
	13.9000	1.2270	0.1200	0.0117	1.2257	4.4569
	13.9100	1.2278	0.1152	0.0112	1.2265	4.4599
	13.9200	1.2287	0.0862	0.0084	1.2274	4.4632
	13.9300	1.2296	0.0912	0.0089	1.2283	4.4663
	13.9400	1.2305	0.0771	0.0075	1.2292	4.4696
	13.9500	1.2314	0.0555	0.0054	1.2301	4.4728
	13.9600	1.2322	0.0436	0.0042	1.2310	4.4761
	13.9700	1.2331	0.0578	0.0056	1.2318	4.4792
	13.9800	1.2340	0.0866	0.0084	1.2327	4.4824
	13.9900	1.2349	0.0989	0.0096	1.2336	4.4855
	14.0000	1.2358	0.1125	0.0109	1.2345	4.4888
	14.0100	1.2366	0.1090	0.0106	1.2354	4.4920
	14.0200	1.2376	0.1193	0.0116	1.2363	4.4953
	14.0300	1.2384	0.1472	0.0143	1.2371	4.4985
	14.0400	1.2393	0.1190	0.0116	1.2380	4.5016
	14.0500	1.2402	0.1017	0.0099	1.2389	4.5048
	14.0600	1.2411	0.0786	0.0076	1.2398	4.5081
	14.0700	1.2420	0.0636	0.0062	1.2407	4.5114
	14.0800	1.2428	0.0916	0.0089	1.2416	4.5145
	14.0900	1.2437	0.1378	0.0134	1.2425	4.5178
	14.1000	1.2446	0.1566	0.0152	1.2434	4.5211
	14.1100	1.2455	0.1581	0.0153	1.2443	4.5244
	14.1200	1.2464	0.1402	0.0136	1.2451	4.5275
	14.1300	1.2472	0.1029	0.0100	1.2460	4.5306
	14.1400	1.2482	0.0959	0.0093	1.2469	4.5339
	14.1500	1.2491	0.0660	0.0064	1.2478	4.5373
	14.1600	1.2500	0.0624	0.0061	1.2487	4.5406
	14.1700	1.2509	0.0516	0.0050	1.2496	4.5438
	14.1800	1.2518	0.0279	0.0027	1.2505	4.5472
	14.1900	1.2527	0.0489	0.0047	1.2514	4.5503
	14.2000	1.2535	0.0617	0.0060	1.2522	4.5533
	14.2100	1.2544	0.0669	0.0065	1.2531	4.5565
	14.2200	1.2552	0.0726	0.0070	1.2540	4.5596
	14.2300	1.2561	0.0970	0.0094	1.2548	4.5629
	14.2400	1.2570	0.1074	0.0104	1.2557	4.5660
	14.2500	1.2578	0.1182	0.0115	1.2566	4.5691
	14.2600	1.2587	0.0928	0.0090	1.2575	4.5724
	14.2700	1.2597	0.0756	0.0073	1.2584	4.5758
	14.2800	1.2606	0.0895	0.0087	1.2593	4.5792
	14.2900	1.2615	0.0909	0.0088	1.2602	4.5823
	14.3000	1.2623	0.0912	0.0089	1.2611	4.5854
	14.3100	1.2632	0.1171	0.0114	1.2619	4.5886
	14.3200	1.2641	0.1426	0.0138	1.2628	4.5918
	14.3300	1.2650	0.1500	0.0146	1.2637	4.5950
	14.3400	1.2658	0.1583	0.0154	1.2646	4.5982
	14.3500	1.2667	0.1656	0.0161	1.2654	4.6014
	14.3600	1.2676	0.1180	0.0115	1.2663	4.6047
	14.3700	1.2685	0.0598	0.0058	1.2672	4.6079
	14.3800	1.2694	0.0324	0.0031	1.2681	4.6110
	14.3900	1.2702	0.0319	0.0031	1.2690	4.6142
	14.4000	1.2711	0.0686	0.0067	1.2699	4.6175
	14.4100	1.2720	0.0793	0.0077	1.2708	4.6207
	14.4200	1.2730	0.0613	0.0059	1.2717	4.6241
	14.4300	1.2738	0.0639	0.0062	1.2726	4.6273
	14.4400	1.2747	0.0640	0.0062	1.2735	4.6305
	14.4500	1.2756	0.0573	0.0056	1.2743	4.6337
	14.4600	1.2765	0.0851	0.0083	1.2752	4.6368
	14.4700	1.2773	0.1161	0.0113	1.2760	4.6398
	14.4800	1.2781	0.1102	0.0107	1.2769	4.6430
	14.4900	1.2791	0.1191	0.0116	1.2778	4.6464
	14.5000	1.2800	0.1015	0.0099	1.2787	4.6497
	14.5100	1.2809	0.0759	0.0074	1.2796	4.6530
	14.5200	1.2818	0.0248	0.0024	1.2805	4.6561
	14.5300	1.2826	0.0099	0.0010	1.2813	4.6592
	14.5400	1.2835	0.0065	0.0006	1.2822	4.6625
	14.5500	1.2844	0.0419	0.0041	1.2831	4.6657
	14.5600	1.2853	0.0896	0.0087	1.2840	4.6689
	14.5700	1.2862	0.0964	0.0094	1.2849	4.6721
	14.5800	1.2871	0.0946	0.0092	1.2858	4.6754
	14.5900	1.2880	0.0923	0.0090	1.2867	4.6786
	14.6000	1.2888	0.1168	0.0113	1.2875	4.6817
	14.6100	1.2897	0.1386	0.0134	1.2884	4.6849
	14.6200	1.2905	0.1614	0.0157	1.2893	4.6880
	14.6300	1.2914	0.1609	0.0156	1.2901	4.6912
	14.6400	1.2923	0.1515	0.0147	1.2910	4.6944
	14.6500	1.2931	0.1602	0.0155	1.2919	4.6975
	14.6600	1.2940	0.1797	0.0174	1.2927	4.7006
	14.6700	1.2950	0.1578	0.0153	1.2937	4.7043
	14.6800	1.2959	0.1512	0.0147	1.2947	4.7077
	14.6900	1.2968	0.1633	0.0158	1.2955	4.7109
	14.7000	1.2977	0.1544	0.0150	1.2964	4.7140
	14.7028	1.2979	0.1416	0.0137	1.2966	4.7148
	14.7030	1.2979	0.1414	0.0137	1.2967	4.7149
	14.7130	1.2988	0.1090	0.0106	1.2975	4.7180
	14.7230	1.2996	0.0937	0.0091	1.2983	4.7208
	14.7330	1.3001	0.0939	0.0091	1.2988	4.7228
	14.7430	1.3003	0.1109	0.0108	1.2990	4.7234
	14.7530	1.3000	0.1175	0.0114	1.2988	4.7226
	14.7630	1.2994	0.1352	0.0131	1.2981	4.7202
	14.7730	1.2984	0.1435	0.0139	1.2972	4.7168
	14.7830	1.2973	0.1540	0.0149	1.2960	4.7126
	14.7930	1.2961	0.1612	0.0156	1.2948	4.7083
	14.8030	1.2950	0.1689	0.0164	1.2937	4.7041
	14.8130	1.2939	0.1750	0.0170	1.2926	4.7001
	14.8230	1.2929	0.1818	0.0177	1.2916	4.6965
	14.8330	1.2919	0.1812	0.0176	1.2906	4.6930
	14.8430	1.2910	0.1633	0.0159	1.2897	4.6897
	14.8530	1.2901	0.1340	0.0130	1.2888	4.6863
	14.8630	1.2892	0.1169	0.0113	1.2879	4.6830
	14.8730	1.2883	0.1232	0.0120	1.2870	4.6798
	14.8830	1.2874	0.1317	0.0128	1.2861	4.6766
	14.8930	1.2865	0.1533	0.0149	1.2853	4.6735
	14.9030	1.2856	0.1471	0.0143	1.2844	4.6702
	14.9130	1.2847	0.1319	0.0128	1.2835	4.6669
	14.9230	1.2839	0.1085	0.0105	1.2826	4.6638
	14.9330	1.2830	0.0855	0.0083	1.2817	4.6607
	14.9430	1.2821	0.0615	0.0060	1.2809	4.6575
	14.9530	1.2813	0.0747	0.0073	1.2800	4.6543
	14.9630	1.2803	0.0851	0.0083	1.2791	4.6510
	14.9730	1.2794	0.0764	0.0074	1.2782	4.6477
	14.9830	1.2786	0.0692	0.0067	1.2773	4.6445
	14.9930	1.2777	0.0659	0.0064	1.2764	4.6413
	15.0030	1.2767	0.0723	0.0070	1.2755	4.6378
	15.0130	1.2758	0.1155	0.0112	1.2745	4.6345
	15.0230	1.2749	0.1439	0.0140	1.2737	4.6313
	15.0330	1.2740	0.1724	0.0167	1.2727	4.6279
	15.0430	1.2731	0.1456	0.0141	1.2719	4.6247
	15.0530	1.2722	0.1267	0.0123	1.2710	4.6215
	15.0630	1.2713	0.1163	0.0113	1.2700	4.6181
	15.0730	1.2704	0.0964	0.0094	1.2692	4.6149
	15.0830	1.2695	0.0787	0.0076	1.2683	4.6116
	15.0930	1.2687	0.1041	0.0101	1.2674	4.6084
	15.1030	1.2678	0.1216	0.0118	1.2665	4.6052
	15.1130	1.2669	0.1156	0.0112	1.2656	4.6021
	15.1230	1.2660	0.0981	0.0095	1.2648	4.5989
	15.1330	1.2651	0.0902	0.0088	1.2639	4.5956
	15.1430	1.2643	0.0760	0.0074	1.2630	4.5925
	15.1530	1.2633	0.0904	0.0088	1.2621	4.5891
	15.1630	1.2624	0.1174	0.0114	1.2611	4.5856
	15.1730	1.2615	0.1240	0.0120	1.2602	4.5823
	15.1830	1.2606	0.1366	0.0133	1.2593	4.5790
	15.1930	1.2597	0.1490	0.0145	1.2584	4.5759
	15.2030	1.2588	0.1795	0.0174	1.2576	4.5728
	15.2130	1.2580	0.1765	0.0171	1.2567	4.5696
	15.2230	1.2570	0.1596	0.0155	1.2558	4.5662
	15.2330	1.2561	0.1292	0.0125	1.2548	4.5628
	15.2430	1.2552	0.0874	0.0085	1.2540	4.5596
	15.2530	1.2543	0.0518	0.0050	1.2531	4.5564
	15.2630	1.2534	0.0369	0.0036	1.2522	4.5531
	15.2730	1.2526	0.0806	0.0078	1.2513	4.5499
	15.2830	1.2517	0.0712	0.0069	1.2504	4.5467
	15.2930	1.2508	0.0675	0.0066	1.2495	4.5434
	15.3030	1.2498	0.0679	0.0066	1.2485	4.5399
	15.3130	1.2489	0.0914	0.0089	1.2477	4.5367
	15.3230	1.2481	0.1155	0.0112	1.2468	4.5335
	15.3330	1.2472	0.1292	0.0125	1.2459	4.5304
	15.3430	1.2463	0.1017	0.0099	1.2450	4.5272
	15.3530	1.2454	0.0981	0.0095	1.2441	4.5238
	15.3630	1.2445	0.0941	0.0091	1.2432	4.5206
	15.3730	1.2436	0.1087	0.0106	1.2423	4.5174
	15.3830	1.2427	0.1230	0.0119	1.2415	4.5142
	15.3930	1.2418	0.1153	0.0112	1.2406	4.5109
	15.4030	1.2410	0.1156	0.0112	1.2397	4.5077
	15.4130	1.2401	0.1284	0.0125	1.2388	4.5046
	15.4230	1.2392	0.1102	0.0107	1.2379	4.5013
	15.4330	1.2383	0.0791	0.0077	1.2370	4.4979
	15.4430	1.2373	0.0772	0.0075	1.2361	4.4946
	15.4530	1.2365	0.0695	0.0067	1.2352	4.4914
	15.4630	1.2356	0.0747	0.0073	1.2343	4.4882
	15.4730	1.2347	0.0673	0.0065	1.2334	4.4850
	15.4830	1.2338	0.0646	0.0063	1.2326	4.4818
	15.4930	1.2329	0.0828	0.0080	1.2316	4.4783
	15.5030	1.2320	0.1010	0.0098	1.2307	4.4751
	15.5130	1.2311	0.1132	0.0110	1.2298	4.4719
	15.5230	1.2302	0.0933	0.0091	1.2289	4.4686
	15.5330	1.2293	0.0815	0.0079	1.2280	4.4653
	15.5430	1.2284	0.1000	0.0097	1.2271	4.4621
	15.5530	1.2275	0.0994	0.0097	1.2262	4.4589
	15.5630	1.2266	0.1298	0.0126	1.2254	4.4556
	15.5730	1.2257	0.1763	0.0171	1.2245	4.4524
	15.5830	1.2249	0.1703	0.0165	1.2236	4.4492
	15.5930	1.2240	0.1542	0.0150	1.2228	4.4462
	15.6030	1.2231	0.1483	0.0144	1.2219	4.4430
	15.6130	1.2222	0.1334	0.0129	1.2209	4.4396
	15.6230	1.2213	0.1031	0.0100	1.2200	4.4362
	15.6330	1.2204	0.0759	0.0074	1.2191	4.4330
	15.6430	1.2195	0.0779	0.0076	1.2183	4.4298
	15.6530	1.2186	0.0702	0.0068	1.2174	4.4266
	15.6630	1.2178	0.0687	0.0067	1.2165	4.4234
	15.6730	1.2169	0.0787	0.0076	1.2156	4.4201
	15.6830	1.2160	0.0531	0.0052	1.2147	4.4168
	15.6930	1.2151	0.0444	0.0043	1.2138	4.4136
	15.7030	1.2142	0.0706	0.0069	1.2129	4.4103
	15.7130	1.2133	0.0827	0.0080	1.2120	4.4070
	15.7230	1.2124	0.0788	0.0076	1.2112	4.4040
	15.7330	1.2116	0.0829	0.0080	1.2103	4.4009
	15.7430	1.2107	0.0873	0.0085	1.2094	4.3977
	15.7530	1.2098	0.0789	0.0077	1.2085	4.3945
	15.7630	1.2089	0.0780	0.0076	1.2076	4.3912
	15.7730	1.2080	0.0764	0.0074	1.2067	4.3878
	15.7830	1.2071	0.0887	0.0086	1.2058	4.3845
	15.7930	1.2062	0.0903	0.0088	1.2049	4.3812
	15.8030	1.2053	0.0807	0.0078	1.2040	4.3781
	15.8130	1.2044	0.0902	0.0088	1.2031	4.3748
	15.8230	1.2035	0.1104	0.0107	1.2022	4.3714
	15.8330	1.2026	0.1223	0.0119	1.2013	4.3681
	15.8430	1.2017	0.1338	0.0130	1.2004	4.3648
	15.8530	1.2008	0.1343	0.0130	1.1995	4.3617
	15.8630	1.1999	0.1220	0.0118	1.1987	4.3586
	15.8730	1.1991	0.1045	0.0101	1.1978	4.3554
	15.8830	1.1982	0.1124	0.0109	1.1969	4.3523
	15.8930	1.1973	0.1133	0.0110	1.1961	4.3491
	15.9030	1.1964	0.1192	0.0116	1.1951	4.3457
	15.9130	1.1955	0.1080	0.0105	1.1942	4.3424
	15.9230	1.1946	0.1068	0.0104	1.1933	4.3392
	15.9330	1.1937	0.1163	0.0113	1.1924	4.3359
	15.9430	1.1928	0.1317	0.0128	1.1916	4.3328
	15.9530	1.1919	0.1295	0.0126	1.1906	4.3294
	15.9630	1.1910	0.1187	0.0115	1.1897	4.3261
	15.9730	1.1902	0.0990	0.0096	1.1889	4.3230
	15.9830	1.1893	0.1027	0.0100	1.1880	4.3199
	15.9930	1.1884	0.1035	0.0100	1.1871	4.3167
	16.0030	1.1875	0.0791	0.0077	1.1862	4.3134
	16.0130	1.1866	0.0860	0.0083	1.1854	4.3102
	16.0230	1.1857	0.0889	0.0086	1.1845	4.3070
	16.0330	1.1848	0.0862	0.0084	1.1836	4.3037
	16.0430	1.1839	0.0842	0.0082	1.1826	4.3002
	16.0530	1.1829	0.0759	0.0074	1.1817	4.2968
	16.0630	1.1821	0.0684	0.0066	1.1808	4.2936
	16.0730	1.1812	0.0812	0.0079	1.1799	4.2905
	16.0830	1.1804	0.0626	0.0061	1.1791	4.2874
	16.0930	1.1795	0.0836	0.0081	1.1782	4.2842
	16.1030	1.1786	0.0990	0.0096	1.1773	4.2810
	16.1130	1.1777	0.1026	0.0100	1.1765	4.2779
	16.1230	1.1768	0.1014	0.0098	1.1755	4.2745
	16.1330	1.1759	0.0908	0.0088	1.1747	4.2713
	16.1430	1.1751	0.0627	0.0061	1.1738	4.2681
	16.1530	1.1742	0.0406	0.0039	1.1729	4.2649
	16.1630	1.1733	0.0320	0.0031	1.1720	4.2617
	16.1730	1.1724	0.0545	0.0053	1.1711	4.2584
	16.1830	1.1715	0.0764	0.0074	1.1702	4.2552
	16.1930	1.1707	0.0853	0.0083	1.1694	4.2521
	16.2030	1.1698	0.0965	0.0094	1.1685	4.2489
	16.2130	1.1688	0.1071	0.0104	1.1676	4.2454
	16.2230	1.1679	0.0835	0.0081	1.1667	4.2422
	16.2330	1.1670	0.0859	0.0083	1.1658	4.2389
	16.2430	1.1662	0.0908	0.0088	1.1649	4.2358
	16.2530	1.1653	0.1064	0.0103	1.1640	4.2327
	16.2630	1.1645	0.1131	0.0110	1.1632	4.2296
	16.2730	1.1636	0.1252	0.0121	1.1623	4.2265
	16.2830	1.1627	0.1266	0.0123	1.1615	4.2233
	16.2930	1.1618	0.1159	0.0112	1.1605	4.2200
	16.3030	1.1609	0.0837	0.0081	1.1596	4.2166
	16.3130	1.1600	0.0781	0.0076	1.1587	4.2134
	16.3230	1.1591	0.0713	0.0069	1.1578	4.2101
	16.3330	1.1582	0.0517	0.0050	1.1569	4.2068
	16.3430	1.1573	0.0496	0.0048	1.1560	4.2036
	16.3530	1.1564	0.0579	0.0056	1.1551	4.2002
	16.3630	1.1555	0.0751	0.0073	1.1542	4.1968
	16.3730	1.1546	0.1237	0.0120	1.1533	4.1936
	16.3830	1.1537	0.1531	0.0149	1.1525	4.1906
	16.3930	1.1529	0.1549	0.0150	1.1516	4.1875
	16.4030	1.1520	0.1321	0.0128	1.1507	4.1842
	16.4130	1.1511	0.1348	0.0131	1.1498	4.1808
	16.4230	1.1502	0.1372	0.0133	1.1489	4.1776
	16.4330	1.1493	0.1381	0.0134	1.1480	4.1744
	16.4430	1.1484	0.1339	0.0130	1.1471	4.1712
	16.4530	1.1475	0.1210	0.0117	1.1462	4.1679
	16.4630	1.1467	0.0894	0.0087	1.1454	4.1648
	16.4730	1.1458	0.0798	0.0077	1.1445	4.1618
	16.4830	1.1449	0.0630	0.0061	1.1437	4.1586
	16.4930	1.1440	0.0730	0.0071	1.1427	4.1551
	16.5030	1.1431	0.0946	0.0092	1.1418	4.1518
	16.5130	1.1422	0.1003	0.0097	1.1409	4.1485
	16.5230	1.1413	0.0925	0.0090	1.1400	4.1452
	16.5330	1.1404	0.0959	0.0093	1.1391	4.1421
	16.5430	1.1396	0.1328	0.0129	1.1383	4.1391
	16.5530	1.1387	0.1542	0.0150	1.1374	4.1359
	16.5630	1.1378	0.1531	0.0149	1.1365	4.1327
	16.5730	1.1369	0.1554	0.0151	1.1357	4.1295
	16.5830	1.1360	0.1401	0.0136	1.1348	4.1262
	16.5930	1.1352	0.1100	0.0107	1.1339	4.1230
	16.6030	1.1343	0.1120	0.0109	1.1330	4.1198
	16.6130	1.1334	0.0967	0.0094	1.1321	4.1165
	16.6230	1.1325	0.0926	0.0090	1.1312	4.1133
	16.6330	1.1316	0.0717	0.0070	1.1303	4.1100
	16.6430	1.1307	0.0455	0.0044	1.1294	4.1068
	16.6530	1.1298	0.0315	0.0031	1.1285	4.1036
	16.6630	1.1289	0.0223	0.0022	1.1276	4.1003
	16.6730	1.1280	0.0300	0.0029	1.1268	4.0971
	16.6830	1.1271	0.0566	0.0055	1.1258	4.0938
	16.6930	1.1262	0.0956	0.0093	1.1250	4.0906
	16.7030	1.1253	0.0964	0.0094	1.1241	4.0873
	16.7130	1.1245	0.1065	0.0103	1.1232	4.0842
	16.7230	1.1236	0.1128	0.0109	1.1223	4.0808
	16.7330	1.1226	0.1170	0.0114	1.1213	4.0774
	16.7430	1.1217	0.0962	0.0093	1.1204	4.0741
	16.7530	1.1208	0.0885	0.0086	1.1195	4.0709
	16.7630	1.1200	0.1155	0.0112	1.1187	4.0679
	16.7730	1.1192	0.1373	0.0133	1.1179	4.0649
	16.7830	1.1183	0.1482	0.0144	1.1170	4.0617
	16.7930	1.1174	0.1329	0.0129	1.1161	4.0584
	16.8030	1.1165	0.1060	0.0103	1.1152	4.0551
	16.8130	1.1156	0.0923	0.0090	1.1143	4.0519
	16.8230	1.1147	0.1004	0.0097	1.1134	4.0486
	16.8330	1.1138	0.0666	0.0065	1.1126	4.0455
	16.8430	1.1130	0.0375	0.0036	1.1117	4.0425
	16.8530	1.1121	0.0474	0.0046	1.1109	4.0393
	16.8630	1.1112	0.0669	0.0065	1.1100	4.0360
	16.8730	1.1103	0.0933	0.0091	1.1091	4.0328
	16.8830	1.1094	0.1140	0.0111	1.1082	4.0295
	16.8930	1.1085	0.1229	0.0119	1.1072	4.0261
	16.9030	1.1076	0.1361	0.0132	1.1063	4.0228
	16.9130	1.1068	0.1429	0.0139	1.1055	4.0197
	16.9230	1.1059	0.1191	0.0116	1.1046	4.0166
	16.9330	1.1051	0.0910	0.0088	1.1038	4.0136
	16.9430	1.1042	0.0719	0.0070	1.1029	4.0104
	16.9530	1.1033	0.0473	0.0046	1.1020	4.0072
	16.9630	1.1024	0.0440	0.0043	1.1011	4.0038
	16.9730	1.1014	0.0569	0.0055	1.1002	4.0004
	16.9830	1.1005	0.0955	0.0093	1.0993	3.9971
	16.9930	1.0997	0.0940	0.0091	1.0984	3.9940
	17.0030	1.0988	0.0630	0.0061	1.0975	3.9908
	17.0130	1.0979	0.0794	0.0077	1.0966	3.9875
	17.0230	1.0970	0.0926	0.0090	1.0957	3.9841
	17.0330	1.0961	0.0800	0.0078	1.0948	3.9808
	17.0430	1.0952	0.0643	0.0062	1.0940	3.9779
	17.0530	1.0944	0.0639	0.0062	1.0931	3.9748
	17.0630	1.0935	0.0593	0.0058	1.0922	3.9715
	17.0730	1.0926	0.0388	0.0038	1.0913	3.9683
	17.0830	1.0918	0.0338	0.0033	1.0905	3.9652
	17.0930	1.0909	0.0584	0.0057	1.0896	3.9620
	17.1030	1.0900	0.0682	0.0066	1.0887	3.9587
	17.1130	1.0891	0.1029	0.0100	1.0878	3.9555
	17.1230	1.0882	0.1129	0.0110	1.0869	3.9522
	17.1330	1.0873	0.0997	0.0097	1.0860	3.9489
	17.1430	1.0864	0.0968	0.0094	1.0851	3.9456
	17.1530	1.0855	0.0981	0.0095	1.0842	3.9425
	17.1630	1.0847	0.1060	0.0103	1.0834	3.9394
	17.1730	1.0838	0.0943	0.0092	1.0825	3.9362
	17.1830	1.0829	0.0871	0.0085	1.0816	3.9329
	17.1930	1.0819	0.0878	0.0085	1.0807	3.9295
	17.2030	1.0810	0.0885	0.0086	1.0798	3.9262
	17.2130	1.0802	0.1101	0.0107	1.0789	3.9230
	17.2230	1.0793	0.0979	0.0095	1.0780	3.9200
	17.2330	1.0785	0.0826	0.0080	1.0772	3.9168
	17.2430	1.0776	0.0861	0.0084	1.0763	3.9136
	17.2530	1.0767	0.0736	0.0071	1.0754	3.9104
	17.2630	1.0758	0.0547	0.0053	1.0745	3.9071
	17.2730	1.0749	0.0562	0.0055	1.0736	3.9039
	17.2830	1.0740	0.0665	0.0065	1.0727	3.9007
	17.2930	1.0731	0.0868	0.0084	1.0718	3.8974
	17.3030	1.0723	0.1011	0.0098	1.0710	3.8944
	17.3130	1.0714	0.1000	0.0097	1.0701	3.8912
	17.3230	1.0705	0.0961	0.0093	1.0692	3.8879
	17.3330	1.0696	0.0890	0.0086	1.0683	3.8845
	17.3430	1.0687	0.0603	0.0059	1.0674	3.8813
	17.3530	1.0678	0.0400	0.0039	1.0665	3.8781
	17.3630	1.0669	0.0403	0.0039	1.0656	3.8749
	17.3730	1.0660	0.0482	0.0047	1.0648	3.8717
	17.3830	1.0651	0.0759	0.0074	1.0639	3.8684
	17.3930	1.0642	0.0831	0.0081	1.0630	3.8652
	17.4030	1.0634	0.0797	0.0077	1.0621	3.8621
	17.4130	1.0625	0.0806	0.0078	1.0612	3.8588
	17.4230	1.0616	0.0692	0.0067	1.0603	3.8556
	17.4330	1.0607	0.0520	0.0051	1.0595	3.8524
	17.4430	1.0599	0.0397	0.0039	1.0586	3.8493
	17.4530	1.0590	0.0414	0.0040	1.0577	3.8461
	17.4630	1.0581	0.0718	0.0070	1.0568	3.8429
	17.4730	1.0572	0.1260	0.0122	1.0559	3.8396
	17.4830	1.0563	0.1469	0.0143	1.0550	3.8362
	17.4930	1.0554	0.1359	0.0132	1.0541	3.8330
	17.5030	1.0545	0.1118	0.0108	1.0532	3.8298
	17.5130	1.0537	0.0936	0.0091	1.0524	3.8267
	17.5230	1.0528	0.0849	0.0082	1.0515	3.8235
	17.5330	1.0519	0.0897	0.0087	1.0506	3.8203
	17.5430	1.0510	0.0851	0.0083	1.0498	3.8171
	17.5530	1.0502	0.0915	0.0089	1.0489	3.8139
	17.5630	1.0493	0.1295	0.0126	1.0480	3.8108
	17.5730	1.0484	0.1449	0.0141	1.0471	3.8075
	17.5830	1.0475	0.1126	0.0109	1.0462	3.8044
	17.5930	1.0466	0.0661	0.0064	1.0453	3.8011
	17.6030	1.0457	0.0476	0.0046	1.0445	3.7979
	17.6130	1.0449	0.0505	0.0049	1.0436	3.7947
	17.6230	1.0440	0.0752	0.0073	1.0427	3.7914
	17.6330	1.0431	0.0793	0.0077	1.0418	3.7882
	17.6430	1.0422	0.0655	0.0064	1.0409	3.7851
	17.6530	1.0413	0.0830	0.0081	1.0401	3.7818
	17.6630	1.0404	0.1003	0.0097	1.0391	3.7784
	17.6730	1.0395	0.1215	0.0118	1.0382	3.7751
	17.6830	1.0385	0.1526	0.0148	1.0373	3.7717
	17.6930	1.0377	0.1508	0.0146	1.0364	3.7686
	17.7030	1.0368	0.1200	0.0117	1.0355	3.7654
	17.7130	1.0360	0.0795	0.0077	1.0347	3.7624
	17.7230	1.0351	0.0641	0.0062	1.0338	3.7592
	17.7330	1.0342	0.0884	0.0086	1.0329	3.7559
	17.7430	1.0333	0.0990	0.0096	1.0320	3.7526
	17.7530	1.0324	0.0790	0.0077	1.0311	3.7494
	17.7630	1.0315	0.0674	0.0065	1.0302	3.7462
	17.7730	1.0306	0.0657	0.0064	1.0294	3.7429
	17.7830	1.0297	0.0597	0.0058	1.0285	3.7397
	17.7930	1.0289	0.0505	0.0049	1.0276	3.7365
	17.8030	1.0280	0.0667	0.0065	1.0267	3.7334
	17.8130	1.0271	0.0637	0.0062	1.0258	3.7302
	17.8230	1.0262	0.0574	0.0056	1.0249	3.7268
	17.8330	1.0253	0.0646	0.0063	1.0240	3.7235
	17.8430	1.0244	0.0565	0.0055	1.0231	3.7202
	17.8530	1.0235	0.0676	0.0066	1.0222	3.7170
	17.8630	1.0226	0.0472	0.0046	1.0214	3.7139
	17.8730	1.0218	0.0487	0.0047	1.0205	3.7109
	17.8830	1.0210	0.0653	0.0063	1.0197	3.7079
	17.8930	1.0201	0.0914	0.0089	1.0188	3.7047
	17.9030	1.0192	0.0839	0.0081	1.0179	3.7014
	17.9130	1.0183	0.0820	0.0080	1.0170	3.6982
	17.9230	1.0174	0.0809	0.0078	1.0162	3.6950
	17.9330	1.0166	0.0924	0.0090	1.0153	3.6917
	17.9430	1.0156	0.1094	0.0106	1.0143	3.6883
	17.9530	1.0147	0.1042	0.0101	1.0134	3.6851
	17.9630	1.0139	0.0987	0.0096	1.0126	3.6819
	17.9730	1.0130	0.1054	0.0102	1.0117	3.6787
	17.9830	1.0121	0.0995	0.0097	1.0108	3.6756
	17.9930	1.0112	0.0933	0.0091	1.0100	3.6724
	18.0030	1.0103	0.0775	0.0075	1.0090	3.6691
	18.0130	1.0094	0.0636	0.0062	1.0081	3.6658
	18.0230	1.0085	0.0558	0.0054	1.0073	3.6626
	18.0330	1.0077	0.0463	0.0045	1.0064	3.6594
	18.0430	1.0068	0.0712	0.0069	1.0055	3.6562
	18.0530	1.0059	0.0735	0.0071	1.0046	3.6529
	18.0630	1.0050	0.0791	0.0077	1.0037	3.6498
	18.0730	1.0042	0.0849	0.0082	1.0029	3.6467
	18.0830	1.0033	0.0833	0.0081	1.0020	3.6435
	18.0930	1.0024	0.1013	0.0098	1.0011	3.6402
	18.1030	1.0015	0.0899	0.0087	1.0002	3.6368
	18.1130	1.0005	0.0593	0.0058	0.9992	3.6334
	18.1230	0.9996	0.0517	0.0050	0.9983	3.6301
	18.1330	0.9987	0.0755	0.0073	0.9975	3.6269
	18.1430	0.9980	0.1037	0.0101	0.9967	3.6242
	18.1530	0.9971	0.0875	0.0085	0.9959	3.6211
	18.1630	0.9962	0.0564	0.0055	0.9949	3.6178
	18.1730	0.9953	0.0610	0.0059	0.9940	3.6144
	18.1830	0.9944	0.0592	0.0057	0.9931	3.6112
	18.1930	0.9935	0.0766	0.0074	0.9923	3.6081
	18.2030	0.9927	0.1188	0.0115	0.9914	3.6049
	18.2130	0.9918	0.1097	0.0106	0.9905	3.6017
	18.2230	0.9909	0.0982	0.0095	0.9896	3.5984
	18.2330	0.9900	0.0727	0.0071	0.9887	3.5951
	18.2430	0.9891	0.0287	0.0028	0.9878	3.5919
	18.2530	0.9882	0.0209	0.0020	0.9869	3.5887
	18.2630	0.9873	0.0372	0.0036	0.9861	3.5855
	18.2730	0.9865	0.0097	0.0009	0.9852	3.5824
	18.2830	0.9856	-0.0027	-0.0003	0.9843	3.5792
	18.2930	0.9847	0.0063	0.0006	0.9834	3.5760
	18.3030	0.9838	0.0400	0.0039	0.9825	3.5727
	18.3130	0.9829	0.0551	0.0053	0.9816	3.5695
	18.3230	0.9820	0.0755	0.0073	0.9808	3.5662
	18.3330	0.9812	0.0904	0.0088	0.9800	3.5633
	18.3430	0.9804	0.0926	0.0090	0.9791	3.5602
	18.3530	0.9795	0.1093	0.0106	0.9782	3.5570
	18.3630	0.9786	0.1147	0.0111	0.9773	3.5537
	18.3730	0.9777	0.0861	0.0084	0.9764	3.5503
	18.3830	0.9767	0.0748	0.0073	0.9754	3.5469
	18.3930	0.9758	0.0801	0.0078	0.9745	3.5435
	18.4030	0.9749	0.0655	0.0064	0.9736	3.5404
	18.4130	0.9741	0.0523	0.0051	0.9728	3.5373
	18.4230	0.9732	0.0704	0.0068	0.9719	3.5341
	18.4330	0.9723	0.0886	0.0086	0.9711	3.5310
	18.4430	0.9715	0.0986	0.0096	0.9702	3.5278
	18.4530	0.9706	0.1188	0.0115	0.9693	3.5246
	18.4630	0.9697	0.1455	0.0141	0.9684	3.5213
	18.4730	0.9688	0.1404	0.0136	0.9675	3.5182
	18.4830	0.9679	0.0959	0.0093	0.9667	3.5149
	18.4930	0.9670	0.0542	0.0053	0.9658	3.5117
	18.5030	0.9661	0.0326	0.0032	0.9649	3.5084
	18.5130	0.9653	0.0439	0.0043	0.9640	3.5053
	18.5230	0.9644	0.0479	0.0047	0.9631	3.5021
	18.5330	0.9635	0.0382	0.0037	0.9622	3.4988
	18.5430	0.9626	0.0249	0.0024	0.9613	3.4956
	18.5530	0.9617	0.0125	0.0012	0.9605	3.4924
	18.5630	0.9608	0.0293	0.0028	0.9596	3.4891
	18.5730	0.9599	0.0322	0.0031	0.9587	3.4858
	18.5830	0.9591	0.0368	0.0036	0.9578	3.4827
	18.5930	0.9582	0.0441	0.0043	0.9569	3.4795
	18.6030	0.9573	0.0529	0.0051	0.9560	3.4761
	18.6130	0.9564	0.0725	0.0070	0.9551	3.4729
	18.6230	0.9555	0.0759	0.0074	0.9542	3.4697
	18.6330	0.9546	0.0632	0.0061	0.9533	3.4666
	18.6430	0.9537	0.0397	0.0038	0.9525	3.4633
	18.6530	0.9528	0.0505	0.0049	0.9516	3.4601
	18.6630	0.9520	0.0507	0.0049	0.9507	3.4569
	18.6730	0.9511	0.0453	0.0044	0.9498	3.4538
	18.6830	0.9503	0.0569	0.0055	0.9490	3.4507
	18.6930	0.9493	0.0645	0.0063	0.9481	3.4473
	18.7030	0.9484	0.0822	0.0080	0.9471	3.4440
	18.7130	0.9475	0.0803	0.0078	0.9463	3.4408
	18.7230	0.9467	0.0558	0.0054	0.9454	3.4377
	18.7330	0.9458	0.0476	0.0046	0.9445	3.4345
	18.7430	0.9449	0.0500	0.0049	0.9437	3.4314
	18.7530	0.9440	0.0415	0.0040	0.9428	3.4281
	18.7630	0.9431	0.0296	0.0029	0.9418	3.4247
	18.7730	0.9422	0.0297	0.0029	0.9410	3.4215
	18.7830	0.9413	0.0481	0.0047	0.9401	3.4183
	18.7930	0.9405	0.0680	0.0066	0.9392	3.4151
	18.8030	0.9396	0.0824	0.0080	0.9384	3.4120
	18.8130	0.9388	0.0625	0.0061	0.9375	3.4090
	18.8230	0.9379	0.0491	0.0048	0.9366	3.4057
	18.8330	0.9370	0.0369	0.0036	0.9357	3.4024
	18.8430	0.9361	0.0412	0.0040	0.9348	3.3992
	18.8530	0.9352	0.0252	0.0024	0.9339	3.3959
	18.8630	0.9343	0.0206	0.0020	0.9330	3.3926
	18.8730	0.9334	0.0161	0.0016	0.9321	3.3895
	18.8830	0.9325	0.0107	0.0010	0.9313	3.3863
	18.8930	0.9317	-0.0264	-0.0026	0.9304	3.3832
	18.9030	0.9308	-0.0183	-0.0018	0.9296	3.3801
	18.9130	0.9300	0.0241	0.0023	0.9287	3.3768
	18.9230	0.9290	0.0771	0.0075	0.9278	3.3735
	18.9330	0.9281	0.1012	0.0098	0.9268	3.3700
	18.9430	0.9272	0.0899	0.0087	0.9259	3.3669
	18.9530	0.9264	0.0735	0.0071	0.9251	3.3638
	18.9630	0.9255	0.0733	0.0071	0.9243	3.3608
	18.9730	0.9247	0.0985	0.0096	0.9234	3.3577
	18.9830	0.9238	0.1121	0.0109	0.9225	3.3544
	18.9930	0.9229	0.0868	0.0084	0.9216	3.3510
	19.0030	0.9219	0.0821	0.0080	0.9207	3.3477
	19.0130	0.9210	0.0674	0.0065	0.9197	3.3444
	19.0230	0.9201	0.0292	0.0028	0.9188	3.3411
	19.0330	0.9192	0.0164	0.0016	0.9180	3.3379
	19.0430	0.9184	0.0341	0.0033	0.9171	3.3348
	19.0530	0.9175	0.0649	0.0063	0.9163	3.3317
	19.0630	0.9167	0.0613	0.0060	0.9154	3.3286
	19.0730	0.9158	0.0606	0.0059	0.9145	3.3255
	19.0830	0.9149	0.0419	0.0041	0.9136	3.3221
	19.0930	0.9140	0.0198	0.0019	0.9127	3.3188
	19.1030	0.9131	0.0088	0.0009	0.9118	3.3156
	19.1130	0.9122	0.0312	0.0030	0.9109	3.3123
	19.1230	0.9113	0.0345	0.0034	0.9100	3.3091
	19.1330	0.9104	0.0426	0.0041	0.9092	3.3059
	19.1430	0.9095	0.0459	0.0045	0.9083	3.3026
	19.1530	0.9087	0.0224	0.0022	0.9074	3.2994
	19.1630	0.9078	-0.0038	-0.0004	0.9065	3.2963
	19.1730	0.9069	0.0028	0.0003	0.9057	3.2931
	19.1830	0.9060	0.0339	0.0033	0.9047	3.2897
	19.1930	0.9051	0.0713	0.0069	0.9039	3.2866
	19.2030	0.9043	0.0781	0.0076	0.9031	3.2837
	19.2130	0.9035	0.0607	0.0059	0.9022	3.2807
	19.2230	0.9026	0.0614	0.0060	0.9013	3.2775
	19.2330	0.9017	0.0791	0.0077	0.9004	3.2741
	19.2430	0.9008	0.0798	0.0077	0.8995	3.2708
	19.2530	0.8999	0.0903	0.0088	0.8986	3.2674
	19.2630	0.8990	0.0889	0.0086	0.8977	3.2642
	19.2730	0.8981	0.0823	0.0080	0.8968	3.2610
	19.2830	0.8972	0.0451	0.0044	0.8959	3.2577
	19.2930	0.8963	0.0114	0.0011	0.8950	3.2544
	19.3030	0.8954	0.0136	0.0013	0.8941	3.2512
	19.3130	0.8946	0.0449	0.0044	0.8933	3.2482
	19.3230	0.8937	0.0412	0.0040	0.8924	3.2450
	19.3330	0.8928	0.0330	0.0032	0.8915	3.2417
	19.3430	0.8919	0.0560	0.0054	0.8906	3.2386
	19.3530	0.8911	0.1052	0.0102	0.8898	3.2354
	19.3630	0.8902	0.1156	0.0112	0.8889	3.2322
	19.3730	0.8893	0.1002	0.0097	0.8880	3.2290
	19.3830	0.8884	0.0824	0.0080	0.8871	3.2258
	19.3930	0.8875	0.0604	0.0059	0.8862	3.2225
	19.4030	0.8866	0.0387	0.0038	0.8853	3.2192
	19.4130	0.8857	0.0545	0.0053	0.8844	3.2160
	19.4230	0.8848	0.0481	0.0047	0.8835	3.2128
	19.4330	0.8839	0.0406	0.0039	0.8827	3.2095
	19.4430	0.8831	0.0305	0.0030	0.8818	3.2065
	19.4530	0.8822	0.0200	0.0019	0.8809	3.2033
	19.4630	0.8813	-0.0072	-0.0007	0.8800	3.1999
	19.4730	0.8804	-0.0032	-0.0003	0.8791	3.1967
	19.4830	0.8795	0.0360	0.0035	0.8782	3.1934
	19.4930	0.8786	0.0540	0.0052	0.8773	3.1900
	19.5030	0.8777	0.0476	0.0046	0.8764	3.1868
	19.5130	0.8768	0.0540	0.0052	0.8755	3.1835
	19.5230	0.8759	0.0705	0.0068	0.8746	3.1804
	19.5330	0.8751	0.0618	0.0060	0.8738	3.1773
	19.5430	0.8742	0.0259	0.0025	0.8730	3.1742
	19.5530	0.8733	-0.0043	-0.0004	0.8720	3.1709
	19.5630	0.8724	-0.0122	-0.0012	0.8712	3.1677
	19.5730	0.8715	0.0167	0.0016	0.8703	3.1644
	19.5830	0.8706	0.0360	0.0035	0.8694	3.1612
	19.5930	0.8698	0.0451	0.0044	0.8685	3.1581
	19.6030	0.8689	0.0567	0.0055	0.8676	3.1548
	19.6130	0.8680	0.0468	0.0045	0.8667	3.1516
	19.6230	0.8671	0.0359	0.0035	0.8658	3.1483
	19.6330	0.8662	0.0286	0.0028	0.8650	3.1452
	19.6430	0.8654	0.0110	0.0011	0.8641	3.1421
	19.6530	0.8645	-0.0008	-0.0001	0.8633	3.1390
	19.6630	0.8637	0.0214	0.0021	0.8624	3.1358
	19.6730	0.8628	0.0330	0.0032	0.8615	3.1325
	19.6830	0.8618	0.0629	0.0061	0.8606	3.1292
	19.6930	0.8610	0.0805	0.0078	0.8597	3.1260
	19.7030	0.8601	0.0810	0.0079	0.8588	3.1228
	19.7130	0.8592	0.0878	0.0085	0.8579	3.1196
	19.7230	0.8583	0.0617	0.0060	0.8570	3.1164
	19.7330	0.8574	0.0442	0.0043	0.8562	3.1132
	19.7430	0.8565	0.0115	0.0011	0.8553	3.1099
	19.7530	0.8557	0.0037	0.0004	0.8544	3.1069
	19.7630	0.8548	0.0074	0.0007	0.8536	3.1037
	19.7730	0.8539	0.0173	0.0017	0.8527	3.1004
	19.7830	0.8530	0.0138	0.0013	0.8517	3.0970
	19.7930	0.8521	0.0280	0.0027	0.8508	3.0937
	19.8030	0.8512	0.0390	0.0038	0.8499	3.0905
	19.8130	0.8503	0.0518	0.0050	0.8491	3.0874
	19.8230	0.8495	0.0670	0.0065	0.8482	3.0843
	19.8330	0.8486	0.0738	0.0072	0.8473	3.0811
	19.8430	0.8477	0.0654	0.0063	0.8465	3.0779
	19.8530	0.8468	0.0502	0.0049	0.8456	3.0747
	19.8630	0.8460	0.0571	0.0055	0.8447	3.0714
	19.8730	0.8451	0.0476	0.0046	0.8438	3.0683
	19.8830	0.8443	0.0249	0.0024	0.8430	3.0652
	19.8930	0.8434	0.0074	0.0007	0.8421	3.0621
	19.9030	0.8425	-0.0134	-0.0013	0.8412	3.0588
	19.9130	0.8416	-0.0164	-0.0016	0.8403	3.0555
	19.9230	0.8407	0.0080	0.0008	0.8394	3.0522
	19.9330	0.8398	0.0338	0.0033	0.8385	3.0491
	19.9430	0.8389	0.0531	0.0052	0.8376	3.0458
	19.9530	0.8380	0.0546	0.0053	0.8367	3.0424
[truncated: 47,380 more rows]
