# Supplementary material for: The influence of sample geometry and size on porcine aortic material properties from uniaxial tensile tests using custom-designed tissue cutters, clamps and molds
Source: PLoS One. 2021 Feb 8;16(2):e0244390. doi: 10.1371/journal.pone.0244390 (PMC7869995; doi:10.1371/journal.pone.0244390)
Supplement: S1 Dataset — (ZIP) [file pone.0244390.s001.zip › Date/RC6-4.csv]

1	ʱ��	λ��	��	����Ӧ��	����λ��	����Ӧ�� (λ��)
	(s)	(mm)	(N)	(MPa)	(mm)	(%)
	0.0000	-0.0032	-0.0405	-0.0028	0.0001	0.0002
	0.0100	-0.0032	-0.0227	-0.0016	0.0001	0.0002
	0.0200	-0.0031	0.0097	0.0007	0.0001	0.0004
	0.0300	-0.0030	0.0355	0.0024	0.0002	0.0008
	0.0400	-0.0027	0.0447	0.0031	0.0006	0.0021
	0.0500	-0.0020	0.0344	0.0024	0.0013	0.0043
	0.0600	-0.0012	0.0325	0.0022	0.0021	0.0072
	0.0700	-0.0002	0.0169	0.0012	0.0031	0.0105
	0.0800	0.0009	-0.0220	-0.0015	0.0042	0.0141
	0.0900	0.0020	-0.0133	-0.0009	0.0053	0.0180
	0.1000	0.0030	0.0395	0.0027	0.0063	0.0213
	0.1100	0.0040	0.0434	0.0030	0.0073	0.0247
	0.1200	0.0051	0.0347	0.0024	0.0084	0.0285
	0.1300	0.0062	0.0336	0.0023	0.0094	0.0320
	0.1400	0.0072	0.0586	0.0040	0.0104	0.0353
	0.1500	0.0082	0.0613	0.0042	0.0114	0.0387
	0.1600	0.0092	0.0630	0.0043	0.0125	0.0424
	0.1700	0.0102	0.0535	0.0037	0.0135	0.0458
	0.1800	0.0112	0.0640	0.0044	0.0144	0.0490
	0.1900	0.0122	0.0376	0.0026	0.0155	0.0524
	0.2000	0.0132	0.0137	0.0009	0.0165	0.0560
	0.2100	0.0142	0.0256	0.0018	0.0174	0.0591
	0.2200	0.0151	0.0402	0.0028	0.0184	0.0624
	0.2300	0.0162	0.0816	0.0056	0.0195	0.0659
	0.2400	0.0173	0.1014	0.0069	0.0205	0.0696
	0.2500	0.0183	0.0906	0.0062	0.0215	0.0730
	0.2600	0.0193	0.0545	0.0037	0.0226	0.0765
	0.2700	0.0203	-0.0096	-0.0007	0.0236	0.0799
	0.2800	0.0213	-0.0472	-0.0032	0.0245	0.0832
	0.2900	0.0223	-0.0662	-0.0045	0.0255	0.0866
	0.3000	0.0233	-0.0513	-0.0035	0.0266	0.0902
	0.3100	0.0244	-0.0335	-0.0023	0.0277	0.0938
	0.3200	0.0254	0.0047	0.0003	0.0287	0.0972
	0.3300	0.0264	0.0117	0.0008	0.0296	0.1005
	0.3400	0.0274	0.0430	0.0029	0.0307	0.1041
	0.3500	0.0284	0.0663	0.0045	0.0317	0.1075
	0.3600	0.0294	0.0390	0.0027	0.0327	0.1108
	0.3700	0.0304	0.0142	0.0010	0.0337	0.1143
	0.3800	0.0315	0.0153	0.0010	0.0348	0.1179
	0.3900	0.0325	0.0090	0.0006	0.0357	0.1211
	0.4000	0.0334	-0.0005	0.0000	0.0367	0.1244
	0.4100	0.0344	0.0033	0.0002	0.0377	0.1278
	0.4200	0.0355	0.0409	0.0028	0.0387	0.1313
	0.4300	0.0364	0.0628	0.0043	0.0397	0.1346
	0.4400	0.0374	0.0328	0.0022	0.0407	0.1379
	0.4500	0.0385	-0.0025	-0.0002	0.0417	0.1414
	0.4600	0.0395	-0.0162	-0.0011	0.0428	0.1450
	0.4700	0.0405	-0.0227	-0.0016	0.0438	0.1484
	0.4800	0.0415	-0.0200	-0.0014	0.0448	0.1518
	0.4900	0.0426	-0.0141	-0.0010	0.0458	0.1554
	0.5000	0.0435	-0.0226	-0.0015	0.0468	0.1587
	0.5100	0.0445	-0.0031	-0.0002	0.0478	0.1619
	0.5200	0.0455	0.0112	0.0008	0.0488	0.1655
	0.5300	0.0466	0.0367	0.0025	0.0498	0.1689
	0.5400	0.0475	0.0471	0.0032	0.0507	0.1719
	0.5500	0.0484	0.0308	0.0021	0.0517	0.1753
	0.5600	0.0496	0.0163	0.0011	0.0529	0.1792
	0.5700	0.0505	0.0447	0.0031	0.0538	0.1824
	0.5800	0.0514	0.0755	0.0052	0.0547	0.1854
	0.5900	0.0524	0.0654	0.0045	0.0557	0.1888
	0.6000	0.0535	0.0333	0.0023	0.0568	0.1925
	0.6100	0.0545	-0.0035	-0.0002	0.0578	0.1959
	0.6200	0.0555	-0.0058	-0.0004	0.0587	0.1991
	0.6300	0.0565	-0.0207	-0.0014	0.0598	0.2028
	0.6400	0.0576	0.0106	0.0007	0.0609	0.2064
	0.6500	0.0586	0.0376	0.0026	0.0619	0.2097
	0.6600	0.0596	0.0489	0.0034	0.0629	0.2131
	0.6700	0.0607	0.0156	0.0011	0.0639	0.2167
	0.6800	0.0617	-0.0057	-0.0004	0.0650	0.2202
	0.6900	0.0627	-0.0055	-0.0004	0.0659	0.2235
	0.7000	0.0637	-0.0029	-0.0002	0.0670	0.2269
	0.7100	0.0647	-0.0113	-0.0008	0.0680	0.2304
	0.7200	0.0657	-0.0048	-0.0003	0.0689	0.2337
	0.7300	0.0666	0.0111	0.0008	0.0699	0.2370
	0.7400	0.0677	0.0276	0.0019	0.0710	0.2407
	0.7500	0.0688	0.0244	0.0017	0.0720	0.2442
	0.7600	0.0697	0.0313	0.0021	0.0730	0.2475
	0.7700	0.0707	0.0343	0.0024	0.0740	0.2509
	0.7800	0.0718	0.0431	0.0030	0.0750	0.2544
	0.7900	0.0727	0.0445	0.0031	0.0760	0.2576
	0.8000	0.0737	0.0067	0.0005	0.0770	0.2610
	0.8100	0.0748	-0.0276	-0.0019	0.0781	0.2647
	0.8200	0.0758	-0.0325	-0.0022	0.0791	0.2682
	0.8300	0.0768	-0.0210	-0.0014	0.0800	0.2713
	0.8400	0.0777	0.0000	0.0000	0.0810	0.2746
	0.8500	0.0788	0.0189	0.0013	0.0821	0.2782
	0.8600	0.0798	0.0193	0.0013	0.0831	0.2816
	0.8700	0.0808	0.0538	0.0037	0.0841	0.2849
	0.8800	0.0818	0.0551	0.0038	0.0851	0.2884
	0.8900	0.0828	0.0418	0.0029	0.0861	0.2919
	0.9000	0.0838	0.0387	0.0027	0.0871	0.2952
	0.9100	0.0848	0.0234	0.0016	0.0881	0.2985
	0.9200	0.0859	-0.0107	-0.0007	0.0891	0.3021
	0.9300	0.0869	-0.0051	-0.0004	0.0902	0.3056
	0.9400	0.0878	0.0264	0.0018	0.0911	0.3089
	0.9500	0.0889	0.0678	0.0046	0.0921	0.3123
	0.9600	0.0900	0.0600	0.0041	0.0932	0.3160
	0.9700	0.0909	0.0438	0.0030	0.0942	0.3193
	0.9800	0.0919	0.0050	0.0003	0.0951	0.3225
	0.9900	0.0929	-0.0307	-0.0021	0.0961	0.3259
	1.0000	0.0939	-0.0487	-0.0033	0.0972	0.3295
	1.0100	0.0949	-0.0293	-0.0020	0.0981	0.3326
	1.0200	0.0958	0.0302	0.0021	0.0991	0.3359
	1.0300	0.0970	0.0727	0.0050	0.1002	0.3398
	1.0400	0.0980	0.0993	0.0068	0.1013	0.3433
	1.0500	0.0990	0.0807	0.0055	0.1022	0.3466
	1.0600	0.1000	0.0532	0.0036	0.1033	0.3500
	1.0700	0.1010	0.0421	0.0029	0.1043	0.3536
	1.0800	0.1020	0.0241	0.0017	0.1053	0.3569
	1.0900	0.1030	0.0156	0.0011	0.1062	0.3601
	1.1000	0.1040	0.0077	0.0005	0.1073	0.3637
	1.1100	0.1051	0.0175	0.0012	0.1084	0.3673
	1.1200	0.1061	0.0246	0.0017	0.1093	0.3707
	1.1300	0.1071	0.0138	0.0009	0.1104	0.3741
	1.1400	0.1082	0.0157	0.0011	0.1114	0.3777
	1.1500	0.1091	0.0298	0.0020	0.1124	0.3810
	1.1600	0.1101	0.0458	0.0031	0.1133	0.3842
	1.1700	0.1111	0.0607	0.0042	0.1143	0.3876
	1.1800	0.1122	0.0551	0.0038	0.1154	0.3913
	1.1900	0.1131	0.0528	0.0036	0.1164	0.3946
	1.2000	0.1141	0.0604	0.0041	0.1174	0.3979
	1.2100	0.1151	0.0519	0.0036	0.1184	0.4014
	1.2200	0.1162	0.0445	0.0030	0.1195	0.4049
	1.2300	0.1171	0.0406	0.0028	0.1204	0.4082
	1.2400	0.1181	0.0201	0.0014	0.1214	0.4116
	1.2500	0.1192	0.0246	0.0017	0.1225	0.4152
	1.2600	0.1202	0.0333	0.0023	0.1235	0.4186
	1.2700	0.1212	0.0270	0.0018	0.1244	0.4218
	1.2800	0.1222	0.0042	0.0003	0.1255	0.4254
	1.2900	0.1233	-0.0195	-0.0013	0.1265	0.4289
	1.3000	0.1242	-0.0179	-0.0012	0.1275	0.4322
	1.3100	0.1252	-0.0129	-0.0009	0.1285	0.4355
	1.3200	0.1263	0.0024	0.0002	0.1296	0.4393
	1.3300	0.1273	0.0080	0.0005	0.1306	0.4426
	1.3400	0.1282	0.0216	0.0015	0.1315	0.4456
	1.3500	0.1292	0.0402	0.0028	0.1325	0.4491
	1.3600	0.1303	0.0726	0.0050	0.1335	0.4527
	1.3700	0.1312	0.0984	0.0067	0.1345	0.4558
	1.3800	0.1322	0.0879	0.0060	0.1354	0.4591
	1.3900	0.1333	0.0723	0.0050	0.1366	0.4630
	1.4000	0.1344	0.0531	0.0036	0.1376	0.4666
	1.4100	0.1353	0.0234	0.0016	0.1386	0.4697
	1.4200	0.1362	0.0169	0.0012	0.1395	0.4729
	1.4300	0.1372	0.0238	0.0016	0.1405	0.4763
	1.4400	0.1382	0.0353	0.0024	0.1415	0.4795
	1.4500	0.1392	0.0406	0.0028	0.1425	0.4829
	1.4600	0.1402	0.0434	0.0030	0.1435	0.4865
	1.4700	0.1412	0.0417	0.0029	0.1445	0.4898
	1.4800	0.1422	0.0331	0.0023	0.1454	0.4930
	1.4900	0.1432	0.0737	0.0051	0.1465	0.4965
	1.5000	0.1443	0.1020	0.0070	0.1475	0.5001
	1.5100	0.1452	0.1200	0.0082	0.1485	0.5034
	1.5200	0.1462	0.1368	0.0094	0.1495	0.5067
	1.5300	0.1473	0.1443	0.0099	0.1506	0.5103
	1.5400	0.1483	0.1429	0.0098	0.1516	0.5138
	1.5500	0.1493	0.1081	0.0074	0.1525	0.5171
	1.5600	0.1502	0.0740	0.0051	0.1535	0.5204
	1.5700	0.1512	0.0200	0.0014	0.1545	0.5237
	1.5800	0.1522	-0.0019	-0.0001	0.1554	0.5269
	1.5900	0.1531	0.0142	0.0010	0.1564	0.5302
	1.6000	0.1542	0.0236	0.0016	0.1575	0.5337
	1.6100	0.1552	0.0378	0.0026	0.1584	0.5371
	1.6200	0.1561	0.0388	0.0027	0.1594	0.5402
	1.6300	0.1571	0.0508	0.0035	0.1604	0.5436
	1.6400	0.1582	0.0514	0.0035	0.1615	0.5473
	1.6500	0.1592	0.0546	0.0037	0.1624	0.5506
	1.6600	0.1601	0.0768	0.0053	0.1634	0.5540
	1.6700	0.1612	0.0717	0.0049	0.1645	0.5575
	1.6800	0.1622	0.0688	0.0047	0.1655	0.5609
	1.6900	0.1631	0.0684	0.0047	0.1664	0.5641
	1.7000	0.1641	0.0560	0.0038	0.1674	0.5674
	1.7100	0.1652	0.0404	0.0028	0.1685	0.5710
	1.7200	0.1662	0.0385	0.0026	0.1695	0.5744
	1.7300	0.1672	0.0452	0.0031	0.1704	0.5777
	1.7400	0.1682	0.0451	0.0031	0.1714	0.5812
	1.7500	0.1692	0.0463	0.0032	0.1724	0.5845
	1.7600	0.1701	0.0437	0.0030	0.1734	0.5877
	1.7700	0.1711	0.0295	0.0020	0.1744	0.5911
	1.7800	0.1722	0.0217	0.0015	0.1755	0.5947
	1.7900	0.1732	-0.0077	-0.0005	0.1764	0.5981
	1.8000	0.1742	-0.0148	-0.0010	0.1774	0.6015
	1.8100	0.1752	-0.0112	-0.0008	0.1785	0.6051
	1.8200	0.1763	0.0107	0.0007	0.1795	0.6085
	1.8300	0.1772	0.0301	0.0021	0.1805	0.6117
	1.8400	0.1782	0.0421	0.0029	0.1814	0.6150
	1.8500	0.1792	0.0348	0.0024	0.1825	0.6186
	1.8600	0.1802	0.0291	0.0020	0.1834	0.6218
	1.8700	0.1811	0.0209	0.0014	0.1844	0.6251
	1.8800	0.1822	0.0042	0.0003	0.1855	0.6287
	1.8900	0.1832	-0.0064	-0.0004	0.1865	0.6322
	1.9000	0.1842	0.0109	0.0007	0.1875	0.6354
	1.9100	0.1852	0.0227	0.0016	0.1885	0.6389
	1.9200	0.1863	0.0175	0.0012	0.1896	0.6426
	1.9300	0.1873	0.0397	0.0027	0.1906	0.6459
	1.9400	0.1882	0.0709	0.0049	0.1915	0.6490
	1.9500	0.1892	0.0935	0.0064	0.1925	0.6525
	1.9600	0.1903	0.1105	0.0076	0.1935	0.6560
	1.9700	0.1912	0.1048	0.0072	0.1945	0.6593
	1.9800	0.1922	0.0894	0.0061	0.1954	0.6625
	1.9900	0.1932	0.0433	0.0030	0.1965	0.6660
	2.0000	0.1942	0.0139	0.0010	0.1975	0.6694
	2.0100	0.1951	0.0187	0.0013	0.1984	0.6725
	2.0200	0.1962	0.0355	0.0024	0.1994	0.6760
	2.0300	0.1972	0.0487	0.0033	0.2004	0.6795
	2.0400	0.1981	0.0794	0.0054	0.2014	0.6827
	2.0500	0.1991	0.0851	0.0058	0.2024	0.6861
	2.0600	0.2002	0.0735	0.0050	0.2035	0.6898
	2.0700	0.2012	0.0257	0.0018	0.2045	0.6932
	2.0800	0.2022	0.0047	0.0003	0.2055	0.6964
	2.0900	0.2032	-0.0167	-0.0011	0.2065	0.6999
	2.1000	0.2042	0.0054	0.0004	0.2075	0.7034
	2.1100	0.2052	0.0274	0.0019	0.2084	0.7065
	2.1200	0.2061	0.0544	0.0037	0.2094	0.7098
	2.1300	0.2072	0.0399	0.0027	0.2105	0.7134
	2.1400	0.2082	0.0332	0.0023	0.2114	0.7168
	2.1500	0.2091	0.0487	0.0033	0.2124	0.7200
	2.1600	0.2101	0.0695	0.0048	0.2134	0.7233
	2.1700	0.2112	0.0879	0.0060	0.2144	0.7268
	2.1800	0.2121	0.0787	0.0054	0.2154	0.7302
	2.1900	0.2131	0.0888	0.0061	0.2164	0.7334
	2.2000	0.2142	0.1302	0.0089	0.2174	0.7370
	2.2100	0.2152	0.1185	0.0081	0.2184	0.7404
	2.2200	0.2161	0.1150	0.0079	0.2194	0.7436
	2.2300	0.2171	0.1081	0.0074	0.2204	0.7469
	2.2400	0.2182	0.1098	0.0075	0.2215	0.7507
	2.2500	0.2191	0.0990	0.0068	0.2224	0.7538
	2.2600	0.2200	0.1015	0.0070	0.2233	0.7569
	2.2700	0.2210	0.1047	0.0072	0.2243	0.7603
	2.2800	0.2220	0.1067	0.0073	0.2253	0.7638
	2.2900	0.2230	0.1080	0.0074	0.2263	0.7670
	2.3000	0.2240	0.0946	0.0065	0.2273	0.7704
	2.3100	0.2250	0.0920	0.0063	0.2283	0.7739
	2.3200	0.2259	0.1124	0.0077	0.2292	0.7770
	2.3300	0.2269	0.1079	0.0074	0.2302	0.7803
	2.3400	0.2280	0.0966	0.0066	0.2313	0.7839
	2.3500	0.2290	0.0875	0.0060	0.2323	0.7873
	2.3600	0.2300	0.0726	0.0050	0.2332	0.7906
	2.3700	0.2310	0.0677	0.0046	0.2342	0.7940
	2.3800	0.2320	0.0213	0.0015	0.2352	0.7974
	2.3900	0.2329	-0.0199	-0.0014	0.2361	0.8004
	2.4000	0.2338	-0.0273	-0.0019	0.2371	0.8036
	2.4100	0.2348	-0.0168	-0.0012	0.2381	0.8070
	2.4200	0.2358	0.0139	0.0009	0.2391	0.8104
	2.4300	0.2367	0.0424	0.0029	0.2400	0.8135
	2.4400	0.2377	0.0583	0.0040	0.2410	0.8168
	2.4500	0.2387	0.0856	0.0059	0.2420	0.8202
	2.4600	0.2397	0.1080	0.0074	0.2429	0.8235
	2.4700	0.2406	0.1241	0.0085	0.2439	0.8268
	2.4800	0.2417	0.1422	0.0097	0.2450	0.8304
	2.4900	0.2427	0.1125	0.0077	0.2460	0.8338
	2.5000	0.2437	0.0933	0.0064	0.2470	0.8371
	2.5100	0.2447	0.0665	0.0046	0.2479	0.8404
	2.5200	0.2457	0.0511	0.0035	0.2490	0.8439
	2.5300	0.2466	0.0405	0.0028	0.2499	0.8471
	2.5400	0.2476	0.0496	0.0034	0.2508	0.8502
	2.5500	0.2486	0.0407	0.0028	0.2518	0.8536
	2.5600	0.2495	0.0439	0.0030	0.2528	0.8570
	2.5700	0.2505	0.0616	0.0042	0.2538	0.8603
	2.5800	0.2515	0.0670	0.0046	0.2548	0.8637
	2.5900	0.2526	0.0744	0.0051	0.2559	0.8673
	2.6000	0.2536	0.0824	0.0056	0.2568	0.8706
	2.6100	0.2545	0.0805	0.0055	0.2578	0.8739
	2.6200	0.2556	0.0676	0.0046	0.2589	0.8775
	2.6300	0.2566	0.0327	0.0022	0.2598	0.8808
	2.6400	0.2575	0.0205	0.0014	0.2608	0.8839
	2.6500	0.2585	0.0290	0.0020	0.2618	0.8873
	2.6600	0.2596	0.0332	0.0023	0.2628	0.8909
	2.6700	0.2606	0.0570	0.0039	0.2638	0.8943
	2.6800	0.2615	0.0512	0.0035	0.2648	0.8974
	2.6900	0.2625	0.0448	0.0031	0.2658	0.9009
	2.7000	0.2635	0.0585	0.0040	0.2667	0.9042
	2.7100	0.2644	0.0854	0.0059	0.2677	0.9074
	2.7200	0.2655	0.1088	0.0075	0.2687	0.9109
	2.7300	0.2666	0.1263	0.0086	0.2699	0.9148
	2.7400	0.2676	0.1298	0.0089	0.2709	0.9181
	2.7500	0.2685	0.1013	0.0069	0.2718	0.9212
	2.7600	0.2695	0.0600	0.0041	0.2727	0.9245
	2.7700	0.2705	0.0555	0.0038	0.2738	0.9280
	2.7800	0.2715	0.0681	0.0047	0.2747	0.9313
	2.7900	0.2724	0.0598	0.0041	0.2757	0.9346
	2.8000	0.2735	0.0461	0.0032	0.2767	0.9381
	2.8100	0.2745	0.0523	0.0036	0.2777	0.9414
	2.8200	0.2754	0.0674	0.0046	0.2787	0.9446
	2.8300	0.2764	0.0704	0.0048	0.2797	0.9482
	2.8400	0.2774	0.0966	0.0066	0.2807	0.9516
	2.8500	0.2784	0.0948	0.0065	0.2817	0.9548
	2.8600	0.2794	0.0778	0.0053	0.2827	0.9581
	2.8700	0.2805	0.0638	0.0044	0.2837	0.9618
	2.8800	0.2814	0.0738	0.0051	0.2847	0.9651
	2.8900	0.2824	0.0936	0.0064	0.2857	0.9684
	2.9000	0.2834	0.0999	0.0068	0.2867	0.9719
	2.9100	0.2844	0.0814	0.0056	0.2877	0.9752
	2.9200	0.2853	0.0697	0.0048	0.2886	0.9783
	2.9300	0.2863	0.0609	0.0042	0.2896	0.9815
	2.9400	0.2873	0.0616	0.0042	0.2906	0.9851
	2.9500	0.2883	0.0859	0.0059	0.2915	0.9882
	2.9600	0.2892	0.0790	0.0054	0.2924	0.9913
	2.9700	0.2901	0.0771	0.0053	0.2934	0.9945
	2.9800	0.2911	0.0902	0.0062	0.2944	0.9979
	2.9900	0.2921	0.1072	0.0073	0.2954	1.0012
	3.0000	0.2930	0.1312	0.0090	0.2963	1.0044
	3.0100	0.2939	0.1129	0.0077	0.2971	1.0072
	3.0200	0.2946	0.0713	0.0049	0.2979	1.0098
	3.0300	0.2956	0.0568	0.0039	0.2988	1.0130
	3.0400	0.2966	0.0450	0.0031	0.2999	1.0164
	3.0500	0.2975	0.0528	0.0036	0.3008	1.0196
	3.0600	0.2984	0.0501	0.0034	0.3017	1.0227
	3.0700	0.2995	0.0465	0.0032	0.3028	1.0264
	3.0800	0.3006	0.0521	0.0036	0.3038	1.0299
	3.0900	0.3015	0.0374	0.0026	0.3048	1.0331
	3.1000	0.3025	0.0367	0.0025	0.3058	1.0365
	3.1100	0.3036	0.0403	0.0028	0.3069	1.0403
	3.1200	0.3046	0.0425	0.0029	0.3079	1.0437
	3.1300	0.3056	0.0457	0.0031	0.3089	1.0469
	3.1400	0.3066	0.0513	0.0035	0.3099	1.0505
	3.1500	0.3076	0.0606	0.0042	0.3109	1.0539
	3.1600	0.3086	0.0502	0.0034	0.3119	1.0571
	3.1700	0.3096	0.0625	0.0043	0.3129	1.0606
	3.1800	0.3107	0.0740	0.0051	0.3140	1.0643
	3.1900	0.3118	0.0778	0.0053	0.3151	1.0680
	3.2000	0.3127	0.0766	0.0052	0.3160	1.0711
	3.2100	0.3137	0.0928	0.0064	0.3170	1.0745
	3.2200	0.3147	0.1016	0.0070	0.3180	1.0780
	3.2300	0.3158	0.1294	0.0089	0.3191	1.0815
	3.2400	0.3168	0.1255	0.0086	0.3200	1.0849
	3.2500	0.3178	0.1143	0.0078	0.3211	1.0883
	3.2600	0.3188	0.0937	0.0064	0.3221	1.0918
	3.2700	0.3198	0.0714	0.0049	0.3231	1.0951
	3.2800	0.3208	0.0478	0.0033	0.3241	1.0986
	3.2900	0.3219	0.0213	0.0015	0.3252	1.1022
	3.3000	0.3229	0.0135	0.0009	0.3262	1.1057
	3.3100	0.3239	0.0128	0.0009	0.3271	1.1089
	3.3200	0.3249	-0.0010	-0.0001	0.3282	1.1125
	3.3300	0.3260	-0.0376	-0.0026	0.3293	1.1161
	3.3400	0.3270	-0.0123	-0.0008	0.3303	1.1195
	3.3500	0.3280	0.0321	0.0022	0.3312	1.1228
	3.3600	0.3290	0.0519	0.0036	0.3323	1.1263
	3.3700	0.3300	0.0709	0.0049	0.3333	1.1297
	3.3800	0.3309	0.0804	0.0055	0.3342	1.1328
	3.3900	0.3320	0.0928	0.0064	0.3352	1.1364
	3.4000	0.3331	0.1101	0.0075	0.3364	1.1402
	3.4100	0.3341	0.1547	0.0106	0.3373	1.1435
	3.4200	0.3350	0.1864	0.0128	0.3383	1.1467
	3.4300	0.3361	0.1278	0.0088	0.3394	1.1503
	3.4400	0.3372	0.1012	0.0069	0.3404	1.1540
	3.4500	0.3382	0.0997	0.0068	0.3414	1.1574
	3.4600	0.3391	0.0886	0.0061	0.3424	1.1607
	3.4700	0.3402	0.0759	0.0052	0.3435	1.1643
	3.4800	0.3412	0.0536	0.0037	0.3445	1.1676
	3.4900	0.3421	0.0356	0.0024	0.3454	1.1708
	3.5000	0.3432	0.0222	0.0015	0.3465	1.1744
	3.5100	0.3443	0.0426	0.0029	0.3475	1.1780
	3.5200	0.3452	0.0694	0.0048	0.3485	1.1814
	3.5300	0.3462	0.1031	0.0071	0.3495	1.1847
	3.5400	0.3473	0.0828	0.0057	0.3506	1.1883
	3.5500	0.3483	0.0347	0.0024	0.3515	1.1916
	3.5600	0.3492	0.0509	0.0035	0.3525	1.1949
	3.5700	0.3503	0.0980	0.0067	0.3535	1.1984
	3.5800	0.3513	0.1062	0.0073	0.3546	1.2019
	3.5900	0.3523	0.0961	0.0066	0.3556	1.2053
	3.6000	0.3533	0.0859	0.0059	0.3566	1.2087
	3.6100	0.3544	0.0741	0.0051	0.3577	1.2124
	3.6200	0.3554	0.0495	0.0034	0.3587	1.2159
	3.6300	0.3564	0.0547	0.0037	0.3597	1.2192
	3.6400	0.3574	0.0580	0.0040	0.3607	1.2226
	3.6500	0.3584	0.0538	0.0037	0.3617	1.2261
	3.6600	0.3594	0.0432	0.0030	0.3627	1.2295
	3.6700	0.3604	0.0431	0.0029	0.3637	1.2327
	3.6800	0.3614	0.0429	0.0029	0.3647	1.2362
	3.6900	0.3625	0.0701	0.0048	0.3658	1.2399
	3.7000	0.3635	0.0845	0.0058	0.3668	1.2432
	3.7100	0.3644	0.1111	0.0076	0.3677	1.2464
	3.7200	0.3655	0.1259	0.0086	0.3687	1.2499
	3.7300	0.3664	0.1178	0.0081	0.3697	1.2532
	3.7400	0.3674	0.1436	0.0098	0.3707	1.2564
	3.7500	0.3684	0.1385	0.0095	0.3717	1.2600
	3.7600	0.3695	0.1062	0.0073	0.3728	1.2637
	3.7700	0.3706	0.0817	0.0056	0.3738	1.2672
	3.7800	0.3715	0.0571	0.0039	0.3748	1.2705
	3.7900	0.3726	0.0359	0.0025	0.3759	1.2740
	3.8000	0.3736	0.0680	0.0047	0.3769	1.2775
	3.8100	0.3746	0.0717	0.0049	0.3779	1.2809
	3.8200	0.3756	0.0667	0.0046	0.3789	1.2843
	3.8300	0.3767	0.0859	0.0059	0.3800	1.2880
	3.8400	0.3777	0.0987	0.0068	0.3810	1.2913
	3.8500	0.3786	0.0877	0.0060	0.3819	1.2945
	3.8600	0.3797	0.0985	0.0067	0.3829	1.2981
	3.8700	0.3807	0.1062	0.0073	0.3840	1.3015
	3.8800	0.3816	0.1054	0.0072	0.3849	1.3047
	3.8900	0.3827	0.0920	0.0063	0.3859	1.3082
	3.9000	0.3837	0.0914	0.0063	0.3870	1.3118
	3.9100	0.3847	0.0979	0.0067	0.3880	1.3152
	3.9200	0.3857	0.1018	0.0070	0.3889	1.3184
	3.9300	0.3867	0.1014	0.0069	0.3900	1.3219
	3.9400	0.3877	0.0679	0.0047	0.3910	1.3254
	3.9500	0.3887	0.0648	0.0044	0.3920	1.3287
	3.9600	0.3897	0.0544	0.0037	0.3930	1.3321
	3.9700	0.3908	0.0426	0.0029	0.3941	1.3357
	3.9800	0.3918	0.0894	0.0061	0.3951	1.3392
	3.9900	0.3928	0.1049	0.0072	0.3961	1.3425
	4.0000	0.3938	0.1017	0.0070	0.3971	1.3460
	4.0100	0.3949	0.1055	0.0072	0.3982	1.3497
	4.0200	0.3959	0.1334	0.0091	0.3992	1.3530
	4.0300	0.3968	0.1566	0.0107	0.4001	1.3561
	4.0400	0.3978	0.1371	0.0094	0.4011	1.3595
	4.0500	0.3988	0.1249	0.0086	0.4020	1.3628
	4.0600	0.3997	0.1405	0.0096	0.4030	1.3661
	4.0700	0.4008	0.1481	0.0101	0.4040	1.3696
	4.0800	0.4018	0.1417	0.0097	0.4051	1.3732
	4.0900	0.4029	0.1253	0.0086	0.4061	1.3767
	4.1000	0.4039	0.1037	0.0071	0.4072	1.3801
	4.1100	0.4050	0.1184	0.0081	0.4082	1.3838
	4.1200	0.4060	0.1138	0.0078	0.4093	1.3875
	4.1300	0.4070	0.1048	0.0072	0.4103	1.3908
	4.1400	0.4079	0.0928	0.0064	0.4112	1.3938
	4.1500	0.4089	0.0846	0.0058	0.4122	1.3972
	4.1600	0.4099	0.0572	0.0039	0.4132	1.4005
	4.1700	0.4108	0.0353	0.0024	0.4141	1.4037
	4.1800	0.4118	0.0456	0.0031	0.4151	1.4071
	4.1900	0.4129	0.0709	0.0049	0.4162	1.4108
	4.2000	0.4139	0.1102	0.0075	0.4172	1.4141
	4.2100	0.4149	0.1289	0.0088	0.4182	1.4174
	4.2200	0.4160	0.1218	0.0083	0.4192	1.4211
	4.2300	0.4170	0.1184	0.0081	0.4202	1.4244
	4.2400	0.4179	0.0952	0.0065	0.4212	1.4278
	4.2500	0.4190	0.0864	0.0059	0.4223	1.4314
	4.2600	0.4201	0.0488	0.0033	0.4234	1.4351
	4.2700	0.4210	0.0356	0.0024	0.4243	1.4383
	4.2800	0.4220	0.0406	0.0028	0.4252	1.4414
	4.2900	0.4230	0.0585	0.0040	0.4263	1.4449
	4.3000	0.4240	0.0550	0.0038	0.4273	1.4485
	4.3100	0.4250	0.0574	0.0039	0.4282	1.4516
	4.3200	0.4259	0.0820	0.0056	0.4292	1.4548
	4.3300	0.4270	0.0882	0.0060	0.4303	1.4584
	4.3400	0.4280	0.0804	0.0055	0.4313	1.4618
	4.3500	0.4290	0.0982	0.0067	0.4322	1.4652
	4.3600	0.4300	0.0850	0.0058	0.4333	1.4687
	4.3700	0.4310	0.0927	0.0063	0.4343	1.4722
	4.3800	0.4320	0.1002	0.0069	0.4353	1.4755
	4.3900	0.4330	0.0753	0.0052	0.4363	1.4789
	4.4000	0.4341	0.0522	0.0036	0.4373	1.4825
	4.4100	0.4351	0.0628	0.0043	0.4384	1.4859
	4.4200	0.4360	0.0942	0.0065	0.4393	1.4891
	4.4300	0.4370	0.1017	0.0070	0.4403	1.4925
	4.4400	0.4381	0.0891	0.0061	0.4413	1.4960
	4.4500	0.4390	0.0847	0.0058	0.4423	1.4992
	4.4600	0.4400	0.1075	0.0074	0.4433	1.5025
	4.4700	0.4410	0.1221	0.0084	0.4443	1.5061
	4.4800	0.4420	0.1147	0.0079	0.4453	1.5095
	4.4900	0.4430	0.0545	0.0037	0.4463	1.5128
	4.5000	0.4440	0.0426	0.0029	0.4473	1.5162
	4.5100	0.4451	0.0757	0.0052	0.4484	1.5198
	4.5200	0.4461	0.0936	0.0064	0.4494	1.5232
	4.5300	0.4471	0.0982	0.0067	0.4504	1.5267
	4.5400	0.4481	0.0886	0.0061	0.4514	1.5301
	4.5500	0.4492	0.0595	0.0041	0.4525	1.5337
	4.5600	0.4502	0.0460	0.0032	0.4534	1.5370
	4.5700	0.4511	0.0381	0.0026	0.4544	1.5403
	4.5800	0.4522	0.0452	0.0031	0.4554	1.5438
	4.5900	0.4532	0.0650	0.0045	0.4565	1.5473
	4.6000	0.4542	0.0614	0.0042	0.4574	1.5506
	4.6100	0.4552	0.0761	0.0052	0.4585	1.5541
	4.6200	0.4563	0.1037	0.0071	0.4595	1.5577
	4.6300	0.4573	0.1217	0.0083	0.4605	1.5611
	4.6400	0.4582	0.1554	0.0106	0.4615	1.5644
	4.6500	0.4592	0.1822	0.0125	0.4625	1.5677
	4.6600	0.4602	0.1830	0.0125	0.4635	1.5710
	4.6700	0.4611	0.1655	0.0113	0.4644	1.5742
	4.6800	0.4621	0.1453	0.0100	0.4654	1.5775
	4.6900	0.4631	0.1346	0.0092	0.4664	1.5809
	4.7000	0.4641	0.1314	0.0090	0.4674	1.5843
	4.7100	0.4651	0.1419	0.0097	0.4684	1.5877
	4.7200	0.4661	0.1207	0.0083	0.4694	1.5912
	4.7300	0.4671	0.0848	0.0058	0.4704	1.5945
	4.7400	0.4681	0.0762	0.0052	0.4714	1.5978
	4.7500	0.4691	0.0909	0.0062	0.4724	1.6014
	4.7600	0.4702	0.1228	0.0084	0.4735	1.6049
	4.7700	0.4712	0.1433	0.0098	0.4744	1.6082
	4.7800	0.4721	0.1746	0.0120	0.4754	1.6115
	4.7900	0.4732	0.1821	0.0125	0.4765	1.6150
	4.8000	0.4742	0.1538	0.0105	0.4775	1.6185
	4.8100	0.4752	0.1323	0.0091	0.4785	1.6218
	4.8200	0.4762	0.1216	0.0083	0.4795	1.6253
	4.8300	0.4773	0.1515	0.0104	0.4805	1.6288
	4.8400	0.4782	0.1669	0.0114	0.4815	1.6320
	4.8500	0.4791	0.1740	0.0119	0.4824	1.6352
	4.8600	0.4802	0.1690	0.0116	0.4834	1.6387
	4.8700	0.4812	0.1432	0.0098	0.4845	1.6423
	4.8800	0.4822	0.1255	0.0086	0.4855	1.6456
	4.8900	0.4832	0.1117	0.0077	0.4865	1.6490
	4.9000	0.4842	0.0878	0.0060	0.4875	1.6525
	4.9100	0.4852	0.0902	0.0062	0.4885	1.6557
	4.9200	0.4861	0.1099	0.0075	0.4894	1.6590
	4.9300	0.4872	0.1081	0.0074	0.4905	1.6625
	4.9400	0.4883	0.1208	0.0083	0.4915	1.6661
	4.9500	0.4893	0.1062	0.0073	0.4925	1.6695
	4.9600	0.4902	0.0800	0.0055	0.4935	1.6728
	4.9700	0.4912	0.0619	0.0042	0.4945	1.6762
	4.9800	0.4922	0.0967	0.0066	0.4954	1.6794
	4.9900	0.4931	0.1194	0.0082	0.4964	1.6826
	5.0000	0.4941	0.1371	0.0094	0.4974	1.6861
	5.0100	0.4952	0.1438	0.0099	0.4985	1.6897
	5.0200	0.4962	0.1328	0.0091	0.4995	1.6930
	5.0300	0.4972	0.1129	0.0077	0.5004	1.6963
	5.0400	0.4982	0.0928	0.0064	0.5015	1.6999
	5.0500	0.4992	0.0799	0.0055	0.5025	1.7034
	5.0600	0.5002	0.0563	0.0039	0.5035	1.7066
	5.0700	0.5012	0.0761	0.0052	0.5044	1.7099
	5.0800	0.5022	0.0814	0.0056	0.5054	1.7132
	5.0900	0.5031	0.0874	0.0060	0.5064	1.7166
	5.1000	0.5041	0.0605	0.0041	0.5074	1.7199
	5.1100	0.5052	0.0497	0.0034	0.5085	1.7237
	5.1200	0.5063	0.0522	0.0036	0.5095	1.7272
	5.1300	0.5072	0.0891	0.0061	0.5105	1.7303
	5.1400	0.5081	0.1214	0.0083	0.5114	1.7336
	5.1500	0.5092	0.1236	0.0085	0.5124	1.7370
	5.1600	0.5101	0.1011	0.0069	0.5134	1.7402
	5.1700	0.5110	0.1187	0.0081	0.5143	1.7432
	5.1800	0.5120	0.1042	0.0071	0.5153	1.7467
	5.1900	0.5131	0.0885	0.0061	0.5163	1.7502
	5.2000	0.5141	0.0942	0.0065	0.5173	1.7536
	5.2100	0.5151	0.1036	0.0071	0.5184	1.7571
	5.2200	0.5161	0.0897	0.0061	0.5194	1.7606
	5.2300	0.5171	0.1200	0.0082	0.5204	1.7638
	5.2400	0.5180	0.1288	0.0088	0.5213	1.7670
	5.2500	0.5190	0.1265	0.0087	0.5223	1.7705
	5.2600	0.5201	0.1214	0.0083	0.5233	1.7740
	5.2700	0.5211	0.0797	0.0055	0.5243	1.7774
	5.2800	0.5220	0.0305	0.0021	0.5253	1.7807
	5.2900	0.5230	0.0329	0.0023	0.5263	1.7841
	5.3000	0.5240	0.0627	0.0043	0.5273	1.7875
	5.3100	0.5251	0.0614	0.0042	0.5283	1.7909
	5.3200	0.5261	0.0633	0.0043	0.5294	1.7945
	5.3300	0.5272	0.0863	0.0059	0.5304	1.7981
	5.3400	0.5282	0.0709	0.0049	0.5314	1.8014
	5.3500	0.5291	0.0644	0.0044	0.5324	1.8047
	5.3600	0.5302	0.0725	0.0050	0.5335	1.8083
	5.3700	0.5312	0.0668	0.0046	0.5345	1.8117
	5.3800	0.5322	0.0631	0.0043	0.5354	1.8149
	5.3900	0.5332	0.0400	0.0027	0.5364	1.8184
	5.4000	0.5342	0.0406	0.0028	0.5375	1.8219
	5.4100	0.5352	0.0581	0.0040	0.5384	1.8252
	5.4200	0.5361	0.0919	0.0063	0.5394	1.8285
	5.4300	0.5372	0.1254	0.0086	0.5404	1.8319
	5.4400	0.5382	0.1383	0.0095	0.5414	1.8353
	5.4500	0.5391	0.1304	0.0089	0.5424	1.8386
	5.4600	0.5402	0.1183	0.0081	0.5435	1.8422
	5.4700	0.5412	0.1263	0.0086	0.5445	1.8457
	5.4800	0.5422	0.1087	0.0074	0.5455	1.8490
	5.4900	0.5432	0.0929	0.0064	0.5464	1.8523
	5.5000	0.5442	0.0717	0.0049	0.5475	1.8558
	5.5100	0.5452	0.0724	0.0050	0.5485	1.8593
	5.5200	0.5462	0.0930	0.0064	0.5495	1.8626
	5.5300	0.5472	0.1248	0.0086	0.5505	1.8659
	5.5400	0.5482	0.1559	0.0107	0.5515	1.8693
	5.5500	0.5491	0.1627	0.0111	0.5524	1.8725
	5.5600	0.5501	0.1370	0.0094	0.5534	1.8757
	5.5700	0.5511	0.1311	0.0090	0.5544	1.8792
	5.5800	0.5522	0.1346	0.0092	0.5555	1.8829
	5.5900	0.5532	0.1288	0.0088	0.5565	1.8862
	5.6000	0.5542	0.1247	0.0085	0.5575	1.8897
	5.6100	0.5553	0.0919	0.0063	0.5585	1.8933
	5.6200	0.5563	0.0746	0.0051	0.5595	1.8967
	5.6300	0.5572	0.0768	0.0053	0.5605	1.8999
	5.6400	0.5582	0.0881	0.0060	0.5615	1.9034
	5.6500	0.5593	0.1076	0.0074	0.5625	1.9068
	5.6600	0.5602	0.0941	0.0064	0.5635	1.9101
	5.6700	0.5612	0.0820	0.0056	0.5645	1.9134
	5.6800	0.5622	0.1002	0.0069	0.5655	1.9168
	5.6900	0.5632	0.1111	0.0076	0.5664	1.9200
	5.7000	0.5641	0.1161	0.0080	0.5673	1.9231
	5.7100	0.5650	0.1477	0.0101	0.5683	1.9264
	5.7200	0.5661	0.1569	0.0107	0.5694	1.9302
	5.7300	0.5672	0.1606	0.0110	0.5705	1.9337
	5.7400	0.5682	0.1651	0.0113	0.5715	1.9372
	5.7500	0.5692	0.1391	0.0095	0.5725	1.9406
	5.7600	0.5702	0.1226	0.0084	0.5735	1.9439
	5.7700	0.5711	0.1393	0.0095	0.5744	1.9471
	5.7800	0.5721	0.1353	0.0093	0.5754	1.9505
	5.7900	0.5731	0.1315	0.0090	0.5764	1.9539
	5.8000	0.5741	0.1330	0.0091	0.5774	1.9572
	5.8100	0.5751	0.1628	0.0112	0.5784	1.9606
	5.8200	0.5762	0.1383	0.0095	0.5795	1.9642
	5.8300	0.5772	0.1202	0.0082	0.5805	1.9676
	5.8400	0.5781	0.1203	0.0082	0.5814	1.9707
	5.8500	0.5791	0.1165	0.0080	0.5824	1.9741
	5.8600	0.5801	0.1300	0.0089	0.5834	1.9776
	5.8700	0.5811	0.1384	0.0095	0.5844	1.9809
	5.8800	0.5821	0.1270	0.0087	0.5854	1.9842
	5.8900	0.5831	0.1028	0.0070	0.5864	1.9877
	5.9000	0.5842	0.0904	0.0062	0.5874	1.9912
	5.9100	0.5852	0.0889	0.0061	0.5884	1.9946
	5.9200	0.5862	0.1167	0.0080	0.5895	1.9981
	5.9300	0.5872	0.1187	0.0081	0.5905	2.0015
	5.9400	0.5881	0.1364	0.0093	0.5914	2.0047
	5.9500	0.5891	0.1638	0.0112	0.5924	2.0080
	5.9600	0.5901	0.1206	0.0083	0.5934	2.0115
	5.9700	0.5912	0.0806	0.0055	0.5944	2.0149
	5.9800	0.5921	0.0734	0.0050	0.5954	2.0183
	5.9900	0.5932	0.0698	0.0048	0.5965	2.0218
	6.0000	0.5942	0.0516	0.0035	0.5975	2.0253
	6.0100	0.5952	0.0571	0.0039	0.5985	2.0286
	6.0200	0.5961	0.0974	0.0067	0.5994	2.0317
	6.0300	0.5971	0.1414	0.0097	0.6004	2.0351
	6.0400	0.5981	0.1601	0.0110	0.6014	2.0386
	6.0500	0.5991	0.1505	0.0103	0.6024	2.0420
	6.0600	0.6001	0.1651	0.0113	0.6034	2.0453
	6.0700	0.6011	0.1634	0.0112	0.6044	2.0487
	6.0800	0.6021	0.1236	0.0085	0.6054	2.0522
	6.0900	0.6032	0.0998	0.0068	0.6064	2.0556
	6.1000	0.6041	0.1311	0.0090	0.6074	2.0590
	6.1100	0.6052	0.1454	0.0100	0.6084	2.0624
	6.1200	0.6062	0.1238	0.0085	0.6094	2.0658
	6.1300	0.6071	0.1184	0.0081	0.6104	2.0692
	6.1400	0.6082	0.1232	0.0084	0.6115	2.0727
	6.1500	0.6091	0.1146	0.0078	0.6124	2.0759
	6.1600	0.6101	0.1391	0.0095	0.6134	2.0791
	6.1700	0.6111	0.1453	0.0100	0.6144	2.0825
	6.1800	0.6121	0.1277	0.0087	0.6154	2.0859
	6.1900	0.6131	0.1134	0.0078	0.6164	2.0894
	6.2000	0.6141	0.1027	0.0070	0.6174	2.0929
	6.2100	0.6152	0.0888	0.0061	0.6185	2.0964
	6.2200	0.6162	0.0975	0.0067	0.6194	2.0997
	6.2300	0.6171	0.1139	0.0078	0.6204	2.1029
	6.2400	0.6180	0.1177	0.0081	0.6213	2.1060
	6.2500	0.6190	0.1115	0.0076	0.6223	2.1092
	6.2600	0.6200	0.1080	0.0074	0.6233	2.1127
	6.2700	0.6210	0.1016	0.0070	0.6243	2.1161
	6.2800	0.6220	0.0982	0.0067	0.6253	2.1196
	6.2900	0.6230	0.0851	0.0058	0.6263	2.1230
	6.3000	0.6240	0.0936	0.0064	0.6273	2.1263
	6.3100	0.6250	0.1152	0.0079	0.6283	2.1297
	6.3200	0.6261	0.1322	0.0091	0.6294	2.1334
	6.3300	0.6270	0.1426	0.0098	0.6303	2.1366
	6.3400	0.6280	0.1787	0.0122	0.6313	2.1399
	6.3500	0.6290	0.1999	0.0137	0.6323	2.1434
	6.3600	0.6301	0.1965	0.0135	0.6334	2.1469
	6.3700	0.6311	0.1854	0.0127	0.6343	2.1503
	6.3800	0.6321	0.1894	0.0130	0.6353	2.1536
	6.3900	0.6331	0.1742	0.0119	0.6364	2.1572
	6.4000	0.6342	0.1378	0.0094	0.6374	2.1607
	6.4100	0.6351	0.1163	0.0080	0.6384	2.1640
	6.4200	0.6362	0.0962	0.0066	0.6394	2.1675
	6.4300	0.6372	0.1017	0.0070	0.6405	2.1710
	6.4400	0.6381	0.0969	0.0066	0.6414	2.1742
	6.4500	0.6391	0.0945	0.0065	0.6424	2.1775
	6.4600	0.6401	0.1109	0.0076	0.6434	2.1809
	6.4700	0.6411	0.1354	0.0093	0.6444	2.1842
	6.4800	0.6421	0.1317	0.0090	0.6453	2.1875
	6.4900	0.6431	0.0993	0.0068	0.6463	2.1909
	6.5000	0.6441	0.0834	0.0057	0.6474	2.1944
	6.5100	0.6450	0.0745	0.0051	0.6483	2.1976
	6.5200	0.6461	0.0639	0.0044	0.6493	2.2010
	6.5300	0.6471	0.0689	0.0047	0.6504	2.2046
	6.5400	0.6481	0.0903	0.0062	0.6514	2.2080
	6.5500	0.6491	0.1321	0.0091	0.6524	2.2114
	6.5600	0.6501	0.1374	0.0094	0.6534	2.2147
	6.5700	0.6511	0.1334	0.0091	0.6543	2.2180
	6.5800	0.6521	0.1341	0.0092	0.6554	2.2215
	6.5900	0.6531	0.1517	0.0104	0.6564	2.2250
	6.6000	0.6542	0.1317	0.0090	0.6574	2.2285
	6.6100	0.6552	0.1096	0.0075	0.6585	2.2320
	6.6200	0.6561	0.1013	0.0069	0.6594	2.2351
	6.6300	0.6571	0.1252	0.0086	0.6604	2.2385
	6.6400	0.6581	0.1513	0.0104	0.6614	2.2420
	6.6500	0.6591	0.1437	0.0098	0.6624	2.2453
	6.6600	0.6601	0.1429	0.0098	0.6634	2.2486
	6.6700	0.6611	0.1300	0.0089	0.6644	2.2521
	6.6800	0.6622	0.1366	0.0094	0.6655	2.2557
	6.6900	0.6632	0.1451	0.0099	0.6664	2.2590
	6.7000	0.6642	0.1554	0.0106	0.6674	2.2624
	6.7100	0.6652	0.1540	0.0106	0.6685	2.2659
	6.7200	0.6661	0.1300	0.0089	0.6694	2.2691
	6.7300	0.6671	0.1100	0.0075	0.6704	2.2723
	6.7400	0.6681	0.0925	0.0063	0.6713	2.2756
	6.7500	0.6691	0.0985	0.0067	0.6724	2.2791
	6.7600	0.6701	0.1220	0.0084	0.6734	2.2825
	6.7700	0.6711	0.1384	0.0095	0.6744	2.2859
	6.7800	0.6721	0.1569	0.0107	0.6754	2.2893
	6.7900	0.6731	0.1713	0.0117	0.6763	2.2926
	6.8000	0.6740	0.1580	0.0108	0.6773	2.2959
	6.8100	0.6751	0.1409	0.0097	0.6784	2.2995
	6.8200	0.6762	0.1368	0.0094	0.6795	2.3032
	6.8300	0.6772	0.1172	0.0080	0.6804	2.3064
	6.8400	0.6781	0.1397	0.0096	0.6814	2.3097
	6.8500	0.6791	0.1747	0.0120	0.6824	2.3131
	6.8600	0.6801	0.2183	0.0150	0.6834	2.3166
	6.8700	0.6811	0.2135	0.0146	0.6844	2.3199
	6.8800	0.6821	0.1717	0.0118	0.6854	2.3232
	6.8900	0.6831	0.1537	0.0105	0.6864	2.3267
	6.9000	0.6841	0.1603	0.0110	0.6874	2.3301
	6.9100	0.6851	0.1885	0.0129	0.6884	2.3335
	6.9200	0.6861	0.1795	0.0123	0.6894	2.3369
	6.9300	0.6871	0.1443	0.0099	0.6904	2.3402
	6.9400	0.6881	0.1272	0.0087	0.6914	2.3435
	6.9500	0.6891	0.1063	0.0073	0.6923	2.3468
	6.9600	0.6901	0.0938	0.0064	0.6934	2.3503
	6.9700	0.6911	0.0950	0.0065	0.6944	2.3539
	6.9800	0.6921	0.0846	0.0058	0.6954	2.3572
	6.9900	0.6931	0.0940	0.0064	0.6964	2.3606
	7.0000	0.6941	0.1355	0.0093	0.6974	2.3640
	7.0100	0.6951	0.1745	0.0120	0.6983	2.3672
	7.0200	0.6960	0.1879	0.0129	0.6993	2.3705
	7.0300	0.6971	0.1868	0.0128	0.7004	2.3740
	7.0400	0.6981	0.1654	0.0113	0.7014	2.3776
	7.0500	0.6991	0.1553	0.0106	0.7024	2.3810
	7.0600	0.7001	0.1509	0.0103	0.7034	2.3843
	7.0700	0.7011	0.1806	0.0124	0.7044	2.3877
	7.0800	0.7021	0.1635	0.0112	0.7054	2.3911
	7.0900	0.7031	0.1406	0.0096	0.7064	2.3945
	7.1000	0.7041	0.1288	0.0088	0.7074	2.3979
	7.1100	0.7051	0.1257	0.0086	0.7084	2.4012
	7.1200	0.7061	0.1353	0.0093	0.7093	2.4045
	7.1300	0.7071	0.1468	0.0101	0.7104	2.4080
	7.1400	0.7081	0.1572	0.0108	0.7114	2.4115
	7.1500	0.7092	0.1636	0.0112	0.7124	2.4149
	7.1600	0.7101	0.1660	0.0114	0.7134	2.4183
	7.1700	0.7111	0.1635	0.0112	0.7144	2.4215
	7.1800	0.7120	0.1453	0.0100	0.7153	2.4247
	7.1900	0.7130	0.1399	0.0096	0.7163	2.4280
	7.2000	0.7140	0.1418	0.0097	0.7173	2.4314
	7.2100	0.7150	0.1363	0.0093	0.7183	2.4348
	7.2200	0.7160	0.1254	0.0086	0.7193	2.4383
	7.2300	0.7171	0.1049	0.0072	0.7204	2.4418
	7.2400	0.7181	0.0873	0.0060	0.7214	2.4454
	7.2500	0.7191	0.0987	0.0068	0.7224	2.4486
	7.2600	0.7200	0.1208	0.0083	0.7233	2.4518
	7.2700	0.7210	0.1218	0.0083	0.7243	2.4552
	7.2800	0.7221	0.1154	0.0079	0.7253	2.4586
	7.2900	0.7231	0.1179	0.0081	0.7264	2.4622
	7.3000	0.7241	0.1219	0.0083	0.7274	2.4657
	7.3100	0.7251	0.1318	0.0090	0.7284	2.4691
	7.3200	0.7261	0.1454	0.0100	0.7294	2.4724
	7.3300	0.7271	0.1737	0.0119	0.7304	2.4757
	7.3400	0.7281	0.1814	0.0124	0.7314	2.4792
	7.3500	0.7291	0.1635	0.0112	0.7324	2.4826
	7.3600	0.7302	0.1451	0.0099	0.7334	2.4861
	7.3700	0.7312	0.1740	0.0119	0.7345	2.4896
	7.3800	0.7322	0.1613	0.0111	0.7354	2.4929
	7.3900	0.7332	0.1339	0.0092	0.7364	2.4963
	7.4000	0.7342	0.1175	0.0080	0.7374	2.4997
	7.4100	0.7352	0.1243	0.0085	0.7384	2.5030
	7.4200	0.7361	0.1352	0.0093	0.7394	2.5063
	7.4300	0.7371	0.1393	0.0095	0.7403	2.5096
	7.4400	0.7381	0.1374	0.0094	0.7414	2.5131
	7.4500	0.7391	0.1153	0.0079	0.7424	2.5165
	7.4600	0.7401	0.1327	0.0091	0.7433	2.5197
	7.4700	0.7410	0.1798	0.0123	0.7443	2.5229
	7.4800	0.7420	0.1983	0.0136	0.7453	2.5263
	7.4900	0.7430	0.1775	0.0122	0.7463	2.5297
	7.5000	0.7440	0.1439	0.0099	0.7473	2.5332
	7.5100	0.7451	0.1205	0.0083	0.7483	2.5367
	7.5200	0.7461	0.1407	0.0096	0.7494	2.5401
	7.5300	0.7471	0.1281	0.0088	0.7504	2.5435
	7.5400	0.7480	0.1307	0.0090	0.7513	2.5467
	7.5500	0.7491	0.1250	0.0086	0.7523	2.5502
	7.5600	0.7501	0.1160	0.0079	0.7534	2.5538
	7.5700	0.7511	0.1422	0.0097	0.7544	2.5571
	7.5800	0.7521	0.1623	0.0111	0.7554	2.5604
	7.5900	0.7530	0.1727	0.0118	0.7563	2.5636
	7.6000	0.7540	0.1722	0.0118	0.7573	2.5669
	7.6100	0.7550	0.1343	0.0092	0.7582	2.5702
	7.6200	0.7560	0.0803	0.0055	0.7592	2.5736
	7.6300	0.7570	0.0533	0.0036	0.7603	2.5771
	7.6400	0.7580	0.0838	0.0057	0.7612	2.5803
	7.6500	0.7589	0.1119	0.0077	0.7622	2.5837
	7.6600	0.7600	0.1346	0.0092	0.7633	2.5873
	7.6700	0.7611	0.1688	0.0116	0.7643	2.5908
	7.6800	0.7621	0.1831	0.0125	0.7654	2.5943
	7.6900	0.7631	0.1773	0.0121	0.7664	2.5978
	7.7000	0.7641	0.1287	0.0088	0.7674	2.6011
	7.7100	0.7650	0.1101	0.0075	0.7683	2.6044
	7.7200	0.7660	0.1184	0.0081	0.7693	2.6076
	7.7300	0.7670	0.1195	0.0082	0.7703	2.6111
	7.7400	0.7681	0.1366	0.0094	0.7714	2.6147
	7.7500	0.7691	0.1411	0.0097	0.7724	2.6181
	7.7600	0.7700	0.1622	0.0111	0.7733	2.6213
	7.7700	0.7710	0.1677	0.0115	0.7743	2.6246
	7.7800	0.7720	0.1540	0.0105	0.7753	2.6280
	7.7900	0.7730	0.1467	0.0101	0.7763	2.6314
	7.8000	0.7740	0.1729	0.0118	0.7773	2.6349
	7.8100	0.7751	0.2031	0.0139	0.7784	2.6385
	7.8200	0.7762	0.1840	0.0126	0.7794	2.6421
	7.8300	0.7771	0.1808	0.0124	0.7804	2.6453
	7.8400	0.7781	0.1660	0.0114	0.7814	2.6486
	7.8500	0.7791	0.1531	0.0105	0.7824	2.6520
	7.8600	0.7801	0.1741	0.0119	0.7834	2.6553
	7.8700	0.7811	0.1579	0.0108	0.7844	2.6588
	7.8800	0.7821	0.1337	0.0092	0.7853	2.6621
	7.8900	0.7831	0.1231	0.0084	0.7864	2.6655
	7.9000	0.7841	0.1233	0.0084	0.7873	2.6689
	7.9100	0.7851	0.1378	0.0094	0.7884	2.6724
	7.9200	0.7861	0.1594	0.0109	0.7894	2.6759
	7.9300	0.7871	0.1519	0.0104	0.7904	2.6791
	7.9400	0.7881	0.1383	0.0095	0.7914	2.6825
	7.9500	0.7891	0.1410	0.0097	0.7924	2.6860
	7.9600	0.7902	0.1447	0.0099	0.7934	2.6895
	7.9700	0.7911	0.1538	0.0105	0.7944	2.6927
	7.9800	0.7921	0.1594	0.0109	0.7954	2.6960
	7.9900	0.7931	0.1248	0.0085	0.7964	2.6994
	8.0000	0.7941	0.1203	0.0082	0.7974	2.7029
	8.0100	0.7952	0.1136	0.0078	0.7984	2.7064
	8.0200	0.7962	0.1311	0.0090	0.7995	2.7099
	8.0300	0.7971	0.1490	0.0102	0.8004	2.7132
	8.0400	0.7981	0.1523	0.0104	0.8014	2.7166
	8.0500	0.7992	0.1559	0.0107	0.8024	2.7200
	8.0600	0.8002	0.1571	0.0108	0.8034	2.7234
	8.0700	0.8012	0.1498	0.0103	0.8045	2.7268
	8.0800	0.8022	0.1488	0.0102	0.8055	2.7304
	8.0900	0.8032	0.1414	0.0097	0.8065	2.7337
	8.1000	0.8042	0.1506	0.0103	0.8075	2.7370
	8.1100	0.8052	0.1476	0.0101	0.8084	2.7403
	8.1200	0.8061	0.1362	0.0093	0.8094	2.7437
	8.1300	0.8071	0.1394	0.0096	0.8104	2.7470
	8.1400	0.8081	0.1788	0.0122	0.8114	2.7504
	8.1500	0.8091	0.2157	0.0148	0.8124	2.7537
	8.1600	0.8101	0.2282	0.0156	0.8133	2.7570
	8.1700	0.8111	0.2351	0.0161	0.8144	2.7604
	8.1800	0.8121	0.2395	0.0164	0.8154	2.7640
	8.1900	0.8132	0.2173	0.0149	0.8164	2.7675
	8.2000	0.8142	0.1834	0.0126	0.8174	2.7709
	8.2100	0.8152	0.1530	0.0105	0.8184	2.7742
	8.2200	0.8161	0.1434	0.0098	0.8194	2.7776
	8.2300	0.8172	0.1275	0.0087	0.8205	2.7811
	8.2400	0.8182	0.1172	0.0080	0.8215	2.7845
	8.2500	0.8192	0.0968	0.0066	0.8225	2.7879
	8.2600	0.8201	0.0887	0.0061	0.8234	2.7911
	8.2700	0.8211	0.1060	0.0073	0.8244	2.7943
	8.2800	0.8221	0.1398	0.0096	0.8253	2.7977
	8.2900	0.8231	0.1475	0.0101	0.8264	2.8012
	8.3000	0.8241	0.1662	0.0114	0.8274	2.8046
	8.3100	0.8251	0.2123	0.0145	0.8284	2.8079
	8.3200	0.8261	0.2372	0.0162	0.8294	2.8113
	8.3300	0.8271	0.2433	0.0167	0.8304	2.8148
	8.3400	0.8281	0.2297	0.0157	0.8314	2.8182
	8.3500	0.8291	0.1905	0.0130	0.8324	2.8215
	8.3600	0.8301	0.1726	0.0118	0.8333	2.8248
	8.3700	0.8311	0.1648	0.0113	0.8343	2.8282
	8.3800	0.8321	0.1633	0.0112	0.8353	2.8315
	8.3900	0.8331	0.1716	0.0118	0.8364	2.8351
	8.4000	0.8342	0.1659	0.0114	0.8374	2.8387
	8.4100	0.8352	0.1564	0.0107	0.8385	2.8421
	8.4200	0.8362	0.1473	0.0101	0.8394	2.8454
	8.4300	0.8371	0.1439	0.0099	0.8404	2.8488
	8.4400	0.8381	0.1349	0.0092	0.8414	2.8520
	8.4500	0.8391	0.1287	0.0088	0.8423	2.8552
	8.4600	0.8401	0.1356	0.0093	0.8434	2.8587
	8.4700	0.8411	0.1340	0.0092	0.8444	2.8623
	8.4800	0.8421	0.1090	0.0075	0.8454	2.8657
	8.4900	0.8431	0.1019	0.0070	0.8464	2.8689
	8.5000	0.8440	0.1330	0.0091	0.8473	2.8722
	8.5100	0.8451	0.1495	0.0102	0.8483	2.8756
	8.5200	0.8461	0.1531	0.0105	0.8494	2.8791
	8.5300	0.8471	0.1454	0.0100	0.8504	2.8826
	8.5400	0.8481	0.1427	0.0098	0.8514	2.8860
	8.5500	0.8492	0.1319	0.0090	0.8524	2.8895
	8.5600	0.8502	0.1393	0.0095	0.8535	2.8930
	8.5700	0.8512	0.1622	0.0111	0.8545	2.8964
	8.5800	0.8522	0.1602	0.0110	0.8554	2.8997
	8.5900	0.8531	0.1837	0.0126	0.8564	2.9030
	8.6000	0.8542	0.1852	0.0127	0.8574	2.9064
	8.6100	0.8552	0.1557	0.0107	0.8584	2.9098
	8.6200	0.8562	0.1568	0.0107	0.8594	2.9132
	8.6300	0.8572	0.1562	0.0107	0.8605	2.9167
	8.6400	0.8582	0.1611	0.0110	0.8615	2.9201
	8.6500	0.8592	0.1788	0.0122	0.8624	2.9234
	8.6600	0.8601	0.1963	0.0135	0.8634	2.9266
	8.6700	0.8611	0.1829	0.0125	0.8643	2.9298
	8.6800	0.8620	0.1803	0.0124	0.8653	2.9330
	8.6900	0.8631	0.2081	0.0143	0.8663	2.9366
	8.7000	0.8641	0.2226	0.0152	0.8674	2.9402
	8.7100	0.8651	0.1977	0.0135	0.8684	2.9437
	8.7200	0.8662	0.1754	0.0120	0.8694	2.9471
	8.7300	0.8671	0.1895	0.0130	0.8704	2.9505
	8.7400	0.8681	0.1806	0.0124	0.8714	2.9538
	8.7500	0.8691	0.1668	0.0114	0.8724	2.9572
	8.7600	0.8702	0.1496	0.0102	0.8734	2.9607
	8.7700	0.8711	0.1539	0.0105	0.8744	2.9640
	8.7800	0.8721	0.1577	0.0108	0.8754	2.9672
	8.7900	0.8731	0.1504	0.0103	0.8764	2.9707
	8.8000	0.8741	0.1594	0.0109	0.8774	2.9741
	8.8100	0.8752	0.1514	0.0104	0.8784	2.9776
	8.8200	0.8761	0.1346	0.0092	0.8794	2.9809
	8.8300	0.8771	0.1423	0.0098	0.8804	2.9841
	8.8400	0.8781	0.1462	0.0100	0.8814	2.9876
	8.8500	0.8791	0.1581	0.0108	0.8824	2.9910
	8.8600	0.8801	0.1843	0.0126	0.8834	2.9943
	8.8700	0.8811	0.1953	0.0134	0.8844	2.9977
	8.8800	0.8821	0.2071	0.0142	0.8854	3.0011
	8.8900	0.8831	0.2303	0.0158	0.8863	3.0044
	8.9000	0.8841	0.2291	0.0157	0.8874	3.0079
	8.9100	0.8851	0.2071	0.0142	0.8884	3.0114
	8.9200	0.8862	0.1793	0.0123	0.8894	3.0150
	8.9300	0.8872	0.1898	0.0130	0.8904	3.0183
	8.9400	0.8881	0.1810	0.0124	0.8914	3.0216
	8.9500	0.8891	0.1910	0.0131	0.8924	3.0250
	8.9600	0.8901	0.1744	0.0119	0.8934	3.0284
	8.9700	0.8911	0.1403	0.0096	0.8944	3.0316
	8.9800	0.8921	0.1096	0.0075	0.8954	3.0350
	8.9900	0.8932	0.1104	0.0076	0.8964	3.0386
	9.0000	0.8942	0.1337	0.0092	0.8974	3.0421
	9.0100	0.8951	0.1606	0.0110	0.8984	3.0453
	9.0200	0.8961	0.1825	0.0125	0.8994	3.0485
	9.0300	0.8970	0.1840	0.0126	0.9003	3.0518
	9.0400	0.8980	0.2066	0.0142	0.9013	3.0551
	9.0500	0.8990	0.1995	0.0137	0.9023	3.0586
	9.0600	0.9001	0.1689	0.0116	0.9034	3.0622
	9.0700	0.9011	0.1482	0.0102	0.9044	3.0656
	9.0800	0.9021	0.1328	0.0091	0.9054	3.0689
	9.0900	0.9031	0.1257	0.0086	0.9063	3.0722
	9.1000	0.9041	0.1323	0.0091	0.9074	3.0758
	9.1100	0.9051	0.1456	0.0100	0.9084	3.0792
	9.1200	0.9061	0.1274	0.0087	0.9094	3.0825
	9.1300	0.9071	0.1326	0.0091	0.9104	3.0858
	9.1400	0.9081	0.1563	0.0107	0.9114	3.0894
	9.1500	0.9092	0.1852	0.0127	0.9124	3.0929
	9.1600	0.9101	0.1901	0.0130	0.9134	3.0961
	9.1700	0.9111	0.1800	0.0123	0.9144	3.0995
	9.1800	0.9121	0.1832	0.0125	0.9154	3.1029
	9.1900	0.9131	0.1939	0.0133	0.9164	3.1063
	9.2000	0.9141	0.1945	0.0133	0.9173	3.1095
	9.2100	0.9151	0.2025	0.0139	0.9183	3.1129
	9.2200	0.9161	0.2190	0.0150	0.9193	3.1163
	9.2300	0.9171	0.2163	0.0148	0.9203	3.1197
	9.2400	0.9181	0.2027	0.0139	0.9214	3.1232
	9.2500	0.9192	0.2010	0.0138	0.9224	3.1268
	9.2600	0.9201	0.1844	0.0126	0.9234	3.1301
	9.2700	0.9211	0.1695	0.0116	0.9243	3.1332
	9.2800	0.9220	0.1675	0.0115	0.9253	3.1365
	9.2900	0.9230	0.1607	0.0110	0.9263	3.1399
	9.3000	0.9241	0.1652	0.0113	0.9273	3.1434
	9.3100	0.9251	0.1842	0.0126	0.9284	3.1469
	9.3200	0.9261	0.2125	0.0146	0.9294	3.1503
	9.3300	0.9271	0.2147	0.0147	0.9304	3.1537
	9.3400	0.9281	0.1834	0.0126	0.9313	3.1570
	9.3500	0.9291	0.1447	0.0099	0.9323	3.1603
	9.3600	0.9300	0.1266	0.0087	0.9333	3.1636
	9.3700	0.9310	0.1360	0.0093	0.9343	3.1669
	9.3800	0.9320	0.1392	0.0095	0.9353	3.1704
	9.3900	0.9330	0.1396	0.0096	0.9363	3.1738
	9.4000	0.9341	0.1530	0.0105	0.9373	3.1773
	9.4100	0.9351	0.1650	0.0113	0.9383	3.1807
	9.4200	0.9361	0.1763	0.0121	0.9393	3.1841
	9.4300	0.9371	0.1986	0.0136	0.9404	3.1876
	9.4400	0.9381	0.2110	0.0145	0.9414	3.1909
	9.4500	0.9391	0.2136	0.0146	0.9424	3.1943
	9.4600	0.9401	0.2201	0.0151	0.9434	3.1979
	9.4700	0.9411	0.2056	0.0141	0.9444	3.2012
	9.4800	0.9421	0.1751	0.0120	0.9454	3.2046
	9.4900	0.9431	0.1314	0.0090	0.9464	3.2080
	9.5000	0.9441	0.1231	0.0084	0.9474	3.2113
	9.5100	0.9451	0.1189	0.0081	0.9483	3.2146
	9.5200	0.9461	0.1203	0.0082	0.9494	3.2181
	9.5300	0.9471	0.1283	0.0088	0.9504	3.2215
	9.5400	0.9481	0.1480	0.0101	0.9514	3.2248
	9.5500	0.9490	0.1250	0.0086	0.9523	3.2280
	9.5600	0.9501	0.1143	0.0078	0.9533	3.2316
	9.5700	0.9512	0.1151	0.0079	0.9544	3.2352
	9.5800	0.9521	0.1459	0.0100	0.9554	3.2386
	9.5900	0.9531	0.1930	0.0132	0.9564	3.2418
	9.6000	0.9541	0.2122	0.0145	0.9573	3.2451
	9.6100	0.9550	0.2059	0.0141	0.9583	3.2484
	9.6200	0.9560	0.1795	0.0123	0.9593	3.2518
	9.6300	0.9570	0.1645	0.0113	0.9603	3.2552
	9.6400	0.9581	0.1667	0.0114	0.9613	3.2586
	9.6500	0.9591	0.1830	0.0125	0.9623	3.2620
	9.6600	0.9601	0.1832	0.0126	0.9633	3.2654
	9.6700	0.9610	0.1815	0.0124	0.9643	3.2687
	9.6800	0.9620	0.1927	0.0132	0.9653	3.2722
	9.6900	0.9631	0.1748	0.0120	0.9663	3.2756
	9.7000	0.9641	0.1616	0.0111	0.9674	3.2791
	9.7100	0.9652	0.1478	0.0101	0.9684	3.2827
	9.7200	0.9662	0.1620	0.0111	0.9695	3.2863
	9.7300	0.9672	0.1562	0.0107	0.9705	3.2897
	9.7400	0.9682	0.1451	0.0099	0.9715	3.2929
	9.7500	0.9691	0.1587	0.0109	0.9724	3.2962
	9.7600	0.9701	0.1625	0.0111	0.9734	3.2994
	9.7700	0.9711	0.1520	0.0104	0.9744	3.3028
	9.7800	0.9721	0.1570	0.0108	0.9754	3.3062
	9.7900	0.9731	0.1562	0.0107	0.9764	3.3096
	9.8000	0.9741	0.1738	0.0119	0.9774	3.3130
	9.8100	0.9751	0.1820	0.0125	0.9783	3.3163
	9.8200	0.9760	0.1746	0.0120	0.9793	3.3196
	9.8300	0.9770	0.1851	0.0127	0.9803	3.3230
	9.8400	0.9781	0.2115	0.0145	0.9813	3.3265
	9.8500	0.9791	0.2302	0.0158	0.9824	3.3299
	9.8600	0.9801	0.2402	0.0165	0.9833	3.3332
	9.8700	0.9810	0.2311	0.0158	0.9843	3.3365
	9.8800	0.9821	0.2303	0.0158	0.9853	3.3400
	9.8900	0.9831	0.2177	0.0149	0.9863	3.3434
	9.9000	0.9841	0.1721	0.0118	0.9873	3.3468
	9.9100	0.9851	0.1098	0.0075	0.9883	3.3501
	9.9200	0.9861	0.0917	0.0063	0.9894	3.3536
	9.9300	0.9871	0.0846	0.0058	0.9904	3.3571
	9.9400	0.9881	0.1085	0.0074	0.9914	3.3604
	9.9500	0.9891	0.1744	0.0119	0.9924	3.3638
	9.9600	0.9901	0.2014	0.0138	0.9933	3.3671
	9.9700	0.9911	0.2329	0.0160	0.9943	3.3705
	9.9800	0.9921	0.2243	0.0154	0.9953	3.3739
	9.9900	0.9931	0.1997	0.0137	0.9964	3.3775
	10.0000	0.9941	0.1754	0.0120	0.9974	3.3809
	10.0100	0.9951	0.1719	0.0118	0.9984	3.3842
	10.0200	0.9961	0.1731	0.0119	0.9994	3.3876
	10.0300	0.9971	0.1586	0.0109	1.0004	3.3910
	10.0400	0.9981	0.1732	0.0119	1.0013	3.3942
	10.0500	0.9990	0.1589	0.0109	1.0023	3.3976
	10.0600	1.0001	0.1660	0.0114	1.0034	3.4012
	10.0700	1.0011	0.1716	0.0118	1.0044	3.4046
	10.0800	1.0021	0.1832	0.0125	1.0054	3.4079
	10.0900	1.0030	0.2139	0.0147	1.0063	3.4111
	10.1000	1.0041	0.2161	0.0148	1.0074	3.4146
	10.1100	1.0051	0.1703	0.0117	1.0084	3.4182
	10.1200	1.0061	0.1421	0.0097	1.0094	3.4216
	10.1300	1.0071	0.1331	0.0091	1.0104	3.4250
	10.1400	1.0081	0.1122	0.0077	1.0114	3.4283
	10.1500	1.0091	0.1126	0.0077	1.0124	3.4316
	10.1600	1.0101	0.1221	0.0084	1.0133	3.4349
	10.1700	1.0111	0.1346	0.0092	1.0144	3.4384
	10.1800	1.0121	0.1383	0.0095	1.0154	3.4420
	10.1900	1.0131	0.1580	0.0108	1.0164	3.4453
	10.2000	1.0141	0.1834	0.0126	1.0174	3.4487
	10.2100	1.0151	0.1765	0.0121	1.0184	3.4521
	10.2200	1.0161	0.1692	0.0116	1.0194	3.4554
	10.2300	1.0171	0.1792	0.0123	1.0203	3.4587
	10.2400	1.0181	0.1767	0.0121	1.0214	3.4622
	10.2500	1.0191	0.1886	0.0129	1.0224	3.4656
	10.2600	1.0201	0.1971	0.0135	1.0234	3.4689
	10.2700	1.0211	0.1971	0.0135	1.0243	3.4722
	10.2800	1.0221	0.2009	0.0138	1.0253	3.4756
	10.2900	1.0231	0.2304	0.0158	1.0264	3.4790
	10.3000	1.0241	0.2517	0.0172	1.0274	3.4824
	10.3100	1.0251	0.2729	0.0187	1.0284	3.4858
	10.3200	1.0261	0.2514	0.0172	1.0294	3.4892
	10.3300	1.0270	0.1931	0.0132	1.0303	3.4925
	10.3400	1.0280	0.1400	0.0096	1.0313	3.4958
	10.3500	1.0290	0.1919	0.0131	1.0323	3.4992
	10.3600	1.0300	0.2202	0.0151	1.0333	3.5025
	10.3700	1.0309	0.2356	0.0161	1.0342	3.5057
	10.3800	1.0320	0.2231	0.0153	1.0353	3.5092
	10.3900	1.0330	0.2001	0.0137	1.0363	3.5127
	10.4000	1.0340	0.1600	0.0110	1.0373	3.5161
	10.4100	1.0350	0.1462	0.0100	1.0383	3.5194
	10.4200	1.0360	0.1342	0.0092	1.0393	3.5228
	10.4300	1.0370	0.1391	0.0095	1.0403	3.5263
	10.4400	1.0381	0.1604	0.0110	1.0414	3.5299
	10.4500	1.0391	0.1721	0.0118	1.0424	3.5335
	10.4600	1.0401	0.1771	0.0121	1.0434	3.5368
	10.4700	1.0410	0.1721	0.0118	1.0443	3.5399
	10.4800	1.0420	0.1611	0.0110	1.0453	3.5432
	10.4900	1.0430	0.1656	0.0113	1.0463	3.5467
	10.5000	1.0441	0.1875	0.0128	1.0473	3.5502
	10.5100	1.0451	0.2166	0.0148	1.0484	3.5536
	10.5200	1.0461	0.2224	0.0152	1.0494	3.5570
	10.5300	1.0472	0.2197	0.0151	1.0504	3.5606
	10.5400	1.0481	0.2273	0.0156	1.0514	3.5639
	10.5500	1.0491	0.2090	0.0143	1.0524	3.5672
	10.5600	1.0501	0.1788	0.0123	1.0534	3.5707
	10.5700	1.0511	0.1713	0.0117	1.0544	3.5741
	10.5800	1.0521	0.1758	0.0120	1.0553	3.5773
	10.5900	1.0531	0.1727	0.0118	1.0564	3.5807
	10.6000	1.0541	0.1739	0.0119	1.0574	3.5843
	10.6100	1.0551	0.1702	0.0117	1.0584	3.5877
	10.6200	1.0561	0.1761	0.0121	1.0594	3.5910
	10.6300	1.0571	0.1703	0.0117	1.0604	3.5943
	10.6400	1.0581	0.1619	0.0111	1.0613	3.5976
	10.6500	1.0590	0.1629	0.0112	1.0623	3.6009
	10.6600	1.0601	0.1814	0.0124	1.0633	3.6044
	10.6700	1.0611	0.2055	0.0141	1.0644	3.6080
	10.6800	1.0622	0.2041	0.0140	1.0655	3.6116
	10.6900	1.0632	0.1987	0.0136	1.0665	3.6151
	10.7000	1.0643	0.1751	0.0120	1.0675	3.6186
	10.7100	1.0653	0.1869	0.0128	1.0686	3.6221
	10.7200	1.0663	0.2002	0.0137	1.0695	3.6254
	10.7300	1.0672	0.2153	0.0148	1.0705	3.6286
	10.7400	1.0682	0.2244	0.0154	1.0714	3.6318
	10.7500	1.0691	0.2316	0.0159	1.0724	3.6351
	10.7600	1.0701	0.2343	0.0161	1.0734	3.6384
	10.7700	1.0711	0.2129	0.0146	1.0744	3.6418
	10.7800	1.0721	0.1955	0.0134	1.0754	3.6452
	10.7900	1.0731	0.2003	0.0137	1.0764	3.6486
	10.8000	1.0742	0.2194	0.0150	1.0774	3.6522
	10.8100	1.0751	0.2165	0.0148	1.0784	3.6555
	10.8200	1.0762	0.2074	0.0142	1.0794	3.6590
	10.8300	1.0772	0.2196	0.0150	1.0805	3.6624
	10.8400	1.0782	0.2361	0.0162	1.0814	3.6658
	10.8500	1.0791	0.1975	0.0135	1.0824	3.6690
	10.8600	1.0801	0.1595	0.0109	1.0833	3.6722
	10.8700	1.0810	0.1168	0.0080	1.0843	3.6755
	10.8800	1.0820	0.0994	0.0068	1.0853	3.6789
	10.8900	1.0830	0.1281	0.0088	1.0863	3.6822
	10.9000	1.0840	0.1579	0.0108	1.0872	3.6854
	10.9100	1.0850	0.2046	0.0140	1.0882	3.6888
	10.9200	1.0860	0.2246	0.0154	1.0893	3.6924
	10.9300	1.0870	0.2313	0.0158	1.0903	3.6959
	10.9400	1.0880	0.2423	0.0166	1.0913	3.6992
	10.9500	1.0890	0.2476	0.0170	1.0923	3.7025
	10.9600	1.0900	0.2380	0.0163	1.0933	3.7060
	10.9700	1.0910	0.2363	0.0162	1.0943	3.7094
	10.9800	1.0920	0.2282	0.0156	1.0953	3.7128
	10.9900	1.0930	0.1980	0.0136	1.0963	3.7161
	11.0000	1.0941	0.1815	0.0124	1.0973	3.7196
	11.0100	1.0951	0.2051	0.0141	1.0984	3.7231
	11.0200	1.0961	0.2099	0.0144	1.0994	3.7267
	11.0300	1.0971	0.2058	0.0141	1.1004	3.7300
	11.0400	1.0981	0.2016	0.0138	1.1013	3.7332
	11.0500	1.0990	0.2164	0.0148	1.1023	3.7363
	11.0600	1.1000	0.2237	0.0153	1.1033	3.7398
	11.0700	1.1010	0.2193	0.0150	1.1043	3.7433
	11.0800	1.1020	0.2188	0.0150	1.1053	3.7467
	11.0900	1.1030	0.2143	0.0147	1.1063	3.7501
	11.1000	1.1041	0.1975	0.0135	1.1073	3.7535
	11.1100	1.1051	0.2228	0.0153	1.1084	3.7570
	11.1200	1.1061	0.2236	0.0153	1.1094	3.7604
	11.1300	1.1071	0.2085	0.0143	1.1103	3.7637
	11.1400	1.1080	0.2278	0.0156	1.1113	3.7670
	11.1500	1.1090	0.2269	0.0155	1.1123	3.7703
	11.1600	1.1101	0.2256	0.0155	1.1133	3.7738
	11.1700	1.1111	0.2108	0.0144	1.1144	3.7773
	11.1800	1.1120	0.1949	0.0134	1.1153	3.7806
	11.1900	1.1130	0.1785	0.0122	1.1163	3.7839
	11.2000	1.1141	0.1833	0.0126	1.1174	3.7875
	11.2100	1.1151	0.2142	0.0147	1.1184	3.7910
	11.2200	1.1161	0.2165	0.0148	1.1193	3.7942
	11.2300	1.1171	0.2215	0.0152	1.1204	3.7977
	11.2400	1.1181	0.2164	0.0148	1.1214	3.8013
	11.2500	1.1191	0.2258	0.0155	1.1224	3.8045
	11.2600	1.1201	0.2279	0.0156	1.1233	3.8078
	11.2700	1.1211	0.2379	0.0163	1.1244	3.8113
	11.2800	1.1222	0.2516	0.0172	1.1254	3.8149
	11.2900	1.1231	0.2626	0.0180	1.1264	3.8182
	11.3000	1.1240	0.2464	0.0169	1.1273	3.8213
	11.3100	1.1250	0.2316	0.0159	1.1283	3.8245
	11.3200	1.1260	0.2221	0.0152	1.1293	3.8279
	11.3300	1.1270	0.2122	0.0145	1.1303	3.8314
	11.3400	1.1281	0.2110	0.0145	1.1313	3.8349
	11.3500	1.1291	0.2190	0.0150	1.1324	3.8384
	11.3600	1.1301	0.2326	0.0159	1.1334	3.8418
	11.3700	1.1310	0.2378	0.0163	1.1343	3.8449
	11.3800	1.1321	0.2303	0.0158	1.1353	3.8484
	11.3900	1.1331	0.2356	0.0161	1.1363	3.8518
	11.4000	1.1340	0.2495	0.0171	1.1373	3.8551
	11.4100	1.1350	0.2381	0.0163	1.1383	3.8586
	11.4200	1.1361	0.1904	0.0130	1.1394	3.8621
	11.4300	1.1371	0.1594	0.0109	1.1404	3.8655
	11.4400	1.1381	0.1621	0.0111	1.1413	3.8688
	11.4500	1.1391	0.1899	0.0130	1.1424	3.8723
	11.4600	1.1401	0.1974	0.0135	1.1434	3.8757
	11.4700	1.1411	0.1981	0.0136	1.1444	3.8791
	11.4800	1.1421	0.1972	0.0135	1.1454	3.8826
	11.4900	1.1431	0.2262	0.0155	1.1464	3.8860
	11.5000	1.1441	0.2330	0.0160	1.1474	3.8892
	11.5100	1.1451	0.2151	0.0147	1.1483	3.8925
	11.5200	1.1461	0.1873	0.0128	1.1494	3.8961
	11.5300	1.1471	0.1675	0.0115	1.1504	3.8996
	11.5400	1.1481	0.1728	0.0118	1.1514	3.9028
	11.5500	1.1491	0.1857	0.0127	1.1523	3.9060
	11.5600	1.1501	0.1903	0.0130	1.1534	3.9096
	11.5700	1.1511	0.2191	0.0150	1.1544	3.9130
	11.5800	1.1521	0.2368	0.0162	1.1554	3.9163
	11.5900	1.1531	0.2414	0.0165	1.1564	3.9198
	11.6000	1.1542	0.2330	0.0160	1.1574	3.9233
	11.6100	1.1552	0.2370	0.0162	1.1584	3.9267
	11.6200	1.1561	0.2542	0.0174	1.1594	3.9301
	11.6300	1.1571	0.2549	0.0175	1.1604	3.9334
	11.6400	1.1581	0.2389	0.0164	1.1614	3.9367
	11.6500	1.1590	0.1947	0.0133	1.1623	3.9399
	11.6600	1.1601	0.1951	0.0134	1.1634	3.9434
	11.6700	1.1612	0.2118	0.0145	1.1644	3.9471
	11.6800	1.1622	0.2118	0.0145	1.1654	3.9505
	11.6900	1.1631	0.1926	0.0132	1.1664	3.9537
	11.7000	1.1641	0.1925	0.0132	1.1674	3.9571
	11.7100	1.1651	0.2232	0.0153	1.1684	3.9605
	11.7200	1.1661	0.2150	0.0147	1.1693	3.9637
	11.7300	1.1671	0.2052	0.0141	1.1703	3.9671
	11.7400	1.1681	0.2033	0.0139	1.1714	3.9707
	11.7500	1.1691	0.2280	0.0156	1.1724	3.9741
	11.7600	1.1701	0.2455	0.0168	1.1734	3.9775
	11.7700	1.1712	0.2555	0.0175	1.1744	3.9810
	11.7800	1.1721	0.2755	0.0189	1.1754	3.9842
	11.7900	1.1731	0.2636	0.0181	1.1764	3.9875
	11.8000	1.1741	0.2247	0.0154	1.1774	3.9911
	11.8100	1.1752	0.1879	0.0129	1.1784	3.9946
	11.8200	1.1761	0.1873	0.0128	1.1794	3.9978
	11.8300	1.1771	0.2188	0.0150	1.1804	4.0011
	11.8400	1.1782	0.2600	0.0178	1.1814	4.0047
	11.8500	1.1792	0.2605	0.0178	1.1824	4.0081
	11.8600	1.1801	0.2729	0.0187	1.1834	4.0114
	11.8700	1.1811	0.2698	0.0185	1.1844	4.0148
	11.8800	1.1821	0.2815	0.0193	1.1854	4.0181
	11.8900	1.1831	0.2890	0.0198	1.1864	4.0215
	11.9000	1.1842	0.2785	0.0191	1.1874	4.0250
	11.9100	1.1852	0.2735	0.0187	1.1885	4.0286
	11.9200	1.1862	0.2731	0.0187	1.1895	4.0321
	11.9300	1.1872	0.2691	0.0184	1.1904	4.0352
	11.9400	1.1881	0.2545	0.0174	1.1914	4.0385
	11.9500	1.1891	0.2543	0.0174	1.1924	4.0419
	11.9600	1.1901	0.2493	0.0171	1.1934	4.0452
	11.9700	1.1911	0.2491	0.0171	1.1944	4.0485
	11.9800	1.1921	0.2727	0.0187	1.1954	4.0521
	11.9900	1.1932	0.2685	0.0184	1.1965	4.0557
	12.0000	1.1942	0.2321	0.0159	1.1974	4.0589
	12.0100	1.1951	0.2026	0.0139	1.1984	4.0623
	12.0200	1.1962	0.1922	0.0132	1.1994	4.0657
	12.0300	1.1972	0.1815	0.0124	1.2005	4.0692
	12.0400	1.1982	0.1950	0.0134	1.2014	4.0725
	12.0500	1.1991	0.2018	0.0138	1.2024	4.0757
	12.0600	1.2001	0.2102	0.0144	1.2033	4.0790
	12.0700	1.2010	0.2390	0.0164	1.2043	4.0823
	12.0800	1.2021	0.2496	0.0171	1.2053	4.0857
	12.0900	1.2032	0.2623	0.0180	1.2064	4.0894
	12.1000	1.2042	0.2627	0.0180	1.2075	4.0930
	12.1100	1.2052	0.2722	0.0186	1.2085	4.0964
	12.1200	1.2062	0.2712	0.0186	1.2095	4.0998
	12.1300	1.2072	0.2660	0.0182	1.2105	4.1032
	12.1400	1.2082	0.3084	0.0211	1.2114	4.1064
	12.1500	1.2091	0.3212	0.0220	1.2124	4.1096
	12.1600	1.2101	0.3082	0.0211	1.2134	4.1131
	12.1700	1.2111	0.2628	0.0180	1.2144	4.1165
	12.1800	1.2121	0.2231	0.0153	1.2154	4.1197
	12.1900	1.2131	0.1879	0.0129	1.2164	4.1232
	12.2000	1.2142	0.1764	0.0121	1.2175	4.1268
	12.2100	1.2152	0.1887	0.0129	1.2185	4.1303
	12.2200	1.2162	0.1804	0.0124	1.2195	4.1336
	12.2300	1.2172	0.1933	0.0132	1.2205	4.1370
	12.2400	1.2181	0.2106	0.0144	1.2214	4.1403
	12.2500	1.2191	0.2661	0.0182	1.2223	4.1434
	12.2600	1.2201	0.2814	0.0193	1.2234	4.1469
	12.2700	1.2211	0.2649	0.0181	1.2244	4.1504
	12.2800	1.2221	0.2270	0.0155	1.2254	4.1536
	12.2900	1.2231	0.2162	0.0148	1.2264	4.1570
	12.3000	1.2242	0.2185	0.0150	1.2274	4.1607
	12.3100	1.2252	0.2474	0.0169	1.2284	4.1641
	12.3200	1.2261	0.2450	0.0168	1.2294	4.1673
	12.3300	1.2271	0.2372	0.0162	1.2304	4.1707
	12.3400	1.2282	0.2302	0.0158	1.2314	4.1742
	12.3500	1.2292	0.2144	0.0147	1.2325	4.1777
	12.3600	1.2302	0.2047	0.0140	1.2335	4.1811
	12.3700	1.2312	0.2003	0.0137	1.2345	4.1846
	12.3800	1.2322	0.1743	0.0119	1.2355	4.1880
	12.3900	1.2332	0.1861	0.0127	1.2365	4.1913
	12.4000	1.2342	0.2085	0.0143	1.2374	4.1945
	12.4100	1.2352	0.2203	0.0151	1.2384	4.1979
	12.4200	1.2361	0.2139	0.0147	1.2394	4.2012
	12.4300	1.2371	0.2163	0.0148	1.2404	4.2046
	12.4400	1.2382	0.1819	0.0125	1.2415	4.2082
	12.4500	1.2392	0.1773	0.0121	1.2425	4.2117
	12.4600	1.2402	0.1819	0.0125	1.2435	4.2150
	12.4700	1.2411	0.1678	0.0115	1.2444	4.2182
	12.4800	1.2422	0.1480	0.0101	1.2454	4.2217
	12.4900	1.2432	0.1631	0.0112	1.2465	4.2252
	12.5000	1.2442	0.1731	0.0119	1.2474	4.2284
	12.5100	1.2451	0.1775	0.0122	1.2484	4.2317
	12.5200	1.2462	0.1842	0.0126	1.2494	4.2352
	12.5300	1.2472	0.1971	0.0135	1.2504	4.2386
	12.5400	1.2481	0.2176	0.0149	1.2514	4.2419
	12.5500	1.2492	0.2249	0.0154	1.2524	4.2454
	12.5600	1.2501	0.2294	0.0157	1.2534	4.2487
	12.5700	1.2511	0.2288	0.0157	1.2544	4.2520
	12.5800	1.2521	0.2084	0.0143	1.2554	4.2553
	12.5900	1.2531	0.1899	0.0130	1.2564	4.2588
	12.6000	1.2541	0.1898	0.0130	1.2574	4.2622
	12.6100	1.2552	0.1700	0.0116	1.2584	4.2657
	12.6200	1.2562	0.1796	0.0123	1.2595	4.2693
	12.6300	1.2572	0.2047	0.0140	1.2605	4.2726
	12.6400	1.2581	0.2277	0.0156	1.2614	4.2757
	12.6500	1.2591	0.2459	0.0168	1.2623	4.2790
	12.6600	1.2601	0.2495	0.0171	1.2634	4.2824
	12.6700	1.2611	0.2298	0.0157	1.2643	4.2857
	12.6800	1.2621	0.1847	0.0127	1.2653	4.2891
	12.6900	1.2631	0.1729	0.0118	1.2664	4.2926
	12.7000	1.2641	0.1926	0.0132	1.2674	4.2961
	12.7100	1.2651	0.2131	0.0146	1.2684	4.2995
	12.7200	1.2662	0.2402	0.0165	1.2694	4.3030
	12.7300	1.2672	0.2584	0.0177	1.2705	4.3065
	12.7400	1.2682	0.2647	0.0181	1.2715	4.3098
	12.7500	1.2691	0.2632	0.0180	1.2724	4.3130
	12.7600	1.2701	0.2556	0.0175	1.2734	4.3164
	12.7700	1.2712	0.2572	0.0176	1.2744	4.3200
	12.7800	1.2721	0.2740	0.0188	1.2754	4.3232
	12.7900	1.2731	0.2661	0.0182	1.2764	4.3266
	12.8000	1.2742	0.2356	0.0161	1.2775	4.3302
	12.8100	1.2752	0.2377	0.0163	1.2785	4.3338
	12.8200	1.2762	0.2617	0.0179	1.2795	4.3371
	12.8300	1.2772	0.3011	0.0206	1.2804	4.3403
	12.8400	1.2781	0.3273	0.0224	1.2814	4.3435
	12.8500	1.2790	0.3035	0.0208	1.2823	4.3467
	12.8600	1.2800	0.2663	0.0182	1.2833	4.3500
	12.8700	1.2810	0.2324	0.0159	1.2843	4.3534
	12.8800	1.2820	0.2236	0.0153	1.2853	4.3567
	12.8900	1.2830	0.2308	0.0158	1.2862	4.3599
	12.9000	1.2840	0.2346	0.0161	1.2873	4.3635
	12.9100	1.2851	0.2529	0.0173	1.2883	4.3670
	12.9200	1.2861	0.2509	0.0172	1.2893	4.3704
	12.9300	1.2871	0.2327	0.0159	1.2903	4.3739
	12.9400	1.2881	0.2247	0.0154	1.2913	4.3772
	12.9500	1.2890	0.2156	0.0148	1.2923	4.3805
	12.9600	1.2900	0.2173	0.0149	1.2933	4.3838
	12.9700	1.2910	0.2168	0.0149	1.2943	4.3872
	12.9800	1.2920	0.2215	0.0152	1.2953	4.3907
	12.9900	1.2930	0.2047	0.0140	1.2963	4.3941
	13.0000	1.2941	0.2114	0.0145	1.2973	4.3975
	13.0100	1.2951	0.2090	0.0143	1.2984	4.4011
	13.0200	1.2961	0.1996	0.0137	1.2994	4.4044
	13.0300	1.2970	0.2169	0.0149	1.3003	4.4076
	13.0400	1.2980	0.2237	0.0153	1.3013	4.4111
	13.0500	1.2991	0.2374	0.0163	1.3024	4.4146
	13.0600	1.3001	0.2557	0.0175	1.3033	4.4179
	13.0700	1.3010	0.2500	0.0171	1.3043	4.4212
	13.0800	1.3021	0.2181	0.0149	1.3054	4.4248
	13.0900	1.3031	0.2184	0.0150	1.3064	4.4283
	13.1000	1.3041	0.2308	0.0158	1.3073	4.4315
	13.1100	1.3051	0.2580	0.0177	1.3083	4.4349
	13.1200	1.3061	0.2408	0.0165	1.3094	4.4384
	13.1300	1.3071	0.2187	0.0150	1.3104	4.4419
	13.1400	1.3081	0.2509	0.0172	1.3114	4.4453
	13.1500	1.3091	0.2736	0.0187	1.3124	4.4485
	13.1600	1.3100	0.2908	0.0199	1.3133	4.4517
	13.1700	1.3110	0.2939	0.0201	1.3143	4.4551
	13.1800	1.3120	0.2922	0.0200	1.3153	4.4585
	13.1900	1.3131	0.2938	0.0201	1.3163	4.4620
	13.2000	1.3140	0.3097	0.0212	1.3173	4.4653
	13.2100	1.3150	0.3022	0.0207	1.3183	4.4685
	13.2200	1.3161	0.2843	0.0195	1.3193	4.4722
	13.2300	1.3171	0.2895	0.0198	1.3204	4.4757
	13.2400	1.3181	0.3052	0.0209	1.3214	4.4790
	13.2500	1.3190	0.2871	0.0197	1.3223	4.4823
	13.2600	1.3201	0.2843	0.0195	1.3234	4.4858
	13.2700	1.3211	0.2759	0.0189	1.3244	4.4892
	13.2800	1.3221	0.2639	0.0181	1.3254	4.4926
	13.2900	1.3231	0.2431	0.0167	1.3264	4.4961
	13.3000	1.3242	0.2312	0.0158	1.3274	4.4996
	13.3100	1.3251	0.2360	0.0162	1.3284	4.5029
	13.3200	1.3261	0.2602	0.0178	1.3293	4.5061
	13.3300	1.3271	0.2915	0.0200	1.3304	4.5096
	13.3400	1.3281	0.3109	0.0213	1.3314	4.5131
	13.3500	1.3291	0.3243	0.0222	1.3324	4.5163
	13.3600	1.3301	0.3420	0.0234	1.3333	4.5196
	13.3700	1.3311	0.3231	0.0221	1.3344	4.5231
	13.3800	1.3321	0.3133	0.0215	1.3354	4.5265
	13.3900	1.3331	0.3191	0.0219	1.3363	4.5298
	13.4000	1.3341	0.2963	0.0203	1.3374	4.5333
	13.4100	1.3351	0.2774	0.0190	1.3384	4.5366
	13.4200	1.3360	0.2690	0.0184	1.3393	4.5398
	13.4300	1.3370	0.2543	0.0174	1.3403	4.5432
	13.4400	1.3381	0.2735	0.0187	1.3414	4.5468
	13.4500	1.3391	0.2744	0.0188	1.3423	4.5501
	13.4600	1.3400	0.2936	0.0201	1.3433	4.5533
	13.4700	1.3411	0.3104	0.0213	1.3443	4.5569
	13.4800	1.3421	0.3123	0.0214	1.3454	4.5603
	13.4900	1.3430	0.2963	0.0203	1.3463	4.5636
	13.5000	1.3440	0.2651	0.0182	1.3473	4.5670
	13.5100	1.3451	0.2543	0.0174	1.3484	4.5706
	13.5200	1.3461	0.2501	0.0171	1.3494	4.5740
	13.5300	1.3471	0.2316	0.0159	1.3504	4.5774
	13.5400	1.3481	0.2455	0.0168	1.3514	4.5809
	13.5500	1.3491	0.2659	0.0182	1.3524	4.5843
	13.5600	1.3500	0.2607	0.0179	1.3533	4.5873
	13.5700	1.3510	0.2467	0.0169	1.3543	4.5906
	13.5800	1.3521	0.2265	0.0155	1.3553	4.5942
	13.5900	1.3531	0.2190	0.0150	1.3563	4.5976
	13.6000	1.3541	0.2343	0.0161	1.3574	4.6010
	13.6100	1.3551	0.2592	0.0178	1.3584	4.6045
	13.6200	1.3562	0.2470	0.0169	1.3594	4.6081
	13.6300	1.3572	0.2344	0.0161	1.3604	4.6115
	13.6400	1.3581	0.2177	0.0149	1.3614	4.6148
	13.6500	1.3591	0.2170	0.0149	1.3624	4.6181
	13.6600	1.3601	0.2369	0.0162	1.3634	4.6215
	13.6700	1.3611	0.2462	0.0169	1.3644	4.6247
	13.6800	1.3621	0.2554	0.0175	1.3654	4.6281
	13.6900	1.3631	0.2598	0.0178	1.3664	4.6317
	13.7000	1.3641	0.2616	0.0179	1.3674	4.6350
	13.7100	1.3651	0.2714	0.0186	1.3683	4.6383
	13.7200	1.3661	0.2689	0.0184	1.3694	4.6418
	13.7300	1.3672	0.2918	0.0200	1.3704	4.6454
	13.7400	1.3681	0.2930	0.0201	1.3714	4.6486
	13.7500	1.3691	0.2810	0.0193	1.3724	4.6520
	13.7600	1.3702	0.2525	0.0173	1.3735	4.6556
	13.7700	1.3712	0.2505	0.0172	1.3745	4.6590
	13.7800	1.3721	0.2615	0.0179	1.3754	4.6622
	13.7900	1.3731	0.2744	0.0188	1.3763	4.6653
	13.8000	1.3741	0.2800	0.0192	1.3773	4.6688
	13.8100	1.3751	0.2696	0.0185	1.3784	4.6722
	13.8200	1.3761	0.2603	0.0178	1.3794	4.6758
	13.8300	1.3772	0.2678	0.0183	1.3805	4.6793
	13.8400	1.3782	0.2736	0.0187	1.3815	4.6828
	13.8500	1.3791	0.2713	0.0186	1.3824	4.6859
	13.8600	1.3801	0.2720	0.0186	1.3834	4.6892
	13.8700	1.3811	0.2679	0.0184	1.3844	4.6927
	13.8800	1.3821	0.2808	0.0192	1.3854	4.6960
	13.8900	1.3831	0.2770	0.0190	1.3864	4.6993
	13.9000	1.3841	0.2717	0.0186	1.3874	4.7029
	13.9100	1.3851	0.2461	0.0169	1.3884	4.7063
	13.9200	1.3861	0.2609	0.0179	1.3894	4.7095
	13.9300	1.3871	0.2675	0.0183	1.3904	4.7129
	13.9400	1.3881	0.2587	0.0177	1.3914	4.7165
	13.9500	1.3891	0.2678	0.0183	1.3924	4.7197
	13.9600	1.3901	0.2832	0.0194	1.3934	4.7231
	13.9700	1.3911	0.2819	0.0193	1.3944	4.7266
	13.9800	1.3921	0.2667	0.0183	1.3954	4.7300
	13.9900	1.3931	0.2259	0.0155	1.3964	4.7333
	14.0000	1.3941	0.2083	0.0143	1.3974	4.7367
	14.0100	1.3951	0.2217	0.0152	1.3984	4.7401
	14.0200	1.3961	0.2596	0.0178	1.3994	4.7434
	14.0300	1.3971	0.2840	0.0195	1.4004	4.7468
	14.0400	1.3981	0.2813	0.0193	1.4014	4.7503
	14.0500	1.3991	0.2550	0.0175	1.4024	4.7537
	14.0600	1.4001	0.2531	0.0173	1.4034	4.7569
	14.0700	1.4011	0.2480	0.0170	1.4044	4.7604
	14.0800	1.4021	0.2782	0.0191	1.4054	4.7640
	14.0900	1.4032	0.2921	0.0200	1.4064	4.7674
	14.1000	1.4042	0.2526	0.0173	1.4074	4.7707
	14.1100	1.4052	0.2195	0.0150	1.4084	4.7742
	14.1200	1.4062	0.2439	0.0167	1.4094	4.7775
	14.1300	1.4071	0.2661	0.0182	1.4104	4.7807
	14.1400	1.4081	0.2560	0.0175	1.4114	4.7841
	14.1500	1.4091	0.2580	0.0177	1.4124	4.7876
	14.1600	1.4101	0.2645	0.0181	1.4134	4.7910
	14.1700	1.4111	0.2717	0.0186	1.4144	4.7943
	14.1800	1.4121	0.2796	0.0192	1.4154	4.7978
	14.1900	1.4132	0.2861	0.0196	1.4164	4.8013
	14.2000	1.4141	0.2800	0.0192	1.4174	4.8045
	14.2100	1.4151	0.2684	0.0184	1.4184	4.8078
	14.2200	1.4161	0.2704	0.0185	1.4194	4.8114
	14.2300	1.4171	0.2702	0.0185	1.4204	4.8147
	14.2400	1.4181	0.2818	0.0193	1.4213	4.8179
	14.2500	1.4191	0.2710	0.0186	1.4224	4.8215
	14.2600	1.4202	0.2543	0.0174	1.4234	4.8251
	14.2700	1.4211	0.2499	0.0171	1.4244	4.8283
	14.2800	1.4221	0.2197	0.0151	1.4254	4.8315
	14.2900	1.4231	0.2210	0.0151	1.4264	4.8350
	14.3000	1.4241	0.2843	0.0195	1.4273	4.8383
	14.3100	1.4250	0.3319	0.0227	1.4283	4.8415
	14.3200	1.4261	0.3351	0.0230	1.4294	4.8451
	14.3300	1.4271	0.2915	0.0200	1.4304	4.8485
	14.3400	1.4280	0.2782	0.0191	1.4313	4.8516
	14.3500	1.4290	0.2659	0.0182	1.4322	4.8549
	14.3600	1.4301	0.2665	0.0183	1.4334	4.8587
	14.3700	1.4311	0.2879	0.0197	1.4344	4.8622
	14.3800	1.4321	0.2786	0.0191	1.4354	4.8655
	14.3900	1.4331	0.2775	0.0190	1.4364	4.8689
	14.4000	1.4342	0.3007	0.0206	1.4374	4.8725
	14.4100	1.4351	0.3152	0.0216	1.4384	4.8758
	14.4200	1.4361	0.3116	0.0213	1.4393	4.8789
	14.4300	1.4371	0.3054	0.0209	1.4404	4.8825
	14.4400	1.4381	0.3118	0.0214	1.4414	4.8859
	14.4500	1.4391	0.3424	0.0235	1.4424	4.8893
	14.4600	1.4401	0.3517	0.0241	1.4434	4.8927
	14.4700	1.4412	0.3368	0.0231	1.4444	4.8962
	14.4800	1.4421	0.3503	0.0240	1.4454	4.8993
	14.4900	1.4430	0.3512	0.0241	1.4463	4.9025
	14.5000	1.4442	0.3373	0.0231	1.4474	4.9063
	14.5100	1.4452	0.3179	0.0218	1.4485	4.9101
	14.5200	1.4462	0.3243	0.0222	1.4495	4.9133
	14.5300	1.4472	0.3336	0.0229	1.4504	4.9166
	14.5400	1.4482	0.3300	0.0226	1.4515	4.9200
	14.5500	1.4492	0.3162	0.0217	1.4524	4.9233
	14.5600	1.4501	0.2675	0.0183	1.4534	4.9266
	14.5700	1.4512	0.2445	0.0168	1.4544	4.9301
	14.5800	1.4522	0.2294	0.0157	1.4555	4.9336
	14.5900	1.4531	0.2356	0.0161	1.4564	4.9367
	14.6000	1.4541	0.2565	0.0176	1.4574	4.9400
	14.6100	1.4551	0.2792	0.0191	1.4584	4.9436
	14.6200	1.4561	0.2961	0.0203	1.4594	4.9469
	14.6300	1.4571	0.2941	0.0201	1.4603	4.9501
	14.6400	1.4581	0.2939	0.0201	1.4614	4.9536
	14.6500	1.4592	0.3069	0.0210	1.4625	4.9573
	14.6600	1.4602	0.2981	0.0204	1.4635	4.9607
	14.6700	1.4611	0.2890	0.0198	1.4644	4.9639
	14.6800	1.4622	0.2363	0.0162	1.4655	4.9674
	14.6900	1.4632	0.2073	0.0142	1.4665	4.9710
	14.7000	1.4642	0.2174	0.0149	1.4675	4.9742
	14.7100	1.4651	0.2184	0.0150	1.4684	4.9774
	14.7200	1.4661	0.2200	0.0151	1.4694	4.9807
	14.7300	1.4671	0.2476	0.0170	1.4704	4.9841
	14.7400	1.4681	0.2878	0.0197	1.4713	4.9874
	14.7500	1.4691	0.3055	0.0209	1.4724	4.9909
	14.7600	1.4700	0.3228	0.0221	1.4733	4.9941
	14.7700	1.4710	0.2990	0.0205	1.4743	4.9973
	14.7800	1.4720	0.2344	0.0161	1.4753	5.0009
	14.7900	1.4731	0.1966	0.0135	1.4764	5.0046
	14.8000	1.4741	0.2299	0.0157	1.4774	5.0080
	14.8100	1.4751	0.2557	0.0175	1.4784	5.0113
	14.8200	1.4762	0.2851	0.0195	1.4794	5.0149
	14.8300	1.4772	0.3126	0.0214	1.4805	5.0183
	14.8400	1.4781	0.3417	0.0234	1.4814	5.0213
	14.8500	1.4791	0.3569	0.0244	1.4823	5.0247
	14.8600	1.4802	0.3590	0.0246	1.4834	5.0284
	14.8700	1.4812	0.3464	0.0237	1.4845	5.0321
	14.8800	1.4822	0.3272	0.0224	1.4855	5.0354
	14.8900	1.4832	0.3005	0.0206	1.4865	5.0387
	14.9000	1.4842	0.2731	0.0187	1.4874	5.0420
	14.9100	1.4851	0.2479	0.0170	1.4884	5.0451
	14.9200	1.4861	0.2145	0.0147	1.4894	5.0485
	14.9300	1.4872	0.1925	0.0132	1.4905	5.0522
	14.9400	1.4882	0.2000	0.0137	1.4914	5.0555
	14.9500	1.4891	0.2038	0.0140	1.4924	5.0588
	14.9600	1.4902	0.2197	0.0151	1.4934	5.0623
	14.9700	1.4912	0.2205	0.0151	1.4945	5.0657
	14.9800	1.4921	0.2160	0.0148	1.4954	5.0689
	14.9900	1.4931	0.2358	0.0162	1.4964	5.0722
	15.0000	1.4941	0.2523	0.0173	1.4974	5.0756
	15.0100	1.4951	0.2506	0.0172	1.4984	5.0790
	15.0200	1.4961	0.2647	0.0181	1.4994	5.0824
	15.0300	1.4971	0.2893	0.0198	1.5004	5.0859
	15.0368	1.4978	0.3027	0.0207	1.5011	5.0882
	15.0370	1.4978	0.3034	0.0208	1.5011	5.0882
	15.0470	1.4988	0.2836	0.0194	1.5021	5.0915
	15.0570	1.4997	0.2566	0.0176	1.5030	5.0947
	15.0670	1.5003	0.2408	0.0165	1.5036	5.0966
	15.0770	1.5004	0.2455	0.0168	1.5036	5.0969
	15.0870	1.4999	0.2386	0.0163	1.5032	5.0954
	15.0970	1.4991	0.2421	0.0166	1.5024	5.0925
	15.1070	1.4979	0.2666	0.0183	1.5012	5.0886
	15.1170	1.4967	0.3071	0.0210	1.5000	5.0844
	15.1270	1.4954	0.3189	0.0218	1.4987	5.0801
	15.1370	1.4942	0.3028	0.0207	1.4975	5.0759
	15.1470	1.4930	0.2833	0.0194	1.4963	5.0720
	15.1570	1.4919	0.3023	0.0207	1.4952	5.0683
	15.1670	1.4909	0.3172	0.0217	1.4942	5.0648
	15.1770	1.4899	0.3191	0.0219	1.4931	5.0613
	15.1870	1.4888	0.2855	0.0196	1.4921	5.0578
	15.1970	1.4878	0.2570	0.0176	1.4910	5.0542
	15.2070	1.4868	0.2428	0.0166	1.4901	5.0509
	15.2170	1.4858	0.2348	0.0161	1.4891	5.0475
	15.2270	1.4848	0.2536	0.0174	1.4881	5.0441
	15.2370	1.4838	0.2733	0.0187	1.4871	5.0407
	15.2470	1.4828	0.3061	0.0210	1.4861	5.0374
	15.2570	1.4818	0.3113	0.0213	1.4851	5.0339
	15.2670	1.4808	0.2902	0.0199	1.4841	5.0305
	15.2770	1.4798	0.2696	0.0185	1.4830	5.0270
	15.2870	1.4787	0.2596	0.0178	1.4820	5.0234
	15.2970	1.4777	0.2753	0.0189	1.4809	5.0199
	15.3070	1.4767	0.2859	0.0196	1.4799	5.0166
	15.3170	1.4757	0.2633	0.0180	1.4790	5.0133
	15.3270	1.4747	0.2670	0.0183	1.4780	5.0099
	15.3370	1.4737	0.2601	0.0178	1.4770	5.0065
	15.3470	1.4727	0.2793	0.0191	1.4759	5.0030
	15.3570	1.4716	0.2751	0.0188	1.4749	4.9995
	15.3670	1.4707	0.2712	0.0186	1.4739	4.9962
	15.3770	1.4696	0.2934	0.0201	1.4729	4.9927
	15.3870	1.4686	0.3209	0.0220	1.4719	4.9892
	15.3970	1.4676	0.3147	0.0216	1.4708	4.9857
	15.4070	1.4666	0.2917	0.0200	1.4699	4.9824
	15.4170	1.4656	0.2963	0.0203	1.4689	4.9791
	15.4270	1.4646	0.3110	0.0213	1.4679	4.9756
	15.4370	1.4635	0.3154	0.0216	1.4668	4.9721
	15.4470	1.4625	0.2801	0.0192	1.4658	4.9685
	15.4570	1.4615	0.2585	0.0177	1.4648	4.9651
	15.4670	1.4605	0.2445	0.0167	1.4638	4.9617
	15.4770	1.4595	0.2197	0.0151	1.4628	4.9584
	15.4870	1.4585	0.2192	0.0150	1.4618	4.9549
	15.4970	1.4575	0.2135	0.0146	1.4608	4.9515
	15.5070	1.4565	0.2192	0.0150	1.4598	4.9482
	15.5170	1.4555	0.2349	0.0161	1.4588	4.9449
	15.5270	1.4545	0.2488	0.0170	1.4578	4.9414
	15.5370	1.4535	0.2563	0.0176	1.4567	4.9379
	15.5470	1.4524	0.2476	0.0170	1.4557	4.9344
	15.5570	1.4514	0.2407	0.0165	1.4547	4.9309
	15.5670	1.4504	0.2357	0.0161	1.4537	4.9275
	15.5770	1.4494	0.2517	0.0172	1.4527	4.9241
	15.5870	1.4484	0.2671	0.0183	1.4517	4.9207
	15.5970	1.4474	0.2687	0.0184	1.4507	4.9173
	15.6070	1.4464	0.2748	0.0188	1.4496	4.9138
	15.6170	1.4454	0.2631	0.0180	1.4486	4.9104
	15.6270	1.4443	0.2802	0.0192	1.4476	4.9070
	15.6370	1.4434	0.2897	0.0198	1.4466	4.9037
	15.6470	1.4424	0.2748	0.0188	1.4457	4.9003
	15.6570	1.4414	0.2477	0.0170	1.4447	4.8969
	15.6670	1.4403	0.2384	0.0163	1.4436	4.8934
	15.6770	1.4393	0.2452	0.0168	1.4426	4.8900
	15.6870	1.4383	0.2580	0.0177	1.4416	4.8866
	15.6970	1.4373	0.2840	0.0195	1.4406	4.8831
	15.7070	1.4363	0.3125	0.0214	1.4396	4.8798
	15.7170	1.4353	0.3316	0.0227	1.4386	4.8764
	15.7270	1.4343	0.3077	0.0211	1.4376	4.8729
	15.7370	1.4333	0.2865	0.0196	1.4366	4.8695
	15.7470	1.4323	0.2538	0.0174	1.4356	4.8662
	15.7570	1.4313	0.2594	0.0178	1.4346	4.8628
	15.7670	1.4303	0.2690	0.0184	1.4336	4.8593
	15.7770	1.4292	0.2770	0.0190	1.4325	4.8558
	15.7870	1.4282	0.2542	0.0174	1.4315	4.8524
	15.7970	1.4272	0.2533	0.0174	1.4305	4.8490
	15.8070	1.4262	0.2799	0.0192	1.4295	4.8456
	15.8170	1.4253	0.3093	0.0212	1.4286	4.8424
	15.8270	1.4243	0.3168	0.0217	1.4276	4.8390
	15.8370	1.4233	0.3059	0.0210	1.4266	4.8356
	15.8470	1.4223	0.2906	0.0199	1.4255	4.8321
	15.8570	1.4212	0.2904	0.0199	1.4245	4.8286
	15.8670	1.4202	0.2960	0.0203	1.4235	4.8252
	15.8770	1.4192	0.2688	0.0184	1.4225	4.8218
	15.8870	1.4182	0.2603	0.0178	1.4214	4.8183
	15.8970	1.4171	0.2769	0.0190	1.4204	4.8148
	15.9070	1.4161	0.2884	0.0198	1.4194	4.8114
	15.9170	1.4152	0.2818	0.0193	1.4184	4.8080
	15.9270	1.4142	0.2600	0.0178	1.4174	4.8047
	15.9370	1.4131	0.2334	0.0160	1.4164	4.8011
	15.9470	1.4120	0.2341	0.0160	1.4153	4.7974
	15.9570	1.4110	0.2527	0.0173	1.4143	4.7941
	15.9670	1.4101	0.2764	0.0189	1.4133	4.7908
	15.9770	1.4091	0.3079	0.0211	1.4124	4.7874
	15.9870	1.4081	0.2994	0.0205	1.4114	4.7841
	15.9970	1.4071	0.3014	0.0206	1.4103	4.7807
	16.0070	1.4060	0.3003	0.0206	1.4093	4.7771
	16.0170	1.4050	0.3033	0.0208	1.4083	4.7736
	16.0270	1.4040	0.3066	0.0210	1.4073	4.7704
	16.0370	1.4031	0.2708	0.0185	1.4063	4.7670
	16.0470	1.4020	0.2565	0.0176	1.4053	4.7636
	16.0570	1.4011	0.2534	0.0174	1.4043	4.7602
	16.0670	1.4000	0.2626	0.0180	1.4033	4.7568
	16.0770	1.3990	0.2646	0.0181	1.4023	4.7534
	16.0870	1.3980	0.2444	0.0167	1.4013	4.7500
	16.0970	1.3970	0.2099	0.0144	1.4003	4.7465
	16.1070	1.3960	0.1888	0.0129	1.3992	4.7430
	16.1170	1.3950	0.1774	0.0122	1.3982	4.7396
	16.1270	1.3940	0.1871	0.0128	1.3973	4.7363
	16.1370	1.3930	0.2080	0.0142	1.3963	4.7329
	16.1470	1.3920	0.2150	0.0147	1.3953	4.7296
	16.1570	1.3910	0.2068	0.0142	1.3943	4.7261
	16.1670	1.3900	0.2204	0.0151	1.3932	4.7227
	16.1770	1.3890	0.2155	0.0148	1.3923	4.7194
	16.1870	1.3880	0.2448	0.0168	1.3913	4.7159
	16.1970	1.3870	0.2583	0.0177	1.3902	4.7125
	16.2070	1.3860	0.2689	0.0184	1.3892	4.7091
	16.2170	1.3850	0.2417	0.0166	1.3882	4.7057
	16.2270	1.3839	0.2219	0.0152	1.3872	4.7022
	16.2370	1.3829	0.2239	0.0153	1.3862	4.6988
	16.2470	1.3819	0.2159	0.0148	1.3852	4.6954
	16.2570	1.3809	0.2284	0.0156	1.3842	4.6920
	16.2670	1.3799	0.2404	0.0165	1.3832	4.6886
	16.2770	1.3789	0.2433	0.0167	1.3822	4.6852
	16.2870	1.3779	0.2790	0.0191	1.3812	4.6818
	16.2970	1.3769	0.2812	0.0193	1.3802	4.6784
	16.3070	1.3759	0.2563	0.0176	1.3792	4.6749
	16.3170	1.3748	0.2478	0.0170	1.3781	4.6714
	16.3270	1.3738	0.2388	0.0164	1.3771	4.6680
	16.3370	1.3729	0.2342	0.0160	1.3761	4.6647
	16.3470	1.3719	0.2417	0.0166	1.3752	4.6614
	16.3570	1.3709	0.2442	0.0167	1.3742	4.6580
	16.3670	1.3699	0.2601	0.0178	1.3732	4.6546
	16.3770	1.3689	0.2873	0.0197	1.3722	4.6512
	16.3870	1.3679	0.3024	0.0207	1.3712	4.6478
	16.3970	1.3669	0.3194	0.0219	1.3702	4.6444
	16.4070	1.3658	0.3117	0.0214	1.3691	4.6408
	16.4170	1.3648	0.2880	0.0197	1.3681	4.6373
	16.4270	1.3638	0.2712	0.0186	1.3671	4.6340
	16.4370	1.3628	0.2573	0.0176	1.3661	4.6307
	16.4470	1.3618	0.2481	0.0170	1.3651	4.6273
	16.4570	1.3608	0.2368	0.0162	1.3641	4.6239
	16.4670	1.3598	0.2227	0.0153	1.3631	4.6205
	16.4770	1.3588	0.2465	0.0169	1.3621	4.6170
	16.4870	1.3578	0.2646	0.0181	1.3611	4.6138
	16.4970	1.3568	0.2752	0.0189	1.3601	4.6104
	16.5070	1.3558	0.2729	0.0187	1.3591	4.6070
	16.5170	1.3549	0.2764	0.0189	1.3581	4.6037
	16.5270	1.3538	0.2721	0.0186	1.3571	4.6001
	16.5370	1.3528	0.2657	0.0182	1.3561	4.5967
	16.5470	1.3518	0.2644	0.0181	1.3551	4.5933
	16.5570	1.3508	0.2702	0.0185	1.3540	4.5898
	16.5670	1.3497	0.2631	0.0180	1.3530	4.5863
	16.5770	1.3487	0.2460	0.0169	1.3520	4.5829
	16.5870	1.3477	0.2489	0.0171	1.3510	4.5796
	16.5970	1.3467	0.2515	0.0172	1.3500	4.5762
	16.6070	1.3457	0.2137	0.0146	1.3490	4.5728
	16.6170	1.3448	0.1830	0.0125	1.3480	4.5694
	16.6270	1.3438	0.1976	0.0135	1.3471	4.5662
	16.6370	1.3428	0.2102	0.0144	1.3460	4.5627
	16.6470	1.3418	0.2141	0.0147	1.3450	4.5593
	16.6570	1.3408	0.2101	0.0144	1.3441	4.5559
	16.6670	1.3397	0.2141	0.0147	1.3430	4.5524
	16.6770	1.3387	0.2219	0.0152	1.3420	4.5490
	16.6870	1.3377	0.2456	0.0168	1.3410	4.5455
	16.6970	1.3367	0.2644	0.0181	1.3400	4.5421
	16.7070	1.3357	0.2853	0.0195	1.3390	4.5387
	16.7170	1.3347	0.2713	0.0186	1.3380	4.5353
	16.7270	1.3337	0.2558	0.0175	1.3370	4.5319
	16.7370	1.3327	0.2226	0.0153	1.3360	4.5285
	16.7470	1.3317	0.2229	0.0153	1.3350	4.5251
	16.7570	1.3307	0.2416	0.0166	1.3340	4.5218
	16.7670	1.3297	0.2533	0.0174	1.3330	4.5184
	16.7770	1.3287	0.2292	0.0157	1.3320	4.5149
	16.7870	1.3276	0.2200	0.0151	1.3309	4.5114
	16.7970	1.3266	0.2315	0.0159	1.3299	4.5080
	16.8070	1.3256	0.2432	0.0167	1.3289	4.5046
	16.8170	1.3247	0.2084	0.0143	1.3279	4.5013
	16.8270	1.3237	0.2021	0.0138	1.3270	4.4980
	16.8370	1.3226	0.1867	0.0128	1.3259	4.4944
	16.8470	1.3216	0.1765	0.0121	1.3249	4.4910
	16.8570	1.3206	0.1931	0.0132	1.3239	4.4877
	16.8670	1.3196	0.1966	0.0135	1.3229	4.4843
	16.8770	1.3187	0.1804	0.0124	1.3219	4.4809
	16.8870	1.3176	0.1801	0.0123	1.3209	4.4775
	16.8970	1.3166	0.1778	0.0122	1.3199	4.4741
	16.9070	1.3156	0.1847	0.0127	1.3189	4.4707
	16.9170	1.3146	0.1958	0.0134	1.3179	4.4673
	16.9270	1.3136	0.2404	0.0165	1.3168	4.4637
	16.9370	1.3126	0.2613	0.0179	1.3158	4.4603
	16.9470	1.3116	0.2829	0.0194	1.3149	4.4569
	16.9570	1.3106	0.2893	0.0198	1.3139	4.4536
	16.9670	1.3096	0.2721	0.0186	1.3129	4.4503
	16.9770	1.3086	0.2787	0.0191	1.3119	4.4470
	16.9870	1.3076	0.2957	0.0203	1.3109	4.4435
	16.9970	1.3066	0.2633	0.0180	1.3099	4.4400
	17.0070	1.3056	0.2341	0.0160	1.3088	4.4365
	17.0170	1.3045	0.2450	0.0168	1.3078	4.4331
	17.0270	1.3036	0.2605	0.0178	1.3068	4.4298
	17.0370	1.3026	0.2513	0.0172	1.3059	4.4265
	17.0470	1.3016	0.2476	0.0170	1.3049	4.4232
	17.0570	1.3006	0.2506	0.0172	1.3039	4.4198
	17.0670	1.2996	0.2403	0.0165	1.3029	4.4163
	17.0770	1.2985	0.2296	0.0157	1.3018	4.4128
	17.0870	1.2975	0.2219	0.0152	1.3008	4.4094
	17.0970	1.2966	0.2202	0.0151	1.2999	4.4061
	17.1070	1.2956	0.2143	0.0147	1.2988	4.4027
	17.1170	1.2946	0.2234	0.0153	1.2978	4.3993
	17.1270	1.2936	0.2302	0.0158	1.2969	4.3960
	17.1370	1.2926	0.2119	0.0145	1.2959	4.3926
	17.1470	1.2915	0.2182	0.0149	1.2948	4.3891
	17.1570	1.2905	0.2117	0.0145	1.2938	4.3856
	17.1670	1.2895	0.2189	0.0150	1.2928	4.3822
	17.1770	1.2886	0.2165	0.0148	1.2918	4.3789
	17.1870	1.2876	0.2360	0.0162	1.2908	4.3755
	17.1970	1.2866	0.2461	0.0169	1.2898	4.3721
	17.2070	1.2855	0.2690	0.0184	1.2888	4.3687
	17.2170	1.2845	0.2651	0.0182	1.2878	4.3653
	17.2270	1.2835	0.2482	0.0170	1.2868	4.3618
	17.2370	1.2825	0.2246	0.0154	1.2858	4.3583
	17.2470	1.2815	0.2021	0.0138	1.2848	4.3551
	17.2570	1.2806	0.2186	0.0150	1.2839	4.3519
	17.2670	1.2796	0.2288	0.0157	1.2829	4.3485
	17.2770	1.2786	0.2139	0.0147	1.2818	4.3451
	17.2870	1.2775	0.2051	0.0141	1.2808	4.3416
	17.2970	1.2765	0.1934	0.0133	1.2798	4.3382
	17.3070	1.2755	0.1897	0.0130	1.2788	4.3348
	17.3170	1.2746	0.1611	0.0110	1.2779	4.3316
	17.3270	1.2735	0.1636	0.0112	1.2768	4.3280
	17.3370	1.2725	0.1753	0.0120	1.2758	4.3246
	17.3470	1.2715	0.2017	0.0138	1.2748	4.3211
	17.3570	1.2705	0.2212	0.0152	1.2738	4.3177
	17.3670	1.2695	0.2324	0.0159	1.2728	4.3143
	17.3770	1.2685	0.2228	0.0153	1.2718	4.3109
	17.3870	1.2675	0.2330	0.0160	1.2707	4.3074
	17.3970	1.2665	0.2340	0.0160	1.2698	4.3041
	17.4070	1.2655	0.2131	0.0146	1.2688	4.3008
	17.4170	1.2645	0.2210	0.0151	1.2678	4.2974
	17.4270	1.2635	0.2187	0.0150	1.2668	4.2941
	17.4370	1.2626	0.2092	0.0143	1.2659	4.2911
	17.4470	1.2617	0.2068	0.0142	1.2650	4.2879
	17.4570	1.2608	0.1949	0.0134	1.2640	4.2847
	17.4670	1.2598	0.2043	0.0140	1.2630	4.2813
	17.4770	1.2588	0.2107	0.0144	1.2621	4.2781
	17.4870	1.2579	0.2115	0.0145	1.2612	4.2751
	17.4970	1.2571	0.1991	0.0136	1.2603	4.2722
	17.5070	1.2562	0.2176	0.0149	1.2595	4.2694
	17.5170	1.2556	0.2215	0.0152	1.2588	4.2671
	17.5270	1.2550	0.2420	0.0166	1.2583	4.2652
	17.5370	1.2545	0.2410	0.0165	1.2578	4.2635
	17.5470	1.2540	0.2344	0.0161	1.2572	4.2616
	17.5570	1.2532	0.2372	0.0162	1.2565	4.2591
	17.5670	1.2523	0.2416	0.0165	1.2556	4.2560
	17.5770	1.2513	0.2277	0.0156	1.2546	4.2526
	17.5870	1.2503	0.2287	0.0157	1.2535	4.2491
	17.5970	1.2492	0.2332	0.0160	1.2525	4.2455
	17.6070	1.2481	0.2406	0.0165	1.2514	4.2418
	17.6170	1.2470	0.2384	0.0163	1.2503	4.2380
	17.6270	1.2459	0.2478	0.0170	1.2492	4.2343
	17.6370	1.2447	0.2230	0.0153	1.2480	4.2304
	17.6470	1.2436	0.1901	0.0130	1.2468	4.2264
	17.6570	1.2425	0.1700	0.0116	1.2458	4.2228
	17.6670	1.2415	0.1680	0.0115	1.2447	4.2193
	17.6770	1.2404	0.1627	0.0111	1.2437	4.2158
	17.6870	1.2394	0.1616	0.0111	1.2427	4.2122
	17.6970	1.2383	0.1599	0.0110	1.2416	4.2087
	17.7070	1.2373	0.1681	0.0115	1.2406	4.2052
	17.7170	1.2363	0.1946	0.0133	1.2396	4.2017
	17.7270	1.2352	0.2131	0.0146	1.2385	4.1982
	17.7370	1.2342	0.2265	0.0155	1.2375	4.1947
	17.7470	1.2332	0.2173	0.0149	1.2365	4.1913
	17.7570	1.2322	0.2099	0.0144	1.2355	4.1879
	17.7670	1.2312	0.2192	0.0150	1.2344	4.1843
	17.7770	1.2301	0.2051	0.0141	1.2333	4.1806
	17.7870	1.2290	0.1936	0.0133	1.2323	4.1770
	17.7970	1.2280	0.2181	0.0149	1.2312	4.1736
	17.8070	1.2270	0.2374	0.0163	1.2303	4.1702
	17.8170	1.2260	0.2296	0.0157	1.2293	4.1668
	17.8270	1.2250	0.2362	0.0162	1.2283	4.1634
	17.8370	1.2239	0.2545	0.0174	1.2272	4.1599
	17.8470	1.2229	0.2455	0.0168	1.2262	4.1563
	17.8570	1.2218	0.2345	0.0161	1.2251	4.1528
	17.8670	1.2208	0.2401	0.0164	1.2241	4.1493
	17.8770	1.2198	0.2438	0.0167	1.2231	4.1458
	17.8870	1.2188	0.2349	0.0161	1.2220	4.1423
	17.8970	1.2177	0.2166	0.0148	1.2210	4.1389
	17.9070	1.2167	0.2137	0.0146	1.2200	4.1354
	17.9170	1.2157	0.2237	0.0153	1.2190	4.1320
	17.9270	1.2147	0.2151	0.0147	1.2180	4.1286
	17.9370	1.2137	0.2431	0.0167	1.2170	4.1252
	17.9470	1.2127	0.2411	0.0165	1.2160	4.1218
	17.9570	1.2117	0.2259	0.0155	1.2150	4.1184
	17.9670	1.2107	0.2030	0.0139	1.2140	4.1150
	17.9770	1.2097	0.1839	0.0126	1.2129	4.1115
	17.9870	1.2086	0.1697	0.0116	1.2119	4.1080
	17.9970	1.2076	0.1527	0.0105	1.2109	4.1046
	18.0070	1.2066	0.1581	0.0108	1.2099	4.1012
	18.0170	1.2056	0.1969	0.0135	1.2089	4.0976
	18.0270	1.2045	0.1988	0.0136	1.2078	4.0942
	18.0370	1.2036	0.1954	0.0134	1.2068	4.0908
	18.0470	1.2025	0.2290	0.0157	1.2058	4.0873
	18.0570	1.2015	0.2697	0.0185	1.2047	4.0837
	18.0670	1.2005	0.2551	0.0175	1.2037	4.0803
	18.0770	1.1995	0.2494	0.0171	1.2028	4.0772
	18.0870	1.1986	0.2536	0.0174	1.2019	4.0739
	18.0970	1.1976	0.2564	0.0176	1.2009	4.0705
	18.1070	1.1966	0.2156	0.0148	1.1999	4.0672
	18.1170	1.1955	0.2190	0.0150	1.1988	4.0636
	18.1270	1.1944	0.2159	0.0148	1.1977	4.0599
	18.1370	1.1934	0.2135	0.0146	1.1966	4.0563
	18.1470	1.1924	0.2034	0.0139	1.1956	4.0528
	18.1570	1.1913	0.1992	0.0136	1.1946	4.0494
	18.1670	1.1904	0.1767	0.0121	1.1937	4.0462
	18.1770	1.1894	0.1931	0.0132	1.1927	4.0429
	18.1870	1.1884	0.2126	0.0146	1.1917	4.0393
	18.1970	1.1873	0.2157	0.0148	1.1906	4.0358
	18.2070	1.1863	0.1899	0.0130	1.1896	4.0323
	18.2170	1.1853	0.1625	0.0111	1.1886	4.0290
	18.2270	1.1844	0.1591	0.0109	1.1877	4.0258
	18.2370	1.1834	0.1771	0.0121	1.1867	4.0225
	18.2470	1.1824	0.1772	0.0121	1.1856	4.0190
	18.2570	1.1813	0.1836	0.0126	1.1846	4.0154
	18.2670	1.1803	0.1996	0.0137	1.1836	4.0119
	18.2770	1.1793	0.2227	0.0153	1.1826	4.0085
	18.2870	1.1782	0.2315	0.0159	1.1815	4.0050
	18.2970	1.1772	0.2297	0.0157	1.1805	4.0015
	18.3070	1.1762	0.2137	0.0146	1.1795	3.9982
	18.3170	1.1753	0.1889	0.0129	1.1785	3.9949
	18.3270	1.1743	0.1821	0.0125	1.1775	3.9915
	18.3370	1.1732	0.1794	0.0123	1.1765	3.9881
	18.3470	1.1722	0.1515	0.0104	1.1755	3.9847
	18.3570	1.1712	0.1416	0.0097	1.1745	3.9813
	18.3670	1.1702	0.1445	0.0099	1.1735	3.9778
	18.3770	1.1692	0.1615	0.0111	1.1725	3.9743
	18.3870	1.1682	0.2028	0.0139	1.1715	3.9709
	18.3970	1.1672	0.2359	0.0162	1.1705	3.9676
	18.4070	1.1662	0.2379	0.0163	1.1694	3.9640
	18.4170	1.1652	0.2275	0.0156	1.1684	3.9606
	18.4270	1.1642	0.2225	0.0152	1.1674	3.9573
	18.4370	1.1631	0.2204	0.0151	1.1664	3.9538
	18.4470	1.1621	0.2130	0.0146	1.1654	3.9503
	18.4570	1.1611	0.1790	0.0123	1.1644	3.9470
	18.4670	1.1601	0.1530	0.0105	1.1634	3.9436
	18.4770	1.1591	0.1189	0.0081	1.1624	3.9402
	18.4870	1.1581	0.1182	0.0081	1.1614	3.9367
	18.4970	1.1570	0.1288	0.0088	1.1603	3.9331
	18.5070	1.1560	0.1261	0.0086	1.1593	3.9296
	18.5170	1.1550	0.1443	0.0099	1.1582	3.9261
	18.5270	1.1540	0.1503	0.0103	1.1573	3.9227
	18.5370	1.1530	0.1637	0.0112	1.1563	3.9195
	18.5470	1.1520	0.1579	0.0108	1.1553	3.9162
	18.5570	1.1510	0.1698	0.0116	1.1543	3.9127
	18.5670	1.1500	0.1996	0.0137	1.1533	3.9094
	18.5770	1.1490	0.2135	0.0146	1.1523	3.9060
	18.5870	1.1480	0.2223	0.0152	1.1513	3.9024
	18.5970	1.1470	0.2058	0.0141	1.1503	3.8990
	18.6070	1.1460	0.1906	0.0131	1.1493	3.8958
	18.6170	1.1450	0.1617	0.0111	1.1483	3.8924
	18.6270	1.1440	0.1673	0.0115	1.1473	3.8891
	18.6370	1.1430	0.1802	0.0123	1.1463	3.8856
	18.6470	1.1420	0.1784	0.0122	1.1453	3.8821
	18.6570	1.1409	0.1702	0.0117	1.1442	3.8785
	18.6670	1.1399	0.1607	0.0110	1.1432	3.8751
	18.6770	1.1390	0.1545	0.0106	1.1422	3.8718
	18.6870	1.1380	0.1637	0.0112	1.1413	3.8685
	18.6970	1.1369	0.1666	0.0114	1.1402	3.8650
	18.7070	1.1359	0.1516	0.0104	1.1392	3.8616
	18.7170	1.1349	0.1520	0.0104	1.1382	3.8581
	18.7270	1.1339	0.1366	0.0094	1.1371	3.8546
	18.7370	1.1329	0.1417	0.0097	1.1361	3.8512
	18.7470	1.1319	0.1574	0.0108	1.1352	3.8479
	18.7570	1.1309	0.1916	0.0131	1.1342	3.8446
	18.7670	1.1300	0.2319	0.0159	1.1332	3.8413
	18.7770	1.1290	0.2400	0.0164	1.1323	3.8380
	18.7870	1.1280	0.2161	0.0148	1.1313	3.8347
	18.7970	1.1270	0.2042	0.0140	1.1303	3.8313
	18.8070	1.1259	0.2250	0.0154	1.1292	3.8277
	18.8170	1.1249	0.2463	0.0169	1.1282	3.8241
	18.8270	1.1239	0.2488	0.0170	1.1272	3.8208
	18.8370	1.1229	0.2386	0.0163	1.1262	3.8174
	18.8470	1.1219	0.2296	0.0157	1.1252	3.8140
	18.8570	1.1209	0.2086	0.0143	1.1242	3.8106
	18.8670	1.1199	0.1721	0.0118	1.1231	3.8071
	18.8770	1.1188	0.1264	0.0087	1.1221	3.8036
	18.8870	1.1178	0.1056	0.0072	1.1211	3.8002
	18.8970	1.1168	0.1149	0.0079	1.1201	3.7968
	18.9070	1.1158	0.1544	0.0106	1.1191	3.7934
	18.9170	1.1148	0.1887	0.0129	1.1181	3.7900
	18.9270	1.1138	0.2041	0.0140	1.1171	3.7866
	18.9370	1.1128	0.2152	0.0147	1.1161	3.7833
	18.9470	1.1118	0.2109	0.0144	1.1151	3.7799
	18.9570	1.1108	0.2215	0.0152	1.1141	3.7764
	18.9670	1.1098	0.2368	0.0162	1.1131	3.7730
	18.9770	1.1088	0.2203	0.0151	1.1121	3.7697
	18.9870	1.1078	0.1780	0.0122	1.1111	3.7663
	18.9970	1.1068	0.1093	0.0075	1.1101	3.7630
	19.0070	1.1058	0.0672	0.0046	1.1091	3.7594
	19.0170	1.1048	0.0708	0.0048	1.1080	3.7559
	19.0270	1.1038	0.0990	0.0068	1.1070	3.7525
	19.0370	1.1027	0.1194	0.0082	1.1060	3.7491
	19.0470	1.1017	0.1381	0.0095	1.1050	3.7456
	19.0570	1.1007	0.1694	0.0116	1.1040	3.7423
	19.0670	1.0998	0.1974	0.0135	1.1030	3.7390
	19.0770	1.0988	0.2037	0.0140	1.1020	3.7356
	19.0870	1.0977	0.1949	0.0134	1.1010	3.7321
	19.0970	1.0967	0.1717	0.0118	1.1000	3.7287
	19.1070	1.0958	0.1536	0.0105	1.0990	3.7254
	19.1170	1.0948	0.1479	0.0101	1.0981	3.7221
	19.1270	1.0937	0.1693	0.0116	1.0970	3.7184
	19.1370	1.0927	0.1917	0.0131	1.0960	3.7150
	19.1470	1.0917	0.1976	0.0135	1.0950	3.7116
	19.1570	1.0907	0.1727	0.0118	1.0940	3.7083
	19.1670	1.0897	0.1572	0.0108	1.0930	3.7048
	19.1770	1.0887	0.1709	0.0117	1.0920	3.7016
	19.1870	1.0877	0.1785	0.0122	1.0910	3.6982
	19.1970	1.0867	0.1606	0.0110	1.0900	3.6948
	19.2070	1.0858	0.1538	0.0105	1.0890	3.6915
	19.2170	1.0848	0.1427	0.0098	1.0880	3.6881
	19.2270	1.0838	0.1411	0.0097	1.0870	3.6847
	19.2370	1.0827	0.1461	0.0100	1.0860	3.6812
	19.2470	1.0817	0.1524	0.0104	1.0850	3.6777
	19.2570	1.0807	0.1437	0.0098	1.0839	3.6742
	19.2670	1.0797	0.1475	0.0101	1.0829	3.6708
	19.2770	1.0787	0.1556	0.0107	1.0820	3.6676
	19.2870	1.0777	0.1679	0.0115	1.0810	3.6642
	19.2970	1.0767	0.1902	0.0130	1.0800	3.6608
	19.3070	1.0757	0.1997	0.0137	1.0789	3.6573
	19.3170	1.0746	0.2207	0.0151	1.0779	3.6538
	19.3270	1.0736	0.2048	0.0140	1.0769	3.6504
	19.3370	1.0727	0.1783	0.0122	1.0760	3.6472
	19.3470	1.0717	0.1477	0.0101	1.0750	3.6438
	19.3570	1.0707	0.1442	0.0099	1.0740	3.6404
	19.3670	1.0697	0.1463	0.0100	1.0729	3.6369
	19.3770	1.0687	0.1607	0.0110	1.0719	3.6335
	19.3870	1.0677	0.1725	0.0118	1.0709	3.6301
	19.3970	1.0666	0.1852	0.0127	1.0699	3.6267
	19.4070	1.0656	0.1988	0.0136	1.0689	3.6233
	19.4170	1.0646	0.1963	0.0134	1.0679	3.6198
	19.4270	1.0636	0.1555	0.0106	1.0669	3.6164
	19.4370	1.0626	0.1512	0.0104	1.0659	3.6129
	19.4470	1.0616	0.1351	0.0093	1.0648	3.6095
	19.4570	1.0606	0.1349	0.0092	1.0639	3.6062
	19.4670	1.0596	0.1487	0.0102	1.0629	3.6029
	19.4770	1.0586	0.1732	0.0119	1.0619	3.5995
	19.4870	1.0576	0.2039	0.0140	1.0609	3.5961
	19.4970	1.0566	0.2310	0.0158	1.0599	3.5927
	19.5070	1.0556	0.2285	0.0157	1.0589	3.5893
	19.5170	1.0547	0.1817	0.0124	1.0579	3.5861
	19.5270	1.0536	0.1490	0.0102	1.0569	3.5826
	19.5370	1.0526	0.1260	0.0086	1.0559	3.5791
	19.5470	1.0516	0.1592	0.0109	1.0549	3.5757
	19.5570	1.0506	0.1800	0.0123	1.0538	3.5722
	19.5670	1.0496	0.1557	0.0107	1.0528	3.5688
	19.5770	1.0486	0.1364	0.0093	1.0518	3.5654
	19.5870	1.0476	0.1544	0.0106	1.0509	3.5621
	19.5970	1.0466	0.1514	0.0104	1.0499	3.5589
	19.6070	1.0456	0.1623	0.0111	1.0489	3.5555
	19.6170	1.0446	0.1885	0.0129	1.0479	3.5520
	19.6270	1.0436	0.2146	0.0147	1.0469	3.5486
	19.6370	1.0426	0.2022	0.0139	1.0458	3.5451
	19.6470	1.0415	0.2025	0.0139	1.0448	3.5416
	19.6570	1.0405	0.2194	0.0150	1.0438	3.5382
	19.6670	1.0395	0.2353	0.0161	1.0428	3.5348
	19.6770	1.0385	0.2371	0.0162	1.0418	3.5314
	19.6870	1.0375	0.2256	0.0155	1.0408	3.5279
	19.6970	1.0365	0.2158	0.0148	1.0398	3.5244
	19.7070	1.0355	0.1887	0.0129	1.0388	3.5211
	19.7170	1.0345	0.1655	0.0113	1.0378	3.5178
	19.7270	1.0335	0.1406	0.0096	1.0367	3.5143
	19.7370	1.0325	0.1312	0.0090	1.0358	3.5109
	19.7470	1.0315	0.1581	0.0108	1.0347	3.5074
	19.7570	1.0304	0.2040	0.0140	1.0337	3.5040
	19.7670	1.0294	0.1972	0.0135	1.0327	3.5006
	19.7770	1.0284	0.1641	0.0112	1.0317	3.4972
	19.7870	1.0275	0.1196	0.0082	1.0307	3.4939
	19.7970	1.0265	0.0953	0.0065	1.0297	3.4905
	19.8070	1.0254	0.0780	0.0053	1.0287	3.4870
	19.8170	1.0244	0.0808	0.0055	1.0277	3.4836
	19.8270	1.0234	0.0860	0.0059	1.0267	3.4803
	19.8370	1.0224	0.0900	0.0062	1.0257	3.4768
	19.8470	1.0215	0.0953	0.0065	1.0247	3.4736
	19.8570	1.0205	0.1185	0.0081	1.0238	3.4703
	19.8670	1.0195	0.1326	0.0091	1.0228	3.4669
	19.8770	1.0185	0.1457	0.0100	1.0217	3.4634
	19.8870	1.0174	0.1409	0.0096	1.0207	3.4599
	19.8970	1.0164	0.1312	0.0090	1.0197	3.4566
	19.9070	1.0155	0.1321	0.0090	1.0187	3.4532
	19.9170	1.0145	0.1163	0.0080	1.0177	3.4499
	19.9270	1.0135	0.1234	0.0085	1.0168	3.4465
	19.9370	1.0125	0.1168	0.0080	1.0158	3.4431
	19.9470	1.0115	0.1059	0.0073	1.0148	3.4397
	19.9570	1.0104	0.1342	0.0092	1.0137	3.4361
[truncated: 41,012 more rows]
