# Supplementary material for: The influence of sample geometry and size on porcine aortic material properties from uniaxial tensile tests using custom-designed tissue cutters, clamps and molds
Source: PLoS One. 2021 Feb 8;16(2):e0244390. doi: 10.1371/journal.pone.0244390 (PMC7869995; doi:10.1371/journal.pone.0244390)
Supplement: S1 Dataset — (ZIP) [file pone.0244390.s001.zip › Date/RC6-5.csv]

1	ʱ��	λ��	��	����Ӧ��	����λ��	����Ӧ�� (λ��)
	(s)	(mm)	(N)	(MPa)	(mm)	(%)
	0.0000	0.0018	0.0756	0.0080	-0.0003	-0.0009
	0.0100	0.0017	0.0396	0.0042	-0.0003	-0.0010
	0.0200	0.0017	0.0458	0.0049	-0.0003	-0.0010
	0.0300	0.0018	0.0926	0.0098	-0.0002	-0.0008
	0.0400	0.0021	0.0924	0.0098	0.0001	0.0003
	0.0500	0.0026	0.0747	0.0079	0.0006	0.0022
	0.0600	0.0034	0.0828	0.0088	0.0013	0.0048
	0.0700	0.0043	0.0893	0.0095	0.0023	0.0082
	0.0800	0.0053	0.1015	0.0108	0.0032	0.0116
	0.0900	0.0062	0.1126	0.0120	0.0042	0.0149
	0.1000	0.0071	0.0994	0.0105	0.0051	0.0182
	0.1100	0.0080	0.0879	0.0093	0.0060	0.0215
	0.1200	0.0089	0.0986	0.0105	0.0068	0.0244
	0.1300	0.0096	0.1173	0.0125	0.0076	0.0271
	0.1400	0.0105	0.1368	0.0145	0.0085	0.0302
	0.1500	0.0114	0.1263	0.0134	0.0094	0.0336
	0.1600	0.0122	0.1246	0.0132	0.0102	0.0365
	0.1700	0.0130	0.0977	0.0104	0.0110	0.0394
	0.1800	0.0139	0.0680	0.0072	0.0119	0.0425
	0.1900	0.0146	0.0490	0.0052	0.0126	0.0450
	0.2000	0.0152	0.0602	0.0064	0.0132	0.0471
	0.2100	0.0157	0.0520	0.0055	0.0137	0.0489
	0.2200	0.0163	0.0448	0.0048	0.0143	0.0509
	0.2300	0.0171	0.0541	0.0057	0.0150	0.0537
	0.2400	0.0180	0.0429	0.0046	0.0160	0.0571
	0.2500	0.0188	0.0485	0.0051	0.0168	0.0600
	0.2600	0.0197	0.0402	0.0043	0.0177	0.0632
	0.2700	0.0207	0.0101	0.0011	0.0187	0.0669
	0.2800	0.0218	-0.0126	-0.0013	0.0198	0.0706
	0.2900	0.0227	0.0142	0.0015	0.0206	0.0737
	0.3000	0.0236	0.0420	0.0045	0.0215	0.0770
	0.3100	0.0245	0.0628	0.0067	0.0225	0.0805
	0.3200	0.0254	0.0555	0.0059	0.0234	0.0837
	0.3300	0.0263	0.0295	0.0031	0.0243	0.0869
	0.3400	0.0273	0.0373	0.0040	0.0253	0.0902
	0.3500	0.0283	0.0431	0.0046	0.0263	0.0940
	0.3600	0.0292	0.0313	0.0033	0.0272	0.0971
	0.3700	0.0301	0.0334	0.0035	0.0280	0.1002
	0.3800	0.0309	0.0238	0.0025	0.0289	0.1034
	0.3900	0.0318	0.0214	0.0023	0.0298	0.1064
	0.4000	0.0327	-0.0028	-0.0003	0.0307	0.1095
	0.4100	0.0336	-0.0190	-0.0020	0.0316	0.1128
	0.4200	0.0346	-0.0082	-0.0009	0.0326	0.1163
	0.4300	0.0355	0.0116	0.0012	0.0335	0.1197
	0.4400	0.0365	0.0140	0.0015	0.0344	0.1230
	0.4500	0.0374	0.0273	0.0029	0.0353	0.1263
	0.4600	0.0382	0.0576	0.0061	0.0362	0.1292
	0.4700	0.0390	0.0792	0.0084	0.0370	0.1321
	0.4800	0.0399	0.0932	0.0099	0.0379	0.1354
	0.4900	0.0408	0.0830	0.0088	0.0388	0.1386
	0.5000	0.0416	0.0859	0.0091	0.0396	0.1415
	0.5100	0.0425	0.0986	0.0105	0.0405	0.1447
	0.5200	0.0435	0.1151	0.0122	0.0415	0.1483
	0.5300	0.0445	0.1200	0.0127	0.0425	0.1518
	0.5400	0.0454	0.1270	0.0135	0.0434	0.1550
	0.5500	0.0464	0.1241	0.0132	0.0444	0.1584
	0.5600	0.0473	0.1037	0.0110	0.0453	0.1619
	0.5700	0.0482	0.0882	0.0094	0.0462	0.1649
	0.5800	0.0490	0.0787	0.0083	0.0470	0.1678
	0.5900	0.0500	0.0556	0.0059	0.0480	0.1714
	0.6000	0.0510	0.0457	0.0049	0.0490	0.1750
	0.6100	0.0519	0.0506	0.0054	0.0499	0.1781
	0.6200	0.0527	0.0817	0.0087	0.0507	0.1811
	0.6300	0.0536	0.0909	0.0096	0.0516	0.1844
	0.6400	0.0545	0.1002	0.0106	0.0525	0.1874
	0.6500	0.0554	0.0980	0.0104	0.0533	0.1905
	0.6600	0.0563	0.0875	0.0093	0.0543	0.1939
	0.6700	0.0573	0.0808	0.0086	0.0553	0.1976
	0.6800	0.0582	0.0773	0.0082	0.0562	0.2007
	0.6900	0.0591	0.0790	0.0084	0.0571	0.2040
	0.7000	0.0601	0.0661	0.0070	0.0581	0.2074
	0.7100	0.0610	0.0600	0.0064	0.0590	0.2107
	0.7200	0.0619	0.0694	0.0074	0.0599	0.2139
	0.7300	0.0628	0.0865	0.0092	0.0608	0.2171
	0.7400	0.0637	0.0688	0.0073	0.0617	0.2205
	0.7500	0.0646	0.0662	0.0070	0.0626	0.2236
	0.7600	0.0655	0.0796	0.0085	0.0635	0.2269
	0.7700	0.0665	0.0900	0.0096	0.0645	0.2303
	0.7800	0.0674	0.0918	0.0097	0.0654	0.2334
	0.7900	0.0682	0.0980	0.0104	0.0662	0.2365
	0.8000	0.0692	0.1010	0.0107	0.0672	0.2399
	0.8100	0.0702	0.1263	0.0134	0.0682	0.2434
	0.8200	0.0711	0.1614	0.0171	0.0691	0.2467
	0.8300	0.0719	0.1523	0.0162	0.0699	0.2498
	0.8400	0.0729	0.1037	0.0110	0.0709	0.2532
	0.8500	0.0737	0.0928	0.0099	0.0717	0.2562
	0.8600	0.0746	0.0901	0.0096	0.0726	0.2592
	0.8700	0.0756	0.0857	0.0091	0.0736	0.2627
	0.8800	0.0767	0.0751	0.0080	0.0746	0.2666
	0.8900	0.0777	0.0747	0.0079	0.0756	0.2702
	0.9000	0.0785	0.1010	0.0107	0.0765	0.2734
	0.9100	0.0795	0.0988	0.0105	0.0775	0.2768
	0.9200	0.0804	0.0931	0.0099	0.0784	0.2802
	0.9300	0.0812	0.0954	0.0101	0.0792	0.2830
	0.9400	0.0821	0.0898	0.0095	0.0801	0.2860
	0.9500	0.0831	0.1024	0.0109	0.0811	0.2896
	0.9600	0.0841	0.1140	0.0121	0.0821	0.2931
	0.9700	0.0850	0.1083	0.0115	0.0829	0.2963
	0.9800	0.0859	0.0935	0.0099	0.0839	0.2995
	0.9900	0.0868	0.1027	0.0109	0.0848	0.3030
	1.0000	0.0877	0.0954	0.0101	0.0857	0.3060
	1.0100	0.0885	0.0788	0.0084	0.0865	0.3090
	1.0200	0.0895	0.0686	0.0073	0.0875	0.3125
	1.0300	0.0905	0.0815	0.0087	0.0885	0.3160
	1.0400	0.0913	0.0879	0.0093	0.0893	0.3190
	1.0500	0.0922	0.0953	0.0101	0.0901	0.3220
	1.0600	0.0931	0.1101	0.0117	0.0911	0.3253
	1.0700	0.0940	0.1162	0.0123	0.0920	0.3285
	1.0800	0.0949	0.0997	0.0106	0.0929	0.3317
	1.0900	0.0958	0.0789	0.0084	0.0938	0.3350
	1.1000	0.0967	0.0498	0.0053	0.0947	0.3384
	1.1100	0.0976	0.0502	0.0053	0.0956	0.3415
	1.1200	0.0985	0.0699	0.0074	0.0965	0.3448
	1.1300	0.0995	0.0800	0.0085	0.0975	0.3483
	1.1400	0.1004	0.0886	0.0094	0.0984	0.3515
	1.1500	0.1013	0.1040	0.0110	0.0993	0.3547
	1.1600	0.1023	0.0949	0.0101	0.1002	0.3581
	1.1700	0.1031	0.1008	0.0107	0.1011	0.3612
	1.1800	0.1039	0.1217	0.0129	0.1019	0.3640
	1.1900	0.1048	0.1280	0.0136	0.1028	0.3672
	1.2000	0.1058	0.1440	0.0153	0.1038	0.3707
	1.2100	0.1067	0.1304	0.0138	0.1047	0.3741
	1.2200	0.1076	0.1013	0.0108	0.1056	0.3772
	1.2300	0.1086	0.0603	0.0064	0.1066	0.3808
	1.2400	0.1096	0.0569	0.0060	0.1076	0.3843
	1.2500	0.1105	0.0652	0.0069	0.1084	0.3873
	1.2600	0.1113	0.0852	0.0090	0.1093	0.3904
	1.2700	0.1123	0.0668	0.0071	0.1103	0.3938
	1.2800	0.1132	0.0924	0.0098	0.1111	0.3970
	1.2900	0.1140	0.1423	0.0151	0.1120	0.4000
	1.3000	0.1149	0.1629	0.0173	0.1129	0.4033
	1.3100	0.1158	0.1412	0.0150	0.1138	0.4066
	1.3200	0.1167	0.1350	0.0143	0.1147	0.4095
	1.3300	0.1175	0.1061	0.0113	0.1155	0.4127
	1.3400	0.1186	0.0603	0.0064	0.1165	0.4163
	1.3500	0.1195	0.0326	0.0035	0.1175	0.4195
	1.3600	0.1203	0.0241	0.0026	0.1183	0.4225
	1.3700	0.1212	0.0339	0.0036	0.1192	0.4257
	1.3800	0.1222	0.0363	0.0039	0.1202	0.4293
	1.3900	0.1230	0.0655	0.0070	0.1210	0.4322
	1.4000	0.1239	0.0859	0.0091	0.1218	0.4352
	1.4100	0.1248	0.0822	0.0087	0.1228	0.4387
	1.4200	0.1259	0.0756	0.0080	0.1239	0.4424
	1.4300	0.1268	0.0693	0.0074	0.1248	0.4456
	1.4400	0.1277	0.0812	0.0086	0.1257	0.4489
	1.4500	0.1286	0.0771	0.0082	0.1266	0.4523
	1.4600	0.1295	0.0796	0.0084	0.1275	0.4554
	1.4700	0.1304	0.0631	0.0067	0.1284	0.4585
	1.4800	0.1313	0.0719	0.0076	0.1293	0.4618
	1.4900	0.1322	0.0767	0.0081	0.1302	0.4650
	1.5000	0.1331	0.0915	0.0097	0.1311	0.4682
	1.5100	0.1340	0.0720	0.0076	0.1320	0.4716
	1.5200	0.1350	0.0524	0.0056	0.1330	0.4749
	1.5300	0.1358	0.0405	0.0043	0.1338	0.4779
	1.5400	0.1366	0.0425	0.0045	0.1346	0.4808
	1.5500	0.1376	0.0567	0.0060	0.1356	0.4845
	1.5600	0.1386	0.0761	0.0081	0.1366	0.4879
	1.5700	0.1394	0.0786	0.0083	0.1374	0.4909
	1.5800	0.1403	0.1036	0.0110	0.1383	0.4941
	1.5900	0.1413	0.1121	0.0119	0.1393	0.4977
	1.6000	0.1422	0.1187	0.0126	0.1402	0.5009
	1.6100	0.1431	0.0946	0.0100	0.1411	0.5039
	1.6200	0.1440	0.0436	0.0046	0.1420	0.5072
	1.6300	0.1450	0.0204	0.0022	0.1430	0.5106
	1.6400	0.1458	0.0438	0.0047	0.1438	0.5138
	1.6500	0.1467	0.0613	0.0065	0.1447	0.5169
	1.6600	0.1477	0.0761	0.0081	0.1457	0.5203
	1.6700	0.1485	0.0714	0.0076	0.1465	0.5234
	1.6800	0.1494	0.0561	0.0060	0.1474	0.5264
	1.6900	0.1503	0.0471	0.0050	0.1483	0.5297
	1.7000	0.1514	0.0430	0.0046	0.1493	0.5334
	1.7100	0.1522	0.0562	0.0060	0.1502	0.5366
	1.7200	0.1531	0.0616	0.0065	0.1511	0.5396
	1.7300	0.1540	0.0759	0.0081	0.1520	0.5430
	1.7400	0.1550	0.0795	0.0084	0.1530	0.5464
	1.7500	0.1558	0.0647	0.0069	0.1538	0.5495
	1.7600	0.1567	0.0484	0.0051	0.1547	0.5527
	1.7700	0.1577	0.0741	0.0079	0.1557	0.5561
	1.7800	0.1586	0.1349	0.0143	0.1566	0.5594
	1.7900	0.1595	0.1684	0.0179	0.1575	0.5624
	1.8000	0.1604	0.1649	0.0175	0.1584	0.5657
	1.8100	0.1614	0.1248	0.0133	0.1593	0.5692
	1.8200	0.1622	0.1132	0.0120	0.1602	0.5723
	1.8300	0.1631	0.1147	0.0122	0.1611	0.5755
	1.8400	0.1641	0.1136	0.0121	0.1621	0.5788
	1.8500	0.1649	0.1050	0.0112	0.1629	0.5817
	1.8600	0.1657	0.1047	0.0111	0.1637	0.5847
	1.8700	0.1667	0.0796	0.0084	0.1647	0.5882
	1.8800	0.1677	0.0871	0.0092	0.1656	0.5917
	1.8900	0.1685	0.1000	0.0106	0.1665	0.5948
	1.9000	0.1694	0.0877	0.0093	0.1674	0.5980
	1.9100	0.1704	0.0775	0.0082	0.1684	0.6014
	1.9200	0.1712	0.0991	0.0105	0.1692	0.6045
	1.9300	0.1721	0.1071	0.0114	0.1701	0.6075
	1.9400	0.1731	0.1050	0.0111	0.1711	0.6111
	1.9500	0.1740	0.1043	0.0111	0.1720	0.6145
	1.9600	0.1749	0.0962	0.0102	0.1729	0.6175
	1.9700	0.1757	0.0832	0.0088	0.1737	0.6205
	1.9800	0.1767	0.0769	0.0082	0.1747	0.6240
	1.9900	0.1777	0.0807	0.0086	0.1757	0.6275
	2.0000	0.1785	0.0789	0.0084	0.1765	0.6305
	2.0100	0.1794	0.0619	0.0066	0.1774	0.6337
	2.0200	0.1804	0.0640	0.0068	0.1783	0.6370
	2.0300	0.1812	0.0952	0.0101	0.1792	0.6401
	2.0400	0.1821	0.1016	0.0108	0.1801	0.6433
	2.0500	0.1830	0.0699	0.0074	0.1810	0.6466
	2.0600	0.1839	0.0670	0.0071	0.1819	0.6498
	2.0700	0.1848	0.0820	0.0087	0.1828	0.6530
	2.0800	0.1857	0.0734	0.0078	0.1837	0.6562
	2.0900	0.1866	0.0627	0.0067	0.1846	0.6595
	2.1000	0.1875	0.0342	0.0036	0.1855	0.6626
	2.1100	0.1884	0.0456	0.0048	0.1864	0.6658
	2.1200	0.1893	0.0876	0.0093	0.1873	0.6691
	2.1300	0.1903	0.1251	0.0133	0.1883	0.6726
	2.1400	0.1912	0.1233	0.0131	0.1892	0.6757
	2.1500	0.1921	0.1263	0.0134	0.1901	0.6789
	2.1600	0.1930	0.1118	0.0119	0.1910	0.6823
	2.1700	0.1939	0.1081	0.0115	0.1919	0.6853
	2.1800	0.1947	0.0959	0.0102	0.1927	0.6883
	2.1900	0.1957	0.0668	0.0071	0.1936	0.6917
	2.2000	0.1966	0.0497	0.0053	0.1946	0.6952
	2.2100	0.1975	0.0499	0.0053	0.1955	0.6982
	2.2200	0.1984	0.0536	0.0057	0.1964	0.7015
	2.2300	0.1994	0.0524	0.0056	0.1974	0.7051
	2.2400	0.2003	0.0405	0.0043	0.1983	0.7083
	2.2500	0.2011	0.0445	0.0047	0.1991	0.7111
	2.2600	0.2021	0.0624	0.0066	0.2000	0.7145
	2.2700	0.2030	0.0542	0.0058	0.2010	0.7180
	2.2800	0.2038	0.0674	0.0072	0.2018	0.7209
	2.2900	0.2047	0.0657	0.0070	0.2027	0.7241
	2.3000	0.2057	0.0555	0.0059	0.2037	0.7276
	2.3100	0.2066	0.0602	0.0064	0.2046	0.7309
	2.3200	0.2075	0.0614	0.0065	0.2055	0.7341
	2.3300	0.2085	0.0609	0.0065	0.2065	0.7375
	2.3400	0.2094	0.0588	0.0062	0.2074	0.7408
	2.3500	0.2102	0.0613	0.0065	0.2082	0.7438
	2.3600	0.2111	0.0585	0.0062	0.2091	0.7469
	2.3700	0.2121	0.0761	0.0081	0.2101	0.7503
	2.3800	0.2131	0.1105	0.0117	0.2111	0.7539
	2.3900	0.2140	0.1115	0.0118	0.2119	0.7571
	2.4000	0.2149	0.0910	0.0097	0.2128	0.7603
	2.4100	0.2158	0.0864	0.0092	0.2138	0.7636
	2.4200	0.2166	0.1040	0.0110	0.2146	0.7665
	2.4300	0.2175	0.1043	0.0111	0.2155	0.7697
	2.4400	0.2184	0.1052	0.0112	0.2164	0.7730
	2.4500	0.2193	0.1147	0.0122	0.2173	0.7762
	2.4600	0.2202	0.1208	0.0128	0.2181	0.7792
	2.4700	0.2211	0.0899	0.0095	0.2191	0.7827
	2.4800	0.2221	0.0817	0.0087	0.2201	0.7861
	2.4900	0.2230	0.0940	0.0100	0.2210	0.7894
	2.5000	0.2239	0.0974	0.0103	0.2219	0.7926
	2.5100	0.2248	0.1081	0.0115	0.2228	0.7959
	2.5200	0.2257	0.1214	0.0129	0.2237	0.7991
	2.5300	0.2266	0.1386	0.0147	0.2246	0.8021
	2.5400	0.2275	0.1343	0.0143	0.2255	0.8053
	2.5500	0.2285	0.1428	0.0152	0.2264	0.8088
	2.5600	0.2293	0.1546	0.0164	0.2273	0.8119
	2.5700	0.2302	0.1629	0.0173	0.2282	0.8150
	2.5800	0.2312	0.1466	0.0156	0.2292	0.8187
	2.5900	0.2322	0.1277	0.0136	0.2302	0.8222
	2.6000	0.2331	0.1227	0.0130	0.2310	0.8253
	2.6100	0.2339	0.1146	0.0122	0.2319	0.8284
	2.6200	0.2349	0.1186	0.0126	0.2329	0.8318
	2.6300	0.2357	0.1132	0.0120	0.2337	0.8348
	2.6400	0.2366	0.1176	0.0125	0.2345	0.8378
	2.6500	0.2375	0.1166	0.0124	0.2355	0.8412
	2.6600	0.2385	0.1096	0.0116	0.2365	0.8447
	2.6700	0.2394	0.0955	0.0101	0.2374	0.8479
	2.6800	0.2402	0.0726	0.0077	0.2382	0.8509
	2.6900	0.2412	0.0748	0.0079	0.2392	0.8544
	2.7000	0.2422	0.0808	0.0086	0.2402	0.8579
	2.7100	0.2431	0.0996	0.0106	0.2411	0.8611
	2.7200	0.2440	0.1220	0.0129	0.2419	0.8642
	2.7300	0.2449	0.1276	0.0135	0.2429	0.8676
	2.7400	0.2457	0.1270	0.0135	0.2437	0.8705
	2.7500	0.2466	0.1101	0.0117	0.2445	0.8735
	2.7600	0.2475	0.0783	0.0083	0.2455	0.8768
	2.7700	0.2484	0.0788	0.0084	0.2464	0.8801
	2.7800	0.2493	0.0983	0.0104	0.2473	0.8833
	2.7900	0.2502	0.0952	0.0101	0.2482	0.8866
	2.8000	0.2512	0.0885	0.0094	0.2491	0.8899
	2.8100	0.2520	0.1097	0.0116	0.2500	0.8931
	2.8200	0.2530	0.1412	0.0150	0.2510	0.8964
	2.8300	0.2540	0.1626	0.0173	0.2520	0.9000
	2.8400	0.2549	0.1471	0.0156	0.2529	0.9032
	2.8500	0.2557	0.1225	0.0130	0.2537	0.9062
	2.8600	0.2566	0.0958	0.0102	0.2546	0.9094
	2.8700	0.2576	0.0967	0.0103	0.2556	0.9128
	2.8800	0.2584	0.1199	0.0127	0.2564	0.9160
	2.8900	0.2593	0.1515	0.0161	0.2573	0.9189
	2.9000	0.2603	0.1392	0.0148	0.2582	0.9225
	2.9100	0.2612	0.1296	0.0138	0.2592	0.9258
	2.9200	0.2620	0.1014	0.0108	0.2600	0.9287
	2.9300	0.2629	0.0715	0.0076	0.2609	0.9319
	2.9400	0.2639	0.0748	0.0079	0.2619	0.9353
	2.9500	0.2647	0.0935	0.0099	0.2627	0.9385
	2.9600	0.2656	0.0893	0.0095	0.2636	0.9416
	2.9700	0.2666	0.0950	0.0101	0.2646	0.9451
	2.9800	0.2676	0.1228	0.0130	0.2656	0.9487
	2.9900	0.2685	0.1626	0.0173	0.2664	0.9517
	3.0000	0.2693	0.1587	0.0168	0.2673	0.9546
	3.0100	0.2702	0.1305	0.0139	0.2682	0.9581
	3.0200	0.2711	0.1033	0.0110	0.2691	0.9612
	3.0300	0.2719	0.0992	0.0105	0.2699	0.9641
	3.0400	0.2728	0.1024	0.0109	0.2708	0.9673
	3.0500	0.2737	0.1201	0.0128	0.2717	0.9706
	3.0600	0.2746	0.1180	0.0125	0.2726	0.9737
	3.0700	0.2755	0.1289	0.0137	0.2735	0.9770
	3.0800	0.2765	0.1319	0.0140	0.2745	0.9806
	3.0900	0.2775	0.1329	0.0141	0.2755	0.9840
	3.1000	0.2784	0.1412	0.0150	0.2764	0.9871
	3.1100	0.2793	0.1369	0.0145	0.2773	0.9905
	3.1200	0.2802	0.1188	0.0126	0.2782	0.9937
	3.1300	0.2811	0.1021	0.0108	0.2790	0.9968
	3.1400	0.2820	0.0999	0.0106	0.2800	1.0001
	3.1500	0.2829	0.1074	0.0114	0.2809	1.0034
	3.1600	0.2838	0.1261	0.0134	0.2818	1.0065
	3.1700	0.2846	0.1327	0.0141	0.2826	1.0094
	3.1800	0.2855	0.1023	0.0109	0.2835	1.0128
	3.1900	0.2865	0.0976	0.0104	0.2845	1.0161
	3.2000	0.2873	0.0656	0.0070	0.2853	1.0192
	3.2100	0.2883	0.0189	0.0020	0.2862	1.0225
	3.2200	0.2892	0.0178	0.0019	0.2872	1.0260
	3.2300	0.2901	0.0497	0.0053	0.2881	1.0291
	3.2400	0.2910	0.0722	0.0077	0.2890	1.0321
	3.2500	0.2919	0.0651	0.0069	0.2899	1.0355
	3.2600	0.2929	0.0818	0.0087	0.2909	1.0390
	3.2700	0.2937	0.0889	0.0094	0.2917	1.0420
	3.2800	0.2946	0.0978	0.0104	0.2926	1.0450
	3.2900	0.2955	0.0951	0.0101	0.2935	1.0485
	3.3000	0.2965	0.0969	0.0103	0.2945	1.0519
	3.3100	0.2974	0.1017	0.0108	0.2954	1.0550
	3.3200	0.2983	0.1186	0.0126	0.2962	1.0582
	3.3300	0.2992	0.1104	0.0117	0.2972	1.0616
	3.3400	0.3001	0.0830	0.0088	0.2980	1.0646
	3.3500	0.3009	0.0690	0.0073	0.2989	1.0678
	3.3600	0.3019	0.1056	0.0112	0.2999	1.0711
	3.3700	0.3028	0.1322	0.0140	0.3007	1.0742
	3.3800	0.3036	0.1197	0.0127	0.3016	1.0772
	3.3900	0.3045	0.1224	0.0130	0.3025	1.0806
	3.4000	0.3055	0.1130	0.0120	0.3035	1.0842
	3.4100	0.3064	0.0917	0.0097	0.3044	1.0873
	3.4200	0.3073	0.0769	0.0082	0.3053	1.0904
	3.4300	0.3082	0.0689	0.0073	0.3062	1.0938
	3.4400	0.3091	0.0839	0.0089	0.3071	1.0969
	3.4500	0.3099	0.0933	0.0099	0.3079	1.0998
	3.4600	0.3108	0.0942	0.0100	0.3088	1.1031
	3.4700	0.3118	0.0872	0.0093	0.3098	1.1066
	3.4800	0.3126	0.0990	0.0105	0.3106	1.1095
	3.4900	0.3135	0.0952	0.0101	0.3115	1.1126
	3.5000	0.3145	0.0895	0.0095	0.3125	1.1162
	3.5100	0.3154	0.1085	0.0115	0.3134	1.1195
	3.5200	0.3163	0.1126	0.0120	0.3143	1.1226
	3.5300	0.3172	0.1331	0.0141	0.3152	1.1260
	3.5400	0.3182	0.1393	0.0148	0.3161	1.1293
	3.5500	0.3190	0.1491	0.0158	0.3170	1.1322
	3.5600	0.3198	0.1539	0.0163	0.3178	1.1352
	3.5700	0.3208	0.1632	0.0173	0.3188	1.1387
	3.5800	0.3217	0.1616	0.0172	0.3197	1.1421
	3.5900	0.3226	0.1691	0.0179	0.3206	1.1451
	3.6000	0.3235	0.1555	0.0165	0.3215	1.1482
	3.6100	0.3245	0.1314	0.0140	0.3224	1.1518
	3.6200	0.3254	0.1414	0.0150	0.3233	1.1550
	3.6300	0.3262	0.1356	0.0144	0.3242	1.1580
	3.6400	0.3272	0.1338	0.0142	0.3251	1.1614
	3.6500	0.3281	0.1426	0.0151	0.3261	1.1648
	3.6600	0.3290	0.1421	0.0151	0.3269	1.1678
	3.6700	0.3298	0.1215	0.0129	0.3278	1.1709
	3.6800	0.3307	0.1486	0.0158	0.3287	1.1742
	3.6900	0.3316	0.1585	0.0168	0.3296	1.1773
	3.7000	0.3325	0.1641	0.0174	0.3305	1.1805
	3.7100	0.3335	0.1658	0.0176	0.3314	1.1839
	3.7200	0.3344	0.1476	0.0157	0.3324	1.1872
	3.7300	0.3352	0.1779	0.0189	0.3332	1.1903
	3.7400	0.3362	0.2153	0.0229	0.3341	1.1936
	3.7500	0.3371	0.1886	0.0200	0.3351	1.1970
	3.7600	0.3380	0.1549	0.0164	0.3359	1.2000
	3.7700	0.3388	0.1710	0.0181	0.3367	1.2029
	3.7800	0.3397	0.1610	0.0171	0.3377	1.2062
	3.7900	0.3406	0.1450	0.0154	0.3386	1.2094
	3.8000	0.3414	0.1240	0.0132	0.3394	1.2122
	3.8100	0.3422	0.1092	0.0116	0.3402	1.2153
	3.8200	0.3432	0.1300	0.0138	0.3412	1.2187
	3.8300	0.3441	0.1430	0.0152	0.3421	1.2219
	3.8400	0.3449	0.1420	0.0151	0.3429	1.2249
	3.8500	0.3459	0.1171	0.0124	0.3439	1.2283
	3.8600	0.3468	0.1023	0.0109	0.3448	1.2316
	3.8700	0.3477	0.1037	0.0110	0.3457	1.2347
	3.8800	0.3486	0.1115	0.0118	0.3465	1.2379
	3.8900	0.3495	0.1114	0.0118	0.3475	1.2413
	3.9000	0.3504	0.1109	0.0118	0.3484	1.2446
	3.9100	0.3513	0.1139	0.0121	0.3493	1.2477
	3.9200	0.3522	0.1259	0.0134	0.3502	1.2510
	3.9300	0.3532	0.1148	0.0122	0.3512	1.2543
	3.9400	0.3540	0.1085	0.0115	0.3520	1.2572
	3.9500	0.3548	0.1078	0.0114	0.3528	1.2603
	3.9600	0.3558	0.0801	0.0085	0.3538	1.2637
	3.9700	0.3567	0.0765	0.0081	0.3547	1.2669
	3.9800	0.3576	0.0723	0.0077	0.3555	1.2700
	3.9900	0.3585	0.0685	0.0073	0.3565	1.2734
	4.0000	0.3594	0.1017	0.0108	0.3574	1.2767
	4.0100	0.3603	0.1317	0.0140	0.3583	1.2798
	4.0200	0.3612	0.1292	0.0137	0.3592	1.2831
	4.0300	0.3622	0.1331	0.0141	0.3602	1.2866
	4.0400	0.3632	0.1447	0.0154	0.3611	1.2900
	4.0500	0.3640	0.1515	0.0161	0.3620	1.2930
	4.0600	0.3650	0.1336	0.0142	0.3630	1.2966
	4.0700	0.3659	0.1289	0.0137	0.3639	1.2999
	4.0800	0.3667	0.1105	0.0117	0.3647	1.3027
	4.0900	0.3676	0.1003	0.0106	0.3656	1.3058
	4.1000	0.3686	0.0880	0.0093	0.3665	1.3093
	4.1100	0.3694	0.0839	0.0089	0.3674	1.3122
	4.1200	0.3702	0.0915	0.0097	0.3681	1.3150
	4.1300	0.3711	0.0871	0.0092	0.3690	1.3182
	4.1400	0.3720	0.0790	0.0084	0.3700	1.3216
	4.1500	0.3729	0.0762	0.0081	0.3708	1.3247
	4.1600	0.3737	0.0866	0.0092	0.3717	1.3278
	4.1700	0.3747	0.0946	0.0100	0.3727	1.3312
	4.1800	0.3756	0.0851	0.0090	0.3736	1.3344
	4.1900	0.3765	0.0791	0.0084	0.3745	1.3377
	4.2000	0.3774	0.0644	0.0068	0.3754	1.3410
	4.2100	0.3784	0.0681	0.0072	0.3764	1.3444
	4.2200	0.3792	0.1085	0.0115	0.3772	1.3474
	4.2300	0.3801	0.1320	0.0140	0.3781	1.3507
	4.2400	0.3811	0.1373	0.0146	0.3791	1.3541
	4.2500	0.3819	0.1364	0.0145	0.3799	1.3571
	4.2600	0.3828	0.1431	0.0152	0.3808	1.3601
	4.2700	0.3837	0.1080	0.0115	0.3817	1.3635
	4.2800	0.3847	0.0914	0.0097	0.3826	1.3668
	4.2900	0.3855	0.1295	0.0138	0.3835	1.3697
	4.3000	0.3864	0.1247	0.0132	0.3844	1.3730
	4.3100	0.3874	0.0955	0.0101	0.3854	1.3766
	4.3200	0.3883	0.0774	0.0082	0.3863	1.3797
	4.3300	0.3891	0.0596	0.0063	0.3871	1.3826
	4.3400	0.3900	0.0647	0.0069	0.3880	1.3859
	4.3500	0.3910	0.0527	0.0056	0.3890	1.3894
	4.3600	0.3919	0.0447	0.0047	0.3898	1.3925
	4.3700	0.3927	0.0356	0.0038	0.3907	1.3956
	4.3800	0.3937	0.0525	0.0056	0.3917	1.3990
	4.3900	0.3946	0.0801	0.0085	0.3926	1.4023
	4.4000	0.3954	0.1040	0.0110	0.3934	1.4053
	4.4100	0.3964	0.0836	0.0089	0.3944	1.4087
	4.4200	0.3974	0.0862	0.0091	0.3954	1.4123
	4.4300	0.3983	0.1128	0.0120	0.3963	1.4155
	4.4400	0.3991	0.1343	0.0143	0.3971	1.4185
	4.4500	0.4001	0.1178	0.0125	0.3981	1.4218
	4.4600	0.4009	0.0876	0.0093	0.3989	1.4250
	4.4700	0.4017	0.0843	0.0089	0.3997	1.4278
	4.4800	0.4026	0.0982	0.0104	0.4006	1.4309
	4.4900	0.4036	0.1339	0.0142	0.4016	1.4345
	4.5000	0.4045	0.1572	0.0167	0.4024	1.4375
	4.5100	0.4053	0.1759	0.0187	0.4033	1.4406
	4.5200	0.4062	0.1835	0.0195	0.4042	1.4439
	4.5300	0.4071	0.1951	0.0207	0.4051	1.4469
	4.5400	0.4079	0.2036	0.0216	0.4059	1.4499
	4.5500	0.4089	0.2129	0.0226	0.4069	1.4534
	4.5600	0.4099	0.2033	0.0216	0.4079	1.4570
	4.5700	0.4108	0.1865	0.0198	0.4088	1.4601
	4.5800	0.4117	0.1634	0.0173	0.4096	1.4632
	4.5900	0.4126	0.1048	0.0111	0.4106	1.4666
	4.6000	0.4134	0.0826	0.0088	0.4114	1.4696
	4.6100	0.4142	0.0820	0.0087	0.4122	1.4725
	4.6200	0.4152	0.0703	0.0075	0.4132	1.4759
	4.6300	0.4162	0.0650	0.0069	0.4142	1.4793
	4.6400	0.4170	0.0791	0.0084	0.4150	1.4823
	4.6500	0.4178	0.0700	0.0074	0.4158	1.4854
	4.6600	0.4188	0.0573	0.0061	0.4168	1.4888
	4.6700	0.4197	0.0663	0.0070	0.4177	1.4921
	4.6800	0.4206	0.0929	0.0099	0.4186	1.4951
	4.6900	0.4215	0.0879	0.0093	0.4195	1.4983
	4.7000	0.4224	0.0692	0.0073	0.4204	1.5018
	4.7100	0.4233	0.0699	0.0074	0.4213	1.5049
	4.7200	0.4242	0.0865	0.0092	0.4222	1.5080
	4.7300	0.4252	0.1313	0.0139	0.4231	1.5115
	4.7400	0.4261	0.1564	0.0166	0.4241	1.5147
	4.7500	0.4269	0.1803	0.0191	0.4249	1.5177
	4.7600	0.4278	0.1800	0.0191	0.4257	1.5208
	4.7700	0.4287	0.1337	0.0142	0.4267	1.5241
	4.7800	0.4296	0.1259	0.0134	0.4275	1.5272
	4.7900	0.4304	0.1254	0.0133	0.4284	1.5302
	4.8000	0.4314	0.1040	0.0110	0.4294	1.5337
	4.8100	0.4324	0.0738	0.0078	0.4303	1.5372
	4.8200	0.4332	0.0714	0.0076	0.4312	1.5402
	4.8300	0.4341	0.0653	0.0069	0.4321	1.5435
	4.8400	0.4351	0.0549	0.0058	0.4331	1.5469
	4.8500	0.4359	0.0641	0.0068	0.4339	1.5500
	4.8600	0.4368	0.0621	0.0066	0.4348	1.5530
	4.8700	0.4377	0.0795	0.0084	0.4357	1.5564
	4.8800	0.4386	0.0851	0.0090	0.4366	1.5594
	4.8900	0.4394	0.0877	0.0093	0.4374	1.5622
	4.9000	0.4403	0.0956	0.0102	0.4383	1.5656
	4.9100	0.4413	0.0827	0.0088	0.4393	1.5693
	4.9200	0.4423	0.0856	0.0091	0.4402	1.5725
	4.9300	0.4431	0.0855	0.0091	0.4410	1.5754
	4.9400	0.4440	0.0966	0.0103	0.4420	1.5787
	4.9500	0.4449	0.1177	0.0125	0.4429	1.5819
	4.9600	0.4457	0.1369	0.0145	0.4437	1.5848
	4.9700	0.4466	0.1278	0.0136	0.4446	1.5880
	4.9800	0.4476	0.1087	0.0115	0.4456	1.5915
	4.9900	0.4484	0.0710	0.0075	0.4464	1.5946
	5.0000	0.4493	0.0682	0.0072	0.4473	1.5977
	5.0100	0.4503	0.0977	0.0104	0.4483	1.6012
	5.0200	0.4512	0.1266	0.0134	0.4492	1.6046
	5.0300	0.4521	0.1463	0.0155	0.4500	1.6076
	5.0400	0.4529	0.1454	0.0154	0.4509	1.6107
	5.0500	0.4539	0.1497	0.0159	0.4519	1.6142
	5.0600	0.4548	0.1137	0.0121	0.4528	1.6174
	5.0700	0.4556	0.0954	0.0101	0.4536	1.6203
	5.0800	0.4565	0.1136	0.0121	0.4545	1.6235
	5.0900	0.4574	0.1329	0.0141	0.4553	1.6265
	5.1000	0.4582	0.1385	0.0147	0.4562	1.6294
	5.1100	0.4591	0.1383	0.0147	0.4571	1.6327
	5.1200	0.4601	0.1403	0.0149	0.4581	1.6362
	5.1300	0.4610	0.1480	0.0157	0.4589	1.6394
	5.1400	0.4618	0.1747	0.0185	0.4598	1.6425
	5.1500	0.4628	0.1868	0.0198	0.4608	1.6460
	5.1600	0.4637	0.1687	0.0179	0.4617	1.6493
	5.1700	0.4646	0.1464	0.0155	0.4626	1.6523
	5.1800	0.4655	0.1443	0.0153	0.4635	1.6555
	5.1900	0.4664	0.1234	0.0131	0.4644	1.6587
	5.2000	0.4673	0.0849	0.0090	0.4653	1.6619
	5.2100	0.4681	0.0529	0.0056	0.4661	1.6649
	5.2200	0.4691	0.0523	0.0056	0.4671	1.6684
	5.2300	0.4701	0.0358	0.0038	0.4680	1.6719
	5.2400	0.4709	0.0444	0.0047	0.4689	1.6749
	5.2500	0.4718	0.0473	0.0050	0.4698	1.6780
	5.2600	0.4728	0.0861	0.0091	0.4708	1.6815
	5.2700	0.4737	0.1110	0.0118	0.4716	1.6847
	5.2800	0.4745	0.1183	0.0126	0.4725	1.6877
	5.2900	0.4754	0.1099	0.0117	0.4734	1.6910
	5.3000	0.4764	0.1258	0.0133	0.4744	1.6944
	5.3100	0.4772	0.1157	0.0123	0.4752	1.6974
	5.3200	0.4780	0.0863	0.0092	0.4760	1.7004
	5.3300	0.4790	0.0649	0.0069	0.4770	1.7037
	5.3400	0.4799	0.0671	0.0071	0.4779	1.7069
	5.3500	0.4808	0.0983	0.0104	0.4787	1.7101
	5.3600	0.4817	0.1120	0.0119	0.4797	1.7135
	5.3700	0.4826	0.1111	0.0118	0.4806	1.7168
	5.3800	0.4835	0.1271	0.0135	0.4814	1.7197
	5.3900	0.4843	0.1357	0.0144	0.4823	1.7229
	5.4000	0.4853	0.1588	0.0169	0.4833	1.7262
	5.4100	0.4862	0.1543	0.0164	0.4842	1.7294
	5.4200	0.4871	0.1464	0.0155	0.4850	1.7326
	5.4300	0.4880	0.1137	0.0121	0.4860	1.7361
	5.4400	0.4890	0.0820	0.0087	0.4869	1.7394
	5.4500	0.4898	0.0817	0.0087	0.4878	1.7424
	5.4600	0.4907	0.1250	0.0133	0.4887	1.7455
	5.4700	0.4917	0.1495	0.0159	0.4896	1.7490
	5.4800	0.4925	0.1526	0.0162	0.4905	1.7520
	5.4900	0.4933	0.1470	0.0156	0.4913	1.7548
	5.5000	0.4943	0.1048	0.0111	0.4923	1.7583
	5.5100	0.4953	0.1032	0.0110	0.4933	1.7619
	5.5200	0.4961	0.1191	0.0126	0.4941	1.7650
	5.5300	0.4969	0.1506	0.0160	0.4949	1.7679
	5.5400	0.4979	0.1568	0.0166	0.4959	1.7712
	5.5500	0.4987	0.1597	0.0170	0.4967	1.7742
	5.5600	0.4995	0.1726	0.0183	0.4975	1.7772
	5.5700	0.5005	0.1581	0.0168	0.4985	1.7805
	5.5800	0.5015	0.1328	0.0141	0.4994	1.7840
	5.5900	0.5023	0.1388	0.0147	0.5003	1.7871
	5.6000	0.5032	0.1506	0.0160	0.5012	1.7902
	5.6100	0.5041	0.1476	0.0157	0.5021	1.7936
	5.6200	0.5051	0.1356	0.0144	0.5030	1.7969
	5.6300	0.5059	0.1398	0.0148	0.5039	1.8000
	5.6400	0.5069	0.1089	0.0116	0.5049	1.8034
	5.6500	0.5078	0.0422	0.0045	0.5058	1.8068
	5.6600	0.5087	0.0468	0.0050	0.5067	1.8098
	5.6700	0.5096	0.0697	0.0074	0.5075	1.8130
	5.6800	0.5105	0.0951	0.0101	0.5085	1.8164
	5.6900	0.5114	0.1153	0.0122	0.5094	1.8195
	5.7000	0.5122	0.1299	0.0138	0.5102	1.8225
	5.7100	0.5132	0.1225	0.0130	0.5112	1.8259
	5.7200	0.5141	0.0935	0.0099	0.5121	1.8292
	5.7300	0.5149	0.0797	0.0085	0.5129	1.8320
	5.7400	0.5158	0.0819	0.0087	0.5138	1.8352
	5.7500	0.5168	0.0959	0.0102	0.5148	1.8387
	5.7600	0.5176	0.1002	0.0106	0.5156	1.8418
	5.7700	0.5184	0.1011	0.0107	0.5164	1.8447
	5.7800	0.5193	0.1117	0.0119	0.5173	1.8479
	5.7900	0.5203	0.1044	0.0111	0.5183	1.8514
	5.8000	0.5211	0.1107	0.0118	0.5191	1.8544
	5.8100	0.5220	0.1334	0.0142	0.5200	1.8575
	5.8200	0.5230	0.1471	0.0156	0.5210	1.8611
	5.8300	0.5240	0.1641	0.0174	0.5219	1.8644
	5.8400	0.5248	0.1786	0.0190	0.5228	1.8674
	5.8500	0.5257	0.1570	0.0167	0.5237	1.8705
	5.8600	0.5267	0.1294	0.0137	0.5247	1.8741
	5.8700	0.5275	0.1271	0.0135	0.5255	1.8771
	5.8800	0.5284	0.1260	0.0134	0.5264	1.8802
	5.8900	0.5293	0.1530	0.0162	0.5273	1.8834
	5.9000	0.5301	0.1891	0.0201	0.5281	1.8864
	5.9100	0.5310	0.2156	0.0229	0.5290	1.8895
	5.9200	0.5320	0.2203	0.0234	0.5299	1.8930
	5.9300	0.5329	0.2101	0.0223	0.5309	1.8963
	5.9400	0.5337	0.1824	0.0194	0.5317	1.8993
	5.9500	0.5346	0.1644	0.0175	0.5326	1.9024
	5.9600	0.5356	0.1356	0.0144	0.5336	1.9059
	5.9700	0.5365	0.1161	0.0123	0.5345	1.9092
	5.9800	0.5373	0.1031	0.0109	0.5353	1.9121
	5.9900	0.5383	0.0752	0.0080	0.5362	1.9154
	6.0000	0.5392	0.0593	0.0063	0.5372	1.9189
	6.0100	0.5401	0.0665	0.0071	0.5381	1.9219
	6.0200	0.5409	0.0734	0.0078	0.5389	1.9251
	6.0300	0.5419	0.0868	0.0092	0.5399	1.9286
	6.0400	0.5428	0.1326	0.0141	0.5408	1.9318
	6.0500	0.5437	0.1735	0.0184	0.5416	1.9348
	6.0600	0.5446	0.2011	0.0214	0.5426	1.9381
	6.0700	0.5455	0.1895	0.0201	0.5435	1.9415
	6.0800	0.5464	0.1649	0.0175	0.5444	1.9446
	6.0900	0.5473	0.1446	0.0154	0.5453	1.9477
	6.1000	0.5483	0.1209	0.0128	0.5462	1.9512
	6.1100	0.5492	0.1356	0.0144	0.5472	1.9545
	6.1200	0.5500	0.1545	0.0164	0.5480	1.9575
	6.1300	0.5509	0.1862	0.0198	0.5489	1.9606
	6.1400	0.5518	0.2002	0.0213	0.5498	1.9639
	6.1500	0.5527	0.1688	0.0179	0.5507	1.9671
	6.1600	0.5536	0.1450	0.0154	0.5516	1.9703
	6.1700	0.5545	0.1447	0.0154	0.5525	1.9736
	6.1800	0.5554	0.1359	0.0144	0.5534	1.9766
	6.1900	0.5562	0.1376	0.0146	0.5542	1.9795
	6.2000	0.5571	0.1361	0.0144	0.5551	1.9829
	6.2100	0.5581	0.1082	0.0115	0.5561	1.9865
	6.2200	0.5590	0.1166	0.0124	0.5570	1.9896
	6.2300	0.5599	0.1221	0.0130	0.5579	1.9927
	6.2400	0.5608	0.1251	0.0133	0.5588	1.9961
	6.2500	0.5617	0.1505	0.0160	0.5597	1.9993
	6.2600	0.5625	0.1644	0.0175	0.5605	2.0021
	6.2700	0.5635	0.1541	0.0164	0.5614	2.0055
	6.2800	0.5644	0.1284	0.0136	0.5624	2.0089
	6.2900	0.5652	0.1325	0.0141	0.5632	2.0117
	6.3000	0.5660	0.1340	0.0142	0.5640	2.0147
	6.3100	0.5670	0.1543	0.0164	0.5650	2.0182
	6.3200	0.5679	0.1643	0.0174	0.5659	2.0215
	6.3300	0.5687	0.1773	0.0188	0.5667	2.0244
	6.3400	0.5696	0.1762	0.0187	0.5676	2.0276
	6.3500	0.5706	0.1676	0.0178	0.5686	2.0311
	6.3600	0.5715	0.1351	0.0143	0.5695	2.0342
	6.3700	0.5724	0.1278	0.0136	0.5704	2.0374
	6.3800	0.5733	0.1155	0.0123	0.5713	2.0408
	6.3900	0.5742	0.1120	0.0119	0.5722	2.0439
	6.4000	0.5751	0.1336	0.0142	0.5730	2.0469
	6.4100	0.5760	0.1364	0.0145	0.5740	2.0503
	6.4200	0.5770	0.1219	0.0129	0.5750	2.0539
	6.4300	0.5779	0.1236	0.0131	0.5758	2.0569
	6.4400	0.5787	0.0930	0.0099	0.5767	2.0599
	6.4500	0.5796	0.0679	0.0072	0.5776	2.0632
	6.4600	0.5805	0.0820	0.0087	0.5785	2.0663
	6.4700	0.5813	0.0981	0.0104	0.5793	2.0693
	6.4800	0.5822	0.1076	0.0114	0.5802	2.0726
	6.4900	0.5832	0.1160	0.0123	0.5812	2.0760
	6.5000	0.5841	0.1247	0.0132	0.5821	2.0793
	6.5100	0.5850	0.1299	0.0138	0.5830	2.0825
	6.5200	0.5860	0.1188	0.0126	0.5839	2.0858
	6.5300	0.5869	0.1272	0.0135	0.5849	2.0891
	6.5400	0.5877	0.1252	0.0133	0.5857	2.0920
	6.5500	0.5886	0.1173	0.0125	0.5866	2.0952
	6.5600	0.5895	0.1188	0.0126	0.5875	2.0985
	6.5700	0.5904	0.1177	0.0125	0.5884	2.1017
	6.5800	0.5913	0.1295	0.0138	0.5892	2.1048
	6.5900	0.5923	0.1240	0.0132	0.5903	2.1084
	6.6000	0.5932	0.1278	0.0136	0.5912	2.1118
	6.6100	0.5940	0.1242	0.0132	0.5920	2.1147
	6.6200	0.5949	0.1339	0.0142	0.5929	2.1179
	6.6300	0.5959	0.1363	0.0145	0.5939	2.1213
	6.6400	0.5967	0.1612	0.0171	0.5947	2.1243
	6.6500	0.5975	0.1570	0.0167	0.5955	2.1271
	6.6600	0.5985	0.1438	0.0153	0.5965	2.1305
	6.6700	0.5995	0.1364	0.0145	0.5975	2.1342
	6.6800	0.6003	0.1539	0.0163	0.5983	2.1372
	6.6900	0.6012	0.1536	0.0163	0.5992	2.1402
	6.7000	0.6021	0.1682	0.0179	0.6001	2.1437
	6.7100	0.6030	0.1665	0.0177	0.6010	2.1468
	6.7200	0.6039	0.1539	0.0163	0.6019	2.1499
	6.7300	0.6048	0.1251	0.0133	0.6028	2.1532
	6.7400	0.6057	0.1376	0.0146	0.6037	2.1565
	6.7500	0.6066	0.1665	0.0177	0.6046	2.1595
	6.7600	0.6075	0.1725	0.0183	0.6055	2.1628
	6.7700	0.6085	0.1671	0.0177	0.6065	2.1663
	6.7800	0.6093	0.1398	0.0148	0.6073	2.1693
	6.7900	0.6102	0.1272	0.0135	0.6082	2.1724
	6.8000	0.6112	0.1205	0.0128	0.6091	2.1759
	6.8100	0.6122	0.1080	0.0115	0.6101	2.1794
	6.8200	0.6130	0.1112	0.0118	0.6110	2.1824
	6.8300	0.6139	0.1214	0.0129	0.6119	2.1856
	6.8400	0.6148	0.1285	0.0136	0.6128	2.1891
	6.8500	0.6157	0.1315	0.0140	0.6137	2.1922
	6.8600	0.6165	0.1173	0.0124	0.6145	2.1951
	6.8700	0.6175	0.0874	0.0093	0.6155	2.1985
	6.8800	0.6184	0.0953	0.0101	0.6164	2.2017
	6.8900	0.6192	0.1139	0.0121	0.6172	2.2047
	6.9000	0.6201	0.1282	0.0136	0.6181	2.2079
	6.9100	0.6211	0.1177	0.0125	0.6191	2.2114
	6.9200	0.6220	0.1103	0.0117	0.6200	2.2145
	6.9300	0.6228	0.0922	0.0098	0.6208	2.2176
	6.9400	0.6238	0.1156	0.0123	0.6217	2.2208
	6.9500	0.6247	0.1512	0.0160	0.6226	2.2241
	6.9600	0.6255	0.1636	0.0174	0.6235	2.2271
	6.9700	0.6264	0.1601	0.0170	0.6244	2.2304
	6.9800	0.6274	0.1662	0.0176	0.6254	2.2339
	6.9900	0.6283	0.1691	0.0179	0.6263	2.2370
	7.0000	0.6291	0.1709	0.0181	0.6271	2.2401
	7.0100	0.6301	0.1562	0.0166	0.6281	2.2434
	7.0200	0.6310	0.1191	0.0126	0.6290	2.2468
	7.0300	0.6318	0.1120	0.0119	0.6298	2.2497
	7.0400	0.6327	0.1144	0.0121	0.6307	2.2529
	7.0500	0.6336	0.1380	0.0147	0.6316	2.2562
	7.0600	0.6345	0.1559	0.0166	0.6325	2.2592
	7.0700	0.6353	0.1470	0.0156	0.6333	2.2622
	7.0800	0.6363	0.1204	0.0128	0.6343	2.2657
	7.0900	0.6373	0.0983	0.0104	0.6352	2.2691
	7.1000	0.6381	0.1119	0.0119	0.6361	2.2722
	7.1100	0.6391	0.1359	0.0144	0.6371	2.2756
	7.1200	0.6400	0.1702	0.0181	0.6380	2.2790
	7.1300	0.6409	0.1617	0.0172	0.6388	2.2820
	7.1400	0.6417	0.1410	0.0150	0.6396	2.2848
	7.1500	0.6425	0.1268	0.0135	0.6405	2.2880
	7.1600	0.6434	0.1232	0.0131	0.6414	2.2912
	7.1700	0.6443	0.1438	0.0153	0.6422	2.2941
	7.1800	0.6452	0.1759	0.0187	0.6432	2.2974
	7.1900	0.6462	0.2045	0.0217	0.6442	2.3010
	7.2000	0.6471	0.2321	0.0246	0.6450	2.3041
	7.2100	0.6479	0.1852	0.0197	0.6459	2.3072
	7.2200	0.6489	0.1014	0.0108	0.6469	2.3106
	7.2300	0.6498	0.0546	0.0058	0.6478	2.3138
	7.2400	0.6506	0.0594	0.0063	0.6486	2.3168
	7.2500	0.6515	0.0753	0.0080	0.6495	2.3200
	7.2600	0.6525	0.0801	0.0085	0.6504	2.3234
	7.2700	0.6533	0.0922	0.0098	0.6513	2.3265
	7.2800	0.6542	0.1261	0.0134	0.6522	2.3297
	7.2900	0.6552	0.1626	0.0173	0.6532	2.3332
	7.3000	0.6562	0.1934	0.0205	0.6541	2.3366
	7.3100	0.6570	0.1931	0.0205	0.6550	2.3397
	7.3200	0.6579	0.1613	0.0171	0.6559	2.3429
	7.3300	0.6588	0.1490	0.0158	0.6568	2.3461
	7.3400	0.6596	0.1507	0.0160	0.6576	2.3489
	7.3500	0.6604	0.1536	0.0163	0.6584	2.3519
	7.3600	0.6615	0.1351	0.0143	0.6594	2.3555
	7.3700	0.6625	0.1418	0.0151	0.6604	2.3591
	7.3800	0.6633	0.1863	0.0198	0.6613	2.3622
	7.3900	0.6642	0.1961	0.0208	0.6622	2.3653
	7.4000	0.6651	0.1914	0.0203	0.6631	2.3684
	7.4100	0.6659	0.1825	0.0194	0.6639	2.3714
	7.4200	0.6667	0.1620	0.0172	0.6647	2.3744
	7.4300	0.6677	0.1584	0.0168	0.6657	2.3778
	7.4400	0.6686	0.1675	0.0178	0.6666	2.3812
	7.4500	0.6695	0.1576	0.0167	0.6675	2.3843
	7.4600	0.6705	0.1597	0.0170	0.6684	2.3877
	7.4700	0.6715	0.1719	0.0183	0.6695	2.3913
	7.4800	0.6723	0.2126	0.0226	0.6703	2.3944
	7.4900	0.6731	0.2103	0.0223	0.6711	2.3972
	7.5000	0.6740	0.2076	0.0220	0.6720	2.4005
	7.5100	0.6750	0.2202	0.0234	0.6730	2.4038
	7.5200	0.6758	0.2287	0.0243	0.6738	2.4068
	7.5300	0.6767	0.2043	0.0217	0.6747	2.4100
	7.5400	0.6777	0.1723	0.0183	0.6756	2.4134
	7.5500	0.6785	0.1290	0.0137	0.6765	2.4164
	7.5600	0.6794	0.0974	0.0103	0.6773	2.4195
	7.5700	0.6803	0.0565	0.0060	0.6783	2.4229
	7.5800	0.6813	0.0459	0.0049	0.6793	2.4263
	7.5900	0.6821	0.0721	0.0077	0.6801	2.4294
	7.6000	0.6831	0.0978	0.0104	0.6811	2.4328
	7.6100	0.6840	0.1181	0.0125	0.6820	2.4362
	7.6200	0.6849	0.1234	0.0131	0.6829	2.4393
	7.6300	0.6858	0.1226	0.0130	0.6838	2.4424
	7.6400	0.6867	0.1443	0.0153	0.6847	2.4458
	7.6500	0.6876	0.1629	0.0173	0.6856	2.4490
	7.6600	0.6884	0.1643	0.0174	0.6864	2.4519
	7.6700	0.6894	0.1815	0.0193	0.6873	2.4552
	7.6800	0.6904	0.2015	0.0214	0.6883	2.4588
	7.6900	0.6912	0.2044	0.0217	0.6892	2.4619
	7.7000	0.6921	0.1766	0.0187	0.6901	2.4649
	7.7100	0.6930	0.1651	0.0175	0.6910	2.4682
	7.7200	0.6939	0.1620	0.0172	0.6919	2.4714
	7.7300	0.6947	0.1827	0.0194	0.6927	2.4744
	7.7400	0.6956	0.1814	0.0193	0.6936	2.4777
	7.7500	0.6966	0.1946	0.0207	0.6946	2.4811
	7.7600	0.6975	0.1785	0.0189	0.6955	2.4842
	7.7700	0.6983	0.1458	0.0155	0.6963	2.4873
	7.7800	0.6993	0.1291	0.0137	0.6973	2.4906
	7.7900	0.7002	0.1348	0.0143	0.6982	2.4938
	7.8000	0.7010	0.1817	0.0193	0.6990	2.4967
	7.8100	0.7019	0.2086	0.0221	0.6999	2.4999
	7.8200	0.7029	0.2264	0.0240	0.7009	2.5036
	7.8300	0.7038	0.2133	0.0226	0.7018	2.5068
	7.8400	0.7047	0.2230	0.0237	0.7027	2.5099
	7.8500	0.7056	0.2232	0.0237	0.7035	2.5131
	7.8600	0.7064	0.1932	0.0205	0.7044	2.5162
	7.8700	0.7073	0.1828	0.0194	0.7053	2.5192
	7.8800	0.7082	0.1785	0.0190	0.7062	2.5224
	7.8900	0.7092	0.1685	0.0179	0.7072	2.5260
	7.9000	0.7101	0.1343	0.0143	0.7081	2.5292
	7.9100	0.7109	0.1116	0.0118	0.7089	2.5323
	7.9200	0.7119	0.1265	0.0134	0.7099	2.5358
	7.9300	0.7129	0.1580	0.0168	0.7109	2.5393
	7.9400	0.7137	0.1524	0.0162	0.7117	2.5423
	7.9500	0.7146	0.1362	0.0145	0.7126	2.5454
	7.9600	0.7155	0.1214	0.0129	0.7135	2.5487
	7.9700	0.7164	0.0950	0.0101	0.7144	2.5518
	7.9800	0.7172	0.1022	0.0109	0.7152	2.5547
	7.9900	0.7181	0.1088	0.0116	0.7161	2.5580
	8.0000	0.7191	0.1240	0.0132	0.7171	2.5616
	8.0100	0.7200	0.1623	0.0172	0.7180	2.5647
	8.0200	0.7209	0.1983	0.0210	0.7189	2.5679
	8.0300	0.7218	0.1810	0.0192	0.7198	2.5713
	8.0400	0.7227	0.1575	0.0167	0.7207	2.5742
	8.0500	0.7235	0.1539	0.0163	0.7215	2.5772
	8.0600	0.7244	0.1513	0.0161	0.7224	2.5805
	8.0700	0.7254	0.1651	0.0175	0.7233	2.5838
	8.0800	0.7262	0.1804	0.0191	0.7242	2.5868
	8.0900	0.7271	0.1722	0.0183	0.7251	2.5899
	8.1000	0.7280	0.1746	0.0185	0.7260	2.5933
	8.1100	0.7289	0.1782	0.0189	0.7269	2.5965
	8.1200	0.7298	0.1628	0.0173	0.7278	2.5996
	8.1300	0.7307	0.1845	0.0196	0.7287	2.6030
	8.1400	0.7317	0.2250	0.0239	0.7296	2.6063
	8.1500	0.7325	0.2270	0.0241	0.7305	2.6092
	8.1600	0.7334	0.1897	0.0201	0.7314	2.6124
	8.1700	0.7344	0.1678	0.0178	0.7324	2.6161
	8.1800	0.7353	0.1634	0.0173	0.7333	2.6194
	8.1900	0.7361	0.1875	0.0199	0.7341	2.6223
	8.2000	0.7371	0.2178	0.0231	0.7351	2.6257
	8.2100	0.7380	0.2433	0.0258	0.7360	2.6291
	8.2200	0.7388	0.2569	0.0273	0.7368	2.6319
	8.2300	0.7397	0.2565	0.0272	0.7377	2.6350
	8.2400	0.7406	0.2349	0.0249	0.7386	2.6384
	8.2500	0.7415	0.2272	0.0241	0.7395	2.6415
	8.2600	0.7424	0.2036	0.0216	0.7403	2.6445
	8.2700	0.7433	0.1837	0.0195	0.7413	2.6479
	8.2800	0.7443	0.1837	0.0195	0.7422	2.6513
	8.2900	0.7451	0.2081	0.0221	0.7431	2.6543
	8.3000	0.7460	0.1819	0.0193	0.7440	2.6575
	8.3100	0.7470	0.1706	0.0181	0.7450	2.6611
	8.3200	0.7479	0.1820	0.0193	0.7459	2.6643
	8.3300	0.7487	0.2064	0.0219	0.7467	2.6673
	8.3400	0.7496	0.1954	0.0207	0.7476	2.6704
	8.3500	0.7506	0.1663	0.0177	0.7486	2.6738
	8.3600	0.7514	0.1495	0.0159	0.7494	2.6769
	8.3700	0.7523	0.1384	0.0147	0.7503	2.6800
	8.3800	0.7532	0.1467	0.0156	0.7512	2.6834
	8.3900	0.7541	0.1658	0.0176	0.7521	2.6866
	8.4000	0.7550	0.1875	0.0199	0.7530	2.6896
	8.4100	0.7559	0.2063	0.0219	0.7539	2.6930
	8.4200	0.7569	0.2252	0.0239	0.7548	2.6963
	8.4300	0.7577	0.2299	0.0244	0.7557	2.6995
	8.4400	0.7587	0.2052	0.0218	0.7566	2.7027
	8.4500	0.7596	0.1563	0.0166	0.7576	2.7062
	8.4600	0.7605	0.1074	0.0114	0.7585	2.7094
	8.4700	0.7613	0.0971	0.0103	0.7593	2.7122
	8.4800	0.7622	0.0958	0.0102	0.7602	2.7155
	8.4900	0.7632	0.1237	0.0131	0.7612	2.7189
	8.5000	0.7640	0.1425	0.0151	0.7620	2.7220
	8.5100	0.7650	0.1363	0.0145	0.7630	2.7253
	8.5200	0.7660	0.1360	0.0144	0.7640	2.7289
	8.5300	0.7668	0.1607	0.0171	0.7648	2.7319
	8.5400	0.7676	0.1756	0.0186	0.7656	2.7347
	8.5500	0.7685	0.1878	0.0199	0.7665	2.7380
	8.5600	0.7695	0.2059	0.0219	0.7675	2.7415
	8.5700	0.7704	0.2112	0.0224	0.7684	2.7446
	8.5800	0.7713	0.2171	0.0230	0.7692	2.7477
	8.5900	0.7722	0.2168	0.0230	0.7702	2.7512
	8.6000	0.7731	0.2200	0.0234	0.7711	2.7543
	8.6100	0.7739	0.2135	0.0227	0.7719	2.7573
	8.6200	0.7749	0.1918	0.0204	0.7728	2.7606
	8.6300	0.7758	0.1654	0.0176	0.7738	2.7640
	8.6400	0.7767	0.1809	0.0192	0.7747	2.7671
	8.6500	0.7776	0.1893	0.0201	0.7755	2.7703
	8.6600	0.7785	0.1863	0.0198	0.7765	2.7735
	8.6700	0.7794	0.2018	0.0214	0.7774	2.7767
	8.6800	0.7802	0.1799	0.0191	0.7782	2.7798
	8.6900	0.7811	0.1383	0.0147	0.7791	2.7830
	8.7000	0.7821	0.1346	0.0143	0.7801	2.7865
	8.7100	0.7830	0.1302	0.0138	0.7810	2.7897
	8.7200	0.7839	0.1234	0.0131	0.7819	2.7929
	8.7300	0.7848	0.1476	0.0157	0.7828	2.7963
	8.7400	0.7857	0.1869	0.0198	0.7837	2.7994
	8.7500	0.7865	0.2167	0.0230	0.7845	2.8023
	8.7600	0.7875	0.2087	0.0222	0.7855	2.8058
	8.7700	0.7885	0.2154	0.0229	0.7865	2.8092
	8.7800	0.7893	0.2160	0.0229	0.7873	2.8122
	8.7900	0.7901	0.1985	0.0211	0.7881	2.8152
	8.8000	0.7911	0.1970	0.0209	0.7891	2.8187
	8.8100	0.7921	0.1952	0.0207	0.7901	2.8222
	8.8200	0.7930	0.1929	0.0205	0.7909	2.8253
	8.8300	0.7938	0.1746	0.0185	0.7918	2.8284
	8.8400	0.7948	0.1586	0.0168	0.7928	2.8317
	8.8500	0.7957	0.1561	0.0166	0.7936	2.8349
	8.8600	0.7965	0.1904	0.0202	0.7945	2.8379
	8.8700	0.7975	0.2181	0.0232	0.7954	2.8413
	8.8800	0.7984	0.2481	0.0263	0.7964	2.8446
	8.8900	0.7992	0.2519	0.0267	0.7972	2.8476
	8.9000	0.8001	0.2466	0.0262	0.7981	2.8508
	8.9100	0.8011	0.2434	0.0258	0.7991	2.8544
	8.9200	0.8020	0.2489	0.0264	0.8000	2.8575
	8.9300	0.8028	0.2502	0.0266	0.8008	2.8605
	8.9400	0.8038	0.2416	0.0256	0.8018	2.8639
	8.9500	0.8047	0.2272	0.0241	0.8027	2.8671
	8.9600	0.8055	0.1805	0.0192	0.8035	2.8701
	8.9700	0.8064	0.1748	0.0186	0.8044	2.8734
	8.9800	0.8074	0.1684	0.0179	0.8054	2.8769
	8.9900	0.8083	0.1889	0.0201	0.8063	2.8801
	9.0000	0.8092	0.2024	0.0215	0.8072	2.8833
	9.0100	0.8101	0.2075	0.0220	0.8081	2.8865
	9.0200	0.8109	0.1855	0.0197	0.8089	2.8895
	9.0300	0.8117	0.1752	0.0186	0.8097	2.8924
	9.0400	0.8127	0.1791	0.0190	0.8107	2.8958
	9.0500	0.8136	0.1667	0.0177	0.8116	2.8991
	9.0600	0.8145	0.1803	0.0191	0.8125	2.9022
	9.0700	0.8154	0.1559	0.0166	0.8133	2.9053
	9.0800	0.8163	0.1339	0.0142	0.8143	2.9088
	9.0900	0.8173	0.1322	0.0140	0.8153	2.9122
	9.1000	0.8181	0.1551	0.0165	0.8161	2.9152
	9.1100	0.8191	0.1444	0.0153	0.8170	2.9185
	9.1200	0.8200	0.1556	0.0165	0.8179	2.9217
	9.1300	0.8208	0.1709	0.0181	0.8188	2.9248
	9.1400	0.8217	0.1680	0.0178	0.8197	2.9280
	9.1500	0.8227	0.1558	0.0165	0.8207	2.9315
	9.1600	0.8236	0.1892	0.0201	0.8216	2.9348
	9.1700	0.8245	0.1995	0.0212	0.8225	2.9379
	9.1800	0.8254	0.1827	0.0194	0.8234	2.9412
	9.1900	0.8264	0.1496	0.0159	0.8244	2.9449
	9.2000	0.8274	0.1658	0.0176	0.8254	2.9482
	9.2100	0.8283	0.1596	0.0169	0.8262	2.9514
	9.2200	0.8292	0.1608	0.0171	0.8272	2.9546
	9.2300	0.8300	0.1781	0.0189	0.8280	2.9577
	9.2400	0.8308	0.1972	0.0209	0.8288	2.9605
	9.2500	0.8317	0.1983	0.0211	0.8297	2.9636
	9.2600	0.8327	0.2253	0.0239	0.8307	2.9672
	9.2700	0.8336	0.2358	0.0250	0.8316	2.9706
	9.2800	0.8345	0.2088	0.0222	0.8325	2.9736
	9.2900	0.8354	0.1766	0.0188	0.8334	2.9769
	9.3000	0.8363	0.1684	0.0179	0.8343	2.9802
	9.3100	0.8372	0.1862	0.0198	0.8352	2.9833
	9.3200	0.8381	0.1738	0.0184	0.8361	2.9866
	9.3300	0.8391	0.1659	0.0176	0.8371	2.9901
	9.3400	0.8400	0.1573	0.0167	0.8380	2.9933
	9.3500	0.8408	0.1663	0.0177	0.8388	2.9962
	9.3600	0.8418	0.1708	0.0181	0.8398	2.9996
	9.3700	0.8427	0.1948	0.0207	0.8407	3.0031
	9.3800	0.8436	0.2041	0.0217	0.8416	3.0061
	9.3900	0.8445	0.1679	0.0178	0.8425	3.0093
	9.4000	0.8455	0.1601	0.0170	0.8435	3.0129
	9.4100	0.8465	0.1668	0.0177	0.8445	3.0164
	9.4200	0.8474	0.2347	0.0249	0.8454	3.0198
	9.4300	0.8492	0.2566	0.0272	0.8472	3.0262
	9.4400	0.8516	0.2295	0.0244	0.8496	3.0347
	9.4500	0.8538	0.2316	0.0246	0.8518	3.0425
	9.4600	0.8553	0.2342	0.0249	0.8533	3.0479
	9.4700	0.8562	0.2542	0.0270	0.8542	3.0512
	9.4800	0.8568	0.2624	0.0279	0.8548	3.0532
	9.4900	0.8573	0.2477	0.0263	0.8552	3.0550
	9.5000	0.8579	0.2242	0.0238	0.8559	3.0572
	9.5100	0.8586	0.2204	0.0234	0.8566	3.0597
	9.5200	0.8593	0.2061	0.0219	0.8573	3.0624
	9.5300	0.8602	0.1710	0.0182	0.8581	3.0653
	9.5400	0.8610	0.1486	0.0158	0.8590	3.0682
	9.5500	0.8617	0.1641	0.0174	0.8597	3.0709
	9.5600	0.8626	0.1814	0.0193	0.8605	3.0739
	9.5700	0.8634	0.1742	0.0185	0.8614	3.0770
	9.5800	0.8642	0.1905	0.0202	0.8622	3.0798
	9.5900	0.8650	0.1848	0.0196	0.8630	3.0828
	9.6000	0.8660	0.1556	0.0165	0.8640	3.0861
	9.6100	0.8668	0.1878	0.0199	0.8648	3.0891
	9.6200	0.8676	0.2270	0.0241	0.8656	3.0919
	9.6300	0.8685	0.2487	0.0264	0.8665	3.0951
	9.6400	0.8694	0.2414	0.0256	0.8674	3.0985
	9.6500	0.8703	0.2246	0.0238	0.8683	3.1017
	9.6600	0.8712	0.2307	0.0245	0.8692	3.1049
	9.6700	0.8722	0.2314	0.0246	0.8701	3.1081
	9.6800	0.8730	0.2570	0.0273	0.8710	3.1112
	9.6900	0.8738	0.2620	0.0278	0.8718	3.1140
	9.7000	0.8746	0.2548	0.0270	0.8726	3.1170
	9.7100	0.8755	0.2287	0.0243	0.8734	3.1199
	9.7200	0.8762	0.2150	0.0228	0.8742	3.1227
	9.7300	0.8772	0.1851	0.0196	0.8751	3.1260
	9.7400	0.8781	0.1912	0.0203	0.8761	3.1295
	9.7500	0.8790	0.2008	0.0213	0.8770	3.1325
	9.7600	0.8798	0.2294	0.0244	0.8778	3.1355
	9.7700	0.8808	0.2522	0.0268	0.8788	3.1389
	9.7800	0.8817	0.2558	0.0272	0.8797	3.1422
	9.7900	0.8825	0.2620	0.0278	0.8805	3.1452
	9.8000	0.8834	0.2381	0.0253	0.8814	3.1485
	9.8100	0.8844	0.1993	0.0212	0.8824	3.1519
	9.8200	0.8852	0.1859	0.0197	0.8832	3.1548
	9.8300	0.8860	0.1781	0.0189	0.8840	3.1577
	9.8400	0.8869	0.1614	0.0171	0.8849	3.1609
	9.8500	0.8878	0.1798	0.0191	0.8858	3.1640
	9.8600	0.8887	0.2060	0.0219	0.8866	3.1671
	9.8700	0.8896	0.2316	0.0246	0.8876	3.1704
	9.8800	0.8905	0.2555	0.0271	0.8885	3.1736
	9.8900	0.8913	0.2617	0.0278	0.8893	3.1766
	9.9000	0.8922	0.2501	0.0266	0.8902	3.1798
	9.9100	0.8932	0.2371	0.0252	0.8912	3.1832
	9.9200	0.8940	0.2210	0.0235	0.8920	3.1862
	9.9300	0.8948	0.2049	0.0218	0.8928	3.1891
	9.9400	0.8958	0.2043	0.0217	0.8937	3.1925
	9.9500	0.8967	0.2271	0.0241	0.8947	3.1958
	9.9600	0.8976	0.2511	0.0267	0.8955	3.1989
	9.9700	0.8984	0.2422	0.0257	0.8964	3.2020
	9.9800	0.8993	0.2133	0.0226	0.8973	3.2051
	9.9900	0.9001	0.2023	0.0215	0.8981	3.2079
	10.0000	0.9009	0.2193	0.0233	0.8989	3.2109
	10.0100	0.9018	0.2227	0.0236	0.8998	3.2142
	10.0200	0.9027	0.2067	0.0219	0.9007	3.2174
	10.0300	0.9036	0.2151	0.0228	0.9015	3.2203
	10.0400	0.9044	0.2017	0.0214	0.9024	3.2235
	10.0500	0.9054	0.2052	0.0218	0.9034	3.2269
	10.0600	0.9063	0.2231	0.0237	0.9043	3.2301
	10.0700	0.9072	0.2469	0.0262	0.9052	3.2332
	10.0800	0.9081	0.2244	0.0238	0.9061	3.2366
	10.0900	0.9090	0.2083	0.0221	0.9070	3.2398
	10.1000	0.9099	0.1973	0.0210	0.9078	3.2428
	10.1100	0.9108	0.1978	0.0210	0.9087	3.2460
	10.1200	0.9117	0.2353	0.0250	0.9096	3.2492
	10.1300	0.9125	0.2666	0.0283	0.9105	3.2523
	10.1400	0.9134	0.2599	0.0276	0.9114	3.2555
	10.1500	0.9144	0.2379	0.0253	0.9123	3.2589
	10.1600	0.9152	0.2206	0.0234	0.9132	3.2619
	10.1700	0.9160	0.2237	0.0237	0.9140	3.2648
	10.1800	0.9169	0.2029	0.0215	0.9149	3.2680
	10.1900	0.9179	0.2019	0.0214	0.9158	3.2714
	10.2000	0.9188	0.1834	0.0195	0.9167	3.2746
	10.2100	0.9196	0.1759	0.0187	0.9176	3.2776
	10.2200	0.9205	0.1799	0.0191	0.9185	3.2808
	10.2300	0.9213	0.1955	0.0208	0.9193	3.2837
	10.2400	0.9221	0.1902	0.0202	0.9201	3.2867
	10.2500	0.9231	0.1958	0.0208	0.9211	3.2901
	10.2600	0.9240	0.1925	0.0204	0.9220	3.2935
	10.2700	0.9249	0.1900	0.0202	0.9229	3.2966
	10.2800	0.9258	0.2023	0.0215	0.9238	3.2998
	10.2900	0.9267	0.1905	0.0202	0.9247	3.3032
	10.3000	0.9276	0.1767	0.0188	0.9256	3.3062
	10.3100	0.9284	0.1671	0.0177	0.9264	3.3092
	10.3200	0.9294	0.1695	0.0180	0.9273	3.3125
	10.3300	0.9303	0.1811	0.0192	0.9283	3.3158
	10.3400	0.9311	0.1975	0.0210	0.9291	3.3189
	10.3500	0.9320	0.2295	0.0244	0.9300	3.3220
	10.3600	0.9329	0.2257	0.0240	0.9309	3.3252
	10.3700	0.9338	0.2239	0.0238	0.9317	3.3282
	10.3800	0.9346	0.1996	0.0212	0.9326	3.3312
	10.3900	0.9355	0.1898	0.0201	0.9335	3.3344
	10.4000	0.9364	0.1980	0.0210	0.9344	3.3376
	10.4100	0.9372	0.1899	0.0202	0.9352	3.3407
	10.4200	0.9382	0.2026	0.0215	0.9362	3.3440
	10.4300	0.9392	0.2239	0.0238	0.9371	3.3475
	10.4400	0.9401	0.2322	0.0247	0.9381	3.3508
	10.4500	0.9409	0.2084	0.0221	0.9389	3.3539
	10.4600	0.9418	0.1876	0.0199	0.9398	3.3571
	10.4700	0.9427	0.1853	0.0197	0.9407	3.3602
	10.4800	0.9436	0.1607	0.0171	0.9416	3.3633
	10.4900	0.9445	0.1401	0.0149	0.9425	3.3666
	10.5000	0.9454	0.1426	0.0151	0.9434	3.3699
	10.5100	0.9462	0.1613	0.0171	0.9442	3.3728
	10.5200	0.9471	0.1666	0.0177	0.9451	3.3758
	10.5300	0.9480	0.1592	0.0169	0.9460	3.3791
	10.5400	0.9489	0.1922	0.0204	0.9469	3.3824
	10.5500	0.9498	0.2498	0.0265	0.9478	3.3854
	10.5600	0.9507	0.2699	0.0287	0.9486	3.3886
	10.5700	0.9516	0.2673	0.0284	0.9496	3.3918
	10.5800	0.9524	0.2560	0.0272	0.9504	3.3950
	10.5900	0.9534	0.2229	0.0237	0.9513	3.3982
	10.6000	0.9543	0.2059	0.0219	0.9523	3.4015
	10.6100	0.9552	0.1900	0.0202	0.9531	3.4046
	10.6200	0.9560	0.1796	0.0191	0.9540	3.4076
	10.6300	0.9569	0.1595	0.0169	0.9549	3.4110
	10.6400	0.9578	0.1723	0.0183	0.9558	3.4142
	10.6500	0.9586	0.2175	0.0231	0.9566	3.4171
	10.6600	0.9595	0.2167	0.0230	0.9575	3.4202
	10.6700	0.9605	0.1984	0.0211	0.9585	3.4237
	10.6800	0.9614	0.1870	0.0198	0.9594	3.4270
	10.6900	0.9622	0.1847	0.0196	0.9602	3.4299
	10.7000	0.9631	0.1743	0.0185	0.9611	3.4331
	10.7100	0.9640	0.1923	0.0204	0.9620	3.4364
	10.7200	0.9649	0.1892	0.0201	0.9629	3.4396
	10.7300	0.9658	0.1709	0.0181	0.9638	3.4427
	10.7400	0.9667	0.1984	0.0211	0.9647	3.4460
	10.7500	0.9676	0.2185	0.0232	0.9656	3.4491
	10.7600	0.9685	0.2327	0.0247	0.9665	3.4523
	10.7700	0.9694	0.2488	0.0264	0.9674	3.4556
	10.7800	0.9703	0.2520	0.0268	0.9683	3.4587
	10.7900	0.9711	0.2379	0.0253	0.9691	3.4616
	10.8000	0.9720	0.2356	0.0250	0.9700	3.4649
	10.8100	0.9730	0.2475	0.0263	0.9710	3.4682
	10.8200	0.9738	0.2540	0.0270	0.9718	3.4712
	10.8300	0.9746	0.2186	0.0232	0.9726	3.4743
	10.8400	0.9756	0.1878	0.0199	0.9736	3.4777
	10.8500	0.9765	0.1808	0.0192	0.9745	3.4810
	10.8600	0.9774	0.1869	0.0198	0.9754	3.4841
	10.8700	0.9783	0.1966	0.0209	0.9763	3.4875
	10.8800	0.9793	0.1916	0.0203	0.9773	3.4908
	10.8900	0.9801	0.1857	0.0197	0.9781	3.4938
	10.9000	0.9810	0.1692	0.0180	0.9789	3.4968
	10.9100	0.9818	0.1872	0.0199	0.9798	3.5000
	10.9200	0.9827	0.2028	0.0215	0.9807	3.5031
	10.9300	0.9836	0.1976	0.0210	0.9816	3.5062
	10.9400	0.9845	0.1884	0.0200	0.9825	3.5094
	10.9500	0.9855	0.1817	0.0193	0.9834	3.5129
	10.9600	0.9863	0.1784	0.0189	0.9843	3.5160
	10.9700	0.9872	0.1964	0.0209	0.9852	3.5191
	10.9800	0.9881	0.1951	0.0207	0.9861	3.5224
	10.9900	0.9890	0.2340	0.0248	0.9870	3.5256
	11.0000	0.9899	0.2612	0.0277	0.9878	3.5286
	11.0100	0.9908	0.2537	0.0269	0.9887	3.5318
	11.0200	0.9917	0.2045	0.0217	0.9897	3.5352
	11.0300	0.9925	0.1799	0.0191	0.9905	3.5381
	11.0400	0.9934	0.1797	0.0191	0.9913	3.5411
	11.0500	0.9943	0.1869	0.0198	0.9923	3.5443
	11.0600	0.9951	0.1753	0.0186	0.9931	3.5475
	11.0700	0.9960	0.1746	0.0185	0.9940	3.5504
	11.0800	0.9969	0.1855	0.0197	0.9949	3.5537
	11.0900	0.9978	0.1910	0.0203	0.9958	3.5570
	11.1000	0.9987	0.2025	0.0215	0.9967	3.5600
	11.1100	0.9996	0.1937	0.0206	0.9975	3.5633
	11.1200	1.0006	0.1778	0.0189	0.9986	3.5669
	11.1300	1.0015	0.1741	0.0185	0.9995	3.5702
	11.1400	1.0023	0.1544	0.0164	1.0003	3.5731
	11.1500	1.0032	0.1576	0.0167	1.0012	3.5762
	11.1600	1.0042	0.1718	0.0182	1.0022	3.5798
	11.1700	1.0051	0.1978	0.0210	1.0030	3.5829
	11.1800	1.0059	0.2054	0.0218	1.0039	3.5859
	11.1900	1.0069	0.2131	0.0226	1.0048	3.5893
	11.2000	1.0078	0.2213	0.0235	1.0057	3.5925
	11.2100	1.0086	0.2360	0.0251	1.0066	3.5956
	11.2200	1.0095	0.2217	0.0235	1.0075	3.5989
	11.2300	1.0105	0.2008	0.0213	1.0084	3.6022
	11.2400	1.0113	0.1929	0.0205	1.0093	3.6051
	11.2500	1.0122	0.2116	0.0225	1.0101	3.6083
	11.2600	1.0131	0.2184	0.0232	1.0111	3.6116
	11.2700	1.0140	0.2243	0.0238	1.0120	3.6148
	11.2800	1.0149	0.2188	0.0232	1.0129	3.6179
	11.2900	1.0158	0.2017	0.0214	1.0138	3.6214
	11.3000	1.0168	0.1966	0.0209	1.0148	3.6248
	11.3100	1.0176	0.2140	0.0227	1.0156	3.6278
	11.3200	1.0185	0.2390	0.0254	1.0165	3.6310
	11.3300	1.0194	0.2223	0.0236	1.0174	3.6343
	11.3400	1.0203	0.2019	0.0214	1.0183	3.6375
	11.3500	1.0212	0.2136	0.0227	1.0192	3.6404
	11.3600	1.0221	0.2017	0.0214	1.0201	3.6437
	11.3700	1.0230	0.1857	0.0197	1.0210	3.6471
	11.3800	1.0239	0.1794	0.0190	1.0219	3.6502
	11.3900	1.0247	0.1779	0.0189	1.0227	3.6531
	11.4000	1.0256	0.1917	0.0203	1.0236	3.6564
	11.4100	1.0266	0.2259	0.0240	1.0245	3.6597
	11.4200	1.0274	0.2329	0.0247	1.0254	3.6627
	11.4300	1.0283	0.1906	0.0202	1.0263	3.6659
	11.4400	1.0293	0.1733	0.0184	1.0273	3.6695
	11.4500	1.0302	0.1515	0.0161	1.0282	3.6728
	11.4600	1.0311	0.1634	0.0173	1.0291	3.6759
	11.4700	1.0320	0.2188	0.0232	1.0300	3.6791
	11.4800	1.0328	0.2692	0.0286	1.0308	3.6820
	11.4900	1.0336	0.2743	0.0291	1.0316	3.6849
	11.5000	1.0345	0.2798	0.0297	1.0325	3.6881
	11.5100	1.0355	0.2680	0.0285	1.0335	3.6916
	11.5200	1.0364	0.2663	0.0283	1.0343	3.6947
	11.5300	1.0372	0.2505	0.0266	1.0352	3.6979
	11.5400	1.0382	0.2236	0.0237	1.0362	3.7012
	11.5500	1.0391	0.2404	0.0255	1.0371	3.7044
	11.5600	1.0399	0.2659	0.0282	1.0379	3.7073
	11.5700	1.0408	0.2687	0.0285	1.0388	3.7105
	11.5800	1.0417	0.2324	0.0247	1.0397	3.7138
	11.5900	1.0426	0.1809	0.0192	1.0405	3.7168
	11.6000	1.0435	0.1508	0.0160	1.0414	3.7201
	11.6100	1.0445	0.1542	0.0164	1.0424	3.7236
	11.6200	1.0454	0.2061	0.0219	1.0434	3.7270
	11.6300	1.0462	0.2652	0.0282	1.0442	3.7299
	11.6400	1.0471	0.2615	0.0278	1.0451	3.7332
	11.6500	1.0481	0.2285	0.0243	1.0461	3.7367
	11.6600	1.0490	0.2074	0.0220	1.0470	3.7398
	11.6700	1.0498	0.2156	0.0229	1.0478	3.7428
	11.6800	1.0508	0.2151	0.0228	1.0488	3.7462
	11.6900	1.0517	0.2138	0.0227	1.0497	3.7495
	11.7000	1.0525	0.1965	0.0209	1.0505	3.7525
	11.7100	1.0533	0.1867	0.0198	1.0513	3.7553
	11.7200	1.0543	0.1958	0.0208	1.0522	3.7586
	11.7300	1.0552	0.2179	0.0231	1.0532	3.7619
	11.7400	1.0561	0.2018	0.0214	1.0541	3.7651
	11.7500	1.0570	0.1879	0.0200	1.0549	3.7683
	11.7600	1.0578	0.1644	0.0175	1.0558	3.7714
	11.7700	1.0587	0.1534	0.0163	1.0567	3.7744
	11.7800	1.0596	0.1750	0.0186	1.0576	3.7778
	11.7900	1.0606	0.1980	0.0210	1.0586	3.7812
	11.8000	1.0614	0.2356	0.0250	1.0594	3.7842
	11.8100	1.0623	0.2439	0.0259	1.0602	3.7872
	11.8200	1.0632	0.2195	0.0233	1.0612	3.7906
	11.8300	1.0641	0.2289	0.0243	1.0621	3.7939
	11.8400	1.0650	0.2451	0.0260	1.0629	3.7968
	11.8500	1.0659	0.2400	0.0255	1.0639	3.8001
	11.8600	1.0668	0.2274	0.0241	1.0648	3.8034
	11.8700	1.0677	0.2229	0.0237	1.0657	3.8066
	11.8800	1.0686	0.2154	0.0229	1.0666	3.8098
	11.8900	1.0695	0.2011	0.0214	1.0675	3.8130
	11.9000	1.0704	0.1896	0.0201	1.0684	3.8162
	11.9100	1.0713	0.1841	0.0195	1.0693	3.8194
	11.9200	1.0722	0.2072	0.0220	1.0702	3.8228
	11.9300	1.0732	0.2353	0.0250	1.0711	3.8261
	11.9400	1.0740	0.2421	0.0257	1.0720	3.8291
	11.9500	1.0748	0.2350	0.0250	1.0728	3.8320
	11.9600	1.0758	0.2254	0.0239	1.0738	3.8355
	11.9700	1.0767	0.2164	0.0230	1.0747	3.8387
	11.9800	1.0776	0.1909	0.0203	1.0755	3.8419
	11.9900	1.0785	0.2033	0.0216	1.0764	3.8451
	12.0000	1.0794	0.2068	0.0219	1.0774	3.8485
	12.0100	1.0803	0.2339	0.0248	1.0783	3.8516
	12.0200	1.0812	0.2401	0.0255	1.0791	3.8547
	12.0300	1.0821	0.2484	0.0264	1.0801	3.8581
	12.0400	1.0830	0.2411	0.0256	1.0810	3.8613
	12.0500	1.0839	0.2387	0.0253	1.0818	3.8644
	12.0600	1.0848	0.2356	0.0250	1.0828	3.8676
	12.0700	1.0857	0.2361	0.0251	1.0837	3.8709
	12.0800	1.0866	0.2325	0.0247	1.0845	3.8740
	12.0900	1.0875	0.2265	0.0240	1.0854	3.8772
	12.1000	1.0884	0.2237	0.0237	1.0864	3.8806
	12.1100	1.0893	0.2442	0.0259	1.0873	3.8837
	12.1200	1.0901	0.2601	0.0276	1.0881	3.8867
	12.1300	1.0911	0.2434	0.0258	1.0890	3.8901
	12.1400	1.0920	0.2531	0.0269	1.0900	3.8935
	12.1500	1.0929	0.2509	0.0266	1.0909	3.8967
	12.1600	1.0938	0.2287	0.0243	1.0918	3.8997
	12.1700	1.0947	0.2130	0.0226	1.0926	3.9029
	12.1800	1.0955	0.2004	0.0213	1.0935	3.9061
	12.1900	1.0964	0.2139	0.0227	1.0944	3.9092
	12.2000	1.0974	0.2099	0.0223	1.0953	3.9126
	12.2100	1.0983	0.2155	0.0229	1.0963	3.9160
	12.2200	1.0992	0.2159	0.0229	1.0971	3.9190
	12.2300	1.1000	0.2084	0.0221	1.0980	3.9221
	12.2400	1.1010	0.2079	0.0221	1.0990	3.9255
	12.2500	1.1019	0.2160	0.0229	1.0998	3.9287
	12.2600	1.1027	0.2312	0.0245	1.1007	3.9315
	12.2700	1.1036	0.2175	0.0231	1.1016	3.9348
	12.2800	1.1045	0.2277	0.0242	1.1025	3.9382
	12.2900	1.1054	0.2684	0.0285	1.1034	3.9413
	12.3000	1.1063	0.2898	0.0308	1.1043	3.9445
	12.3100	1.1073	0.2872	0.0305	1.1053	3.9480
	12.3200	1.1082	0.2783	0.0295	1.1062	3.9513
	12.3300	1.1091	0.2602	0.0276	1.1070	3.9544
	12.3400	1.1100	0.2158	0.0229	1.1079	3.9576
	12.3500	1.1109	0.1808	0.0192	1.1089	3.9609
	12.3600	1.1118	0.1604	0.0170	1.1097	3.9640
	12.3700	1.1127	0.1586	0.0168	1.1106	3.9672
	12.3800	1.1136	0.1413	0.0150	1.1116	3.9707
	12.3900	1.1145	0.1712	0.0182	1.1125	3.9739
	12.4000	1.1153	0.1951	0.0207	1.1133	3.9768
	12.4100	1.1162	0.2246	0.0238	1.1142	3.9800
	12.4200	1.1172	0.2512	0.0267	1.1151	3.9833
	12.4300	1.1180	0.2631	0.0279	1.1160	3.9865
	12.4400	1.1189	0.2659	0.0282	1.1169	3.9896
	12.4500	1.1199	0.2610	0.0277	1.1178	3.9930
	12.4600	1.1207	0.2305	0.0245	1.1187	3.9960
	12.4700	1.1215	0.2172	0.0231	1.1195	3.9989
	12.4800	1.1224	0.2071	0.0220	1.1204	4.0022
	12.4900	1.1234	0.2110	0.0224	1.1214	4.0056
	12.5000	1.1243	0.2479	0.0263	1.1223	4.0087
	12.5100	1.1252	0.2744	0.0291	1.1232	4.0119
	12.5200	1.1261	0.2879	0.0306	1.1241	4.0154
	12.5300	1.1271	0.2763	0.0293	1.1250	4.0187
	12.5400	1.1279	0.2521	0.0268	1.1259	4.0218
	12.5500	1.1288	0.2423	0.0257	1.1268	4.0249
	12.5600	1.1297	0.2293	0.0243	1.1277	4.0281
	12.5700	1.1306	0.2251	0.0239	1.1286	4.0312
	12.5800	1.1315	0.2298	0.0244	1.1295	4.0345
	12.5900	1.1324	0.2377	0.0252	1.1304	4.0377
	12.6000	1.1332	0.2534	0.0269	1.1312	4.0408
	12.6100	1.1341	0.2336	0.0248	1.1321	4.0439
	12.6200	1.1351	0.2362	0.0251	1.1331	4.0474
	12.6300	1.1360	0.2410	0.0256	1.1340	4.0507
	12.6400	1.1369	0.2577	0.0274	1.1349	4.0538
	12.6500	1.1378	0.2533	0.0269	1.1357	4.0569
	12.6600	1.1387	0.2377	0.0252	1.1367	4.0603
	12.6700	1.1396	0.2189	0.0232	1.1376	4.0636
	12.6800	1.1405	0.2018	0.0214	1.1385	4.0667
	12.6900	1.1414	0.1767	0.0188	1.1394	4.0698
	12.7000	1.1423	0.1755	0.0186	1.1403	4.0730
	12.7100	1.1432	0.1979	0.0210	1.1412	4.0762
	12.7200	1.1441	0.2071	0.0220	1.1420	4.0794
	12.7300	1.1450	0.2311	0.0245	1.1430	4.0828
	12.7400	1.1459	0.2499	0.0265	1.1439	4.0859
	12.7500	1.1467	0.2478	0.0263	1.1447	4.0889
	12.7600	1.1476	0.2299	0.0244	1.1456	4.0922
	12.7700	1.1486	0.2113	0.0224	1.1466	4.0956
	12.7800	1.1495	0.2183	0.0232	1.1474	4.0987
	12.7900	1.1503	0.2604	0.0276	1.1483	4.1017
	12.8000	1.1512	0.2845	0.0302	1.1492	4.1051
	12.8100	1.1522	0.3027	0.0321	1.1502	4.1084
	12.8200	1.1531	0.2901	0.0308	1.1511	4.1116
	12.8300	1.1540	0.2944	0.0313	1.1520	4.1148
	12.8400	1.1549	0.3021	0.0321	1.1529	4.1181
	12.8500	1.1557	0.2944	0.0313	1.1537	4.1211
	12.8600	1.1566	0.2361	0.0251	1.1546	4.1243
	12.8700	1.1576	0.2063	0.0219	1.1556	4.1277
	12.8800	1.1585	0.2187	0.0232	1.1565	4.1310
	12.8900	1.1593	0.2429	0.0258	1.1573	4.1339
	12.9000	1.1602	0.2456	0.0261	1.1582	4.1371
	12.9100	1.1611	0.2384	0.0253	1.1591	4.1404
	12.9200	1.1620	0.2460	0.0261	1.1600	4.1435
	12.9300	1.1629	0.2367	0.0251	1.1609	4.1467
	12.9400	1.1638	0.2195	0.0233	1.1618	4.1501
	12.9500	1.1647	0.2385	0.0253	1.1627	4.1533
	12.9600	1.1656	0.2586	0.0275	1.1636	4.1564
	12.9700	1.1666	0.2561	0.0272	1.1646	4.1599
	12.9800	1.1676	0.2793	0.0297	1.1655	4.1633
	12.9900	1.1684	0.2789	0.0296	1.1664	4.1665
	13.0000	1.1693	0.2849	0.0302	1.1673	4.1695
	13.0100	1.1702	0.2648	0.0281	1.1682	4.1727
	13.0200	1.1710	0.2517	0.0267	1.1690	4.1756
	13.0300	1.1718	0.2371	0.0252	1.1698	4.1785
	13.0400	1.1727	0.2227	0.0236	1.1707	4.1817
	13.0500	1.1737	0.2508	0.0266	1.1717	4.1852
	13.0600	1.1746	0.2800	0.0297	1.1725	4.1884
	13.0700	1.1755	0.2975	0.0316	1.1735	4.1916
	13.0800	1.1764	0.2646	0.0281	1.1744	4.1948
	13.0900	1.1772	0.2292	0.0243	1.1752	4.1979
	13.1000	1.1781	0.2269	0.0241	1.1761	4.2011
	13.1100	1.1791	0.1945	0.0206	1.1771	4.2046
	13.1200	1.1800	0.1907	0.0202	1.1780	4.2079
	13.1300	1.1809	0.2046	0.0217	1.1789	4.2109
	13.1400	1.1818	0.1982	0.0210	1.1798	4.2141
	13.1500	1.1827	0.2247	0.0239	1.1807	4.2174
	13.1600	1.1835	0.2404	0.0255	1.1815	4.2204
	13.1700	1.1844	0.2080	0.0221	1.1824	4.2235
	13.1800	1.1854	0.1606	0.0171	1.1833	4.2269
	13.1900	1.1863	0.1300	0.0138	1.1843	4.2304
	13.2000	1.1872	0.1488	0.0158	1.1852	4.2335
	13.2100	1.1881	0.1994	0.0212	1.1861	4.2366
	13.2200	1.1890	0.2400	0.0255	1.1870	4.2399
	13.2300	1.1899	0.2427	0.0258	1.1878	4.2430
	13.2400	1.1907	0.2254	0.0239	1.1887	4.2460
	13.2500	1.1916	0.1806	0.0192	1.1896	4.2493
	13.2600	1.1925	0.1670	0.0177	1.1905	4.2526
	13.2700	1.1934	0.2146	0.0228	1.1914	4.2557
	13.2800	1.1943	0.2414	0.0256	1.1923	4.2590
	13.2900	1.1953	0.2427	0.0258	1.1933	4.2624
	13.3000	1.1962	0.2576	0.0273	1.1942	4.2656
	13.3100	1.1971	0.2587	0.0275	1.1950	4.2687
	13.3200	1.1980	0.2822	0.0300	1.1960	4.2721
	13.3300	1.1989	0.2894	0.0307	1.1969	4.2753
	13.3400	1.1998	0.2765	0.0294	1.1978	4.2784
	13.3500	1.2006	0.2547	0.0270	1.1986	4.2815
	13.3600	1.2016	0.2633	0.0280	1.1995	4.2848
	13.3700	1.2024	0.2629	0.0279	1.2004	4.2879
	13.3800	1.2033	0.2370	0.0252	1.2013	4.2911
	13.3900	1.2043	0.2194	0.0233	1.2023	4.2945
	13.4000	1.2052	0.2243	0.0238	1.2032	4.2977
	13.4100	1.2060	0.2658	0.0282	1.2040	4.3008
	13.4200	1.2070	0.2701	0.0287	1.2050	4.3041
	13.4300	1.2079	0.2545	0.0270	1.2059	4.3076
	13.4400	1.2088	0.2417	0.0257	1.2068	4.3107
	13.4500	1.2096	0.2475	0.0263	1.2076	4.3136
	13.4600	1.2105	0.2667	0.0283	1.2085	4.3168
	13.4700	1.2115	0.2827	0.0300	1.2095	4.3202
	13.4800	1.2123	0.2717	0.0288	1.2103	4.3233
	13.4900	1.2132	0.2779	0.0295	1.2112	4.3264
	13.5000	1.2142	0.2722	0.0289	1.2122	4.3299
	13.5100	1.2151	0.2723	0.0289	1.2131	4.3332
	13.5200	1.2160	0.3123	0.0332	1.2139	4.3362
	13.5300	1.2169	0.3385	0.0359	1.2149	4.3395
	13.5400	1.2178	0.3283	0.0348	1.2158	4.3427
	13.5500	1.2187	0.2938	0.0312	1.2166	4.3459
	13.5600	1.2196	0.2812	0.0299	1.2176	4.3492
	13.5700	1.2205	0.2866	0.0304	1.2185	4.3526
	13.5800	1.2214	0.3015	0.0320	1.2194	4.3556
	13.5900	1.2222	0.2883	0.0306	1.2202	4.3585
	13.6000	1.2231	0.2507	0.0266	1.2211	4.3617
	13.6100	1.2240	0.2125	0.0226	1.2220	4.3651
	13.6200	1.2249	0.2203	0.0234	1.2229	4.3682
	13.6300	1.2258	0.2283	0.0242	1.2238	4.3713
	13.6400	1.2267	0.2366	0.0251	1.2247	4.3746
	13.6500	1.2276	0.2377	0.0252	1.2256	4.3778
	13.6600	1.2285	0.2319	0.0246	1.2265	4.3811
	13.6700	1.2294	0.2357	0.0250	1.2274	4.3844
	13.6800	1.2304	0.2166	0.0230	1.2284	4.3877
	13.6900	1.2313	0.1974	0.0210	1.2293	4.3910
	13.7000	1.2322	0.2179	0.0231	1.2302	4.3942
	13.7100	1.2331	0.2410	0.0256	1.2311	4.3976
	13.7200	1.2340	0.2492	0.0265	1.2320	4.4006
	13.7300	1.2348	0.2495	0.0265	1.2328	4.4036
	13.7400	1.2357	0.2420	0.0257	1.2337	4.4069
	13.7500	1.2367	0.2441	0.0259	1.2347	4.4103
	13.7600	1.2376	0.2713	0.0288	1.2355	4.4134
	13.7700	1.2384	0.2688	0.0285	1.2364	4.4165
	13.7800	1.2393	0.2470	0.0262	1.2373	4.4197
	13.7900	1.2402	0.2330	0.0247	1.2382	4.4228
	13.8000	1.2411	0.2515	0.0267	1.2390	4.4259
	13.8100	1.2420	0.2484	0.0264	1.2400	4.4292
	13.8200	1.2429	0.2294	0.0244	1.2409	4.4325
	13.8300	1.2438	0.2338	0.0248	1.2418	4.4356
	13.8400	1.2447	0.2361	0.0251	1.2427	4.4389
	13.8500	1.2457	0.2264	0.0240	1.2436	4.4423
	13.8600	1.2466	0.2642	0.0280	1.2446	4.4456
	13.8700	1.2475	0.2629	0.0279	1.2454	4.4487
	13.8800	1.2484	0.2446	0.0260	1.2463	4.4519
	13.8900	1.2492	0.2434	0.0258	1.2472	4.4551
	13.9000	1.2501	0.2148	0.0228	1.2481	4.4581
	13.9100	1.2510	0.1880	0.0200	1.2490	4.4615
	13.9200	1.2520	0.1935	0.0205	1.2500	4.4650
	13.9300	1.2529	0.2002	0.0213	1.2509	4.4683
	13.9400	1.2538	0.2103	0.0223	1.2517	4.4713
	13.9500	1.2546	0.2134	0.0227	1.2526	4.4743
	13.9600	1.2555	0.2337	0.0248	1.2535	4.4774
	13.9700	1.2563	0.2420	0.0257	1.2543	4.4804
	13.9800	1.2573	0.2482	0.0263	1.2553	4.4838
	13.9900	1.2582	0.2159	0.0229	1.2562	4.4872
	14.0000	1.2592	0.2227	0.0236	1.2571	4.4905
	14.0100	1.2600	0.2375	0.0252	1.2580	4.4936
	14.0200	1.2610	0.2215	0.0235	1.2589	4.4969
	14.0300	1.2619	0.2034	0.0216	1.2599	4.5003
	14.0400	1.2628	0.1998	0.0212	1.2608	4.5035
	14.0500	1.2637	0.2123	0.0225	1.2616	4.5066
	14.0600	1.2646	0.2175	0.0231	1.2626	4.5099
	14.0700	1.2655	0.2191	0.0233	1.2635	4.5131
	14.0800	1.2664	0.2139	0.0227	1.2643	4.5162
	14.0900	1.2673	0.2249	0.0239	1.2653	4.5195
	14.1000	1.2681	0.2668	0.0283	1.2661	4.5226
	14.1100	1.2690	0.3221	0.0342	1.2670	4.5257
	14.1200	1.2699	0.3467	0.0368	1.2679	4.5290
	14.1300	1.2709	0.3443	0.0366	1.2689	4.5324
	14.1400	1.2718	0.3142	0.0334	1.2697	4.5356
	14.1500	1.2726	0.3036	0.0322	1.2706	4.5387
	14.1600	1.2736	0.2645	0.0281	1.2716	4.5420
	14.1700	1.2744	0.2403	0.0255	1.2724	4.5451
	14.1800	1.2752	0.2404	0.0255	1.2732	4.5480
	14.1900	1.2761	0.2256	0.0239	1.2741	4.5512
	14.2000	1.2771	0.2441	0.0259	1.2751	4.5547
	14.2100	1.2780	0.2612	0.0277	1.2760	4.5578
	14.2200	1.2788	0.2742	0.0291	1.2768	4.5608
	14.2300	1.2798	0.2641	0.0280	1.2777	4.5641
	14.2400	1.2807	0.2464	0.0262	1.2787	4.5674
	14.2500	1.2816	0.2295	0.0244	1.2796	4.5706
	14.2600	1.2825	0.2244	0.0238	1.2805	4.5740
	14.2700	1.2834	0.2551	0.0271	1.2814	4.5772
	14.2800	1.2843	0.2712	0.0288	1.2823	4.5803
	14.2900	1.2852	0.2671	0.0284	1.2831	4.5834
	14.3000	1.2861	0.2734	0.0290	1.2841	4.5867
	14.3100	1.2869	0.2675	0.0284	1.2849	4.5898
	14.3200	1.2878	0.2573	0.0273	1.2858	4.5930
	14.3300	1.2888	0.2815	0.0299	1.2868	4.5964
	14.3400	1.2897	0.3002	0.0319	1.2877	4.5996
	14.3500	1.2906	0.2985	0.0317	1.2885	4.6027
	14.3600	1.2915	0.3227	0.0343	1.2894	4.6059
	14.3700	1.2924	0.3312	0.0352	1.2904	4.6093
	14.3800	1.2933	0.3240	0.0344	1.2913	4.6124
	14.3900	1.2942	0.3170	0.0337	1.2922	4.6156
	14.4000	1.2951	0.2987	0.0317	1.2931	4.6188
	14.4100	1.2960	0.2862	0.0304	1.2940	4.6220
	14.4200	1.2968	0.2905	0.0308	1.2948	4.6251
	14.4248	1.2973	0.3072	0.0326	1.2952	4.6266
	14.4250	1.2973	0.3077	0.0327	1.2953	4.6267
	14.4350	1.2982	0.3205	0.0340	1.2962	4.6301
	14.4450	1.2990	0.3224	0.0342	1.2970	4.6329
	14.4550	1.2995	0.3083	0.0327	1.2974	4.6345
	14.4650	1.2995	0.3021	0.0321	1.2975	4.6347
	14.4750	1.2991	0.2909	0.0309	1.2970	4.6331
	14.4850	1.2982	0.2810	0.0298	1.2962	4.6300
	14.4950	1.2971	0.2787	0.0296	1.2951	4.6259
	14.5050	1.2958	0.2627	0.0279	1.2938	4.6215
	14.5150	1.2946	0.2361	0.0251	1.2926	4.6170
	14.5250	1.2935	0.2344	0.0249	1.2915	4.6132
	14.5350	1.2925	0.2644	0.0281	1.2905	4.6096
	14.5450	1.2915	0.2773	0.0294	1.2895	4.6061
	14.5550	1.2906	0.2555	0.0271	1.2885	4.6027
	14.5650	1.2897	0.2262	0.0240	1.2876	4.5995
	14.5750	1.2887	0.2082	0.0221	1.2867	4.5962
	14.5850	1.2878	0.2098	0.0223	1.2857	4.5927
	14.5950	1.2869	0.2458	0.0261	1.2849	4.5896
	14.6050	1.2860	0.2586	0.0275	1.2840	4.5866
	14.6150	1.2852	0.2851	0.0303	1.2832	4.5834
	14.6250	1.2842	0.2984	0.0317	1.2822	4.5802
	14.6350	1.2833	0.2971	0.0315	1.2813	4.5768
	14.6450	1.2824	0.2843	0.0302	1.2804	4.5735
	14.6550	1.2815	0.2596	0.0276	1.2794	4.5702
	14.6650	1.2805	0.2581	0.0274	1.2785	4.5669
	14.6750	1.2797	0.2616	0.0278	1.2776	4.5638
	14.6850	1.2788	0.2652	0.0282	1.2768	4.5606
	14.6950	1.2779	0.2480	0.0263	1.2759	4.5575
	14.7050	1.2770	0.2609	0.0277	1.2750	4.5543
	14.7150	1.2761	0.2736	0.0290	1.2741	4.5510
	14.7250	1.2751	0.2852	0.0303	1.2731	4.5475
	14.7350	1.2742	0.2730	0.0290	1.2722	4.5443
	14.7450	1.2733	0.2537	0.0269	1.2713	4.5412
	14.7550	1.2724	0.2482	0.0264	1.2704	4.5380
	14.7650	1.2715	0.2468	0.0262	1.2695	4.5347
	14.7750	1.2706	0.2490	0.0264	1.2686	4.5315
	14.7850	1.2697	0.2825	0.0300	1.2677	4.5283
	14.7950	1.2689	0.2619	0.0278	1.2668	4.5252
	14.8050	1.2679	0.2339	0.0248	1.2659	4.5218
	14.8150	1.2670	0.2461	0.0261	1.2650	4.5185
	14.8250	1.2661	0.2529	0.0269	1.2641	4.5153
	14.8350	1.2652	0.2684	0.0285	1.2632	4.5121
	14.8450	1.2643	0.3059	0.0325	1.2623	4.5090
	14.8550	1.2634	0.3023	0.0321	1.2614	4.5056
	14.8650	1.2625	0.2583	0.0274	1.2605	4.5024
	14.8750	1.2616	0.2268	0.0241	1.2596	4.4992
	14.8850	1.2607	0.2029	0.0215	1.2587	4.4961
	14.8950	1.2598	0.1957	0.0208	1.2578	4.4928
	14.9050	1.2589	0.1814	0.0193	1.2569	4.4895
	14.9150	1.2580	0.1798	0.0191	1.2559	4.4862
	14.9250	1.2571	0.2009	0.0213	1.2551	4.4831
	14.9350	1.2562	0.1879	0.0200	1.2542	4.4800
	14.9450	1.2553	0.2251	0.0239	1.2533	4.4767
	14.9550	1.2544	0.2825	0.0300	1.2524	4.4735
	14.9650	1.2534	0.3315	0.0352	1.2514	4.4700
	14.9750	1.2525	0.3211	0.0341	1.2505	4.4667
	14.9850	1.2516	0.2953	0.0314	1.2495	4.4634
	14.9950	1.2506	0.2713	0.0288	1.2486	4.4600
	15.0050	1.2498	0.2375	0.0252	1.2477	4.4570
	15.0150	1.2489	0.2460	0.0261	1.2469	4.4540
	15.0250	1.2480	0.2563	0.0272	1.2460	4.4508
	15.0350	1.2471	0.2366	0.0251	1.2451	4.4473
	15.0450	1.2462	0.2203	0.0234	1.2441	4.4441
	15.0550	1.2453	0.2299	0.0244	1.2433	4.4409
	15.0650	1.2444	0.2544	0.0270	1.2424	4.4377
	15.0750	1.2434	0.2557	0.0271	1.2414	4.4344
	15.0850	1.2425	0.2774	0.0295	1.2405	4.4312
	15.0950	1.2417	0.2659	0.0282	1.2396	4.4280
	15.1050	1.2408	0.2324	0.0247	1.2388	4.4249
	15.1150	1.2399	0.2068	0.0219	1.2379	4.4217
	15.1250	1.2390	0.2334	0.0248	1.2370	4.4185
	15.1350	1.2381	0.2416	0.0256	1.2361	4.4154
	15.1450	1.2372	0.2540	0.0270	1.2351	4.4119
	15.1550	1.2362	0.2364	0.0251	1.2342	4.4085
	15.1650	1.2353	0.2580	0.0274	1.2333	4.4053
	15.1750	1.2344	0.2851	0.0303	1.2324	4.4022
	15.1850	1.2335	0.2978	0.0316	1.2315	4.3990
	15.1950	1.2326	0.2855	0.0303	1.2306	4.3957
	15.2050	1.2317	0.2523	0.0268	1.2297	4.3925
	15.2150	1.2308	0.2404	0.0255	1.2288	4.3893
	15.2250	1.2299	0.2526	0.0268	1.2279	4.3860
	15.2350	1.2290	0.2632	0.0279	1.2270	4.3827
	15.2450	1.2281	0.2730	0.0290	1.2260	4.3794
	15.2550	1.2271	0.2841	0.0302	1.2251	4.3761
	15.2650	1.2262	0.2831	0.0301	1.2242	4.3728
	15.2750	1.2253	0.2720	0.0289	1.2233	4.3697
	15.2850	1.2244	0.2604	0.0276	1.2224	4.3665
	15.2950	1.2235	0.2523	0.0268	1.2215	4.3632
	15.3050	1.2226	0.2468	0.0262	1.2206	4.3601
	15.3150	1.2218	0.2541	0.0270	1.2198	4.3570
	15.3250	1.2208	0.2684	0.0285	1.2188	4.3536
	15.3350	1.2199	0.2675	0.0284	1.2179	4.3503
	15.3450	1.2190	0.2470	0.0262	1.2170	4.3471
	15.3550	1.2181	0.2377	0.0252	1.2161	4.3438
	15.3650	1.2172	0.2109	0.0224	1.2151	4.3405
	15.3750	1.2163	0.1943	0.0206	1.2143	4.3374
	15.3850	1.2154	0.2018	0.0214	1.2134	4.3342
	15.3950	1.2145	0.2200	0.0234	1.2125	4.3309
	15.4050	1.2136	0.2350	0.0249	1.2116	4.3278
	15.4150	1.2127	0.2512	0.0267	1.2107	4.3247
	15.4250	1.2118	0.2508	0.0266	1.2098	4.3214
	15.4350	1.2109	0.2165	0.0230	1.2089	4.3182
	15.4450	1.2100	0.1930	0.0205	1.2080	4.3149
	15.4550	1.2091	0.1892	0.0201	1.2071	4.3118
	15.4650	1.2082	0.2189	0.0232	1.2062	4.3085
	15.4750	1.2073	0.2511	0.0267	1.2053	4.3052
	15.4850	1.2063	0.2931	0.0311	1.2043	4.3018
	15.4950	1.2054	0.3026	0.0321	1.2034	4.2985
	15.5050	1.2045	0.2940	0.0312	1.2025	4.2954
	15.5150	1.2036	0.2998	0.0318	1.2016	4.2922
	15.5250	1.2027	0.3132	0.0332	1.2007	4.2890
	15.5350	1.2019	0.2891	0.0307	1.1998	4.2858
	15.5450	1.2009	0.2775	0.0295	1.1989	4.2826
	15.5550	1.2000	0.2551	0.0271	1.1980	4.2792
	15.5650	1.1990	0.2215	0.0235	1.1970	4.2758
	15.5750	1.1982	0.2283	0.0242	1.1961	4.2726
	15.5850	1.1972	0.2529	0.0268	1.1952	4.2694
	15.5950	1.1963	0.2819	0.0299	1.1943	4.2661
	15.6050	1.1955	0.2840	0.0302	1.1935	4.2630
	15.6150	1.1946	0.2495	0.0265	1.1926	4.2599
	15.6250	1.1937	0.2170	0.0230	1.1917	4.2569
	15.6350	1.1929	0.2012	0.0214	1.1908	4.2537
	15.6450	1.1919	0.1973	0.0209	1.1899	4.2502
	15.6550	1.1909	0.2236	0.0237	1.1889	4.2468
	15.6650	1.1900	0.2403	0.0255	1.1880	4.2437
	15.6750	1.1892	0.2581	0.0274	1.1872	4.2406
	15.6850	1.1883	0.2805	0.0298	1.1863	4.2374
	15.6950	1.1874	0.2862	0.0304	1.1854	4.2342
	15.7050	1.1864	0.2960	0.0314	1.1844	4.2307
	15.7150	1.1855	0.2966	0.0315	1.1835	4.2275
	15.7250	1.1846	0.2821	0.0299	1.1826	4.2244
	15.7350	1.1837	0.2261	0.0240	1.1817	4.2210
	15.7450	1.1828	0.2099	0.0223	1.1808	4.2178
	15.7550	1.1819	0.2024	0.0215	1.1799	4.2145
	15.7650	1.1810	0.1938	0.0206	1.1790	4.2113
	15.7750	1.1801	0.2030	0.0216	1.1781	4.2081
	15.7850	1.1792	0.2204	0.0234	1.1771	4.2048
	15.7950	1.1783	0.2146	0.0228	1.1762	4.2015
	15.8050	1.1774	0.2228	0.0236	1.1754	4.1986
	15.8150	1.1766	0.2636	0.0280	1.1746	4.1956
	15.8250	1.1757	0.2804	0.0298	1.1737	4.1923
	15.8350	1.1748	0.2823	0.0300	1.1728	4.1891
	15.8450	1.1738	0.2904	0.0308	1.1718	4.1857
	15.8550	1.1729	0.3103	0.0329	1.1709	4.1824
	15.8650	1.1720	0.3128	0.0332	1.1700	4.1791
	15.8750	1.1711	0.2945	0.0313	1.1691	4.1759
	15.8850	1.1702	0.2498	0.0265	1.1682	4.1727
	15.8950	1.1693	0.2298	0.0244	1.1673	4.1695
	15.9050	1.1684	0.2262	0.0240	1.1664	4.1664
	15.9150	1.1675	0.2434	0.0258	1.1654	4.1630
	15.9250	1.1665	0.2286	0.0243	1.1645	4.1597
	15.9350	1.1657	0.2397	0.0254	1.1636	4.1566
	15.9450	1.1647	0.2608	0.0277	1.1627	4.1533
	15.9550	1.1638	0.2831	0.0301	1.1618	4.1500
	15.9650	1.1630	0.2679	0.0284	1.1609	4.1469
	15.9750	1.1621	0.2432	0.0258	1.1601	4.1437
	15.9850	1.1612	0.2227	0.0236	1.1592	4.1405
	15.9950	1.1603	0.2319	0.0246	1.1583	4.1374
	16.0050	1.1594	0.2501	0.0265	1.1574	4.1342
	16.0150	1.1585	0.2865	0.0304	1.1564	4.1308
	16.0250	1.1575	0.2895	0.0307	1.1555	4.1275
	16.0350	1.1566	0.2848	0.0302	1.1546	4.1243
	16.0450	1.1558	0.3082	0.0327	1.1537	4.1212
	16.0550	1.1549	0.3217	0.0342	1.1529	4.1181
	16.0650	1.1540	0.2951	0.0313	1.1520	4.1149
	16.0750	1.1531	0.2940	0.0312	1.1511	4.1116
	16.0850	1.1522	0.2876	0.0305	1.1502	4.1084
	16.0950	1.1513	0.2463	0.0261	1.1493	4.1052
	16.1050	1.1503	0.2344	0.0249	1.1483	4.1018
	16.1150	1.1494	0.2251	0.0239	1.1474	4.0986
	16.1250	1.1485	0.2090	0.0222	1.1465	4.0954
	16.1350	1.1476	0.2165	0.0230	1.1456	4.0921
	16.1450	1.1467	0.2318	0.0246	1.1447	4.0887
	16.1550	1.1458	0.2553	0.0271	1.1437	4.0855
	16.1650	1.1449	0.2677	0.0284	1.1429	4.0823
	16.1750	1.1440	0.2603	0.0276	1.1420	4.0791
	16.1850	1.1430	0.2488	0.0264	1.1410	4.0757
	16.1950	1.1421	0.2602	0.0276	1.1401	4.0723
	16.2050	1.1412	0.2529	0.0269	1.1392	4.0692
	16.2150	1.1403	0.2503	0.0266	1.1383	4.0661
	16.2250	1.1395	0.2550	0.0271	1.1374	4.0630
	16.2350	1.1385	0.2418	0.0257	1.1365	4.0597
	16.2450	1.1376	0.2226	0.0236	1.1356	4.0565
	16.2550	1.1367	0.2395	0.0254	1.1347	4.0532
	16.2650	1.1357	0.2351	0.0250	1.1337	4.0497
	16.2750	1.1349	0.2356	0.0250	1.1328	4.0465
	16.2850	1.1340	0.2541	0.0270	1.1320	4.0435
	16.2950	1.1331	0.2610	0.0277	1.1311	4.0403
	16.3050	1.1322	0.2716	0.0288	1.1302	4.0371
	16.3150	1.1313	0.2875	0.0305	1.1293	4.0337
	16.3250	1.1304	0.2861	0.0304	1.1284	4.0305
	16.3350	1.1295	0.2765	0.0293	1.1275	4.0273
	16.3450	1.1285	0.2870	0.0305	1.1265	4.0240
	16.3550	1.1277	0.2577	0.0274	1.1257	4.0209
	16.3650	1.1268	0.2377	0.0252	1.1248	4.0178
	16.3750	1.1260	0.2248	0.0239	1.1239	4.0147
	16.3850	1.1251	0.2254	0.0239	1.1231	4.0116
	16.3950	1.1242	0.2224	0.0236	1.1222	4.0084
	16.4050	1.1233	0.2071	0.0220	1.1213	4.0052
	16.4150	1.1224	0.2147	0.0228	1.1204	4.0021
	16.4250	1.1215	0.2250	0.0239	1.1195	3.9989
	16.4350	1.1206	0.2291	0.0243	1.1186	3.9955
	16.4450	1.1196	0.2041	0.0217	1.1176	3.9921
	16.4550	1.1187	0.1915	0.0203	1.1167	3.9888
	16.4650	1.1178	0.2048	0.0217	1.1158	3.9856
	16.4750	1.1169	0.2115	0.0225	1.1149	3.9823
	16.4850	1.1160	0.2017	0.0214	1.1140	3.9791
	16.4950	1.1151	0.2243	0.0238	1.1131	3.9759
	16.5050	1.1142	0.2756	0.0293	1.1122	3.9728
	16.5150	1.1133	0.3341	0.0355	1.1113	3.9695
	16.5250	1.1124	0.3479	0.0369	1.1104	3.9662
	16.5350	1.1115	0.3341	0.0355	1.1095	3.9630
	16.5450	1.1106	0.3276	0.0348	1.1086	3.9599
	16.5550	1.1097	0.2982	0.0317	1.1077	3.9566
	16.5650	1.1088	0.2887	0.0306	1.1068	3.9535
	16.5750	1.1079	0.2819	0.0299	1.1059	3.9503
	16.5850	1.1070	0.2574	0.0273	1.1050	3.9470
	16.5950	1.1061	0.2429	0.0258	1.1041	3.9438
	16.6050	1.1052	0.2511	0.0267	1.1032	3.9406
	16.6150	1.1043	0.2382	0.0253	1.1023	3.9374
	16.6250	1.1034	0.2186	0.0232	1.1014	3.9341
	16.6350	1.1025	0.2265	0.0241	1.1004	3.9308
	16.6450	1.1016	0.2354	0.0250	1.0996	3.9276
	16.6550	1.1007	0.2298	0.0244	1.0986	3.9244
	16.6650	1.0998	0.2112	0.0224	1.0978	3.9212
	16.6750	1.0989	0.1941	0.0206	1.0968	3.9179
	16.6850	1.0979	0.2089	0.0222	1.0959	3.9146
	16.6950	1.0970	0.2324	0.0247	1.0950	3.9114
	16.7050	1.0962	0.2607	0.0277	1.0941	3.9083
	16.7150	1.0953	0.2712	0.0288	1.0932	3.9051
	16.7250	1.0944	0.2502	0.0266	1.0923	3.9019
	16.7350	1.0935	0.2166	0.0230	1.0915	3.8988
	16.7450	1.0926	0.2041	0.0217	1.0906	3.8956
	16.7550	1.0917	0.2005	0.0213	1.0897	3.8923
	16.7650	1.0908	0.1831	0.0194	1.0888	3.8891
	16.7750	1.0899	0.2013	0.0214	1.0879	3.8858
	16.7850	1.0890	0.2345	0.0249	1.0870	3.8826
	16.7950	1.0881	0.2218	0.0235	1.0861	3.8795
	16.8050	1.0872	0.2220	0.0236	1.0852	3.8764
	16.8150	1.0863	0.2272	0.0241	1.0843	3.8731
	16.8250	1.0854	0.2344	0.0249	1.0834	3.8699
	16.8350	1.0845	0.2485	0.0264	1.0825	3.8667
	16.8450	1.0836	0.2461	0.0261	1.0816	3.8635
	16.8550	1.0827	0.2366	0.0251	1.0807	3.8602
	16.8650	1.0818	0.2353	0.0250	1.0798	3.8570
	16.8750	1.0809	0.2284	0.0242	1.0789	3.8537
	16.8850	1.0799	0.2336	0.0248	1.0779	3.8503
	16.8950	1.0790	0.2241	0.0238	1.0770	3.8471
	16.9050	1.0782	0.2134	0.0227	1.0761	3.8440
	16.9150	1.0773	0.2377	0.0252	1.0753	3.8409
	16.9250	1.0764	0.2427	0.0258	1.0744	3.8378
	16.9350	1.0755	0.2434	0.0258	1.0735	3.8346
	16.9450	1.0746	0.2597	0.0276	1.0726	3.8313
	16.9550	1.0736	0.2723	0.0289	1.0716	3.8277
	16.9650	1.0727	0.2592	0.0275	1.0706	3.8243
	16.9750	1.0718	0.2414	0.0256	1.0698	3.8212
	16.9850	1.0709	0.2403	0.0255	1.0689	3.8180
	16.9950	1.0700	0.2481	0.0263	1.0680	3.8149
	17.0050	1.0691	0.2576	0.0273	1.0671	3.8118
	17.0150	1.0683	0.2618	0.0278	1.0662	3.8086
	17.0250	1.0674	0.2615	0.0278	1.0653	3.8054
	17.0350	1.0665	0.2466	0.0262	1.0644	3.8022
	17.0450	1.0656	0.2349	0.0249	1.0635	3.7990
	17.0550	1.0646	0.2224	0.0236	1.0626	3.7957
	17.0650	1.0637	0.2058	0.0219	1.0617	3.7924
	17.0750	1.0628	0.2007	0.0213	1.0608	3.7891
	17.0850	1.0619	0.2063	0.0219	1.0599	3.7860
	17.0950	1.0610	0.2374	0.0252	1.0590	3.7826
	17.1050	1.0600	0.2733	0.0290	1.0580	3.7792
	17.1150	1.0591	0.2751	0.0292	1.0571	3.7760
	17.1250	1.0583	0.2794	0.0297	1.0563	3.7731
	17.1350	1.0575	0.2868	0.0304	1.0554	3.7701
	17.1450	1.0565	0.3136	0.0333	1.0545	3.7668
	17.1550	1.0556	0.3021	0.0321	1.0536	3.7634
	17.1650	1.0547	0.2627	0.0279	1.0527	3.7603
	17.1750	1.0539	0.1936	0.0206	1.0519	3.7573
	17.1850	1.0530	0.1679	0.0178	1.0510	3.7541
	17.1950	1.0521	0.1928	0.0205	1.0501	3.7508
	17.2050	1.0512	0.2190	0.0233	1.0491	3.7476
	17.2150	1.0503	0.2517	0.0267	1.0483	3.7444
	17.2250	1.0494	0.2583	0.0274	1.0474	3.7412
	17.2350	1.0485	0.2517	0.0267	1.0465	3.7380
	17.2450	1.0476	0.2182	0.0232	1.0455	3.7347
	17.2550	1.0467	0.1853	0.0197	1.0446	3.7315
	17.2650	1.0457	0.1600	0.0170	1.0437	3.7282
	17.2750	1.0448	0.1713	0.0182	1.0428	3.7248
	17.2850	1.0439	0.2100	0.0223	1.0419	3.7217
	17.2950	1.0430	0.2389	0.0254	1.0410	3.7186
	17.3050	1.0422	0.2487	0.0264	1.0402	3.7155
	17.3150	1.0413	0.2627	0.0279	1.0393	3.7123
	17.3250	1.0404	0.2340	0.0248	1.0384	3.7090
	17.3350	1.0395	0.2168	0.0230	1.0375	3.7058
	17.3450	1.0386	0.2030	0.0216	1.0366	3.7027
	17.3550	1.0377	0.2043	0.0217	1.0357	3.6994
	17.3650	1.0368	0.2126	0.0226	1.0348	3.6962
	17.3750	1.0358	0.2340	0.0248	1.0338	3.6927
	17.3850	1.0349	0.2527	0.0268	1.0329	3.6894
	17.3950	1.0340	0.2617	0.0278	1.0320	3.6862
	17.4050	1.0331	0.2509	0.0266	1.0311	3.6830
	17.4150	1.0322	0.2322	0.0247	1.0301	3.6797
	17.4250	1.0312	0.2020	0.0214	1.0292	3.6764
	17.4350	1.0303	0.1671	0.0177	1.0283	3.6732
	17.4450	1.0294	0.1445	0.0153	1.0274	3.6700
	17.4550	1.0286	0.1360	0.0144	1.0265	3.6668
	17.4650	1.0276	0.1477	0.0157	1.0256	3.6636
	17.4750	1.0268	0.1677	0.0178	1.0248	3.6604
	17.4850	1.0259	0.2068	0.0219	1.0239	3.6573
	17.4950	1.0250	0.2282	0.0242	1.0230	3.6541
	17.5050	1.0241	0.2316	0.0246	1.0221	3.6509
	17.5150	1.0232	0.2268	0.0241	1.0212	3.6477
	17.5250	1.0223	0.2358	0.0250	1.0203	3.6446
	17.5350	1.0214	0.2200	0.0234	1.0194	3.6414
	17.5450	1.0205	0.2235	0.0237	1.0185	3.6381
	17.5550	1.0196	0.1898	0.0201	1.0176	3.6347
	17.5650	1.0186	0.1604	0.0170	1.0166	3.6312
	17.5750	1.0177	0.1682	0.0179	1.0156	3.6279
	17.5850	1.0168	0.2024	0.0215	1.0148	3.6248
	17.5950	1.0159	0.2069	0.0220	1.0139	3.6217
	17.6050	1.0151	0.2063	0.0219	1.0131	3.6187
	17.6150	1.0142	0.1897	0.0201	1.0122	3.6157
	17.6250	1.0133	0.1752	0.0186	1.0113	3.6125
	17.6350	1.0124	0.2097	0.0223	1.0104	3.6091
	17.6450	1.0115	0.2360	0.0251	1.0095	3.6060
	17.6550	1.0106	0.2433	0.0258	1.0086	3.6028
	17.6650	1.0097	0.2458	0.0261	1.0077	3.5995
	17.6750	1.0088	0.2696	0.0286	1.0068	3.5962
	17.6850	1.0079	0.3039	0.0323	1.0059	3.5929
	17.6950	1.0070	0.3091	0.0328	1.0050	3.5899
	17.7050	1.0061	0.2636	0.0280	1.0041	3.5868
	17.7150	1.0053	0.2230	0.0237	1.0032	3.5836
	17.7250	1.0044	0.2085	0.0221	1.0023	3.5804
	17.7350	1.0034	0.2255	0.0239	1.0014	3.5770
	17.7450	1.0025	0.2470	0.0262	1.0005	3.5737
	17.7550	1.0016	0.2554	0.0271	0.9996	3.5704
	17.7650	1.0006	0.2427	0.0258	0.9986	3.5671
	17.7750	0.9998	0.2469	0.0262	0.9977	3.5639
	17.7850	0.9989	0.2576	0.0273	0.9969	3.5608
	17.7950	0.9980	0.2260	0.0240	0.9960	3.5576
	17.8050	0.9971	0.1936	0.0206	0.9950	3.5543
	17.8150	0.9962	0.1783	0.0189	0.9942	3.5512
	17.8250	0.9954	0.1790	0.0190	0.9934	3.5483
	17.8350	0.9945	0.1906	0.0202	0.9925	3.5451
	17.8450	0.9936	0.2177	0.0231	0.9916	3.5419
	17.8550	0.9926	0.2160	0.0229	0.9906	3.5385
	17.8650	0.9917	0.1917	0.0203	0.9897	3.5351
	17.8750	0.9907	0.1682	0.0179	0.9887	3.5317
	17.8850	0.9899	0.1943	0.0206	0.9879	3.5286
	17.8950	0.9890	0.2257	0.0240	0.9870	3.5255
	17.9050	0.9881	0.2470	0.0262	0.9861	3.5224
	17.9150	0.9873	0.2410	0.0256	0.9852	3.5193
	17.9250	0.9864	0.2400	0.0255	0.9843	3.5161
	17.9350	0.9855	0.2307	0.0245	0.9834	3.5129
	17.9450	0.9846	0.2278	0.0242	0.9825	3.5097
	17.9550	0.9836	0.1966	0.0209	0.9816	3.5062
	17.9650	0.9826	0.1901	0.0202	0.9806	3.5028
	17.9750	0.9817	0.1821	0.0193	0.9797	3.4996
	17.9850	0.9809	0.1851	0.0197	0.9788	3.4964
	17.9950	0.9800	0.2012	0.0214	0.9780	3.4933
	18.0050	0.9791	0.2279	0.0242	0.9771	3.4901
	18.0150	0.9782	0.2447	0.0260	0.9762	3.4868
	18.0250	0.9772	0.2579	0.0274	0.9752	3.4835
	18.0350	0.9763	0.2711	0.0288	0.9743	3.4803
	18.0450	0.9754	0.2712	0.0288	0.9734	3.4771
	18.0550	0.9745	0.2468	0.0262	0.9725	3.4739
	18.0650	0.9737	0.2216	0.0235	0.9716	3.4707
	18.0750	0.9728	0.2092	0.0222	0.9708	3.4676
	18.0850	0.9719	0.2114	0.0224	0.9699	3.4644
	18.0950	0.9710	0.2060	0.0219	0.9690	3.4614
	18.1050	0.9701	0.1888	0.0200	0.9681	3.4581
	18.1150	0.9692	0.1854	0.0197	0.9672	3.4547
	18.1250	0.9683	0.1810	0.0192	0.9663	3.4515
	18.1350	0.9674	0.2006	0.0213	0.9654	3.4483
	18.1450	0.9664	0.2072	0.0220	0.9644	3.4449
	18.1550	0.9655	0.2220	0.0236	0.9635	3.4417
	18.1650	0.9647	0.2202	0.0234	0.9626	3.4386
	18.1750	0.9638	0.1976	0.0210	0.9618	3.4355
	18.1850	0.9629	0.2121	0.0225	0.9609	3.4324
	18.1950	0.9620	0.2264	0.0240	0.9600	3.4292
	18.2050	0.9612	0.2214	0.0235	0.9591	3.4261
	18.2150	0.9602	0.1990	0.0211	0.9582	3.4227
	18.2250	0.9593	0.1924	0.0204	0.9573	3.4193
	18.2350	0.9583	0.1954	0.0207	0.9563	3.4160
	18.2450	0.9574	0.1836	0.0195	0.9554	3.4128
	18.2550	0.9565	0.1967	0.0209	0.9545	3.4095
	18.2650	0.9556	0.1681	0.0178	0.9536	3.4063
	18.2750	0.9548	0.1510	0.0160	0.9527	3.4032
	18.2850	0.9539	0.1436	0.0152	0.9519	3.4001
	18.2950	0.9530	0.1519	0.0161	0.9510	3.3970
	18.3050	0.9521	0.1783	0.0189	0.9501	3.3938
	18.3150	0.9512	0.2020	0.0214	0.9492	3.3906
	18.3250	0.9503	0.1899	0.0202	0.9483	3.3872
	18.3350	0.9494	0.1814	0.0193	0.9474	3.3840
	18.3450	0.9485	0.2048	0.0217	0.9465	3.3807
	18.3550	0.9476	0.1826	0.0194	0.9456	3.3777
	18.3650	0.9467	0.1634	0.0173	0.9447	3.3746
	18.3750	0.9459	0.1513	0.0161	0.9439	3.3715
	18.3850	0.9449	0.1695	0.0180	0.9429	3.3681
	18.3950	0.9440	0.1857	0.0197	0.9420	3.3648
	18.4050	0.9431	0.1672	0.0178	0.9411	3.3615
	18.4150	0.9422	0.1698	0.0180	0.9402	3.3583
	18.4250	0.9413	0.1637	0.0174	0.9392	3.3550
	18.4350	0.9403	0.1640	0.0174	0.9383	3.3516
	18.4450	0.9394	0.1656	0.0176	0.9374	3.3484
	18.4550	0.9385	0.1936	0.0206	0.9365	3.3452
	18.4650	0.9376	0.2236	0.0237	0.9356	3.3421
	18.4750	0.9367	0.2207	0.0234	0.9347	3.3387
	18.4850	0.9358	0.2310	0.0245	0.9338	3.3354
	18.4950	0.9349	0.2260	0.0240	0.9329	3.3322
	18.5050	0.9340	0.2091	0.0222	0.9320	3.3290
	18.5150	0.9331	0.1985	0.0211	0.9311	3.3258
	18.5250	0.9322	0.1889	0.0201	0.9302	3.3228
	18.5350	0.9314	0.1943	0.0206	0.9294	3.3197
	18.5450	0.9305	0.2207	0.0234	0.9284	3.3164
	18.5550	0.9295	0.2355	0.0250	0.9275	3.3131
	18.5650	0.9287	0.2359	0.0250	0.9266	3.3100
	18.5750	0.9278	0.2127	0.0226	0.9258	3.3069
	18.5850	0.9269	0.1953	0.0207	0.9249	3.3036
	18.5950	0.9259	0.1810	0.0192	0.9239	3.3003
	18.6050	0.9251	0.2074	0.0220	0.9230	3.2971
	18.6150	0.9242	0.2233	0.0237	0.9221	3.2939
	18.6250	0.9233	0.2327	0.0247	0.9213	3.2907
	18.6350	0.9223	0.2356	0.0250	0.9203	3.2873
	18.6450	0.9214	0.2096	0.0222	0.9193	3.2839
	18.6550	0.9205	0.1978	0.0210	0.9185	3.2809
	18.6650	0.9196	0.1974	0.0210	0.9176	3.2778
	18.6750	0.9187	0.1972	0.0209	0.9167	3.2745
	18.6850	0.9178	0.2085	0.0221	0.9158	3.2712
	18.6950	0.9169	0.2262	0.0240	0.9149	3.2680
	18.7050	0.9160	0.2105	0.0223	0.9140	3.2648
	18.7150	0.9152	0.1722	0.0183	0.9131	3.2618
	18.7250	0.9143	0.1742	0.0185	0.9123	3.2587
	18.7350	0.9134	0.1555	0.0165	0.9113	3.2553
	18.7450	0.9124	0.1304	0.0138	0.9104	3.2519
	18.7550	0.9114	0.1549	0.0164	0.9094	3.2485
	18.7650	0.9106	0.1979	0.0210	0.9085	3.2453
	18.7750	0.9097	0.2154	0.0229	0.9077	3.2422
	18.7850	0.9088	0.2235	0.0237	0.9068	3.2391
	18.7950	0.9080	0.2231	0.0237	0.9059	3.2360
	18.8050	0.9070	0.2291	0.0243	0.9050	3.2328
	18.8150	0.9061	0.2337	0.0248	0.9041	3.2294
	18.8250	0.9052	0.2429	0.0258	0.9032	3.2262
	18.8350	0.9043	0.2436	0.0259	0.9023	3.2232
	18.8450	0.9035	0.2307	0.0245	0.9014	3.2200
	18.8550	0.9025	0.2123	0.0225	0.9005	3.2166
	18.8650	0.9016	0.2205	0.0234	0.8996	3.2132
	18.8750	0.9006	0.1994	0.0212	0.8986	3.2099
	18.8850	0.8997	0.1843	0.0196	0.8977	3.2067
	18.8950	0.8989	0.1677	0.0178	0.8969	3.2037
	18.9050	0.8981	0.1562	0.0166	0.8960	3.2007
	18.9150	0.8972	0.1670	0.0177	0.8951	3.1974
	18.9250	0.8962	0.1851	0.0196	0.8942	3.1941
	18.9350	0.8953	0.1842	0.0196	0.8933	3.1908
	18.9450	0.8944	0.1756	0.0186	0.8924	3.1875
	18.9550	0.8935	0.2050	0.0218	0.8915	3.1843
	18.9650	0.8926	0.2353	0.0250	0.8906	3.1811
	18.9750	0.8917	0.2421	0.0257	0.8897	3.1780
	18.9850	0.8908	0.2433	0.0258	0.8888	3.1748
	18.9950	0.8899	0.2384	0.0253	0.8879	3.1715
	19.0050	0.8890	0.2172	0.0231	0.8870	3.1684
	19.0150	0.8882	0.1945	0.0206	0.8862	3.1654
	19.0250	0.8873	0.1978	0.0210	0.8852	3.1621
	19.0350	0.8863	0.1573	0.0167	0.8843	3.1586
	19.0450	0.8854	0.1326	0.0141	0.8834	3.1555
	19.0550	0.8845	0.1465	0.0155	0.8825	3.1522
	19.0650	0.8836	0.1635	0.0174	0.8816	3.1492
	19.0750	0.8828	0.1498	0.0159	0.8807	3.1460
	19.0850	0.8819	0.1288	0.0137	0.8799	3.1429
	19.0950	0.8809	0.1359	0.0144	0.8789	3.1395
	19.1050	0.8801	0.1495	0.0159	0.8781	3.1364
	19.1150	0.8792	0.1665	0.0177	0.8772	3.1332
	19.1250	0.8782	0.1615	0.0171	0.8762	3.1299
	19.1350	0.8773	0.1589	0.0169	0.8753	3.1266
	19.1450	0.8765	0.1650	0.0175	0.8744	3.1235
	19.1550	0.8755	0.1748	0.0186	0.8735	3.1201
	19.1650	0.8746	0.1674	0.0178	0.8725	3.1167
	19.1750	0.8737	0.1617	0.0172	0.8717	3.1137
	19.1850	0.8728	0.1921	0.0204	0.8708	3.1104
	19.1950	0.8719	0.2183	0.0232	0.8699	3.1072
	19.2050	0.8709	0.2337	0.0248	0.8689	3.1038
	19.2150	0.8701	0.2258	0.0240	0.8680	3.1007
	19.2250	0.8692	0.2007	0.0213	0.8672	3.0976
	19.2350	0.8684	0.1993	0.0212	0.8664	3.0947
	19.2450	0.8675	0.2042	0.0217	0.8655	3.0916
	19.2550	0.8666	0.2000	0.0212	0.8646	3.0883
	19.2650	0.8657	0.2199	0.0233	0.8636	3.0849
	19.2750	0.8648	0.2130	0.0226	0.8627	3.0817
	19.2850	0.8638	0.1785	0.0190	0.8618	3.0784
	19.2950	0.8629	0.1680	0.0178	0.8609	3.0752
	19.3050	0.8620	0.1659	0.0176	0.8600	3.0719
	19.3150	0.8611	0.1470	0.0156	0.8591	3.0686
	19.3250	0.8602	0.1449	0.0154	0.8582	3.0654
	19.3350	0.8593	0.1341	0.0142	0.8573	3.0623
	19.3450	0.8585	0.1431	0.0152	0.8565	3.0594
	19.3550	0.8576	0.1541	0.0164	0.8556	3.0562
	19.3650	0.8567	0.1735	0.0184	0.8547	3.0531
	19.3750	0.8558	0.1839	0.0195	0.8538	3.0497
	19.3850	0.8548	0.1749	0.0186	0.8528	3.0463
	19.3950	0.8539	0.1260	0.0134	0.8519	3.0430
	19.4050	0.8530	0.1165	0.0124	0.8510	3.0398
	19.4150	0.8521	0.1459	0.0155	0.8501	3.0365
	19.4250	0.8512	0.1790	0.0190	0.8492	3.0334
	19.4350	0.8503	0.1819	0.0193	0.8483	3.0301
	19.4450	0.8494	0.1869	0.0198	0.8473	3.0267
	19.4550	0.8485	0.1981	0.0210	0.8465	3.0236
	19.4650	0.8476	0.2223	0.0236	0.8456	3.0206
	19.4750	0.8467	0.2131	0.0226	0.8447	3.0173
	19.4850	0.8458	0.1999	0.0212	0.8437	3.0139
	19.4950	0.8449	0.2101	0.0223	0.8429	3.0108
	19.5050	0.8441	0.2064	0.0219	0.8420	3.0078
	19.5150	0.8432	0.2085	0.0221	0.8411	3.0046
	19.5250	0.8422	0.2067	0.0219	0.8402	3.0013
	19.5350	0.8413	0.2334	0.0248	0.8393	2.9981
	19.5450	0.8404	0.2392	0.0254	0.8384	2.9949
	19.5550	0.8395	0.2481	0.0263	0.8375	2.9916
	19.5650	0.8386	0.2215	0.0235	0.8366	2.9884
	19.5750	0.8377	0.1781	0.0189	0.8357	2.9851
	19.5850	0.8368	0.1430	0.0152	0.8348	2.9819
	19.5950	0.8359	0.1502	0.0159	0.8339	2.9787
	19.6050	0.8350	0.1779	0.0189	0.8330	2.9755
	19.6150	0.8341	0.2050	0.0218	0.8321	2.9723
	19.6250	0.8333	0.2041	0.0217	0.8313	2.9692
	19.6350	0.8323	0.2172	0.0231	0.8303	2.9660
	19.6450	0.8314	0.2218	0.0236	0.8294	2.9626
	19.6550	0.8305	0.2197	0.0233	0.8285	2.9593
	19.6650	0.8296	0.2032	0.0216	0.8276	2.9562
	19.6750	0.8287	0.1992	0.0212	0.8267	2.9531
	19.6850	0.8278	0.1927	0.0205	0.8258	2.9498
	19.6950	0.8269	0.1854	0.0197	0.8249	2.9465
	19.7050	0.8260	0.1686	0.0179	0.8240	2.9434
	19.7150	0.8251	0.1759	0.0187	0.8231	2.9402
	19.7250	0.8242	0.1815	0.0193	0.8222	2.9369
	19.7350	0.8234	0.1721	0.0183	0.8213	2.9338
	19.7450	0.8225	0.1469	0.0156	0.8204	2.9307
	19.7550	0.8215	0.1440	0.0153	0.8195	2.9273
	19.7650	0.8206	0.1205	0.0128	0.8186	2.9239
	19.7750	0.8196	0.1028	0.0109	0.8176	2.9205
	19.7850	0.8187	0.0861	0.0091	0.8167	2.9172
	19.7950	0.8178	0.1033	0.0110	0.8158	2.9142
	19.8050	0.8170	0.1324	0.0141	0.8150	2.9110
	19.8150	0.8161	0.1241	0.0132	0.8141	2.9079
	19.8250	0.8152	0.1068	0.0113	0.8132	2.9047
	19.8350	0.8143	0.0980	0.0104	0.8123	2.9014
	19.8450	0.8134	0.1117	0.0119	0.8113	2.8981
	19.8550	0.8125	0.1183	0.0126	0.8105	2.8951
	19.8650	0.8116	0.1437	0.0153	0.8096	2.8920
	19.8750	0.8107	0.1866	0.0198	0.8087	2.8887
	19.8850	0.8098	0.2370	0.0252	0.8078	2.8855
	19.8950	0.8089	0.2414	0.0256	0.8069	2.8823
	19.9050	0.8080	0.2059	0.0219	0.8060	2.8790
	19.9150	0.8071	0.2139	0.0227	0.8051	2.8758
	19.9250	0.8062	0.2070	0.0220	0.8042	2.8726
	19.9350	0.8053	0.1928	0.0205	0.8033	2.8695
	19.9450	0.8045	0.1564	0.0166	0.8024	2.8663
	19.9550	0.8035	0.1431	0.0152	0.8015	2.8630
[truncated: 42,515 more rows]
