# Supplementary material for: The influence of sample geometry and size on porcine aortic material properties from uniaxial tensile tests using custom-designed tissue cutters, clamps and molds
Source: PLoS One. 2021 Feb 8;16(2):e0244390. doi: 10.1371/journal.pone.0244390 (PMC7869995; doi:10.1371/journal.pone.0244390)
Supplement: S1 Dataset — (ZIP) [file pone.0244390.s001.zip › Date/RC6-6.csv]

1	ʱ��	λ��	��	����Ӧ��	����λ��	����Ӧ�� (λ��)
	(s)	(mm)	(N)	(MPa)	(mm)	(%)
	0.0000	0.0012	0.0374	0.0036	-0.0002	-0.0005
	0.0100	0.0012	0.0789	0.0076	-0.0002	-0.0006
	0.0200	0.0012	0.0857	0.0083	-0.0001	-0.0003
	0.0300	0.0015	0.0727	0.0070	0.0001	0.0004
	0.0400	0.0020	0.0479	0.0046	0.0007	0.0024
	0.0500	0.0031	0.0203	0.0020	0.0017	0.0059
	0.0600	0.0044	0.0116	0.0011	0.0030	0.0104
	0.0700	0.0058	-0.0073	-0.0007	0.0044	0.0153
	0.0800	0.0071	-0.0017	-0.0002	0.0057	0.0198
	0.0900	0.0084	-0.0028	-0.0003	0.0071	0.0243
	0.1000	0.0098	0.0128	0.0012	0.0084	0.0290
	0.1100	0.0112	0.0203	0.0020	0.0098	0.0339
	0.1200	0.0125	0.0401	0.0039	0.0112	0.0386
	0.1300	0.0138	0.0586	0.0057	0.0124	0.0429
	0.1400	0.0150	0.0741	0.0072	0.0136	0.0469
	0.1500	0.0161	0.0566	0.0055	0.0148	0.0511
	0.1600	0.0175	0.0227	0.0022	0.0161	0.0557
	0.1700	0.0188	0.0112	0.0011	0.0175	0.0603
	0.1800	0.0200	0.0091	0.0009	0.0187	0.0645
	0.1900	0.0212	0.0116	0.0011	0.0199	0.0685
	0.2000	0.0224	0.0627	0.0061	0.0211	0.0727
	0.2100	0.0237	0.0925	0.0089	0.0224	0.0771
	0.2200	0.0251	0.0509	0.0049	0.0238	0.0819
	0.2300	0.0264	0.0047	0.0005	0.0251	0.0865
	0.2400	0.0276	-0.0039	-0.0004	0.0263	0.0907
	0.2500	0.0288	-0.0150	-0.0014	0.0275	0.0948
	0.2600	0.0301	-0.0235	-0.0023	0.0287	0.0991
	0.2700	0.0315	-0.0167	-0.0016	0.0301	0.1039
	0.2800	0.0328	-0.0165	-0.0016	0.0315	0.1085
	0.2900	0.0340	0.0026	0.0002	0.0327	0.1127
	0.3000	0.0352	0.0133	0.0013	0.0338	0.1166
	0.3100	0.0363	0.0149	0.0014	0.0350	0.1206
	0.3200	0.0375	0.0252	0.0024	0.0361	0.1246
	0.3300	0.0386	0.0471	0.0046	0.0373	0.1286
	0.3400	0.0398	0.0944	0.0091	0.0384	0.1325
	0.3500	0.0409	0.1243	0.0120	0.0396	0.1364
	0.3600	0.0421	0.1288	0.0125	0.0408	0.1406
	0.3700	0.0434	0.1182	0.0114	0.0421	0.1451
	0.3800	0.0447	0.0858	0.0083	0.0433	0.1494
	0.3900	0.0458	0.0757	0.0073	0.0445	0.1534
	0.4000	0.0469	0.0695	0.0067	0.0456	0.1572
	0.4100	0.0482	0.0536	0.0052	0.0468	0.1615
	0.4200	0.0495	0.0377	0.0036	0.0482	0.1661
	0.4300	0.0508	0.0457	0.0044	0.0494	0.1704
	0.4400	0.0519	0.0352	0.0034	0.0506	0.1744
	0.4500	0.0531	0.0362	0.0035	0.0517	0.1784
	0.4600	0.0543	0.0291	0.0028	0.0530	0.1827
	0.4700	0.0557	-0.0061	-0.0006	0.0543	0.1874
	0.4800	0.0570	-0.0251	-0.0024	0.0556	0.1918
	0.4900	0.0581	-0.0274	-0.0026	0.0568	0.1957
	0.5000	0.0593	-0.0212	-0.0021	0.0579	0.1997
	0.5100	0.0605	0.0001	0.0000	0.0592	0.2041
	0.5200	0.0619	-0.0099	-0.0010	0.0605	0.2088
	0.5300	0.0632	0.0010	0.0001	0.0619	0.2133
	0.5400	0.0644	0.0424	0.0041	0.0630	0.2173
	0.5500	0.0655	0.0926	0.0089	0.0641	0.2212
	0.5600	0.0667	0.1111	0.0107	0.0654	0.2254
	0.5700	0.0680	0.1039	0.0100	0.0667	0.2299
	0.5800	0.0693	0.1035	0.0100	0.0680	0.2345
	0.5900	0.0705	0.1170	0.0113	0.0692	0.2386
	0.6000	0.0717	0.1099	0.0106	0.0703	0.2426
	0.6100	0.0729	0.0866	0.0084	0.0716	0.2469
	0.6200	0.0743	0.0870	0.0084	0.0730	0.2516
	0.6300	0.0756	0.0693	0.0067	0.0743	0.2561
	0.6400	0.0768	0.0574	0.0055	0.0754	0.2601
	0.6500	0.0779	0.0662	0.0064	0.0765	0.2639
	0.6600	0.0791	0.0703	0.0068	0.0778	0.2681
	0.6700	0.0804	0.0866	0.0084	0.0791	0.2728
	0.6800	0.0818	0.0797	0.0077	0.0804	0.2774
	0.6900	0.0830	0.0552	0.0053	0.0816	0.2815
	0.7000	0.0841	0.0231	0.0022	0.0828	0.2855
	0.7100	0.0853	-0.0250	-0.0024	0.0840	0.2896
	0.7200	0.0866	-0.0384	-0.0037	0.0853	0.2940
	0.7300	0.0879	-0.0368	-0.0036	0.0866	0.2987
	0.7400	0.0892	-0.0280	-0.0027	0.0878	0.3029
	0.7500	0.0903	-0.0351	-0.0034	0.0890	0.3068
	0.7600	0.0915	-0.0041	-0.0004	0.0902	0.3109
	0.7700	0.0928	0.0238	0.0023	0.0914	0.3153
	0.7800	0.0941	0.0098	0.0009	0.0928	0.3199
	0.7900	0.0954	-0.0066	-0.0006	0.0941	0.3243
	0.8000	0.0965	0.0114	0.0011	0.0952	0.3282
	0.8100	0.0976	0.0217	0.0021	0.0963	0.3320
	0.8200	0.0989	0.0189	0.0018	0.0975	0.3363
	0.8300	0.1002	-0.0068	-0.0007	0.0989	0.3409
	0.8400	0.1015	-0.0325	-0.0031	0.1002	0.3454
	0.8500	0.1026	-0.0245	-0.0024	0.1013	0.3493
	0.8600	0.1038	-0.0129	-0.0012	0.1025	0.3533
	0.8700	0.1051	-0.0042	-0.0004	0.1038	0.3578
	0.8800	0.1065	0.0010	0.0001	0.1051	0.3626
	0.8900	0.1077	0.0423	0.0041	0.1064	0.3669
	0.9000	0.1089	0.1028	0.0099	0.1075	0.3708
	0.9100	0.1101	0.0956	0.0092	0.1087	0.3749
	0.9200	0.1113	0.0590	0.0057	0.1100	0.3793
	0.9300	0.1127	0.0236	0.0023	0.1113	0.3840
	0.9400	0.1140	0.0234	0.0023	0.1126	0.3884
	0.9500	0.1151	0.0449	0.0043	0.1138	0.3923
	0.9600	0.1162	0.0579	0.0056	0.1149	0.3962
	0.9700	0.1175	0.0624	0.0060	0.1161	0.4005
	0.9800	0.1188	0.0567	0.0055	0.1175	0.4051
	0.9900	0.1201	0.0214	0.0021	0.1188	0.4096
	1.0000	0.1213	0.0083	0.0008	0.1199	0.4135
	1.0100	0.1224	-0.0070	-0.0007	0.1211	0.4176
	1.0200	0.1237	-0.0081	-0.0008	0.1224	0.4220
	1.0300	0.1250	0.0037	0.0004	0.1237	0.4266
	1.0400	0.1264	0.0109	0.0011	0.1251	0.4313
	1.0500	0.1276	0.0119	0.0011	0.1263	0.4355
	1.0600	0.1287	0.0084	0.0008	0.1274	0.4393
	1.0700	0.1299	0.0227	0.0022	0.1286	0.4434
	1.0800	0.1312	0.0294	0.0028	0.1299	0.4479
	1.0900	0.1325	0.0508	0.0049	0.1312	0.4524
	1.1000	0.1337	0.0584	0.0056	0.1324	0.4566
	1.1100	0.1349	0.0659	0.0064	0.1336	0.4606
	1.1200	0.1361	0.0552	0.0053	0.1348	0.4649
	1.1300	0.1374	0.0463	0.0045	0.1361	0.4693
	1.1400	0.1387	0.0644	0.0062	0.1374	0.4738
	1.1500	0.1400	0.0552	0.0053	0.1386	0.4781
	1.1600	0.1411	0.0159	0.0015	0.1398	0.4821
	1.1700	0.1423	-0.0144	-0.0014	0.1410	0.4862
	1.1800	0.1436	0.0080	0.0008	0.1423	0.4906
	1.1900	0.1450	0.0343	0.0033	0.1436	0.4953
	1.2000	0.1462	0.0575	0.0056	0.1449	0.4995
	1.2100	0.1473	0.0957	0.0093	0.1460	0.5035
	1.2200	0.1486	0.0800	0.0077	0.1472	0.5077
	1.2300	0.1498	0.0643	0.0062	0.1485	0.5121
	1.2400	0.1512	0.0699	0.0068	0.1498	0.5166
	1.2500	0.1524	0.0690	0.0067	0.1511	0.5210
	1.2600	0.1536	0.0411	0.0040	0.1522	0.5250
	1.2700	0.1548	0.0347	0.0034	0.1534	0.5290
	1.2800	0.1560	0.0356	0.0034	0.1547	0.5334
	1.2900	0.1574	0.0138	0.0013	0.1561	0.5382
	1.3000	0.1587	0.0370	0.0036	0.1573	0.5426
	1.3100	0.1598	0.0644	0.0062	0.1585	0.5464
	1.3200	0.1610	0.0567	0.0055	0.1596	0.5505
	1.3300	0.1623	0.0316	0.0031	0.1609	0.5550
	1.3400	0.1636	0.0372	0.0036	0.1623	0.5595
	1.3500	0.1649	0.0522	0.0050	0.1636	0.5641
	1.3600	0.1661	0.0729	0.0070	0.1647	0.5680
	1.3700	0.1672	0.0850	0.0082	0.1658	0.5719
	1.3800	0.1684	0.0611	0.0059	0.1671	0.5762
	1.3900	0.1697	0.0464	0.0045	0.1684	0.5807
	1.4000	0.1711	0.0484	0.0047	0.1697	0.5853
	1.4100	0.1722	0.0645	0.0062	0.1709	0.5892
	1.4200	0.1733	0.0734	0.0071	0.1720	0.5931
	1.4300	0.1745	0.1085	0.0105	0.1732	0.5973
	1.4400	0.1759	0.1536	0.0148	0.1746	0.6019
	1.4500	0.1772	0.1702	0.0165	0.1759	0.6065
	1.4600	0.1784	0.1674	0.0162	0.1771	0.6107
	1.4700	0.1796	0.1206	0.0117	0.1783	0.6148
	1.4800	0.1809	0.0998	0.0096	0.1795	0.6191
	1.4900	0.1822	0.0853	0.0082	0.1808	0.6235
	1.5000	0.1834	0.0605	0.0059	0.1821	0.6278
	1.5100	0.1846	0.0382	0.0037	0.1832	0.6318
	1.5200	0.1857	0.0396	0.0038	0.1844	0.6358
	1.5300	0.1869	0.0297	0.0029	0.1856	0.6401
	1.5400	0.1883	0.0222	0.0021	0.1869	0.6446
	1.5500	0.1897	0.0444	0.0043	0.1883	0.6494
	1.5600	0.1909	0.0706	0.0068	0.1896	0.6537
	1.5700	0.1920	0.0485	0.0047	0.1907	0.6576
	1.5800	0.1932	0.0322	0.0031	0.1919	0.6616
	1.5900	0.1945	0.0307	0.0030	0.1932	0.6662
	1.6000	0.1959	0.0281	0.0027	0.1946	0.6710
	1.6100	0.1972	0.0354	0.0034	0.1959	0.6754
	1.6200	0.1983	0.0441	0.0043	0.1970	0.6793
	1.6300	0.1995	0.0427	0.0041	0.1981	0.6833
	1.6400	0.2008	0.0190	0.0018	0.1994	0.6877
	1.6500	0.2021	0.0081	0.0008	0.2007	0.6923
	1.6600	0.2033	0.0434	0.0042	0.2020	0.6965
	1.6700	0.2044	0.0755	0.0073	0.2031	0.7004
	1.6800	0.2056	0.1025	0.0099	0.2043	0.7044
	1.6900	0.2069	0.1077	0.0104	0.2055	0.7088
	1.7000	0.2083	0.0951	0.0092	0.2069	0.7136
	1.7100	0.2096	0.0688	0.0067	0.2082	0.7181
	1.7200	0.2107	0.0784	0.0076	0.2093	0.7219
	1.7300	0.2118	0.0688	0.0067	0.2105	0.7258
	1.7400	0.2131	0.0517	0.0050	0.2118	0.7303
	1.7500	0.2145	0.0760	0.0073	0.2131	0.7349
	1.7600	0.2157	0.0955	0.0092	0.2144	0.7394
	1.7700	0.2169	0.0941	0.0091	0.2155	0.7432
	1.7800	0.2180	0.0965	0.0093	0.2166	0.7470
	1.7900	0.2192	0.0876	0.0085	0.2179	0.7513
	1.8000	0.2206	0.0834	0.0081	0.2192	0.7560
	1.8100	0.2218	0.0966	0.0093	0.2205	0.7604
	1.8200	0.2230	0.1075	0.0104	0.2217	0.7644
	1.8300	0.2242	0.1299	0.0126	0.2228	0.7684
	1.8400	0.2254	0.1439	0.0139	0.2241	0.7728
	1.8500	0.2268	0.1165	0.0113	0.2255	0.7776
	1.8600	0.2282	0.0966	0.0093	0.2269	0.7824
	1.8700	0.2294	0.0771	0.0075	0.2281	0.7864
	1.8800	0.2305	0.0430	0.0042	0.2292	0.7902
	1.8900	0.2317	0.0092	0.0009	0.2304	0.7944
	1.9000	0.2330	0.0000	0.0000	0.2317	0.7990
	1.9100	0.2344	0.0230	0.0022	0.2331	0.8038
	1.9200	0.2356	0.0447	0.0043	0.2343	0.8080
	1.9300	0.2367	0.0616	0.0060	0.2354	0.8118
	1.9400	0.2379	0.0852	0.0082	0.2366	0.8159
	1.9500	0.2393	0.0886	0.0086	0.2379	0.8205
	1.9600	0.2406	0.0818	0.0079	0.2392	0.8250
	1.9700	0.2418	0.0853	0.0082	0.2404	0.8291
	1.9800	0.2430	0.0688	0.0067	0.2416	0.8332
	1.9900	0.2442	0.0674	0.0065	0.2428	0.8374
	2.0000	0.2455	0.0656	0.0063	0.2441	0.8419
	2.0100	0.2468	0.0709	0.0068	0.2454	0.8464
	2.0200	0.2480	0.0874	0.0084	0.2466	0.8504
	2.0300	0.2491	0.0800	0.0077	0.2477	0.8543
	2.0400	0.2503	0.0686	0.0066	0.2490	0.8586
	2.0500	0.2517	0.0622	0.0060	0.2503	0.8633
	2.0600	0.2530	0.0790	0.0076	0.2517	0.8679
	2.0700	0.2542	0.0869	0.0084	0.2529	0.8720
	2.0800	0.2553	0.0956	0.0092	0.2540	0.8758
	2.0900	0.2565	0.1001	0.0097	0.2551	0.8799
	2.1000	0.2578	0.0880	0.0085	0.2565	0.8844
	2.1100	0.2592	0.0733	0.0071	0.2579	0.8892
	2.1200	0.2605	0.0904	0.0087	0.2591	0.8936
	2.1300	0.2616	0.0922	0.0089	0.2602	0.8974
	2.1400	0.2628	0.1149	0.0111	0.2614	0.9015
	2.1500	0.2640	0.0999	0.0097	0.2627	0.9059
	2.1600	0.2653	0.0818	0.0079	0.2640	0.9104
	2.1700	0.2666	0.0776	0.0075	0.2653	0.9148
	2.1800	0.2677	0.0889	0.0086	0.2664	0.9185
	2.1900	0.2689	0.0854	0.0083	0.2675	0.9225
	2.2000	0.2701	0.0763	0.0074	0.2688	0.9269
	2.2100	0.2715	0.0698	0.0067	0.2702	0.9317
	2.2200	0.2728	0.0700	0.0068	0.2714	0.9361
	2.2300	0.2739	0.0666	0.0064	0.2726	0.9400
	2.2400	0.2751	0.0633	0.0061	0.2738	0.9441
	2.2500	0.2764	0.0722	0.0070	0.2751	0.9486
	2.2600	0.2778	0.0684	0.0066	0.2764	0.9533
	2.2700	0.2791	0.0528	0.0051	0.2777	0.9577
	2.2800	0.2803	0.0191	0.0018	0.2789	0.9618
	2.2900	0.2814	0.0080	0.0008	0.2801	0.9658
	2.3000	0.2826	0.0369	0.0036	0.2813	0.9700
	2.3100	0.2839	0.0764	0.0074	0.2826	0.9745
	2.3200	0.2852	0.1037	0.0100	0.2838	0.9788
	2.3300	0.2863	0.1396	0.0135	0.2850	0.9828
	2.3400	0.2875	0.1466	0.0142	0.2862	0.9869
	2.3500	0.2888	0.1462	0.0141	0.2874	0.9912
	2.3600	0.2901	0.1310	0.0127	0.2888	0.9958
	2.3700	0.2913	0.1329	0.0128	0.2900	1.0000
	2.3800	0.2925	0.1362	0.0132	0.2911	1.0039
	2.3900	0.2936	0.1113	0.0108	0.2922	1.0078
	2.4000	0.2949	0.1002	0.0097	0.2935	1.0122
	2.4100	0.2963	0.0922	0.0089	0.2949	1.0170
	2.4200	0.2976	0.0963	0.0093	0.2963	1.0216
	2.4300	0.2987	0.1069	0.0103	0.2974	1.0255
	2.4400	0.2999	0.1193	0.0115	0.2985	1.0294
	2.4500	0.3011	0.1145	0.0111	0.2998	1.0338
	2.4600	0.3025	0.1092	0.0105	0.3011	1.0385
	2.4700	0.3038	0.1100	0.0106	0.3025	1.0431
	2.4800	0.3050	0.1299	0.0126	0.3037	1.0471
	2.4900	0.3061	0.1167	0.0113	0.3048	1.0510
	2.5000	0.3073	0.0961	0.0093	0.3060	1.0551
	2.5100	0.3086	0.0639	0.0062	0.3073	1.0597
	2.5200	0.3099	0.0795	0.0077	0.3086	1.0641
	2.5300	0.3110	0.1176	0.0114	0.3097	1.0680
	2.5400	0.3122	0.1215	0.0117	0.3109	1.0720
	2.5500	0.3134	0.1202	0.0116	0.3121	1.0763
	2.5600	0.3148	0.1011	0.0098	0.3134	1.0808
	2.5700	0.3161	0.0623	0.0060	0.3147	1.0854
	2.5800	0.3172	0.0617	0.0060	0.3159	1.0893
	2.5900	0.3183	0.0625	0.0060	0.3170	1.0931
	2.6000	0.3196	0.0549	0.0053	0.3182	1.0974
	2.6100	0.3209	0.0434	0.0042	0.3196	1.1021
	2.6200	0.3223	0.0782	0.0076	0.3209	1.1067
	2.6300	0.3234	0.0920	0.0089	0.3221	1.1106
	2.6400	0.3245	0.0988	0.0095	0.3232	1.1146
	2.6500	0.3258	0.1261	0.0122	0.3244	1.1188
	2.6600	0.3271	0.1498	0.0145	0.3257	1.1233
	2.6700	0.3285	0.1143	0.0110	0.3271	1.1280
	2.6800	0.3296	0.0708	0.0068	0.3283	1.1321
	2.6900	0.3307	0.0589	0.0057	0.3294	1.1358
	2.7000	0.3319	0.0700	0.0068	0.3306	1.1400
	2.7100	0.3332	0.1047	0.0101	0.3319	1.1445
	2.7200	0.3346	0.1379	0.0133	0.3333	1.1493
	2.7300	0.3359	0.1354	0.0131	0.3345	1.1536
	2.7400	0.3370	0.1197	0.0116	0.3357	1.1576
	2.7500	0.3382	0.0970	0.0094	0.3369	1.1617
	2.7600	0.3394	0.0710	0.0069	0.3381	1.1660
	2.7700	0.3408	0.0564	0.0055	0.3394	1.1705
	2.7800	0.3420	0.0751	0.0073	0.3406	1.1747
	2.7900	0.3431	0.0775	0.0075	0.3417	1.1784
	2.8000	0.3443	0.0872	0.0084	0.3429	1.1825
	2.8100	0.3456	0.0707	0.0068	0.3442	1.1871
	2.8200	0.3469	0.0239	0.0023	0.3456	1.1917
	2.8300	0.3481	0.0325	0.0031	0.3467	1.1957
	2.8400	0.3492	0.0715	0.0069	0.3478	1.1994
	2.8500	0.3504	0.0824	0.0080	0.3490	1.2036
	2.8600	0.3517	0.0751	0.0073	0.3504	1.2082
	2.8700	0.3530	0.0904	0.0087	0.3517	1.2128
	2.8800	0.3543	0.1167	0.0113	0.3529	1.2171
	2.8900	0.3554	0.1348	0.0130	0.3541	1.2210
	2.9000	0.3566	0.1168	0.0113	0.3552	1.2250
	2.9100	0.3579	0.1065	0.0103	0.3565	1.2294
	2.9200	0.3592	0.0867	0.0084	0.3579	1.2342
	2.9300	0.3605	0.0917	0.0089	0.3591	1.2384
	2.9400	0.3616	0.1084	0.0105	0.3603	1.2425
	2.9500	0.3628	0.1045	0.0101	0.3615	1.2465
	2.9600	0.3641	0.0771	0.0075	0.3628	1.2510
	2.9700	0.3655	0.0462	0.0045	0.3641	1.2557
	2.9800	0.3667	0.0299	0.0029	0.3653	1.2598
	2.9900	0.3677	0.0536	0.0052	0.3664	1.2635
	3.0000	0.3689	0.0718	0.0069	0.3675	1.2675
	3.0100	0.3702	0.0830	0.0080	0.3688	1.2720
	3.0200	0.3715	0.0807	0.0078	0.3702	1.2767
	3.0300	0.3728	0.0818	0.0079	0.3715	1.2810
	3.0400	0.3739	0.0929	0.0090	0.3726	1.2849
	3.0500	0.3751	0.1144	0.0111	0.3738	1.2890
	3.0600	0.3764	0.1143	0.0111	0.3751	1.2935
	3.0700	0.3778	0.1151	0.0111	0.3765	1.2982
	3.0800	0.3790	0.1126	0.0109	0.3776	1.3023
	3.0900	0.3801	0.1157	0.0112	0.3788	1.3061
	3.1000	0.3813	0.1166	0.0113	0.3800	1.3103
	3.1100	0.3826	0.0980	0.0095	0.3813	1.3149
	3.1200	0.3840	0.0742	0.0072	0.3827	1.3197
	3.1300	0.3853	0.0700	0.0068	0.3839	1.3239
	3.1400	0.3864	0.0549	0.0053	0.3850	1.3277
	3.1500	0.3875	0.0614	0.0059	0.3861	1.3316
	3.1600	0.3887	0.0552	0.0053	0.3874	1.3359
	3.1700	0.3901	0.0217	0.0021	0.3887	1.3406
	3.1800	0.3914	0.0187	0.0018	0.3900	1.3449
	3.1900	0.3925	0.0315	0.0030	0.3912	1.3489
	3.2000	0.3937	0.0620	0.0060	0.3923	1.3530
	3.2100	0.3949	0.0694	0.0067	0.3936	1.3573
	3.2200	0.3963	0.0879	0.0085	0.3949	1.3620
	3.2300	0.3975	0.1147	0.0111	0.3962	1.3662
	3.2400	0.3986	0.1152	0.0111	0.3973	1.3700
	3.2500	0.3998	0.1118	0.0108	0.3984	1.3740
	3.2600	0.4011	0.0964	0.0093	0.3997	1.3784
	3.2700	0.4024	0.0803	0.0078	0.4011	1.3831
	3.2800	0.4037	0.0619	0.0060	0.4023	1.3875
	3.2900	0.4048	0.0715	0.0069	0.4034	1.3913
	3.3000	0.4059	0.0968	0.0094	0.4046	1.3952
	3.3100	0.4072	0.0939	0.0091	0.4059	1.3996
	3.3200	0.4086	0.0980	0.0095	0.4072	1.4044
	3.3300	0.4098	0.1183	0.0114	0.4085	1.4087
	3.3400	0.4109	0.1250	0.0121	0.4096	1.4125
	3.3500	0.4121	0.1143	0.0110	0.4107	1.4164
	3.3600	0.4133	0.0884	0.0085	0.4120	1.4208
	3.3700	0.4147	0.0602	0.0058	0.4134	1.4256
	3.3800	0.4160	0.0658	0.0064	0.4147	1.4300
	3.3900	0.4171	0.0782	0.0076	0.4158	1.4338
	3.4000	0.4182	0.0656	0.0063	0.4169	1.4377
	3.4100	0.4195	0.0809	0.0078	0.4182	1.4420
	3.4200	0.4208	0.0922	0.0089	0.4195	1.4466
	3.4300	0.4221	0.1020	0.0099	0.4207	1.4509
	3.4400	0.4232	0.1228	0.0119	0.4219	1.4549
	3.4500	0.4244	0.1374	0.0133	0.4231	1.4590
	3.4600	0.4257	0.1561	0.0151	0.4244	1.4635
	3.4700	0.4271	0.1679	0.0162	0.4258	1.4682
	3.4800	0.4284	0.1962	0.0190	0.4270	1.4727
	3.4900	0.4295	0.2122	0.0205	0.4281	1.4764
	3.5000	0.4306	0.2010	0.0194	0.4293	1.4803
	3.5100	0.4318	0.1424	0.0138	0.4305	1.4845
	3.5200	0.4331	0.0935	0.0090	0.4318	1.4891
	3.5300	0.4344	0.0563	0.0054	0.4331	1.4934
	3.5400	0.4356	0.0464	0.0045	0.4342	1.4974
	3.5500	0.4367	0.0559	0.0054	0.4354	1.5015
	3.5600	0.4380	0.0658	0.0064	0.4367	1.5060
	3.5700	0.4394	0.0689	0.0067	0.4381	1.5107
	3.5800	0.4407	0.0725	0.0070	0.4394	1.5151
	3.5900	0.4418	0.0649	0.0063	0.4405	1.5190
	3.6000	0.4430	0.0740	0.0072	0.4417	1.5230
	3.6100	0.4442	0.1078	0.0104	0.4429	1.5273
	3.6200	0.4455	0.1225	0.0118	0.4442	1.5318
	3.6300	0.4468	0.1332	0.0129	0.4454	1.5361
	3.6400	0.4479	0.1155	0.0112	0.4466	1.5399
	3.6500	0.4491	0.0945	0.0091	0.4478	1.5441
	3.6600	0.4504	0.0980	0.0095	0.4490	1.5485
	3.6700	0.4517	0.1211	0.0117	0.4504	1.5532
	3.6800	0.4531	0.1533	0.0148	0.4518	1.5579
	3.6900	0.4543	0.1606	0.0155	0.4530	1.5621
	3.7000	0.4554	0.1462	0.0141	0.4540	1.5658
	3.7100	0.4566	0.1396	0.0135	0.4552	1.5698
	3.7200	0.4578	0.1234	0.0119	0.4565	1.5741
	3.7300	0.4591	0.1234	0.0119	0.4577	1.5784
	3.7400	0.4602	0.1493	0.0144	0.4588	1.5823
	3.7500	0.4613	0.1618	0.0156	0.4600	1.5863
	3.7600	0.4626	0.1601	0.0155	0.4613	1.5907
	3.7700	0.4640	0.1539	0.0149	0.4627	1.5954
	3.7800	0.4654	0.1349	0.0130	0.4640	1.6001
	3.7900	0.4665	0.1051	0.0102	0.4652	1.6041
	3.8000	0.4676	0.0994	0.0096	0.4663	1.6079
	3.8100	0.4688	0.0887	0.0086	0.4675	1.6122
	3.8200	0.4702	0.0902	0.0087	0.4688	1.6167
	3.8300	0.4715	0.0877	0.0085	0.4701	1.6212
	3.8400	0.4726	0.1122	0.0108	0.4713	1.6252
	3.8500	0.4738	0.1166	0.0113	0.4724	1.6291
	3.8600	0.4750	0.1188	0.0115	0.4736	1.6333
	3.8700	0.4763	0.0976	0.0094	0.4750	1.6380
	3.8800	0.4777	0.0995	0.0096	0.4763	1.6426
	3.8900	0.4788	0.1081	0.0104	0.4775	1.6466
	3.9000	0.4800	0.0960	0.0093	0.4787	1.6506
	3.9100	0.4812	0.1052	0.0102	0.4799	1.6548
	3.9200	0.4825	0.1107	0.0107	0.4811	1.6591
	3.9300	0.4838	0.1224	0.0118	0.4824	1.6637
	3.9400	0.4850	0.1283	0.0124	0.4836	1.6678
	3.9500	0.4861	0.1107	0.0107	0.4847	1.6717
	3.9600	0.4872	0.1086	0.0105	0.4859	1.6756
	3.9700	0.4885	0.1033	0.0100	0.4872	1.6801
	3.9800	0.4898	0.0873	0.0084	0.4885	1.6846
	3.9900	0.4910	0.0990	0.0096	0.4897	1.6887
	4.0000	0.4922	0.1184	0.0114	0.4909	1.6928
	4.0100	0.4934	0.1294	0.0125	0.4921	1.6970
	4.0200	0.4948	0.1277	0.0123	0.4934	1.7016
	4.0300	0.4961	0.1221	0.0118	0.4948	1.7063
	4.0400	0.4973	0.1417	0.0137	0.4960	1.7103
	4.0500	0.4983	0.1898	0.0183	0.4970	1.7139
	4.0600	0.4995	0.2160	0.0209	0.4982	1.7180
	4.0700	0.5008	0.2044	0.0198	0.4995	1.7225
	4.0800	0.5022	0.1730	0.0167	0.5009	1.7273
	4.0900	0.5034	0.1440	0.0139	0.5021	1.7314
	4.1000	0.5045	0.1084	0.0105	0.5032	1.7353
	4.1100	0.5057	0.0932	0.0090	0.5044	1.7394
	4.1200	0.5070	0.0804	0.0078	0.5057	1.7439
	4.1300	0.5084	0.1017	0.0098	0.5070	1.7485
	4.1400	0.5096	0.1180	0.0114	0.5083	1.7527
	4.1500	0.5107	0.1265	0.0122	0.5093	1.7564
	4.1600	0.5118	0.1229	0.0119	0.5105	1.7604
	4.1700	0.5132	0.1099	0.0106	0.5118	1.7650
	4.1800	0.5145	0.0977	0.0094	0.5132	1.7696
	4.1900	0.5157	0.1154	0.0111	0.5144	1.7738
	4.2000	0.5168	0.1274	0.0123	0.5155	1.7777
	4.2100	0.5180	0.1236	0.0119	0.5167	1.7817
	4.2200	0.5193	0.1336	0.0129	0.5179	1.7861
	4.2300	0.5207	0.1409	0.0136	0.5193	1.7909
	4.2400	0.5219	0.1585	0.0153	0.5206	1.7953
	4.2500	0.5230	0.1536	0.0148	0.5217	1.7991
	4.2600	0.5241	0.1343	0.0130	0.5228	1.8028
	4.2700	0.5253	0.1371	0.0133	0.5240	1.8069
	4.2800	0.5266	0.1556	0.0150	0.5253	1.8114
	4.2900	0.5278	0.1759	0.0170	0.5265	1.8156
	4.3000	0.5290	0.1927	0.0186	0.5276	1.8195
	4.3100	0.5302	0.1913	0.0185	0.5289	1.8238
	4.3200	0.5315	0.1815	0.0175	0.5302	1.8283
	4.3300	0.5329	0.1625	0.0157	0.5315	1.8330
	4.3400	0.5342	0.1431	0.0138	0.5328	1.8374
	4.3500	0.5353	0.1430	0.0138	0.5339	1.8413
	4.3600	0.5364	0.1408	0.0136	0.5351	1.8452
	4.3700	0.5377	0.1513	0.0146	0.5363	1.8496
	4.3800	0.5390	0.1328	0.0128	0.5377	1.8542
	4.3900	0.5403	0.1385	0.0134	0.5390	1.8586
	4.4000	0.5415	0.1580	0.0153	0.5401	1.8626
	4.4100	0.5426	0.1473	0.0142	0.5412	1.8665
	4.4200	0.5438	0.1279	0.0124	0.5425	1.8708
	4.4300	0.5452	0.0969	0.0094	0.5438	1.8754
	4.4400	0.5466	0.1020	0.0099	0.5452	1.8802
	4.4500	0.5478	0.1346	0.0130	0.5464	1.8843
	4.4600	0.5489	0.1647	0.0159	0.5475	1.8882
	4.4700	0.5500	0.1876	0.0181	0.5487	1.8922
	4.4800	0.5513	0.1934	0.0187	0.5500	1.8967
	4.4900	0.5527	0.1662	0.0161	0.5514	1.9014
	4.5000	0.5539	0.1553	0.0150	0.5526	1.9055
	4.5100	0.5550	0.1474	0.0142	0.5537	1.9093
	4.5200	0.5562	0.1070	0.0103	0.5549	1.9134
	4.5300	0.5575	0.0500	0.0048	0.5561	1.9178
	4.5400	0.5588	0.0554	0.0054	0.5574	1.9223
	4.5500	0.5600	0.0828	0.0080	0.5587	1.9267
	4.5600	0.5612	0.0846	0.0082	0.5599	1.9307
	4.5700	0.5624	0.1156	0.0112	0.5610	1.9347
	4.5800	0.5636	0.1217	0.0118	0.5623	1.9391
	4.5900	0.5650	0.1236	0.0119	0.5637	1.9438
	4.6000	0.5662	0.1114	0.0108	0.5649	1.9480
	4.6100	0.5673	0.1043	0.0101	0.5660	1.9519
	4.6200	0.5685	0.0915	0.0088	0.5671	1.9558
	4.6300	0.5697	0.0986	0.0095	0.5684	1.9601
	4.6400	0.5710	0.1119	0.0108	0.5697	1.9646
	4.6500	0.5723	0.1012	0.0098	0.5709	1.9688
	4.6600	0.5734	0.0948	0.0092	0.5721	1.9728
	4.6700	0.5746	0.1084	0.0105	0.5733	1.9769
	4.6800	0.5759	0.1181	0.0114	0.5746	1.9814
	4.6900	0.5773	0.1296	0.0125	0.5759	1.9861
	4.7000	0.5786	0.1031	0.0100	0.5773	1.9908
	4.7100	0.5798	0.1075	0.0104	0.5785	1.9949
	4.7200	0.5809	0.1031	0.0100	0.5796	1.9987
	4.7300	0.5821	0.1059	0.0102	0.5808	2.0028
	4.7400	0.5834	0.1106	0.0107	0.5821	2.0073
	4.7500	0.5847	0.1148	0.0111	0.5834	2.0118
	4.7600	0.5859	0.1299	0.0126	0.5846	2.0158
	4.7700	0.5870	0.1200	0.0116	0.5857	2.0197
	4.7800	0.5882	0.1093	0.0106	0.5869	2.0238
	4.7900	0.5896	0.0973	0.0094	0.5882	2.0285
	4.8000	0.5909	0.1110	0.0107	0.5896	2.0333
	4.8100	0.5922	0.1389	0.0134	0.5908	2.0375
	4.8200	0.5933	0.1509	0.0146	0.5919	2.0413
	4.8300	0.5944	0.1434	0.0139	0.5931	2.0453
	4.8400	0.5957	0.1211	0.0117	0.5944	2.0496
	4.8500	0.5970	0.1248	0.0121	0.5957	2.0541
	4.8600	0.5982	0.1454	0.0141	0.5968	2.0581
	4.8700	0.5993	0.1380	0.0133	0.5980	2.0621
	4.8800	0.6005	0.1258	0.0122	0.5992	2.0663
	4.8900	0.6019	0.0798	0.0077	0.6005	2.0709
	4.9000	0.6032	0.0751	0.0073	0.6019	2.0755
	4.9100	0.6044	0.1003	0.0097	0.6031	2.0797
	4.9200	0.6055	0.1344	0.0130	0.6042	2.0836
	4.9300	0.6068	0.1535	0.0148	0.6054	2.0878
	4.9400	0.6080	0.1888	0.0182	0.6067	2.0922
	4.9500	0.6094	0.1955	0.0189	0.6080	2.0968
	4.9600	0.6106	0.1871	0.0181	0.6092	2.1010
	4.9700	0.6117	0.1714	0.0166	0.6104	2.1050
	4.9800	0.6129	0.1713	0.0166	0.6116	2.1090
	4.9900	0.6142	0.1498	0.0145	0.6128	2.1133
	5.0000	0.6155	0.1344	0.0130	0.6142	2.1180
	5.0100	0.6168	0.1357	0.0131	0.6155	2.1225
	5.0200	0.6180	0.1369	0.0132	0.6166	2.1265
	5.0300	0.6191	0.1516	0.0147	0.6178	2.1304
	5.0400	0.6203	0.1353	0.0131	0.6190	2.1346
	5.0500	0.6217	0.1278	0.0124	0.6203	2.1392
	5.0600	0.6231	0.1106	0.0107	0.6218	2.1443
	5.0700	0.6246	0.1091	0.0105	0.6233	2.1494
	5.0800	0.6261	0.0956	0.0092	0.6248	2.1545
	5.0900	0.6275	0.1018	0.0098	0.6262	2.1594
	5.1000	0.6291	0.1029	0.0099	0.6278	2.1648
	5.1100	0.6309	0.1086	0.0105	0.6295	2.1709
	5.1200	0.6330	0.0909	0.0088	0.6316	2.1782
	5.1300	0.6352	0.0644	0.0062	0.6339	2.1859
	5.1400	0.6370	0.0863	0.0083	0.6357	2.1920
	5.1500	0.6385	0.1124	0.0109	0.6372	2.1972
	5.1600	0.6398	0.1329	0.0128	0.6385	2.2019
	5.1700	0.6410	0.1524	0.0147	0.6397	2.2059
	5.1800	0.6419	0.1922	0.0186	0.6406	2.2090
	5.1900	0.6429	0.1918	0.0185	0.6415	2.2122
	5.2000	0.6439	0.1434	0.0139	0.6426	2.2160
	5.2100	0.6450	0.1108	0.0107	0.6437	2.2198
	5.2200	0.6460	0.1137	0.0110	0.6446	2.2230
	5.2300	0.6470	0.1300	0.0126	0.6456	2.2265
	5.2400	0.6481	0.1519	0.0147	0.6468	2.2305
	5.2500	0.6494	0.1501	0.0145	0.6480	2.2348
	5.2600	0.6505	0.1448	0.0140	0.6492	2.2387
	5.2700	0.6516	0.1628	0.0157	0.6502	2.2423
	5.2800	0.6527	0.1775	0.0172	0.6513	2.2461
	5.2900	0.6539	0.1870	0.0181	0.6526	2.2505
	5.3000	0.6552	0.2087	0.0202	0.6539	2.2549
	5.3100	0.6564	0.2007	0.0194	0.6550	2.2588
	5.3200	0.6575	0.1837	0.0178	0.6561	2.2627
	5.3300	0.6586	0.1524	0.0147	0.6573	2.2667
	5.3400	0.6599	0.1730	0.0167	0.6586	2.2711
	5.3500	0.6612	0.1934	0.0187	0.6598	2.2754
	5.3600	0.6623	0.2012	0.0194	0.6610	2.2794
	5.3700	0.6634	0.1892	0.0183	0.6621	2.2831
	5.3800	0.6646	0.1890	0.0183	0.6633	2.2872
	5.3900	0.6659	0.1623	0.0157	0.6645	2.2917
	5.4000	0.6672	0.1343	0.0130	0.6658	2.2961
	5.4100	0.6682	0.1302	0.0126	0.6669	2.2998
	5.4200	0.6694	0.1223	0.0118	0.6680	2.3037
	5.4300	0.6706	0.1060	0.0102	0.6693	2.3080
	5.4400	0.6720	0.1273	0.0123	0.6706	2.3127
	5.4500	0.6733	0.1377	0.0133	0.6719	2.3172
	5.4600	0.6744	0.1425	0.0138	0.6730	2.3209
	5.4700	0.6755	0.1605	0.0155	0.6741	2.3248
	5.4800	0.6767	0.1642	0.0159	0.6754	2.3290
	5.4900	0.6780	0.1686	0.0163	0.6767	2.3335
	5.5000	0.6792	0.1726	0.0167	0.6779	2.3376
	5.5100	0.6803	0.1724	0.0167	0.6790	2.3415
	5.5200	0.6815	0.1771	0.0171	0.6801	2.3455
	5.5300	0.6828	0.1669	0.0161	0.6815	2.3500
	5.5400	0.6842	0.1797	0.0174	0.6828	2.3547
	5.5500	0.6854	0.1645	0.0159	0.6841	2.3591
	5.5600	0.6865	0.1573	0.0152	0.6852	2.3628
	5.5700	0.6876	0.1599	0.0155	0.6863	2.3666
	5.5800	0.6889	0.1681	0.0162	0.6875	2.3709
	5.5900	0.6902	0.1741	0.0168	0.6889	2.3756
	5.6000	0.6916	0.1749	0.0169	0.6902	2.3802
	5.6100	0.6927	0.1858	0.0180	0.6914	2.3841
	5.6200	0.6938	0.1692	0.0164	0.6925	2.3879
	5.6300	0.6950	0.1888	0.0182	0.6936	2.3919
	5.6400	0.6963	0.2278	0.0220	0.6949	2.3964
	5.6500	0.6976	0.2437	0.0236	0.6962	2.4009
	5.6600	0.6987	0.2254	0.0218	0.6974	2.4049
	5.6700	0.6998	0.1926	0.0186	0.6985	2.4087
	5.6800	0.7010	0.1837	0.0178	0.6997	2.4128
	5.6900	0.7023	0.1828	0.0177	0.7010	2.4174
	5.7000	0.7036	0.1739	0.0168	0.7023	2.4218
	5.7100	0.7048	0.1772	0.0171	0.7034	2.4258
	5.7200	0.7059	0.1602	0.0155	0.7045	2.4296
	5.7300	0.7071	0.1322	0.0128	0.7058	2.4338
	5.7400	0.7085	0.1075	0.0104	0.7071	2.4385
	5.7500	0.7098	0.1002	0.0097	0.7084	2.4430
	5.7600	0.7109	0.1232	0.0119	0.7096	2.4470
	5.7700	0.7121	0.1892	0.0183	0.7107	2.4510
	5.7800	0.7133	0.2240	0.0217	0.7119	2.4551
	5.7900	0.7146	0.2235	0.0216	0.7133	2.4597
	5.8000	0.7159	0.1782	0.0172	0.7145	2.4640
	5.8100	0.7170	0.1288	0.0125	0.7157	2.4679
	5.8200	0.7181	0.1081	0.0104	0.7167	2.4717
	5.8300	0.7193	0.1261	0.0122	0.7180	2.4759
	5.8400	0.7207	0.1477	0.0143	0.7193	2.4806
	5.8500	0.7220	0.1615	0.0156	0.7207	2.4852
	5.8600	0.7231	0.1934	0.0187	0.7218	2.4890
	5.8700	0.7242	0.2094	0.0202	0.7228	2.4927
	5.8800	0.7254	0.1954	0.0189	0.7241	2.4969
	5.8900	0.7267	0.1919	0.0185	0.7254	2.5015
	5.9000	0.7280	0.1995	0.0193	0.7267	2.5060
	5.9100	0.7292	0.2031	0.0196	0.7278	2.5099
	5.9200	0.7303	0.1877	0.0181	0.7289	2.5137
	5.9300	0.7315	0.1831	0.0177	0.7302	2.5180
	5.9400	0.7329	0.1669	0.0161	0.7315	2.5227
	5.9500	0.7342	0.1551	0.0150	0.7328	2.5272
	5.9600	0.7353	0.1673	0.0162	0.7340	2.5312
	5.9700	0.7365	0.1560	0.0151	0.7352	2.5352
	5.9800	0.7377	0.1524	0.0147	0.7364	2.5394
	5.9900	0.7390	0.1336	0.0129	0.7377	2.5439
	6.0000	0.7404	0.1188	0.0115	0.7390	2.5485
	6.0100	0.7415	0.1208	0.0117	0.7401	2.5523
	6.0200	0.7426	0.1203	0.0116	0.7412	2.5561
	6.0300	0.7437	0.1427	0.0138	0.7424	2.5602
	6.0400	0.7451	0.1272	0.0123	0.7437	2.5647
	6.0500	0.7464	0.1184	0.0114	0.7450	2.5693
	6.0600	0.7476	0.1241	0.0120	0.7462	2.5734
	6.0700	0.7487	0.1146	0.0111	0.7474	2.5774
	6.0800	0.7499	0.1177	0.0114	0.7486	2.5815
	6.0900	0.7512	0.1396	0.0135	0.7499	2.5859
	6.1000	0.7525	0.1701	0.0164	0.7512	2.5904
	6.1100	0.7537	0.1921	0.0186	0.7524	2.5946
	6.1200	0.7548	0.2117	0.0205	0.7535	2.5983
	6.1300	0.7560	0.1983	0.0192	0.7547	2.6024
	6.1400	0.7573	0.1775	0.0172	0.7559	2.6069
	6.1500	0.7586	0.1573	0.0152	0.7573	2.6115
	6.1600	0.7598	0.1497	0.0145	0.7585	2.6156
	6.1700	0.7609	0.1754	0.0170	0.7596	2.6194
	6.1800	0.7621	0.2150	0.0208	0.7608	2.6235
	6.1900	0.7634	0.2160	0.0209	0.7621	2.6280
	6.2000	0.7647	0.2026	0.0196	0.7634	2.6325
	6.2100	0.7659	0.1894	0.0183	0.7646	2.6367
	6.2200	0.7671	0.1845	0.0178	0.7657	2.6406
	6.2300	0.7683	0.1867	0.0180	0.7669	2.6447
	6.2400	0.7695	0.2092	0.0202	0.7682	2.6491
	6.2500	0.7708	0.2323	0.0225	0.7695	2.6536
	6.2600	0.7720	0.2188	0.0211	0.7707	2.6577
	6.2700	0.7731	0.1933	0.0187	0.7718	2.6615
	6.2800	0.7743	0.1855	0.0179	0.7730	2.6656
	6.2900	0.7756	0.1734	0.0168	0.7743	2.6701
	6.3000	0.7770	0.1507	0.0146	0.7756	2.6747
	6.3100	0.7782	0.1448	0.0140	0.7769	2.6790
	6.3200	0.7794	0.1661	0.0161	0.7780	2.6830
	6.3300	0.7805	0.1892	0.0183	0.7792	2.6870
	6.3400	0.7818	0.1899	0.0184	0.7804	2.6913
	6.3500	0.7831	0.1842	0.0178	0.7817	2.6958
	6.3600	0.7843	0.1705	0.0165	0.7829	2.7000
	6.3700	0.7854	0.1695	0.0164	0.7841	2.7039
	6.3800	0.7866	0.1651	0.0160	0.7853	2.7080
	6.3900	0.7879	0.1732	0.0167	0.7865	2.7124
	6.4000	0.7893	0.1449	0.0140	0.7879	2.7171
	6.4100	0.7905	0.1119	0.0108	0.7891	2.7214
	6.4200	0.7916	0.1432	0.0138	0.7902	2.7251
	6.4300	0.7928	0.1633	0.0158	0.7914	2.7292
	6.4400	0.7940	0.1733	0.0168	0.7927	2.7335
	6.4500	0.7953	0.1798	0.0174	0.7940	2.7381
	6.4600	0.7965	0.2132	0.0206	0.7952	2.7422
	6.4700	0.7977	0.2117	0.0205	0.7963	2.7461
	6.4800	0.7988	0.2072	0.0200	0.7975	2.7502
	6.4900	0.8001	0.1991	0.0192	0.7988	2.7546
	6.5000	0.8015	0.1897	0.0183	0.8001	2.7592
	6.5100	0.8027	0.1877	0.0181	0.8014	2.7635
	6.5200	0.8038	0.1856	0.0179	0.8025	2.7673
	6.5300	0.8050	0.1764	0.0170	0.8037	2.7714
	6.5400	0.8063	0.1696	0.0164	0.8049	2.7758
	6.5500	0.8076	0.1898	0.0183	0.8063	2.7804
	6.5600	0.8089	0.1934	0.0187	0.8075	2.7848
	6.5700	0.8100	0.1910	0.0185	0.8087	2.7886
	6.5800	0.8111	0.1815	0.0175	0.8098	2.7925
	6.5900	0.8124	0.1845	0.0178	0.8110	2.7968
	6.6000	0.8137	0.2065	0.0200	0.8124	2.8015
	6.6100	0.8150	0.2339	0.0226	0.8137	2.8059
	6.6200	0.8161	0.2265	0.0219	0.8148	2.8097
	6.6300	0.8172	0.2129	0.0206	0.8159	2.8136
	6.6400	0.8185	0.1876	0.0181	0.8172	2.8180
	6.6500	0.8198	0.1705	0.0165	0.8185	2.8225
	6.6600	0.8211	0.2006	0.0194	0.8197	2.8268
	6.6700	0.8223	0.2102	0.0203	0.8209	2.8309
	6.6800	0.8234	0.2156	0.0208	0.8221	2.8349
	6.6900	0.8246	0.2121	0.0205	0.8233	2.8390
	6.7000	0.8259	0.2068	0.0200	0.8246	2.8435
	6.7100	0.8272	0.2326	0.0225	0.8259	2.8480
	6.7200	0.8283	0.2448	0.0237	0.8270	2.8518
	6.7300	0.8294	0.2299	0.0222	0.8281	2.8556
	6.7400	0.8306	0.2028	0.0196	0.8293	2.8598
	6.7500	0.8320	0.1740	0.0168	0.8306	2.8645
	6.7600	0.8333	0.1786	0.0173	0.8320	2.8691
	6.7700	0.8345	0.2051	0.0198	0.8332	2.8732
	6.7800	0.8356	0.2275	0.0220	0.8343	2.8770
	6.7900	0.8368	0.2327	0.0225	0.8355	2.8811
	6.8000	0.8381	0.2219	0.0214	0.8368	2.8856
	6.8100	0.8394	0.1894	0.0183	0.8381	2.8902
	6.8200	0.8406	0.1832	0.0177	0.8393	2.8942
	6.8300	0.8417	0.1705	0.0165	0.8404	2.8980
	6.8400	0.8430	0.1856	0.0179	0.8416	2.9023
	6.8500	0.8443	0.1717	0.0166	0.8430	2.9070
	6.8600	0.8457	0.1669	0.0161	0.8443	2.9117
	6.8700	0.8469	0.1531	0.0148	0.8455	2.9158
	6.8800	0.8480	0.1600	0.0155	0.8466	2.9197
	6.8900	0.8492	0.1673	0.0162	0.8478	2.9237
	6.9000	0.8505	0.1547	0.0149	0.8491	2.9281
	6.9100	0.8518	0.1556	0.0150	0.8504	2.9327
	6.9200	0.8529	0.1652	0.0160	0.8516	2.9366
	6.9300	0.8540	0.1681	0.0162	0.8527	2.9405
	6.9400	0.8552	0.1680	0.0162	0.8539	2.9447
	6.9500	0.8566	0.1697	0.0164	0.8552	2.9493
	6.9600	0.8579	0.1706	0.0165	0.8566	2.9538
	6.9700	0.8591	0.1906	0.0184	0.8578	2.9580
	6.9800	0.8602	0.2220	0.0215	0.8589	2.9618
	6.9900	0.8614	0.2380	0.0230	0.8600	2.9658
	7.0000	0.8627	0.2471	0.0239	0.8613	2.9703
	7.0100	0.8641	0.2443	0.0236	0.8627	2.9751
	7.0200	0.8653	0.2341	0.0226	0.8639	2.9792
	7.0300	0.8664	0.2092	0.0202	0.8650	2.9831
	7.0400	0.8676	0.1946	0.0188	0.8663	2.9873
	7.0500	0.8689	0.1637	0.0158	0.8675	2.9917
	7.0600	0.8702	0.1651	0.0160	0.8689	2.9963
	7.0700	0.8714	0.1582	0.0153	0.8700	3.0003
	7.0800	0.8725	0.1577	0.0152	0.8711	3.0040
	7.0900	0.8737	0.1688	0.0163	0.8723	3.0082
	7.1000	0.8750	0.1484	0.0143	0.8736	3.0127
	7.1100	0.8763	0.1338	0.0129	0.8750	3.0173
	7.1200	0.8775	0.1734	0.0168	0.8762	3.0215
	7.1300	0.8787	0.1923	0.0186	0.8773	3.0254
	7.1400	0.8799	0.1939	0.0187	0.8785	3.0296
	7.1500	0.8812	0.2114	0.0204	0.8798	3.0341
	7.1600	0.8825	0.2411	0.0233	0.8812	3.0387
	7.1700	0.8837	0.2595	0.0251	0.8824	3.0429
	7.1800	0.8849	0.2656	0.0257	0.8835	3.0469
	7.1900	0.8860	0.2211	0.0214	0.8847	3.0509
	7.2000	0.8873	0.2071	0.0200	0.8860	3.0553
	7.2100	0.8887	0.1956	0.0189	0.8873	3.0599
	7.2200	0.8898	0.1901	0.0184	0.8885	3.0640
	7.2300	0.8909	0.2014	0.0195	0.8896	3.0677
	7.2400	0.8921	0.1892	0.0183	0.8907	3.0717
	7.2500	0.8934	0.1695	0.0164	0.8920	3.0762
	7.2600	0.8947	0.1581	0.0153	0.8934	3.0808
	7.2700	0.8959	0.1790	0.0173	0.8946	3.0850
	7.2800	0.8970	0.1921	0.0186	0.8957	3.0888
	7.2900	0.8982	0.2003	0.0194	0.8969	3.0929
	7.3000	0.8995	0.1750	0.0169	0.8982	3.0974
	7.3100	0.9009	0.1792	0.0173	0.8995	3.1020
	7.3200	0.9021	0.2009	0.0194	0.9008	3.1062
	7.3300	0.9033	0.2071	0.0200	0.9019	3.1103
	7.3400	0.9044	0.2041	0.0197	0.9031	3.1142
	7.3500	0.9057	0.1752	0.0169	0.9043	3.1185
	7.3600	0.9070	0.1769	0.0171	0.9056	3.1231
	7.3700	0.9082	0.2034	0.0197	0.9069	3.1274
	7.3800	0.9093	0.2483	0.0240	0.9080	3.1313
	7.3900	0.9105	0.2653	0.0256	0.9092	3.1354
	7.4000	0.9118	0.2664	0.0257	0.9105	3.1399
	7.4100	0.9132	0.2390	0.0231	0.9118	3.1445
	7.4200	0.9144	0.2260	0.0218	0.9131	3.1488
	7.4300	0.9156	0.2221	0.0215	0.9142	3.1527
	7.4400	0.9167	0.1819	0.0176	0.9154	3.1567
	7.4500	0.9180	0.1511	0.0146	0.9167	3.1611
	7.4600	0.9193	0.1580	0.0153	0.9180	3.1656
	7.4700	0.9205	0.1502	0.0145	0.9192	3.1699
	7.4800	0.9217	0.1531	0.0148	0.9204	3.1739
	7.4900	0.9228	0.1789	0.0173	0.9215	3.1778
	7.5000	0.9241	0.2243	0.0217	0.9227	3.1821
	7.5100	0.9254	0.2379	0.0230	0.9240	3.1866
	7.5200	0.9267	0.2445	0.0236	0.9253	3.1909
	7.5300	0.9279	0.2400	0.0232	0.9265	3.1951
	7.5400	0.9290	0.2366	0.0229	0.9277	3.1992
	7.5500	0.9303	0.2156	0.0208	0.9289	3.2034
	7.5600	0.9316	0.1987	0.0192	0.9303	3.2080
	7.5700	0.9329	0.2057	0.0199	0.9315	3.2123
	7.5800	0.9340	0.1938	0.0187	0.9326	3.2162
	7.5900	0.9351	0.2152	0.0208	0.9338	3.2201
	7.6000	0.9364	0.2474	0.0239	0.9350	3.2244
	7.6100	0.9377	0.2641	0.0255	0.9364	3.2291
	7.6200	0.9390	0.2502	0.0242	0.9376	3.2335
	7.6300	0.9401	0.2275	0.0220	0.9388	3.2373
	7.6400	0.9412	0.2123	0.0205	0.9399	3.2411
	7.6500	0.9425	0.1902	0.0184	0.9411	3.2454
	7.6600	0.9438	0.1873	0.0181	0.9425	3.2501
	7.6700	0.9451	0.1885	0.0182	0.9438	3.2546
	7.6800	0.9463	0.2039	0.0197	0.9449	3.2585
	7.6900	0.9474	0.2090	0.0202	0.9460	3.2623
	7.7000	0.9486	0.2249	0.0217	0.9473	3.2666
	7.7100	0.9499	0.1970	0.0190	0.9486	3.2712
	7.7200	0.9513	0.2112	0.0204	0.9499	3.2759
	7.7300	0.9525	0.2341	0.0226	0.9511	3.2800
	7.7400	0.9536	0.2381	0.0230	0.9523	3.2839
	7.7500	0.9548	0.2303	0.0223	0.9535	3.2880
	7.7600	0.9562	0.1901	0.0184	0.9548	3.2926
	7.7700	0.9575	0.1917	0.0185	0.9561	3.2972
	7.7800	0.9586	0.1959	0.0189	0.9573	3.3012
	7.7900	0.9597	0.2058	0.0199	0.9584	3.3049
	7.8000	0.9609	0.2179	0.0211	0.9596	3.3090
	7.8100	0.9622	0.2407	0.0233	0.9609	3.3136
	7.8200	0.9636	0.2391	0.0231	0.9623	3.3183
	7.8300	0.9648	0.2347	0.0227	0.9635	3.3225
	7.8400	0.9659	0.2289	0.0221	0.9646	3.3263
	7.8500	0.9671	0.2325	0.0225	0.9657	3.3302
	7.8600	0.9683	0.2201	0.0213	0.9670	3.3347
	7.8700	0.9697	0.2210	0.0214	0.9683	3.3393
	7.8800	0.9709	0.2419	0.0234	0.9695	3.3434
	7.8900	0.9720	0.2563	0.0248	0.9707	3.3474
	7.9000	0.9732	0.2709	0.0262	0.9719	3.3516
	7.9100	0.9745	0.2765	0.0267	0.9732	3.3561
	7.9200	0.9759	0.2711	0.0262	0.9746	3.3607
	7.9300	0.9771	0.2889	0.0279	0.9758	3.3650
	7.9400	0.9783	0.2905	0.0281	0.9769	3.3689
	7.9500	0.9795	0.2699	0.0261	0.9781	3.3730
	7.9600	0.9808	0.2295	0.0222	0.9794	3.3775
	7.9700	0.9821	0.2248	0.0217	0.9808	3.3821
	7.9800	0.9833	0.2047	0.0198	0.9820	3.3864
	7.9900	0.9845	0.2034	0.0197	0.9831	3.3903
	8.0000	0.9856	0.2109	0.0204	0.9843	3.3942
	8.0100	0.9869	0.2125	0.0205	0.9855	3.3986
	8.0200	0.9882	0.2143	0.0207	0.9869	3.4032
	8.0300	0.9894	0.2275	0.0220	0.9881	3.4074
	8.0400	0.9906	0.2497	0.0241	0.9892	3.4113
	8.0500	0.9917	0.2751	0.0266	0.9904	3.4153
	8.0600	0.9930	0.2705	0.0261	0.9917	3.4198
	8.0700	0.9944	0.2659	0.0257	0.9930	3.4244
	8.0800	0.9956	0.2687	0.0260	0.9943	3.4287
	8.0900	0.9967	0.2489	0.0241	0.9954	3.4327
	8.1000	0.9979	0.2033	0.0196	0.9966	3.4367
	8.1100	0.9991	0.2089	0.0202	0.9978	3.4409
	8.1200	1.0005	0.2203	0.0213	0.9991	3.4455
	8.1300	1.0018	0.1965	0.0190	1.0004	3.4499
	8.1400	1.0029	0.2084	0.0201	1.0016	3.4539
	8.1500	1.0041	0.2246	0.0217	1.0027	3.4578
	8.1600	1.0053	0.2312	0.0223	1.0039	3.4621
	8.1700	1.0066	0.2313	0.0224	1.0053	3.4667
	8.1800	1.0079	0.2202	0.0213	1.0066	3.4711
	8.1900	1.0091	0.2335	0.0226	1.0077	3.4752
	8.2000	1.0103	0.2443	0.0236	1.0089	3.4792
	8.2100	1.0115	0.2550	0.0246	1.0102	3.4836
	8.2200	1.0128	0.2632	0.0254	1.0115	3.4881
	8.2300	1.0141	0.2727	0.0264	1.0128	3.4926
	8.2400	1.0153	0.2759	0.0267	1.0139	3.4965
	8.2500	1.0163	0.2685	0.0260	1.0150	3.5002
	8.2600	1.0175	0.2760	0.0267	1.0162	3.5044
	8.2700	1.0189	0.2691	0.0260	1.0175	3.5089
	8.2800	1.0202	0.2648	0.0256	1.0189	3.5135
	8.2900	1.0214	0.2650	0.0256	1.0201	3.5177
	8.3000	1.0225	0.2593	0.0251	1.0212	3.5216
	8.3100	1.0237	0.2100	0.0203	1.0224	3.5257
	8.3200	1.0250	0.1875	0.0181	1.0237	3.5302
	8.3300	1.0263	0.2052	0.0198	1.0250	3.5347
	8.3400	1.0275	0.2322	0.0224	1.0262	3.5388
	8.3500	1.0287	0.2446	0.0236	1.0273	3.5427
	8.3600	1.0299	0.2791	0.0270	1.0285	3.5468
	8.3700	1.0311	0.2946	0.0285	1.0298	3.5513
	8.3800	1.0325	0.2587	0.0250	1.0312	3.5559
	8.3900	1.0337	0.2505	0.0242	1.0324	3.5601
	8.4000	1.0349	0.2505	0.0242	1.0335	3.5642
	8.4100	1.0361	0.2481	0.0240	1.0347	3.5682
	8.4200	1.0373	0.2499	0.0241	1.0360	3.5727
	8.4300	1.0387	0.2473	0.0239	1.0373	3.5773
	8.4400	1.0399	0.2331	0.0225	1.0385	3.5814
	8.4500	1.0410	0.2408	0.0233	1.0396	3.5852
	8.4600	1.0422	0.2368	0.0229	1.0408	3.5893
	8.4700	1.0434	0.2440	0.0236	1.0421	3.5936
	8.4800	1.0447	0.2656	0.0257	1.0434	3.5980
	8.4900	1.0459	0.2925	0.0283	1.0445	3.6021
	8.5000	1.0470	0.2516	0.0243	1.0456	3.6058
	8.5100	1.0482	0.2233	0.0216	1.0468	3.6100
	8.5200	1.0495	0.2315	0.0224	1.0481	3.6145
	8.5300	1.0508	0.2381	0.0230	1.0494	3.6190
	8.5400	1.0520	0.2448	0.0237	1.0507	3.6233
	8.5500	1.0532	0.2353	0.0227	1.0519	3.6274
	8.5600	1.0544	0.2354	0.0227	1.0531	3.6314
	8.5700	1.0556	0.2314	0.0224	1.0543	3.6358
	8.5800	1.0569	0.2195	0.0212	1.0556	3.6402
	8.5900	1.0582	0.2081	0.0201	1.0569	3.6446
	8.6000	1.0593	0.1921	0.0186	1.0580	3.6485
	8.6100	1.0605	0.1671	0.0161	1.0592	3.6525
	8.6200	1.0617	0.1632	0.0158	1.0604	3.6568
	8.6300	1.0631	0.1732	0.0167	1.0617	3.6614
	8.6400	1.0644	0.1912	0.0185	1.0631	3.6660
	8.6500	1.0656	0.2376	0.0230	1.0643	3.6701
	8.6600	1.0667	0.2811	0.0272	1.0654	3.6740
	8.6700	1.0680	0.3083	0.0298	1.0666	3.6782
	8.6800	1.0692	0.2902	0.0280	1.0679	3.6827
	8.6900	1.0705	0.2679	0.0259	1.0692	3.6871
	8.7000	1.0717	0.2312	0.0223	1.0704	3.6912
	8.7100	1.0729	0.2124	0.0205	1.0715	3.6952
	8.7200	1.0741	0.2108	0.0204	1.0728	3.6994
	8.7300	1.0754	0.1861	0.0180	1.0741	3.7039
	8.7400	1.0767	0.1793	0.0173	1.0754	3.7084
	8.7500	1.0779	0.1973	0.0191	1.0766	3.7126
	8.7600	1.0791	0.2538	0.0245	1.0778	3.7167
	8.7700	1.0803	0.2873	0.0278	1.0790	3.7208
	8.7800	1.0816	0.3019	0.0292	1.0802	3.7251
	8.7900	1.0829	0.3007	0.0291	1.0815	3.7296
	8.8000	1.0840	0.2883	0.0279	1.0826	3.7334
	8.8100	1.0851	0.2566	0.0248	1.0837	3.7373
	8.8200	1.0863	0.2375	0.0229	1.0850	3.7415
	8.8300	1.0877	0.2207	0.0213	1.0863	3.7462
	8.8400	1.0890	0.2094	0.0202	1.0877	3.7509
	8.8500	1.0902	0.2341	0.0226	1.0889	3.7551
	8.8600	1.0914	0.2808	0.0271	1.0901	3.7591
	8.8700	1.0926	0.3186	0.0308	1.0913	3.7633
	8.8800	1.0939	0.3109	0.0301	1.0926	3.7677
	8.8900	1.0952	0.2746	0.0265	1.0939	3.7722
	8.9000	1.0964	0.2069	0.0200	1.0951	3.7764
	8.9100	1.0976	0.1957	0.0189	1.0962	3.7803
	8.9200	1.0987	0.2064	0.0199	1.0974	3.7843
	8.9300	1.1000	0.2135	0.0206	1.0986	3.7886
	8.9400	1.1013	0.2070	0.0200	1.0999	3.7930
	8.9500	1.1025	0.2067	0.0200	1.1011	3.7973
	8.9600	1.1037	0.2158	0.0209	1.1024	3.8015
	8.9700	1.1049	0.2101	0.0203	1.1036	3.8058
	8.9800	1.1062	0.2090	0.0202	1.1049	3.8102
	8.9900	1.1075	0.1967	0.0190	1.1062	3.8147
	9.0000	1.1088	0.2065	0.0200	1.1074	3.8189
	9.0100	1.1098	0.2511	0.0243	1.1085	3.8226
	9.0200	1.1110	0.2458	0.0238	1.1097	3.8266
	9.0300	1.1123	0.2267	0.0219	1.1109	3.8310
	9.0400	1.1135	0.2001	0.0193	1.1122	3.8354
	9.0500	1.1147	0.2099	0.0203	1.1134	3.8395
	9.0600	1.1158	0.2151	0.0208	1.1145	3.8433
	9.0700	1.1170	0.2250	0.0217	1.1156	3.8472
	9.0800	1.1182	0.2394	0.0231	1.1169	3.8515
	9.0900	1.1196	0.2489	0.0241	1.1182	3.8561
	9.1000	1.1208	0.2562	0.0248	1.1195	3.8605
	9.1100	1.1220	0.2707	0.0262	1.1207	3.8646
	9.1200	1.1231	0.2736	0.0264	1.1218	3.8685
	9.1300	1.1244	0.2601	0.0251	1.1230	3.8728
	9.1400	1.1257	0.2200	0.0213	1.1244	3.8773
	9.1500	1.1270	0.2071	0.0200	1.1257	3.8818
	9.1600	1.1282	0.2127	0.0206	1.1268	3.8859
	9.1700	1.1294	0.2174	0.0210	1.1280	3.8900
	9.1800	1.1306	0.2092	0.0202	1.1293	3.8943
	9.1900	1.1319	0.2116	0.0204	1.1306	3.8989
	9.2000	1.1332	0.2075	0.0201	1.1319	3.9033
	9.2100	1.1344	0.2383	0.0230	1.1330	3.9073
	9.2200	1.1355	0.2431	0.0235	1.1342	3.9113
	9.2300	1.1368	0.2453	0.0237	1.1354	3.9155
	9.2400	1.1381	0.2573	0.0249	1.1367	3.9200
	9.2500	1.1394	0.2873	0.0278	1.1380	3.9245
	9.2600	1.1406	0.3231	0.0312	1.1392	3.9286
	9.2700	1.1417	0.3269	0.0316	1.1404	3.9326
	9.2800	1.1429	0.2948	0.0285	1.1416	3.9366
	9.2900	1.1442	0.2522	0.0244	1.1429	3.9412
	9.3000	1.1456	0.2562	0.0248	1.1442	3.9458
	9.3100	1.1468	0.2620	0.0253	1.1455	3.9502
	9.3200	1.1480	0.2529	0.0244	1.1466	3.9542
	9.3300	1.1492	0.2619	0.0253	1.1478	3.9583
	9.3400	1.1504	0.2470	0.0239	1.1491	3.9626
	9.3500	1.1518	0.2146	0.0207	1.1504	3.9672
	9.3600	1.1530	0.1941	0.0188	1.1516	3.9714
	9.3700	1.1542	0.2136	0.0206	1.1528	3.9755
	9.3800	1.1554	0.2374	0.0229	1.1540	3.9797
	9.3900	1.1567	0.2554	0.0247	1.1553	3.9841
	9.4000	1.1580	0.2434	0.0235	1.1566	3.9886
	9.4100	1.1592	0.2468	0.0239	1.1579	3.9930
	9.4200	1.1604	0.2484	0.0240	1.1590	3.9969
	9.4300	1.1616	0.2591	0.0250	1.1602	4.0010
	9.4400	1.1628	0.2905	0.0281	1.1615	4.0053
	9.4500	1.1641	0.2856	0.0276	1.1627	4.0097
	9.4600	1.1653	0.2709	0.0262	1.1639	4.0139
	9.4700	1.1665	0.2607	0.0252	1.1652	4.0180
	9.4800	1.1677	0.2554	0.0247	1.1663	4.0221
	9.4900	1.1689	0.2464	0.0238	1.1676	4.0264
	9.5000	1.1702	0.2588	0.0250	1.1689	4.0309
	9.5100	1.1715	0.2696	0.0261	1.1702	4.0353
	9.5200	1.1727	0.2454	0.0237	1.1714	4.0394
	9.5300	1.1739	0.2251	0.0218	1.1726	4.0436
	9.5400	1.1751	0.2328	0.0225	1.1738	4.0478
	9.5500	1.1764	0.2643	0.0255	1.1750	4.0521
	9.5600	1.1776	0.2612	0.0252	1.1763	4.0564
	9.5700	1.1788	0.2620	0.0253	1.1775	4.0605
	9.5800	1.1800	0.2829	0.0273	1.1786	4.0645
	9.5900	1.1812	0.2970	0.0287	1.1799	4.0687
	9.6000	1.1825	0.3102	0.0300	1.1812	4.0733
	9.6100	1.1838	0.3071	0.0297	1.1825	4.0778
	9.6200	1.1851	0.3143	0.0304	1.1837	4.0820
	9.6300	1.1862	0.2789	0.0270	1.1849	4.0860
	9.6400	1.1874	0.2613	0.0253	1.1861	4.0901
	9.6500	1.1887	0.2783	0.0269	1.1874	4.0946
	9.6600	1.1899	0.3142	0.0304	1.1886	4.0989
	9.6700	1.1912	0.3182	0.0308	1.1898	4.1031
	9.6800	1.1923	0.3122	0.0302	1.1910	4.1072
	9.6900	1.1936	0.3235	0.0313	1.1922	4.1114
	9.7000	1.1949	0.2997	0.0290	1.1936	4.1160
	9.7100	1.1962	0.2570	0.0248	1.1949	4.1205
	9.7200	1.1973	0.2614	0.0253	1.1960	4.1244
	9.7300	1.1985	0.2719	0.0263	1.1971	4.1283
	9.7400	1.1997	0.2911	0.0281	1.1984	4.1326
	9.7500	1.2011	0.2748	0.0266	1.1997	4.1373
	9.7600	1.2024	0.2666	0.0258	1.2011	4.1420
	9.7700	1.2036	0.2676	0.0259	1.2023	4.1460
	9.7800	1.2047	0.2495	0.0241	1.2034	4.1499
	9.7900	1.2059	0.2539	0.0245	1.2046	4.1539
	9.8000	1.2072	0.2770	0.0268	1.2058	4.1583
	9.8100	1.2085	0.2807	0.0271	1.2071	4.1628
	9.8200	1.2097	0.3110	0.0301	1.2084	4.1670
	9.8300	1.2108	0.3219	0.0311	1.2095	4.1710
	9.8400	1.2120	0.3029	0.0293	1.2107	4.1750
	9.8500	1.2133	0.2832	0.0274	1.2120	4.1794
	9.8600	1.2146	0.2784	0.0269	1.2133	4.1839
	9.8700	1.2159	0.2953	0.0285	1.2145	4.1883
	9.8800	1.2171	0.2870	0.0277	1.2157	4.1925
	9.8900	1.2183	0.2693	0.0260	1.2169	4.1965
	9.9000	1.2195	0.2417	0.0234	1.2181	4.2008
	9.9100	1.2208	0.2287	0.0221	1.2194	4.2052
	9.9200	1.2220	0.2555	0.0247	1.2206	4.2094
	9.9300	1.2231	0.2664	0.0257	1.2218	4.2134
	9.9400	1.2244	0.2509	0.0243	1.2230	4.2176
	9.9500	1.2256	0.2313	0.0224	1.2243	4.2219
	9.9600	1.2269	0.2147	0.0208	1.2256	4.2264
	9.9700	1.2282	0.2287	0.0221	1.2269	4.2308
	9.9800	1.2294	0.2498	0.0241	1.2281	4.2349
	9.9900	1.2305	0.2361	0.0228	1.2292	4.2389
	10.0000	1.2317	0.2045	0.0198	1.2304	4.2430
	10.0100	1.2331	0.2191	0.0212	1.2317	4.2476
	10.0200	1.2343	0.2567	0.0248	1.2330	4.2519
	10.0300	1.2355	0.2664	0.0257	1.2341	4.2558
	10.0400	1.2366	0.2769	0.0268	1.2353	4.2599
	10.0500	1.2379	0.2664	0.0257	1.2366	4.2643
	10.0600	1.2392	0.2548	0.0246	1.2379	4.2689
	10.0700	1.2405	0.2496	0.0241	1.2392	4.2733
	10.0800	1.2417	0.2236	0.0216	1.2404	4.2775
	10.0900	1.2429	0.2253	0.0218	1.2416	4.2816
	10.1000	1.2442	0.2260	0.0218	1.2428	4.2859
	10.1100	1.2455	0.2416	0.0234	1.2441	4.2904
	10.1200	1.2468	0.2617	0.0253	1.2454	4.2948
	10.1300	1.2480	0.2841	0.0275	1.2466	4.2990
	10.1400	1.2491	0.2963	0.0286	1.2478	4.3030
	10.1500	1.2503	0.2783	0.0269	1.2490	4.3072
	10.1600	1.2516	0.2548	0.0246	1.2502	4.3115
	10.1700	1.2528	0.2541	0.0246	1.2515	4.3157
	10.1800	1.2540	0.2460	0.0238	1.2527	4.3199
	10.1900	1.2552	0.2562	0.0248	1.2539	4.3240
	10.2000	1.2565	0.2745	0.0265	1.2551	4.3282
	10.2100	1.2577	0.2759	0.0267	1.2564	4.3326
	10.2200	1.2590	0.2778	0.0269	1.2577	4.3370
	10.2300	1.2602	0.2580	0.0249	1.2589	4.3412
	10.2400	1.2614	0.2578	0.0249	1.2601	4.3454
	10.2500	1.2626	0.2616	0.0253	1.2613	4.3496
	10.2600	1.2639	0.2559	0.0247	1.2626	4.3539
	10.2700	1.2652	0.2625	0.0254	1.2638	4.3584
	10.2800	1.2664	0.2905	0.0281	1.2650	4.3624
	10.2900	1.2675	0.2992	0.0289	1.2662	4.3664
	10.3000	1.2688	0.3020	0.0292	1.2674	4.3707
	10.3100	1.2700	0.3181	0.0307	1.2687	4.3751
	10.3200	1.2714	0.3193	0.0309	1.2700	4.3797
	10.3300	1.2726	0.3166	0.0306	1.2713	4.3841
	10.3400	1.2738	0.3157	0.0305	1.2724	4.3879
	10.3500	1.2749	0.3226	0.0312	1.2736	4.3919
	10.3600	1.2762	0.3176	0.0307	1.2748	4.3962
	10.3700	1.2775	0.2936	0.0284	1.2761	4.4007
	10.3800	1.2787	0.2978	0.0288	1.2773	4.4048
	10.3900	1.2798	0.3101	0.0300	1.2785	4.4089
	10.4000	1.2810	0.3197	0.0309	1.2797	4.4130
	10.4100	1.2823	0.3356	0.0324	1.2809	4.4173
	10.4200	1.2836	0.3276	0.0317	1.2823	4.4219
	10.4300	1.2848	0.2929	0.0283	1.2835	4.4261
	10.4400	1.2860	0.2733	0.0264	1.2846	4.4300
	10.4500	1.2871	0.2757	0.0266	1.2858	4.4340
	10.4600	1.2884	0.2780	0.0269	1.2871	4.4385
	10.4700	1.2898	0.3205	0.0310	1.2884	4.4432
	10.4800	1.2911	0.3519	0.0340	1.2897	4.4477
	10.4900	1.2922	0.3764	0.0364	1.2909	4.4515
	10.5000	1.2934	0.3482	0.0337	1.2920	4.4555
	10.5100	1.2946	0.3163	0.0306	1.2933	4.4598
	10.5200	1.2959	0.3088	0.0298	1.2945	4.4642
	10.5300	1.2971	0.2800	0.0271	1.2958	4.4686
	10.5400	1.2983	0.2714	0.0262	1.2970	4.4727
	10.5500	1.2995	0.2628	0.0254	1.2982	4.4767
	10.5600	1.3007	0.2496	0.0241	1.2994	4.4810
	10.5700	1.3021	0.2434	0.0235	1.3007	4.4856
	10.5800	1.3034	0.2926	0.0283	1.3020	4.4900
	10.5900	1.3045	0.3154	0.0305	1.3032	4.4941
	10.6000	1.3057	0.3083	0.0298	1.3044	4.4981
	10.6100	1.3070	0.2559	0.0247	1.3056	4.5024
	10.6200	1.3083	0.2222	0.0215	1.3069	4.5069
	10.6300	1.3096	0.2048	0.0198	1.3082	4.5114
	10.6400	1.3107	0.2206	0.0213	1.3094	4.5154
	10.6500	1.3119	0.2408	0.0233	1.3106	4.5195
	10.6600	1.3131	0.2630	0.0254	1.3118	4.5236
	10.6700	1.3144	0.2743	0.0265	1.3130	4.5280
	10.6800	1.3157	0.2934	0.0284	1.3143	4.5324
	10.6900	1.3169	0.2666	0.0258	1.3156	4.5367
	10.7000	1.3181	0.2114	0.0204	1.3167	4.5407
	10.7100	1.3193	0.1842	0.0178	1.3179	4.5449
	10.7200	1.3206	0.1965	0.0190	1.3192	4.5493
	10.7300	1.3219	0.2130	0.0206	1.3205	4.5538
	10.7400	1.3231	0.2283	0.0221	1.3217	4.5580
	10.7500	1.3243	0.2502	0.0242	1.3229	4.5621
	10.7600	1.3255	0.2659	0.0257	1.3242	4.5663
	10.7700	1.3268	0.2527	0.0244	1.3254	4.5707
	10.7800	1.3280	0.2632	0.0254	1.3267	4.5750
	10.7900	1.3292	0.2842	0.0275	1.3278	4.5790
	10.8000	1.3304	0.2918	0.0282	1.3290	4.5832
	10.8100	1.3316	0.2979	0.0288	1.3303	4.5875
	10.8200	1.3329	0.2785	0.0269	1.3316	4.5919
	10.8300	1.3342	0.2603	0.0252	1.3328	4.5962
	10.8400	1.3354	0.2570	0.0248	1.3340	4.6004
	10.8500	1.3366	0.2466	0.0238	1.3352	4.6045
	10.8600	1.3378	0.2325	0.0225	1.3365	4.6089
	10.8700	1.3391	0.2366	0.0229	1.3378	4.6133
	10.8800	1.3403	0.2590	0.0250	1.3390	4.6175
	10.8900	1.3415	0.2639	0.0255	1.3402	4.6217
	10.9000	1.3427	0.3042	0.0294	1.3414	4.6258
	10.9100	1.3440	0.3204	0.0310	1.3426	4.6300
	10.9200	1.3453	0.2980	0.0288	1.3439	4.6345
	10.9300	1.3466	0.2928	0.0283	1.3452	4.6391
	10.9400	1.3478	0.2962	0.0286	1.3464	4.6431
	10.9500	1.3489	0.3110	0.0301	1.3475	4.6470
	10.9600	1.3501	0.3226	0.0312	1.3487	4.6510
	10.9700	1.3513	0.3316	0.0320	1.3500	4.6554
	10.9800	1.3526	0.3169	0.0306	1.3513	4.6598
	10.9900	1.3539	0.2961	0.0286	1.3525	4.6642
	11.0000	1.3550	0.3235	0.0313	1.3537	4.6682
	11.0100	1.3562	0.3374	0.0326	1.3548	4.6721
	11.0200	1.3574	0.3357	0.0324	1.3561	4.6764
	11.0300	1.3587	0.3265	0.0316	1.3574	4.6810
	11.0400	1.3600	0.3063	0.0296	1.3587	4.6854
	11.0500	1.3612	0.2971	0.0287	1.3598	4.6894
	11.0600	1.3624	0.2959	0.0286	1.3610	4.6935
	11.0700	1.3636	0.2915	0.0282	1.3623	4.6977
	11.0800	1.3649	0.3230	0.0312	1.3636	4.7023
	11.0900	1.3662	0.3298	0.0319	1.3649	4.7067
	11.1000	1.3674	0.3327	0.0322	1.3661	4.7108
	11.1100	1.3686	0.3307	0.0320	1.3672	4.7148
	11.1200	1.3698	0.3164	0.0306	1.3685	4.7192
	11.1300	1.3711	0.3383	0.0327	1.3698	4.7237
	11.1400	1.3724	0.3350	0.0324	1.3711	4.7281
	11.1500	1.3736	0.3201	0.0309	1.3723	4.7322
	11.1600	1.3748	0.3161	0.0306	1.3735	4.7365
	11.1700	1.3761	0.3020	0.0292	1.3747	4.7407
	11.1800	1.3773	0.2827	0.0273	1.3760	4.7451
	11.1900	1.3786	0.2737	0.0265	1.3772	4.7494
	11.2000	1.3798	0.2831	0.0274	1.3784	4.7534
	11.2100	1.3810	0.2854	0.0276	1.3796	4.7576
	11.2200	1.3822	0.2807	0.0271	1.3809	4.7620
	11.2300	1.3835	0.2867	0.0277	1.3822	4.7663
	11.2400	1.3847	0.3230	0.0312	1.3833	4.7705
	11.2500	1.3859	0.3130	0.0302	1.3845	4.7746
	11.2600	1.3871	0.3345	0.0323	1.3857	4.7786
	11.2700	1.3883	0.3317	0.0321	1.3870	4.7829
	11.2800	1.3896	0.3311	0.0320	1.3883	4.7875
	11.2900	1.3910	0.3429	0.0331	1.3896	4.7921
	11.3000	1.3922	0.3631	0.0351	1.3909	4.7964
	11.3100	1.3934	0.3596	0.0348	1.3920	4.8004
	11.3200	1.3945	0.3555	0.0344	1.3932	4.8044
	11.3300	1.3958	0.3340	0.0323	1.3944	4.8087
	11.3400	1.3971	0.3121	0.0302	1.3957	4.8132
	11.3500	1.3983	0.2953	0.0285	1.3970	4.8174
	11.3600	1.3994	0.2862	0.0277	1.3981	4.8214
	11.3700	1.4006	0.3038	0.0294	1.3993	4.8254
	11.3800	1.4019	0.3334	0.0322	1.4005	4.8298
	11.3900	1.4032	0.3481	0.0336	1.4019	4.8343
	11.4000	1.4044	0.3308	0.0320	1.4031	4.8385
	11.4100	1.4056	0.3210	0.0310	1.4043	4.8426
	11.4200	1.4068	0.3164	0.0306	1.4055	4.8467
	11.4300	1.4080	0.3165	0.0306	1.4067	4.8510
	11.4400	1.4093	0.3218	0.0311	1.4080	4.8554
	11.4500	1.4106	0.3140	0.0303	1.4092	4.8596
	11.4600	1.4117	0.3187	0.0308	1.4104	4.8637
	11.4700	1.4129	0.3180	0.0307	1.4116	4.8678
	11.4800	1.4142	0.3326	0.0321	1.4128	4.8721
	11.4900	1.4155	0.3608	0.0349	1.4142	4.8767
	11.5000	1.4167	0.3672	0.0355	1.4154	4.8809
	11.5100	1.4179	0.3762	0.0364	1.4166	4.8850
	11.5200	1.4191	0.4024	0.0389	1.4178	4.8892
	11.5300	1.4204	0.4047	0.0391	1.4191	4.8937
	11.5400	1.4217	0.3769	0.0364	1.4204	4.8981
	11.5500	1.4230	0.3458	0.0334	1.4216	4.9025
	11.5600	1.4242	0.3297	0.0319	1.4228	4.9066
	11.5700	1.4254	0.3131	0.0303	1.4240	4.9108
	11.5800	1.4266	0.3106	0.0300	1.4253	4.9150
	11.5900	1.4278	0.3163	0.0306	1.4265	4.9192
	11.6000	1.4291	0.3211	0.0310	1.4277	4.9235
	11.6100	1.4302	0.3260	0.0315	1.4289	4.9276
	11.6200	1.4315	0.2975	0.0288	1.4301	4.9318
	11.6300	1.4327	0.2818	0.0272	1.4314	4.9361
	11.6400	1.4340	0.2913	0.0282	1.4327	4.9407
	11.6500	1.4353	0.3266	0.0316	1.4340	4.9451
	11.6600	1.4365	0.3384	0.0327	1.4352	4.9493
	11.6700	1.4377	0.3160	0.0305	1.4364	4.9533
	11.6800	1.4389	0.2943	0.0284	1.4376	4.9575
	11.6900	1.4402	0.2743	0.0265	1.4388	4.9618
	11.7000	1.4415	0.2550	0.0246	1.4401	4.9662
	11.7100	1.4426	0.2564	0.0248	1.4413	4.9703
	11.7200	1.4438	0.2655	0.0257	1.4425	4.9743
	11.7300	1.4450	0.2884	0.0279	1.4437	4.9785
	11.7400	1.4464	0.2817	0.0272	1.4450	4.9831
	11.7500	1.4477	0.2855	0.0276	1.4463	4.9877
	11.7600	1.4489	0.3165	0.0306	1.4476	4.9919
	11.7700	1.4501	0.3309	0.0320	1.4487	4.9959
	11.7800	1.4513	0.3184	0.0308	1.4499	5.0000
	11.7900	1.4525	0.2990	0.0289	1.4512	5.0044
	11.8000	1.4538	0.3067	0.0296	1.4525	5.0089
	11.8100	1.4551	0.3292	0.0318	1.4538	5.0132
	11.8200	1.4562	0.3498	0.0338	1.4549	5.0172
	11.8300	1.4575	0.3547	0.0343	1.4561	5.0214
	11.8400	1.4587	0.3550	0.0343	1.4574	5.0258
	11.8500	1.4599	0.3773	0.0365	1.4586	5.0300
	11.8600	1.4611	0.3665	0.0354	1.4598	5.0341
	11.8700	1.4624	0.3303	0.0319	1.4610	5.0383
	11.8800	1.4636	0.2952	0.0285	1.4622	5.0424
	11.8900	1.4648	0.2892	0.0280	1.4634	5.0466
	11.9000	1.4660	0.3035	0.0293	1.4647	5.0510
	11.9100	1.4673	0.3227	0.0312	1.4660	5.0554
	11.9200	1.4685	0.3455	0.0334	1.4672	5.0595
	11.9300	1.4697	0.3596	0.0348	1.4683	5.0635
	11.9400	1.4709	0.3594	0.0347	1.4696	5.0678
	11.9500	1.4722	0.3571	0.0345	1.4708	5.0722
	11.9600	1.4735	0.3539	0.0342	1.4721	5.0766
	11.9700	1.4747	0.3470	0.0335	1.4733	5.0808
	11.9800	1.4759	0.3414	0.0330	1.4746	5.0851
	11.9900	1.4772	0.3329	0.0322	1.4758	5.0894
	12.0000	1.4784	0.3368	0.0326	1.4771	5.0937
	12.0100	1.4796	0.3187	0.0308	1.4783	5.0979
	12.0200	1.4808	0.3189	0.0308	1.4795	5.1021
	12.0300	1.4820	0.3237	0.0313	1.4807	5.1062
	12.0400	1.4833	0.3458	0.0334	1.4820	5.1106
	12.0500	1.4846	0.3415	0.0330	1.4833	5.1150
	12.0600	1.4858	0.3262	0.0315	1.4845	5.1192
	12.0700	1.4871	0.3461	0.0334	1.4857	5.1235
	12.0800	1.4883	0.3629	0.0351	1.4869	5.1277
	12.0900	1.4895	0.3438	0.0332	1.4882	5.1320
	12.1000	1.4908	0.3298	0.0319	1.4894	5.1363
	12.1100	1.4920	0.3243	0.0313	1.4907	5.1405
	12.1200	1.4931	0.2999	0.0290	1.4918	5.1444
	12.1300	1.4943	0.2677	0.0259	1.4930	5.1485
	12.1400	1.4955	0.2502	0.0242	1.4942	5.1527
	12.1500	1.4968	0.2478	0.0239	1.4955	5.1572
	12.1600	1.4981	0.2495	0.0241	1.4967	5.1615
	12.1700	1.4993	0.2499	0.0242	1.4980	5.1658
	12.1800	1.5006	0.2727	0.0264	1.4992	5.1701
	12.1900	1.5018	0.3092	0.0299	1.5005	5.1745
	12.2000	1.5031	0.3355	0.0324	1.5018	5.1789
	12.2100	1.5044	0.3448	0.0333	1.5030	5.1832
	12.2200	1.5056	0.3398	0.0328	1.5043	5.1875
	12.2300	1.5068	0.3060	0.0296	1.5055	5.1916
	12.2400	1.5080	0.3146	0.0304	1.5067	5.1957
	12.2500	1.5092	0.3477	0.0336	1.5079	5.1999
	12.2600	1.5105	0.3629	0.0351	1.5092	5.2044
	12.2700	1.5118	0.3381	0.0327	1.5104	5.2087
	12.2800	1.5130	0.3212	0.0310	1.5116	5.2129
	12.2900	1.5142	0.2952	0.0285	1.5129	5.2171
	12.3000	1.5155	0.2570	0.0248	1.5142	5.2216
	12.3100	1.5168	0.2524	0.0244	1.5154	5.2259
	12.3200	1.5180	0.2438	0.0236	1.5166	5.2301
	12.3300	1.5192	0.2759	0.0267	1.5178	5.2341
	12.3400	1.5203	0.3300	0.0319	1.5190	5.2381
	12.3500	1.5215	0.3762	0.0364	1.5202	5.2423
	12.3600	1.5228	0.4136	0.0400	1.5214	5.2466
	12.3700	1.5240	0.4219	0.0408	1.5227	5.2510
	12.3800	1.5253	0.4062	0.0393	1.5239	5.2552
	12.3900	1.5265	0.3825	0.0370	1.5251	5.2595
	12.4000	1.5277	0.3491	0.0337	1.5264	5.2637
	12.4100	1.5290	0.3290	0.0318	1.5276	5.2680
	12.4200	1.5302	0.3268	0.0316	1.5288	5.2722
	12.4300	1.5314	0.3050	0.0295	1.5300	5.2763
	12.4400	1.5326	0.3202	0.0309	1.5312	5.2804
	12.4500	1.5338	0.3343	0.0323	1.5325	5.2847
	12.4600	1.5351	0.3404	0.0329	1.5338	5.2891
	12.4700	1.5364	0.3283	0.0317	1.5350	5.2936
	12.4800	1.5376	0.3247	0.0314	1.5362	5.2977
	12.4900	1.5387	0.3417	0.0330	1.5374	5.3016
	12.5000	1.5399	0.3442	0.0333	1.5386	5.3058
	12.5100	1.5412	0.3358	0.0325	1.5399	5.3103
	12.5200	1.5426	0.3360	0.0325	1.5412	5.3150
	12.5300	1.5438	0.3241	0.0313	1.5425	5.3192
	12.5400	1.5450	0.3126	0.0302	1.5436	5.3232
	12.5500	1.5461	0.3099	0.0300	1.5448	5.3272
	12.5600	1.5474	0.3272	0.0316	1.5460	5.3315
	12.5700	1.5487	0.3286	0.0318	1.5473	5.3359
	12.5800	1.5499	0.3446	0.0333	1.5485	5.3401
	12.5900	1.5510	0.3336	0.0322	1.5497	5.3441
	12.6000	1.5523	0.3222	0.0311	1.5509	5.3484
	12.6100	1.5535	0.2991	0.0289	1.5522	5.3527
	12.6200	1.5548	0.2921	0.0282	1.5535	5.3571
	12.6300	1.5561	0.2879	0.0278	1.5547	5.3614
	12.6400	1.5573	0.3151	0.0304	1.5559	5.3656
	12.6500	1.5585	0.3243	0.0313	1.5571	5.3697
	12.6600	1.5597	0.3273	0.0316	1.5584	5.3741
	12.6700	1.5610	0.3593	0.0347	1.5597	5.3786
	12.6800	1.5623	0.3898	0.0377	1.5609	5.3829
	12.6900	1.5634	0.3757	0.0363	1.5621	5.3869
	12.7000	1.5646	0.3599	0.0348	1.5633	5.3910
	12.7100	1.5659	0.3281	0.0317	1.5646	5.3954
	12.7200	1.5672	0.2875	0.0278	1.5658	5.3997
	12.7300	1.5684	0.2850	0.0275	1.5670	5.4039
	12.7400	1.5696	0.3148	0.0304	1.5682	5.4080
	12.7500	1.5708	0.3144	0.0304	1.5695	5.4123
	12.7600	1.5721	0.3048	0.0295	1.5707	5.4166
	12.7700	1.5733	0.3400	0.0329	1.5720	5.4209
	12.7800	1.5745	0.3561	0.0344	1.5732	5.4251
	12.7900	1.5757	0.3674	0.0355	1.5744	5.4293
	12.8000	1.5769	0.3725	0.0360	1.5756	5.4334
	12.8100	1.5782	0.3725	0.0360	1.5768	5.4377
	12.8200	1.5795	0.3692	0.0357	1.5782	5.4423
	12.8300	1.5808	0.3333	0.0322	1.5795	5.4468
	12.8400	1.5820	0.3142	0.0304	1.5807	5.4510
	12.8500	1.5832	0.3194	0.0309	1.5819	5.4550
	12.8600	1.5844	0.3203	0.0310	1.5831	5.4592
	12.8700	1.5857	0.3301	0.0319	1.5843	5.4636
	12.8800	1.5869	0.3519	0.0340	1.5856	5.4678
	12.8900	1.5881	0.3661	0.0354	1.5867	5.4718
	12.9000	1.5893	0.3808	0.0368	1.5880	5.4761
	12.9100	1.5906	0.3732	0.0361	1.5893	5.4805
	12.9200	1.5919	0.3502	0.0338	1.5906	5.4851
	12.9300	1.5931	0.3499	0.0338	1.5918	5.4893
	12.9400	1.5943	0.3474	0.0336	1.5930	5.4935
	12.9500	1.5955	0.3652	0.0353	1.5942	5.4976
	12.9600	1.5968	0.3856	0.0373	1.5955	5.5019
	12.9700	1.5981	0.3764	0.0364	1.5967	5.5063
	12.9800	1.5993	0.3506	0.0339	1.5980	5.5106
	12.9900	1.6005	0.3413	0.0330	1.5992	5.5148
	13.0000	1.6017	0.3208	0.0310	1.6004	5.5188
	13.0100	1.6029	0.3036	0.0293	1.6016	5.5230
	13.0200	1.6042	0.3094	0.0299	1.6028	5.5273
	13.0300	1.6054	0.3118	0.0301	1.6041	5.5317
	13.0400	1.6067	0.3221	0.0311	1.6053	5.5359
	13.0500	1.6079	0.3586	0.0347	1.6066	5.5402
	13.0600	1.6092	0.4121	0.0398	1.6078	5.5446
	13.0700	1.6104	0.4454	0.0430	1.6091	5.5489
	13.0800	1.6117	0.4590	0.0444	1.6103	5.5532
	13.0900	1.6129	0.4335	0.0419	1.6116	5.5574
	13.1000	1.6141	0.3961	0.0383	1.6127	5.5615
	13.1100	1.6153	0.3842	0.0371	1.6140	5.5657
	13.1200	1.6165	0.3901	0.0377	1.6152	5.5699
	13.1300	1.6177	0.3812	0.0368	1.6164	5.5741
	13.1400	1.6190	0.3945	0.0381	1.6176	5.5784
	13.1500	1.6202	0.3714	0.0359	1.6189	5.5827
	13.1600	1.6215	0.3715	0.0359	1.6201	5.5870
	13.1700	1.6227	0.3554	0.0343	1.6214	5.5912
	13.1800	1.6240	0.3303	0.0319	1.6226	5.5956
	13.1900	1.6252	0.3132	0.0303	1.6239	5.5999
	13.2000	1.6265	0.3173	0.0307	1.6251	5.6042
	13.2100	1.6277	0.3370	0.0326	1.6263	5.6084
	13.2200	1.6289	0.3426	0.0331	1.6275	5.6126
	13.2300	1.6301	0.3402	0.0329	1.6288	5.6168
	13.2400	1.6313	0.3433	0.0332	1.6300	5.6211
	13.2500	1.6326	0.3554	0.0343	1.6312	5.6252
	13.2600	1.6338	0.3558	0.0344	1.6325	5.6296
	13.2700	1.6351	0.3557	0.0344	1.6337	5.6339
	13.2800	1.6363	0.3529	0.0341	1.6350	5.6381
	13.2900	1.6375	0.3601	0.0348	1.6362	5.6424
	13.3000	1.6388	0.3364	0.0325	1.6375	5.6468
	13.3100	1.6400	0.3219	0.0311	1.6387	5.6509
	13.3200	1.6412	0.3105	0.0300	1.6399	5.6551
	13.3300	1.6425	0.3043	0.0294	1.6411	5.6593
	13.3400	1.6437	0.3008	0.0291	1.6423	5.6635
	13.3500	1.6449	0.3342	0.0323	1.6435	5.6677
	13.3600	1.6461	0.3459	0.0334	1.6447	5.6718
	13.3700	1.6473	0.3447	0.0333	1.6460	5.6762
	13.3800	1.6486	0.3333	0.0322	1.6473	5.6805
	13.3900	1.6498	0.3200	0.0309	1.6485	5.6847
	13.4000	1.6510	0.3386	0.0327	1.6497	5.6890
	13.4100	1.6523	0.3374	0.0326	1.6510	5.6934
	13.4200	1.6535	0.3658	0.0354	1.6522	5.6976
	13.4300	1.6547	0.4066	0.0393	1.6534	5.7017
	13.4400	1.6559	0.4274	0.0413	1.6546	5.7058
	13.4500	1.6571	0.4351	0.0420	1.6558	5.7100
	13.4600	1.6584	0.4135	0.0400	1.6571	5.7143
	13.4700	1.6597	0.4205	0.0406	1.6583	5.7187
	13.4800	1.6609	0.4198	0.0406	1.6596	5.7231
	13.4900	1.6622	0.3980	0.0385	1.6608	5.7273
	13.5000	1.6634	0.3608	0.0349	1.6621	5.7316
	13.5100	1.6646	0.3529	0.0341	1.6633	5.7357
	13.5200	1.6658	0.3844	0.0372	1.6645	5.7399
	13.5300	1.6671	0.4095	0.0396	1.6657	5.7442
	13.5400	1.6683	0.4208	0.0407	1.6669	5.7484
	13.5500	1.6695	0.4236	0.0409	1.6681	5.7525
	13.5600	1.6707	0.4073	0.0394	1.6693	5.7567
	13.5700	1.6719	0.4148	0.0401	1.6706	5.7609
	13.5800	1.6732	0.4091	0.0395	1.6718	5.7653
	13.5900	1.6744	0.3644	0.0352	1.6731	5.7696
	13.6000	1.6756	0.3373	0.0326	1.6743	5.7738
	13.6100	1.6769	0.3364	0.0325	1.6755	5.7781
	13.6200	1.6781	0.3445	0.0333	1.6768	5.7823
	13.6300	1.6794	0.3434	0.0332	1.6780	5.7866
	13.6400	1.6806	0.3257	0.0315	1.6793	5.7910
	13.6500	1.6819	0.3255	0.0315	1.6805	5.7952
	13.6600	1.6831	0.3665	0.0354	1.6817	5.7994
	13.6700	1.6843	0.3854	0.0372	1.6830	5.8037
	13.6800	1.6856	0.4225	0.0408	1.6842	5.8080
	13.6900	1.6868	0.4474	0.0432	1.6855	5.8124
	13.7000	1.6881	0.4450	0.0430	1.6867	5.8167
	13.7100	1.6892	0.4296	0.0415	1.6879	5.8207
	13.7200	1.6905	0.3978	0.0384	1.6891	5.8249
	13.7300	1.6917	0.3620	0.0350	1.6904	5.8293
	13.7400	1.6930	0.3491	0.0337	1.6917	5.8336
	13.7500	1.6942	0.3379	0.0327	1.6928	5.8377
	13.7600	1.6954	0.3161	0.0306	1.6941	5.8420
	13.7700	1.6966	0.3414	0.0330	1.6953	5.8462
	13.7800	1.6979	0.3566	0.0345	1.6965	5.8504
	13.7900	1.6991	0.3661	0.0354	1.6978	5.8547
	13.8000	1.7004	0.3517	0.0340	1.6990	5.8591
	13.8100	1.7016	0.3239	0.0313	1.7002	5.8632
	13.8200	1.7028	0.3410	0.0330	1.7015	5.8676
	13.8300	1.7040	0.3635	0.0351	1.7027	5.8717
	13.8400	1.7053	0.3603	0.0348	1.7039	5.8760
	13.8500	1.7066	0.3358	0.0325	1.7052	5.8804
	13.8600	1.7078	0.3260	0.0315	1.7065	5.8848
	13.8700	1.7090	0.3539	0.0342	1.7077	5.8889
	13.8800	1.7103	0.3768	0.0364	1.7089	5.8932
	13.8900	1.7115	0.3801	0.0367	1.7102	5.8974
	13.9000	1.7127	0.3824	0.0370	1.7114	5.9016
	13.9100	1.7139	0.3700	0.0358	1.7126	5.9059
	13.9200	1.7152	0.3990	0.0386	1.7138	5.9102
	13.9300	1.7164	0.4146	0.0401	1.7151	5.9144
	13.9400	1.7176	0.4058	0.0392	1.7163	5.9186
	13.9500	1.7189	0.4013	0.0388	1.7175	5.9229
	13.9600	1.7201	0.4082	0.0394	1.7188	5.9272
	13.9700	1.7213	0.4019	0.0388	1.7200	5.9314
	13.9800	1.7226	0.3949	0.0382	1.7212	5.9356
	13.9900	1.7238	0.3658	0.0354	1.7225	5.9400
	14.0000	1.7251	0.3455	0.0334	1.7237	5.9442
	14.0100	1.7263	0.3337	0.0323	1.7249	5.9484
	14.0200	1.7275	0.3431	0.0332	1.7262	5.9526
	14.0300	1.7287	0.3725	0.0360	1.7274	5.9569
	14.0400	1.7300	0.3628	0.0351	1.7286	5.9611
	14.0500	1.7312	0.3353	0.0324	1.7298	5.9654
	14.0600	1.7324	0.3182	0.0307	1.7311	5.9697
	14.0700	1.7336	0.3430	0.0331	1.7323	5.9738
	14.0800	1.7349	0.3728	0.0360	1.7335	5.9780
	14.0900	1.7361	0.3701	0.0358	1.7348	5.9823
	14.1000	1.7374	0.3766	0.0364	1.7360	5.9866
	14.1100	1.7386	0.3536	0.0342	1.7372	5.9908
	14.1200	1.7398	0.3451	0.0334	1.7385	5.9952
	14.1300	1.7411	0.3669	0.0355	1.7397	5.9994
	14.1400	1.7423	0.3796	0.0367	1.7409	6.0036
	14.1500	1.7435	0.3536	0.0342	1.7421	6.0078
	14.1600	1.7447	0.3187	0.0308	1.7434	6.0121
	14.1700	1.7460	0.3076	0.0297	1.7447	6.0165
	14.1800	1.7472	0.3446	0.0333	1.7459	6.0207
	14.1900	1.7485	0.3936	0.0380	1.7471	6.0249
	14.2000	1.7496	0.3914	0.0378	1.7483	6.0289
	14.2100	1.7508	0.3787	0.0366	1.7495	6.0331
	14.2200	1.7521	0.3703	0.0358	1.7507	6.0374
	14.2300	1.7533	0.3613	0.0349	1.7520	6.0417
	14.2400	1.7546	0.3553	0.0343	1.7533	6.0461
	14.2500	1.7559	0.3491	0.0337	1.7545	6.0505
	14.2600	1.7571	0.3535	0.0342	1.7558	6.0548
	14.2700	1.7584	0.3672	0.0355	1.7570	6.0591
	14.2800	1.7596	0.3666	0.0354	1.7583	6.0635
	14.2900	1.7609	0.3915	0.0378	1.7595	6.0677
	14.3000	1.7621	0.3861	0.0373	1.7607	6.0719
	14.3100	1.7633	0.3907	0.0378	1.7619	6.0761
	14.3200	1.7645	0.4028	0.0389	1.7632	6.0804
	14.3300	1.7658	0.4138	0.0400	1.7644	6.0846
	14.3400	1.7670	0.4088	0.0395	1.7657	6.0889
	14.3500	1.7682	0.3934	0.0380	1.7669	6.0930
	14.3600	1.7694	0.3759	0.0363	1.7681	6.0971
	14.3700	1.7707	0.3441	0.0333	1.7693	6.1015
	14.3800	1.7719	0.3316	0.0320	1.7706	6.1059
	14.3900	1.7732	0.3255	0.0315	1.7719	6.1102
	14.4000	1.7745	0.3311	0.0320	1.7731	6.1146
	14.4100	1.7757	0.3476	0.0336	1.7743	6.1187
	14.4200	1.7769	0.3625	0.0350	1.7755	6.1229
	14.4300	1.7781	0.3730	0.0360	1.7767	6.1270
	14.4400	1.7793	0.3610	0.0349	1.7779	6.1311
	14.4500	1.7805	0.3461	0.0335	1.7792	6.1356
	14.4600	1.7818	0.3421	0.0331	1.7804	6.1399
	14.4700	1.7831	0.3592	0.0347	1.7817	6.1442
	14.4800	1.7843	0.3985	0.0385	1.7830	6.1486
	14.4900	1.7856	0.4278	0.0413	1.7842	6.1529
	14.5000	1.7868	0.4409	0.0426	1.7855	6.1571
	14.5100	1.7881	0.4410	0.0426	1.7867	6.1615
	14.5200	1.7892	0.4363	0.0422	1.7879	6.1655
	14.5300	1.7904	0.4344	0.0420	1.7890	6.1694
	14.5400	1.7916	0.4333	0.0419	1.7902	6.1736
	14.5500	1.7929	0.4206	0.0406	1.7915	6.1780
	14.5600	1.7941	0.4064	0.0393	1.7927	6.1823
	14.5700	1.7953	0.3964	0.0383	1.7940	6.1866
	14.5800	1.7966	0.4185	0.0404	1.7952	6.1908
	14.5838	1.7970	0.4194	0.0405	1.7957	6.1924
	14.5840	1.7970	0.4196	0.0406	1.7957	6.1925
	14.5940	1.7983	0.3973	0.0384	1.7970	6.1968
	14.6040	1.7995	0.3741	0.0362	1.7981	6.2008
	14.6140	1.8002	0.3428	0.0331	1.7989	6.2034
	14.6240	1.8003	0.3196	0.0309	1.7990	6.2037
	14.6340	1.7996	0.3209	0.0310	1.7983	6.2014
	14.6440	1.7983	0.3400	0.0329	1.7970	6.1969
	14.6540	1.7967	0.3584	0.0346	1.7953	6.1911
	14.6640	1.7949	0.3818	0.0369	1.7935	6.1850
	14.6740	1.7932	0.4098	0.0396	1.7919	6.1793
	14.6840	1.7917	0.4214	0.0407	1.7904	6.1742
	14.6940	1.7903	0.4228	0.0409	1.7890	6.1693
	14.7040	1.7890	0.3935	0.0380	1.7876	6.1646
	14.7140	1.7878	0.3620	0.0350	1.7864	6.1605
	14.7240	1.7865	0.3576	0.0346	1.7852	6.1562
	14.7340	1.7853	0.3773	0.0365	1.7839	6.1519
	14.7440	1.7840	0.3939	0.0381	1.7827	6.1476
	14.7540	1.7829	0.4203	0.0406	1.7815	6.1435
	14.7640	1.7816	0.4427	0.0428	1.7803	6.1392
	14.7740	1.7804	0.4168	0.0403	1.7790	6.1350
	14.7840	1.7791	0.3724	0.0360	1.7778	6.1307
	14.7940	1.7779	0.3407	0.0329	1.7765	6.1263
	14.8040	1.7766	0.3174	0.0307	1.7753	6.1220
	14.8140	1.7754	0.3108	0.0300	1.7740	6.1177
	14.8240	1.7741	0.3366	0.0325	1.7727	6.1133
	14.8340	1.7728	0.3529	0.0341	1.7715	6.1089
	14.8440	1.7716	0.3569	0.0345	1.7702	6.1046
	14.8540	1.7704	0.3565	0.0345	1.7690	6.1004
	14.8640	1.7692	0.3893	0.0376	1.7678	6.0964
	14.8740	1.7680	0.3902	0.0377	1.7666	6.0922
	14.8840	1.7667	0.3993	0.0386	1.7653	6.0877
	14.8940	1.7654	0.4249	0.0411	1.7641	6.0834
	14.9040	1.7642	0.4348	0.0420	1.7629	6.0792
	14.9140	1.7630	0.4300	0.0416	1.7616	6.0749
	14.9240	1.7617	0.4203	0.0406	1.7603	6.0704
	14.9340	1.7604	0.4077	0.0394	1.7591	6.0661
	14.9440	1.7592	0.3771	0.0364	1.7579	6.0621
	14.9540	1.7580	0.3580	0.0346	1.7567	6.0579
	14.9640	1.7567	0.3456	0.0334	1.7554	6.0534
	14.9740	1.7554	0.3563	0.0344	1.7541	6.0490
	14.9840	1.7542	0.3756	0.0363	1.7529	6.0447
	14.9940	1.7530	0.3946	0.0381	1.7517	6.0407
	15.0040	1.7518	0.3751	0.0363	1.7505	6.0364
	15.0140	1.7505	0.3698	0.0357	1.7492	6.0320
	15.0240	1.7492	0.3684	0.0356	1.7479	6.0275
	15.0340	1.7480	0.3573	0.0345	1.7467	6.0234
	15.0440	1.7468	0.3591	0.0347	1.7454	6.0191
	15.0540	1.7455	0.3774	0.0365	1.7441	6.0147
	15.0640	1.7442	0.3615	0.0349	1.7429	6.0103
	15.0740	1.7431	0.3445	0.0333	1.7417	6.0063
	15.0840	1.7419	0.3378	0.0327	1.7405	6.0021
	15.0940	1.7406	0.3378	0.0327	1.7393	5.9978
	15.1040	1.7393	0.3293	0.0318	1.7380	5.9934
	15.1140	1.7381	0.3199	0.0309	1.7367	5.9890
	15.1240	1.7368	0.3337	0.0322	1.7355	5.9848
	15.1340	1.7357	0.3463	0.0335	1.7343	5.9808
	15.1440	1.7344	0.3399	0.0329	1.7331	5.9765
	15.1540	1.7331	0.3393	0.0328	1.7318	5.9720
	15.1640	1.7319	0.3442	0.0333	1.7305	5.9677
	15.1740	1.7307	0.3540	0.0342	1.7293	5.9636
	15.1840	1.7294	0.3577	0.0346	1.7281	5.9592
	15.1940	1.7281	0.3644	0.0352	1.7268	5.9547
	15.2040	1.7269	0.3648	0.0353	1.7255	5.9505
	15.2140	1.7257	0.3902	0.0377	1.7243	5.9463
	15.2240	1.7245	0.3965	0.0383	1.7231	5.9422
	15.2340	1.7232	0.4003	0.0387	1.7219	5.9378
	15.2440	1.7219	0.4217	0.0408	1.7206	5.9335
	15.2540	1.7207	0.4321	0.0418	1.7193	5.9291
	15.2640	1.7194	0.4711	0.0455	1.7181	5.9248
	15.2740	1.7181	0.4596	0.0444	1.7168	5.9203
	15.2840	1.7168	0.4432	0.0428	1.7155	5.9159
	15.2940	1.7157	0.4298	0.0415	1.7143	5.9119
	15.3040	1.7145	0.4153	0.0401	1.7132	5.9079
	15.3140	1.7133	0.3907	0.0378	1.7120	5.9037
	15.3240	1.7120	0.3974	0.0384	1.7107	5.8993
	15.3340	1.7108	0.3877	0.0375	1.7094	5.8950
	15.3440	1.7095	0.3717	0.0359	1.7082	5.8907
	15.3540	1.7083	0.3880	0.0375	1.7070	5.8864
	15.3640	1.7071	0.4110	0.0397	1.7057	5.8822
	15.3740	1.7058	0.4286	0.0414	1.7044	5.8777
	15.3840	1.7045	0.4180	0.0404	1.7032	5.8734
	15.3940	1.7034	0.3951	0.0382	1.7020	5.8694
	15.4040	1.7022	0.3494	0.0338	1.7008	5.8652
	15.4140	1.7009	0.3437	0.0332	1.6996	5.8609
	15.4240	1.6996	0.3496	0.0338	1.6983	5.8566
	15.4340	1.6984	0.3362	0.0325	1.6971	5.8524
	15.4440	1.6972	0.3299	0.0319	1.6959	5.8483
	15.4540	1.6959	0.3542	0.0342	1.6946	5.8438
	15.4640	1.6946	0.3736	0.0361	1.6933	5.8393
	15.4740	1.6934	0.3583	0.0346	1.6920	5.8349
	15.4840	1.6922	0.3401	0.0329	1.6908	5.8308
	15.4940	1.6910	0.3492	0.0338	1.6896	5.8266
	15.5040	1.6897	0.3446	0.0333	1.6884	5.8223
	15.5140	1.6885	0.3357	0.0324	1.6871	5.8181
	15.5240	1.6873	0.3533	0.0341	1.6860	5.8140
	15.5340	1.6861	0.3875	0.0375	1.6847	5.8097
	15.5440	1.6848	0.3721	0.0360	1.6835	5.8054
	15.5540	1.6835	0.3539	0.0342	1.6822	5.8010
	15.5640	1.6823	0.3584	0.0346	1.6809	5.7967
	15.5740	1.6811	0.3725	0.0360	1.6797	5.7925
	15.5840	1.6798	0.3725	0.0360	1.6785	5.7883
	15.5940	1.6786	0.3744	0.0362	1.6772	5.7839
	15.6040	1.6773	0.3761	0.0363	1.6760	5.7795
	15.6140	1.6761	0.4031	0.0390	1.6748	5.7754
	15.6240	1.6749	0.4115	0.0398	1.6735	5.7712
	15.6340	1.6737	0.4004	0.0387	1.6723	5.7670
	15.6440	1.6724	0.3924	0.0379	1.6711	5.7627
	15.6540	1.6712	0.3848	0.0372	1.6699	5.7585
	15.6640	1.6700	0.3603	0.0348	1.6687	5.7544
	15.6740	1.6687	0.3583	0.0346	1.6674	5.7500
	15.6840	1.6674	0.3628	0.0351	1.6661	5.7454
	15.6940	1.6662	0.3553	0.0343	1.6649	5.7412
	15.7040	1.6650	0.3434	0.0332	1.6636	5.7370
	15.7140	1.6637	0.3959	0.0383	1.6624	5.7326
	15.7240	1.6624	0.4181	0.0404	1.6611	5.7281
	15.7340	1.6612	0.3842	0.0371	1.6598	5.7238
	15.7440	1.6600	0.3642	0.0352	1.6587	5.7199
	15.7540	1.6588	0.3640	0.0352	1.6575	5.7158
	15.7640	1.6575	0.3770	0.0364	1.6562	5.7114
	15.7740	1.6562	0.4052	0.0392	1.6549	5.7069
	15.7840	1.6551	0.4071	0.0393	1.6537	5.7028
	15.7940	1.6539	0.3832	0.0370	1.6526	5.6988
	15.8040	1.6526	0.3564	0.0344	1.6513	5.6944
	15.8140	1.6513	0.3444	0.0333	1.6500	5.6899
	15.8240	1.6500	0.3517	0.0340	1.6487	5.6855
	15.8340	1.6488	0.3746	0.0362	1.6475	5.6813
	15.8440	1.6476	0.3693	0.0357	1.6463	5.6772
	15.8540	1.6464	0.3559	0.0344	1.6450	5.6729
	15.8640	1.6451	0.3578	0.0346	1.6438	5.6686
	15.8740	1.6439	0.3852	0.0372	1.6425	5.6643
	15.8840	1.6427	0.3799	0.0367	1.6413	5.6602
	15.8940	1.6415	0.3643	0.0352	1.6401	5.6560
	15.9040	1.6402	0.3665	0.0354	1.6388	5.6514
	15.9140	1.6389	0.3422	0.0331	1.6376	5.6471
	15.9240	1.6377	0.2946	0.0285	1.6364	5.6430
	15.9340	1.6365	0.2995	0.0289	1.6352	5.6389
	15.9440	1.6352	0.3307	0.0320	1.6339	5.6345
	15.9540	1.6340	0.3505	0.0339	1.6327	5.6302
	15.9640	1.6328	0.3387	0.0327	1.6314	5.6260
	15.9740	1.6316	0.3383	0.0327	1.6302	5.6219
	15.9840	1.6304	0.3438	0.0332	1.6291	5.6178
	15.9940	1.6291	0.3496	0.0338	1.6278	5.6134
	16.0040	1.6278	0.3498	0.0338	1.6265	5.6090
	16.0140	1.6266	0.3461	0.0335	1.6253	5.6047
	16.0240	1.6254	0.3440	0.0332	1.6240	5.6004
	16.0340	1.6241	0.3552	0.0343	1.6227	5.5960
	16.0440	1.6228	0.3668	0.0355	1.6215	5.5916
	16.0540	1.6216	0.3582	0.0346	1.6202	5.5873
	16.0640	1.6204	0.3848	0.0372	1.6190	5.5832
	16.0740	1.6191	0.4017	0.0388	1.6178	5.5790
	16.0840	1.6179	0.3960	0.0383	1.6166	5.5747
	16.0940	1.6166	0.3790	0.0366	1.6153	5.5704
	16.1040	1.6154	0.3603	0.0348	1.6141	5.5662
	16.1140	1.6142	0.3596	0.0348	1.6129	5.5621
	16.1240	1.6130	0.3551	0.0343	1.6116	5.5577
	16.1340	1.6117	0.3484	0.0337	1.6103	5.5532
	16.1440	1.6105	0.3486	0.0337	1.6091	5.5491
	16.1540	1.6093	0.3518	0.0340	1.6080	5.5450
	16.1640	1.6081	0.3767	0.0364	1.6067	5.5407
	16.1740	1.6068	0.3835	0.0371	1.6054	5.5363
	16.1840	1.6056	0.3503	0.0339	1.6042	5.5322
	16.1940	1.6044	0.3314	0.0320	1.6030	5.5281
	16.2040	1.6032	0.3244	0.0313	1.6018	5.5239
	16.2140	1.6019	0.3459	0.0334	1.6005	5.5194
	16.2240	1.6006	0.3622	0.0350	1.5993	5.5151
	16.2340	1.5994	0.3774	0.0365	1.5981	5.5110
	16.2440	1.5982	0.3770	0.0364	1.5968	5.5067
	16.2540	1.5969	0.3651	0.0353	1.5955	5.5022
	16.2640	1.5956	0.3627	0.0351	1.5943	5.4978
	16.2740	1.5944	0.3420	0.0331	1.5931	5.4938
	16.2840	1.5933	0.3378	0.0327	1.5919	5.4898
	16.2940	1.5920	0.3273	0.0316	1.5907	5.4855
	16.3040	1.5907	0.3281	0.0317	1.5894	5.4810
	16.3140	1.5895	0.3422	0.0331	1.5881	5.4766
	16.3240	1.5883	0.3438	0.0332	1.5869	5.4725
	16.3340	1.5871	0.3194	0.0309	1.5857	5.4683
	16.3440	1.5858	0.2918	0.0282	1.5844	5.4639
	16.3540	1.5845	0.2847	0.0275	1.5831	5.4594
	16.3640	1.5833	0.3203	0.0310	1.5820	5.4554
	16.3740	1.5821	0.3611	0.0349	1.5808	5.4513
	16.3840	1.5809	0.3638	0.0352	1.5795	5.4470
	16.3940	1.5796	0.3607	0.0349	1.5783	5.4427
	16.4040	1.5785	0.3396	0.0328	1.5771	5.4387
	16.4140	1.5772	0.3431	0.0332	1.5759	5.4344
	16.4240	1.5760	0.3567	0.0345	1.5746	5.4301
	16.4340	1.5747	0.3667	0.0354	1.5734	5.4257
	16.4440	1.5734	0.3573	0.0345	1.5721	5.4214
	16.4540	1.5722	0.3360	0.0325	1.5708	5.4170
	16.4640	1.5710	0.3310	0.0320	1.5696	5.4128
	16.4740	1.5697	0.3400	0.0329	1.5684	5.4085
	16.4840	1.5685	0.3577	0.0346	1.5671	5.4042
	16.4940	1.5672	0.3711	0.0359	1.5658	5.3998
	16.5040	1.5660	0.3600	0.0348	1.5647	5.3957
	16.5140	1.5648	0.3695	0.0357	1.5635	5.3916
	16.5240	1.5636	0.3754	0.0363	1.5622	5.3873
	16.5340	1.5623	0.3825	0.0370	1.5610	5.3830
	16.5440	1.5611	0.3981	0.0385	1.5597	5.3788
	16.5540	1.5599	0.4112	0.0397	1.5586	5.3747
	16.5640	1.5587	0.4068	0.0393	1.5573	5.3704
	16.5740	1.5574	0.3901	0.0377	1.5560	5.3659
	16.5840	1.5561	0.3525	0.0341	1.5548	5.3616
	16.5940	1.5549	0.3464	0.0335	1.5536	5.3575
	16.6040	1.5537	0.3496	0.0338	1.5524	5.3533
	16.6140	1.5524	0.3752	0.0363	1.5511	5.3488
	16.6240	1.5511	0.3735	0.0361	1.5498	5.3443
	16.6340	1.5499	0.3514	0.0340	1.5486	5.3403
	16.6440	1.5487	0.3392	0.0328	1.5474	5.3362
	16.6540	1.5475	0.3380	0.0327	1.5462	5.3320
	16.6640	1.5463	0.3443	0.0333	1.5450	5.3278
	16.6740	1.5451	0.3478	0.0336	1.5438	5.3237
	16.6840	1.5439	0.3402	0.0329	1.5426	5.3195
	16.6940	1.5426	0.3396	0.0328	1.5413	5.3151
	16.7040	1.5413	0.3364	0.0325	1.5400	5.3107
	16.7140	1.5401	0.3078	0.0297	1.5387	5.3063
	16.7240	1.5389	0.2985	0.0288	1.5375	5.3021
	16.7340	1.5377	0.2860	0.0276	1.5363	5.2980
	16.7440	1.5364	0.3023	0.0292	1.5351	5.2937
	16.7540	1.5352	0.3281	0.0317	1.5338	5.2893
	16.7640	1.5339	0.3427	0.0331	1.5326	5.2851
	16.7740	1.5327	0.3488	0.0337	1.5313	5.2808
	16.7840	1.5315	0.3731	0.0361	1.5301	5.2766
	16.7940	1.5302	0.4108	0.0397	1.5289	5.2723
	16.8040	1.5290	0.4216	0.0407	1.5276	5.2680
	16.8140	1.5277	0.3835	0.0371	1.5264	5.2637
	16.8240	1.5265	0.3560	0.0344	1.5251	5.2593
	16.8340	1.5252	0.3487	0.0337	1.5239	5.2550
	16.8440	1.5240	0.3257	0.0315	1.5226	5.2508
	16.8540	1.5228	0.3261	0.0315	1.5214	5.2467
	16.8640	1.5215	0.3367	0.0325	1.5202	5.2424
	16.8740	1.5203	0.3524	0.0341	1.5190	5.2382
	16.8840	1.5191	0.3390	0.0328	1.5177	5.2339
	16.8940	1.5178	0.3226	0.0312	1.5165	5.2296
	16.9040	1.5166	0.3180	0.0307	1.5153	5.2254
	16.9140	1.5154	0.3202	0.0309	1.5140	5.2212
	16.9240	1.5141	0.3429	0.0331	1.5128	5.2169
	16.9340	1.5129	0.3588	0.0347	1.5116	5.2126
	16.9440	1.5117	0.3475	0.0336	1.5103	5.2083
	16.9540	1.5105	0.3043	0.0294	1.5091	5.2042
	16.9640	1.5092	0.2894	0.0280	1.5079	5.1999
	16.9740	1.5079	0.3074	0.0297	1.5066	5.1955
	16.9840	1.5067	0.3102	0.0300	1.5054	5.1913
	16.9940	1.5055	0.3133	0.0303	1.5042	5.1872
	17.0040	1.5043	0.3369	0.0326	1.5030	5.1830
	17.0140	1.5031	0.3566	0.0345	1.5017	5.1786
	17.0240	1.5018	0.3487	0.0337	1.5005	5.1744
	17.0340	1.5006	0.3470	0.0335	1.4992	5.1701
	17.0440	1.4993	0.3372	0.0326	1.4980	5.1659
	17.0540	1.4981	0.3267	0.0316	1.4968	5.1616
	17.0640	1.4969	0.3193	0.0309	1.4955	5.1574
	17.0740	1.4957	0.3013	0.0291	1.4943	5.1532
	17.0840	1.4945	0.3118	0.0301	1.4931	5.1491
	17.0940	1.4932	0.3259	0.0315	1.4919	5.1447
	17.1040	1.4919	0.3456	0.0334	1.4906	5.1401
	17.1140	1.4906	0.3393	0.0328	1.4893	5.1358
	17.1240	1.4894	0.3146	0.0304	1.4880	5.1315
	17.1340	1.4881	0.2864	0.0277	1.4868	5.1271
	17.1440	1.4869	0.2845	0.0275	1.4855	5.1228
	17.1540	1.4857	0.2761	0.0267	1.4843	5.1187
	17.1640	1.4845	0.2639	0.0255	1.4832	5.1147
	17.1740	1.4833	0.2702	0.0261	1.4820	5.1105
	17.1840	1.4820	0.2857	0.0276	1.4807	5.1062
	17.1940	1.4808	0.3012	0.0291	1.4795	5.1020
	17.2040	1.4796	0.2864	0.0277	1.4783	5.0979
	17.2140	1.4784	0.2930	0.0283	1.4771	5.0937
	17.2240	1.4772	0.3197	0.0309	1.4758	5.0894
	17.2340	1.4759	0.3406	0.0329	1.4745	5.0849
	17.2440	1.4746	0.3193	0.0309	1.4732	5.0805
	17.2540	1.4733	0.2860	0.0276	1.4720	5.0762
	17.2640	1.4721	0.2891	0.0279	1.4708	5.0720
	17.2740	1.4709	0.3145	0.0304	1.4695	5.0677
	17.2840	1.4697	0.3463	0.0335	1.4683	5.0636
	17.2940	1.4685	0.3885	0.0375	1.4671	5.0594
	17.3040	1.4673	0.4365	0.0422	1.4659	5.0553
	17.3140	1.4660	0.4371	0.0422	1.4647	5.0509
	17.3240	1.4648	0.4248	0.0411	1.4634	5.0466
	17.3340	1.4635	0.3832	0.0370	1.4622	5.0422
	17.3440	1.4623	0.3286	0.0318	1.4609	5.0381
	17.3540	1.4611	0.3108	0.0300	1.4597	5.0339
	17.3640	1.4598	0.3243	0.0313	1.4584	5.0294
	17.3740	1.4585	0.3377	0.0326	1.4572	5.0250
	17.3840	1.4573	0.3623	0.0350	1.4559	5.0208
	17.3940	1.4561	0.3689	0.0357	1.4547	5.0166
	17.4040	1.4549	0.3572	0.0345	1.4536	5.0126
	17.4140	1.4537	0.3390	0.0328	1.4524	5.0086
	17.4240	1.4525	0.3434	0.0332	1.4511	5.0043
	17.4340	1.4512	0.3637	0.0352	1.4499	5.0000
	17.4440	1.4500	0.3598	0.0348	1.4486	4.9955
	17.4540	1.4486	0.3332	0.0322	1.4473	4.9910
	17.4640	1.4474	0.3027	0.0293	1.4460	4.9866
	17.4740	1.4462	0.3001	0.0290	1.4448	4.9825
	17.4840	1.4450	0.3003	0.0290	1.4437	4.9784
	17.4940	1.4438	0.3004	0.0290	1.4424	4.9742
	17.5040	1.4425	0.2996	0.0290	1.4411	4.9698
	17.5140	1.4413	0.3159	0.0305	1.4399	4.9656
	17.5240	1.4401	0.3238	0.0313	1.4387	4.9614
	17.5340	1.4388	0.3343	0.0323	1.4375	4.9572
	17.5440	1.4376	0.3337	0.0322	1.4363	4.9530
	17.5540	1.4364	0.3199	0.0309	1.4350	4.9487
	17.5640	1.4352	0.3215	0.0311	1.4338	4.9445
	17.5740	1.4339	0.3214	0.0311	1.4326	4.9403
	17.5840	1.4327	0.2957	0.0286	1.4313	4.9359
	17.5940	1.4313	0.2908	0.0281	1.4300	4.9314
	17.6040	1.4302	0.2941	0.0284	1.4288	4.9272
	17.6140	1.4290	0.3092	0.0299	1.4276	4.9231
	17.6240	1.4277	0.3334	0.0322	1.4264	4.9189
	17.6340	1.4265	0.3573	0.0345	1.4251	4.9145
	17.6440	1.4252	0.3842	0.0371	1.4239	4.9103
	17.6540	1.4240	0.3827	0.0370	1.4226	4.9059
	17.6640	1.4227	0.3677	0.0355	1.4214	4.9015
	17.6740	1.4215	0.3419	0.0330	1.4201	4.8973
	17.6840	1.4203	0.3258	0.0315	1.4189	4.8931
	17.6940	1.4191	0.3204	0.0310	1.4178	4.8891
	17.7040	1.4179	0.2928	0.0283	1.4166	4.8850
	17.7140	1.4166	0.2973	0.0287	1.4153	4.8806
	17.7240	1.4154	0.3215	0.0311	1.4140	4.8762
	17.7340	1.4141	0.3393	0.0328	1.4128	4.8720
	17.7440	1.4129	0.3561	0.0344	1.4116	4.8678
	17.7540	1.4117	0.3632	0.0351	1.4103	4.8636
	17.7640	1.4104	0.3604	0.0348	1.4091	4.8592
	17.7740	1.4092	0.3443	0.0333	1.4079	4.8550
	17.7840	1.4080	0.3350	0.0324	1.4066	4.8507
	17.7940	1.4067	0.3250	0.0314	1.4054	4.8464
	17.8040	1.4055	0.3045	0.0294	1.4041	4.8422
	17.8140	1.4043	0.2726	0.0263	1.4030	4.8381
	17.8240	1.4030	0.2681	0.0259	1.4017	4.8337
	17.8340	1.4018	0.2675	0.0259	1.4005	4.8295
	17.8440	1.4006	0.2779	0.0269	1.3993	4.8254
	17.8540	1.3994	0.2977	0.0288	1.3980	4.8211
	17.8640	1.3981	0.2956	0.0286	1.3968	4.8167
	17.8740	1.3969	0.3119	0.0301	1.3955	4.8125
	17.8840	1.3957	0.3377	0.0326	1.3943	4.8083
	17.8940	1.3944	0.3513	0.0340	1.3931	4.8040
	17.9040	1.3932	0.3427	0.0331	1.3918	4.7997
	17.9140	1.3919	0.3137	0.0303	1.3906	4.7955
	17.9240	1.3907	0.2984	0.0288	1.3894	4.7912
	17.9340	1.3895	0.2786	0.0269	1.3881	4.7870
	17.9440	1.3882	0.3042	0.0294	1.3869	4.7826
	17.9540	1.3870	0.3373	0.0326	1.3856	4.7784
	17.9640	1.3858	0.3318	0.0321	1.3845	4.7743
	17.9740	1.3846	0.3265	0.0316	1.3833	4.7702
	17.9840	1.3833	0.3366	0.0325	1.3820	4.7657
	17.9940	1.3820	0.3281	0.0317	1.3807	4.7613
	18.0040	1.3808	0.3190	0.0308	1.3794	4.7570
	18.0140	1.3796	0.3025	0.0292	1.3783	4.7529
	18.0240	1.3784	0.3022	0.0292	1.3770	4.7487
	18.0340	1.3771	0.3050	0.0295	1.3757	4.7442
	18.0440	1.3758	0.3169	0.0306	1.3745	4.7399
	18.0540	1.3747	0.3390	0.0328	1.3733	4.7359
	18.0640	1.3734	0.3351	0.0324	1.3721	4.7317
	18.0740	1.3722	0.3215	0.0311	1.3709	4.7274
	18.0840	1.3709	0.3082	0.0298	1.3696	4.7230
	18.0940	1.3697	0.2800	0.0271	1.3684	4.7188
	18.1040	1.3685	0.2707	0.0262	1.3672	4.7147
	18.1140	1.3672	0.2559	0.0247	1.3659	4.7103
	18.1240	1.3660	0.2779	0.0269	1.3646	4.7059
	18.1340	1.3647	0.2983	0.0288	1.3634	4.7017
	18.1440	1.3635	0.3113	0.0301	1.3622	4.6975
	18.1540	1.3623	0.3129	0.0302	1.3610	4.6933
	18.1640	1.3611	0.3078	0.0297	1.3598	4.6891
	18.1740	1.3599	0.2900	0.0280	1.3585	4.6849
	18.1840	1.3587	0.2722	0.0263	1.3573	4.6808
	18.1940	1.3574	0.2767	0.0267	1.3561	4.6765
	18.2040	1.3562	0.2673	0.0258	1.3549	4.6722
	18.2140	1.3550	0.2597	0.0251	1.3536	4.6680
	18.2240	1.3537	0.2638	0.0255	1.3524	4.6637
	18.2340	1.3525	0.2643	0.0255	1.3511	4.6594
	18.2440	1.3512	0.2929	0.0283	1.3499	4.6550
	18.2540	1.3499	0.3108	0.0300	1.3486	4.6506
	18.2640	1.3488	0.3229	0.0312	1.3474	4.6465
	18.2740	1.3476	0.2972	0.0287	1.3462	4.6425
	18.2840	1.3464	0.3004	0.0290	1.3450	4.6383
	18.2940	1.3451	0.3218	0.0311	1.3438	4.6339
	18.3040	1.3438	0.3228	0.0312	1.3425	4.6295
	18.3140	1.3426	0.2999	0.0290	1.3412	4.6252
	18.3240	1.3414	0.2895	0.0280	1.3401	4.6212
	18.3340	1.3402	0.3122	0.0302	1.3388	4.6170
	18.3440	1.3389	0.2965	0.0287	1.3376	4.6127
	18.3540	1.3377	0.2559	0.0247	1.3364	4.6085
	18.3640	1.3365	0.2470	0.0239	1.3351	4.6041
	18.3740	1.3352	0.2495	0.0241	1.3339	4.5998
	18.3840	1.3340	0.2587	0.0250	1.3326	4.5955
	18.3940	1.3328	0.2925	0.0283	1.3314	4.5914
	18.4040	1.3316	0.3132	0.0303	1.3302	4.5872
	18.4140	1.3303	0.3227	0.0312	1.3290	4.5829
	18.4240	1.3290	0.3113	0.0301	1.3277	4.5784
	18.4340	1.3277	0.2747	0.0266	1.3264	4.5740
	18.4440	1.3265	0.2642	0.0255	1.3252	4.5698
	18.4540	1.3253	0.2475	0.0239	1.3240	4.5658
	18.4640	1.3241	0.2467	0.0238	1.3228	4.5616
	18.4740	1.3229	0.2358	0.0228	1.3215	4.5573
	18.4840	1.3216	0.2066	0.0200	1.3203	4.5530
	18.4940	1.3204	0.2098	0.0203	1.3191	4.5489
	18.5040	1.3192	0.2515	0.0243	1.3179	4.5447
	18.5140	1.3179	0.2920	0.0282	1.3166	4.5403
	18.5240	1.3167	0.3005	0.0290	1.3153	4.5358
	18.5340	1.3154	0.3023	0.0292	1.3141	4.5316
	18.5440	1.3142	0.3024	0.0292	1.3128	4.5273
	18.5540	1.3129	0.3123	0.0302	1.3116	4.5230
	18.5640	1.3117	0.3254	0.0315	1.3104	4.5189
	18.5740	1.3105	0.3448	0.0333	1.3092	4.5146
	18.5840	1.3093	0.3364	0.0325	1.3080	4.5105
	18.5940	1.3081	0.3186	0.0308	1.3068	4.5064
	18.6040	1.3069	0.2919	0.0282	1.3055	4.5021
	18.6140	1.3056	0.2635	0.0255	1.3043	4.4978
	18.6240	1.3044	0.2793	0.0270	1.3031	4.4936
	18.6340	1.3032	0.2644	0.0256	1.3018	4.4894
	18.6440	1.3019	0.2875	0.0278	1.3006	4.4850
	18.6540	1.3007	0.2909	0.0281	1.2993	4.4807
	18.6640	1.2994	0.2704	0.0261	1.2981	4.4763
	18.6740	1.2981	0.2576	0.0249	1.2968	4.4720
	18.6840	1.2969	0.2365	0.0229	1.2955	4.4676
	18.6940	1.2956	0.2342	0.0226	1.2943	4.4633
	18.7040	1.2944	0.2457	0.0237	1.2931	4.4592
	18.7140	1.2933	0.2511	0.0243	1.2919	4.4552
	18.7240	1.2921	0.2835	0.0274	1.2907	4.4510
	18.7340	1.2908	0.3095	0.0299	1.2895	4.4467
	18.7440	1.2895	0.3208	0.0310	1.2882	4.4422
	18.7540	1.2883	0.3244	0.0314	1.2869	4.4379
	18.7640	1.2870	0.3296	0.0319	1.2857	4.4337
	18.7740	1.2858	0.3257	0.0315	1.2845	4.4295
	18.7840	1.2846	0.3211	0.0310	1.2832	4.4252
	18.7940	1.2833	0.2967	0.0287	1.2820	4.4209
	18.8040	1.2821	0.2918	0.0282	1.2808	4.4168
	18.8140	1.2809	0.2865	0.0277	1.2796	4.4126
	18.8240	1.2797	0.2879	0.0278	1.2783	4.4083
	18.8340	1.2785	0.3150	0.0304	1.2772	4.4042
	18.8440	1.2773	0.3236	0.0313	1.2760	4.4001
	18.8540	1.2761	0.2948	0.0285	1.2747	4.3958
	18.8640	1.2748	0.2812	0.0272	1.2734	4.3914
	18.8740	1.2735	0.2749	0.0266	1.2721	4.3870
	18.8840	1.2723	0.2573	0.0249	1.2709	4.3827
	18.8940	1.2710	0.2529	0.0244	1.2697	4.3785
	18.9040	1.2698	0.2437	0.0236	1.2684	4.3741
	18.9140	1.2685	0.2361	0.0228	1.2672	4.3699
	18.9240	1.2673	0.2370	0.0229	1.2660	4.3657
	18.9340	1.2661	0.2305	0.0223	1.2647	4.3614
	18.9440	1.2648	0.2448	0.0237	1.2635	4.3571
	18.9540	1.2636	0.2511	0.0243	1.2622	4.3528
	18.9640	1.2623	0.2819	0.0272	1.2609	4.3483
	18.9740	1.2610	0.2928	0.0283	1.2597	4.3440
	18.9840	1.2598	0.2945	0.0285	1.2584	4.3397
	18.9940	1.2585	0.3161	0.0305	1.2572	4.3355
	19.0040	1.2574	0.3210	0.0310	1.2560	4.3314
	19.0140	1.2562	0.3272	0.0316	1.2549	4.3274
	19.0240	1.2550	0.3310	0.0320	1.2537	4.3233
	19.0340	1.2538	0.3154	0.0305	1.2525	4.3192
	19.0440	1.2525	0.3329	0.0322	1.2512	4.3147
	19.0540	1.2512	0.3559	0.0344	1.2499	4.3102
	19.0640	1.2501	0.3354	0.0324	1.2487	4.3062
	19.0740	1.2488	0.3138	0.0303	1.2475	4.3020
	19.0840	1.2476	0.3080	0.0298	1.2462	4.2976
	19.0940	1.2463	0.2852	0.0276	1.2450	4.2933
	19.1040	1.2451	0.2795	0.0270	1.2437	4.2889
	19.1140	1.2438	0.3016	0.0291	1.2424	4.2845
	19.1240	1.2425	0.3085	0.0298	1.2412	4.2803
	19.1340	1.2413	0.3193	0.0309	1.2400	4.2760
	19.1440	1.2401	0.3308	0.0320	1.2388	4.2719
	19.1540	1.2389	0.3277	0.0317	1.2376	4.2678
	19.1640	1.2377	0.3227	0.0312	1.2364	4.2637
	19.1740	1.2365	0.3098	0.0299	1.2352	4.2594
	19.1840	1.2353	0.2888	0.0279	1.2339	4.2552
	19.1940	1.2340	0.2648	0.0256	1.2327	4.2510
	19.2040	1.2328	0.2509	0.0242	1.2315	4.2467
	19.2140	1.2316	0.2487	0.0240	1.2302	4.2424
	19.2240	1.2303	0.2758	0.0267	1.2290	4.2381
	19.2340	1.2291	0.2781	0.0269	1.2278	4.2339
	19.2440	1.2279	0.2782	0.0269	1.2265	4.2296
	19.2540	1.2266	0.2614	0.0253	1.2253	4.2253
	19.2640	1.2254	0.2455	0.0237	1.2240	4.2211
	19.2740	1.2242	0.2219	0.0214	1.2229	4.2170
	19.2840	1.2229	0.2409	0.0233	1.2216	4.2126
	19.2940	1.2217	0.2472	0.0239	1.2203	4.2083
	19.3040	1.2205	0.2517	0.0243	1.2191	4.2042
	19.3140	1.2193	0.2524	0.0244	1.2179	4.2000
	19.3240	1.2180	0.2729	0.0264	1.2166	4.1955
	19.3340	1.2167	0.3000	0.0290	1.2153	4.1911
	19.3440	1.2154	0.3075	0.0297	1.2141	4.1868
	19.3540	1.2142	0.2996	0.0290	1.2129	4.1826
	19.3640	1.2130	0.2822	0.0273	1.2117	4.1785
	19.3740	1.2118	0.2602	0.0251	1.2104	4.1742
	19.3840	1.2106	0.2384	0.0230	1.2092	4.1700
	19.3940	1.2093	0.2521	0.0244	1.2080	4.1656
	19.4040	1.2081	0.2624	0.0254	1.2067	4.1613
	19.4140	1.2068	0.2645	0.0256	1.2055	4.1570
	19.4240	1.2056	0.2953	0.0285	1.2042	4.1528
	19.4340	1.2044	0.3069	0.0297	1.2030	4.1486
	19.4440	1.2031	0.3015	0.0291	1.2018	4.1443
	19.4540	1.2019	0.2936	0.0284	1.2005	4.1400
	19.4640	1.2007	0.2840	0.0274	1.1993	4.1358
	19.4740	1.1994	0.2628	0.0254	1.1981	4.1316
	19.4840	1.1982	0.2627	0.0254	1.1968	4.1272
	19.4940	1.1970	0.2546	0.0246	1.1957	4.1232
	19.5040	1.1958	0.2427	0.0235	1.1945	4.1191
	19.5140	1.1946	0.2538	0.0245	1.1932	4.1149
	19.5240	1.1933	0.2865	0.0277	1.1920	4.1105
	19.5340	1.1920	0.2990	0.0289	1.1907	4.1061
	19.5440	1.1908	0.2989	0.0289	1.1894	4.1017
	19.5540	1.1896	0.2899	0.0280	1.1882	4.0976
	19.5640	1.1884	0.3005	0.0290	1.1871	4.0936
	19.5740	1.1872	0.2906	0.0281	1.1859	4.0895
	19.5840	1.1860	0.2471	0.0239	1.1847	4.0854
	19.5940	1.1848	0.2406	0.0233	1.1834	4.0811
	19.6040	1.1835	0.2510	0.0243	1.1821	4.0766
	19.6140	1.1822	0.2627	0.0254	1.1809	4.0721
	19.6240	1.1810	0.2662	0.0257	1.1796	4.0679
	19.6340	1.1798	0.2635	0.0255	1.1784	4.0638
	19.6440	1.1786	0.2580	0.0249	1.1772	4.0597
	19.6540	1.1774	0.2675	0.0259	1.1760	4.0555
	19.6640	1.1761	0.2672	0.0258	1.1748	4.0511
	19.6740	1.1749	0.2467	0.0238	1.1735	4.0468
	19.6840	1.1737	0.2295	0.0222	1.1723	4.0428
	19.6940	1.1724	0.2243	0.0217	1.1711	4.0384
	19.7040	1.1711	0.2459	0.0238	1.1698	4.0339
	19.7140	1.1698	0.2688	0.0260	1.1685	4.0294
	19.7240	1.1686	0.2717	0.0263	1.1673	4.0253
	19.7340	1.1674	0.2747	0.0265	1.1660	4.0211
	19.7440	1.1662	0.2728	0.0264	1.1648	4.0169
	19.7540	1.1649	0.2459	0.0238	1.1636	4.0126
	19.7640	1.1637	0.2362	0.0228	1.1624	4.0085
	19.7740	1.1625	0.2624	0.0254	1.1612	4.0043
	19.7840	1.1613	0.2981	0.0288	1.1599	3.9999
	19.7940	1.1600	0.3040	0.0294	1.1587	3.9957
	19.8040	1.1588	0.2891	0.0279	1.1574	3.9914
	19.8140	1.1576	0.2727	0.0264	1.1563	3.9873
	19.8240	1.1564	0.2574	0.0249	1.1550	3.9831
	19.8340	1.1551	0.2471	0.0239	1.1537	3.9787
	19.8440	1.1538	0.2377	0.0230	1.1525	3.9742
	19.8540	1.1525	0.2260	0.0218	1.1512	3.9699
	19.8640	1.1513	0.2126	0.0205	1.1499	3.9656
	19.8740	1.1501	0.2061	0.0199	1.1487	3.9614
	19.8840	1.1489	0.2182	0.0211	1.1475	3.9572
	19.8940	1.1477	0.2352	0.0227	1.1463	3.9531
	19.9040	1.1464	0.2452	0.0237	1.1451	3.9488
	19.9140	1.1452	0.2651	0.0256	1.1438	3.9445
	19.9240	1.1439	0.2750	0.0266	1.1426	3.9402
	19.9340	1.1427	0.2714	0.0262	1.1413	3.9359
	19.9440	1.1415	0.2601	0.0251	1.1402	3.9319
	19.9540	1.1403	0.2430	0.0235	1.1390	3.9277
[truncated: 37,142 more rows]
