# Supplementary material for: The influence of sample geometry and size on porcine aortic material properties from uniaxial tensile tests using custom-designed tissue cutters, clamps and molds
Source: PLoS One. 2021 Feb 8;16(2):e0244390. doi: 10.1371/journal.pone.0244390 (PMC7869995; doi:10.1371/journal.pone.0244390)
Supplement: S1 Dataset — (ZIP) [file pone.0244390.s001.zip › Date/RC8-1.csv]

1	ʱ��	λ��	��	����Ӧ��	����λ��	����Ӧ�� (λ��)
	(s)	(mm)	(N)	(MPa)	(mm)	(%)
	0.0000	0.0011	-0.0432	-0.0023	-0.0001	-0.0005
	0.0100	0.0010	-0.0438	-0.0023	-0.0002	-0.0006
	0.0200	0.0010	-0.0331	-0.0017	-0.0002	-0.0006
	0.0300	0.0011	-0.0253	-0.0013	-0.0001	-0.0003
	0.0400	0.0013	0.0043	0.0002	0.0001	0.0003
	0.0500	0.0018	0.0107	0.0006	0.0006	0.0023
	0.0600	0.0027	-0.0014	-0.0001	0.0015	0.0053
	0.0700	0.0037	0.0124	0.0007	0.0025	0.0088
	0.0800	0.0047	-0.0062	-0.0003	0.0035	0.0126
	0.0900	0.0058	-0.0204	-0.0011	0.0046	0.0164
	0.1000	0.0069	-0.0483	-0.0025	0.0057	0.0202
	0.1100	0.0079	-0.0358	-0.0019	0.0067	0.0238
	0.1200	0.0089	-0.0475	-0.0025	0.0077	0.0274
	0.1300	0.0099	-0.0362	-0.0019	0.0087	0.0311
	0.1400	0.0109	-0.0142	-0.0007	0.0097	0.0346
	0.1500	0.0118	-0.0310	-0.0016	0.0106	0.0379
	0.1600	0.0128	-0.0356	-0.0019	0.0116	0.0414
	0.1700	0.0138	0.0041	0.0002	0.0126	0.0449
	0.1800	0.0147	0.0156	0.0008	0.0135	0.0483
	0.1900	0.0157	0.0255	0.0013	0.0145	0.0517
	0.2000	0.0167	0.0248	0.0013	0.0155	0.0553
	0.2100	0.0177	0.0270	0.0014	0.0165	0.0588
	0.2200	0.0186	0.0466	0.0024	0.0174	0.0622
	0.2300	0.0196	0.0784	0.0041	0.0184	0.0656
	0.2400	0.0205	0.0734	0.0039	0.0193	0.0690
	0.2500	0.0214	0.0537	0.0028	0.0202	0.0723
	0.2600	0.0224	0.0210	0.0011	0.0212	0.0757
	0.2700	0.0233	0.0048	0.0003	0.0221	0.0790
	0.2800	0.0242	-0.0044	-0.0002	0.0230	0.0822
	0.2900	0.0252	0.0417	0.0022	0.0240	0.0856
	0.3000	0.0261	0.0532	0.0028	0.0249	0.0890
	0.3100	0.0270	0.0546	0.0029	0.0258	0.0922
	0.3200	0.0279	0.0552	0.0029	0.0267	0.0953
	0.3300	0.0288	0.0614	0.0032	0.0276	0.0985
	0.3400	0.0297	0.0818	0.0043	0.0285	0.1017
	0.3500	0.0306	0.0808	0.0042	0.0294	0.1050
	0.3600	0.0316	0.0696	0.0037	0.0304	0.1084
	0.3700	0.0325	0.0489	0.0026	0.0313	0.1118
	0.3800	0.0335	0.0200	0.0010	0.0323	0.1152
	0.3900	0.0344	0.0088	0.0005	0.0332	0.1187
	0.4000	0.0354	-0.0357	-0.0019	0.0342	0.1222
	0.4100	0.0364	-0.0528	-0.0028	0.0352	0.1256
	0.4200	0.0373	-0.0377	-0.0020	0.0361	0.1290
	0.4300	0.0383	-0.0369	-0.0019	0.0371	0.1325
	0.4400	0.0393	-0.0347	-0.0018	0.0381	0.1362
	0.4500	0.0403	-0.0390	-0.0020	0.0391	0.1397
	0.4600	0.0413	-0.0001	0.0000	0.0401	0.1430
	0.4700	0.0422	0.0493	0.0026	0.0410	0.1463
	0.4800	0.0430	0.0824	0.0043	0.0418	0.1495
	0.4900	0.0440	0.0863	0.0045	0.0428	0.1527
	0.5000	0.0449	0.0576	0.0030	0.0437	0.1562
	0.5100	0.0459	0.0247	0.0013	0.0447	0.1596
	0.5200	0.0468	0.0155	0.0008	0.0456	0.1630
	0.5300	0.0478	-0.0164	-0.0009	0.0466	0.1664
	0.5400	0.0488	-0.0425	-0.0022	0.0476	0.1699
	0.5500	0.0497	-0.0396	-0.0021	0.0485	0.1733
	0.5600	0.0507	-0.0098	-0.0005	0.0495	0.1766
	0.5700	0.0516	-0.0108	-0.0006	0.0504	0.1801
	0.5800	0.0526	-0.0164	-0.0009	0.0514	0.1835
	0.5900	0.0535	-0.0305	-0.0016	0.0523	0.1868
	0.6000	0.0544	-0.0436	-0.0023	0.0532	0.1901
	0.6100	0.0554	-0.0164	-0.0009	0.0542	0.1934
	0.6200	0.0563	0.0203	0.0011	0.0551	0.1968
	0.6300	0.0572	0.0191	0.0010	0.0561	0.2002
	0.6400	0.0582	0.0227	0.0012	0.0570	0.2035
	0.6500	0.0591	0.0315	0.0017	0.0579	0.2067
	0.6600	0.0600	0.0584	0.0031	0.0588	0.2102
	0.6700	0.0610	0.0465	0.0024	0.0598	0.2134
	0.6800	0.0618	0.0348	0.0018	0.0606	0.2166
	0.6900	0.0628	0.0246	0.0013	0.0616	0.2200
	0.7000	0.0638	0.0462	0.0024	0.0626	0.2236
	0.7100	0.0648	0.0636	0.0033	0.0636	0.2270
	0.7200	0.0657	0.0485	0.0025	0.0645	0.2303
	0.7300	0.0666	0.0361	0.0019	0.0654	0.2335
	0.7400	0.0674	0.0162	0.0009	0.0663	0.2366
	0.7500	0.0684	-0.0022	-0.0001	0.0672	0.2398
	0.7600	0.0693	-0.0143	-0.0008	0.0681	0.2434
	0.7700	0.0703	-0.0153	-0.0008	0.0691	0.2467
	0.7800	0.0712	-0.0132	-0.0007	0.0700	0.2499
	0.7900	0.0721	-0.0139	-0.0007	0.0709	0.2533
	0.8000	0.0731	-0.0387	-0.0020	0.0719	0.2568
	0.8100	0.0741	-0.0376	-0.0020	0.0729	0.2602
	0.8200	0.0750	-0.0235	-0.0012	0.0738	0.2636
	0.8300	0.0760	-0.0309	-0.0016	0.0748	0.2670
	0.8400	0.0769	-0.0276	-0.0015	0.0757	0.2703
	0.8500	0.0778	-0.0142	-0.0007	0.0766	0.2736
	0.8600	0.0787	0.0157	0.0008	0.0775	0.2769
	0.8700	0.0796	0.0318	0.0017	0.0784	0.2802
	0.8800	0.0805	0.0470	0.0025	0.0793	0.2833
	0.8900	0.0815	0.0247	0.0013	0.0803	0.2866
	0.9000	0.0824	0.0052	0.0003	0.0812	0.2901
	0.9100	0.0834	0.0105	0.0005	0.0822	0.2936
	0.9200	0.0844	0.0330	0.0017	0.0832	0.2970
	0.9300	0.0853	0.0344	0.0018	0.0841	0.3002
	0.9400	0.0862	0.0207	0.0011	0.0850	0.3035
	0.9500	0.0871	0.0128	0.0007	0.0859	0.3069
	0.9600	0.0881	0.0148	0.0008	0.0869	0.3103
	0.9700	0.0891	-0.0027	-0.0001	0.0879	0.3138
	0.9800	0.0900	-0.0202	-0.0011	0.0888	0.3172
	0.9900	0.0910	-0.0352	-0.0018	0.0898	0.3208
	1.0000	0.0920	-0.0475	-0.0025	0.0908	0.3243
	1.0100	0.0930	-0.0349	-0.0018	0.0918	0.3277
	1.0200	0.0939	-0.0244	-0.0013	0.0927	0.3311
	1.0300	0.0949	-0.0109	-0.0006	0.0937	0.3348
	1.0400	0.0959	0.0245	0.0013	0.0947	0.3382
	1.0500	0.0968	0.0492	0.0026	0.0956	0.3414
	1.0600	0.0977	0.0375	0.0020	0.0965	0.3447
	1.0700	0.0986	0.0306	0.0016	0.0974	0.3480
	1.0800	0.0996	0.0352	0.0018	0.0984	0.3513
	1.0900	0.1005	0.0281	0.0015	0.0993	0.3548
	1.1000	0.1015	0.0278	0.0015	0.1003	0.3584
	1.1100	0.1025	0.0342	0.0018	0.1013	0.3617
	1.1200	0.1034	-0.0070	-0.0004	0.1022	0.3650
	1.1300	0.1043	-0.0427	-0.0022	0.1031	0.3682
	1.1400	0.1052	-0.0300	-0.0016	0.1040	0.3715
	1.1500	0.1061	-0.0031	-0.0002	0.1049	0.3747
	1.1600	0.1071	0.0204	0.0011	0.1059	0.3780
	1.1700	0.1080	0.0417	0.0022	0.1068	0.3814
	1.1800	0.1089	0.0923	0.0049	0.1077	0.3846
	1.1900	0.1098	0.1416	0.0074	0.1086	0.3880
	1.2000	0.1108	0.1603	0.0084	0.1096	0.3914
	1.2100	0.1117	0.1433	0.0075	0.1105	0.3946
	1.2200	0.1127	0.0977	0.0051	0.1115	0.3980
	1.2300	0.1136	0.0507	0.0027	0.1124	0.4015
	1.2400	0.1146	0.0249	0.0013	0.1134	0.4049
	1.2500	0.1155	0.0036	0.0002	0.1143	0.4083
	1.2600	0.1165	-0.0063	-0.0003	0.1153	0.4118
	1.2700	0.1175	-0.0065	-0.0003	0.1163	0.4152
	1.2800	0.1184	0.0111	0.0006	0.1172	0.4185
	1.2900	0.1193	0.0165	0.0009	0.1181	0.4219
	1.3000	0.1204	0.0311	0.0016	0.1192	0.4256
	1.3100	0.1214	0.0350	0.0018	0.1202	0.4291
	1.3200	0.1223	0.0242	0.0013	0.1211	0.4326
	1.3300	0.1233	0.0128	0.0007	0.1221	0.4360
	1.3400	0.1242	0.0034	0.0002	0.1230	0.4392
	1.3500	0.1251	0.0044	0.0002	0.1239	0.4424
	1.3600	0.1261	0.0046	0.0002	0.1249	0.4459
	1.3700	0.1270	-0.0080	-0.0004	0.1258	0.4492
	1.3800	0.1279	0.0269	0.0014	0.1267	0.4524
	1.3900	0.1289	0.0685	0.0036	0.1277	0.4560
	1.4000	0.1299	0.0883	0.0046	0.1287	0.4596
	1.4100	0.1309	0.0842	0.0044	0.1297	0.4631
	1.4200	0.1318	0.0745	0.0039	0.1306	0.4664
	1.4300	0.1327	0.0582	0.0031	0.1316	0.4698
	1.4400	0.1337	0.0306	0.0016	0.1325	0.4730
	1.4500	0.1345	0.0193	0.0010	0.1333	0.4762
	1.4600	0.1355	0.0138	0.0007	0.1343	0.4797
	1.4700	0.1365	0.0140	0.0007	0.1353	0.4832
	1.4800	0.1375	0.0316	0.0017	0.1363	0.4866
	1.4900	0.1384	0.0374	0.0020	0.1372	0.4900
	1.5000	0.1394	0.0303	0.0016	0.1382	0.4936
	1.5100	0.1404	0.0236	0.0012	0.1392	0.4971
	1.5200	0.1413	0.0497	0.0026	0.1401	0.5004
	1.5300	0.1423	0.0439	0.0023	0.1411	0.5038
	1.5400	0.1432	0.0420	0.0022	0.1420	0.5071
	1.5500	0.1441	0.0499	0.0026	0.1429	0.5104
	1.5600	0.1451	0.0464	0.0024	0.1439	0.5139
	1.5700	0.1461	0.0577	0.0030	0.1449	0.5174
	1.5800	0.1470	0.0729	0.0038	0.1458	0.5206
	1.5900	0.1479	0.0727	0.0038	0.1467	0.5240
	1.6000	0.1489	0.0801	0.0042	0.1477	0.5273
	1.6100	0.1498	0.0785	0.0041	0.1486	0.5306
	1.6200	0.1507	0.0650	0.0034	0.1495	0.5340
	1.6300	0.1517	0.0563	0.0030	0.1505	0.5374
	1.6400	0.1526	0.0709	0.0037	0.1514	0.5408
	1.6500	0.1535	0.0745	0.0039	0.1523	0.5441
	1.6600	0.1544	0.0695	0.0037	0.1533	0.5473
	1.6700	0.1554	0.0392	0.0021	0.1542	0.5506
	1.6800	0.1563	0.0166	0.0009	0.1551	0.5539
	1.6900	0.1572	-0.0079	-0.0004	0.1560	0.5572
	1.7000	0.1582	-0.0080	-0.0004	0.1570	0.5607
	1.7100	0.1592	-0.0004	0.0000	0.1580	0.5641
	1.7200	0.1601	-0.0032	-0.0002	0.1589	0.5674
	1.7300	0.1610	-0.0077	-0.0004	0.1598	0.5707
	1.7400	0.1619	-0.0052	-0.0003	0.1607	0.5740
	1.7500	0.1629	0.0333	0.0017	0.1617	0.5773
	1.7600	0.1638	0.0553	0.0029	0.1626	0.5809
	1.7700	0.1648	0.0645	0.0034	0.1636	0.5842
	1.7800	0.1657	0.0462	0.0024	0.1645	0.5874
	1.7900	0.1666	0.0238	0.0012	0.1654	0.5908
	1.8000	0.1676	0.0221	0.0012	0.1664	0.5942
	1.8100	0.1685	0.0287	0.0015	0.1673	0.5976
	1.8200	0.1695	0.0540	0.0028	0.1683	0.6009
	1.8300	0.1704	0.0688	0.0036	0.1692	0.6042
	1.8400	0.1713	0.0837	0.0044	0.1701	0.6076
	1.8500	0.1722	0.0761	0.0040	0.1710	0.6108
	1.8600	0.1732	0.0679	0.0036	0.1720	0.6143
	1.8700	0.1742	0.0630	0.0033	0.1730	0.6178
	1.8800	0.1752	0.0473	0.0025	0.1740	0.6212
	1.8900	0.1761	0.0374	0.0020	0.1749	0.6247
	1.9000	0.1771	0.0267	0.0014	0.1759	0.6281
	1.9100	0.1780	0.0029	0.0002	0.1768	0.6313
	1.9200	0.1789	0.0102	0.0005	0.1777	0.6345
	1.9300	0.1798	-0.0031	-0.0002	0.1786	0.6379
	1.9400	0.1808	-0.0112	-0.0006	0.1796	0.6414
	1.9500	0.1818	-0.0056	-0.0003	0.1806	0.6449
	1.9600	0.1828	0.0151	0.0008	0.1816	0.6484
	1.9700	0.1837	0.0343	0.0018	0.1825	0.6516
	1.9800	0.1845	0.0426	0.0022	0.1833	0.6546
	1.9900	0.1854	0.0296	0.0016	0.1842	0.6577
	2.0000	0.1864	0.0181	0.0010	0.1852	0.6613
	2.0100	0.1874	0.0342	0.0018	0.1862	0.6648
	2.0200	0.1883	0.0275	0.0014	0.1871	0.6683
	2.0300	0.1893	0.0119	0.0006	0.1881	0.6716
	2.0400	0.1902	0.0186	0.0010	0.1890	0.6748
	2.0500	0.1911	0.0507	0.0027	0.1899	0.6780
	2.0600	0.1920	0.0614	0.0032	0.1908	0.6814
	2.0700	0.1929	0.0418	0.0022	0.1917	0.6846
	2.0800	0.1938	0.0232	0.0012	0.1926	0.6878
	2.0900	0.1947	0.0144	0.0008	0.1935	0.6911
	2.1000	0.1957	0.0222	0.0012	0.1945	0.6945
	2.1100	0.1966	0.0379	0.0020	0.1954	0.6980
	2.1200	0.1976	0.0580	0.0030	0.1964	0.7013
	2.1300	0.1986	0.0501	0.0026	0.1974	0.7049
	2.1400	0.1995	0.0457	0.0024	0.1983	0.7083
	2.1500	0.2004	0.0563	0.0030	0.1992	0.7115
	2.1600	0.2014	0.0410	0.0022	0.2002	0.7148
	2.1700	0.2023	0.0461	0.0024	0.2011	0.7181
	2.1800	0.2032	0.0531	0.0028	0.2020	0.7214
	2.1900	0.2042	0.0547	0.0029	0.2030	0.7249
	2.2000	0.2052	0.0607	0.0032	0.2040	0.7286
	2.2100	0.2061	0.0569	0.0030	0.2049	0.7318
	2.2200	0.2070	0.0259	0.0014	0.2058	0.7349
	2.2300	0.2078	0.0325	0.0017	0.2066	0.7379
	2.2400	0.2087	0.0385	0.0020	0.2075	0.7412
	2.2500	0.2097	0.0344	0.0018	0.2085	0.7445
	2.2600	0.2106	0.0261	0.0014	0.2094	0.7479
	2.2700	0.2116	0.0520	0.0027	0.2104	0.7512
	2.2800	0.2125	0.1070	0.0056	0.2113	0.7546
	2.2900	0.2135	0.1224	0.0064	0.2123	0.7580
	2.3000	0.2143	0.1295	0.0068	0.2131	0.7612
	2.3100	0.2152	0.1149	0.0060	0.2140	0.7643
	2.3200	0.2161	0.1112	0.0058	0.2149	0.7676
	2.3300	0.2171	0.1074	0.0056	0.2159	0.7710
	2.3400	0.2181	0.0757	0.0040	0.2169	0.7745
	2.3500	0.2190	0.0576	0.0030	0.2178	0.7779
	2.3600	0.2199	0.0309	0.0016	0.2187	0.7812
	2.3700	0.2209	0.0010	0.0001	0.2197	0.7845
	2.3800	0.2218	0.0022	0.0001	0.2206	0.7877
	2.3900	0.2228	0.0306	0.0016	0.2216	0.7912
	2.4000	0.2237	0.0425	0.0022	0.2225	0.7947
	2.4100	0.2247	0.0675	0.0035	0.2235	0.7981
	2.4200	0.2257	0.0885	0.0046	0.2245	0.8016
	2.4300	0.2266	0.0585	0.0031	0.2254	0.8049
	2.4400	0.2275	0.0235	0.0012	0.2263	0.8081
	2.4500	0.2284	0.0218	0.0011	0.2272	0.8115
	2.4600	0.2294	0.0080	0.0004	0.2282	0.8151
	2.4700	0.2304	0.0071	0.0004	0.2292	0.8184
	2.4800	0.2313	0.0160	0.0008	0.2301	0.8216
	2.4900	0.2322	0.0362	0.0019	0.2310	0.8251
	2.5000	0.2333	0.0542	0.0029	0.2321	0.8288
	2.5100	0.2342	0.0818	0.0043	0.2330	0.8322
	2.5200	0.2351	0.0882	0.0046	0.2339	0.8354
	2.5300	0.2360	0.0702	0.0037	0.2348	0.8387
	2.5400	0.2369	0.0616	0.0032	0.2357	0.8417
	2.5500	0.2378	0.0456	0.0024	0.2366	0.8450
	2.5600	0.2388	0.0353	0.0019	0.2376	0.8486
	2.5700	0.2398	0.0179	0.0009	0.2386	0.8521
	2.5800	0.2407	-0.0157	-0.0008	0.2395	0.8554
	2.5900	0.2417	-0.0523	-0.0027	0.2405	0.8589
	2.6000	0.2426	-0.0555	-0.0029	0.2414	0.8622
	2.6100	0.2435	-0.0099	-0.0005	0.2423	0.8653
	2.6200	0.2444	0.0417	0.0022	0.2432	0.8685
	2.6300	0.2453	0.0872	0.0046	0.2441	0.8717
	2.6400	0.2462	0.0929	0.0049	0.2450	0.8750
	2.6500	0.2472	0.0794	0.0042	0.2460	0.8784
	2.6600	0.2482	0.0491	0.0026	0.2470	0.8820
	2.6700	0.2491	0.0333	0.0018	0.2479	0.8854
	2.6800	0.2500	0.0426	0.0022	0.2488	0.8886
	2.6900	0.2509	0.0434	0.0023	0.2497	0.8917
	2.7000	0.2517	0.0470	0.0025	0.2505	0.8947
	2.7100	0.2526	0.0261	0.0014	0.2514	0.8978
	2.7200	0.2535	0.0258	0.0014	0.2523	0.9012
	2.7300	0.2545	0.0191	0.0010	0.2533	0.9045
	2.7400	0.2554	0.0347	0.0018	0.2542	0.9077
	2.7500	0.2563	0.0394	0.0021	0.2551	0.9111
	2.7600	0.2573	0.0363	0.0019	0.2561	0.9147
	2.7700	0.2582	0.0496	0.0026	0.2571	0.9180
	2.7800	0.2591	0.0437	0.0023	0.2580	0.9212
	2.7900	0.2601	0.0096	0.0005	0.2589	0.9246
	2.8000	0.2611	-0.0125	-0.0007	0.2599	0.9280
	2.8100	0.2620	-0.0201	-0.0011	0.2608	0.9314
	2.8200	0.2630	-0.0041	-0.0002	0.2618	0.9349
	2.8300	0.2640	0.0242	0.0013	0.2628	0.9385
	2.8400	0.2649	0.0678	0.0036	0.2637	0.9417
	2.8500	0.2658	0.0861	0.0045	0.2646	0.9451
	2.8600	0.2668	0.0710	0.0037	0.2656	0.9485
	2.8700	0.2677	0.0371	0.0019	0.2665	0.9517
	2.8800	0.2686	-0.0016	-0.0001	0.2674	0.9549
	2.8900	0.2695	0.0073	0.0004	0.2683	0.9582
	2.9000	0.2705	0.0298	0.0016	0.2693	0.9616
	2.9100	0.2714	0.0670	0.0035	0.2702	0.9651
	2.9200	0.2724	0.0855	0.0045	0.2712	0.9685
	2.9300	0.2733	0.0600	0.0032	0.2721	0.9718
	2.9400	0.2742	0.0476	0.0025	0.2730	0.9750
	2.9500	0.2751	0.0371	0.0019	0.2739	0.9783
	2.9600	0.2761	0.0570	0.0030	0.2749	0.9816
	2.9700	0.2770	0.0923	0.0049	0.2758	0.9849
	2.9800	0.2780	0.0838	0.0044	0.2768	0.9884
	2.9900	0.2790	0.0617	0.0032	0.2778	0.9920
	3.0000	0.2799	0.0413	0.0022	0.2787	0.9953
	3.0100	0.2807	0.0360	0.0019	0.2796	0.9983
	3.0200	0.2817	0.0367	0.0019	0.2805	1.0017
	3.0300	0.2826	0.0191	0.0010	0.2814	1.0050
	3.0400	0.2835	0.0350	0.0018	0.2823	1.0083
	3.0500	0.2845	0.0287	0.0015	0.2833	1.0116
	3.0600	0.2854	0.0477	0.0025	0.2842	1.0149
	3.0700	0.2863	0.0926	0.0049	0.2851	1.0182
	3.0800	0.2872	0.0881	0.0046	0.2860	1.0214
	3.0900	0.2882	0.0661	0.0035	0.2870	1.0248
	3.1000	0.2891	0.0465	0.0024	0.2879	1.0280
	3.1100	0.2899	0.0538	0.0028	0.2887	1.0312
	3.1200	0.2908	0.0459	0.0024	0.2896	1.0344
	3.1300	0.2918	0.0571	0.0030	0.2906	1.0378
	3.1400	0.2927	0.1104	0.0058	0.2915	1.0412
	3.1500	0.2937	0.1362	0.0072	0.2925	1.0446
	3.1600	0.2946	0.1313	0.0069	0.2934	1.0478
	3.1700	0.2955	0.1238	0.0065	0.2943	1.0510
	3.1800	0.2964	0.1157	0.0061	0.2952	1.0543
	3.1900	0.2974	0.0831	0.0044	0.2962	1.0579
	3.2000	0.2984	0.0761	0.0040	0.2972	1.0614
	3.2100	0.2994	0.0688	0.0036	0.2982	1.0649
	3.2200	0.3003	0.0390	0.0021	0.2991	1.0682
	3.2300	0.3012	0.0421	0.0022	0.3000	1.0713
	3.2400	0.3021	0.0719	0.0038	0.3009	1.0744
	3.2500	0.3030	0.0905	0.0048	0.3018	1.0777
	3.2600	0.3039	0.0952	0.0050	0.3027	1.0809
	3.2700	0.3048	0.0871	0.0046	0.3036	1.0841
	3.2800	0.3057	0.0688	0.0036	0.3045	1.0875
	3.2900	0.3067	0.0478	0.0025	0.3055	1.0910
	3.3000	0.3076	0.0484	0.0025	0.3064	1.0942
	3.3100	0.3085	0.0358	0.0019	0.3073	1.0974
	3.3200	0.3094	0.0097	0.0005	0.3082	1.1008
	3.3300	0.3104	-0.0052	-0.0003	0.3092	1.1042
	3.3400	0.3113	-0.0034	-0.0002	0.3101	1.1075
	3.3500	0.3123	0.0123	0.0006	0.3111	1.1109
	3.3600	0.3132	0.0498	0.0026	0.3120	1.1144
	3.3700	0.3142	0.0794	0.0042	0.3130	1.1177
	3.3800	0.3151	0.0623	0.0033	0.3139	1.1212
	3.3900	0.3161	0.0324	0.0017	0.3149	1.1245
	3.4000	0.3170	0.0238	0.0013	0.3158	1.1277
	3.4100	0.3179	0.0094	0.0005	0.3167	1.1311
	3.4200	0.3188	0.0051	0.0003	0.3176	1.1344
	3.4300	0.3197	0.0011	0.0001	0.3185	1.1375
	3.4400	0.3206	0.0319	0.0017	0.3194	1.1408
	3.4500	0.3216	0.0564	0.0030	0.3204	1.1441
	3.4600	0.3225	0.0788	0.0041	0.3213	1.1475
	3.4700	0.3235	0.0753	0.0040	0.3223	1.1509
	3.4800	0.3244	0.0644	0.0034	0.3232	1.1543
	3.4900	0.3254	0.0602	0.0032	0.3242	1.1577
	3.5000	0.3263	0.0709	0.0037	0.3251	1.1609
	3.5100	0.3272	0.0600	0.0032	0.3260	1.1643
	3.5200	0.3282	0.0058	0.0003	0.3270	1.1678
	3.5300	0.3291	-0.0391	-0.0021	0.3279	1.1710
	3.5400	0.3300	-0.0039	-0.0002	0.3288	1.1743
	3.5500	0.3309	0.0325	0.0017	0.3297	1.1773
	3.5600	0.3317	0.0615	0.0032	0.3305	1.1803
	3.5700	0.3326	0.0846	0.0044	0.3314	1.1835
	3.5800	0.3335	0.0775	0.0041	0.3323	1.1869
	3.5900	0.3344	0.0659	0.0035	0.3332	1.1901
	3.6000	0.3353	0.0518	0.0027	0.3342	1.1933
	3.6100	0.3363	0.0519	0.0027	0.3351	1.1967
	3.6200	0.3372	0.0582	0.0031	0.3360	1.2000
	3.6300	0.3381	0.0149	0.0008	0.3369	1.2032
	3.6400	0.3391	-0.0081	-0.0004	0.3379	1.2066
	3.6500	0.3401	-0.0037	-0.0002	0.3389	1.2101
	3.6600	0.3410	0.0156	0.0008	0.3398	1.2134
	3.6700	0.3419	0.0326	0.0017	0.3407	1.2169
	3.6800	0.3429	0.0543	0.0029	0.3417	1.2204
	3.6900	0.3439	0.0547	0.0029	0.3427	1.2238
	3.7000	0.3448	0.0571	0.0030	0.3436	1.2272
	3.7100	0.3458	0.0487	0.0026	0.3446	1.2306
	3.7200	0.3467	0.0571	0.0030	0.3455	1.2340
	3.7300	0.3476	0.0702	0.0037	0.3464	1.2372
	3.7400	0.3486	0.0592	0.0031	0.3474	1.2406
	3.7500	0.3495	0.0671	0.0035	0.3483	1.2439
	3.7600	0.3504	0.0757	0.0040	0.3492	1.2471
	3.7700	0.3514	0.0783	0.0041	0.3502	1.2506
	3.7800	0.3523	0.0758	0.0040	0.3511	1.2539
	3.7900	0.3532	0.0667	0.0035	0.3520	1.2572
	3.8000	0.3541	0.0435	0.0023	0.3529	1.2604
	3.8100	0.3551	0.0460	0.0024	0.3539	1.2640
	3.8200	0.3561	0.0783	0.0041	0.3549	1.2673
	3.8300	0.3570	0.1200	0.0063	0.3558	1.2706
	3.8400	0.3579	0.1192	0.0063	0.3567	1.2739
	3.8500	0.3588	0.1088	0.0057	0.3576	1.2772
	3.8600	0.3598	0.1031	0.0054	0.3586	1.2805
	3.8700	0.3607	0.0876	0.0046	0.3595	1.2838
	3.8800	0.3616	0.0687	0.0036	0.3604	1.2871
	3.8900	0.3625	0.0384	0.0020	0.3613	1.2903
	3.9000	0.3634	0.0322	0.0017	0.3622	1.2934
	3.9100	0.3643	0.0423	0.0022	0.3631	1.2967
	3.9200	0.3652	0.0437	0.0023	0.3640	1.3000
	3.9300	0.3662	0.0307	0.0016	0.3650	1.3033
	3.9400	0.3671	-0.0021	-0.0001	0.3659	1.3067
	3.9500	0.3680	-0.0059	-0.0003	0.3668	1.3100
	3.9600	0.3689	0.0033	0.0002	0.3677	1.3132
	3.9700	0.3699	0.0182	0.0010	0.3687	1.3167
	3.9800	0.3709	0.0452	0.0024	0.3697	1.3201
	3.9900	0.3718	0.0712	0.0037	0.3706	1.3235
	4.0000	0.3727	0.0784	0.0041	0.3715	1.3268
	4.0100	0.3737	0.0806	0.0042	0.3725	1.3302
	4.0200	0.3746	0.0860	0.0045	0.3734	1.3336
	4.0300	0.3756	0.0877	0.0046	0.3744	1.3370
	4.0400	0.3765	0.0943	0.0050	0.3753	1.3403
	4.0500	0.3774	0.0828	0.0043	0.3762	1.3437
	4.0600	0.3784	0.0657	0.0034	0.3772	1.3470
	4.0700	0.3793	0.0442	0.0023	0.3781	1.3504
	4.0800	0.3802	0.0240	0.0013	0.3790	1.3536
	4.0900	0.3811	0.0181	0.0010	0.3799	1.3569
	4.1000	0.3821	0.0182	0.0010	0.3809	1.3603
	4.1100	0.3831	0.0271	0.0014	0.3819	1.3639
	4.1200	0.3840	0.0336	0.0018	0.3828	1.3671
	4.1300	0.3849	0.0162	0.0008	0.3837	1.3703
	4.1400	0.3858	0.0158	0.0008	0.3846	1.3736
	4.1500	0.3867	0.0416	0.0022	0.3855	1.3768
	4.1600	0.3876	0.0426	0.0022	0.3864	1.3801
	4.1700	0.3886	0.0589	0.0031	0.3874	1.3836
	4.1800	0.3896	0.0848	0.0045	0.3884	1.3871
	4.1900	0.3906	0.1139	0.0060	0.3894	1.3906
	4.2000	0.3915	0.1432	0.0075	0.3903	1.3938
	4.2100	0.3924	0.1353	0.0071	0.3912	1.3972
	4.2200	0.3933	0.1148	0.0060	0.3921	1.4004
	4.2300	0.3943	0.1016	0.0053	0.3931	1.4037
	4.2400	0.3952	0.0742	0.0039	0.3940	1.4072
	4.2500	0.3962	0.0751	0.0039	0.3950	1.4105
	4.2600	0.3971	0.0797	0.0042	0.3959	1.4139
	4.2700	0.3980	0.0759	0.0040	0.3968	1.4172
	4.2800	0.3990	0.0728	0.0038	0.3978	1.4205
	4.2900	0.3998	0.0879	0.0046	0.3986	1.4237
	4.3000	0.4008	0.0962	0.0051	0.3996	1.4271
	4.3100	0.4018	0.0781	0.0041	0.4006	1.4306
	4.3200	0.4027	0.0778	0.0041	0.4015	1.4340
	4.3300	0.4037	0.0541	0.0028	0.4025	1.4373
	4.3400	0.4046	0.0684	0.0036	0.4034	1.4405
	4.3500	0.4054	0.0747	0.0039	0.4042	1.4435
	4.3600	0.4063	0.0742	0.0039	0.4051	1.4467
	4.3700	0.4072	0.0773	0.0041	0.4060	1.4501
	4.3800	0.4081	0.0800	0.0042	0.4069	1.4531
	4.3900	0.4090	0.1019	0.0054	0.4078	1.4563
	4.4000	0.4099	0.1173	0.0062	0.4087	1.4597
	4.4100	0.4109	0.1425	0.0075	0.4097	1.4631
	4.4200	0.4119	0.1443	0.0076	0.4107	1.4666
	4.4300	0.4128	0.1066	0.0056	0.4116	1.4701
	4.4400	0.4138	0.0672	0.0035	0.4126	1.4735
	4.4500	0.4147	0.0555	0.0029	0.4135	1.4767
	4.4600	0.4156	0.0644	0.0034	0.4144	1.4799
	4.4700	0.4166	0.0701	0.0037	0.4154	1.4834
	4.4800	0.4175	0.0514	0.0027	0.4163	1.4868
	4.4900	0.4185	0.0420	0.0022	0.4173	1.4901
	4.5000	0.4194	0.0118	0.0006	0.4182	1.4936
	4.5100	0.4204	-0.0083	-0.0004	0.4192	1.4970
	4.5200	0.4213	-0.0027	-0.0001	0.4201	1.5003
	4.5300	0.4222	0.0267	0.0014	0.4210	1.5036
	4.5400	0.4231	0.0534	0.0028	0.4220	1.5069
	4.5500	0.4241	0.0652	0.0034	0.4229	1.5102
	4.5600	0.4250	0.0576	0.0030	0.4238	1.5135
	4.5700	0.4259	0.0534	0.0028	0.4247	1.5168
	4.5800	0.4269	0.0497	0.0026	0.4257	1.5201
	4.5900	0.4278	0.0790	0.0041	0.4266	1.5234
	4.6000	0.4287	0.1139	0.0060	0.4275	1.5268
	4.6100	0.4297	0.1304	0.0069	0.4285	1.5302
	4.6200	0.4306	0.1218	0.0064	0.4294	1.5335
	4.6300	0.4316	0.1284	0.0067	0.4304	1.5370
	4.6400	0.4325	0.1347	0.0071	0.4313	1.5405
	4.6500	0.4334	0.1591	0.0084	0.4322	1.5435
	4.6600	0.4343	0.1374	0.0072	0.4331	1.5468
	4.6700	0.4353	0.1104	0.0058	0.4341	1.5502
	4.6800	0.4362	0.1008	0.0053	0.4350	1.5535
	4.6900	0.4371	0.0856	0.0045	0.4359	1.5568
	4.7000	0.4381	0.0536	0.0028	0.4369	1.5602
	4.7100	0.4390	0.0299	0.0016	0.4378	1.5636
	4.7200	0.4400	0.0186	0.0010	0.4388	1.5670
	4.7300	0.4410	0.0529	0.0028	0.4398	1.5706
	4.7400	0.4420	0.0750	0.0039	0.4408	1.5741
	4.7500	0.4429	0.0890	0.0047	0.4417	1.5773
	4.7600	0.4437	0.0832	0.0044	0.4425	1.5804
	4.7700	0.4446	0.0995	0.0052	0.4434	1.5836
	4.7800	0.4455	0.1148	0.0060	0.4443	1.5867
	4.7900	0.4464	0.1224	0.0064	0.4452	1.5900
	4.8000	0.4474	0.1273	0.0067	0.4462	1.5935
	4.8100	0.4484	0.1287	0.0068	0.4472	1.5969
	4.8200	0.4493	0.1073	0.0056	0.4481	1.6002
	4.8300	0.4502	0.0875	0.0046	0.4490	1.6034
	4.8400	0.4511	0.0625	0.0033	0.4499	1.6066
	4.8500	0.4520	0.0546	0.0029	0.4508	1.6099
	4.8600	0.4529	0.0863	0.0045	0.4517	1.6132
	4.8700	0.4538	0.1182	0.0062	0.4526	1.6163
	4.8800	0.4547	0.1184	0.0062	0.4535	1.6195
	4.8900	0.4556	0.1033	0.0054	0.4544	1.6229
	4.9000	0.4566	0.0912	0.0048	0.4554	1.6265
	4.9100	0.4576	0.1117	0.0059	0.4564	1.6298
	4.9200	0.4585	0.1099	0.0058	0.4573	1.6331
	4.9300	0.4594	0.0897	0.0047	0.4582	1.6364
	4.9400	0.4604	0.1000	0.0053	0.4592	1.6398
	4.9500	0.4613	0.0937	0.0049	0.4601	1.6432
	4.9600	0.4623	0.0828	0.0043	0.4611	1.6467
	4.9700	0.4632	0.0853	0.0045	0.4620	1.6500
	4.9800	0.4641	0.1049	0.0055	0.4629	1.6531
	4.9900	0.4650	0.0816	0.0043	0.4638	1.6564
	5.0000	0.4660	0.0587	0.0031	0.4648	1.6601
	5.0100	0.4670	0.0622	0.0033	0.4658	1.6635
	5.0200	0.4679	0.0771	0.0041	0.4667	1.6667
	5.0300	0.4688	0.0693	0.0036	0.4676	1.6700
	5.0400	0.4698	0.0756	0.0040	0.4686	1.6734
	5.0500	0.4707	0.0741	0.0039	0.4695	1.6768
	5.0600	0.4716	0.0824	0.0043	0.4704	1.6801
	5.0700	0.4726	0.0762	0.0040	0.4714	1.6833
	5.0800	0.4735	0.0852	0.0045	0.4723	1.6866
	5.0900	0.4744	0.1188	0.0062	0.4732	1.6899
	5.1000	0.4753	0.1055	0.0055	0.4741	1.6932
	5.1100	0.4763	0.0865	0.0045	0.4751	1.6965
	5.1200	0.4772	0.0797	0.0042	0.4760	1.6999
	5.1300	0.4781	0.0775	0.0041	0.4769	1.7031
	5.1400	0.4790	0.0656	0.0034	0.4778	1.7064
	5.1500	0.4799	0.0356	0.0019	0.4787	1.7097
	5.1600	0.4809	0.0388	0.0020	0.4797	1.7131
	5.1700	0.4818	0.0633	0.0033	0.4806	1.7164
	5.1800	0.4827	0.0924	0.0049	0.4815	1.7196
	5.1900	0.4836	0.0981	0.0052	0.4824	1.7229
	5.2000	0.4845	0.0794	0.0042	0.4833	1.7261
	5.2100	0.4854	0.0691	0.0036	0.4842	1.7294
	5.2200	0.4864	0.0402	0.0021	0.4852	1.7329
	5.2300	0.4874	0.0315	0.0017	0.4862	1.7364
	5.2400	0.4883	0.0348	0.0018	0.4871	1.7397
	5.2500	0.4892	0.0580	0.0030	0.4880	1.7429
	5.2600	0.4902	0.0785	0.0041	0.4890	1.7464
	5.2700	0.4912	0.0900	0.0047	0.4900	1.7498
	5.2800	0.4921	0.0774	0.0041	0.4909	1.7530
	5.2900	0.4930	0.0628	0.0033	0.4918	1.7564
	5.3000	0.4940	0.0745	0.0039	0.4928	1.7599
	5.3100	0.4950	0.0891	0.0047	0.4938	1.7633
	5.3200	0.4959	0.1031	0.0054	0.4947	1.7666
	5.3300	0.4968	0.0939	0.0049	0.4956	1.7700
	5.3400	0.4977	0.1013	0.0053	0.4965	1.7732
	5.3500	0.4986	0.1288	0.0068	0.4974	1.7763
	5.3600	0.4995	0.1348	0.0071	0.4983	1.7796
	5.3700	0.5004	0.1223	0.0064	0.4992	1.7829
	5.3800	0.5014	0.1329	0.0070	0.5002	1.7863
	5.3900	0.5024	0.1637	0.0086	0.5012	1.7898
	5.4000	0.5033	0.1686	0.0089	0.5021	1.7932
	5.4100	0.5042	0.1352	0.0071	0.5030	1.7964
	5.4200	0.5051	0.0987	0.0052	0.5039	1.7997
	5.4300	0.5061	0.0715	0.0038	0.5049	1.8031
	5.4400	0.5070	0.0792	0.0042	0.5058	1.8063
	5.4500	0.5079	0.0858	0.0045	0.5067	1.8097
	5.4600	0.5089	0.0683	0.0036	0.5077	1.8130
	5.4700	0.5098	0.0685	0.0036	0.5086	1.8163
	5.4800	0.5107	0.0575	0.0030	0.5095	1.8195
	5.4900	0.5116	0.0552	0.0029	0.5104	1.8229
	5.5000	0.5126	0.0409	0.0021	0.5114	1.8263
	5.5100	0.5135	0.0494	0.0026	0.5123	1.8296
	5.5200	0.5144	0.0676	0.0036	0.5132	1.8329
	5.5300	0.5154	0.0765	0.0040	0.5142	1.8362
	5.5400	0.5163	0.0841	0.0044	0.5151	1.8395
	5.5500	0.5173	0.0793	0.0042	0.5161	1.8430
	5.5600	0.5183	0.0574	0.0030	0.5171	1.8466
	5.5700	0.5192	0.0375	0.0020	0.5180	1.8498
	5.5800	0.5200	0.0425	0.0022	0.5188	1.8527
	5.5900	0.5209	0.0405	0.0021	0.5197	1.8559
	5.6000	0.5218	0.0435	0.0023	0.5206	1.8592
	5.6100	0.5227	0.0553	0.0029	0.5215	1.8623
	5.6200	0.5236	0.0755	0.0040	0.5224	1.8655
	5.6300	0.5245	0.0691	0.0036	0.5233	1.8689
	5.6400	0.5255	0.0808	0.0042	0.5243	1.8723
	5.6500	0.5264	0.0938	0.0049	0.5252	1.8757
	5.6600	0.5275	0.0775	0.0041	0.5263	1.8795
	5.6700	0.5285	0.0655	0.0034	0.5273	1.8830
	5.6800	0.5293	0.0710	0.0037	0.5282	1.8862
	5.6900	0.5302	0.0936	0.0049	0.5290	1.8893
	5.7000	0.5311	0.1305	0.0069	0.5299	1.8924
	5.7100	0.5320	0.1475	0.0077	0.5308	1.8957
	5.7200	0.5330	0.1120	0.0059	0.5318	1.8993
	5.7300	0.5340	0.0741	0.0039	0.5328	1.9028
	5.7400	0.5349	0.0390	0.0021	0.5337	1.9061
	5.7500	0.5359	0.0415	0.0022	0.5347	1.9096
	5.7600	0.5369	0.0600	0.0032	0.5357	1.9130
	5.7700	0.5378	0.1027	0.0054	0.5366	1.9164
	5.7800	0.5388	0.1354	0.0071	0.5376	1.9197
	5.7900	0.5397	0.1431	0.0075	0.5385	1.9230
	5.8000	0.5405	0.1471	0.0077	0.5393	1.9261
	5.8100	0.5414	0.1669	0.0088	0.5402	1.9292
	5.8200	0.5424	0.1588	0.0083	0.5412	1.9327
	5.8300	0.5433	0.1272	0.0067	0.5421	1.9361
	5.8400	0.5443	0.1081	0.0057	0.5431	1.9394
	5.8500	0.5452	0.0924	0.0049	0.5440	1.9428
	5.8600	0.5462	0.0922	0.0048	0.5450	1.9464
	5.8700	0.5471	0.1130	0.0059	0.5459	1.9496
	5.8800	0.5481	0.1145	0.0060	0.5469	1.9530
	5.8900	0.5491	0.0961	0.0050	0.5479	1.9567
	5.9000	0.5500	0.1075	0.0056	0.5488	1.9601
	5.9100	0.5509	0.1264	0.0066	0.5497	1.9631
	5.9200	0.5518	0.1364	0.0072	0.5506	1.9662
	5.9300	0.5527	0.1141	0.0060	0.5515	1.9696
	5.9400	0.5536	0.0754	0.0040	0.5524	1.9728
	5.9500	0.5546	0.0819	0.0043	0.5534	1.9763
	5.9600	0.5556	0.0807	0.0042	0.5544	1.9799
	5.9700	0.5565	0.0816	0.0043	0.5553	1.9832
	5.9800	0.5574	0.0970	0.0051	0.5562	1.9865
	5.9900	0.5584	0.1113	0.0058	0.5572	1.9899
	6.0000	0.5593	0.1456	0.0077	0.5581	1.9931
	6.0100	0.5602	0.1458	0.0077	0.5590	1.9963
	6.0200	0.5611	0.1153	0.0061	0.5599	1.9996
	6.0300	0.5620	0.1039	0.0055	0.5609	2.0029
	6.0400	0.5630	0.1156	0.0061	0.5618	2.0062
	6.0500	0.5639	0.1336	0.0070	0.5627	2.0096
	6.0600	0.5649	0.1376	0.0072	0.5637	2.0130
	6.0700	0.5657	0.1326	0.0070	0.5645	2.0160
	6.0800	0.5666	0.1180	0.0062	0.5654	2.0194
	6.0900	0.5676	0.1009	0.0053	0.5664	2.0229
	6.1000	0.5686	0.1111	0.0058	0.5674	2.0262
	6.1100	0.5695	0.0938	0.0049	0.5683	2.0295
	6.1200	0.5705	0.1000	0.0053	0.5693	2.0330
	6.1300	0.5714	0.1028	0.0054	0.5702	2.0365
	6.1400	0.5723	0.1298	0.0068	0.5711	2.0396
	6.1500	0.5733	0.1203	0.0063	0.5721	2.0432
	6.1600	0.5743	0.0872	0.0046	0.5731	2.0466
	6.1700	0.5751	0.0705	0.0037	0.5739	2.0496
	6.1800	0.5760	0.0744	0.0039	0.5748	2.0527
	6.1900	0.5768	0.0785	0.0041	0.5756	2.0558
	6.2000	0.5777	0.0720	0.0038	0.5765	2.0589
	6.2100	0.5786	0.0921	0.0048	0.5774	2.0622
	6.2200	0.5796	0.1159	0.0061	0.5784	2.0658
	6.2300	0.5806	0.1365	0.0072	0.5794	2.0692
	6.2400	0.5815	0.1400	0.0074	0.5803	2.0725
	6.2500	0.5824	0.1308	0.0069	0.5812	2.0757
	6.2600	0.5833	0.1119	0.0059	0.5821	2.0789
	6.2700	0.5843	0.0854	0.0045	0.5831	2.0823
	6.2800	0.5853	0.0741	0.0039	0.5841	2.0859
	6.2900	0.5862	0.0904	0.0048	0.5850	2.0893
	6.3000	0.5871	0.1222	0.0064	0.5859	2.0925
	6.3100	0.5881	0.1312	0.0069	0.5869	2.0960
	6.3200	0.5891	0.1407	0.0074	0.5879	2.0994
	6.3300	0.5900	0.1289	0.0068	0.5888	2.1028
	6.3400	0.5909	0.1291	0.0068	0.5897	2.1061
	6.3500	0.5919	0.1424	0.0075	0.5907	2.1094
	6.3600	0.5928	0.1472	0.0077	0.5916	2.1126
	6.3700	0.5937	0.1357	0.0071	0.5925	2.1160
	6.3800	0.5947	0.1478	0.0078	0.5935	2.1196
	6.3900	0.5957	0.1235	0.0065	0.5945	2.1230
	6.4000	0.5966	0.0963	0.0051	0.5954	2.1262
	6.4100	0.5975	0.0850	0.0045	0.5963	2.1296
	6.4200	0.5985	0.0768	0.0040	0.5973	2.1331
	6.4300	0.5994	0.0926	0.0049	0.5982	2.1364
	6.4400	0.6003	0.0988	0.0052	0.5991	2.1396
	6.4500	0.6013	0.0899	0.0047	0.6001	2.1431
	6.4600	0.6023	0.0540	0.0028	0.6011	2.1465
	6.4700	0.6031	0.0392	0.0021	0.6019	2.1496
	6.4800	0.6041	0.0416	0.0022	0.6029	2.1530
	6.4900	0.6050	0.0566	0.0030	0.6038	2.1563
	6.5000	0.6059	0.0887	0.0047	0.6047	2.1597
	6.5100	0.6069	0.0680	0.0036	0.6057	2.1630
	6.5200	0.6078	0.0443	0.0023	0.6066	2.1664
	6.5300	0.6087	0.0427	0.0022	0.6075	2.1696
	6.5400	0.6096	0.0426	0.0022	0.6084	2.1729
	6.5500	0.6106	0.0540	0.0028	0.6094	2.1763
	6.5600	0.6115	0.0773	0.0041	0.6103	2.1796
	6.5700	0.6125	0.0831	0.0044	0.6113	2.1831
	6.5800	0.6134	0.1008	0.0053	0.6122	2.1863
	6.5900	0.6143	0.0947	0.0050	0.6131	2.1894
	6.6000	0.6152	0.0729	0.0038	0.6140	2.1927
	6.6100	0.6161	0.0760	0.0040	0.6149	2.1961
	6.6200	0.6171	0.1081	0.0057	0.6159	2.1995
	6.6300	0.6180	0.0990	0.0052	0.6168	2.2026
	6.6400	0.6189	0.0969	0.0051	0.6177	2.2059
	6.6500	0.6198	0.0902	0.0047	0.6186	2.2091
	6.6600	0.6207	0.0638	0.0034	0.6195	2.2124
	6.6700	0.6217	0.0502	0.0026	0.6205	2.2158
	6.6800	0.6226	0.0693	0.0036	0.6214	2.2192
	6.6900	0.6235	0.0813	0.0043	0.6223	2.2225
	6.7000	0.6245	0.0859	0.0045	0.6233	2.2258
	6.7100	0.6254	0.0739	0.0039	0.6243	2.2294
	6.7200	0.6264	0.0664	0.0035	0.6252	2.2328
	6.7300	0.6274	0.0862	0.0045	0.6262	2.2362
	6.7400	0.6283	0.1136	0.0060	0.6271	2.2395
	6.7500	0.6292	0.1094	0.0057	0.6280	2.2429
	6.7600	0.6302	0.0926	0.0049	0.6290	2.2462
	6.7700	0.6311	0.1056	0.0055	0.6299	2.2494
	6.7800	0.6320	0.1292	0.0068	0.6308	2.2528
	6.7900	0.6330	0.1383	0.0073	0.6318	2.2562
	6.8000	0.6339	0.1339	0.0070	0.6327	2.2595
	6.8100	0.6348	0.1480	0.0078	0.6336	2.2628
	6.8200	0.6357	0.1175	0.0062	0.6345	2.2661
	6.8300	0.6367	0.0683	0.0036	0.6355	2.2694
	6.8400	0.6376	0.0492	0.0026	0.6364	2.2727
	6.8500	0.6386	0.0389	0.0020	0.6374	2.2762
	6.8600	0.6395	0.0586	0.0031	0.6383	2.2796
	6.8700	0.6405	0.0820	0.0043	0.6393	2.2830
	6.8800	0.6414	0.0868	0.0046	0.6402	2.2862
	6.8900	0.6423	0.0997	0.0052	0.6411	2.2896
	6.9000	0.6433	0.1200	0.0063	0.6421	2.2931
	6.9100	0.6443	0.1225	0.0064	0.6431	2.2966
	6.9200	0.6452	0.1148	0.0060	0.6440	2.2997
	6.9300	0.6460	0.1103	0.0058	0.6448	2.3028
	6.9400	0.6469	0.1264	0.0066	0.6457	2.3061
	6.9500	0.6479	0.1500	0.0079	0.6467	2.3094
	6.9600	0.6488	0.1630	0.0086	0.6476	2.3126
	6.9700	0.6497	0.1778	0.0093	0.6485	2.3161
	6.9800	0.6506	0.1868	0.0098	0.6494	2.3193
	6.9900	0.6515	0.1723	0.0091	0.6503	2.3224
	7.0000	0.6524	0.1404	0.0074	0.6512	2.3256
	7.0100	0.6534	0.1181	0.0062	0.6522	2.3290
	7.0200	0.6543	0.1128	0.0059	0.6531	2.3324
	7.0300	0.6553	0.1076	0.0057	0.6541	2.3359
	7.0400	0.6563	0.1215	0.0064	0.6551	2.3395
	7.0500	0.6573	0.1238	0.0065	0.6561	2.3429
	7.0600	0.6581	0.1243	0.0065	0.6569	2.3461
	7.0700	0.6590	0.1052	0.0055	0.6578	2.3493
	7.0800	0.6599	0.0949	0.0050	0.6587	2.3523
	7.0900	0.6607	0.0872	0.0046	0.6596	2.3554
	7.1000	0.6617	0.0865	0.0045	0.6605	2.3587
	7.1100	0.6627	0.1335	0.0070	0.6615	2.3624
	7.1200	0.6637	0.1602	0.0084	0.6625	2.3658
	7.1300	0.6646	0.1394	0.0073	0.6634	2.3692
	7.1400	0.6655	0.1107	0.0058	0.6644	2.3726
	7.1500	0.6664	0.1245	0.0065	0.6652	2.3757
	7.1600	0.6673	0.1520	0.0080	0.6661	2.3789
	7.1700	0.6683	0.1847	0.0097	0.6671	2.3822
	7.1800	0.6692	0.2130	0.0112	0.6680	2.3857
	7.1900	0.6702	0.2144	0.0113	0.6690	2.3892
	7.2000	0.6712	0.2068	0.0109	0.6701	2.3929
	7.2100	0.6722	0.1660	0.0087	0.6710	2.3963
	7.2200	0.6731	0.1433	0.0075	0.6719	2.3996
	7.2300	0.6741	0.1252	0.0066	0.6729	2.4030
	7.2400	0.6750	0.0885	0.0046	0.6738	2.4063
	7.2500	0.6758	0.0600	0.0031	0.6747	2.4093
	7.2600	0.6767	0.0603	0.0032	0.6755	2.4124
	7.2700	0.6776	0.0760	0.0040	0.6764	2.4157
	7.2800	0.6786	0.0964	0.0051	0.6774	2.4191
	7.2900	0.6795	0.0899	0.0047	0.6783	2.4225
	7.3000	0.6805	0.0912	0.0048	0.6793	2.4260
	7.3100	0.6815	0.1075	0.0056	0.6803	2.4296
	7.3200	0.6825	0.1193	0.0063	0.6813	2.4330
	7.3300	0.6834	0.1273	0.0067	0.6822	2.4362
	7.3400	0.6844	0.1056	0.0055	0.6832	2.4397
	7.3500	0.6852	0.0874	0.0046	0.6840	2.4429
	7.3600	0.6861	0.0779	0.0041	0.6849	2.4461
	7.3700	0.6871	0.0712	0.0037	0.6859	2.4494
	7.3800	0.6880	0.0832	0.0044	0.6868	2.4526
	7.3900	0.6889	0.0831	0.0044	0.6877	2.4560
	7.4000	0.6899	0.0970	0.0051	0.6887	2.4595
	7.4100	0.6909	0.1055	0.0055	0.6897	2.4629
	7.4200	0.6917	0.1244	0.0065	0.6905	2.4660
	7.4300	0.6926	0.1516	0.0080	0.6914	2.4693
	7.4400	0.6936	0.1671	0.0088	0.6924	2.4727
	7.4500	0.6945	0.1473	0.0077	0.6933	2.4761
	7.4600	0.6955	0.0993	0.0052	0.6943	2.4795
	7.4700	0.6965	0.0646	0.0034	0.6953	2.4830
	7.4800	0.6974	0.0508	0.0027	0.6962	2.4864
	7.4900	0.6983	0.0800	0.0042	0.6971	2.4897
	7.5000	0.6993	0.0967	0.0051	0.6981	2.4930
	7.5100	0.7002	0.0927	0.0049	0.6990	2.4963
	7.5200	0.7011	0.1142	0.0060	0.6999	2.4995
	7.5300	0.7021	0.1156	0.0061	0.7009	2.5029
	7.5400	0.7030	0.1261	0.0066	0.7018	2.5064
	7.5500	0.7039	0.1121	0.0059	0.7027	2.5096
	7.5600	0.7048	0.1127	0.0059	0.7036	2.5129
	7.5700	0.7058	0.1252	0.0066	0.7046	2.5164
	7.5800	0.7068	0.1419	0.0075	0.7056	2.5198
	7.5900	0.7077	0.1615	0.0085	0.7065	2.5230
	7.6000	0.7087	0.1607	0.0084	0.7075	2.5266
	7.6100	0.7096	0.1700	0.0089	0.7084	2.5299
	7.6200	0.7104	0.1939	0.0102	0.7092	2.5328
	7.6300	0.7112	0.1878	0.0099	0.7100	2.5357
	7.6400	0.7121	0.1582	0.0083	0.7109	2.5388
	7.6500	0.7130	0.1647	0.0087	0.7118	2.5419
	7.6600	0.7139	0.1489	0.0078	0.7127	2.5452
	7.6700	0.7149	0.1235	0.0065	0.7137	2.5488
	7.6800	0.7158	0.1153	0.0061	0.7146	2.5521
	7.6900	0.7168	0.0942	0.0049	0.7156	2.5555
	7.7000	0.7178	0.0841	0.0044	0.7166	2.5590
	7.7100	0.7187	0.0828	0.0043	0.7175	2.5624
	7.7200	0.7197	0.0842	0.0044	0.7185	2.5658
	7.7300	0.7206	0.0981	0.0052	0.7194	2.5692
	7.7400	0.7215	0.1038	0.0055	0.7203	2.5724
	7.7500	0.7224	0.1159	0.0061	0.7212	2.5756
	7.7600	0.7233	0.0821	0.0043	0.7221	2.5790
	7.7700	0.7243	0.0556	0.0029	0.7231	2.5823
	7.7800	0.7252	0.0559	0.0029	0.7240	2.5856
	7.7900	0.7261	0.0724	0.0038	0.7250	2.5890
	7.8000	0.7271	0.0911	0.0048	0.7259	2.5924
	7.8100	0.7280	0.0914	0.0048	0.7268	2.5957
	7.8200	0.7290	0.0828	0.0044	0.7278	2.5991
	7.8300	0.7299	0.0865	0.0045	0.7287	2.6025
	7.8400	0.7309	0.0871	0.0046	0.7297	2.6059
	7.8500	0.7318	0.0790	0.0041	0.7306	2.6093
	7.8600	0.7328	0.0667	0.0035	0.7316	2.6127
	7.8700	0.7337	0.0563	0.0030	0.7325	2.6160
	7.8800	0.7346	0.0451	0.0024	0.7334	2.6192
	7.8900	0.7355	0.0540	0.0028	0.7343	2.6225
	7.9000	0.7366	0.0522	0.0027	0.7354	2.6262
	7.9100	0.7375	0.0753	0.0040	0.7363	2.6296
	7.9200	0.7384	0.0922	0.0048	0.7372	2.6328
	7.9300	0.7394	0.1334	0.0070	0.7382	2.6362
	7.9400	0.7403	0.1381	0.0073	0.7391	2.6396
	7.9500	0.7413	0.1213	0.0064	0.7401	2.6430
	7.9600	0.7422	0.1086	0.0057	0.7410	2.6463
	7.9700	0.7431	0.1128	0.0059	0.7419	2.6496
	7.9800	0.7440	0.1033	0.0054	0.7428	2.6527
	7.9900	0.7449	0.0632	0.0033	0.7437	2.6560
	8.0000	0.7459	0.0616	0.0032	0.7447	2.6594
	8.0100	0.7468	0.0680	0.0036	0.7456	2.6627
	8.0200	0.7478	0.0860	0.0045	0.7466	2.6662
	8.0300	0.7487	0.0736	0.0039	0.7476	2.6697
	8.0400	0.7497	0.0671	0.0035	0.7485	2.6730
	8.0500	0.7506	0.0588	0.0031	0.7494	2.6762
	8.0600	0.7515	0.0779	0.0041	0.7503	2.6795
	8.0700	0.7525	0.1149	0.0060	0.7513	2.6830
	8.0800	0.7534	0.1038	0.0055	0.7522	2.6864
	8.0900	0.7544	0.0902	0.0047	0.7532	2.6899
	8.1000	0.7553	0.0818	0.0043	0.7541	2.6931
	8.1100	0.7561	0.0900	0.0047	0.7549	2.6961
	8.1200	0.7570	0.1053	0.0055	0.7558	2.6990
	8.1300	0.7578	0.0957	0.0050	0.7567	2.7022
	8.1400	0.7588	0.1011	0.0053	0.7576	2.7054
	8.1500	0.7597	0.1090	0.0057	0.7585	2.7087
	8.1600	0.7607	0.1116	0.0059	0.7595	2.7123
	8.1700	0.7617	0.1056	0.0055	0.7605	2.7159
	8.1800	0.7627	0.1131	0.0059	0.7615	2.7194
	8.1900	0.7636	0.1292	0.0068	0.7624	2.7228
	8.2000	0.7646	0.1559	0.0082	0.7634	2.7261
	8.2100	0.7654	0.1560	0.0082	0.7642	2.7292
	8.2200	0.7663	0.1320	0.0069	0.7651	2.7324
	8.2300	0.7673	0.0902	0.0047	0.7661	2.7358
	8.2400	0.7682	0.0696	0.0037	0.7670	2.7391
	8.2500	0.7691	0.0752	0.0039	0.7679	2.7424
	8.2600	0.7701	0.0536	0.0028	0.7689	2.7458
	8.2700	0.7710	0.0578	0.0030	0.7698	2.7492
	8.2800	0.7719	0.0890	0.0047	0.7707	2.7524
	8.2900	0.7729	0.1163	0.0061	0.7717	2.7558
	8.3000	0.7738	0.1260	0.0066	0.7727	2.7593
	8.3100	0.7748	0.1105	0.0058	0.7736	2.7627
	8.3200	0.7757	0.1113	0.0058	0.7746	2.7661
	8.3300	0.7767	0.1221	0.0064	0.7755	2.7695
	8.3400	0.7776	0.1264	0.0066	0.7764	2.7729
	8.3500	0.7786	0.1332	0.0070	0.7774	2.7762
	8.3600	0.7795	0.1254	0.0066	0.7783	2.7796
	8.3700	0.7805	0.1125	0.0059	0.7793	2.7830
	8.3800	0.7814	0.1019	0.0054	0.7802	2.7862
	8.3900	0.7823	0.0954	0.0050	0.7811	2.7896
	8.4000	0.7832	0.0911	0.0048	0.7821	2.7929
	8.4100	0.7841	0.0707	0.0037	0.7829	2.7961
	8.4200	0.7851	0.0770	0.0040	0.7839	2.7994
	8.4300	0.7860	0.0752	0.0039	0.7848	2.8028
	8.4400	0.7869	0.0805	0.0042	0.7857	2.8060
	8.4500	0.7878	0.1190	0.0063	0.7866	2.8092
	8.4600	0.7888	0.1484	0.0078	0.7876	2.8128
	8.4700	0.7898	0.1722	0.0090	0.7886	2.8163
	8.4800	0.7907	0.1882	0.0099	0.7895	2.8195
	8.4900	0.7916	0.1861	0.0098	0.7904	2.8227
	8.5000	0.7925	0.1894	0.0099	0.7913	2.8260
	8.5100	0.7934	0.1800	0.0095	0.7922	2.8293
	8.5200	0.7944	0.1643	0.0086	0.7932	2.8327
	8.5300	0.7954	0.1571	0.0083	0.7942	2.8362
	8.5400	0.7963	0.1481	0.0078	0.7951	2.8394
	8.5500	0.7972	0.1507	0.0079	0.7960	2.8426
	8.5600	0.7981	0.1379	0.0072	0.7969	2.8459
	8.5700	0.7990	0.1238	0.0065	0.7978	2.8491
	8.5800	0.7999	0.1199	0.0063	0.7987	2.8525
	8.5900	0.8009	0.1283	0.0067	0.7997	2.8561
	8.6000	0.8019	0.1421	0.0075	0.8007	2.8596
	8.6100	0.8029	0.1682	0.0088	0.8017	2.8630
	8.6200	0.8038	0.1523	0.0080	0.8026	2.8663
	8.6300	0.8047	0.1180	0.0062	0.8035	2.8695
	8.6400	0.8056	0.0886	0.0047	0.8044	2.8727
	8.6500	0.8065	0.0795	0.0042	0.8053	2.8760
	8.6600	0.8075	0.0783	0.0041	0.8063	2.8794
	8.6700	0.8084	0.0932	0.0049	0.8072	2.8827
	8.6800	0.8093	0.0871	0.0046	0.8081	2.8861
	8.6900	0.8103	0.0890	0.0047	0.8091	2.8896
	8.7000	0.8112	0.1045	0.0055	0.8100	2.8928
	8.7100	0.8121	0.1365	0.0072	0.8109	2.8959
	8.7200	0.8131	0.1662	0.0087	0.8119	2.8995
	8.7300	0.8140	0.1820	0.0096	0.8128	2.9028
	8.7400	0.8149	0.1879	0.0099	0.8137	2.9060
	8.7500	0.8159	0.1543	0.0081	0.8147	2.9094
	8.7600	0.8168	0.1339	0.0070	0.8157	2.9129
	8.7700	0.8177	0.1533	0.0081	0.8165	2.9160
	8.7800	0.8186	0.1687	0.0089	0.8174	2.9190
	8.7900	0.8195	0.1472	0.0077	0.8183	2.9224
	8.8000	0.8205	0.1241	0.0065	0.8193	2.9258
	8.8100	0.8214	0.0970	0.0051	0.8202	2.9293
	8.8200	0.8224	0.1122	0.0059	0.8212	2.9327
	8.8300	0.8233	0.1295	0.0068	0.8221	2.9361
	8.8400	0.8242	0.1483	0.0078	0.8230	2.9392
	8.8500	0.8252	0.1600	0.0084	0.8240	2.9425
	8.8600	0.8261	0.1453	0.0076	0.8249	2.9460
	8.8700	0.8271	0.1461	0.0077	0.8259	2.9494
	8.8800	0.8280	0.1543	0.0081	0.8268	2.9527
	8.8900	0.8289	0.1627	0.0085	0.8277	2.9561
	8.9000	0.8298	0.1595	0.0084	0.8286	2.9593
	8.9100	0.8307	0.1131	0.0059	0.8296	2.9625
	8.9200	0.8317	0.0800	0.0042	0.8305	2.9660
	8.9300	0.8327	0.0612	0.0032	0.8315	2.9694
	8.9400	0.8336	0.0664	0.0035	0.8324	2.9727
	8.9500	0.8345	0.0852	0.0045	0.8333	2.9759
	8.9600	0.8354	0.1281	0.0067	0.8342	2.9792
	8.9700	0.8364	0.1858	0.0098	0.8352	2.9825
	8.9800	0.8373	0.2354	0.0124	0.8361	2.9859
	8.9900	0.8383	0.2142	0.0113	0.8371	2.9893
	9.0000	0.8392	0.1698	0.0089	0.8380	2.9926
	9.0100	0.8401	0.1452	0.0076	0.8389	2.9958
	9.0200	0.8410	0.1071	0.0056	0.8398	2.9992
	9.0300	0.8419	0.0918	0.0048	0.8407	3.0025
	9.0400	0.8428	0.1186	0.0062	0.8416	3.0056
	9.0500	0.8438	0.1454	0.0076	0.8426	3.0091
	9.0600	0.8448	0.1619	0.0085	0.8436	3.0127
	9.0700	0.8457	0.1479	0.0078	0.8445	3.0159
	9.0800	0.8467	0.1071	0.0056	0.8455	3.0194
	9.0900	0.8477	0.0774	0.0041	0.8465	3.0229
	9.1000	0.8486	0.0863	0.0045	0.8474	3.0263
	9.1100	0.8495	0.0891	0.0047	0.8483	3.0295
	9.1200	0.8505	0.0904	0.0047	0.8493	3.0329
	9.1300	0.8514	0.1085	0.0057	0.8502	3.0362
	9.1400	0.8523	0.1120	0.0059	0.8511	3.0395
	9.1500	0.8533	0.1032	0.0054	0.8521	3.0429
	9.1600	0.8542	0.0972	0.0051	0.8530	3.0464
	9.1700	0.8551	0.0849	0.0045	0.8539	3.0496
	9.1800	0.8560	0.0648	0.0034	0.8548	3.0528
	9.1900	0.8569	0.0833	0.0044	0.8557	3.0559
	9.2000	0.8578	0.0935	0.0049	0.8566	3.0590
	9.2100	0.8587	0.1442	0.0076	0.8575	3.0624
	9.2200	0.8597	0.1869	0.0098	0.8585	3.0659
	9.2300	0.8606	0.2025	0.0106	0.8594	3.0691
	9.2400	0.8615	0.1744	0.0092	0.8603	3.0724
	9.2500	0.8625	0.1702	0.0089	0.8613	3.0758
	9.2600	0.8634	0.1796	0.0094	0.8622	3.0791
	9.2700	0.8643	0.1870	0.0098	0.8631	3.0822
	9.2800	0.8652	0.1923	0.0101	0.8640	3.0855
	9.2900	0.8661	0.2087	0.0110	0.8649	3.0888
	9.3000	0.8671	0.1645	0.0086	0.8659	3.0923
	9.3100	0.8681	0.1329	0.0070	0.8669	3.0958
	9.3200	0.8690	0.1287	0.0068	0.8679	3.0993
	9.3300	0.8700	0.1496	0.0079	0.8688	3.1026
	9.3400	0.8709	0.1489	0.0078	0.8697	3.1058
	9.3500	0.8718	0.1452	0.0076	0.8706	3.1092
	9.3600	0.8727	0.1593	0.0084	0.8715	3.1124
	9.3700	0.8736	0.1597	0.0084	0.8724	3.1156
	9.3800	0.8746	0.1658	0.0087	0.8734	3.1191
	9.3900	0.8755	0.1704	0.0090	0.8743	3.1225
	9.4000	0.8765	0.1352	0.0071	0.8753	3.1258
	9.4100	0.8774	0.1204	0.0063	0.8762	3.1293
	9.4200	0.8784	0.1278	0.0067	0.8772	3.1326
	9.4300	0.8793	0.1141	0.0060	0.8781	3.1358
	9.4400	0.8802	0.0874	0.0046	0.8790	3.1390
	9.4500	0.8811	0.1129	0.0059	0.8799	3.1423
	9.4600	0.8820	0.1301	0.0068	0.8808	3.1456
	9.4700	0.8830	0.1325	0.0070	0.8818	3.1491
	9.4800	0.8840	0.1564	0.0082	0.8828	3.1527
	9.4900	0.8849	0.1980	0.0104	0.8837	3.1559
	9.5000	0.8858	0.1797	0.0094	0.8846	3.1592
	9.5100	0.8868	0.1539	0.0081	0.8856	3.1627
	9.5200	0.8877	0.1470	0.0077	0.8865	3.1659
	9.5300	0.8886	0.1374	0.0072	0.8874	3.1690
	9.5400	0.8895	0.1192	0.0063	0.8884	3.1725
	9.5500	0.8905	0.0863	0.0045	0.8893	3.1760
	9.5600	0.8914	0.0619	0.0033	0.8902	3.1792
	9.5700	0.8923	0.0493	0.0026	0.8911	3.1825
	9.5800	0.8933	0.0785	0.0041	0.8921	3.1859
	9.5900	0.8943	0.1254	0.0066	0.8931	3.1893
	9.6000	0.8952	0.1552	0.0082	0.8940	3.1926
	9.6100	0.8961	0.1555	0.0082	0.8949	3.1960
	9.6200	0.8970	0.1476	0.0078	0.8959	3.1993
	9.6300	0.8980	0.1660	0.0087	0.8968	3.2027
	9.6400	0.8989	0.1837	0.0097	0.8977	3.2060
	9.6500	0.8998	0.1756	0.0092	0.8987	3.2093
	9.6600	0.9008	0.1866	0.0098	0.8996	3.2126
	9.6700	0.9017	0.1759	0.0092	0.9005	3.2160
	9.6800	0.9026	0.1668	0.0088	0.9014	3.2192
	9.6900	0.9035	0.1626	0.0085	0.9023	3.2224
	9.7000	0.9045	0.1444	0.0076	0.9033	3.2259
	9.7100	0.9055	0.1125	0.0059	0.9043	3.2293
	9.7200	0.9064	0.0939	0.0049	0.9052	3.2326
	9.7300	0.9073	0.0726	0.0038	0.9061	3.2360
	9.7400	0.9083	0.0479	0.0025	0.9071	3.2393
	9.7500	0.9091	0.0708	0.0037	0.9079	3.2424
	9.7600	0.9100	0.0933	0.0049	0.9088	3.2457
	9.7700	0.9110	0.1103	0.0058	0.9098	3.2492
	9.7800	0.9120	0.1465	0.0077	0.9108	3.2526
	9.7900	0.9129	0.1572	0.0083	0.9117	3.2559
	9.8000	0.9139	0.1601	0.0084	0.9127	3.2594
	9.8100	0.9148	0.1910	0.0100	0.9136	3.2627
	9.8200	0.9157	0.2117	0.0111	0.9145	3.2659
	9.8300	0.9166	0.1950	0.0102	0.9155	3.2693
	9.8400	0.9176	0.1926	0.0101	0.9164	3.2728
	9.8500	0.9185	0.1981	0.0104	0.9173	3.2759
	9.8600	0.9194	0.1928	0.0101	0.9182	3.2791
	9.8700	0.9204	0.1846	0.0097	0.9192	3.2826
	9.8800	0.9213	0.1651	0.0087	0.9201	3.2859
	9.8900	0.9223	0.1147	0.0060	0.9211	3.2893
	9.9000	0.9233	0.0874	0.0046	0.9221	3.2930
	9.9100	0.9242	0.1132	0.0059	0.9230	3.2963
	9.9200	0.9251	0.1349	0.0071	0.9239	3.2995
	9.9300	0.9260	0.1457	0.0077	0.9248	3.3028
	9.9400	0.9270	0.1619	0.0085	0.9258	3.3061
	9.9500	0.9279	0.1754	0.0092	0.9267	3.3094
	9.9600	0.9288	0.1880	0.0099	0.9276	3.3128
	9.9700	0.9298	0.2148	0.0113	0.9286	3.3163
	9.9800	0.9307	0.1998	0.0105	0.9295	3.3194
	9.9900	0.9316	0.1825	0.0096	0.9304	3.3228
	10.0000	0.9326	0.1850	0.0097	0.9314	3.3262
	10.0100	0.9335	0.1506	0.0079	0.9323	3.3295
	10.0200	0.9344	0.1283	0.0067	0.9332	3.3326
	10.0300	0.9354	0.1291	0.0068	0.9342	3.3362
	10.0400	0.9364	0.1305	0.0069	0.9352	3.3398
	10.0500	0.9373	0.1400	0.0074	0.9361	3.3432
	10.0600	0.9383	0.1285	0.0068	0.9371	3.3465
	10.0700	0.9392	0.1193	0.0063	0.9380	3.3499
	10.0800	0.9401	0.1208	0.0063	0.9389	3.3532
	10.0900	0.9411	0.1534	0.0081	0.9399	3.3566
	10.1000	0.9421	0.1815	0.0095	0.9409	3.3602
	10.1100	0.9430	0.2065	0.0108	0.9418	3.3634
	10.1200	0.9439	0.2215	0.0116	0.9427	3.3667
	10.1300	0.9449	0.2109	0.0111	0.9437	3.3701
	10.1400	0.9458	0.1703	0.0089	0.9446	3.3734
	10.1500	0.9467	0.1637	0.0086	0.9455	3.3766
	10.1600	0.9476	0.1851	0.0097	0.9464	3.3799
	10.1700	0.9486	0.2143	0.0113	0.9474	3.3833
	10.1800	0.9495	0.2056	0.0108	0.9483	3.3865
	10.1900	0.9504	0.1815	0.0095	0.9492	3.3898
	10.2000	0.9513	0.1401	0.0074	0.9501	3.3929
	10.2100	0.9521	0.1353	0.0071	0.9509	3.3961
	10.2200	0.9531	0.1309	0.0069	0.9519	3.3994
	10.2300	0.9540	0.1176	0.0062	0.9528	3.4028
	10.2400	0.9549	0.1100	0.0058	0.9537	3.4060
	10.2500	0.9559	0.1026	0.0054	0.9547	3.4093
	10.2600	0.9569	0.1036	0.0054	0.9557	3.4129
	10.2700	0.9578	0.1203	0.0063	0.9566	3.4163
	10.2800	0.9587	0.1596	0.0084	0.9575	3.4195
	10.2900	0.9597	0.1713	0.0090	0.9585	3.4230
	10.3000	0.9607	0.1843	0.0097	0.9595	3.4266
	10.3100	0.9616	0.1785	0.0094	0.9604	3.4300
	10.3200	0.9626	0.1872	0.0098	0.9614	3.4334
	10.3300	0.9636	0.1817	0.0095	0.9624	3.4368
	10.3400	0.9645	0.1808	0.0095	0.9633	3.4401
	10.3500	0.9655	0.1689	0.0089	0.9643	3.4436
	10.3600	0.9665	0.1674	0.0088	0.9654	3.4475
	10.3700	0.9676	0.1508	0.0079	0.9664	3.4513
	10.3800	0.9686	0.1308	0.0069	0.9674	3.4548
	10.3900	0.9698	0.1614	0.0085	0.9686	3.4591
	10.4000	0.9717	0.1563	0.0082	0.9705	3.4658
	10.4100	0.9736	0.1606	0.0084	0.9724	3.4727
	10.4200	0.9751	0.1543	0.0081	0.9739	3.4780
	10.4300	0.9761	0.1656	0.0087	0.9749	3.4815
	10.4400	0.9767	0.1786	0.0094	0.9755	3.4837
	10.4500	0.9772	0.2119	0.0111	0.9760	3.4854
	10.4600	0.9778	0.2354	0.0124	0.9766	3.4875
	10.4700	0.9786	0.2451	0.0129	0.9774	3.4904
	10.4800	0.9795	0.2697	0.0142	0.9783	3.4938
	10.4900	0.9804	0.2713	0.0143	0.9792	3.4971
	10.5000	0.9814	0.2379	0.0125	0.9802	3.5004
	10.5100	0.9822	0.2057	0.0108	0.9810	3.5034
	10.5200	0.9830	0.1856	0.0098	0.9818	3.5062
	10.5300	0.9838	0.1428	0.0075	0.9826	3.5091
	10.5400	0.9847	0.1292	0.0068	0.9835	3.5122
	10.5500	0.9856	0.1497	0.0079	0.9844	3.5154
	10.5600	0.9865	0.1568	0.0082	0.9853	3.5186
	10.5700	0.9874	0.1634	0.0086	0.9862	3.5220
	10.5800	0.9883	0.1562	0.0082	0.9871	3.5251
	10.5900	0.9892	0.1390	0.0073	0.9880	3.5283
	10.6000	0.9901	0.1370	0.0072	0.9889	3.5316
	10.6100	0.9909	0.1399	0.0074	0.9897	3.5346
	10.6200	0.9919	0.1491	0.0078	0.9907	3.5379
	10.6300	0.9928	0.1486	0.0078	0.9916	3.5412
	10.6400	0.9937	0.1782	0.0094	0.9925	3.5444
	10.6500	0.9945	0.2070	0.0109	0.9934	3.5475
	10.6600	0.9955	0.2000	0.0105	0.9943	3.5509
	10.6700	0.9964	0.1733	0.0091	0.9952	3.5541
	10.6800	0.9973	0.1700	0.0089	0.9961	3.5574
	10.6900	0.9983	0.1441	0.0076	0.9971	3.5608
	10.7000	0.9993	0.1562	0.0082	0.9981	3.5645
	10.7100	1.0002	0.1630	0.0086	0.9991	3.5678
	10.7200	1.0011	0.1659	0.0087	0.9999	3.5710
	10.7300	1.0021	0.2025	0.0106	1.0009	3.5743
	10.7400	1.0029	0.2397	0.0126	1.0017	3.5774
	10.7500	1.0038	0.2479	0.0130	1.0026	3.5806
	10.7600	1.0048	0.2132	0.0112	1.0036	3.5841
	10.7700	1.0058	0.2087	0.0110	1.0046	3.5875
	10.7800	1.0067	0.2180	0.0115	1.0055	3.5908
	10.7900	1.0077	0.2204	0.0116	1.0065	3.5943
	10.8000	1.0086	0.2126	0.0112	1.0074	3.5977
	10.8100	1.0095	0.2203	0.0116	1.0083	3.6009
	10.8200	1.0105	0.2331	0.0122	1.0093	3.6043
	10.8300	1.0114	0.2358	0.0124	1.0102	3.6076
	10.8400	1.0123	0.2307	0.0121	1.0111	3.6108
	10.8500	1.0132	0.2126	0.0112	1.0120	3.6142
	10.8600	1.0142	0.1972	0.0104	1.0130	3.6176
	10.8700	1.0151	0.1857	0.0098	1.0139	3.6208
	10.8800	1.0160	0.1878	0.0099	1.0148	3.6241
	10.8900	1.0170	0.1938	0.0102	1.0158	3.6275
	10.9000	1.0179	0.1919	0.0101	1.0167	3.6307
	10.9100	1.0187	0.1877	0.0099	1.0175	3.6338
	10.9200	1.0197	0.1965	0.0103	1.0185	3.6372
	10.9300	1.0206	0.1899	0.0100	1.0194	3.6405
	10.9400	1.0215	0.1966	0.0103	1.0203	3.6438
	10.9500	1.0225	0.2053	0.0108	1.0213	3.6472
	10.9600	1.0234	0.1958	0.0103	1.0222	3.6506
	10.9700	1.0243	0.1743	0.0092	1.0231	3.6538
	10.9800	1.0252	0.1586	0.0083	1.0240	3.6571
	10.9900	1.0262	0.1502	0.0079	1.0250	3.6604
	11.0000	1.0271	0.1604	0.0084	1.0259	3.6638
	11.0100	1.0280	0.1526	0.0080	1.0268	3.6671
	11.0200	1.0290	0.1188	0.0062	1.0278	3.6705
	11.0300	1.0298	0.1044	0.0055	1.0286	3.6735
	11.0400	1.0307	0.1194	0.0063	1.0295	3.6767
	11.0500	1.0317	0.1441	0.0076	1.0305	3.6801
	11.0600	1.0326	0.1461	0.0077	1.0314	3.6834
	11.0700	1.0335	0.1362	0.0072	1.0323	3.6864
	11.0800	1.0344	0.1277	0.0067	1.0332	3.6898
	11.0900	1.0354	0.1238	0.0065	1.0342	3.6933
	11.1000	1.0363	0.1417	0.0074	1.0351	3.6966
	11.1100	1.0373	0.1616	0.0085	1.0361	3.7000
	11.1200	1.0382	0.1841	0.0097	1.0370	3.7032
	11.1300	1.0391	0.1820	0.0096	1.0379	3.7065
	11.1400	1.0400	0.1935	0.0102	1.0388	3.7098
	11.1500	1.0410	0.2158	0.0113	1.0398	3.7132
	11.1600	1.0419	0.2140	0.0112	1.0407	3.7165
	11.1700	1.0428	0.1700	0.0089	1.0416	3.7198
	11.1800	1.0438	0.1645	0.0086	1.0426	3.7232
	11.1900	1.0446	0.1793	0.0094	1.0434	3.7264
	11.2000	1.0455	0.1868	0.0098	1.0443	3.7296
	11.2100	1.0465	0.1787	0.0094	1.0453	3.7329
	11.2200	1.0474	0.1563	0.0082	1.0462	3.7363
	11.2300	1.0483	0.1400	0.0074	1.0471	3.7396
	11.2400	1.0493	0.1465	0.0077	1.0481	3.7430
	11.2500	1.0502	0.1487	0.0078	1.0490	3.7463
	11.2600	1.0511	0.1359	0.0071	1.0499	3.7496
	11.2700	1.0521	0.1290	0.0068	1.0509	3.7529
	11.2800	1.0530	0.1198	0.0063	1.0518	3.7561
	11.2900	1.0539	0.1399	0.0073	1.0527	3.7593
	11.3000	1.0548	0.1570	0.0082	1.0536	3.7626
	11.3100	1.0558	0.1711	0.0090	1.0546	3.7661
	11.3200	1.0567	0.1661	0.0087	1.0555	3.7694
	11.3300	1.0576	0.1599	0.0084	1.0564	3.7726
	11.3400	1.0585	0.1551	0.0081	1.0573	3.7760
	11.3500	1.0594	0.1496	0.0079	1.0582	3.7792
	11.3600	1.0603	0.1736	0.0091	1.0591	3.7824
	11.3700	1.0613	0.2013	0.0106	1.0601	3.7857
	11.3800	1.0622	0.2170	0.0114	1.0610	3.7890
	11.3900	1.0631	0.2232	0.0117	1.0619	3.7923
	11.4000	1.0641	0.1973	0.0104	1.0629	3.7957
	11.4100	1.0650	0.1774	0.0093	1.0638	3.7991
	11.4200	1.0659	0.1932	0.0101	1.0647	3.8023
	11.4300	1.0668	0.1786	0.0094	1.0656	3.8057
	11.4400	1.0678	0.1686	0.0089	1.0666	3.8092
	11.4500	1.0687	0.1769	0.0093	1.0675	3.8124
	11.4600	1.0696	0.1631	0.0086	1.0684	3.8156
	11.4700	1.0706	0.1571	0.0083	1.0694	3.8190
	11.4800	1.0714	0.1752	0.0092	1.0703	3.8221
	11.4900	1.0723	0.1623	0.0085	1.0711	3.8253
	11.5000	1.0733	0.1413	0.0074	1.0721	3.8287
	11.5100	1.0743	0.1470	0.0077	1.0731	3.8322
	11.5200	1.0752	0.1327	0.0070	1.0740	3.8355
	11.5300	1.0762	0.1333	0.0070	1.0750	3.8389
	11.5400	1.0771	0.1599	0.0084	1.0759	3.8422
	11.5500	1.0779	0.1835	0.0096	1.0767	3.8453
	11.5600	1.0788	0.1627	0.0085	1.0776	3.8485
	11.5700	1.0798	0.1417	0.0074	1.0786	3.8518
	11.5800	1.0807	0.1368	0.0072	1.0795	3.8551
	11.5900	1.0816	0.1694	0.0089	1.0804	3.8584
	11.6000	1.0826	0.1836	0.0096	1.0814	3.8619
	11.6100	1.0835	0.1604	0.0084	1.0823	3.8652
	11.6200	1.0845	0.1584	0.0083	1.0833	3.8686
	11.6300	1.0854	0.1603	0.0084	1.0842	3.8720
	11.6400	1.0863	0.2022	0.0106	1.0851	3.8752
	11.6500	1.0872	0.2497	0.0131	1.0860	3.8784
	11.6600	1.0882	0.2517	0.0132	1.0870	3.8818
	11.6700	1.0891	0.2463	0.0129	1.0879	3.8850
	11.6800	1.0900	0.2380	0.0125	1.0888	3.8882
	11.6900	1.0909	0.2254	0.0118	1.0897	3.8917
	11.7000	1.0919	0.2032	0.0107	1.0907	3.8951
	11.7100	1.0928	0.1896	0.0100	1.0916	3.8982
	11.7200	1.0936	0.1761	0.0093	1.0925	3.9014
	11.7300	1.0946	0.1713	0.0090	1.0934	3.9049
	11.7400	1.0956	0.1760	0.0092	1.0944	3.9083
	11.7500	1.0965	0.2016	0.0106	1.0953	3.9115
	11.7600	1.0974	0.2314	0.0122	1.0963	3.9150
	11.7700	1.0984	0.2098	0.0110	1.0972	3.9183
	11.7800	1.0993	0.1882	0.0099	1.0981	3.9215
	11.7900	1.1002	0.1878	0.0099	1.0990	3.9248
	11.8000	1.1012	0.1948	0.0102	1.1000	3.9283
	11.8100	1.1021	0.2008	0.0105	1.1009	3.9316
	11.8200	1.1030	0.1743	0.0092	1.1018	3.9349
	11.8300	1.1040	0.1608	0.0084	1.1028	3.9383
	11.8400	1.1049	0.1697	0.0089	1.1037	3.9417
	11.8500	1.1059	0.1681	0.0088	1.1047	3.9451
	11.8600	1.1068	0.1809	0.0095	1.1056	3.9483
	11.8700	1.1076	0.1662	0.0087	1.1064	3.9514
	11.8800	1.1086	0.1577	0.0083	1.1074	3.9547
	11.8900	1.1095	0.1269	0.0067	1.1083	3.9581
	11.9000	1.1105	0.1346	0.0071	1.1093	3.9615
	11.9100	1.1114	0.1486	0.0078	1.1102	3.9647
	11.9200	1.1123	0.1827	0.0096	1.1111	3.9680
	11.9300	1.1132	0.2003	0.0105	1.1120	3.9712
	11.9400	1.1141	0.2166	0.0114	1.1129	3.9745
	11.9500	1.1150	0.1950	0.0102	1.1138	3.9778
	11.9600	1.1160	0.1604	0.0084	1.1148	3.9813
	11.9700	1.1169	0.1478	0.0078	1.1158	3.9846
	11.9800	1.1179	0.1619	0.0085	1.1167	3.9879
	11.9900	1.1188	0.1679	0.0088	1.1176	3.9912
	12.0000	1.1197	0.1611	0.0085	1.1185	3.9944
	12.0100	1.1206	0.1834	0.0096	1.1194	3.9978
	12.0200	1.1216	0.1874	0.0098	1.1204	4.0012
	12.0300	1.1225	0.1836	0.0096	1.1213	4.0044
	12.0400	1.1234	0.1499	0.0079	1.1222	4.0076
	12.0500	1.1243	0.1455	0.0076	1.1231	4.0109
	12.0600	1.1253	0.1375	0.0072	1.1241	4.0143
	12.0700	1.1262	0.1309	0.0069	1.1250	4.0177
	12.0800	1.1272	0.1309	0.0069	1.1260	4.0211
	12.0900	1.1281	0.1407	0.0074	1.1269	4.0244
	12.1000	1.1290	0.1677	0.0088	1.1278	4.0277
	12.1100	1.1300	0.1982	0.0104	1.1288	4.0312
	12.1200	1.1309	0.2112	0.0111	1.1298	4.0346
	12.1300	1.1318	0.2292	0.0120	1.1306	4.0377
	12.1400	1.1327	0.2500	0.0131	1.1315	4.0408
	12.1500	1.1336	0.2403	0.0126	1.1324	4.0442
	12.1600	1.1346	0.2068	0.0109	1.1334	4.0475
	12.1700	1.1355	0.2018	0.0106	1.1343	4.0508
	12.1800	1.1365	0.2272	0.0119	1.1353	4.0543
	12.1900	1.1374	0.2577	0.0135	1.1362	4.0576
	12.2000	1.1383	0.2510	0.0132	1.1371	4.0609
	12.2100	1.1392	0.2207	0.0116	1.1380	4.0642
	12.2200	1.1402	0.1955	0.0103	1.1390	4.0675
	12.2300	1.1411	0.2094	0.0110	1.1399	4.0707
	12.2400	1.1420	0.2168	0.0114	1.1408	4.0741
	12.2500	1.1430	0.2214	0.0116	1.1418	4.0775
	12.2600	1.1439	0.2070	0.0109	1.1427	4.0809
	12.2700	1.1449	0.1978	0.0104	1.1437	4.0843
	12.2800	1.1458	0.2021	0.0106	1.1446	4.0876
	12.2900	1.1466	0.2192	0.0115	1.1454	4.0907
	12.3000	1.1476	0.2166	0.0114	1.1464	4.0940
	12.3100	1.1486	0.2119	0.0111	1.1474	4.0975
	12.3200	1.1495	0.2170	0.0114	1.1483	4.1008
	12.3300	1.1504	0.2291	0.0120	1.1492	4.1041
	12.3400	1.1513	0.2044	0.0107	1.1501	4.1074
	12.3500	1.1523	0.1912	0.0100	1.1511	4.1108
	12.3600	1.1532	0.1952	0.0103	1.1520	4.1140
	12.3700	1.1541	0.1855	0.0097	1.1529	4.1173
	12.3800	1.1550	0.1966	0.0103	1.1538	4.1206
	12.3900	1.1560	0.2111	0.0111	1.1548	4.1239
	12.4000	1.1569	0.2145	0.0113	1.1557	4.1273
	12.4100	1.1579	0.2258	0.0119	1.1567	4.1308
	12.4200	1.1588	0.2305	0.0121	1.1576	4.1340
	12.4300	1.1597	0.2275	0.0120	1.1585	4.1373
	12.4400	1.1607	0.2401	0.0126	1.1595	4.1407
	12.4500	1.1616	0.2442	0.0128	1.1604	4.1439
	12.4600	1.1625	0.2290	0.0120	1.1613	4.1471
	12.4700	1.1634	0.1895	0.0100	1.1622	4.1505
	12.4800	1.1643	0.1828	0.0096	1.1631	4.1538
	12.4900	1.1653	0.1972	0.0104	1.1641	4.1571
	12.5000	1.1662	0.2254	0.0118	1.1650	4.1606
	12.5100	1.1672	0.2647	0.0139	1.1660	4.1641
	12.5200	1.1681	0.2689	0.0141	1.1669	4.1674
	12.5300	1.1691	0.2661	0.0140	1.1679	4.1707
	12.5400	1.1700	0.2453	0.0129	1.1688	4.1741
	12.5500	1.1709	0.2512	0.0132	1.1697	4.1772
	12.5600	1.1718	0.2293	0.0120	1.1706	4.1804
	12.5700	1.1727	0.1946	0.0102	1.1715	4.1837
	12.5800	1.1736	0.1733	0.0091	1.1724	4.1870
	12.5900	1.1745	0.1765	0.0093	1.1734	4.1903
	12.6000	1.1755	0.1841	0.0097	1.1744	4.1939
	12.6100	1.1765	0.2184	0.0115	1.1753	4.1971
	12.6200	1.1774	0.2284	0.0120	1.1762	4.2004
	12.6300	1.1783	0.2157	0.0113	1.1771	4.2037
	12.6400	1.1793	0.2320	0.0122	1.1781	4.2071
	12.6500	1.1802	0.2466	0.0130	1.1790	4.2104
	12.6600	1.1811	0.2420	0.0127	1.1799	4.2137
	12.6700	1.1821	0.2512	0.0132	1.1809	4.2171
	12.6800	1.1829	0.2433	0.0128	1.1817	4.2203
	12.6900	1.1839	0.2230	0.0117	1.1827	4.2238
	12.7000	1.1849	0.2112	0.0111	1.1837	4.2274
	12.7100	1.1859	0.1981	0.0104	1.1847	4.2308
	12.7200	1.1868	0.1961	0.0103	1.1856	4.2341
	12.7300	1.1877	0.1696	0.0089	1.1865	4.2374
	12.7400	1.1886	0.1817	0.0095	1.1874	4.2404
	12.7500	1.1894	0.1735	0.0091	1.1883	4.2435
	12.7600	1.1904	0.1920	0.0101	1.1892	4.2468
	12.7700	1.1913	0.1963	0.0103	1.1901	4.2502
	12.7800	1.1922	0.2051	0.0108	1.1910	4.2535
	12.7900	1.1932	0.1974	0.0104	1.1920	4.2570
	12.8000	1.1942	0.2056	0.0108	1.1930	4.2605
	12.8100	1.1951	0.1912	0.0100	1.1939	4.2638
	12.8200	1.1961	0.1672	0.0088	1.1949	4.2671
	12.8300	1.1970	0.1522	0.0080	1.1958	4.2705
	12.8400	1.1979	0.1508	0.0079	1.1967	4.2736
	12.8500	1.1988	0.1625	0.0085	1.1976	4.2768
	12.8600	1.1997	0.1602	0.0084	1.1985	4.2803
	12.8700	1.2007	0.1765	0.0093	1.1995	4.2836
	12.8800	1.2016	0.1963	0.0103	1.2004	4.2869
	12.8900	1.2025	0.2313	0.0122	1.2013	4.2902
	12.9000	1.2035	0.2459	0.0129	1.2023	4.2935
	12.9100	1.2044	0.2732	0.0144	1.2032	4.2969
	12.9200	1.2053	0.2775	0.0146	1.2041	4.3002
	12.9300	1.2063	0.2691	0.0141	1.2051	4.3036
	12.9400	1.2072	0.2612	0.0137	1.2060	4.3068
	12.9500	1.2081	0.2649	0.0139	1.2069	4.3102
	12.9600	1.2091	0.2552	0.0134	1.2079	4.3137
	12.9700	1.2100	0.2353	0.0124	1.2088	4.3171
	12.9800	1.2110	0.2270	0.0119	1.2098	4.3205
	12.9900	1.2120	0.1770	0.0093	1.2108	4.3241
	13.0000	1.2129	0.1329	0.0070	1.2117	4.3271
	13.0100	1.2137	0.1646	0.0086	1.2125	4.3302
	13.0200	1.2147	0.1883	0.0099	1.2135	4.3336
	13.0300	1.2156	0.1771	0.0093	1.2144	4.3370
	13.0400	1.2165	0.1663	0.0087	1.2153	4.3401
	13.0500	1.2174	0.1278	0.0067	1.2162	4.3434
	13.0600	1.2184	0.1049	0.0055	1.2172	4.3468
	13.0700	1.2193	0.1325	0.0070	1.2181	4.3500
	13.0800	1.2202	0.1784	0.0094	1.2190	4.3534
	13.0900	1.2212	0.2407	0.0126	1.2200	4.3568
	13.1000	1.2222	0.2917	0.0153	1.2210	4.3603
	13.1100	1.2231	0.3125	0.0164	1.2219	4.3638
	13.1200	1.2241	0.2902	0.0152	1.2229	4.3672
	13.1300	1.2250	0.2079	0.0109	1.2238	4.3703
	13.1400	1.2259	0.1466	0.0077	1.2247	4.3736
	13.1500	1.2268	0.1080	0.0057	1.2256	4.3769
	13.1600	1.2277	0.1088	0.0057	1.2265	4.3802
	13.1700	1.2286	0.1461	0.0077	1.2274	4.3835
	13.1800	1.2296	0.1824	0.0096	1.2284	4.3870
	13.1900	1.2306	0.1995	0.0105	1.2294	4.3905
	13.2000	1.2315	0.2325	0.0122	1.2303	4.3937
	13.2100	1.2324	0.2527	0.0133	1.2313	4.3971
	13.2200	1.2333	0.2578	0.0135	1.2321	4.4003
	13.2300	1.2342	0.2979	0.0157	1.2330	4.4034
	13.2400	1.2352	0.3047	0.0160	1.2340	4.4067
	13.2500	1.2362	0.2592	0.0136	1.2350	4.4103
	13.2600	1.2371	0.2136	0.0112	1.2359	4.4136
	13.2700	1.2380	0.1789	0.0094	1.2368	4.4169
	13.2800	1.2390	0.1734	0.0091	1.2378	4.4204
	13.2900	1.2399	0.1671	0.0088	1.2387	4.4237
	13.3000	1.2408	0.1873	0.0098	1.2396	4.4270
	13.3100	1.2417	0.2145	0.0113	1.2405	4.4302
	13.3200	1.2426	0.2215	0.0116	1.2415	4.4335
	13.3300	1.2435	0.2457	0.0129	1.2424	4.4367
	13.3400	1.2445	0.2712	0.0142	1.2433	4.4400
	13.3500	1.2454	0.2790	0.0147	1.2442	4.4433
	13.3600	1.2463	0.2796	0.0147	1.2451	4.4466
	13.3700	1.2472	0.2672	0.0140	1.2460	4.4499
	13.3800	1.2482	0.2592	0.0136	1.2470	4.4532
	13.3900	1.2490	0.2511	0.0132	1.2479	4.4564
	13.4000	1.2500	0.2472	0.0130	1.2488	4.4598
	13.4100	1.2510	0.2257	0.0119	1.2498	4.4634
	13.4200	1.2520	0.2259	0.0119	1.2508	4.4668
	13.4300	1.2529	0.2426	0.0127	1.2517	4.4700
	13.4400	1.2538	0.2177	0.0114	1.2526	4.4733
	13.4500	1.2547	0.2258	0.0119	1.2535	4.4767
	13.4600	1.2556	0.2315	0.0122	1.2544	4.4798
	13.4700	1.2565	0.2194	0.0115	1.2553	4.4831
	13.4800	1.2575	0.2256	0.0119	1.2563	4.4865
	13.4900	1.2584	0.2408	0.0127	1.2572	4.4899
	13.5000	1.2594	0.2742	0.0144	1.2582	4.4933
	13.5100	1.2604	0.2718	0.0143	1.2592	4.4969
	13.5200	1.2613	0.2641	0.0139	1.2601	4.5003
	13.5300	1.2623	0.2241	0.0118	1.2611	4.5035
	13.5400	1.2632	0.2017	0.0106	1.2620	4.5069
	13.5500	1.2641	0.1843	0.0097	1.2629	4.5101
	13.5600	1.2650	0.1750	0.0092	1.2638	4.5134
	13.5700	1.2659	0.1758	0.0092	1.2647	4.5167
	13.5800	1.2669	0.1843	0.0097	1.2657	4.5200
	13.5900	1.2678	0.1990	0.0105	1.2666	4.5233
	13.6000	1.2687	0.2017	0.0106	1.2675	4.5267
	13.6100	1.2697	0.2013	0.0106	1.2685	4.5300
	13.6200	1.2705	0.2107	0.0111	1.2694	4.5331
	13.6300	1.2715	0.2143	0.0113	1.2703	4.5364
	13.6400	1.2724	0.2191	0.0115	1.2712	4.5397
	13.6500	1.2733	0.1762	0.0093	1.2721	4.5430
	13.6600	1.2743	0.1498	0.0079	1.2731	4.5464
	13.6700	1.2753	0.1709	0.0090	1.2741	4.5500
	13.6800	1.2762	0.1845	0.0097	1.2750	4.5533
	13.6900	1.2771	0.1865	0.0098	1.2759	4.5566
	13.7000	1.2780	0.2046	0.0108	1.2768	4.5599
	13.7100	1.2789	0.2176	0.0114	1.2778	4.5631
	13.7200	1.2798	0.2115	0.0111	1.2787	4.5664
	13.7300	1.2808	0.2161	0.0114	1.2797	4.5699
	13.7400	1.2819	0.2158	0.0113	1.2807	4.5735
	13.7500	1.2828	0.2065	0.0108	1.2816	4.5769
	13.7600	1.2837	0.2139	0.0112	1.2825	4.5801
	13.7700	1.2846	0.2330	0.0122	1.2834	4.5834
	13.7800	1.2855	0.2746	0.0144	1.2843	4.5867
	13.7900	1.2864	0.2827	0.0149	1.2852	4.5899
	13.8000	1.2874	0.2580	0.0136	1.2862	4.5932
	13.8100	1.2883	0.2479	0.0130	1.2871	4.5965
	13.8200	1.2892	0.2302	0.0121	1.2880	4.5997
	13.8300	1.2901	0.2102	0.0110	1.2889	4.6031
	13.8400	1.2910	0.2126	0.0112	1.2899	4.6064
	13.8500	1.2920	0.1802	0.0095	1.2908	4.6096
	13.8600	1.2929	0.1715	0.0090	1.2917	4.6130
	13.8700	1.2939	0.1947	0.0102	1.2927	4.6165
	13.8800	1.2948	0.2218	0.0117	1.2936	4.6199
	13.8900	1.2958	0.2302	0.0121	1.2946	4.6232
	13.9000	1.2967	0.2273	0.0119	1.2955	4.6267
	13.9100	1.2976	0.2217	0.0117	1.2964	4.6299
	13.9200	1.2986	0.2005	0.0105	1.2974	4.6332
	13.9300	1.2995	0.1896	0.0100	1.2983	4.6366
	13.9400	1.3004	0.2112	0.0111	1.2992	4.6399
	13.9500	1.3014	0.2408	0.0126	1.3002	4.6432
	13.9600	1.3023	0.2492	0.0131	1.3011	4.6467
	13.9700	1.3032	0.2530	0.0133	1.3021	4.6499
	13.9800	1.3042	0.2342	0.0123	1.3030	4.6532
	13.9900	1.3051	0.2132	0.0112	1.3039	4.6566
	14.0000	1.3061	0.2340	0.0123	1.3049	4.6600
	14.0100	1.3070	0.2425	0.0127	1.3058	4.6633
	14.0200	1.3079	0.2702	0.0142	1.3067	4.6666
	14.0300	1.3088	0.2665	0.0140	1.3076	4.6699
	14.0400	1.3098	0.2562	0.0135	1.3086	4.6732
	14.0500	1.3107	0.2485	0.0131	1.3095	4.6766
	14.0600	1.3117	0.2489	0.0131	1.3105	4.6801
	14.0700	1.3126	0.2611	0.0137	1.3114	4.6834
	14.0800	1.3135	0.2599	0.0137	1.3123	4.6867
	14.0900	1.3144	0.2512	0.0132	1.3132	4.6899
	14.1000	1.3153	0.2413	0.0127	1.3141	4.6931
	14.1100	1.3162	0.2218	0.0117	1.3150	4.6962
	14.1200	1.3172	0.2180	0.0115	1.3160	4.6998
	14.1300	1.3182	0.2221	0.0117	1.3170	4.7034
	14.1400	1.3191	0.2411	0.0127	1.3179	4.7065
	14.1500	1.3200	0.2733	0.0144	1.3188	4.7097
	14.1600	1.3209	0.2893	0.0152	1.3198	4.7131
	14.1700	1.3219	0.2907	0.0153	1.3207	4.7165
	14.1800	1.3228	0.2653	0.0139	1.3216	4.7196
	14.1900	1.3237	0.2266	0.0119	1.3225	4.7231
	14.2000	1.3247	0.2030	0.0107	1.3235	4.7265
	14.2100	1.3256	0.1892	0.0099	1.3244	4.7298
	14.2200	1.3266	0.1880	0.0099	1.3254	4.7333
	14.2300	1.3275	0.2323	0.0122	1.3263	4.7366
	14.2400	1.3284	0.2693	0.0141	1.3272	4.7399
	14.2500	1.3294	0.2563	0.0135	1.3282	4.7433
	14.2600	1.3303	0.2629	0.0138	1.3291	4.7467
	14.2700	1.3312	0.2766	0.0145	1.3300	4.7499
	14.2800	1.3321	0.2750	0.0144	1.3309	4.7531
	14.2900	1.3330	0.2736	0.0144	1.3318	4.7563
	14.3000	1.3339	0.2462	0.0129	1.3327	4.7595
	14.3100	1.3349	0.2173	0.0114	1.3337	4.7631
	14.3200	1.3360	0.1838	0.0097	1.3348	4.7667
	14.3300	1.3369	0.1439	0.0076	1.3357	4.7700
	14.3400	1.3378	0.1159	0.0061	1.3366	4.7731
	14.3500	1.3387	0.1146	0.0060	1.3375	4.7765
	14.3600	1.3396	0.1342	0.0070	1.3384	4.7798
	14.3700	1.3405	0.1711	0.0090	1.3393	4.7830
	14.3800	1.3415	0.1709	0.0090	1.3403	4.7865
	14.3900	1.3424	0.2061	0.0108	1.3412	4.7898
	14.4000	1.3433	0.2295	0.0121	1.3421	4.7931
	14.4100	1.3443	0.2483	0.0130	1.3431	4.7965
	14.4200	1.3452	0.2875	0.0151	1.3440	4.7998
	14.4300	1.3462	0.2991	0.0157	1.3450	4.8032
	14.4400	1.3471	0.2917	0.0153	1.3459	4.8065
	14.4500	1.3480	0.2686	0.0141	1.3468	4.8099
	14.4600	1.3489	0.2566	0.0135	1.3477	4.8130
	14.4700	1.3499	0.2159	0.0113	1.3487	4.8164
	14.4800	1.3509	0.1794	0.0094	1.3497	4.8200
	14.4900	1.3519	0.1544	0.0081	1.3507	4.8235
	14.5000	1.3528	0.1529	0.0080	1.3516	4.8268
	14.5100	1.3537	0.1477	0.0078	1.3525	4.8300
	14.5200	1.3546	0.1736	0.0091	1.3534	4.8333
	14.5300	1.3555	0.2047	0.0108	1.3543	4.8366
	14.5400	1.3564	0.2116	0.0111	1.3552	4.8398
	14.5500	1.3574	0.2113	0.0111	1.3562	4.8431
	14.5600	1.3583	0.2431	0.0128	1.3571	4.8464
	14.5700	1.3592	0.2583	0.0136	1.3580	4.8497
	14.5800	1.3602	0.2479	0.0130	1.3590	4.8532
	14.5900	1.3611	0.2310	0.0121	1.3599	4.8566
	14.6000	1.3620	0.2125	0.0112	1.3608	4.8599
	14.6100	1.3630	0.2086	0.0110	1.3618	4.8632
	14.6200	1.3639	0.2310	0.0121	1.3627	4.8664
	14.6300	1.3648	0.2608	0.0137	1.3636	4.8697
	14.6400	1.3657	0.2744	0.0144	1.3645	4.8731
	14.6500	1.3666	0.2742	0.0144	1.3655	4.8763
	14.6600	1.3676	0.2668	0.0140	1.3664	4.8797
	14.6700	1.3685	0.2422	0.0127	1.3673	4.8830
	14.6800	1.3694	0.2414	0.0127	1.3683	4.8863
	14.6900	1.3704	0.2520	0.0132	1.3692	4.8896
	14.7000	1.3713	0.2749	0.0144	1.3701	4.8930
	14.7100	1.3723	0.2716	0.0143	1.3711	4.8964
	14.7200	1.3732	0.2508	0.0132	1.3721	4.8999
	14.7300	1.3742	0.2470	0.0130	1.3730	4.9033
	14.7400	1.3751	0.2406	0.0126	1.3739	4.9066
	14.7500	1.3760	0.2378	0.0125	1.3748	4.9097
	14.7600	1.3769	0.2229	0.0117	1.3757	4.9129
	14.7700	1.3779	0.2085	0.0110	1.3767	4.9165
	14.7800	1.3788	0.2271	0.0119	1.3776	4.9199
	14.7900	1.3797	0.2503	0.0132	1.3785	4.9231
	14.8000	1.3807	0.2521	0.0132	1.3795	4.9267
	14.8100	1.3817	0.2144	0.0113	1.3805	4.9301
	14.8200	1.3826	0.1903	0.0100	1.3814	4.9333
	14.8300	1.3835	0.1817	0.0095	1.3823	4.9365
	14.8400	1.3844	0.1855	0.0097	1.3832	4.9397
	14.8500	1.3853	0.1844	0.0097	1.3841	4.9430
	14.8600	1.3862	0.1914	0.0101	1.3850	4.9462
	14.8700	1.3872	0.1948	0.0102	1.3860	4.9496
	14.8800	1.3881	0.2119	0.0111	1.3869	4.9528
	14.8900	1.3890	0.2187	0.0115	1.3878	4.9561
	14.9000	1.3900	0.2352	0.0124	1.3888	4.9597
	14.9100	1.3909	0.2404	0.0126	1.3897	4.9631
	14.9200	1.3919	0.2349	0.0123	1.3907	4.9664
	14.9300	1.3928	0.2323	0.0122	1.3916	4.9697
	14.9400	1.3937	0.2418	0.0127	1.3925	4.9731
	14.9500	1.3946	0.2396	0.0126	1.3934	4.9763
	14.9600	1.3956	0.2310	0.0121	1.3944	4.9797
	14.9700	1.3965	0.2428	0.0128	1.3953	4.9830
	14.9798	1.3974	0.2433	0.0128	1.3962	4.9861
	14.9800	1.3974	0.2429	0.0128	1.3962	4.9862
	14.9900	1.3984	0.2318	0.0122	1.3972	4.9897
	15.0000	1.3993	0.2209	0.0116	1.3981	4.9928
	15.0100	1.3998	0.1853	0.0097	1.3986	4.9946
	15.0200	1.3998	0.1814	0.0095	1.3986	4.9946
	15.0300	1.3993	0.1703	0.0089	1.3981	4.9928
	15.0400	1.3983	0.1847	0.0097	1.3971	4.9894
	15.0500	1.3971	0.2110	0.0111	1.3959	4.9850
	15.0600	1.3957	0.2445	0.0128	1.3945	4.9803
	15.0700	1.3945	0.2579	0.0136	1.3933	4.9757
	15.0800	1.3933	0.2623	0.0138	1.3921	4.9716
	15.0900	1.3923	0.2661	0.0140	1.3911	4.9678
	15.1000	1.3913	0.2790	0.0147	1.3901	4.9643
	15.1100	1.3904	0.2739	0.0144	1.3892	4.9610
	15.1200	1.3895	0.2740	0.0144	1.3883	4.9578
	15.1300	1.3886	0.2759	0.0145	1.3874	4.9546
	15.1400	1.3876	0.2488	0.0131	1.3864	4.9512
	15.1500	1.3867	0.2231	0.0117	1.3855	4.9479
	15.1600	1.3858	0.2243	0.0118	1.3846	4.9447
	15.1700	1.3849	0.2386	0.0125	1.3837	4.9415
	15.1800	1.3839	0.2735	0.0144	1.3827	4.9380
	15.1900	1.3829	0.2674	0.0140	1.3818	4.9346
	15.2000	1.3820	0.2488	0.0131	1.3808	4.9313
	15.2100	1.3811	0.2255	0.0118	1.3799	4.9281
	15.2200	1.3803	0.2375	0.0125	1.3791	4.9249
	15.2300	1.3793	0.2335	0.0123	1.3781	4.9216
	15.2400	1.3783	0.2338	0.0123	1.3771	4.9181
	15.2500	1.3774	0.2415	0.0127	1.3762	4.9146
	15.2600	1.3764	0.2392	0.0126	1.3752	4.9113
	15.2700	1.3755	0.2328	0.0122	1.3743	4.9080
	15.2800	1.3746	0.2046	0.0107	1.3734	4.9046
	15.2900	1.3736	0.1539	0.0081	1.3725	4.9013
	15.3000	1.3727	0.1287	0.0068	1.3715	4.8980
	15.3100	1.3718	0.1485	0.0078	1.3706	4.8947
	15.3200	1.3709	0.1600	0.0084	1.3697	4.8913
	15.3300	1.3699	0.1745	0.0092	1.3687	4.8879
	15.3400	1.3689	0.1997	0.0105	1.3677	4.8845
	15.3500	1.3680	0.2460	0.0129	1.3668	4.8810
	15.3600	1.3670	0.2882	0.0151	1.3658	4.8776
	15.3700	1.3661	0.2765	0.0145	1.3649	4.8744
	15.3800	1.3652	0.2544	0.0134	1.3640	4.8712
	15.3900	1.3643	0.2225	0.0117	1.3631	4.8678
	15.4000	1.3633	0.1906	0.0100	1.3621	4.8644
	15.4100	1.3624	0.1868	0.0098	1.3612	4.8611
	15.4200	1.3615	0.1938	0.0102	1.3603	4.8578
	15.4300	1.3605	0.2229	0.0117	1.3593	4.8543
	15.4400	1.3595	0.2303	0.0121	1.3583	4.8509
	15.4500	1.3586	0.2189	0.0115	1.3574	4.8475
	15.4600	1.3577	0.2162	0.0114	1.3565	4.8443
	15.4700	1.3568	0.2161	0.0114	1.3556	4.8411
	15.4800	1.3559	0.1939	0.0102	1.3547	4.8378
	15.4900	1.3549	0.1769	0.0093	1.3537	4.8344
	15.5000	1.3539	0.1821	0.0096	1.3527	4.8308
	15.5100	1.3529	0.1985	0.0104	1.3517	4.8273
	15.5200	1.3520	0.2385	0.0125	1.3508	4.8240
	15.5300	1.3511	0.2848	0.0150	1.3499	4.8208
	15.5400	1.3502	0.3069	0.0161	1.3490	4.8175
	15.5500	1.3493	0.3083	0.0162	1.3481	4.8142
	15.5600	1.3483	0.3079	0.0162	1.3471	4.8110
	15.5700	1.3474	0.2807	0.0147	1.3462	4.8076
	15.5800	1.3464	0.2316	0.0122	1.3452	4.8042
	15.5900	1.3455	0.2353	0.0124	1.3443	4.8007
	15.6000	1.3445	0.2442	0.0128	1.3433	4.7972
	15.6100	1.3435	0.2267	0.0119	1.3423	4.7938
	15.6200	1.3426	0.2178	0.0114	1.3414	4.7905
	15.6300	1.3417	0.2224	0.0117	1.3405	4.7872
	15.6400	1.3408	0.2167	0.0114	1.3396	4.7839
	15.6500	1.3398	0.1985	0.0104	1.3386	4.7806
	15.6600	1.3389	0.1940	0.0102	1.3377	4.7772
	15.6700	1.3380	0.2051	0.0108	1.3368	4.7739
	15.6800	1.3370	0.2040	0.0107	1.3358	4.7706
	15.6900	1.3361	0.2178	0.0114	1.3349	4.7671
	15.7000	1.3351	0.2496	0.0131	1.3339	4.7637
	15.7100	1.3342	0.2564	0.0135	1.3330	4.7603
	15.7200	1.3332	0.2611	0.0137	1.3320	4.7569
	15.7300	1.3323	0.2618	0.0138	1.3311	4.7535
	15.7400	1.3313	0.2608	0.0137	1.3301	4.7502
	15.7500	1.3304	0.2470	0.0130	1.3292	4.7468
	15.7600	1.3295	0.2305	0.0121	1.3283	4.7435
	15.7700	1.3285	0.2530	0.0133	1.3273	4.7401
	15.7800	1.3276	0.2702	0.0142	1.3264	4.7368
	15.7900	1.3267	0.2402	0.0126	1.3255	4.7336
	15.8000	1.3257	0.2159	0.0113	1.3245	4.7302
	15.8100	1.3248	0.2030	0.0107	1.3236	4.7269
	15.8200	1.3238	0.2090	0.0110	1.3226	4.7234
	15.8300	1.3229	0.2066	0.0109	1.3217	4.7201
	15.8400	1.3219	0.2046	0.0107	1.3207	4.7166
	15.8500	1.3209	0.2288	0.0120	1.3197	4.7130
	15.8600	1.3199	0.2523	0.0133	1.3188	4.7096
	15.8700	1.3190	0.2744	0.0144	1.3178	4.7062
	15.8800	1.3181	0.2695	0.0142	1.3169	4.7029
	15.8900	1.3172	0.3056	0.0161	1.3160	4.6997
	15.9000	1.3163	0.3124	0.0164	1.3151	4.6966
	15.9100	1.3154	0.2949	0.0155	1.3142	4.6933
	15.9200	1.3144	0.2767	0.0145	1.3132	4.6898
	15.9300	1.3134	0.2822	0.0148	1.3122	4.6863
	15.9400	1.3125	0.2903	0.0153	1.3113	4.6829
	15.9500	1.3116	0.3038	0.0160	1.3104	4.6796
	15.9600	1.3106	0.3121	0.0164	1.3094	4.6763
	15.9700	1.3097	0.2692	0.0141	1.3086	4.6731
	15.9800	1.3088	0.2437	0.0128	1.3076	4.6697
	15.9900	1.3078	0.2080	0.0109	1.3067	4.6664
	16.0000	1.3069	0.2000	0.0105	1.3057	4.6630
	16.0100	1.3060	0.2152	0.0113	1.3048	4.6597
	16.0200	1.3050	0.2394	0.0126	1.3038	4.6561
	16.0300	1.3040	0.2195	0.0115	1.3028	4.6526
	16.0400	1.3031	0.1912	0.0100	1.3019	4.6492
	16.0500	1.3021	0.1936	0.0102	1.3009	4.6460
	16.0600	1.3012	0.2182	0.0115	1.3000	4.6427
	16.0700	1.3003	0.2420	0.0127	1.2991	4.6395
	16.0800	1.2994	0.2332	0.0123	1.2982	4.6361
	16.0900	1.2984	0.2291	0.0120	1.2972	4.6328
	16.1000	1.2975	0.2195	0.0115	1.2963	4.6293
	16.1100	1.2965	0.2048	0.0108	1.2953	4.6259
	16.1200	1.2955	0.1926	0.0101	1.2943	4.6224
	16.1300	1.2946	0.2069	0.0109	1.2934	4.6191
	16.1400	1.2937	0.2409	0.0127	1.2925	4.6158
	16.1500	1.2927	0.2359	0.0124	1.2915	4.6123
	16.1600	1.2918	0.2218	0.0117	1.2906	4.6090
	16.1700	1.2909	0.1984	0.0104	1.2897	4.6057
	16.1800	1.2900	0.2101	0.0110	1.2888	4.6025
	16.1900	1.2890	0.2139	0.0112	1.2878	4.5991
	16.2000	1.2881	0.2143	0.0113	1.2869	4.5957
	16.2100	1.2871	0.2102	0.0110	1.2859	4.5923
	16.2200	1.2861	0.2035	0.0107	1.2849	4.5888
	16.2300	1.2852	0.2002	0.0105	1.2840	4.5856
	16.2400	1.2844	0.1959	0.0103	1.2832	4.5825
	16.2500	1.2835	0.1713	0.0090	1.2823	4.5792
	16.2600	1.2825	0.1925	0.0101	1.2813	4.5758
	16.2700	1.2815	0.2384	0.0125	1.2803	4.5723
	16.2800	1.2805	0.2515	0.0132	1.2794	4.5689
	16.2900	1.2796	0.2303	0.0121	1.2784	4.5655
	16.3000	1.2787	0.2270	0.0119	1.2775	4.5622
	16.3100	1.2778	0.2224	0.0117	1.2766	4.5590
	16.3200	1.2769	0.2074	0.0109	1.2757	4.5558
	16.3300	1.2760	0.2130	0.0112	1.2748	4.5524
	16.3400	1.2750	0.2024	0.0106	1.2738	4.5491
	16.3500	1.2741	0.2056	0.0108	1.2729	4.5457
	16.3600	1.2731	0.2005	0.0105	1.2719	4.5424
	16.3700	1.2722	0.2204	0.0116	1.2710	4.5390
	16.3800	1.2713	0.2461	0.0129	1.2701	4.5357
	16.3900	1.2703	0.2400	0.0126	1.2691	4.5323
	16.4000	1.2694	0.2233	0.0117	1.2682	4.5290
	16.4100	1.2685	0.1942	0.0102	1.2673	4.5257
	16.4200	1.2675	0.1759	0.0092	1.2663	4.5224
	16.4300	1.2666	0.1787	0.0094	1.2654	4.5189
	16.4400	1.2656	0.1846	0.0097	1.2644	4.5156
	16.4500	1.2647	0.1760	0.0092	1.2635	4.5122
	16.4600	1.2638	0.1630	0.0086	1.2626	4.5090
	16.4700	1.2629	0.1671	0.0088	1.2617	4.5057
	16.4800	1.2619	0.2047	0.0108	1.2607	4.5021
	16.4900	1.2609	0.2261	0.0119	1.2597	4.4988
	16.5000	1.2600	0.2259	0.0119	1.2588	4.4955
	16.5100	1.2590	0.2244	0.0118	1.2578	4.4920
	16.5200	1.2581	0.1960	0.0103	1.2569	4.4886
	16.5300	1.2572	0.1788	0.0094	1.2560	4.4854
	16.5400	1.2563	0.1729	0.0091	1.2551	4.4821
	16.5500	1.2553	0.1732	0.0091	1.2541	4.4787
	16.5600	1.2544	0.1606	0.0084	1.2532	4.4755
	16.5700	1.2535	0.1725	0.0091	1.2523	4.4721
	16.5800	1.2525	0.1673	0.0088	1.2513	4.4686
	16.5900	1.2515	0.1581	0.0083	1.2503	4.4652
	16.6000	1.2506	0.1512	0.0079	1.2494	4.4619
	16.6100	1.2497	0.1604	0.0084	1.2485	4.4587
	16.6200	1.2488	0.1615	0.0085	1.2476	4.4555
	16.6300	1.2479	0.1495	0.0079	1.2467	4.4522
	16.6400	1.2469	0.1665	0.0087	1.2457	4.4488
	16.6500	1.2460	0.1928	0.0101	1.2448	4.4454
	16.6600	1.2450	0.2098	0.0110	1.2438	4.4420
	16.6700	1.2441	0.2360	0.0124	1.2429	4.4385
	16.6800	1.2431	0.2653	0.0139	1.2419	4.4350
	16.6900	1.2421	0.2338	0.0123	1.2410	4.4317
	16.7000	1.2413	0.1916	0.0101	1.2401	4.4286
	16.7100	1.2404	0.1851	0.0097	1.2392	4.4255
	16.7200	1.2395	0.1829	0.0096	1.2383	4.4222
	16.7300	1.2385	0.1925	0.0101	1.2373	4.4187
	16.7400	1.2375	0.1694	0.0089	1.2363	4.4152
	16.7500	1.2366	0.1550	0.0081	1.2354	4.4118
	16.7600	1.2357	0.1642	0.0086	1.2345	4.4086
	16.7700	1.2347	0.1634	0.0086	1.2335	4.4052
	16.7800	1.2337	0.1526	0.0080	1.2325	4.4017
	16.7900	1.2328	0.1336	0.0070	1.2316	4.3985
	16.8000	1.2320	0.1185	0.0062	1.2308	4.3954
	16.8100	1.2310	0.1248	0.0066	1.2299	4.3921
	16.8200	1.2301	0.1560	0.0082	1.2289	4.3888
	16.8300	1.2292	0.1771	0.0093	1.2280	4.3855
	16.8400	1.2282	0.1938	0.0102	1.2270	4.3820
	16.8500	1.2273	0.2053	0.0108	1.2261	4.3785
	16.8600	1.2264	0.2069	0.0109	1.2252	4.3753
	16.8700	1.2254	0.1847	0.0097	1.2242	4.3720
	16.8800	1.2245	0.1808	0.0095	1.2233	4.3686
	16.8900	1.2235	0.1840	0.0097	1.2223	4.3651
	16.9000	1.2225	0.2054	0.0108	1.2213	4.3615
	16.9100	1.2216	0.2060	0.0108	1.2204	4.3583
	16.9200	1.2207	0.2058	0.0108	1.2195	4.3550
	16.9300	1.2198	0.1757	0.0092	1.2186	4.3519
	16.9400	1.2189	0.1655	0.0087	1.2177	4.3486
	16.9500	1.2179	0.1832	0.0096	1.2167	4.3453
	16.9600	1.2170	0.1881	0.0099	1.2158	4.3418
	16.9700	1.2160	0.1886	0.0099	1.2148	4.3383
	16.9800	1.2150	0.2029	0.0107	1.2138	4.3348
	16.9900	1.2141	0.1965	0.0103	1.2129	4.3314
	17.0000	1.2131	0.1789	0.0094	1.2119	4.3281
	17.0100	1.2122	0.1873	0.0098	1.2110	4.3248
	17.0200	1.2113	0.2043	0.0107	1.2101	4.3214
	17.0300	1.2103	0.2547	0.0134	1.2091	4.3180
	17.0400	1.2093	0.2691	0.0141	1.2081	4.3145
	17.0500	1.2084	0.2542	0.0134	1.2072	4.3112
	17.0600	1.2075	0.2555	0.0134	1.2063	4.3080
	17.0700	1.2066	0.2057	0.0108	1.2055	4.3049
	17.0800	1.2057	0.1791	0.0094	1.2045	4.3017
	17.0900	1.2048	0.1979	0.0104	1.2036	4.2982
	17.1000	1.2038	0.2116	0.0111	1.2026	4.2948
	17.1100	1.2029	0.2434	0.0128	1.2017	4.2915
	17.1200	1.2019	0.2632	0.0138	1.2007	4.2881
	17.1300	1.2010	0.2610	0.0137	1.1998	4.2847
	17.1400	1.2000	0.2591	0.0136	1.1989	4.2814
	17.1500	1.1991	0.2546	0.0134	1.1979	4.2779
	17.1600	1.1981	0.2419	0.0127	1.1969	4.2743
	17.1700	1.1971	0.2566	0.0135	1.1959	4.2708
	17.1800	1.1962	0.2445	0.0128	1.1950	4.2675
	17.1900	1.1953	0.2410	0.0127	1.1941	4.2644
	17.2000	1.1944	0.2178	0.0114	1.1932	4.2611
	17.2100	1.1935	0.1837	0.0097	1.1923	4.2579
	17.2200	1.1925	0.1806	0.0095	1.1913	4.2545
	17.2300	1.1916	0.2277	0.0120	1.1904	4.2512
	17.2400	1.1907	0.2536	0.0133	1.1895	4.2480
	17.2500	1.1898	0.2476	0.0130	1.1886	4.2446
	17.2600	1.1888	0.2315	0.0122	1.1876	4.2412
	17.2700	1.1878	0.2189	0.0115	1.1867	4.2378
	17.2800	1.1869	0.2540	0.0133	1.1857	4.2344
	17.2900	1.1860	0.2563	0.0135	1.1848	4.2310
	17.3000	1.1850	0.2480	0.0130	1.1838	4.2276
	17.3100	1.1840	0.2376	0.0125	1.1828	4.2240
	17.3200	1.1830	0.2292	0.0120	1.1818	4.2206
	17.3300	1.1822	0.2136	0.0112	1.1810	4.2175
	17.3400	1.1813	0.2220	0.0117	1.1801	4.2143
	17.3500	1.1804	0.2070	0.0109	1.1792	4.2111
	17.3600	1.1794	0.1961	0.0103	1.1782	4.2076
	17.3700	1.1784	0.1968	0.0103	1.1772	4.2042
	17.3800	1.1775	0.2114	0.0111	1.1763	4.2008
	17.3900	1.1765	0.2205	0.0116	1.1754	4.1975
	17.4000	1.1756	0.2330	0.0122	1.1744	4.1942
	17.4100	1.1747	0.2570	0.0135	1.1735	4.1909
	17.4200	1.1739	0.2188	0.0115	1.1727	4.1878
	17.4300	1.1729	0.1915	0.0101	1.1717	4.1844
	17.4400	1.1720	0.1793	0.0094	1.1708	4.1811
	17.4500	1.1710	0.1916	0.0101	1.1698	4.1777
	17.4600	1.1701	0.1824	0.0096	1.1689	4.1744
	17.4700	1.1691	0.1552	0.0082	1.1679	4.1710
	17.4800	1.1682	0.1563	0.0082	1.1670	4.1676
	17.4900	1.1672	0.2179	0.0114	1.1660	4.1642
	17.5000	1.1663	0.2461	0.0129	1.1651	4.1609
	17.5100	1.1654	0.2362	0.0124	1.1642	4.1575
	17.5200	1.1644	0.2162	0.0114	1.1632	4.1542
	17.5300	1.1635	0.2002	0.0105	1.1623	4.1509
	17.5400	1.1626	0.2085	0.0110	1.1614	4.1477
	17.5500	1.1617	0.2098	0.0110	1.1605	4.1444
	17.5600	1.1608	0.1866	0.0098	1.1596	4.1411
	17.5700	1.1598	0.1886	0.0099	1.1586	4.1376
	17.5800	1.1588	0.1823	0.0096	1.1576	4.1342
	17.5900	1.1579	0.1905	0.0100	1.1567	4.1309
	17.6000	1.1570	0.1993	0.0105	1.1558	4.1276
	17.6100	1.1561	0.2069	0.0109	1.1549	4.1243
	17.6200	1.1551	0.2222	0.0117	1.1539	4.1209
	17.6300	1.1542	0.2207	0.0116	1.1530	4.1175
	17.6400	1.1532	0.2172	0.0114	1.1520	4.1141
	17.6500	1.1523	0.2162	0.0114	1.1511	4.1108
	17.6600	1.1513	0.1811	0.0095	1.1501	4.1074
	17.6700	1.1504	0.1891	0.0099	1.1492	4.1040
	17.6800	1.1494	0.1868	0.0098	1.1482	4.1006
	17.6900	1.1485	0.1648	0.0087	1.1473	4.0973
	17.7000	1.1476	0.1453	0.0076	1.1464	4.0940
	17.7100	1.1467	0.1707	0.0090	1.1455	4.0907
	17.7200	1.1457	0.1959	0.0103	1.1446	4.0875
	17.7300	1.1448	0.2199	0.0116	1.1436	4.0841
	17.7400	1.1439	0.1890	0.0099	1.1427	4.0808
	17.7500	1.1430	0.1545	0.0081	1.1418	4.0776
	17.7600	1.1420	0.1520	0.0080	1.1408	4.0742
	17.7700	1.1411	0.1412	0.0074	1.1399	4.0709
	17.7800	1.1402	0.1667	0.0088	1.1390	4.0676
	17.7900	1.1393	0.1938	0.0102	1.1381	4.0643
	17.8000	1.1383	0.2413	0.0127	1.1371	4.0610
	17.8100	1.1374	0.2428	0.0128	1.1362	4.0575
	17.8200	1.1364	0.2033	0.0107	1.1352	4.0541
	17.8300	1.1355	0.1793	0.0094	1.1343	4.0508
	17.8400	1.1345	0.1815	0.0095	1.1333	4.0474
	17.8500	1.1336	0.2113	0.0111	1.1324	4.0441
	17.8600	1.1327	0.2587	0.0136	1.1315	4.0409
	17.8700	1.1318	0.2631	0.0138	1.1306	4.0377
	17.8800	1.1309	0.2626	0.0138	1.1297	4.0343
	17.8900	1.1299	0.2665	0.0140	1.1287	4.0310
	17.9000	1.1290	0.2654	0.0139	1.1278	4.0276
	17.9100	1.1281	0.2780	0.0146	1.1269	4.0243
	17.9200	1.1272	0.2767	0.0145	1.1260	4.0211
	17.9300	1.1262	0.2448	0.0129	1.1250	4.0178
	17.9400	1.1253	0.2327	0.0122	1.1241	4.0144
	17.9500	1.1243	0.2292	0.0120	1.1231	4.0109
	17.9600	1.1234	0.2417	0.0127	1.1222	4.0075
	17.9700	1.1224	0.2427	0.0128	1.1212	4.0042
	17.9800	1.1215	0.2275	0.0120	1.1203	4.0008
	17.9900	1.1205	0.2353	0.0124	1.1193	3.9973
	18.0000	1.1196	0.2476	0.0130	1.1184	3.9941
	18.0100	1.1187	0.2495	0.0131	1.1175	3.9910
	18.0200	1.1178	0.2498	0.0131	1.1166	3.9878
	18.0300	1.1169	0.2437	0.0128	1.1157	3.9844
	18.0400	1.1159	0.2259	0.0119	1.1147	3.9810
	18.0500	1.1150	0.1811	0.0095	1.1138	3.9778
	18.0600	1.1141	0.1459	0.0077	1.1129	3.9744
	18.0700	1.1131	0.1201	0.0063	1.1119	3.9709
	18.0800	1.1122	0.1216	0.0064	1.1110	3.9677
	18.0900	1.1113	0.1231	0.0065	1.1101	3.9645
	18.1000	1.1104	0.1364	0.0072	1.1092	3.9613
	18.1100	1.1095	0.1610	0.0085	1.1083	3.9579
	18.1200	1.1085	0.1901	0.0100	1.1073	3.9546
	18.1300	1.1076	0.2278	0.0120	1.1064	3.9510
	18.1400	1.1066	0.2464	0.0129	1.1054	3.9475
	18.1500	1.1056	0.2579	0.0135	1.1044	3.9441
	18.1600	1.1047	0.2461	0.0129	1.1035	3.9407
	18.1700	1.1038	0.2093	0.0110	1.1026	3.9376
	18.1800	1.1028	0.1755	0.0092	1.1016	3.9342
	18.1900	1.1019	0.1668	0.0088	1.1007	3.9309
	18.2000	1.1010	0.1693	0.0089	1.0998	3.9275
	18.2100	1.1000	0.1807	0.0095	1.0989	3.9242
	18.2200	1.0991	0.1920	0.0101	1.0979	3.9209
	18.2300	1.0982	0.2107	0.0111	1.0970	3.9175
	18.2400	1.0972	0.2344	0.0123	1.0960	3.9142
	18.2500	1.0963	0.2289	0.0120	1.0951	3.9108
	18.2600	1.0953	0.1868	0.0098	1.0941	3.9074
	18.2700	1.0945	0.1448	0.0076	1.0933	3.9043
	18.2800	1.0935	0.1401	0.0074	1.0923	3.9009
	18.2900	1.0926	0.1502	0.0079	1.0914	3.8976
	18.3000	1.0916	0.1717	0.0090	1.0904	3.8941
	18.3100	1.0907	0.1762	0.0093	1.0895	3.8907
	18.3200	1.0897	0.1748	0.0092	1.0885	3.8874
	18.3300	1.0888	0.2036	0.0107	1.0876	3.8841
	18.3400	1.0879	0.1904	0.0100	1.0867	3.8810
	18.3500	1.0870	0.1485	0.0078	1.0858	3.8777
	18.3600	1.0860	0.1432	0.0075	1.0848	3.8741
	18.3700	1.0850	0.1652	0.0087	1.0838	3.8706
	18.3800	1.0841	0.2031	0.0107	1.0829	3.8671
	18.3900	1.0832	0.2201	0.0116	1.0820	3.8639
	18.4000	1.0823	0.2048	0.0108	1.0811	3.8608
	18.4100	1.0814	0.1736	0.0091	1.0802	3.8576
	18.4200	1.0805	0.1658	0.0087	1.0793	3.8543
	18.4300	1.0796	0.1641	0.0086	1.0784	3.8511
	18.4400	1.0786	0.1556	0.0082	1.0774	3.8477
	18.4500	1.0777	0.1856	0.0098	1.0765	3.8443
	18.4600	1.0767	0.2149	0.0113	1.0755	3.8409
	18.4700	1.0758	0.2146	0.0113	1.0746	3.8377
	18.4800	1.0748	0.1973	0.0104	1.0736	3.8342
	18.4900	1.0739	0.1944	0.0102	1.0727	3.8308
	18.5000	1.0729	0.1823	0.0096	1.0718	3.8275
	18.5100	1.0720	0.1512	0.0079	1.0708	3.8242
	18.5200	1.0711	0.1280	0.0067	1.0699	3.8208
	18.5300	1.0702	0.1502	0.0079	1.0690	3.8176
	18.5400	1.0693	0.1739	0.0091	1.0681	3.8143
	18.5500	1.0683	0.2023	0.0106	1.0671	3.8108
	18.5600	1.0673	0.2117	0.0111	1.0661	3.8073
	18.5700	1.0663	0.2061	0.0108	1.0651	3.8038
	18.5800	1.0654	0.1913	0.0101	1.0642	3.8006
	18.5900	1.0645	0.1642	0.0086	1.0633	3.7973
	18.6000	1.0636	0.1504	0.0079	1.0624	3.7940
	18.6100	1.0627	0.1366	0.0072	1.0615	3.7908
	18.6200	1.0618	0.1620	0.0085	1.0606	3.7875
	18.6300	1.0608	0.2063	0.0108	1.0596	3.7842
	18.6400	1.0599	0.2359	0.0124	1.0587	3.7807
	18.6500	1.0588	0.2441	0.0128	1.0576	3.7771
	18.6600	1.0579	0.2301	0.0121	1.0567	3.7739
	18.6700	1.0570	0.2182	0.0115	1.0558	3.7707
	18.6800	1.0561	0.1894	0.0100	1.0549	3.7674
	18.6900	1.0552	0.1583	0.0083	1.0540	3.7643
	18.7000	1.0543	0.1389	0.0073	1.0532	3.7610
	18.7100	1.0534	0.1379	0.0072	1.0522	3.7576
	18.7200	1.0524	0.1570	0.0082	1.0512	3.7541
	18.7300	1.0515	0.1896	0.0100	1.0503	3.7508
	18.7400	1.0505	0.1987	0.0104	1.0493	3.7474
	18.7500	1.0496	0.2326	0.0122	1.0484	3.7439
	18.7600	1.0486	0.2437	0.0128	1.0474	3.7405
	18.7700	1.0477	0.2549	0.0134	1.0465	3.7373
	18.7800	1.0468	0.2482	0.0130	1.0456	3.7341
	18.7900	1.0459	0.2410	0.0127	1.0447	3.7308
	18.8000	1.0450	0.2467	0.0130	1.0438	3.7276
	18.8100	1.0440	0.2536	0.0133	1.0428	3.7242
	18.8200	1.0431	0.2576	0.0135	1.0419	3.7209
	18.8300	1.0422	0.2386	0.0125	1.0410	3.7175
	18.8400	1.0413	0.1976	0.0104	1.0401	3.7143
	18.8500	1.0403	0.1652	0.0087	1.0391	3.7110
	18.8600	1.0394	0.1522	0.0080	1.0382	3.7076
	18.8700	1.0384	0.1535	0.0081	1.0372	3.7042
	18.8800	1.0375	0.1755	0.0092	1.0363	3.7009
	18.8900	1.0366	0.2128	0.0112	1.0354	3.6975
	18.9000	1.0356	0.2258	0.0119	1.0344	3.6942
	18.9100	1.0347	0.2417	0.0127	1.0335	3.6908
	18.9200	1.0337	0.2544	0.0134	1.0325	3.6874
	18.9300	1.0328	0.2334	0.0123	1.0316	3.6840
	18.9400	1.0318	0.2223	0.0117	1.0306	3.6807
	18.9500	1.0309	0.1909	0.0100	1.0297	3.6774
	18.9600	1.0300	0.1791	0.0094	1.0288	3.6742
	18.9700	1.0291	0.1753	0.0092	1.0279	3.6709
	18.9800	1.0281	0.1745	0.0092	1.0269	3.6674
	18.9900	1.0272	0.1604	0.0084	1.0260	3.6639
	19.0000	1.0263	0.1497	0.0079	1.0251	3.6607
	19.0100	1.0253	0.1576	0.0083	1.0241	3.6574
	19.0200	1.0244	0.1403	0.0074	1.0232	3.6540
	19.0300	1.0234	0.1338	0.0070	1.0222	3.6507
	19.0400	1.0225	0.1654	0.0087	1.0213	3.6474
	19.0500	1.0216	0.1849	0.0097	1.0204	3.6440
	19.0600	1.0206	0.1899	0.0100	1.0194	3.6406
	19.0700	1.0197	0.1931	0.0101	1.0185	3.6373
	19.0800	1.0188	0.1834	0.0096	1.0176	3.6341
	19.0900	1.0179	0.2003	0.0105	1.0167	3.6309
	19.1000	1.0170	0.1845	0.0097	1.0158	3.6277
	19.1100	1.0161	0.1867	0.0098	1.0149	3.6243
	19.1200	1.0151	0.1726	0.0091	1.0139	3.6208
	19.1300	1.0141	0.1558	0.0082	1.0129	3.6174
	19.1400	1.0132	0.1613	0.0085	1.0120	3.6141
	19.1500	1.0122	0.1903	0.0100	1.0110	3.6107
	19.1600	1.0113	0.2185	0.0115	1.0101	3.6073
	19.1700	1.0104	0.2401	0.0126	1.0092	3.6039
	19.1800	1.0094	0.2184	0.0115	1.0082	3.6005
	19.1900	1.0085	0.2092	0.0110	1.0073	3.5972
	19.2000	1.0075	0.1949	0.0102	1.0063	3.5939
	19.2100	1.0066	0.2002	0.0105	1.0054	3.5905
	19.2200	1.0057	0.1776	0.0093	1.0045	3.5873
	19.2300	1.0048	0.1585	0.0083	1.0036	3.5841
	19.2400	1.0039	0.1828	0.0096	1.0027	3.5808
	19.2500	1.0029	0.1875	0.0098	1.0017	3.5775
	19.2600	1.0020	0.1965	0.0103	1.0008	3.5741
	19.2700	1.0010	0.1859	0.0098	0.9998	3.5706
	19.2800	1.0001	0.1767	0.0093	0.9989	3.5672
	19.2900	0.9992	0.1719	0.0090	0.9980	3.5640
	19.3000	0.9983	0.1529	0.0080	0.9971	3.5608
	19.3100	0.9973	0.1482	0.0078	0.9961	3.5574
	19.3200	0.9964	0.1620	0.0085	0.9952	3.5541
	19.3300	0.9954	0.1804	0.0095	0.9942	3.5506
	19.3400	0.9945	0.1939	0.0102	0.9933	3.5473
	19.3500	0.9936	0.2096	0.0110	0.9924	3.5440
	19.3600	0.9926	0.2057	0.0108	0.9915	3.5407
	19.3700	0.9917	0.2003	0.0105	0.9905	3.5374
	19.3800	0.9908	0.1743	0.0092	0.9896	3.5342
	19.3900	0.9899	0.1849	0.0097	0.9887	3.5309
	19.4000	0.9890	0.2121	0.0111	0.9878	3.5275
	19.4100	0.9880	0.2062	0.0108	0.9868	3.5242
	19.4200	0.9871	0.2088	0.0110	0.9859	3.5208
	19.4300	0.9861	0.2064	0.0108	0.9849	3.5173
	19.4400	0.9851	0.2047	0.0108	0.9839	3.5139
	19.4500	0.9842	0.1902	0.0100	0.9830	3.5106
	19.4600	0.9833	0.1682	0.0088	0.9821	3.5073
	19.4700	0.9824	0.1601	0.0084	0.9812	3.5040
	19.4800	0.9814	0.1911	0.0100	0.9803	3.5007
	19.4900	0.9805	0.2125	0.0112	0.9793	3.4974
	19.5000	0.9796	0.1879	0.0099	0.9784	3.4942
	19.5100	0.9787	0.1579	0.0083	0.9775	3.4909
	19.5200	0.9778	0.1623	0.0085	0.9766	3.4876
	19.5300	0.9768	0.1635	0.0086	0.9756	3.4840
	19.5400	0.9758	0.1787	0.0094	0.9746	3.4805
	19.5500	0.9749	0.1779	0.0093	0.9737	3.4772
	19.5600	0.9739	0.2094	0.0110	0.9727	3.4739
	19.5700	0.9730	0.2166	0.0114	0.9718	3.4706
	19.5800	0.9720	0.2068	0.0109	0.9708	3.4670
	19.5900	0.9710	0.1897	0.0100	0.9698	3.4635
	19.6000	0.9701	0.1806	0.0095	0.9689	3.4601
	19.6100	0.9692	0.1818	0.0095	0.9680	3.4569
	19.6200	0.9683	0.1914	0.0101	0.9671	3.4537
	19.6300	0.9673	0.2182	0.0115	0.9661	3.4502
	19.6400	0.9664	0.2181	0.0115	0.9652	3.4469
	19.6500	0.9654	0.2164	0.0114	0.9642	3.4435
	19.6600	0.9645	0.2185	0.0115	0.9633	3.4401
	19.6700	0.9636	0.1903	0.0100	0.9624	3.4370
	19.6800	0.9627	0.1755	0.0092	0.9615	3.4338
	19.6900	0.9618	0.1728	0.0091	0.9606	3.4305
	19.7000	0.9608	0.1859	0.0098	0.9596	3.4270
	19.7100	0.9599	0.1983	0.0104	0.9587	3.4238
	19.7200	0.9590	0.1950	0.0102	0.9578	3.4205
	19.7300	0.9581	0.1883	0.0099	0.9569	3.4173
	19.7400	0.9571	0.2045	0.0107	0.9559	3.4139
	19.7500	0.9562	0.2074	0.0109	0.9550	3.4105
	19.7600	0.9553	0.2013	0.0106	0.9541	3.4073
	19.7700	0.9543	0.1855	0.0097	0.9532	3.4039
	19.7800	0.9534	0.1506	0.0079	0.9522	3.4005
	19.7900	0.9524	0.1334	0.0070	0.9512	3.3969
	19.8000	0.9514	0.1472	0.0077	0.9502	3.3936
	19.8100	0.9505	0.1610	0.0085	0.9493	3.3903
	19.8200	0.9496	0.1522	0.0080	0.9484	3.3871
	19.8300	0.9487	0.1285	0.0068	0.9475	3.3838
	19.8400	0.9477	0.1127	0.0059	0.9465	3.3803
	19.8500	0.9468	0.1300	0.0068	0.9456	3.3770
	19.8600	0.9459	0.1592	0.0084	0.9447	3.3736
	19.8700	0.9449	0.1855	0.0097	0.9437	3.3702
	19.8800	0.9440	0.2083	0.0109	0.9428	3.3670
	19.8900	0.9431	0.2280	0.0120	0.9419	3.3636
	19.9000	0.9421	0.2315	0.0122	0.9409	3.3603
	19.9100	0.9412	0.2471	0.0130	0.9400	3.3570
	19.9200	0.9402	0.2233	0.0117	0.9390	3.3535
	19.9300	0.9393	0.1882	0.0099	0.9381	3.3502
	19.9400	0.9384	0.1622	0.0085	0.9372	3.3471
	19.9500	0.9375	0.1501	0.0079	0.9363	3.3438
	19.9600	0.9366	0.1447	0.0076	0.9354	3.3404
[truncated: 50,193 more rows]
