# Supplementary material for: The influence of sample geometry and size on porcine aortic material properties from uniaxial tensile tests using custom-designed tissue cutters, clamps and molds
Source: PLoS One. 2021 Feb 8;16(2):e0244390. doi: 10.1371/journal.pone.0244390 (PMC7869995; doi:10.1371/journal.pone.0244390)
Supplement: S1 Dataset — (ZIP) [file pone.0244390.s001.zip › Date/RC8-2.csv]

1	ʱ��	λ��	��	����Ӧ��	����λ��	����Ӧ�� (λ��)
	(s)	(mm)	(N)	(MPa)	(mm)	(%)
	0.0000	0.0015	0.0214	0.0010	-0.0001	-0.0003
	0.0100	0.0015	0.0026	0.0001	-0.0001	-0.0004
	0.0200	0.0015	-0.0147	-0.0007	-0.0001	-0.0003
	0.0300	0.0016	-0.0077	-0.0004	0.0000	0.0001
	0.0400	0.0019	-0.0102	-0.0005	0.0003	0.0011
	0.0500	0.0024	0.0029	0.0001	0.0008	0.0031
	0.0600	0.0033	0.0188	0.0009	0.0017	0.0064
	0.0700	0.0043	0.0247	0.0012	0.0027	0.0103
	0.0800	0.0054	0.0415	0.0020	0.0038	0.0143
	0.0900	0.0064	0.0375	0.0018	0.0048	0.0182
	0.1000	0.0074	0.0051	0.0002	0.0058	0.0220
	0.1100	0.0084	-0.0056	-0.0003	0.0068	0.0256
	0.1200	0.0093	0.0072	0.0004	0.0077	0.0291
	0.1300	0.0102	0.0311	0.0015	0.0086	0.0326
	0.1400	0.0111	0.0590	0.0029	0.0095	0.0360
	0.1500	0.0121	0.0576	0.0028	0.0105	0.0395
	0.1600	0.0130	0.0690	0.0034	0.0114	0.0429
	0.1700	0.0138	0.0601	0.0029	0.0122	0.0462
	0.1800	0.0147	0.0651	0.0032	0.0131	0.0495
	0.1900	0.0157	0.0719	0.0035	0.0141	0.0530
	0.2000	0.0166	0.0860	0.0042	0.0150	0.0565
	0.2100	0.0175	0.0846	0.0041	0.0159	0.0599
	0.2200	0.0183	0.0736	0.0036	0.0167	0.0631
	0.2300	0.0192	0.0820	0.0040	0.0176	0.0663
	0.2400	0.0201	0.0876	0.0043	0.0185	0.0696
	0.2500	0.0210	0.1102	0.0054	0.0194	0.0733
	0.2600	0.0219	0.1227	0.0060	0.0203	0.0767
	0.2700	0.0228	0.1059	0.0052	0.0212	0.0799
	0.2800	0.0236	0.0712	0.0035	0.0220	0.0831
	0.2900	0.0245	0.0601	0.0029	0.0229	0.0862
	0.3000	0.0253	0.0538	0.0026	0.0237	0.0895
	0.3100	0.0262	0.0438	0.0021	0.0246	0.0929
	0.3200	0.0271	0.0319	0.0016	0.0255	0.0963
	0.3300	0.0280	0.0149	0.0007	0.0264	0.0996
	0.3400	0.0289	0.0454	0.0022	0.0273	0.1030
	0.3500	0.0298	0.0358	0.0017	0.0282	0.1063
	0.3600	0.0307	0.0200	0.0010	0.0291	0.1096
	0.3700	0.0316	0.0077	0.0004	0.0300	0.1131
	0.3800	0.0325	0.0033	0.0002	0.0309	0.1166
	0.3900	0.0334	0.0122	0.0006	0.0318	0.1200
	0.4000	0.0343	0.0305	0.0015	0.0327	0.1234
	0.4100	0.0352	0.0308	0.0015	0.0336	0.1267
	0.4200	0.0361	0.0437	0.0021	0.0345	0.1300
	0.4300	0.0369	0.0483	0.0024	0.0353	0.1333
	0.4400	0.0378	0.0616	0.0030	0.0362	0.1366
	0.4500	0.0386	0.0777	0.0038	0.0370	0.1396
	0.4600	0.0395	0.0772	0.0038	0.0379	0.1428
	0.4700	0.0403	0.0749	0.0036	0.0387	0.1461
	0.4800	0.0412	0.0653	0.0032	0.0396	0.1493
	0.4900	0.0421	0.0544	0.0027	0.0405	0.1527
	0.5000	0.0430	0.0229	0.0011	0.0414	0.1561
	0.5100	0.0439	-0.0120	-0.0006	0.0423	0.1595
	0.5200	0.0448	-0.0212	-0.0010	0.0432	0.1631
	0.5300	0.0458	-0.0283	-0.0014	0.0442	0.1667
	0.5400	0.0466	-0.0094	-0.0005	0.0450	0.1700
	0.5500	0.0475	0.0332	0.0016	0.0459	0.1732
	0.5600	0.0484	0.0718	0.0035	0.0468	0.1765
	0.5700	0.0492	0.1187	0.0058	0.0476	0.1796
	0.5800	0.0501	0.1412	0.0069	0.0485	0.1829
	0.5900	0.0510	0.1104	0.0054	0.0493	0.1862
	0.6000	0.0518	0.0832	0.0041	0.0502	0.1895
	0.6100	0.0528	0.0959	0.0047	0.0511	0.1930
	0.6200	0.0537	0.1281	0.0062	0.0521	0.1965
	0.6300	0.0546	0.1565	0.0076	0.0529	0.1998
	0.6400	0.0555	0.1376	0.0067	0.0539	0.2032
	0.6500	0.0564	0.1132	0.0055	0.0548	0.2068
	0.6600	0.0573	0.1046	0.0051	0.0557	0.2101
	0.6700	0.0582	0.0975	0.0048	0.0566	0.2134
	0.6800	0.0590	0.0931	0.0045	0.0574	0.2165
	0.6900	0.0598	0.0725	0.0035	0.0582	0.2196
	0.7000	0.0607	0.0490	0.0024	0.0591	0.2230
	0.7100	0.0616	0.0020	0.0001	0.0600	0.2265
	0.7200	0.0625	-0.0054	-0.0003	0.0609	0.2298
	0.7300	0.0634	-0.0134	-0.0007	0.0618	0.2332
	0.7400	0.0643	-0.0058	-0.0003	0.0627	0.2367
	0.7500	0.0652	0.0362	0.0018	0.0636	0.2401
	0.7600	0.0661	0.0549	0.0027	0.0645	0.2435
	0.7700	0.0670	0.0809	0.0039	0.0654	0.2469
	0.7800	0.0679	0.0636	0.0031	0.0663	0.2500
	0.7900	0.0687	0.0434	0.0021	0.0671	0.2533
	0.8000	0.0696	0.0513	0.0025	0.0680	0.2566
	0.8100	0.0705	0.0588	0.0029	0.0689	0.2599
	0.8200	0.0714	0.0546	0.0027	0.0698	0.2634
	0.8300	0.0724	0.0549	0.0027	0.0707	0.2669
	0.8400	0.0733	0.0567	0.0028	0.0717	0.2705
	0.8500	0.0741	0.0507	0.0025	0.0725	0.2737
	0.8600	0.0750	0.0340	0.0017	0.0734	0.2771
	0.8700	0.0759	0.0483	0.0024	0.0743	0.2805
	0.8800	0.0768	0.0815	0.0040	0.0752	0.2836
	0.8900	0.0776	0.0815	0.0040	0.0760	0.2869
	0.9000	0.0785	0.0765	0.0037	0.0769	0.2901
	0.9100	0.0794	0.0606	0.0030	0.0778	0.2935
	0.9200	0.0803	0.0644	0.0031	0.0787	0.2970
	0.9300	0.0812	0.0872	0.0043	0.0796	0.3004
	0.9400	0.0821	0.1037	0.0051	0.0805	0.3038
	0.9500	0.0830	0.0878	0.0043	0.0814	0.3073
	0.9600	0.0840	0.0902	0.0044	0.0824	0.3108
	0.9700	0.0848	0.0817	0.0040	0.0832	0.3140
	0.9800	0.0857	0.0737	0.0036	0.0841	0.3174
	0.9900	0.0867	0.0647	0.0032	0.0851	0.3211
	1.0000	0.0876	0.0766	0.0037	0.0860	0.3244
	1.0100	0.0884	0.0806	0.0039	0.0868	0.3276
	1.0200	0.0893	0.0938	0.0046	0.0877	0.3309
	1.0300	0.0902	0.1123	0.0055	0.0886	0.3343
	1.0400	0.0911	0.1022	0.0050	0.0895	0.3377
	1.0500	0.0920	0.0896	0.0044	0.0904	0.3411
	1.0600	0.0928	0.0865	0.0042	0.0912	0.3443
	1.0700	0.0937	0.0585	0.0029	0.0921	0.3475
	1.0800	0.0946	0.0232	0.0011	0.0930	0.3508
	1.0900	0.0955	0.0296	0.0014	0.0938	0.3541
	1.1000	0.0964	0.0539	0.0026	0.0948	0.3576
	1.1100	0.0973	0.0763	0.0037	0.0957	0.3611
	1.1200	0.0982	0.1151	0.0056	0.0966	0.3645
	1.1300	0.0991	0.1197	0.0058	0.0975	0.3679
	1.1400	0.1001	0.0884	0.0043	0.0985	0.3715
	1.1500	0.1009	0.0929	0.0045	0.0993	0.3748
	1.1600	0.1018	0.0870	0.0042	0.1002	0.3780
	1.1700	0.1027	0.0867	0.0042	0.1011	0.3814
	1.1800	0.1035	0.0984	0.0048	0.1019	0.3846
	1.1900	0.1044	0.0862	0.0042	0.1028	0.3878
	1.2000	0.1053	0.0708	0.0035	0.1037	0.3912
	1.2100	0.1062	0.0580	0.0028	0.1046	0.3946
	1.2200	0.1071	0.0495	0.0024	0.1055	0.3979
	1.2300	0.1080	0.0481	0.0023	0.1064	0.4013
	1.2400	0.1089	0.0299	0.0015	0.1073	0.4047
	1.2500	0.1097	0.0234	0.0011	0.1081	0.4080
	1.2600	0.1106	0.0139	0.0007	0.1090	0.4114
	1.2700	0.1115	0.0480	0.0023	0.1099	0.4147
	1.2800	0.1124	0.0731	0.0036	0.1108	0.4180
	1.2900	0.1132	0.0650	0.0032	0.1116	0.4212
	1.3000	0.1141	0.0708	0.0035	0.1125	0.4246
	1.3100	0.1150	0.0558	0.0027	0.1134	0.4280
	1.3200	0.1159	0.0508	0.0025	0.1143	0.4314
	1.3300	0.1169	0.0479	0.0023	0.1153	0.4350
	1.3400	0.1178	0.0044	0.0002	0.1162	0.4383
	1.3500	0.1186	-0.0009	0.0000	0.1170	0.4416
	1.3600	0.1195	0.0332	0.0016	0.1179	0.4448
	1.3700	0.1204	0.0616	0.0030	0.1188	0.4481
	1.3800	0.1213	0.0782	0.0038	0.1197	0.4515
	1.3900	0.1221	0.0632	0.0031	0.1205	0.4548
	1.4000	0.1230	0.0243	0.0012	0.1214	0.4580
	1.4100	0.1239	0.0124	0.0006	0.1223	0.4614
	1.4200	0.1248	0.0347	0.0017	0.1232	0.4649
	1.4300	0.1257	0.0581	0.0028	0.1241	0.4683
	1.4400	0.1266	0.0528	0.0026	0.1250	0.4716
	1.4500	0.1275	0.0711	0.0035	0.1259	0.4750
	1.4600	0.1284	0.0692	0.0034	0.1268	0.4784
	1.4700	0.1293	0.0755	0.0037	0.1277	0.4818
	1.4800	0.1302	0.0872	0.0043	0.1286	0.4853
	1.4900	0.1311	0.0970	0.0047	0.1295	0.4886
	1.5000	0.1320	0.0982	0.0048	0.1303	0.4918
	1.5100	0.1329	0.0955	0.0047	0.1313	0.4953
	1.5200	0.1337	0.0937	0.0046	0.1321	0.4986
	1.5300	0.1346	0.0874	0.0043	0.1330	0.5019
	1.5400	0.1355	0.0562	0.0027	0.1339	0.5053
	1.5500	0.1364	0.0237	0.0012	0.1348	0.5088
	1.5600	0.1373	0.0093	0.0005	0.1357	0.5121
	1.5700	0.1382	0.0320	0.0016	0.1366	0.5154
	1.5800	0.1390	0.0581	0.0028	0.1374	0.5185
	1.5900	0.1399	0.0674	0.0033	0.1383	0.5218
	1.6000	0.1408	0.0719	0.0035	0.1392	0.5252
	1.6100	0.1417	0.0502	0.0024	0.1401	0.5287
	1.6200	0.1426	0.0675	0.0033	0.1410	0.5320
	1.6300	0.1435	0.0847	0.0041	0.1419	0.5356
	1.6400	0.1444	0.0917	0.0045	0.1428	0.5389
	1.6500	0.1453	0.0949	0.0046	0.1437	0.5422
	1.6600	0.1462	0.0974	0.0047	0.1446	0.5455
	1.6700	0.1471	0.1026	0.0050	0.1455	0.5489
	1.6800	0.1479	0.1010	0.0049	0.1463	0.5521
	1.6900	0.1489	0.0787	0.0038	0.1472	0.5556
	1.7000	0.1498	0.0798	0.0039	0.1482	0.5591
	1.7100	0.1507	0.0737	0.0036	0.1491	0.5625
	1.7200	0.1515	0.0744	0.0036	0.1499	0.5657
	1.7300	0.1524	0.0793	0.0039	0.1508	0.5690
	1.7400	0.1533	0.0750	0.0037	0.1516	0.5722
	1.7500	0.1541	0.0576	0.0028	0.1525	0.5755
	1.7600	0.1550	0.0572	0.0028	0.1534	0.5789
	1.7700	0.1559	0.0794	0.0039	0.1543	0.5822
	1.7800	0.1568	0.1135	0.0055	0.1552	0.5857
	1.7900	0.1577	0.1203	0.0059	0.1561	0.5891
	1.8000	0.1586	0.1285	0.0063	0.1570	0.5923
	1.8100	0.1595	0.1056	0.0051	0.1579	0.5958
	1.8200	0.1605	0.0940	0.0046	0.1589	0.5994
	1.8300	0.1613	0.0768	0.0037	0.1597	0.6027
	1.8400	0.1622	0.1039	0.0051	0.1606	0.6059
	1.8500	0.1630	0.1147	0.0056	0.1614	0.6091
	1.8600	0.1639	0.1105	0.0054	0.1623	0.6125
	1.8700	0.1648	0.1210	0.0059	0.1632	0.6159
	1.8800	0.1657	0.1387	0.0068	0.1641	0.6192
	1.8900	0.1665	0.1334	0.0065	0.1649	0.6223
	1.9000	0.1674	0.0960	0.0047	0.1658	0.6256
	1.9100	0.1683	0.0608	0.0030	0.1667	0.6290
	1.9200	0.1692	0.0435	0.0021	0.1676	0.6324
	1.9300	0.1701	0.0403	0.0020	0.1685	0.6359
	1.9400	0.1710	0.0854	0.0042	0.1694	0.6393
	1.9500	0.1719	0.1084	0.0053	0.1703	0.6425
	1.9600	0.1728	0.1021	0.0050	0.1712	0.6459
	1.9700	0.1737	0.1046	0.0051	0.1721	0.6492
	1.9800	0.1746	0.1296	0.0063	0.1730	0.6526
	1.9900	0.1754	0.1357	0.0066	0.1738	0.6558
	2.0000	0.1763	0.1000	0.0049	0.1747	0.6591
	2.0100	0.1772	0.0939	0.0046	0.1756	0.6625
	2.0200	0.1781	0.0904	0.0044	0.1765	0.6660
	2.0300	0.1790	0.0891	0.0043	0.1774	0.6695
	2.0400	0.1799	0.1139	0.0056	0.1783	0.6729
	2.0500	0.1808	0.1068	0.0052	0.1792	0.6762
	2.0600	0.1817	0.1021	0.0050	0.1801	0.6795
	2.0700	0.1826	0.0956	0.0047	0.1810	0.6828
	2.0800	0.1835	0.0964	0.0047	0.1819	0.6862
	2.0900	0.1843	0.0926	0.0045	0.1827	0.6895
	2.1000	0.1852	0.0718	0.0035	0.1836	0.6928
	2.1100	0.1861	0.0612	0.0030	0.1845	0.6962
	2.1200	0.1870	0.0472	0.0023	0.1854	0.6995
	2.1300	0.1878	0.0554	0.0027	0.1862	0.7027
	2.1400	0.1887	0.0738	0.0036	0.1871	0.7061
	2.1500	0.1896	0.0776	0.0038	0.1880	0.7095
	2.1600	0.1905	0.0941	0.0046	0.1889	0.7127
	2.1700	0.1914	0.1248	0.0061	0.1898	0.7161
	2.1800	0.1924	0.1326	0.0065	0.1908	0.7198
	2.1900	0.1933	0.1281	0.0062	0.1917	0.7232
	2.2000	0.1941	0.1097	0.0053	0.1925	0.7264
	2.2100	0.1950	0.0753	0.0037	0.1934	0.7296
	2.2200	0.1958	0.0740	0.0036	0.1942	0.7328
	2.2300	0.1967	0.0759	0.0037	0.1951	0.7360
	2.2400	0.1976	0.0613	0.0030	0.1959	0.7394
	2.2500	0.1984	0.0647	0.0032	0.1968	0.7427
	2.2600	0.1993	0.0752	0.0037	0.1977	0.7460
	2.2700	0.2002	0.0726	0.0035	0.1986	0.7492
	2.2800	0.2011	0.0388	0.0019	0.1995	0.7527
	2.2900	0.2020	0.0362	0.0018	0.2004	0.7560
	2.3000	0.2028	0.0340	0.0017	0.2012	0.7593
	2.3100	0.2037	0.0265	0.0013	0.2021	0.7627
	2.3200	0.2046	0.0372	0.0018	0.2030	0.7660
	2.3300	0.2055	0.0806	0.0039	0.2039	0.7694
	2.3400	0.2064	0.0842	0.0041	0.2048	0.7728
	2.3500	0.2073	0.0895	0.0044	0.2057	0.7760
	2.3600	0.2082	0.0885	0.0043	0.2066	0.7794
	2.3700	0.2090	0.0654	0.0032	0.2074	0.7827
	2.3800	0.2099	0.0393	0.0019	0.2083	0.7860
	2.3900	0.2108	0.0349	0.0017	0.2092	0.7894
	2.4000	0.2117	0.0400	0.0020	0.2101	0.7929
	2.4100	0.2127	0.0513	0.0025	0.2111	0.7964
	2.4200	0.2135	0.0806	0.0039	0.2119	0.7995
	2.4300	0.2144	0.1028	0.0050	0.2128	0.8028
	2.4400	0.2152	0.1482	0.0072	0.2136	0.8061
	2.4500	0.2161	0.1611	0.0079	0.2145	0.8095
	2.4600	0.2170	0.1746	0.0085	0.2154	0.8129
	2.4700	0.2179	0.1633	0.0080	0.2163	0.8162
	2.4800	0.2188	0.1373	0.0067	0.2172	0.8196
	2.4900	0.2197	0.1134	0.0055	0.2181	0.8230
	2.5000	0.2206	0.0901	0.0044	0.2190	0.8263
	2.5100	0.2214	0.0745	0.0036	0.2198	0.8295
	2.5200	0.2224	0.0901	0.0044	0.2208	0.8330
	2.5300	0.2232	0.1144	0.0056	0.2216	0.8363
	2.5400	0.2241	0.1503	0.0073	0.2225	0.8395
	2.5500	0.2250	0.1329	0.0065	0.2234	0.8428
	2.5600	0.2259	0.0956	0.0047	0.2243	0.8462
	2.5700	0.2267	0.0635	0.0031	0.2251	0.8495
	2.5800	0.2276	0.0594	0.0029	0.2260	0.8528
	2.5900	0.2285	0.0698	0.0034	0.2269	0.8561
	2.6000	0.2293	0.0926	0.0045	0.2277	0.8593
	2.6100	0.2302	0.1107	0.0054	0.2286	0.8626
	2.6200	0.2311	0.1343	0.0065	0.2295	0.8659
	2.6300	0.2320	0.1199	0.0058	0.2304	0.8693
	2.6400	0.2329	0.0935	0.0046	0.2313	0.8727
	2.6500	0.2337	0.0898	0.0044	0.2321	0.8759
	2.6600	0.2346	0.1019	0.0050	0.2330	0.8792
	2.6700	0.2355	0.1014	0.0049	0.2339	0.8826
	2.6800	0.2364	0.1029	0.0050	0.2348	0.8860
	2.6900	0.2373	0.0938	0.0046	0.2357	0.8893
	2.7000	0.2382	0.0810	0.0039	0.2366	0.8927
	2.7100	0.2391	0.0831	0.0040	0.2375	0.8962
	2.7200	0.2400	0.0472	0.0023	0.2384	0.8994
	2.7300	0.2408	0.0375	0.0018	0.2392	0.9025
	2.7400	0.2416	0.0829	0.0040	0.2400	0.9057
	2.7500	0.2425	0.1293	0.0063	0.2409	0.9091
	2.7600	0.2434	0.1411	0.0069	0.2418	0.9125
	2.7700	0.2444	0.1378	0.0067	0.2428	0.9161
	2.7800	0.2453	0.1487	0.0072	0.2437	0.9194
	2.7900	0.2462	0.1420	0.0069	0.2446	0.9228
	2.8000	0.2471	0.1269	0.0062	0.2455	0.9263
	2.8100	0.2480	0.1256	0.0061	0.2464	0.9297
	2.8200	0.2489	0.1353	0.0066	0.2473	0.9331
	2.8300	0.2498	0.1250	0.0061	0.2482	0.9364
	2.8400	0.2506	0.1318	0.0064	0.2490	0.9394
	2.8500	0.2514	0.1371	0.0067	0.2498	0.9426
	2.8600	0.2523	0.1482	0.0072	0.2507	0.9461
	2.8700	0.2532	0.1285	0.0063	0.2516	0.9495
	2.8800	0.2541	0.0963	0.0047	0.2525	0.9528
	2.8900	0.2550	0.0872	0.0043	0.2534	0.9560
	2.9000	0.2558	0.0925	0.0045	0.2542	0.9593
	2.9100	0.2567	0.0982	0.0048	0.2551	0.9627
	2.9200	0.2577	0.0983	0.0048	0.2561	0.9662
	2.9300	0.2585	0.0985	0.0048	0.2569	0.9695
	2.9400	0.2594	0.0898	0.0044	0.2578	0.9727
	2.9500	0.2603	0.0922	0.0045	0.2587	0.9761
	2.9600	0.2612	0.1168	0.0057	0.2596	0.9794
	2.9700	0.2621	0.1296	0.0063	0.2605	0.9829
	2.9800	0.2630	0.1415	0.0069	0.2614	0.9863
	2.9900	0.2638	0.1453	0.0071	0.2622	0.9895
	3.0000	0.2647	0.1335	0.0065	0.2631	0.9927
	3.0100	0.2656	0.0987	0.0048	0.2640	0.9961
	3.0200	0.2665	0.0664	0.0032	0.2649	0.9995
	3.0300	0.2673	0.0445	0.0022	0.2657	1.0026
	3.0400	0.2682	0.0279	0.0014	0.2666	1.0061
	3.0500	0.2692	0.0536	0.0026	0.2676	1.0096
	3.0600	0.2700	0.0837	0.0041	0.2684	1.0128
	3.0700	0.2709	0.1148	0.0056	0.2693	1.0162
	3.0800	0.2717	0.1200	0.0058	0.2701	1.0193
	3.0900	0.2726	0.1284	0.0063	0.2710	1.0225
	3.1000	0.2735	0.1354	0.0066	0.2719	1.0260
	3.1100	0.2744	0.1553	0.0076	0.2728	1.0294
	3.1200	0.2753	0.1637	0.0080	0.2737	1.0327
	3.1300	0.2762	0.1472	0.0072	0.2746	1.0361
	3.1400	0.2770	0.1231	0.0060	0.2754	1.0393
	3.1500	0.2779	0.1004	0.0049	0.2763	1.0427
	3.1600	0.2789	0.0809	0.0039	0.2773	1.0462
	3.1700	0.2798	0.1104	0.0054	0.2782	1.0496
	3.1800	0.2806	0.1358	0.0066	0.2790	1.0529
	3.1900	0.2815	0.1229	0.0060	0.2799	1.0561
	3.2000	0.2824	0.0967	0.0047	0.2808	1.0595
	3.2100	0.2832	0.0651	0.0032	0.2816	1.0627
	3.2200	0.2841	0.0578	0.0028	0.2825	1.0659
	3.2300	0.2850	0.0528	0.0026	0.2834	1.0693
	3.2400	0.2859	0.0620	0.0030	0.2843	1.0727
	3.2500	0.2868	0.0821	0.0040	0.2852	1.0762
	3.2600	0.2877	0.0991	0.0048	0.2861	1.0795
	3.2700	0.2885	0.1032	0.0050	0.2869	1.0827
	3.2800	0.2895	0.0744	0.0036	0.2879	1.0861
	3.2900	0.2904	0.0539	0.0026	0.2888	1.0896
	3.3000	0.2913	0.0454	0.0022	0.2897	1.0929
	3.3100	0.2922	0.0391	0.0019	0.2905	1.0963
	3.3200	0.2930	0.0413	0.0020	0.2914	1.0997
	3.3300	0.2939	0.0349	0.0017	0.2923	1.1030
	3.3400	0.2948	0.0227	0.0011	0.2932	1.1062
	3.3500	0.2956	-0.0005	0.0000	0.2940	1.1095
	3.3600	0.2965	0.0082	0.0004	0.2949	1.1127
	3.3700	0.2973	0.0308	0.0015	0.2957	1.1159
	3.3800	0.2982	0.0601	0.0029	0.2966	1.1193
	3.3900	0.2992	0.0600	0.0029	0.2976	1.1229
	3.4000	0.3001	0.0765	0.0037	0.2985	1.1264
	3.4100	0.3010	0.1216	0.0059	0.2994	1.1296
	3.4200	0.3018	0.1317	0.0064	0.3002	1.1328
	3.4300	0.3027	0.1196	0.0058	0.3011	1.1361
	3.4400	0.3036	0.0985	0.0048	0.3020	1.1396
	3.4500	0.3045	0.0974	0.0047	0.3029	1.1430
	3.4600	0.3054	0.1103	0.0054	0.3038	1.1463
	3.4700	0.3063	0.1199	0.0058	0.3047	1.1497
	3.4800	0.3072	0.1207	0.0059	0.3056	1.1529
	3.4900	0.3080	0.1201	0.0059	0.3064	1.1561
	3.5000	0.3089	0.1255	0.0061	0.3073	1.1595
	3.5100	0.3098	0.1146	0.0056	0.3082	1.1630
	3.5200	0.3107	0.1147	0.0056	0.3091	1.1664
	3.5300	0.3116	0.1178	0.0057	0.3100	1.1698
	3.5400	0.3125	0.1248	0.0061	0.3109	1.1730
	3.5500	0.3134	0.1466	0.0071	0.3117	1.1763
	3.5600	0.3142	0.1511	0.0074	0.3126	1.1797
	3.5700	0.3151	0.1524	0.0074	0.3135	1.1830
	3.5800	0.3160	0.1467	0.0072	0.3144	1.1864
	3.5900	0.3169	0.1484	0.0072	0.3153	1.1897
	3.6000	0.3178	0.1398	0.0068	0.3162	1.1930
	3.6100	0.3187	0.1103	0.0054	0.3170	1.1963
	3.6200	0.3196	0.0865	0.0042	0.3180	1.1998
	3.6300	0.3205	0.0571	0.0028	0.3189	1.2032
	3.6400	0.3213	0.0549	0.0027	0.3197	1.2065
	3.6500	0.3222	0.0539	0.0026	0.3206	1.2098
	3.6600	0.3231	0.0801	0.0039	0.3215	1.2130
	3.6700	0.3239	0.1274	0.0062	0.3223	1.2161
	3.6800	0.3248	0.1508	0.0074	0.3232	1.2195
	3.6900	0.3257	0.1489	0.0073	0.3241	1.2229
	3.7000	0.3266	0.1318	0.0064	0.3250	1.2264
	3.7100	0.3275	0.1361	0.0066	0.3259	1.2299
	3.7200	0.3285	0.1529	0.0075	0.3269	1.2333
	3.7300	0.3293	0.1476	0.0072	0.3277	1.2365
	3.7400	0.3302	0.1249	0.0061	0.3286	1.2397
	3.7500	0.3311	0.0885	0.0043	0.3295	1.2431
	3.7600	0.3319	0.0776	0.0038	0.3303	1.2463
	3.7700	0.3328	0.0973	0.0047	0.3312	1.2495
	3.7800	0.3337	0.1144	0.0056	0.3321	1.2530
	3.7900	0.3346	0.1431	0.0070	0.3330	1.2565
	3.8000	0.3355	0.1663	0.0081	0.3339	1.2600
	3.8100	0.3364	0.1661	0.0081	0.3348	1.2633
	3.8200	0.3373	0.1578	0.0077	0.3356	1.2665
	3.8300	0.3381	0.1313	0.0064	0.3365	1.2697
	3.8400	0.3390	0.1404	0.0068	0.3374	1.2731
	3.8500	0.3398	0.1677	0.0082	0.3382	1.2762
	3.8600	0.3407	0.1899	0.0093	0.3391	1.2796
	3.8700	0.3416	0.1943	0.0095	0.3400	1.2829
	3.8800	0.3425	0.1810	0.0088	0.3409	1.2862
	3.8900	0.3434	0.1753	0.0085	0.3418	1.2898
	3.9000	0.3444	0.1536	0.0075	0.3428	1.2934
	3.9100	0.3453	0.1251	0.0061	0.3437	1.2967
	3.9200	0.3461	0.1218	0.0059	0.3445	1.3000
	3.9300	0.3470	0.1373	0.0067	0.3454	1.3033
	3.9400	0.3479	0.1157	0.0056	0.3463	1.3066
	3.9500	0.3487	0.0878	0.0043	0.3471	1.3097
	3.9600	0.3496	0.0975	0.0048	0.3480	1.3129
	3.9700	0.3504	0.1307	0.0064	0.3488	1.3161
	3.9800	0.3513	0.1417	0.0069	0.3497	1.3196
	3.9900	0.3523	0.1281	0.0062	0.3507	1.3233
	4.0000	0.3532	0.1314	0.0064	0.3516	1.3266
	4.0100	0.3541	0.1183	0.0058	0.3525	1.3299
	4.0200	0.3550	0.0927	0.0045	0.3534	1.3333
	4.0300	0.3558	0.1017	0.0050	0.3542	1.3366
	4.0400	0.3567	0.1329	0.0065	0.3551	1.3399
	4.0500	0.3576	0.1397	0.0068	0.3560	1.3433
	4.0600	0.3584	0.1319	0.0064	0.3568	1.3463
	4.0700	0.3593	0.1031	0.0050	0.3577	1.3496
	4.0800	0.3602	0.0838	0.0041	0.3586	1.3532
	4.0900	0.3611	0.0877	0.0043	0.3595	1.3566
	4.1000	0.3620	0.0965	0.0047	0.3604	1.3600
	4.1100	0.3629	0.1018	0.0050	0.3613	1.3633
	4.1200	0.3637	0.1162	0.0057	0.3621	1.3664
	4.1300	0.3646	0.1390	0.0068	0.3630	1.3697
	4.1400	0.3655	0.1465	0.0071	0.3639	1.3730
	4.1500	0.3664	0.1405	0.0069	0.3648	1.3766
	4.1600	0.3673	0.1120	0.0055	0.3657	1.3799
	4.1700	0.3682	0.0742	0.0036	0.3666	1.3832
	4.1800	0.3690	0.0738	0.0036	0.3674	1.3864
	4.1900	0.3699	0.0949	0.0046	0.3683	1.3897
	4.2000	0.3708	0.1020	0.0050	0.3692	1.3932
	4.2100	0.3717	0.1107	0.0054	0.3701	1.3966
	4.2200	0.3726	0.1114	0.0054	0.3710	1.3999
	4.2300	0.3735	0.1160	0.0057	0.3719	1.4031
	4.2400	0.3744	0.1027	0.0050	0.3728	1.4066
	4.2500	0.3753	0.0650	0.0032	0.3737	1.4099
	4.2600	0.3762	0.0792	0.0039	0.3746	1.4134
	4.2700	0.3771	0.0951	0.0046	0.3755	1.4168
	4.2800	0.3779	0.0995	0.0049	0.3763	1.4198
	4.2900	0.3787	0.0909	0.0044	0.3771	1.4228
	4.3000	0.3796	0.0827	0.0040	0.3780	1.4262
	4.3100	0.3805	0.0837	0.0041	0.3789	1.4296
	4.3200	0.3814	0.1054	0.0051	0.3798	1.4332
	4.3300	0.3823	0.1199	0.0058	0.3807	1.4365
	4.3400	0.3831	0.1209	0.0059	0.3815	1.4396
	4.3500	0.3840	0.1085	0.0053	0.3824	1.4428
	4.3600	0.3849	0.1092	0.0053	0.3833	1.4462
	4.3700	0.3858	0.1099	0.0054	0.3842	1.4498
	4.3800	0.3867	0.1329	0.0065	0.3851	1.4532
	4.3900	0.3876	0.1369	0.0067	0.3860	1.4565
	4.4000	0.3884	0.1036	0.0051	0.3868	1.4596
	4.4100	0.3892	0.0993	0.0048	0.3876	1.4627
	4.4200	0.3901	0.1108	0.0054	0.3885	1.4660
	4.4300	0.3910	0.1262	0.0062	0.3894	1.4694
	4.4400	0.3919	0.1371	0.0067	0.3903	1.4728
	4.4500	0.3928	0.1332	0.0065	0.3912	1.4763
	4.4600	0.3937	0.1308	0.0064	0.3921	1.4795
	4.4700	0.3946	0.1535	0.0075	0.3930	1.4827
	4.4800	0.3955	0.1906	0.0093	0.3939	1.4861
	4.4900	0.3964	0.1919	0.0094	0.3948	1.4895
	4.5000	0.3973	0.1678	0.0082	0.3956	1.4929
	4.5100	0.3981	0.1517	0.0074	0.3965	1.4962
	4.5200	0.3990	0.1688	0.0082	0.3974	1.4994
	4.5300	0.3999	0.1972	0.0096	0.3983	1.5028
	4.5400	0.4008	0.2019	0.0098	0.3992	1.5063
	4.5500	0.4017	0.1957	0.0095	0.4001	1.5097
	4.5600	0.4026	0.1885	0.0092	0.4010	1.5130
	4.5700	0.4034	0.1725	0.0084	0.4018	1.5162
	4.5800	0.4043	0.1588	0.0077	0.4027	1.5193
	4.5900	0.4051	0.1410	0.0069	0.4035	1.5226
	4.6000	0.4060	0.1381	0.0067	0.4044	1.5261
	4.6100	0.4070	0.1499	0.0073	0.4054	1.5295
	4.6200	0.4079	0.1382	0.0067	0.4063	1.5330
	4.6300	0.4088	0.1232	0.0060	0.4072	1.5363
	4.6400	0.4096	0.0987	0.0048	0.4080	1.5396
	4.6500	0.4105	0.0851	0.0042	0.4089	1.5429
	4.6600	0.4114	0.0966	0.0047	0.4098	1.5462
	4.6700	0.4123	0.1122	0.0055	0.4107	1.5497
	4.6800	0.4132	0.1291	0.0063	0.4116	1.5529
	4.6900	0.4140	0.1355	0.0066	0.4124	1.5562
	4.7000	0.4149	0.1504	0.0073	0.4133	1.5596
	4.7100	0.4158	0.1643	0.0080	0.4142	1.5629
	4.7200	0.4167	0.1774	0.0086	0.4151	1.5662
	4.7300	0.4176	0.1460	0.0071	0.4160	1.5696
	4.7400	0.4184	0.1376	0.0067	0.4168	1.5728
	4.7500	0.4193	0.1557	0.0076	0.4177	1.5761
	4.7600	0.4202	0.1811	0.0088	0.4186	1.5795
	4.7700	0.4211	0.1819	0.0089	0.4195	1.5830
	4.7800	0.4220	0.1976	0.0096	0.4204	1.5863
	4.7900	0.4229	0.1906	0.0093	0.4213	1.5896
	4.8000	0.4237	0.1831	0.0089	0.4221	1.5928
	4.8100	0.4246	0.1792	0.0087	0.4230	1.5962
	4.8200	0.4256	0.1581	0.0077	0.4240	1.5997
	4.8300	0.4265	0.1060	0.0052	0.4249	1.6031
	4.8400	0.4274	0.0711	0.0035	0.4258	1.6066
	4.8500	0.4283	0.0736	0.0036	0.4267	1.6100
	4.8600	0.4291	0.0800	0.0039	0.4275	1.6132
	4.8700	0.4300	0.0970	0.0047	0.4284	1.6165
	4.8800	0.4309	0.1034	0.0050	0.4293	1.6198
	4.8900	0.4317	0.0999	0.0049	0.4301	1.6230
	4.9000	0.4326	0.0781	0.0038	0.4310	1.6264
	4.9100	0.4335	0.0798	0.0039	0.4319	1.6298
	4.9200	0.4344	0.0840	0.0041	0.4328	1.6329
	4.9300	0.4352	0.1009	0.0049	0.4336	1.6360
	4.9400	0.4361	0.1296	0.0063	0.4345	1.6393
	4.9500	0.4370	0.1399	0.0068	0.4354	1.6427
	4.9600	0.4379	0.1365	0.0067	0.4363	1.6461
	4.9700	0.4387	0.1330	0.0065	0.4371	1.6494
	4.9800	0.4396	0.1004	0.0049	0.4380	1.6528
	4.9900	0.4406	0.0920	0.0045	0.4390	1.6563
	5.0000	0.4415	0.1190	0.0058	0.4399	1.6597
	5.0100	0.4424	0.1477	0.0072	0.4408	1.6631
	5.0200	0.4432	0.1535	0.0075	0.4416	1.6662
	5.0300	0.4441	0.1471	0.0072	0.4425	1.6696
	5.0400	0.4450	0.1370	0.0067	0.4434	1.6730
	5.0500	0.4459	0.1329	0.0065	0.4443	1.6764
	5.0600	0.4468	0.1448	0.0071	0.4452	1.6797
	5.0700	0.4476	0.1405	0.0069	0.4460	1.6829
	5.0800	0.4484	0.1484	0.0072	0.4468	1.6861
	5.0900	0.4493	0.1474	0.0072	0.4477	1.6894
	5.1000	0.4502	0.1449	0.0071	0.4486	1.6928
	5.1100	0.4512	0.1278	0.0062	0.4495	1.6963
	5.1200	0.4521	0.1045	0.0051	0.4505	1.6997
	5.1300	0.4530	0.0780	0.0038	0.4514	1.7031
	5.1400	0.4539	0.0965	0.0047	0.4523	1.7065
	5.1500	0.4547	0.1336	0.0065	0.4531	1.7097
	5.1600	0.4556	0.1820	0.0089	0.4540	1.7129
	5.1700	0.4564	0.2087	0.0102	0.4548	1.7160
	5.1800	0.4573	0.2008	0.0098	0.4557	1.7194
	5.1900	0.4582	0.1789	0.0087	0.4566	1.7230
	5.2000	0.4591	0.1568	0.0076	0.4575	1.7263
	5.2100	0.4600	0.1478	0.0072	0.4584	1.7295
	5.2200	0.4608	0.1305	0.0064	0.4592	1.7327
	5.2300	0.4617	0.1322	0.0064	0.4601	1.7359
	5.2400	0.4625	0.1394	0.0068	0.4609	1.7392
	5.2500	0.4634	0.1345	0.0066	0.4618	1.7424
	5.2600	0.4643	0.1558	0.0076	0.4626	1.7457
	5.2700	0.4652	0.1852	0.0090	0.4635	1.7491
	5.2800	0.4661	0.1982	0.0097	0.4645	1.7525
	5.2900	0.4670	0.1920	0.0094	0.4654	1.7559
	5.3000	0.4679	0.1538	0.0075	0.4663	1.7594
	5.3100	0.4688	0.1194	0.0058	0.4672	1.7629
	5.3200	0.4697	0.1266	0.0062	0.4681	1.7662
	5.3300	0.4706	0.1386	0.0068	0.4690	1.7695
	5.3400	0.4714	0.1622	0.0079	0.4698	1.7727
	5.3500	0.4723	0.1796	0.0088	0.4707	1.7759
	5.3600	0.4732	0.1885	0.0092	0.4716	1.7793
	5.3700	0.4740	0.1971	0.0096	0.4724	1.7826
	5.3800	0.4749	0.1830	0.0089	0.4733	1.7858
	5.3900	0.4757	0.1946	0.0095	0.4741	1.7889
	5.4000	0.4765	0.1932	0.0094	0.4749	1.7919
	5.4100	0.4774	0.1736	0.0085	0.4758	1.7951
	5.4200	0.4783	0.1476	0.0072	0.4767	1.7985
	5.4300	0.4792	0.1427	0.0070	0.4776	1.8019
	5.4400	0.4800	0.1516	0.0074	0.4784	1.8052
	5.4500	0.4810	0.1466	0.0071	0.4793	1.8087
	5.4600	0.4819	0.1231	0.0060	0.4803	1.8122
	5.4700	0.4828	0.1241	0.0061	0.4812	1.8155
	5.4800	0.4837	0.1122	0.0055	0.4821	1.8189
	5.4900	0.4846	0.1186	0.0058	0.4830	1.8224
	5.5000	0.4854	0.1454	0.0071	0.4838	1.8256
	5.5100	0.4862	0.1547	0.0075	0.4846	1.8287
	5.5200	0.4871	0.1550	0.0076	0.4855	1.8318
	5.5300	0.4880	0.1545	0.0075	0.4864	1.8351
	5.5400	0.4889	0.1471	0.0072	0.4873	1.8386
	5.5500	0.4898	0.1403	0.0068	0.4882	1.8420
	5.5600	0.4907	0.1438	0.0070	0.4891	1.8453
	5.5700	0.4916	0.1564	0.0076	0.4900	1.8487
	5.5800	0.4925	0.1573	0.0077	0.4909	1.8523
	5.5900	0.4935	0.1591	0.0078	0.4919	1.8559
	5.6000	0.4944	0.1604	0.0078	0.4928	1.8593
	5.6100	0.4952	0.1155	0.0056	0.4936	1.8624
	5.6200	0.4960	0.0947	0.0046	0.4944	1.8655
	5.6300	0.4969	0.1277	0.0062	0.4952	1.8687
	5.6400	0.4978	0.1214	0.0059	0.4962	1.8722
	5.6500	0.4987	0.1220	0.0059	0.4971	1.8758
	5.6600	0.4996	0.1568	0.0076	0.4980	1.8791
	5.6700	0.5004	0.1715	0.0084	0.4988	1.8822
	5.6800	0.5012	0.1880	0.0092	0.4996	1.8853
	5.6900	0.5021	0.1987	0.0097	0.5005	1.8886
	5.7000	0.5031	0.1901	0.0093	0.5015	1.8921
	5.7100	0.5040	0.2062	0.0101	0.5024	1.8956
	5.7200	0.5049	0.1847	0.0090	0.5032	1.8989
	5.7300	0.5057	0.1546	0.0075	0.5041	1.9022
	5.7400	0.5066	0.1379	0.0067	0.5050	1.9053
	5.7500	0.5074	0.1322	0.0064	0.5058	1.9086
	5.7600	0.5083	0.1573	0.0077	0.5067	1.9120
	5.7700	0.5092	0.1744	0.0085	0.5076	1.9154
	5.7800	0.5101	0.1631	0.0080	0.5085	1.9187
	5.7900	0.5110	0.1314	0.0064	0.5094	1.9221
	5.8000	0.5119	0.1202	0.0059	0.5103	1.9256
	5.8100	0.5128	0.1231	0.0060	0.5112	1.9289
	5.8200	0.5137	0.1275	0.0062	0.5121	1.9324
	5.8300	0.5146	0.1343	0.0065	0.5130	1.9358
	5.8400	0.5155	0.1290	0.0063	0.5139	1.9390
	5.8500	0.5163	0.1405	0.0069	0.5147	1.9422
	5.8600	0.5172	0.1475	0.0072	0.5156	1.9455
	5.8700	0.5181	0.1527	0.0074	0.5165	1.9487
	5.8800	0.5189	0.1512	0.0074	0.5173	1.9520
	5.8900	0.5198	0.1735	0.0085	0.5182	1.9553
	5.9000	0.5207	0.1778	0.0087	0.5191	1.9586
	5.9100	0.5215	0.1766	0.0086	0.5199	1.9618
	5.9200	0.5224	0.1715	0.0084	0.5208	1.9652
	5.9300	0.5233	0.1841	0.0090	0.5217	1.9684
	5.9400	0.5241	0.2238	0.0109	0.5225	1.9716
	5.9500	0.5250	0.2028	0.0099	0.5234	1.9750
	5.9600	0.5259	0.1798	0.0088	0.5243	1.9782
	5.9700	0.5267	0.2002	0.0098	0.5251	1.9815
	5.9800	0.5276	0.1990	0.0097	0.5260	1.9848
	5.9900	0.5285	0.1965	0.0096	0.5269	1.9882
	6.0000	0.5294	0.1707	0.0083	0.5278	1.9916
	6.0100	0.5303	0.1427	0.0070	0.5287	1.9951
	6.0200	0.5313	0.1647	0.0080	0.5297	1.9985
	6.0300	0.5321	0.1674	0.0082	0.5305	2.0019
	6.0400	0.5330	0.1753	0.0085	0.5314	2.0051
	6.0500	0.5339	0.1573	0.0077	0.5323	2.0085
	6.0600	0.5348	0.1789	0.0087	0.5332	2.0119
	6.0700	0.5357	0.1882	0.0092	0.5341	2.0153
	6.0800	0.5366	0.1989	0.0097	0.5350	2.0187
	6.0900	0.5375	0.2043	0.0100	0.5359	2.0219
	6.1000	0.5383	0.1984	0.0097	0.5367	2.0252
	6.1100	0.5393	0.1771	0.0086	0.5376	2.0287
	6.1200	0.5401	0.1541	0.0075	0.5385	2.0320
	6.1300	0.5410	0.1109	0.0054	0.5394	2.0352
	6.1400	0.5419	0.1000	0.0049	0.5403	2.0385
	6.1500	0.5427	0.1343	0.0065	0.5411	2.0418
	6.1600	0.5436	0.1630	0.0079	0.5420	2.0451
	6.1700	0.5445	0.1991	0.0097	0.5429	2.0486
	6.1800	0.5454	0.2068	0.0101	0.5438	2.0519
	6.1900	0.5463	0.2135	0.0104	0.5447	2.0551
	6.2000	0.5471	0.1970	0.0096	0.5455	2.0584
	6.2100	0.5480	0.1854	0.0090	0.5464	2.0617
	6.2200	0.5489	0.2069	0.0101	0.5473	2.0650
	6.2300	0.5498	0.2031	0.0099	0.5482	2.0683
	6.2400	0.5506	0.1871	0.0091	0.5490	2.0716
	6.2500	0.5515	0.1562	0.0076	0.5499	2.0751
	6.2600	0.5524	0.1248	0.0061	0.5508	2.0783
	6.2700	0.5533	0.1480	0.0072	0.5516	2.0815
	6.2800	0.5541	0.1558	0.0076	0.5525	2.0847
	6.2900	0.5550	0.1707	0.0083	0.5534	2.0881
	6.3000	0.5560	0.1895	0.0092	0.5543	2.0917
	6.3100	0.5568	0.1683	0.0082	0.5552	2.0950
	6.3200	0.5577	0.1552	0.0076	0.5561	2.0983
	6.3300	0.5585	0.1447	0.0071	0.5569	2.1014
	6.3400	0.5594	0.1387	0.0068	0.5578	2.1046
	6.3500	0.5603	0.1299	0.0063	0.5587	2.1082
	6.3600	0.5612	0.1156	0.0056	0.5596	2.1116
	6.3700	0.5620	0.1485	0.0072	0.5604	2.1147
	6.3800	0.5629	0.1646	0.0080	0.5613	2.1179
	6.3900	0.5638	0.1589	0.0077	0.5622	2.1214
	6.4000	0.5647	0.1702	0.0083	0.5631	2.1249
	6.4100	0.5656	0.1824	0.0089	0.5640	2.1282
	6.4200	0.5665	0.1810	0.0088	0.5649	2.1315
	6.4300	0.5674	0.1438	0.0070	0.5658	2.1348
	6.4400	0.5682	0.1281	0.0062	0.5666	2.1381
	6.4500	0.5691	0.1550	0.0076	0.5675	2.1414
	6.4600	0.5700	0.1830	0.0089	0.5684	2.1448
	6.4700	0.5709	0.1967	0.0096	0.5693	2.1482
	6.4800	0.5718	0.1981	0.0097	0.5702	2.1516
	6.4900	0.5727	0.1905	0.0093	0.5711	2.1547
	6.5000	0.5735	0.1747	0.0085	0.5719	2.1580
	6.5100	0.5744	0.1651	0.0080	0.5728	2.1613
	6.5200	0.5753	0.1859	0.0091	0.5737	2.1646
	6.5300	0.5762	0.2017	0.0098	0.5746	2.1681
	6.5400	0.5771	0.2186	0.0107	0.5754	2.1713
	6.5500	0.5780	0.2084	0.0102	0.5763	2.1747
	6.5600	0.5788	0.1722	0.0084	0.5772	2.1781
	6.5700	0.5797	0.1711	0.0083	0.5781	2.1812
	6.5800	0.5806	0.1445	0.0070	0.5790	2.1845
	6.5900	0.5814	0.1505	0.0073	0.5798	2.1877
	6.6000	0.5823	0.1428	0.0070	0.5807	2.1910
	6.6100	0.5832	0.1696	0.0083	0.5816	2.1944
	6.6200	0.5841	0.2197	0.0107	0.5825	2.1980
	6.6300	0.5850	0.2145	0.0105	0.5834	2.2014
	6.6400	0.5858	0.1906	0.0093	0.5842	2.2045
	6.6500	0.5867	0.1772	0.0086	0.5851	2.2078
	6.6600	0.5876	0.1681	0.0082	0.5860	2.2111
	6.6700	0.5885	0.1594	0.0078	0.5869	2.2145
	6.6800	0.5894	0.1382	0.0067	0.5878	2.2179
	6.6900	0.5903	0.1455	0.0071	0.5887	2.2214
	6.7000	0.5913	0.1529	0.0075	0.5897	2.2249
	6.7100	0.5922	0.1778	0.0087	0.5906	2.2283
	6.7200	0.5930	0.2163	0.0105	0.5914	2.2315
	6.7300	0.5939	0.2019	0.0098	0.5923	2.2347
	6.7400	0.5948	0.1851	0.0090	0.5932	2.2381
	6.7500	0.5957	0.1403	0.0068	0.5941	2.2415
	6.7600	0.5965	0.1208	0.0059	0.5949	2.2447
	6.7700	0.5973	0.1237	0.0060	0.5957	2.2478
	6.7800	0.5982	0.1187	0.0058	0.5966	2.2511
	6.7900	0.5991	0.1317	0.0064	0.5975	2.2547
	6.8000	0.6001	0.1372	0.0067	0.5984	2.2581
	6.8100	0.6009	0.1461	0.0071	0.5993	2.2614
	6.8200	0.6018	0.1607	0.0078	0.6002	2.2646
	6.8300	0.6027	0.1854	0.0090	0.6011	2.2680
	6.8400	0.6036	0.1870	0.0091	0.6020	2.2715
	6.8500	0.6045	0.1880	0.0092	0.6029	2.2748
	6.8600	0.6054	0.2085	0.0102	0.6038	2.2783
	6.8700	0.6063	0.2201	0.0107	0.6047	2.2816
	6.8800	0.6071	0.2312	0.0113	0.6055	2.2849
	6.8900	0.6080	0.2184	0.0106	0.6064	2.2882
	6.9000	0.6089	0.1868	0.0091	0.6073	2.2916
	6.9100	0.6099	0.1700	0.0083	0.6083	2.2952
	6.9200	0.6108	0.1787	0.0087	0.6092	2.2985
	6.9300	0.6116	0.1785	0.0087	0.6100	2.3017
	6.9400	0.6124	0.1579	0.0077	0.6108	2.3048
	6.9500	0.6133	0.1692	0.0082	0.6117	2.3081
	6.9600	0.6142	0.1868	0.0091	0.6126	2.3113
	6.9700	0.6150	0.2136	0.0104	0.6134	2.3147
	6.9800	0.6159	0.2387	0.0116	0.6143	2.3181
	6.9900	0.6169	0.2251	0.0110	0.6153	2.3215
	7.0000	0.6178	0.2118	0.0103	0.6162	2.3249
	7.0100	0.6186	0.1955	0.0095	0.6170	2.3282
	7.0200	0.6195	0.1629	0.0079	0.6179	2.3313
	7.0300	0.6203	0.1283	0.0063	0.6187	2.3346
	7.0400	0.6212	0.1192	0.0058	0.6196	2.3379
	7.0500	0.6221	0.1118	0.0055	0.6205	2.3412
	7.0600	0.6229	0.1142	0.0056	0.6213	2.3445
	7.0700	0.6238	0.1434	0.0070	0.6222	2.3478
	7.0800	0.6247	0.1706	0.0083	0.6231	2.3511
	7.0900	0.6256	0.1652	0.0081	0.6240	2.3544
	7.1000	0.6265	0.1723	0.0084	0.6249	2.3578
	7.1100	0.6274	0.1914	0.0093	0.6258	2.3612
	7.1200	0.6283	0.1916	0.0093	0.6267	2.3646
	7.1300	0.6292	0.1922	0.0094	0.6276	2.3679
	7.1400	0.6301	0.1539	0.0075	0.6285	2.3714
	7.1500	0.6310	0.1513	0.0074	0.6294	2.3749
	7.1600	0.6318	0.1648	0.0080	0.6302	2.3779
	7.1700	0.6326	0.1853	0.0090	0.6310	2.3808
	7.1800	0.6334	0.1890	0.0092	0.6318	2.3841
	7.1900	0.6344	0.1846	0.0090	0.6328	2.3876
	7.2000	0.6353	0.1876	0.0091	0.6337	2.3910
	7.2100	0.6361	0.1821	0.0089	0.6345	2.3942
	7.2200	0.6370	0.1761	0.0086	0.6354	2.3976
	7.2300	0.6379	0.1709	0.0083	0.6363	2.4008
	7.2400	0.6388	0.1790	0.0087	0.6371	2.4041
	7.2500	0.6397	0.1808	0.0088	0.6380	2.4075
	7.2600	0.6406	0.1844	0.0090	0.6389	2.4109
	7.2700	0.6415	0.1790	0.0087	0.6399	2.4144
	7.2800	0.6423	0.1642	0.0080	0.6407	2.4177
	7.2900	0.6432	0.1404	0.0068	0.6416	2.4209
	7.3000	0.6441	0.1362	0.0066	0.6425	2.4243
	7.3100	0.6450	0.1300	0.0063	0.6434	2.4278
	7.3200	0.6460	0.1415	0.0069	0.6443	2.4313
	7.3300	0.6468	0.1412	0.0069	0.6452	2.4345
	7.3400	0.6476	0.1527	0.0074	0.6460	2.4376
	7.3500	0.6485	0.1530	0.0075	0.6469	2.4408
	7.3600	0.6493	0.1865	0.0091	0.6477	2.4441
	7.3700	0.6503	0.1955	0.0095	0.6487	2.4477
	7.3800	0.6512	0.1888	0.0092	0.6496	2.4512
	7.3900	0.6522	0.1816	0.0089	0.6505	2.4547
	7.4000	0.6531	0.1766	0.0086	0.6515	2.4581
	7.4100	0.6539	0.1716	0.0084	0.6523	2.4614
	7.4200	0.6548	0.1556	0.0076	0.6532	2.4647
	7.4300	0.6557	0.1297	0.0063	0.6541	2.4681
	7.4400	0.6566	0.1429	0.0070	0.6550	2.4714
	7.4500	0.6574	0.1552	0.0076	0.6558	2.4746
	7.4600	0.6583	0.1524	0.0074	0.6567	2.4780
	7.4700	0.6592	0.1437	0.0070	0.6576	2.4814
	7.4800	0.6601	0.1303	0.0064	0.6585	2.4847
	7.4900	0.6610	0.1109	0.0054	0.6594	2.4880
	7.5000	0.6619	0.1054	0.0051	0.6602	2.4913
	7.5100	0.6627	0.0921	0.0045	0.6611	2.4945
	7.5200	0.6636	0.1093	0.0053	0.6620	2.4980
	7.5300	0.6645	0.1269	0.0062	0.6629	2.5012
	7.5400	0.6653	0.1474	0.0072	0.6637	2.5044
	7.5500	0.6662	0.1724	0.0084	0.6646	2.5076
	7.5600	0.6670	0.1966	0.0096	0.6654	2.5108
	7.5700	0.6679	0.1760	0.0086	0.6663	2.5142
	7.5800	0.6688	0.1574	0.0077	0.6672	2.5175
	7.5900	0.6697	0.1349	0.0066	0.6681	2.5210
	7.6000	0.6706	0.1204	0.0059	0.6690	2.5244
	7.6100	0.6715	0.1320	0.0064	0.6699	2.5275
	7.6200	0.6723	0.1426	0.0070	0.6707	2.5309
	7.6300	0.6732	0.1588	0.0077	0.6716	2.5342
	7.6400	0.6741	0.1652	0.0081	0.6725	2.5375
	7.6500	0.6750	0.1751	0.0085	0.6734	2.5408
	7.6600	0.6758	0.1724	0.0084	0.6742	2.5441
	7.6700	0.6768	0.1809	0.0088	0.6752	2.5475
	7.6800	0.6776	0.1789	0.0087	0.6760	2.5507
	7.6900	0.6785	0.1727	0.0084	0.6769	2.5541
	7.7000	0.6794	0.1690	0.0082	0.6778	2.5574
	7.7100	0.6803	0.1546	0.0075	0.6787	2.5609
	7.7200	0.6812	0.1435	0.0070	0.6796	2.5645
	7.7300	0.6822	0.1743	0.0085	0.6806	2.5680
	7.7400	0.6831	0.2017	0.0098	0.6815	2.5714
	7.7500	0.6840	0.2147	0.0105	0.6823	2.5747
	7.7600	0.6848	0.2083	0.0102	0.6832	2.5779
	7.7700	0.6856	0.1994	0.0097	0.6840	2.5810
	7.7800	0.6864	0.1940	0.0095	0.6848	2.5841
	7.7900	0.6873	0.1898	0.0093	0.6857	2.5875
	7.8000	0.6883	0.1849	0.0090	0.6867	2.5910
	7.8100	0.6892	0.1639	0.0080	0.6876	2.5944
	7.8200	0.6901	0.1506	0.0073	0.6884	2.5977
	7.8300	0.6909	0.1510	0.0074	0.6893	2.6010
	7.8400	0.6918	0.1451	0.0071	0.6902	2.6044
	7.8500	0.6927	0.1499	0.0073	0.6911	2.6078
	7.8600	0.6936	0.1586	0.0077	0.6920	2.6111
	7.8700	0.6945	0.1553	0.0076	0.6929	2.6143
	7.8800	0.6954	0.1449	0.0071	0.6937	2.6177
	7.8900	0.6963	0.1485	0.0072	0.6947	2.6211
	7.9000	0.6972	0.1448	0.0071	0.6956	2.6246
	7.9100	0.6981	0.1288	0.0063	0.6965	2.6282
	7.9200	0.6989	0.1432	0.0070	0.6973	2.6313
	7.9300	0.6998	0.1843	0.0090	0.6982	2.6343
	7.9400	0.7006	0.2172	0.0106	0.6990	2.6376
	7.9500	0.7016	0.2258	0.0110	0.7000	2.6411
	7.9600	0.7024	0.2301	0.0112	0.7008	2.6444
	7.9700	0.7033	0.2269	0.0111	0.7017	2.6476
	7.9800	0.7042	0.2241	0.0109	0.7026	2.6510
	7.9900	0.7051	0.2064	0.0101	0.7035	2.6544
	8.0000	0.7060	0.1754	0.0086	0.7044	2.6577
	8.0100	0.7068	0.1446	0.0070	0.7052	2.6609
	8.0200	0.7077	0.1541	0.0075	0.7060	2.6641
	8.0300	0.7085	0.1704	0.0083	0.7069	2.6674
	8.0400	0.7094	0.1613	0.0079	0.7078	2.6708
	8.0500	0.7103	0.1481	0.0072	0.7087	2.6741
	8.0600	0.7112	0.1629	0.0079	0.7096	2.6775
	8.0700	0.7121	0.1985	0.0097	0.7105	2.6809
	8.0800	0.7130	0.2063	0.0101	0.7114	2.6843
	8.0900	0.7139	0.2135	0.0104	0.7123	2.6875
	8.1000	0.7148	0.1983	0.0097	0.7132	2.6909
	8.1100	0.7156	0.1870	0.0091	0.7140	2.6942
	8.1200	0.7165	0.2115	0.0103	0.7149	2.6976
	8.1300	0.7174	0.2317	0.0113	0.7158	2.7010
	8.1400	0.7183	0.2150	0.0105	0.7167	2.7044
	8.1500	0.7192	0.2065	0.0101	0.7176	2.7077
	8.1600	0.7201	0.1948	0.0095	0.7185	2.7111
	8.1700	0.7210	0.2077	0.0101	0.7194	2.7143
	8.1800	0.7218	0.2206	0.0108	0.7202	2.7176
	8.1900	0.7227	0.2238	0.0109	0.7211	2.7210
	8.2000	0.7236	0.2091	0.0102	0.7220	2.7244
	8.2100	0.7245	0.2137	0.0104	0.7229	2.7276
	8.2200	0.7253	0.2098	0.0102	0.7237	2.7309
	8.2300	0.7262	0.2103	0.0103	0.7246	2.7343
	8.2400	0.7271	0.1929	0.0094	0.7255	2.7376
	8.2500	0.7280	0.1863	0.0091	0.7264	2.7410
	8.2600	0.7289	0.1923	0.0094	0.7273	2.7443
	8.2700	0.7298	0.2099	0.0102	0.7282	2.7475
	8.2800	0.7307	0.2037	0.0099	0.7291	2.7509
	8.2900	0.7316	0.2007	0.0098	0.7300	2.7544
	8.3000	0.7325	0.1890	0.0092	0.7309	2.7577
	8.3100	0.7334	0.1984	0.0097	0.7318	2.7613
	8.3200	0.7343	0.1945	0.0095	0.7327	2.7647
	8.3300	0.7352	0.1999	0.0097	0.7336	2.7680
	8.3400	0.7360	0.2057	0.0100	0.7344	2.7712
	8.3500	0.7369	0.1896	0.0092	0.7353	2.7746
	8.3600	0.7379	0.1996	0.0097	0.7363	2.7781
	8.3700	0.7388	0.2058	0.0100	0.7372	2.7815
	8.3800	0.7396	0.1846	0.0090	0.7380	2.7846
	8.3900	0.7404	0.1702	0.0083	0.7388	2.7878
	8.4000	0.7413	0.1586	0.0077	0.7397	2.7909
	8.4100	0.7421	0.1623	0.0079	0.7405	2.7942
	8.4200	0.7430	0.1702	0.0083	0.7414	2.7976
	8.4300	0.7439	0.1358	0.0066	0.7423	2.8010
	8.4400	0.7448	0.1297	0.0063	0.7432	2.8042
	8.4500	0.7457	0.1161	0.0057	0.7441	2.8076
	8.4600	0.7466	0.1137	0.0055	0.7450	2.8110
	8.4700	0.7475	0.1465	0.0071	0.7459	2.8144
	8.4800	0.7484	0.1617	0.0079	0.7468	2.8178
	8.4900	0.7493	0.1571	0.0077	0.7476	2.8211
	8.5000	0.7501	0.1628	0.0079	0.7485	2.8243
	8.5100	0.7510	0.1832	0.0089	0.7494	2.8276
	8.5200	0.7519	0.1804	0.0088	0.7503	2.8310
	8.5300	0.7528	0.1777	0.0087	0.7512	2.8344
	8.5400	0.7537	0.1683	0.0082	0.7520	2.8377
	8.5500	0.7546	0.1477	0.0072	0.7530	2.8412
	8.5600	0.7555	0.1602	0.0078	0.7539	2.8446
	8.5700	0.7563	0.1809	0.0088	0.7547	2.8476
	8.5800	0.7571	0.2153	0.0105	0.7555	2.8508
	8.5900	0.7580	0.2354	0.0115	0.7564	2.8541
	8.6000	0.7590	0.2486	0.0121	0.7573	2.8577
	8.6100	0.7599	0.2338	0.0114	0.7583	2.8611
	8.6200	0.7607	0.2219	0.0108	0.7591	2.8642
	8.6300	0.7615	0.1999	0.0097	0.7599	2.8672
	8.6400	0.7623	0.1996	0.0097	0.7607	2.8703
	8.6500	0.7632	0.1804	0.0088	0.7616	2.8736
	8.6600	0.7641	0.1850	0.0090	0.7625	2.8770
	8.6700	0.7650	0.2217	0.0108	0.7634	2.8804
	8.6800	0.7658	0.2645	0.0129	0.7642	2.8837
	8.6900	0.7667	0.2776	0.0135	0.7651	2.8868
	8.7000	0.7676	0.2612	0.0127	0.7660	2.8902
	8.7100	0.7685	0.2200	0.0107	0.7669	2.8937
	8.7200	0.7694	0.1914	0.0093	0.7678	2.8971
	8.7300	0.7703	0.1848	0.0090	0.7687	2.9005
	8.7400	0.7712	0.1676	0.0082	0.7696	2.9039
	8.7500	0.7721	0.1712	0.0083	0.7705	2.9073
	8.7600	0.7730	0.1930	0.0094	0.7714	2.9106
	8.7700	0.7738	0.2175	0.0106	0.7722	2.9139
	8.7800	0.7747	0.2308	0.0113	0.7731	2.9171
	8.7900	0.7756	0.2365	0.0115	0.7740	2.9204
	8.8000	0.7765	0.2290	0.0112	0.7749	2.9237
	8.8100	0.7774	0.2236	0.0109	0.7757	2.9271
	8.8200	0.7783	0.2121	0.0103	0.7767	2.9305
	8.8300	0.7792	0.2126	0.0104	0.7776	2.9341
	8.8400	0.7801	0.2138	0.0104	0.7785	2.9375
	8.8500	0.7809	0.2248	0.0110	0.7793	2.9406
	8.8600	0.7818	0.2018	0.0098	0.7801	2.9437
	8.8700	0.7826	0.1948	0.0095	0.7810	2.9471
	8.8800	0.7835	0.2011	0.0098	0.7819	2.9505
	8.8900	0.7845	0.1973	0.0096	0.7829	2.9540
	8.9000	0.7854	0.1845	0.0090	0.7838	2.9574
	8.9100	0.7862	0.1723	0.0084	0.7846	2.9607
	8.9200	0.7871	0.1773	0.0086	0.7855	2.9639
	8.9300	0.7880	0.2050	0.0100	0.7864	2.9673
	8.9400	0.7889	0.2075	0.0101	0.7873	2.9707
	8.9500	0.7899	0.1925	0.0094	0.7882	2.9743
	8.9600	0.7908	0.2086	0.0102	0.7892	2.9778
	8.9700	0.7917	0.2142	0.0104	0.7901	2.9811
	8.9800	0.7925	0.2046	0.0100	0.7909	2.9843
	8.9900	0.7934	0.2112	0.0103	0.7918	2.9875
	9.0000	0.7942	0.2032	0.0099	0.7926	2.9907
	9.0100	0.7950	0.2196	0.0107	0.7934	2.9938
	9.0200	0.7959	0.2393	0.0117	0.7943	2.9971
	9.0300	0.7968	0.2649	0.0129	0.7952	3.0004
	9.0400	0.7977	0.2527	0.0123	0.7961	3.0040
	9.0500	0.7987	0.2450	0.0119	0.7971	3.0076
	9.0600	0.7996	0.2473	0.0121	0.7980	3.0109
	9.0700	0.8004	0.2077	0.0101	0.7988	3.0142
	9.0800	0.8013	0.1705	0.0083	0.7997	3.0175
	9.0900	0.8022	0.1813	0.0088	0.8006	3.0208
	9.1000	0.8031	0.1859	0.0091	0.8015	3.0241
	9.1100	0.8040	0.1987	0.0097	0.8024	3.0277
	9.1200	0.8049	0.2201	0.0107	0.8033	3.0311
	9.1300	0.8058	0.2298	0.0112	0.8042	3.0343
	9.1400	0.8067	0.1921	0.0094	0.8051	3.0377
	9.1500	0.8076	0.1659	0.0081	0.8059	3.0410
	9.1600	0.8084	0.1784	0.0087	0.8068	3.0443
	9.1700	0.8093	0.1990	0.0097	0.8077	3.0476
	9.1800	0.8102	0.2012	0.0098	0.8086	3.0509
	9.1900	0.8111	0.1927	0.0094	0.8095	3.0545
	9.2000	0.8120	0.1716	0.0084	0.8104	3.0578
	9.2100	0.8129	0.1749	0.0085	0.8112	3.0610
	9.2200	0.8137	0.1698	0.0083	0.8121	3.0644
	9.2300	0.8146	0.1602	0.0078	0.8130	3.0677
	9.2400	0.8155	0.1814	0.0088	0.8139	3.0709
	9.2500	0.8163	0.1949	0.0095	0.8147	3.0741
	9.2600	0.8172	0.2083	0.0102	0.8156	3.0774
	9.2700	0.8181	0.2027	0.0099	0.8165	3.0809
	9.2800	0.8190	0.1670	0.0081	0.8174	3.0843
	9.2900	0.8199	0.1422	0.0069	0.8183	3.0877
	9.3000	0.8208	0.1416	0.0069	0.8192	3.0912
	9.3100	0.8218	0.1638	0.0080	0.8202	3.0947
	9.3200	0.8227	0.1752	0.0085	0.8211	3.0982
	9.3300	0.8236	0.1810	0.0088	0.8220	3.1015
	9.3400	0.8244	0.2132	0.0104	0.8228	3.1046
	9.3500	0.8253	0.2146	0.0105	0.8237	3.1078
	9.3600	0.8261	0.1939	0.0095	0.8245	3.1111
	9.3700	0.8269	0.1983	0.0097	0.8253	3.1142
	9.3800	0.8278	0.2116	0.0103	0.8261	3.1173
	9.3900	0.8286	0.2184	0.0106	0.8270	3.1206
	9.4000	0.8295	0.2355	0.0115	0.8279	3.1240
	9.4100	0.8304	0.2741	0.0134	0.8288	3.1274
	9.4200	0.8313	0.2855	0.0139	0.8297	3.1308
	9.4300	0.8322	0.2811	0.0137	0.8306	3.1341
	9.4400	0.8331	0.2398	0.0117	0.8315	3.1374
	9.4500	0.8340	0.2013	0.0098	0.8324	3.1408
	9.4600	0.8349	0.1669	0.0081	0.8333	3.1441
	9.4700	0.8358	0.1467	0.0072	0.8342	3.1475
	9.4800	0.8366	0.1496	0.0073	0.8350	3.1508
	9.4900	0.8375	0.1728	0.0084	0.8359	3.1540
	9.5000	0.8384	0.1758	0.0086	0.8368	3.1574
	9.5100	0.8393	0.1841	0.0090	0.8377	3.1608
	9.5200	0.8402	0.1748	0.0085	0.8386	3.1641
	9.5300	0.8410	0.1912	0.0093	0.8394	3.1673
	9.5400	0.8419	0.2044	0.0100	0.8403	3.1708
	9.5500	0.8428	0.1889	0.0092	0.8412	3.1741
	9.5600	0.8437	0.1776	0.0087	0.8421	3.1775
	9.5700	0.8447	0.1541	0.0075	0.8431	3.1810
	9.5800	0.8455	0.1717	0.0084	0.8439	3.1843
	9.5900	0.8464	0.2151	0.0105	0.8448	3.1877
	9.6000	0.8473	0.2508	0.0122	0.8457	3.1909
	9.6100	0.8481	0.2495	0.0122	0.8465	3.1942
	9.6200	0.8490	0.2444	0.0119	0.8474	3.1976
	9.6300	0.8500	0.2063	0.0101	0.8484	3.2011
	9.6400	0.8509	0.1947	0.0095	0.8492	3.2044
	9.6500	0.8517	0.2114	0.0103	0.8501	3.2077
	9.6600	0.8526	0.2176	0.0106	0.8510	3.2111
	9.6700	0.8535	0.1941	0.0095	0.8519	3.2143
	9.6800	0.8543	0.1440	0.0070	0.8527	3.2176
	9.6900	0.8552	0.1306	0.0064	0.8536	3.2208
	9.7000	0.8561	0.1413	0.0069	0.8545	3.2241
	9.7100	0.8570	0.1620	0.0079	0.8554	3.2276
	9.7200	0.8579	0.1811	0.0088	0.8563	3.2311
	9.7300	0.8588	0.1965	0.0096	0.8572	3.2345
	9.7400	0.8597	0.2256	0.0110	0.8581	3.2378
	9.7500	0.8606	0.2178	0.0106	0.8590	3.2412
	9.7600	0.8614	0.2163	0.0105	0.8598	3.2444
	9.7700	0.8623	0.2122	0.0103	0.8607	3.2476
	9.7800	0.8631	0.2191	0.0107	0.8615	3.2508
	9.7900	0.8640	0.2162	0.0105	0.8624	3.2541
	9.8000	0.8649	0.2021	0.0099	0.8633	3.2576
	9.8100	0.8658	0.1903	0.0093	0.8642	3.2610
	9.8200	0.8667	0.2047	0.0100	0.8651	3.2644
	9.8300	0.8676	0.2209	0.0108	0.8660	3.2676
	9.8400	0.8685	0.2188	0.0107	0.8669	3.2709
	9.8500	0.8694	0.2156	0.0105	0.8678	3.2742
	9.8600	0.8702	0.2029	0.0099	0.8686	3.2776
	9.8700	0.8712	0.1951	0.0095	0.8695	3.2810
	9.8800	0.8720	0.1909	0.0093	0.8704	3.2844
	9.8900	0.8729	0.2124	0.0104	0.8713	3.2876
	9.9000	0.8738	0.2234	0.0109	0.8721	3.2908
	9.9100	0.8746	0.2453	0.0120	0.8730	3.2942
	9.9200	0.8755	0.2481	0.0121	0.8739	3.2975
	9.9300	0.8764	0.2295	0.0112	0.8748	3.3009
	9.9400	0.8773	0.1857	0.0091	0.8757	3.3042
	9.9500	0.8782	0.1429	0.0070	0.8766	3.3075
	9.9600	0.8791	0.1526	0.0074	0.8775	3.3109
	9.9700	0.8799	0.1836	0.0090	0.8783	3.3142
	9.9800	0.8808	0.2253	0.0110	0.8792	3.3176
	9.9900	0.8818	0.2463	0.0120	0.8802	3.3210
	10.0000	0.8827	0.2529	0.0123	0.8810	3.3244
	10.0100	0.8835	0.2619	0.0128	0.8819	3.3277
	10.0200	0.8844	0.2557	0.0125	0.8828	3.3310
	10.0300	0.8853	0.2529	0.0123	0.8837	3.3343
	10.0400	0.8861	0.2624	0.0128	0.8845	3.3374
	10.0500	0.8869	0.2442	0.0119	0.8853	3.3406
	10.0600	0.8878	0.2249	0.0110	0.8862	3.3438
	10.0700	0.8887	0.2319	0.0113	0.8870	3.3470
	10.0800	0.8895	0.2436	0.0119	0.8879	3.3504
	10.0900	0.8905	0.2371	0.0116	0.8889	3.3539
	10.1000	0.8913	0.2570	0.0125	0.8897	3.3572
	10.1100	0.8923	0.2788	0.0136	0.8907	3.3607
	10.1200	0.8932	0.2661	0.0130	0.8916	3.3642
	10.1300	0.8941	0.2565	0.0125	0.8925	3.3676
	10.1400	0.8950	0.2241	0.0109	0.8934	3.3709
	10.1500	0.8959	0.2123	0.0103	0.8943	3.3743
	10.1600	0.8967	0.2031	0.0099	0.8951	3.3776
	10.1700	0.8976	0.2080	0.0101	0.8960	3.3808
	10.1800	0.8985	0.1943	0.0095	0.8969	3.3842
	10.1900	0.8994	0.1733	0.0084	0.8978	3.3874
	10.2000	0.9002	0.1619	0.0079	0.8986	3.3908
	10.2100	0.9011	0.1768	0.0086	0.8995	3.3941
	10.2200	0.9019	0.1991	0.0097	0.9003	3.3972
	10.2300	0.9028	0.2237	0.0109	0.9012	3.4003
	10.2400	0.9037	0.2377	0.0116	0.9021	3.4038
	10.2500	0.9046	0.2324	0.0113	0.9030	3.4072
	10.2600	0.9055	0.2377	0.0116	0.9039	3.4105
	10.2700	0.9063	0.1954	0.0095	0.9047	3.4138
	10.2800	0.9072	0.1679	0.0082	0.9056	3.4170
	10.2900	0.9080	0.1401	0.0068	0.9064	3.4202
	10.3000	0.9089	0.1513	0.0074	0.9073	3.4236
	10.3100	0.9099	0.1591	0.0078	0.9083	3.4272
	10.3200	0.9108	0.1644	0.0080	0.9092	3.4307
	10.3300	0.9117	0.1822	0.0089	0.9101	3.4340
	10.3400	0.9125	0.2278	0.0111	0.9109	3.4372
	10.3500	0.9134	0.2480	0.0121	0.9118	3.4403
	10.3600	0.9143	0.2513	0.0123	0.9127	3.4438
	10.3700	0.9152	0.2564	0.0125	0.9136	3.4473
	10.3800	0.9161	0.3007	0.0147	0.9145	3.4507
	10.3900	0.9171	0.3340	0.0163	0.9154	3.4542
	10.4000	0.9179	0.3342	0.0163	0.9163	3.4574
	10.4100	0.9187	0.3031	0.0148	0.9171	3.4605
	10.4200	0.9196	0.2648	0.0129	0.9180	3.4637
	10.4300	0.9205	0.2309	0.0113	0.9189	3.4671
	10.4400	0.9214	0.2190	0.0107	0.9198	3.4705
	10.4500	0.9223	0.2139	0.0104	0.9207	3.4738
	10.4600	0.9232	0.2223	0.0108	0.9216	3.4773
	10.4700	0.9241	0.2332	0.0114	0.9225	3.4807
	10.4800	0.9249	0.2360	0.0115	0.9233	3.4840
	10.4900	0.9258	0.2323	0.0113	0.9242	3.4871
	10.5000	0.9266	0.2489	0.0121	0.9250	3.4903
	10.5100	0.9276	0.2225	0.0108	0.9260	3.4939
	10.5200	0.9285	0.1844	0.0090	0.9269	3.4974
	10.5300	0.9294	0.1791	0.0087	0.9278	3.5007
	10.5400	0.9302	0.2021	0.0099	0.9286	3.5040
	10.5500	0.9312	0.2069	0.0101	0.9296	3.5074
	10.5600	0.9320	0.2042	0.0100	0.9304	3.5108
	10.5700	0.9329	0.2268	0.0111	0.9313	3.5140
	10.5800	0.9338	0.2596	0.0127	0.9322	3.5173
	10.5900	0.9346	0.2670	0.0130	0.9330	3.5205
	10.6000	0.9356	0.2780	0.0136	0.9339	3.5240
	10.6100	0.9365	0.2853	0.0139	0.9349	3.5275
	10.6200	0.9374	0.2760	0.0135	0.9357	3.5308
	10.6300	0.9382	0.2454	0.0120	0.9366	3.5340
	10.6400	0.9391	0.2373	0.0116	0.9375	3.5374
	10.6500	0.9400	0.2235	0.0109	0.9384	3.5406
	10.6600	0.9408	0.1818	0.0089	0.9392	3.5439
	10.6700	0.9417	0.1520	0.0074	0.9401	3.5472
	10.6800	0.9426	0.1490	0.0073	0.9410	3.5505
	10.6900	0.9434	0.1752	0.0085	0.9418	3.5538
	10.7000	0.9444	0.2207	0.0108	0.9428	3.5573
	10.7100	0.9453	0.2415	0.0118	0.9437	3.5608
	10.7200	0.9462	0.2293	0.0112	0.9446	3.5643
	10.7300	0.9471	0.2355	0.0115	0.9455	3.5676
	10.7400	0.9480	0.2182	0.0106	0.9464	3.5708
	10.7500	0.9488	0.2218	0.0108	0.9472	3.5739
	10.7600	0.9497	0.2100	0.0102	0.9481	3.5774
	10.7700	0.9506	0.1989	0.0097	0.9490	3.5807
	10.7800	0.9514	0.1889	0.0092	0.9498	3.5839
	10.7900	0.9523	0.1651	0.0080	0.9507	3.5873
	10.8000	0.9533	0.1623	0.0079	0.9517	3.5908
	10.8100	0.9541	0.1664	0.0081	0.9525	3.5941
	10.8200	0.9550	0.1859	0.0091	0.9534	3.5974
	10.8300	0.9559	0.1919	0.0094	0.9543	3.6009
	10.8400	0.9569	0.2217	0.0108	0.9552	3.6044
	10.8500	0.9577	0.2512	0.0122	0.9561	3.6077
	10.8600	0.9586	0.2601	0.0127	0.9570	3.6111
	10.8700	0.9595	0.2374	0.0116	0.9579	3.6143
	10.8800	0.9603	0.2365	0.0115	0.9587	3.6175
	10.8900	0.9612	0.2238	0.0109	0.9596	3.6209
	10.9000	0.9621	0.2229	0.0109	0.9605	3.6243
	10.9100	0.9631	0.2283	0.0111	0.9615	3.6278
	10.9200	0.9640	0.2241	0.0109	0.9624	3.6313
	10.9300	0.9648	0.2277	0.0111	0.9632	3.6345
	10.9400	0.9657	0.2368	0.0115	0.9641	3.6377
	10.9500	0.9666	0.2222	0.0108	0.9650	3.6411
	10.9600	0.9675	0.2594	0.0126	0.9658	3.6444
	10.9700	0.9683	0.2621	0.0128	0.9667	3.6476
	10.9800	0.9692	0.2309	0.0113	0.9676	3.6509
	10.9900	0.9700	0.2319	0.0113	0.9684	3.6540
	11.0000	0.9709	0.2448	0.0119	0.9693	3.6573
	11.0100	0.9718	0.2635	0.0128	0.9702	3.6606
	11.0200	0.9727	0.2880	0.0140	0.9711	3.6640
	11.0300	0.9736	0.2855	0.0139	0.9720	3.6676
	11.0400	0.9745	0.2842	0.0139	0.9729	3.6710
	11.0500	0.9754	0.2829	0.0138	0.9738	3.6742
	11.0600	0.9762	0.2694	0.0131	0.9746	3.6774
	11.0700	0.9771	0.2550	0.0124	0.9755	3.6808
	11.0800	0.9780	0.2280	0.0111	0.9764	3.6841
	11.0900	0.9788	0.2142	0.0104	0.9772	3.6872
	11.1000	0.9797	0.2187	0.0107	0.9781	3.6905
	11.1100	0.9806	0.2553	0.0124	0.9790	3.6939
	11.1200	0.9815	0.2822	0.0138	0.9798	3.6972
	11.1300	0.9823	0.2628	0.0128	0.9807	3.7006
	11.1400	0.9832	0.2475	0.0121	0.9816	3.7039
	11.1500	0.9841	0.2318	0.0113	0.9825	3.7073
	11.1600	0.9850	0.2083	0.0102	0.9834	3.7107
	11.1700	0.9859	0.2023	0.0099	0.9843	3.7139
	11.1800	0.9867	0.2088	0.0102	0.9851	3.7171
	11.1900	0.9877	0.2167	0.0106	0.9860	3.7206
	11.2000	0.9886	0.2149	0.0105	0.9870	3.7241
	11.2100	0.9895	0.2221	0.0108	0.9879	3.7274
	11.2200	0.9903	0.2598	0.0127	0.9887	3.7307
	11.2300	0.9912	0.2478	0.0121	0.9896	3.7339
	11.2400	0.9921	0.2513	0.0123	0.9905	3.7373
	11.2500	0.9930	0.2597	0.0127	0.9914	3.7409
	11.2600	0.9939	0.2616	0.0128	0.9923	3.7443
	11.2700	0.9948	0.2735	0.0133	0.9932	3.7475
	11.2800	0.9957	0.2677	0.0131	0.9941	3.7508
	11.2900	0.9965	0.2504	0.0122	0.9949	3.7539
	11.3000	0.9973	0.2481	0.0121	0.9957	3.7571
	11.3100	0.9983	0.2691	0.0131	0.9967	3.7607
	11.3200	0.9992	0.2599	0.0127	0.9976	3.7642
	11.3300	1.0001	0.2455	0.0120	0.9985	3.7677
	11.3400	1.0010	0.2356	0.0115	0.9994	3.7711
	11.3500	1.0019	0.2146	0.0105	1.0003	3.7743
	11.3600	1.0027	0.2085	0.0102	1.0011	3.7775
	11.3700	1.0036	0.2188	0.0107	1.0020	3.7808
	11.3800	1.0045	0.2300	0.0112	1.0029	3.7841
	11.3900	1.0054	0.2365	0.0115	1.0038	3.7874
	11.4000	1.0063	0.2551	0.0124	1.0047	3.7909
	11.4100	1.0072	0.2747	0.0134	1.0056	3.7942
	11.4200	1.0080	0.2977	0.0145	1.0064	3.7974
	11.4300	1.0089	0.2935	0.0143	1.0073	3.8008
	11.4400	1.0098	0.2757	0.0134	1.0082	3.8042
	11.4500	1.0107	0.2391	0.0117	1.0091	3.8076
	11.4600	1.0116	0.2026	0.0099	1.0099	3.8108
	11.4700	1.0125	0.1973	0.0096	1.0109	3.8142
	11.4800	1.0133	0.2043	0.0100	1.0117	3.8175
	11.4900	1.0142	0.2125	0.0104	1.0126	3.8207
	11.5000	1.0151	0.2185	0.0107	1.0134	3.8240
	11.5100	1.0159	0.2580	0.0126	1.0143	3.8271
	11.5200	1.0168	0.2858	0.0139	1.0152	3.8304
	11.5300	1.0177	0.3000	0.0146	1.0161	3.8338
	11.5400	1.0185	0.3154	0.0154	1.0169	3.8371
	11.5500	1.0194	0.3078	0.0150	1.0178	3.8405
	11.5600	1.0203	0.2771	0.0135	1.0187	3.8439
	11.5700	1.0212	0.2424	0.0118	1.0196	3.8471
	11.5800	1.0221	0.1854	0.0090	1.0205	3.8505
	11.5900	1.0231	0.1473	0.0072	1.0214	3.8542
	11.6000	1.0240	0.1570	0.0077	1.0224	3.8577
	11.6100	1.0248	0.1802	0.0088	1.0232	3.8609
	11.6200	1.0257	0.2251	0.0110	1.0241	3.8641
	11.6300	1.0266	0.2590	0.0126	1.0250	3.8675
	11.6400	1.0274	0.2804	0.0137	1.0258	3.8707
	11.6500	1.0283	0.2862	0.0140	1.0267	3.8740
	11.6600	1.0292	0.2819	0.0137	1.0275	3.8772
	11.6700	1.0300	0.2556	0.0125	1.0284	3.8806
	11.6800	1.0309	0.2255	0.0110	1.0293	3.8840
	11.6900	1.0318	0.1963	0.0096	1.0302	3.8872
	11.7000	1.0327	0.2152	0.0105	1.0311	3.8907
	11.7100	1.0337	0.1853	0.0090	1.0321	3.8943
	11.7200	1.0346	0.1800	0.0088	1.0330	3.8977
	11.7300	1.0354	0.1996	0.0097	1.0338	3.9009
	11.7400	1.0363	0.2203	0.0107	1.0347	3.9042
	11.7500	1.0372	0.2706	0.0132	1.0356	3.9074
	11.7600	1.0380	0.2971	0.0145	1.0364	3.9107
	11.7700	1.0389	0.2899	0.0141	1.0373	3.9141
	11.7800	1.0399	0.2651	0.0129	1.0383	3.9176
	11.7900	1.0407	0.2392	0.0117	1.0391	3.9208
	11.8000	1.0417	0.2471	0.0120	1.0401	3.9244
	11.8100	1.0425	0.2273	0.0111	1.0409	3.9277
	11.8200	1.0434	0.2231	0.0109	1.0418	3.9308
	11.8300	1.0442	0.2465	0.0120	1.0426	3.9341
	11.8400	1.0451	0.2736	0.0133	1.0435	3.9373
	11.8500	1.0460	0.2880	0.0140	1.0444	3.9407
	11.8600	1.0469	0.2585	0.0126	1.0453	3.9442
	11.8700	1.0478	0.2304	0.0112	1.0462	3.9476
	11.8800	1.0487	0.2453	0.0120	1.0471	3.9509
	11.8900	1.0496	0.2701	0.0132	1.0480	3.9542
	11.9000	1.0505	0.2411	0.0118	1.0488	3.9576
	11.9100	1.0513	0.2310	0.0113	1.0497	3.9608
	11.9200	1.0522	0.2360	0.0115	1.0506	3.9642
	11.9300	1.0531	0.2506	0.0122	1.0515	3.9674
	11.9400	1.0539	0.2468	0.0120	1.0523	3.9707
	11.9500	1.0548	0.2466	0.0120	1.0532	3.9741
	11.9600	1.0558	0.2409	0.0117	1.0541	3.9776
	11.9700	1.0566	0.2300	0.0112	1.0550	3.9808
	11.9800	1.0575	0.2131	0.0104	1.0559	3.9841
	11.9900	1.0584	0.1833	0.0089	1.0568	3.9876
	12.0000	1.0593	0.1738	0.0085	1.0577	3.9910
	12.0100	1.0602	0.1982	0.0097	1.0586	3.9942
	12.0200	1.0610	0.2285	0.0111	1.0594	3.9975
	12.0300	1.0619	0.2394	0.0117	1.0603	4.0008
	12.0400	1.0628	0.2311	0.0113	1.0612	4.0043
	12.0500	1.0637	0.2592	0.0126	1.0621	4.0077
	12.0600	1.0647	0.2975	0.0145	1.0631	4.0112
	12.0700	1.0656	0.2961	0.0144	1.0640	4.0146
	12.0800	1.0665	0.2693	0.0131	1.0648	4.0179
	12.0900	1.0673	0.2675	0.0130	1.0657	4.0212
	12.1000	1.0682	0.2927	0.0143	1.0666	4.0247
	12.1100	1.0692	0.2952	0.0144	1.0676	4.0283
	12.1200	1.0701	0.3128	0.0153	1.0685	4.0315
	12.1300	1.0709	0.3470	0.0169	1.0693	4.0347
	12.1400	1.0717	0.3623	0.0177	1.0701	4.0379
	12.1500	1.0726	0.3532	0.0172	1.0710	4.0411
	12.1600	1.0735	0.3173	0.0155	1.0719	4.0444
	12.1700	1.0744	0.2603	0.0127	1.0727	4.0477
	12.1800	1.0752	0.2278	0.0111	1.0736	4.0510
	12.1900	1.0761	0.2064	0.0101	1.0745	4.0544
	12.2000	1.0771	0.1826	0.0089	1.0754	4.0579
	12.2100	1.0779	0.2085	0.0102	1.0763	4.0612
	12.2200	1.0787	0.2404	0.0117	1.0771	4.0643
	12.2300	1.0796	0.2601	0.0127	1.0780	4.0676
	12.2400	1.0805	0.2769	0.0135	1.0789	4.0710
	12.2500	1.0814	0.2920	0.0142	1.0798	4.0743
	12.2600	1.0823	0.2971	0.0145	1.0807	4.0778
	12.2700	1.0832	0.2978	0.0145	1.0816	4.0813
	12.2800	1.0841	0.2843	0.0139	1.0825	4.0846
	12.2900	1.0850	0.2550	0.0124	1.0834	4.0878
	12.3000	1.0859	0.2313	0.0113	1.0843	4.0912
	12.3100	1.0868	0.2250	0.0110	1.0852	4.0946
	12.3200	1.0877	0.2326	0.0113	1.0861	4.0981
	12.3300	1.0885	0.2579	0.0126	1.0869	4.1013
	12.3400	1.0894	0.2619	0.0128	1.0878	4.1044
	12.3500	1.0903	0.2478	0.0121	1.0887	4.1078
	12.3600	1.0912	0.2270	0.0111	1.0896	4.1112
	12.3700	1.0920	0.2243	0.0109	1.0904	4.1143
	12.3800	1.0929	0.2310	0.0113	1.0913	4.1177
	12.3900	1.0938	0.2295	0.0112	1.0922	4.1212
	12.4000	1.0947	0.2246	0.0110	1.0931	4.1247
	12.4100	1.0957	0.2268	0.0111	1.0940	4.1281
	12.4200	1.0965	0.2443	0.0119	1.0949	4.1315
	12.4300	1.0974	0.2538	0.0124	1.0958	4.1346
	12.4400	1.0982	0.2411	0.0118	1.0966	4.1379
	12.4500	1.0991	0.2340	0.0114	1.0975	4.1411
	12.4600	1.1000	0.2474	0.0121	1.0984	4.1444
	12.4700	1.1009	0.2328	0.0113	1.0993	4.1479
	12.4800	1.1018	0.2293	0.0112	1.1002	4.1514
	12.4900	1.1027	0.2692	0.0131	1.1011	4.1546
	12.5000	1.1035	0.3070	0.0150	1.1019	4.1579
	12.5100	1.1045	0.3433	0.0167	1.1029	4.1615
	12.5200	1.1054	0.3182	0.0155	1.1038	4.1649
	12.5300	1.1063	0.3087	0.0151	1.1047	4.1683
	12.5400	1.1072	0.3201	0.0156	1.1056	4.1717
	12.5500	1.1081	0.3324	0.0162	1.1065	4.1749
	12.5600	1.1089	0.3235	0.0158	1.1073	4.1783
	12.5700	1.1099	0.3196	0.0156	1.1083	4.1818
	12.5800	1.1108	0.3252	0.0159	1.1092	4.1853
	12.5900	1.1117	0.3207	0.0156	1.1101	4.1888
	12.6000	1.1126	0.2781	0.0136	1.1110	4.1922
	12.6100	1.1136	0.2627	0.0128	1.1120	4.1957
	12.6200	1.1148	0.2833	0.0138	1.1132	4.2004
	12.6300	1.1164	0.2798	0.0136	1.1148	4.2065
	12.6400	1.1181	0.2624	0.0128	1.1164	4.2126
	12.6500	1.1194	0.2490	0.0121	1.1178	4.2176
	12.6600	1.1203	0.2800	0.0137	1.1187	4.2212
	12.6700	1.1211	0.3121	0.0152	1.1195	4.2240
	12.6800	1.1219	0.3251	0.0159	1.1202	4.2270
	12.6900	1.1227	0.3145	0.0153	1.1211	4.2301
	12.7000	1.1235	0.3107	0.0152	1.1219	4.2332
	12.7100	1.1243	0.2996	0.0146	1.1227	4.2364
	12.7200	1.1252	0.2971	0.0145	1.1236	4.2395
	12.7300	1.1260	0.3011	0.0147	1.1244	4.2427
	12.7400	1.1268	0.3027	0.0148	1.1252	4.2458
	12.7500	1.1276	0.2957	0.0144	1.1260	4.2486
	12.7600	1.1284	0.3089	0.0151	1.1268	4.2517
	12.7700	1.1293	0.2940	0.0143	1.1277	4.2549
	12.7800	1.1301	0.2733	0.0133	1.1285	4.2581
	12.7900	1.1309	0.2580	0.0126	1.1293	4.2613
	12.8000	1.1318	0.2453	0.0120	1.1302	4.2647
	12.8100	1.1327	0.2619	0.0128	1.1311	4.2678
	12.8200	1.1335	0.2589	0.0126	1.1319	4.2709
	12.8300	1.1343	0.2656	0.0129	1.1327	4.2739
	12.8400	1.1351	0.2840	0.0138	1.1335	4.2768
	12.8500	1.1359	0.2765	0.0135	1.1343	4.2800
	12.8600	1.1368	0.2562	0.0125	1.1352	4.2834
	12.8700	1.1377	0.2221	0.0108	1.1360	4.2866
	12.8800	1.1385	0.2071	0.0101	1.1369	4.2898
	12.8900	1.1394	0.2304	0.0112	1.1378	4.2931
	12.9000	1.1402	0.2687	0.0131	1.1386	4.2963
	12.9100	1.1411	0.2820	0.0137	1.1395	4.2996
	12.9200	1.1420	0.2728	0.0133	1.1404	4.3030
	12.9300	1.1428	0.2885	0.0141	1.1412	4.3062
	12.9400	1.1437	0.2869	0.0140	1.1421	4.3094
	12.9500	1.1446	0.2916	0.0142	1.1430	4.3128
	12.9600	1.1455	0.3000	0.0146	1.1439	4.3161
	12.9700	1.1463	0.2970	0.0145	1.1447	4.3192
	12.9800	1.1472	0.2919	0.0142	1.1456	4.3226
	12.9900	1.1480	0.2867	0.0140	1.1464	4.3258
	13.0000	1.1489	0.2801	0.0137	1.1473	4.3290
	13.0100	1.1498	0.2760	0.0135	1.1482	4.3325
	13.0200	1.1507	0.2753	0.0134	1.1491	4.3357
	13.0300	1.1516	0.2691	0.0131	1.1500	4.3391
	13.0400	1.1524	0.2635	0.0128	1.1508	4.3423
	13.0500	1.1532	0.2449	0.0119	1.1516	4.3454
	13.0600	1.1541	0.2500	0.0122	1.1525	4.3488
	13.0700	1.1551	0.2310	0.0113	1.1535	4.3523
	13.0800	1.1559	0.2154	0.0105	1.1543	4.3554
	13.0900	1.1568	0.2361	0.0115	1.1551	4.3587
	13.1000	1.1577	0.2433	0.0119	1.1561	4.3622
	13.1100	1.1586	0.2465	0.0120	1.1570	4.3655
	13.1200	1.1594	0.2565	0.0125	1.1578	4.3685
	13.1300	1.1602	0.2782	0.0136	1.1586	4.3715
	13.1400	1.1610	0.2757	0.0134	1.1594	4.3746
	13.1500	1.1619	0.2773	0.0135	1.1603	4.3780
	13.1600	1.1627	0.2736	0.0133	1.1611	4.3812
	13.1700	1.1636	0.2725	0.0133	1.1620	4.3845
	13.1800	1.1645	0.2731	0.0133	1.1629	4.3880
	13.1900	1.1655	0.2666	0.0130	1.1639	4.3916
	13.2000	1.1663	0.2755	0.0134	1.1647	4.3948
	13.2100	1.1672	0.2801	0.0137	1.1656	4.3980
	13.2200	1.1681	0.2907	0.0142	1.1665	4.4014
	13.2300	1.1690	0.3011	0.0147	1.1674	4.4048
	13.2400	1.1698	0.3123	0.0152	1.1682	4.4080
	13.2500	1.1707	0.3232	0.0158	1.1691	4.4112
	13.2600	1.1716	0.3225	0.0157	1.1700	4.4146
	13.2700	1.1725	0.3221	0.0157	1.1709	4.4179
	13.2800	1.1733	0.2941	0.0143	1.1717	4.4213
	13.2900	1.1742	0.2673	0.0130	1.1725	4.4243
	13.3000	1.1749	0.2861	0.0139	1.1733	4.4273
	13.3100	1.1758	0.2938	0.0143	1.1742	4.4307
	13.3200	1.1767	0.3010	0.0147	1.1751	4.4339
	13.3300	1.1776	0.2935	0.0143	1.1760	4.4373
	13.3400	1.1785	0.2749	0.0134	1.1769	4.4407
	13.3500	1.1794	0.2782	0.0136	1.1778	4.4440
	13.3600	1.1802	0.2746	0.0134	1.1786	4.4473
	13.3700	1.1812	0.2902	0.0142	1.1796	4.4508
	13.3800	1.1821	0.2756	0.0134	1.1805	4.4543
	13.3900	1.1830	0.2399	0.0117	1.1814	4.4575
	13.4000	1.1838	0.2159	0.0105	1.1822	4.4608
	13.4100	1.1847	0.2285	0.0111	1.1831	4.4640
	13.4200	1.1855	0.2400	0.0117	1.1839	4.4673
	13.4300	1.1864	0.2461	0.0120	1.1848	4.4707
	13.4400	1.1873	0.2160	0.0105	1.1857	4.4738
	13.4500	1.1881	0.2266	0.0110	1.1865	4.4769
	13.4600	1.1890	0.2731	0.0133	1.1874	4.4802
	13.4700	1.1899	0.3153	0.0154	1.1883	4.4836
	13.4800	1.1907	0.3310	0.0161	1.1891	4.4868
	13.4900	1.1916	0.3269	0.0159	1.1900	4.4901
	13.5000	1.1925	0.3265	0.0159	1.1909	4.4937
	13.5100	1.1935	0.3180	0.0155	1.1918	4.4971
	13.5200	1.1943	0.3153	0.0154	1.1927	4.5004
	13.5300	1.1952	0.2907	0.0142	1.1936	4.5036
	13.5400	1.1960	0.2923	0.0143	1.1944	4.5067
	13.5500	1.1969	0.2991	0.0146	1.1953	4.5102
	13.5600	1.1979	0.3138	0.0153	1.1963	4.5138
	13.5700	1.1987	0.3016	0.0147	1.1971	4.5169
	13.5800	1.1996	0.2882	0.0140	1.1980	4.5202
	13.5900	1.2005	0.2788	0.0136	1.1989	4.5236
	13.6000	1.2013	0.2888	0.0141	1.1997	4.5268
	13.6100	1.2022	0.2934	0.0143	1.2006	4.5302
	13.6200	1.2031	0.2948	0.0144	1.2015	4.5334
	13.6300	1.2039	0.2795	0.0136	1.2023	4.5366
	13.6400	1.2048	0.2934	0.0143	1.2032	4.5399
	13.6500	1.2057	0.2848	0.0139	1.2041	4.5433
	13.6600	1.2066	0.2397	0.0117	1.2050	4.5468
	13.6700	1.2075	0.2320	0.0113	1.2059	4.5502
	13.6800	1.2084	0.2455	0.0120	1.2068	4.5536
	13.6900	1.2092	0.2544	0.0124	1.2076	4.5566
	13.7000	1.2101	0.2499	0.0122	1.2085	4.5598
	13.7100	1.2109	0.2325	0.0113	1.2093	4.5631
	13.7200	1.2118	0.2355	0.0115	1.2102	4.5664
	13.7300	1.2127	0.2445	0.0119	1.2111	4.5699
	13.7400	1.2136	0.2625	0.0128	1.2120	4.5733
	13.7500	1.2145	0.2878	0.0140	1.2129	4.5765
	13.7600	1.2154	0.3108	0.0152	1.2138	4.5799
	13.7700	1.2163	0.3123	0.0152	1.2147	4.5832
	13.7800	1.2171	0.3082	0.0150	1.2155	4.5862
	13.7900	1.2179	0.2781	0.0136	1.2163	4.5895
	13.8000	1.2189	0.2421	0.0118	1.2173	4.5930
	13.8100	1.2198	0.2322	0.0113	1.2182	4.5965
	13.8200	1.2207	0.2444	0.0119	1.2191	4.5999
	13.8300	1.2216	0.2618	0.0128	1.2200	4.6033
	13.8400	1.2224	0.2831	0.0138	1.2208	4.6065
	13.8500	1.2232	0.2903	0.0142	1.2216	4.6095
	13.8600	1.2241	0.2823	0.0138	1.2225	4.6128
	13.8700	1.2250	0.2707	0.0132	1.2234	4.6161
	13.8800	1.2258	0.2640	0.0129	1.2242	4.6193
	13.8900	1.2267	0.2687	0.0131	1.2251	4.6228
	13.9000	1.2276	0.2695	0.0131	1.2260	4.6261
	13.9100	1.2286	0.2466	0.0120	1.2270	4.6296
	13.9200	1.2295	0.2478	0.0121	1.2279	4.6330
	13.9300	1.2303	0.2373	0.0116	1.2287	4.6361
	13.9400	1.2311	0.2375	0.0116	1.2295	4.6392
	13.9500	1.2320	0.2678	0.0131	1.2304	4.6425
	13.9600	1.2328	0.2872	0.0140	1.2312	4.6457
	13.9700	1.2337	0.2943	0.0144	1.2321	4.6490
	13.9800	1.2347	0.3231	0.0158	1.2331	4.6528
	13.9900	1.2356	0.3269	0.0159	1.2340	4.6563
	14.0000	1.2365	0.3141	0.0153	1.2349	4.6597
	14.0100	1.2374	0.2799	0.0136	1.2358	4.6630
	14.0200	1.2382	0.2745	0.0134	1.2366	4.6661
	14.0300	1.2391	0.2898	0.0141	1.2375	4.6692
	14.0400	1.2399	0.3099	0.0151	1.2383	4.6724
	14.0500	1.2408	0.2961	0.0144	1.2392	4.6757
	14.0600	1.2417	0.2590	0.0126	1.2401	4.6790
	14.0700	1.2426	0.2545	0.0124	1.2410	4.6826
	14.0800	1.2435	0.2685	0.0131	1.2419	4.6860
	14.0900	1.2443	0.3044	0.0148	1.2427	4.6890
	14.1000	1.2452	0.3294	0.0161	1.2436	4.6924
	14.1100	1.2461	0.3356	0.0164	1.2445	4.6959
	14.1200	1.2470	0.3324	0.0162	1.2454	4.6992
	14.1300	1.2479	0.3054	0.0149	1.2463	4.7025
	14.1400	1.2487	0.2770	0.0135	1.2471	4.7056
	14.1500	1.2496	0.2511	0.0122	1.2480	4.7089
	14.1600	1.2505	0.2666	0.0130	1.2489	4.7123
	14.1700	1.2514	0.2605	0.0127	1.2498	4.7157
	14.1800	1.2522	0.2548	0.0124	1.2506	4.7188
	14.1900	1.2531	0.2518	0.0123	1.2515	4.7223
	14.2000	1.2540	0.2579	0.0126	1.2524	4.7257
	14.2100	1.2549	0.2934	0.0143	1.2533	4.7289
	14.2200	1.2558	0.3261	0.0159	1.2542	4.7324
	14.2300	1.2567	0.3338	0.0163	1.2551	4.7357
	14.2400	1.2575	0.3190	0.0156	1.2559	4.7387
	14.2500	1.2584	0.2875	0.0140	1.2568	4.7421
	14.2600	1.2592	0.2659	0.0130	1.2576	4.7454
	14.2700	1.2601	0.2376	0.0116	1.2585	4.7487
	14.2800	1.2611	0.2261	0.0110	1.2595	4.7523
	14.2900	1.2619	0.2467	0.0120	1.2603	4.7556
	14.3000	1.2628	0.2963	0.0144	1.2612	4.7587
	14.3100	1.2637	0.3174	0.0155	1.2621	4.7622
	14.3200	1.2646	0.3034	0.0148	1.2630	4.7657
	14.3300	1.2655	0.2892	0.0141	1.2638	4.7688
	14.3400	1.2663	0.3063	0.0149	1.2647	4.7721
	14.3500	1.2672	0.3103	0.0151	1.2656	4.7756
	14.3600	1.2681	0.3034	0.0148	1.2664	4.7786
	14.3700	1.2689	0.2636	0.0129	1.2673	4.7818
	14.3800	1.2698	0.2673	0.0130	1.2682	4.7852
	14.3900	1.2707	0.2784	0.0136	1.2691	4.7886
	14.4000	1.2716	0.2929	0.0143	1.2700	4.7920
	14.4100	1.2725	0.2875	0.0140	1.2709	4.7953
	14.4200	1.2733	0.3236	0.0158	1.2717	4.7983
	14.4300	1.2742	0.3247	0.0158	1.2726	4.8017
	14.4400	1.2751	0.3186	0.0155	1.2735	4.8052
	14.4500	1.2760	0.3272	0.0160	1.2744	4.8086
	14.4600	1.2769	0.3174	0.0155	1.2753	4.8120
	14.4700	1.2779	0.3167	0.0154	1.2763	4.8157
	14.4800	1.2788	0.3002	0.0146	1.2772	4.8191
	14.4900	1.2796	0.3023	0.0147	1.2780	4.8223
	14.5000	1.2805	0.3099	0.0151	1.2789	4.8255
	14.5100	1.2813	0.2955	0.0144	1.2797	4.8285
	14.5200	1.2822	0.2881	0.0140	1.2806	4.8319
	14.5300	1.2831	0.2846	0.0139	1.2815	4.8354
	14.5400	1.2839	0.2778	0.0135	1.2823	4.8385
	14.5500	1.2848	0.2814	0.0137	1.2832	4.8419
	14.5600	1.2857	0.2998	0.0146	1.2841	4.8453
	14.5700	1.2866	0.3025	0.0148	1.2850	4.8485
	14.5800	1.2874	0.2852	0.0139	1.2858	4.8518
	14.5900	1.2884	0.2715	0.0132	1.2868	4.8552
	14.6000	1.2893	0.2877	0.0140	1.2877	4.8587
	14.6100	1.2902	0.3265	0.0159	1.2886	4.8620
	14.6200	1.2910	0.3482	0.0170	1.2894	4.8654
	14.6300	1.2919	0.3702	0.0181	1.2903	4.8685
	14.6400	1.2927	0.3896	0.0190	1.2911	4.8716
	14.6500	1.2937	0.3885	0.0189	1.2920	4.8752
	14.6600	1.2946	0.3851	0.0188	1.2930	4.8787
	14.6700	1.2955	0.3650	0.0178	1.2939	4.8821
	14.6800	1.2963	0.3256	0.0159	1.2947	4.8853
	14.6900	1.2971	0.3154	0.0154	1.2955	4.8883
	14.6978	1.2978	0.3103	0.0151	1.2962	4.8907
	14.6980	1.2978	0.3099	0.0151	1.2962	4.8908
	14.7080	1.2987	0.2877	0.0140	1.2971	4.8943
	14.7180	1.2995	0.2743	0.0134	1.2979	4.8974
	14.7280	1.3000	0.2651	0.0129	1.2984	4.8992
	14.7380	1.3000	0.2660	0.0130	1.2984	4.8993
	14.7480	1.2997	0.2879	0.0140	1.2981	4.8980
	14.7580	1.2989	0.3058	0.0149	1.2973	4.8951
	14.7680	1.2978	0.2772	0.0135	1.2962	4.8910
	14.7780	1.2967	0.2339	0.0114	1.2951	4.8866
	14.7880	1.2955	0.2404	0.0117	1.2939	4.8822
	14.7980	1.2944	0.2318	0.0113	1.2928	4.8781
	14.8080	1.2934	0.2470	0.0120	1.2918	4.8742
	14.8180	1.2924	0.2810	0.0137	1.2908	4.8704
	14.8280	1.2914	0.3047	0.0149	1.2898	4.8669
	14.8380	1.2905	0.3117	0.0152	1.2889	4.8635
	14.8480	1.2896	0.2926	0.0143	1.2880	4.8601
	14.8580	1.2888	0.2726	0.0133	1.2872	4.8568
	14.8680	1.2879	0.2621	0.0128	1.2863	4.8536
	14.8780	1.2870	0.2483	0.0121	1.2854	4.8503
	14.8880	1.2861	0.2441	0.0119	1.2845	4.8467
	14.8980	1.2852	0.2591	0.0126	1.2836	4.8433
	14.9080	1.2843	0.2919	0.0142	1.2827	4.8400
	14.9180	1.2835	0.3015	0.0147	1.2819	4.8367
	14.9280	1.2826	0.2834	0.0138	1.2810	4.8334
	14.9380	1.2817	0.2842	0.0139	1.2801	4.8300
	14.9480	1.2807	0.3092	0.0151	1.2791	4.8265
	14.9580	1.2798	0.3105	0.0151	1.2782	4.8231
	14.9680	1.2789	0.3245	0.0158	1.2773	4.8197
	14.9780	1.2780	0.3456	0.0169	1.2764	4.8163
	14.9880	1.2772	0.3459	0.0169	1.2756	4.8130
	14.9980	1.2763	0.3193	0.0156	1.2747	4.8097
	15.0080	1.2754	0.3122	0.0152	1.2738	4.8062
	15.0180	1.2745	0.2960	0.0144	1.2729	4.8029
	15.0280	1.2736	0.2961	0.0144	1.2720	4.7996
	15.0380	1.2727	0.2848	0.0139	1.2711	4.7963
	15.0480	1.2718	0.2735	0.0133	1.2702	4.7929
	15.0580	1.2710	0.2385	0.0116	1.2694	4.7896
	15.0680	1.2701	0.2114	0.0103	1.2685	4.7862
	15.0780	1.2691	0.2200	0.0107	1.2675	4.7826
	15.0880	1.2682	0.2401	0.0117	1.2666	4.7792
	15.0980	1.2673	0.2603	0.0127	1.2657	4.7758
	15.1080	1.2665	0.2507	0.0122	1.2649	4.7727
	15.1180	1.2656	0.2459	0.0120	1.2640	4.7694
	15.1280	1.2647	0.2372	0.0116	1.2631	4.7659
	15.1380	1.2638	0.2674	0.0130	1.2622	4.7626
	15.1480	1.2629	0.2936	0.0143	1.2613	4.7593
	15.1580	1.2620	0.3125	0.0152	1.2604	4.7558
	15.1680	1.2610	0.3194	0.0156	1.2594	4.7522
	15.1780	1.2602	0.3236	0.0158	1.2586	4.7489
	15.1880	1.2593	0.3419	0.0167	1.2577	4.7456
	15.1980	1.2584	0.3388	0.0165	1.2568	4.7423
	15.2080	1.2576	0.3212	0.0157	1.2560	4.7391
	15.2180	1.2567	0.3145	0.0153	1.2551	4.7357
	15.2280	1.2558	0.3198	0.0156	1.2542	4.7323
	15.2380	1.2549	0.3348	0.0163	1.2533	4.7289
	15.2480	1.2540	0.3385	0.0165	1.2523	4.7254
	15.2580	1.2531	0.3477	0.0170	1.2515	4.7220
	15.2680	1.2522	0.3362	0.0164	1.2506	4.7187
	15.2780	1.2513	0.3221	0.0157	1.2497	4.7153
	15.2880	1.2504	0.2778	0.0135	1.2488	4.7119
	15.2980	1.2495	0.2496	0.0122	1.2479	4.7087
	15.3080	1.2486	0.2884	0.0141	1.2470	4.7053
	15.3180	1.2477	0.3431	0.0167	1.2461	4.7019
	15.3280	1.2468	0.3663	0.0179	1.2452	4.6985
	15.3380	1.2459	0.3514	0.0171	1.2443	4.6952
	15.3480	1.2451	0.3204	0.0156	1.2434	4.6918
	15.3580	1.2441	0.2871	0.0140	1.2425	4.6884
	15.3680	1.2432	0.2375	0.0116	1.2416	4.6849
	15.3780	1.2424	0.2285	0.0111	1.2407	4.6817
	15.3880	1.2415	0.2488	0.0121	1.2399	4.6785
	15.3980	1.2406	0.2816	0.0137	1.2390	4.6749
	15.4080	1.2396	0.2957	0.0144	1.2380	4.6714
	15.4180	1.2387	0.2923	0.0143	1.2371	4.6680
	15.4280	1.2378	0.2830	0.0138	1.2362	4.6646
	15.4380	1.2370	0.2841	0.0138	1.2353	4.6613
	15.4480	1.2360	0.3049	0.0149	1.2344	4.6578
	15.4580	1.2352	0.2888	0.0141	1.2335	4.6545
	15.4680	1.2343	0.2748	0.0134	1.2327	4.6512
	15.4780	1.2334	0.2699	0.0132	1.2318	4.6479
	15.4880	1.2325	0.2554	0.0125	1.2309	4.6445
	15.4980	1.2316	0.2530	0.0123	1.2300	4.6412
	15.5080	1.2308	0.2530	0.0123	1.2292	4.6379
	15.5180	1.2299	0.2820	0.0137	1.2283	4.6346
	15.5280	1.2290	0.2729	0.0133	1.2274	4.6312
	15.5380	1.2281	0.2760	0.0135	1.2265	4.6280
	15.5480	1.2273	0.2744	0.0134	1.2257	4.6249
	15.5580	1.2264	0.2678	0.0131	1.2248	4.6216
	15.5680	1.2255	0.2509	0.0122	1.2239	4.6181
	15.5780	1.2246	0.2534	0.0124	1.2230	4.6146
	15.5880	1.2237	0.2512	0.0122	1.2221	4.6112
	15.5980	1.2228	0.2603	0.0127	1.2212	4.6077
	15.6080	1.2218	0.2666	0.0130	1.2202	4.6041
	15.6180	1.2209	0.2787	0.0136	1.2193	4.6008
	15.6280	1.2201	0.2793	0.0136	1.2185	4.5976
	15.6380	1.2192	0.2781	0.0136	1.2176	4.5942
	15.6480	1.2183	0.2969	0.0145	1.2167	4.5907
	15.6580	1.2174	0.2810	0.0137	1.2158	4.5874
	15.6680	1.2165	0.2474	0.0121	1.2149	4.5841
	15.6780	1.2156	0.2317	0.0113	1.2140	4.5809
	15.6880	1.2147	0.2512	0.0122	1.2131	4.5775
	15.6980	1.2138	0.2858	0.0139	1.2122	4.5739
	15.7080	1.2129	0.3010	0.0147	1.2113	4.5705
	15.7180	1.2120	0.2814	0.0137	1.2104	4.5672
	15.7280	1.2111	0.2611	0.0127	1.2095	4.5638
	15.7380	1.2103	0.2524	0.0123	1.2087	4.5606
	15.7480	1.2094	0.2677	0.0131	1.2078	4.5574
	15.7580	1.2085	0.2781	0.0136	1.2069	4.5540
	15.7680	1.2076	0.2657	0.0130	1.2060	4.5506
	15.7780	1.2068	0.2471	0.0120	1.2052	4.5473
	15.7880	1.2059	0.2352	0.0115	1.2043	4.5442
	15.7980	1.2050	0.2609	0.0127	1.2034	4.5408
	15.8080	1.2041	0.2833	0.0138	1.2025	4.5374
	15.8180	1.2032	0.2768	0.0135	1.2016	4.5340
	15.8280	1.2023	0.2407	0.0117	1.2007	4.5306
	15.8380	1.2014	0.2065	0.0101	1.1998	4.5273
	15.8480	1.2006	0.1885	0.0092	1.1990	4.5240
	15.8580	1.1997	0.2038	0.0099	1.1981	4.5206
	15.8680	1.1987	0.2058	0.0100	1.1971	4.5170
	15.8780	1.1978	0.2251	0.0110	1.1962	4.5135
	15.8880	1.1969	0.2176	0.0106	1.1953	4.5102
	15.8980	1.1960	0.2204	0.0107	1.1944	4.5069
	15.9080	1.1952	0.2336	0.0114	1.1936	4.5038
	15.9180	1.1943	0.2710	0.0132	1.1927	4.5004
	15.9280	1.1934	0.2765	0.0135	1.1918	4.4970
	15.9380	1.1925	0.2629	0.0128	1.1909	4.4937
	15.9480	1.1917	0.2455	0.0120	1.1901	4.4904
	15.9580	1.1908	0.2363	0.0115	1.1892	4.4871
	15.9680	1.1899	0.2400	0.0117	1.1883	4.4836
	15.9780	1.1890	0.2237	0.0109	1.1874	4.4803
	15.9880	1.1881	0.2239	0.0109	1.1865	4.4769
	15.9980	1.1872	0.2364	0.0115	1.1856	4.4734
	16.0080	1.1863	0.2418	0.0118	1.1847	4.4700
	16.0180	1.1854	0.2454	0.0120	1.1838	4.4667
	16.0280	1.1845	0.2718	0.0132	1.1829	4.4635
	16.0380	1.1836	0.2825	0.0138	1.1820	4.4601
	16.0480	1.1827	0.2574	0.0125	1.1811	4.4567
	16.0580	1.1818	0.2375	0.0116	1.1802	4.4532
	16.0680	1.1809	0.2508	0.0122	1.1793	4.4499
	16.0780	1.1800	0.2519	0.0123	1.1784	4.4465
	16.0880	1.1791	0.2410	0.0118	1.1775	4.4431
	16.0980	1.1783	0.2463	0.0120	1.1767	4.4399
	16.1080	1.1774	0.2366	0.0115	1.1758	4.4367
	16.1180	1.1766	0.2540	0.0124	1.1750	4.4335
	16.1280	1.1757	0.2890	0.0141	1.1741	4.4302
	16.1380	1.1748	0.2949	0.0144	1.1732	4.4268
	16.1480	1.1739	0.2871	0.0140	1.1723	4.4234
	16.1580	1.1730	0.2770	0.0135	1.1714	4.4200
	16.1680	1.1721	0.2536	0.0124	1.1705	4.4167
	16.1780	1.1713	0.2312	0.0113	1.1697	4.4134
	16.1880	1.1704	0.2064	0.0101	1.1688	4.4101
	16.1980	1.1695	0.1961	0.0096	1.1679	4.4067
	16.2080	1.1686	0.1898	0.0093	1.1670	4.4032
	16.2180	1.1676	0.1801	0.0088	1.1660	4.3997
	16.2280	1.1667	0.1937	0.0094	1.1651	4.3963
	16.2380	1.1658	0.2358	0.0115	1.1642	4.3929
	16.2480	1.1650	0.2544	0.0124	1.1634	4.3896
	16.2580	1.1641	0.2516	0.0123	1.1625	4.3865
	16.2680	1.1632	0.2498	0.0122	1.1616	4.3832
	16.2780	1.1623	0.2565	0.0125	1.1607	4.3797
	16.2880	1.1614	0.2412	0.0118	1.1598	4.3763
	16.2980	1.1605	0.2172	0.0106	1.1589	4.3729
	16.3080	1.1597	0.1941	0.0095	1.1581	4.3697
	16.3180	1.1588	0.1703	0.0083	1.1572	4.3665
	16.3280	1.1580	0.1590	0.0078	1.1563	4.3632
	16.3380	1.1570	0.1755	0.0086	1.1554	4.3597
	16.3480	1.1561	0.2023	0.0099	1.1545	4.3562
	16.3580	1.1552	0.2192	0.0107	1.1536	4.3527
	16.3680	1.1543	0.2396	0.0117	1.1527	4.3493
	16.3780	1.1534	0.2610	0.0127	1.1518	4.3461
	16.3880	1.1526	0.2496	0.0122	1.1509	4.3428
	16.3980	1.1516	0.2322	0.0113	1.1500	4.3393
	16.4080	1.1508	0.2374	0.0116	1.1492	4.3361
	16.4180	1.1499	0.2434	0.0119	1.1483	4.3327
	16.4280	1.1490	0.2321	0.0113	1.1474	4.3294
	16.4380	1.1481	0.2477	0.0121	1.1465	4.3262
	16.4480	1.1473	0.2388	0.0116	1.1457	4.3229
	16.4580	1.1464	0.2263	0.0110	1.1448	4.3195
	16.4680	1.1454	0.2406	0.0117	1.1438	4.3159
	16.4780	1.1445	0.2309	0.0113	1.1429	4.3126
	16.4880	1.1437	0.2215	0.0108	1.1421	4.3093
	16.4980	1.1428	0.1975	0.0096	1.1412	4.3062
	16.5080	1.1420	0.1956	0.0095	1.1404	4.3030
	16.5180	1.1411	0.1815	0.0088	1.1395	4.2996
	16.5280	1.1402	0.1876	0.0091	1.1386	4.2962
	16.5380	1.1393	0.2101	0.0102	1.1377	4.2928
	16.5480	1.1384	0.2329	0.0114	1.1368	4.2894
	16.5580	1.1375	0.2451	0.0120	1.1359	4.2860
	16.5680	1.1366	0.2374	0.0116	1.1350	4.2827
	16.5780	1.1358	0.2470	0.0120	1.1342	4.2796
	16.5880	1.1349	0.2301	0.0112	1.1333	4.2763
	16.5980	1.1340	0.2179	0.0106	1.1324	4.2729
	16.6080	1.1331	0.2316	0.0113	1.1315	4.2694
	16.6180	1.1322	0.2431	0.0119	1.1306	4.2661
	16.6280	1.1313	0.2316	0.0113	1.1297	4.2628
	16.6380	1.1304	0.2275	0.0111	1.1288	4.2592
	16.6480	1.1295	0.2080	0.0101	1.1279	4.2559
	16.6580	1.1286	0.1877	0.0092	1.1270	4.2526
	16.6680	1.1278	0.1968	0.0096	1.1262	4.2494
	16.6780	1.1269	0.2017	0.0098	1.1253	4.2461
	16.6880	1.1261	0.1926	0.0094	1.1244	4.2428
	16.6980	1.1252	0.1728	0.0084	1.1236	4.2395
	16.7080	1.1243	0.1797	0.0088	1.1227	4.2361
	16.7180	1.1234	0.1963	0.0096	1.1218	4.2326
	16.7280	1.1225	0.2004	0.0098	1.1208	4.2292
	16.7380	1.1216	0.2015	0.0098	1.1200	4.2260
	16.7480	1.1207	0.1954	0.0095	1.1191	4.2226
	16.7580	1.1198	0.1807	0.0088	1.1182	4.2191
	16.7680	1.1189	0.1807	0.0088	1.1173	4.2158
	16.7780	1.1180	0.2037	0.0099	1.1164	4.2126
	16.7880	1.1171	0.2455	0.0120	1.1155	4.2092
	16.7980	1.1162	0.2641	0.0129	1.1146	4.2057
	16.8080	1.1153	0.2896	0.0141	1.1137	4.2023
	16.8180	1.1144	0.2845	0.0139	1.1128	4.1989
	16.8280	1.1136	0.2831	0.0138	1.1120	4.1957
	16.8380	1.1127	0.2755	0.0134	1.1111	4.1925
	16.8480	1.1118	0.2559	0.0125	1.1102	4.1891
	16.8580	1.1109	0.2408	0.0117	1.1093	4.1858
	16.8680	1.1100	0.2643	0.0129	1.1084	4.1824
	16.8780	1.1091	0.2736	0.0133	1.1075	4.1790
	16.8880	1.1083	0.2753	0.0134	1.1066	4.1757
	16.8980	1.1074	0.2437	0.0119	1.1058	4.1724
	16.9080	1.1065	0.2165	0.0106	1.1049	4.1689
	16.9180	1.1056	0.1937	0.0094	1.1040	4.1656
	16.9280	1.1047	0.1898	0.0093	1.1031	4.1623
	16.9380	1.1038	0.2194	0.0107	1.1022	4.1590
	16.9480	1.1029	0.2291	0.0112	1.1013	4.1556
	16.9580	1.1020	0.2406	0.0117	1.1004	4.1521
	16.9680	1.1011	0.2500	0.0122	1.0995	4.1488
	16.9780	1.1002	0.2226	0.0109	1.0986	4.1453
	16.9880	1.0993	0.1974	0.0096	1.0977	4.1420
	16.9980	1.0985	0.1761	0.0086	1.0969	4.1389
	17.0080	1.0977	0.1534	0.0075	1.0961	4.1357
	17.0180	1.0968	0.1559	0.0076	1.0952	4.1324
	17.0280	1.0959	0.1968	0.0096	1.0943	4.1289
	17.0380	1.0949	0.2266	0.0110	1.0933	4.1254
	17.0480	1.0941	0.2047	0.0100	1.0925	4.1222
	17.0580	1.0933	0.1676	0.0082	1.0917	4.1191
	17.0680	1.0924	0.1697	0.0083	1.0908	4.1158
	17.0780	1.0915	0.1727	0.0084	1.0899	4.1123
	17.0880	1.0906	0.1712	0.0083	1.0890	4.1090
	17.0980	1.0897	0.1886	0.0092	1.0881	4.1057
	17.1080	1.0888	0.1789	0.0087	1.0872	4.1023
	17.1180	1.0879	0.1970	0.0096	1.0863	4.0989
	17.1280	1.0870	0.2356	0.0115	1.0854	4.0954
	17.1380	1.0861	0.2405	0.0117	1.0845	4.0921
	17.1480	1.0852	0.2339	0.0114	1.0836	4.0888
	17.1580	1.0843	0.2403	0.0117	1.0827	4.0853
	17.1680	1.0834	0.2454	0.0120	1.0818	4.0820
	17.1780	1.0826	0.2364	0.0115	1.0810	4.0787
	17.1880	1.0817	0.2086	0.0102	1.0801	4.0753
	17.1980	1.0807	0.2042	0.0100	1.0791	4.0719
	17.2080	1.0799	0.1971	0.0096	1.0783	4.0687
	17.2180	1.0790	0.2151	0.0105	1.0774	4.0654
	17.2280	1.0782	0.2277	0.0111	1.0766	4.0622
	17.2380	1.0773	0.2198	0.0107	1.0757	4.0588
	17.2480	1.0764	0.2179	0.0106	1.0748	4.0554
	17.2580	1.0755	0.2571	0.0125	1.0739	4.0521
	17.2680	1.0746	0.2720	0.0133	1.0730	4.0487
	17.2780	1.0737	0.2573	0.0125	1.0721	4.0454
	17.2880	1.0728	0.2369	0.0116	1.0712	4.0421
	17.2980	1.0720	0.2464	0.0120	1.0704	4.0387
	17.3080	1.0711	0.2307	0.0112	1.0695	4.0355
	17.3180	1.0702	0.2198	0.0107	1.0686	4.0322
	17.3280	1.0694	0.1948	0.0095	1.0678	4.0289
	17.3380	1.0685	0.2119	0.0103	1.0669	4.0255
	17.3480	1.0675	0.2373	0.0116	1.0659	4.0220
	17.3580	1.0666	0.2556	0.0125	1.0650	4.0186
	17.3680	1.0657	0.2393	0.0117	1.0641	4.0153
	17.3780	1.0649	0.2235	0.0109	1.0633	4.0121
	17.3880	1.0640	0.2299	0.0112	1.0624	4.0088
	17.3980	1.0631	0.2204	0.0107	1.0615	4.0054
	17.4080	1.0623	0.1788	0.0087	1.0606	4.0021
	17.4180	1.0614	0.1823	0.0089	1.0598	3.9988
	17.4280	1.0605	0.1995	0.0097	1.0589	3.9954
	17.4380	1.0596	0.1867	0.0091	1.0580	3.9920
	17.4480	1.0587	0.1776	0.0087	1.0571	3.9888
	17.4580	1.0579	0.2021	0.0099	1.0563	3.9857
	17.4680	1.0570	0.2214	0.0108	1.0554	3.9823
	17.4780	1.0561	0.2001	0.0098	1.0545	3.9788
	17.4880	1.0552	0.1901	0.0093	1.0536	3.9754
	17.4980	1.0543	0.1949	0.0095	1.0527	3.9722
	17.5080	1.0534	0.1973	0.0096	1.0518	3.9688
	17.5180	1.0525	0.2287	0.0111	1.0509	3.9653
	17.5280	1.0516	0.2139	0.0104	1.0500	3.9617
	17.5380	1.0507	0.1953	0.0095	1.0491	3.9585
	17.5480	1.0499	0.1770	0.0086	1.0483	3.9553
	17.5580	1.0490	0.1656	0.0081	1.0474	3.9519
	17.5680	1.0481	0.1750	0.0085	1.0465	3.9486
	17.5780	1.0472	0.2286	0.0111	1.0456	3.9454
	17.5880	1.0463	0.2697	0.0132	1.0447	3.9419
	17.5980	1.0454	0.2661	0.0130	1.0438	3.9384
	17.6080	1.0445	0.2605	0.0127	1.0429	3.9352
	17.6180	1.0437	0.2538	0.0124	1.0421	3.9320
	17.6280	1.0428	0.2369	0.0115	1.0412	3.9289
	17.6380	1.0419	0.2333	0.0114	1.0403	3.9254
	17.6480	1.0410	0.2273	0.0111	1.0394	3.9218
	17.6580	1.0401	0.2136	0.0104	1.0385	3.9185
	17.6680	1.0392	0.2097	0.0102	1.0376	3.9153
	17.6780	1.0384	0.1961	0.0096	1.0368	3.9120
	17.6880	1.0375	0.1936	0.0094	1.0358	3.9085
	17.6980	1.0366	0.2157	0.0105	1.0349	3.9051
	17.7080	1.0357	0.2370	0.0116	1.0341	3.9019
	17.7180	1.0348	0.2383	0.0116	1.0332	3.8986
	17.7280	1.0340	0.2338	0.0114	1.0324	3.8954
	17.7380	1.0331	0.2438	0.0119	1.0315	3.8921
	17.7480	1.0322	0.2038	0.0099	1.0306	3.8887
	17.7580	1.0313	0.1682	0.0082	1.0297	3.8854
	17.7680	1.0305	0.1901	0.0093	1.0289	3.8821
	17.7780	1.0296	0.2222	0.0108	1.0280	3.8788
	17.7880	1.0287	0.2305	0.0112	1.0271	3.8754
	17.7980	1.0278	0.2168	0.0106	1.0262	3.8721
	17.8080	1.0269	0.2138	0.0104	1.0253	3.8687
	17.8180	1.0260	0.1968	0.0096	1.0244	3.8653
	17.8280	1.0251	0.2127	0.0104	1.0235	3.8620
	17.8380	1.0242	0.2542	0.0124	1.0226	3.8586
	17.8480	1.0233	0.2641	0.0129	1.0217	3.8553
	17.8580	1.0225	0.2488	0.0121	1.0209	3.8520
	17.8680	1.0216	0.2475	0.0121	1.0199	3.8485
	17.8780	1.0207	0.2482	0.0121	1.0191	3.8451
	17.8880	1.0198	0.2074	0.0101	1.0182	3.8419
	17.8980	1.0189	0.1925	0.0094	1.0173	3.8385
	17.9080	1.0180	0.1943	0.0095	1.0164	3.8351
	17.9180	1.0171	0.2203	0.0107	1.0155	3.8317
	17.9280	1.0162	0.2578	0.0126	1.0146	3.8284
	17.9380	1.0154	0.2456	0.0120	1.0138	3.8252
	17.9480	1.0145	0.1921	0.0094	1.0129	3.8220
	17.9580	1.0136	0.1551	0.0076	1.0120	3.8185
	17.9680	1.0127	0.1305	0.0064	1.0111	3.8151
	17.9780	1.0118	0.1358	0.0066	1.0102	3.8116
	17.9880	1.0109	0.1319	0.0064	1.0093	3.8083
	17.9980	1.0100	0.1479	0.0072	1.0084	3.8050
	18.0080	1.0092	0.1486	0.0072	1.0076	3.8018
	18.0180	1.0083	0.1438	0.0070	1.0067	3.7986
	18.0280	1.0074	0.1473	0.0072	1.0058	3.7952
	18.0380	1.0065	0.1599	0.0078	1.0049	3.7917
	18.0480	1.0056	0.1377	0.0067	1.0040	3.7882
	18.0580	1.0047	0.1477	0.0072	1.0031	3.7850
	18.0680	1.0039	0.1845	0.0090	1.0023	3.7817
	18.0780	1.0030	0.2092	0.0102	1.0014	3.7784
	18.0880	1.0021	0.2314	0.0113	1.0005	3.7751
	18.0980	1.0012	0.2588	0.0126	0.9996	3.7718
	18.1080	1.0003	0.2516	0.0123	0.9987	3.7684
	18.1180	0.9994	0.2363	0.0115	0.9978	3.7651
	18.1280	0.9986	0.2104	0.0103	0.9970	3.7618
	18.1380	0.9977	0.2005	0.0098	0.9961	3.7584
	18.1480	0.9968	0.1883	0.0092	0.9952	3.7550
	18.1580	0.9959	0.1936	0.0094	0.9943	3.7516
	18.1680	0.9950	0.2063	0.0101	0.9934	3.7482
	18.1780	0.9941	0.2225	0.0108	0.9925	3.7450
	18.1880	0.9933	0.2291	0.0112	0.9917	3.7418
	18.1980	0.9924	0.2059	0.0100	0.9908	3.7386
	18.2080	0.9915	0.1904	0.0093	0.9899	3.7353
	18.2180	0.9906	0.2088	0.0102	0.9890	3.7318
	18.2280	0.9897	0.2158	0.0105	0.9881	3.7283
	18.2380	0.9888	0.1941	0.0095	0.9872	3.7248
	18.2480	0.9878	0.1796	0.0088	0.9862	3.7213
	18.2580	0.9870	0.1803	0.0088	0.9854	3.7180
	18.2680	0.9861	0.1927	0.0094	0.9845	3.7146
	18.2780	0.9852	0.1909	0.0093	0.9836	3.7114
	18.2880	0.9843	0.1922	0.0094	0.9827	3.7081
	18.2980	0.9835	0.2188	0.0107	0.9819	3.7050
	18.3080	0.9827	0.2308	0.0113	0.9811	3.7019
	18.3180	0.9818	0.2357	0.0115	0.9802	3.6986
	18.3280	0.9809	0.1968	0.0096	0.9793	3.6952
	18.3380	0.9800	0.1593	0.0078	0.9784	3.6919
	18.3480	0.9791	0.1600	0.0078	0.9775	3.6885
	18.3580	0.9782	0.1845	0.0090	0.9766	3.6850
	18.3680	0.9774	0.2002	0.0098	0.9758	3.6818
	18.3780	0.9765	0.1931	0.0094	0.9749	3.6785
	18.3880	0.9756	0.1819	0.0089	0.9740	3.6751
	18.3980	0.9747	0.1669	0.0081	0.9731	3.6717
	18.4080	0.9738	0.1715	0.0084	0.9722	3.6682
	18.4180	0.9729	0.1787	0.0087	0.9713	3.6648
	18.4280	0.9720	0.1755	0.0086	0.9704	3.6616
	18.4380	0.9712	0.1719	0.0084	0.9695	3.6583
	18.4480	0.9703	0.1661	0.0081	0.9687	3.6551
	18.4580	0.9694	0.1753	0.0085	0.9678	3.6518
	18.4680	0.9685	0.1743	0.0085	0.9669	3.6484
	18.4780	0.9676	0.1767	0.0086	0.9660	3.6449
	18.4880	0.9667	0.1617	0.0079	0.9651	3.6416
	18.4980	0.9659	0.1661	0.0081	0.9643	3.6384
	18.5080	0.9650	0.1793	0.0087	0.9634	3.6352
	18.5180	0.9641	0.1965	0.0096	0.9625	3.6318
	18.5280	0.9632	0.2072	0.0101	0.9616	3.6284
	18.5380	0.9624	0.1794	0.0087	0.9608	3.6252
	18.5480	0.9615	0.1672	0.0082	0.9599	3.6219
	18.5580	0.9606	0.1910	0.0093	0.9590	3.6184
	18.5680	0.9597	0.2063	0.0101	0.9581	3.6151
	18.5780	0.9588	0.2247	0.0110	0.9572	3.6118
	18.5880	0.9579	0.2364	0.0115	0.9563	3.6083
	18.5980	0.9570	0.2254	0.0110	0.9553	3.6048
	18.6080	0.9561	0.2181	0.0106	0.9545	3.6015
	18.6180	0.9552	0.2171	0.0106	0.9536	3.5981
	18.6280	0.9543	0.2225	0.0108	0.9527	3.5949
	18.6380	0.9535	0.2015	0.0098	0.9519	3.5917
	18.6480	0.9526	0.2073	0.0101	0.9510	3.5884
	18.6580	0.9517	0.2177	0.0106	0.9501	3.5850
	18.6680	0.9508	0.2015	0.0098	0.9492	3.5815
	18.6780	0.9499	0.1990	0.0097	0.9483	3.5781
	18.6880	0.9489	0.2234	0.0109	0.9473	3.5746
	18.6980	0.9481	0.2478	0.0121	0.9465	3.5713
	18.7080	0.9472	0.2499	0.0122	0.9456	3.5681
	18.7180	0.9464	0.2460	0.0120	0.9448	3.5649
	18.7280	0.9455	0.2410	0.0118	0.9439	3.5617
	18.7380	0.9447	0.2616	0.0128	0.9431	3.5585
	18.7480	0.9438	0.2594	0.0126	0.9422	3.5551
	18.7580	0.9429	0.2164	0.0106	0.9413	3.5516
	18.7680	0.9420	0.1635	0.0080	0.9404	3.5483
	18.7780	0.9411	0.1631	0.0079	0.9395	3.5451
	18.7880	0.9403	0.1692	0.0083	0.9387	3.5418
	18.7980	0.9393	0.1677	0.0082	0.9377	3.5383
	18.8080	0.9384	0.1567	0.0076	0.9368	3.5349
	18.8180	0.9376	0.1678	0.0082	0.9360	3.5316
	18.8280	0.9367	0.1822	0.0089	0.9351	3.5283
	18.8380	0.9358	0.1802	0.0088	0.9342	3.5248
	18.8480	0.9349	0.1593	0.0078	0.9333	3.5214
	18.8580	0.9340	0.1793	0.0087	0.9324	3.5181
	18.8680	0.9331	0.1825	0.0089	0.9315	3.5149
	18.8780	0.9323	0.1862	0.0091	0.9306	3.5116
	18.8880	0.9314	0.1827	0.0089	0.9298	3.5082
	18.8980	0.9305	0.1595	0.0078	0.9289	3.5050
	18.9080	0.9296	0.1462	0.0071	0.9280	3.5016
	18.9180	0.9287	0.1529	0.0075	0.9271	3.4982
	18.9280	0.9278	0.1601	0.0078	0.9262	3.4948
	18.9380	0.9270	0.1550	0.0076	0.9254	3.4916
	18.9480	0.9261	0.1684	0.0082	0.9245	3.4885
	18.9580	0.9253	0.1950	0.0095	0.9236	3.4852
	18.9680	0.9243	0.2112	0.0103	0.9227	3.4817
	18.9780	0.9235	0.2207	0.0108	0.9219	3.4784
	18.9880	0.9226	0.1926	0.0094	0.9210	3.4752
	18.9980	0.9217	0.1822	0.0089	0.9201	3.4718
	19.0080	0.9208	0.1800	0.0088	0.9192	3.4684
	19.0180	0.9199	0.1850	0.0090	0.9183	3.4649
	19.0280	0.9190	0.2020	0.0099	0.9174	3.4615
	19.0380	0.9181	0.1791	0.0087	0.9165	3.4583
	19.0480	0.9173	0.1433	0.0070	0.9157	3.4550
	19.0580	0.9164	0.1391	0.0068	0.9148	3.4518
	19.0680	0.9155	0.1652	0.0081	0.9139	3.4485
	19.0780	0.9146	0.1801	0.0088	0.9130	3.4450
	19.0880	0.9137	0.1811	0.0088	0.9121	3.4416
	19.0980	0.9128	0.2024	0.0099	0.9112	3.4383
	19.1080	0.9119	0.1770	0.0086	0.9103	3.4349
	19.1180	0.9110	0.1566	0.0076	0.9094	3.4316
	19.1280	0.9102	0.1383	0.0067	0.9086	3.4284
	19.1380	0.9094	0.1436	0.0070	0.9078	3.4253
	19.1480	0.9085	0.1629	0.0079	0.9069	3.4219
	19.1580	0.9076	0.1636	0.0080	0.9060	3.4185
	19.1680	0.9067	0.1736	0.0085	0.9051	3.4151
	19.1780	0.9058	0.1940	0.0095	0.9042	3.4117
	19.1880	0.9049	0.1930	0.0094	0.9033	3.4083
	19.1980	0.9040	0.2092	0.0102	0.9024	3.4049
	19.2080	0.9031	0.2137	0.0104	0.9015	3.4016
	19.2180	0.9022	0.2067	0.0101	0.9006	3.3983
	19.2280	0.9013	0.2370	0.0116	0.8997	3.3950
	19.2380	0.9004	0.2021	0.0099	0.8988	3.3915
	19.2480	0.8996	0.1666	0.0081	0.8980	3.3882
	19.2580	0.8987	0.1427	0.0070	0.8971	3.3850
	19.2680	0.8979	0.1379	0.0067	0.8963	3.3819
	19.2780	0.8970	0.1111	0.0054	0.8954	3.3786
	19.2880	0.8961	0.1151	0.0056	0.8945	3.3751
	19.2980	0.8952	0.1452	0.0071	0.8936	3.3718
	19.3080	0.8943	0.1720	0.0084	0.8927	3.3684
	19.3180	0.8934	0.1693	0.0083	0.8918	3.3648
	19.3280	0.8924	0.1516	0.0074	0.8908	3.3613
	19.3380	0.8916	0.1663	0.0081	0.8900	3.3580
	19.3480	0.8907	0.1844	0.0090	0.8891	3.3549
	19.3580	0.8899	0.1888	0.0092	0.8883	3.3516
	19.3680	0.8890	0.1916	0.0093	0.8874	3.3484
	19.3780	0.8881	0.1945	0.0095	0.8865	3.3452
	19.3880	0.8873	0.2102	0.0102	0.8857	3.3420
	19.3980	0.8864	0.1961	0.0096	0.8848	3.3386
	19.4080	0.8855	0.1758	0.0086	0.8839	3.3351
	19.4180	0.8846	0.1559	0.0076	0.8830	3.3316
	19.4280	0.8837	0.1414	0.0069	0.8820	3.3282
	19.4380	0.8828	0.1504	0.0073	0.8812	3.3249
	19.4480	0.8819	0.1907	0.0093	0.8803	3.3216
	19.4580	0.8810	0.2341	0.0114	0.8794	3.3182
	19.4680	0.8801	0.2421	0.0118	0.8785	3.3149
	19.4780	0.8792	0.2405	0.0117	0.8776	3.3115
	19.4880	0.8784	0.2182	0.0106	0.8767	3.3082
	19.4980	0.8775	0.2137	0.0104	0.8759	3.3050
	19.5080	0.8767	0.1762	0.0086	0.8751	3.3018
	19.5180	0.8758	0.1555	0.0076	0.8742	3.2985
	19.5280	0.8749	0.1642	0.0080	0.8733	3.2950
	19.5380	0.8739	0.1614	0.0079	0.8723	3.2915
	19.5480	0.8730	0.1744	0.0085	0.8714	3.2880
	19.5580	0.8721	0.1765	0.0086	0.8705	3.2847
	19.5680	0.8712	0.1644	0.0080	0.8696	3.2813
	19.5780	0.8704	0.1581	0.0077	0.8688	3.2780
	19.5880	0.8695	0.1616	0.0079	0.8679	3.2747
	19.5980	0.8686	0.1581	0.0077	0.8670	3.2713
	19.6080	0.8677	0.1594	0.0078	0.8661	3.2682
	19.6180	0.8669	0.1876	0.0091	0.8653	3.2650
	19.6280	0.8660	0.1875	0.0091	0.8644	3.2617
	19.6380	0.8651	0.1533	0.0075	0.8635	3.2583
	19.6480	0.8643	0.1444	0.0070	0.8627	3.2551
	19.6580	0.8634	0.1629	0.0079	0.8618	3.2516
	19.6680	0.8625	0.1522	0.0074	0.8609	3.2482
	19.6780	0.8615	0.1144	0.0056	0.8599	3.2447
	19.6880	0.8606	0.0991	0.0048	0.8590	3.2412
	19.6980	0.8597	0.0889	0.0043	0.8581	3.2380
	19.7080	0.8589	0.0840	0.0041	0.8573	3.2348
	19.7180	0.8581	0.0989	0.0048	0.8565	3.2317
	19.7280	0.8572	0.1268	0.0062	0.8556	3.2283
	19.7380	0.8563	0.1561	0.0076	0.8547	3.2251
	19.7480	0.8554	0.1623	0.0079	0.8538	3.2217
	19.7580	0.8545	0.1846	0.0090	0.8529	3.2183
	19.7680	0.8537	0.2114	0.0103	0.8521	3.2150
	19.7780	0.8528	0.2074	0.0101	0.8512	3.2117
	19.7880	0.8519	0.2007	0.0098	0.8503	3.2085
	19.7980	0.8511	0.1910	0.0093	0.8495	3.2052
	19.8080	0.8502	0.1766	0.0086	0.8486	3.2018
	19.8180	0.8492	0.1609	0.0078	0.8476	3.1984
	19.8280	0.8483	0.1595	0.0078	0.8467	3.1950
	19.8380	0.8474	0.1857	0.0091	0.8458	3.1915
	19.8480	0.8465	0.1991	0.0097	0.8449	3.1881
	19.8580	0.8456	0.1979	0.0096	0.8440	3.1848
	19.8680	0.8448	0.1884	0.0092	0.8432	3.1816
	19.8780	0.8439	0.1763	0.0086	0.8423	3.1782
	19.8880	0.8430	0.1708	0.0083	0.8414	3.1749
	19.8980	0.8421	0.1578	0.0077	0.8405	3.1715
	19.9080	0.8413	0.1413	0.0069	0.8397	3.1683
	19.9180	0.8404	0.1254	0.0061	0.8388	3.1650
	19.9280	0.8395	0.0959	0.0047	0.8379	3.1617
	19.9380	0.8387	0.0811	0.0040	0.8371	3.1585
	19.9480	0.8378	0.0785	0.0038	0.8362	3.1552
	19.9580	0.8369	0.0708	0.0035	0.8353	3.1516
[truncated: 49,293 more rows]
