# Supplementary material for: The influence of sample geometry and size on porcine aortic material properties from uniaxial tensile tests using custom-designed tissue cutters, clamps and molds
Source: PLoS One. 2021 Feb 8;16(2):e0244390. doi: 10.1371/journal.pone.0244390 (PMC7869995; doi:10.1371/journal.pone.0244390)
Supplement: S1 Dataset — (ZIP) [file pone.0244390.s001.zip › Date/RC8-3.csv]

1	ʱ��	λ��	��	����Ӧ��	����λ��	����Ӧ�� (λ��)
	(s)	(mm)	(N)	(MPa)	(mm)	(%)
	0.0000	0.0018	0.0207	0.0008	0.0001	0.0002
	0.0100	0.0018	0.0146	0.0006	0.0001	0.0002
	0.0200	0.0018	0.0159	0.0006	0.0000	0.0001
	0.0300	0.0018	0.0249	0.0010	0.0000	0.0000
	0.0400	0.0019	0.0449	0.0017	0.0002	0.0007
	0.0500	0.0024	0.0735	0.0028	0.0007	0.0023
	0.0600	0.0031	0.0808	0.0031	0.0014	0.0046
	0.0700	0.0041	0.0621	0.0024	0.0023	0.0078
	0.0800	0.0052	0.0645	0.0025	0.0035	0.0115
	0.0900	0.0063	0.0455	0.0017	0.0046	0.0153
	0.1000	0.0074	0.0238	0.0009	0.0057	0.0189
	0.1100	0.0085	0.0198	0.0008	0.0067	0.0224
	0.1200	0.0095	0.0355	0.0014	0.0078	0.0260
	0.1300	0.0106	0.0359	0.0014	0.0088	0.0294
	0.1400	0.0116	0.0257	0.0010	0.0098	0.0328
	0.1500	0.0126	0.0099	0.0004	0.0109	0.0362
	0.1600	0.0136	0.0219	0.0008	0.0118	0.0395
	0.1700	0.0146	0.0430	0.0016	0.0128	0.0427
	0.1800	0.0156	0.0509	0.0019	0.0139	0.0462
	0.1900	0.0167	0.0556	0.0021	0.0149	0.0497
	0.2000	0.0176	0.0263	0.0010	0.0159	0.0530
	0.2100	0.0186	0.0080	0.0003	0.0169	0.0562
	0.2200	0.0196	0.0008	0.0000	0.0179	0.0595
	0.2300	0.0205	-0.0212	-0.0008	0.0188	0.0627
	0.2400	0.0215	-0.0179	-0.0007	0.0198	0.0660
	0.2500	0.0226	0.0033	0.0001	0.0209	0.0695
	0.2600	0.0236	0.0242	0.0009	0.0219	0.0730
	0.2700	0.0246	0.0432	0.0017	0.0229	0.0763
	0.2800	0.0257	0.0411	0.0016	0.0239	0.0797
	0.2900	0.0267	0.0298	0.0011	0.0250	0.0833
	0.3000	0.0277	0.0221	0.0008	0.0260	0.0866
	0.3100	0.0287	0.0087	0.0003	0.0270	0.0899
	0.3200	0.0297	0.0033	0.0001	0.0280	0.0932
	0.3300	0.0307	0.0124	0.0005	0.0290	0.0965
	0.3400	0.0317	0.0196	0.0008	0.0300	0.0999
	0.3500	0.0327	0.0557	0.0021	0.0310	0.1032
	0.3600	0.0337	0.0592	0.0023	0.0319	0.1065
	0.3700	0.0348	0.0390	0.0015	0.0330	0.1100
	0.3800	0.0358	0.0313	0.0012	0.0341	0.1135
	0.3900	0.0369	0.0302	0.0012	0.0351	0.1170
	0.4000	0.0379	0.0249	0.0010	0.0361	0.1204
	0.4100	0.0389	0.0097	0.0004	0.0372	0.1239
	0.4200	0.0400	0.0153	0.0006	0.0382	0.1274
	0.4300	0.0410	0.0284	0.0011	0.0392	0.1307
	0.4400	0.0419	0.0147	0.0006	0.0402	0.1339
	0.4500	0.0429	-0.0136	-0.0005	0.0412	0.1372
	0.4600	0.0439	-0.0102	-0.0004	0.0422	0.1406
	0.4700	0.0449	-0.0017	-0.0001	0.0432	0.1438
	0.4800	0.0459	0.0211	0.0008	0.0442	0.1473
	0.4900	0.0470	0.0492	0.0019	0.0452	0.1508
	0.5000	0.0480	0.0777	0.0030	0.0463	0.1542
	0.5100	0.0490	0.0887	0.0034	0.0473	0.1575
	0.5200	0.0501	0.0827	0.0032	0.0483	0.1610
	0.5300	0.0511	0.0645	0.0025	0.0493	0.1644
	0.5400	0.0520	0.0329	0.0013	0.0503	0.1676
	0.5500	0.0530	-0.0008	0.0000	0.0513	0.1709
	0.5600	0.0541	-0.0370	-0.0014	0.0523	0.1744
	0.5700	0.0550	-0.0632	-0.0024	0.0533	0.1776
	0.5800	0.0560	-0.0655	-0.0025	0.0542	0.1808
	0.5900	0.0571	-0.0689	-0.0026	0.0553	0.1843
	0.6000	0.0581	-0.0227	-0.0009	0.0564	0.1878
	0.6100	0.0591	0.0359	0.0014	0.0573	0.1911
	0.6200	0.0601	0.0398	0.0015	0.0584	0.1945
	0.6300	0.0611	0.0321	0.0012	0.0594	0.1979
	0.6400	0.0622	0.0258	0.0010	0.0604	0.2014
	0.6500	0.0632	0.0332	0.0013	0.0614	0.2047
	0.6600	0.0642	0.0310	0.0012	0.0625	0.2082
	0.6700	0.0652	0.0135	0.0005	0.0635	0.2116
	0.6800	0.0661	0.0148	0.0006	0.0644	0.2146
	0.6900	0.0671	0.0250	0.0010	0.0654	0.2180
	0.7000	0.0681	0.0207	0.0008	0.0664	0.2213
	0.7100	0.0691	0.0270	0.0010	0.0674	0.2246
	0.7200	0.0701	0.0306	0.0012	0.0684	0.2279
	0.7300	0.0712	0.0451	0.0017	0.0694	0.2315
	0.7400	0.0722	0.0430	0.0016	0.0704	0.2348
	0.7500	0.0731	0.0444	0.0017	0.0714	0.2379
	0.7600	0.0741	0.0343	0.0013	0.0724	0.2412
	0.7700	0.0751	-0.0165	-0.0006	0.0734	0.2445
	0.7800	0.0761	-0.0436	-0.0017	0.0744	0.2479
	0.7900	0.0772	-0.0308	-0.0012	0.0754	0.2513
	0.8000	0.0782	-0.0023	-0.0001	0.0765	0.2549
	0.8100	0.0792	0.0413	0.0016	0.0775	0.2583
	0.8200	0.0802	0.0629	0.0024	0.0785	0.2616
	0.8300	0.0812	0.0587	0.0022	0.0795	0.2649
	0.8400	0.0822	0.0438	0.0017	0.0805	0.2683
	0.8500	0.0832	0.0572	0.0022	0.0815	0.2715
	0.8600	0.0842	0.0693	0.0027	0.0825	0.2749
	0.8700	0.0853	0.0597	0.0023	0.0836	0.2785
	0.8800	0.0863	0.0564	0.0022	0.0846	0.2819
	0.8900	0.0873	0.0486	0.0019	0.0856	0.2852
	0.9000	0.0883	0.0465	0.0018	0.0866	0.2885
	0.9100	0.0893	0.0228	0.0009	0.0875	0.2918
	0.9200	0.0903	0.0110	0.0004	0.0885	0.2951
	0.9300	0.0913	0.0054	0.0002	0.0895	0.2984
	0.9400	0.0922	0.0103	0.0004	0.0905	0.3016
	0.9500	0.0932	0.0021	0.0001	0.0914	0.3048
	0.9600	0.0942	0.0014	0.0001	0.0925	0.3083
	0.9700	0.0952	-0.0155	-0.0006	0.0935	0.3116
	0.9800	0.0962	-0.0194	-0.0007	0.0944	0.3148
	0.9900	0.0972	-0.0022	-0.0001	0.0955	0.3182
	1.0000	0.0983	0.0203	0.0008	0.0966	0.3219
	1.0100	0.0993	0.0152	0.0006	0.0976	0.3253
	1.0200	0.1003	0.0137	0.0005	0.0986	0.3286
	1.0300	0.1014	0.0033	0.0001	0.0996	0.3321
	1.0400	0.1024	-0.0027	-0.0001	0.1006	0.3355
	1.0500	0.1033	-0.0127	-0.0005	0.1016	0.3386
	1.0600	0.1043	0.0094	0.0004	0.1025	0.3418
	1.0700	0.1053	0.0457	0.0018	0.1035	0.3451
	1.0800	0.1063	0.0706	0.0027	0.1045	0.3484
	1.0900	0.1073	0.0845	0.0032	0.1055	0.3517
	1.1000	0.1083	0.0868	0.0033	0.1066	0.3552
	1.1100	0.1093	0.0809	0.0031	0.1075	0.3585
	1.1200	0.1103	0.0683	0.0026	0.1086	0.3618
	1.1300	0.1114	0.0175	0.0007	0.1096	0.3654
	1.1400	0.1124	-0.0264	-0.0010	0.1106	0.3687
	1.1500	0.1134	-0.0385	-0.0015	0.1116	0.3720
	1.1600	0.1143	-0.0137	-0.0005	0.1126	0.3752
	1.1700	0.1153	-0.0020	-0.0001	0.1136	0.3785
	1.1800	0.1163	-0.0070	-0.0003	0.1145	0.3817
	1.1900	0.1173	-0.0041	-0.0002	0.1155	0.3850
	1.2000	0.1184	0.0256	0.0010	0.1166	0.3887
	1.2100	0.1194	0.0612	0.0023	0.1176	0.3921
	1.2200	0.1204	0.0560	0.0021	0.1187	0.3956
	1.2300	0.1214	0.0366	0.0014	0.1197	0.3989
	1.2400	0.1224	0.0034	0.0001	0.1206	0.4021
	1.2500	0.1233	-0.0047	-0.0002	0.1216	0.4053
	1.2600	0.1244	0.0209	0.0008	0.1226	0.4087
	1.2700	0.1254	0.0304	0.0012	0.1237	0.4122
	1.2800	0.1264	0.0429	0.0016	0.1246	0.4153
	1.2900	0.1273	0.0561	0.0021	0.1256	0.4186
	1.3000	0.1284	0.0494	0.0019	0.1267	0.4222
	1.3100	0.1295	0.0415	0.0016	0.1278	0.4259
	1.3200	0.1305	0.0288	0.0011	0.1288	0.4292
	1.3300	0.1315	0.0230	0.0009	0.1298	0.4325
	1.3400	0.1325	0.0341	0.0013	0.1307	0.4357
	1.3500	0.1334	0.0215	0.0008	0.1316	0.4388
	1.3600	0.1344	0.0227	0.0009	0.1326	0.4420
	1.3700	0.1354	0.0297	0.0011	0.1336	0.4453
	1.3800	0.1363	0.0461	0.0018	0.1346	0.4485
	1.3900	0.1373	0.0387	0.0015	0.1355	0.4518
	1.4000	0.1384	0.0472	0.0018	0.1366	0.4553
	1.4100	0.1394	0.0327	0.0013	0.1376	0.4588
	1.4200	0.1404	0.0467	0.0018	0.1386	0.4621
	1.4300	0.1414	0.0661	0.0025	0.1396	0.4654
	1.4400	0.1423	0.0724	0.0028	0.1406	0.4686
	1.4500	0.1433	0.0393	0.0015	0.1416	0.4719
	1.4600	0.1443	0.0067	0.0003	0.1426	0.4753
	1.4700	0.1454	0.0106	0.0004	0.1436	0.4787
	1.4800	0.1464	0.0243	0.0009	0.1446	0.4820
	1.4900	0.1473	0.0511	0.0020	0.1456	0.4853
	1.5000	0.1484	0.0772	0.0030	0.1467	0.4889
	1.5100	0.1495	0.0724	0.0028	0.1477	0.4924
	1.5200	0.1505	0.0504	0.0019	0.1487	0.4957
	1.5300	0.1515	0.0301	0.0012	0.1497	0.4991
	1.5400	0.1525	-0.0029	-0.0001	0.1507	0.5024
	1.5500	0.1534	-0.0034	-0.0001	0.1517	0.5056
	1.5600	0.1545	-0.0158	-0.0006	0.1527	0.5090
	1.5700	0.1555	-0.0263	-0.0010	0.1538	0.5126
	1.5800	0.1565	-0.0405	-0.0016	0.1548	0.5159
	1.5900	0.1575	-0.0169	-0.0006	0.1557	0.5191
	1.6000	0.1585	0.0189	0.0007	0.1568	0.5225
	1.6100	0.1595	0.0479	0.0018	0.1578	0.5259
	1.6200	0.1605	0.0403	0.0015	0.1588	0.5293
	1.6300	0.1616	0.0077	0.0003	0.1598	0.5327
	1.6400	0.1626	0.0292	0.0011	0.1608	0.5361
	1.6500	0.1636	0.0465	0.0018	0.1618	0.5394
	1.6600	0.1646	0.0527	0.0020	0.1628	0.5427
	1.6700	0.1656	0.0455	0.0017	0.1639	0.5462
	1.6800	0.1666	0.0444	0.0017	0.1648	0.5494
	1.6900	0.1675	0.0616	0.0024	0.1658	0.5525
	1.7000	0.1685	0.0645	0.0025	0.1668	0.5559
	1.7100	0.1696	0.0517	0.0020	0.1678	0.5594
	1.7200	0.1706	0.0191	0.0007	0.1688	0.5627
	1.7300	0.1716	-0.0143	-0.0005	0.1698	0.5661
	1.7400	0.1726	-0.0367	-0.0014	0.1709	0.5696
	1.7500	0.1736	-0.0286	-0.0011	0.1719	0.5729
	1.7600	0.1746	0.0160	0.0006	0.1728	0.5761
	1.7700	0.1756	0.0605	0.0023	0.1739	0.5796
	1.7800	0.1766	0.0750	0.0029	0.1749	0.5830
	1.7900	0.1776	0.0703	0.0027	0.1758	0.5861
	1.8000	0.1786	0.0428	0.0016	0.1769	0.5896
	1.8100	0.1797	0.0546	0.0021	0.1779	0.5931
	1.8200	0.1807	0.0839	0.0032	0.1789	0.5963
	1.8300	0.1816	0.0965	0.0037	0.1799	0.5996
	1.8400	0.1826	0.0714	0.0027	0.1809	0.6029
	1.8500	0.1836	0.0939	0.0036	0.1819	0.6063
	1.8600	0.1846	0.0824	0.0032	0.1829	0.6096
	1.8700	0.1856	0.0677	0.0026	0.1839	0.6129
	1.8800	0.1866	0.0597	0.0023	0.1849	0.6162
	1.8900	0.1876	0.0762	0.0029	0.1858	0.6194
	1.9000	0.1886	0.0821	0.0031	0.1868	0.6227
	1.9100	0.1896	0.0596	0.0023	0.1879	0.6263
	1.9200	0.1907	0.0533	0.0020	0.1889	0.6297
	1.9300	0.1917	0.0569	0.0022	0.1899	0.6331
	1.9400	0.1927	0.0648	0.0025	0.1909	0.6364
	1.9500	0.1937	0.0646	0.0025	0.1919	0.6397
	1.9600	0.1946	0.0729	0.0028	0.1929	0.6428
	1.9700	0.1956	0.0725	0.0028	0.1939	0.6462
	1.9800	0.1966	0.0826	0.0032	0.1949	0.6496
	1.9900	0.1976	0.0724	0.0028	0.1958	0.6528
	2.0000	0.1986	0.0345	0.0013	0.1969	0.6562
	2.0100	0.1997	0.0021	0.0001	0.1979	0.6597
	2.0200	0.2007	0.0151	0.0006	0.1989	0.6630
	2.0300	0.2016	0.0348	0.0013	0.1999	0.6662
	2.0400	0.2027	0.0453	0.0017	0.2009	0.6697
	2.0500	0.2037	0.0597	0.0023	0.2019	0.6730
	2.0600	0.2046	0.0888	0.0034	0.2029	0.6762
	2.0700	0.2056	0.1026	0.0039	0.2039	0.6796
	2.0800	0.2067	0.1119	0.0043	0.2049	0.6830
	2.0900	0.2076	0.0953	0.0037	0.2058	0.6861
	2.1000	0.2086	0.0751	0.0029	0.2068	0.6894
	2.1100	0.2096	0.0663	0.0025	0.2079	0.6929
	2.1200	0.2106	0.0586	0.0022	0.2088	0.6961
	2.1300	0.2116	0.0794	0.0030	0.2098	0.6994
	2.1400	0.2126	0.0841	0.0032	0.2108	0.7028
	2.1500	0.2136	0.0884	0.0034	0.2119	0.7062
	2.1600	0.2146	0.0623	0.0024	0.2128	0.7095
	2.1700	0.2156	0.0694	0.0027	0.2139	0.7129
	2.1800	0.2167	0.0700	0.0027	0.2149	0.7165
	2.1900	0.2177	0.0366	0.0014	0.2159	0.7197
	2.2000	0.2186	0.0099	0.0004	0.2169	0.7230
	2.2100	0.2197	-0.0107	-0.0004	0.2180	0.7265
	2.2200	0.2207	0.0004	0.0000	0.2190	0.7299
	2.2300	0.2217	0.0346	0.0013	0.2200	0.7332
	2.2400	0.2228	0.0704	0.0027	0.2210	0.7367
	2.2500	0.2237	0.0839	0.0032	0.2220	0.7400
	2.2600	0.2247	0.1194	0.0046	0.2229	0.7431
	2.2700	0.2256	0.1234	0.0047	0.2239	0.7462
	2.2800	0.2267	0.1196	0.0046	0.2249	0.7497
	2.2900	0.2277	0.1161	0.0045	0.2260	0.7532
	2.3000	0.2287	0.0906	0.0035	0.2269	0.7564
	2.3100	0.2297	0.0306	0.0012	0.2280	0.7598
	2.3200	0.2307	0.0260	0.0010	0.2290	0.7632
	2.3300	0.2317	0.0357	0.0014	0.2299	0.7664
	2.3400	0.2327	0.0320	0.0012	0.2309	0.7697
	2.3500	0.2337	0.0202	0.0008	0.2320	0.7732
	2.3600	0.2347	0.0387	0.0015	0.2329	0.7764
	2.3700	0.2357	0.0515	0.0020	0.2339	0.7797
	2.3800	0.2367	0.0744	0.0029	0.2349	0.7830
	2.3900	0.2376	0.1084	0.0042	0.2359	0.7863
	2.4000	0.2386	0.1050	0.0040	0.2368	0.7895
	2.4100	0.2396	0.0826	0.0032	0.2379	0.7929
	2.4200	0.2407	0.0658	0.0025	0.2389	0.7965
	2.4300	0.2417	0.0440	0.0017	0.2400	0.7998
	2.4400	0.2427	0.0161	0.0006	0.2410	0.8032
	2.4500	0.2437	0.0044	0.0002	0.2420	0.8066
	2.4600	0.2447	0.0202	0.0008	0.2429	0.8098
	2.4700	0.2457	0.0576	0.0022	0.2439	0.8130
	2.4800	0.2467	0.0534	0.0020	0.2449	0.8164
	2.4900	0.2477	0.0197	0.0008	0.2459	0.8198
	2.5000	0.2487	0.0136	0.0005	0.2470	0.8232
	2.5100	0.2497	0.0259	0.0010	0.2480	0.8266
	2.5200	0.2507	0.0323	0.0012	0.2490	0.8299
	2.5300	0.2517	0.0440	0.0017	0.2500	0.8332
	2.5400	0.2527	0.0570	0.0022	0.2510	0.8365
	2.5500	0.2537	0.0396	0.0015	0.2520	0.8399
	2.5600	0.2547	0.0348	0.0013	0.2530	0.8432
	2.5700	0.2557	0.0529	0.0020	0.2540	0.8465
	2.5800	0.2567	0.0710	0.0027	0.2549	0.8498
	2.5900	0.2577	0.0807	0.0031	0.2559	0.8530
	2.6000	0.2586	0.0996	0.0038	0.2569	0.8561
	2.6100	0.2596	0.0629	0.0024	0.2579	0.8596
	2.6200	0.2606	0.0425	0.0016	0.2589	0.8629
	2.6300	0.2616	0.0383	0.0015	0.2598	0.8660
	2.6400	0.2626	0.0469	0.0018	0.2608	0.8694
	2.6500	0.2637	0.0459	0.0018	0.2619	0.8730
	2.6600	0.2647	0.0613	0.0024	0.2629	0.8764
	2.6700	0.2656	0.0582	0.0022	0.2639	0.8795
	2.6800	0.2666	0.0531	0.0020	0.2649	0.8829
	2.6900	0.2677	0.0431	0.0017	0.2660	0.8865
	2.7000	0.2687	0.0271	0.0010	0.2670	0.8898
	2.7100	0.2697	0.0163	0.0006	0.2680	0.8932
	2.7200	0.2707	0.0238	0.0009	0.2690	0.8966
	2.7300	0.2717	0.0431	0.0017	0.2700	0.8998
	2.7400	0.2727	0.0610	0.0023	0.2709	0.9031
	2.7500	0.2737	0.0845	0.0032	0.2720	0.9066
	2.7600	0.2747	0.1296	0.0050	0.2730	0.9098
	2.7700	0.2756	0.1478	0.0057	0.2739	0.9129
	2.7800	0.2767	0.1261	0.0048	0.2749	0.9164
	2.7900	0.2778	0.0979	0.0038	0.2760	0.9201
	2.8000	0.2788	0.0668	0.0026	0.2770	0.9234
	2.8100	0.2798	0.0436	0.0017	0.2780	0.9266
	2.8200	0.2808	0.0119	0.0005	0.2790	0.9300
	2.8300	0.2817	0.0122	0.0005	0.2799	0.9331
	2.8400	0.2827	0.0463	0.0018	0.2809	0.9363
	2.8500	0.2837	0.0687	0.0026	0.2820	0.9398
	2.8600	0.2847	0.0722	0.0028	0.2830	0.9432
	2.8700	0.2857	0.0533	0.0020	0.2840	0.9465
	2.8800	0.2867	0.0699	0.0027	0.2849	0.9498
	2.8900	0.2878	0.0928	0.0036	0.2860	0.9533
	2.9000	0.2887	0.1174	0.0045	0.2870	0.9566
	2.9100	0.2897	0.1469	0.0056	0.2879	0.9598
	2.9200	0.2906	0.1471	0.0056	0.2889	0.9630
	2.9300	0.2916	0.1257	0.0048	0.2898	0.9661
	2.9400	0.2926	0.1037	0.0040	0.2908	0.9693
	2.9500	0.2936	0.0967	0.0037	0.2918	0.9727
	2.9600	0.2946	0.0989	0.0038	0.2928	0.9761
	2.9700	0.2955	0.0997	0.0038	0.2938	0.9793
	2.9800	0.2965	0.1022	0.0039	0.2948	0.9826
	2.9900	0.2976	0.0732	0.0028	0.2959	0.9862
	3.0000	0.2986	0.0525	0.0020	0.2969	0.9896
	3.0100	0.2997	0.0495	0.0019	0.2979	0.9930
	3.0200	0.3007	0.0801	0.0031	0.2989	0.9963
	3.0300	0.3016	0.0997	0.0038	0.2999	0.9996
	3.0400	0.3027	0.0798	0.0031	0.3009	1.0030
	3.0500	0.3037	0.0489	0.0019	0.3020	1.0065
	3.0600	0.3047	0.0597	0.0023	0.3029	1.0098
	3.0700	0.3056	0.0868	0.0033	0.3039	1.0129
	3.0800	0.3067	0.1122	0.0043	0.3049	1.0163
	3.0900	0.3077	0.1051	0.0040	0.3059	1.0198
	3.1000	0.3087	0.1094	0.0042	0.3069	1.0230
	3.1100	0.3097	0.1006	0.0039	0.3079	1.0264
	3.1200	0.3107	0.0854	0.0033	0.3090	1.0299
	3.1300	0.3117	0.0582	0.0022	0.3100	1.0333
	3.1400	0.3127	0.0500	0.0019	0.3110	1.0365
	3.1500	0.3137	0.0554	0.0021	0.3120	1.0398
	3.1600	0.3146	0.0745	0.0029	0.3129	1.0430
	3.1700	0.3156	0.0845	0.0032	0.3138	1.0460
	3.1800	0.3166	0.0802	0.0031	0.3149	1.0495
	3.1900	0.3177	0.0950	0.0036	0.3159	1.0531
	3.2000	0.3187	0.1193	0.0046	0.3169	1.0564
	3.2100	0.3197	0.1179	0.0045	0.3179	1.0597
	3.2200	0.3207	0.1071	0.0041	0.3189	1.0630
	3.2300	0.3217	0.1073	0.0041	0.3199	1.0664
	3.2400	0.3226	0.1136	0.0044	0.3209	1.0695
	3.2500	0.3236	0.1127	0.0043	0.3219	1.0730
	3.2600	0.3247	0.1003	0.0038	0.3229	1.0764
	3.2700	0.3257	0.1128	0.0043	0.3239	1.0797
	3.2800	0.3266	0.1113	0.0043	0.3249	1.0829
	3.2900	0.3276	0.0786	0.0030	0.3259	1.0863
	3.3000	0.3287	0.0409	0.0016	0.3269	1.0896
	3.3100	0.3296	0.0160	0.0006	0.3279	1.0929
	3.3200	0.3307	0.0067	0.0003	0.3289	1.0963
	3.3300	0.3317	-0.0155	-0.0006	0.3299	1.0998
	3.3400	0.3327	0.0030	0.0001	0.3309	1.1031
	3.3500	0.3337	0.0084	0.0003	0.3319	1.1064
	3.3600	0.3347	0.0325	0.0012	0.3330	1.1099
	3.3700	0.3356	0.0367	0.0014	0.3339	1.1129
	3.3800	0.3366	0.0459	0.0018	0.3349	1.1162
	3.3900	0.3377	0.0428	0.0016	0.3360	1.1198
	3.4000	0.3387	0.0377	0.0014	0.3370	1.1233
	3.4100	0.3397	0.0496	0.0019	0.3380	1.1265
	3.4200	0.3407	0.0745	0.0029	0.3389	1.1298
	3.4300	0.3417	0.1044	0.0040	0.3399	1.1330
	3.4400	0.3426	0.1116	0.0043	0.3409	1.1362
	3.4500	0.3436	0.1023	0.0039	0.3419	1.1395
	3.4600	0.3446	0.0956	0.0037	0.3429	1.1428
	3.4700	0.3456	0.0888	0.0034	0.3438	1.1460
	3.4800	0.3466	0.0487	0.0019	0.3448	1.1494
	3.4900	0.3476	0.0376	0.0014	0.3459	1.1529
	3.5000	0.3486	0.0409	0.0016	0.3469	1.1562
	3.5100	0.3496	0.0339	0.0013	0.3479	1.1595
	3.5200	0.3506	0.0555	0.0021	0.3489	1.1629
	3.5300	0.3516	0.0966	0.0037	0.3499	1.1663
	3.5400	0.3526	0.1251	0.0048	0.3509	1.1695
	3.5500	0.3536	0.1142	0.0044	0.3519	1.1728
	3.5600	0.3546	0.1155	0.0044	0.3529	1.1762
	3.5700	0.3556	0.0990	0.0038	0.3539	1.1795
	3.5800	0.3566	0.1069	0.0041	0.3548	1.1828
	3.5900	0.3577	0.0848	0.0033	0.3559	1.1863
	3.6000	0.3586	0.0882	0.0034	0.3569	1.1896
	3.6100	0.3596	0.1177	0.0045	0.3578	1.1927
	3.6200	0.3606	0.1033	0.0040	0.3588	1.1961
	3.6300	0.3616	0.1155	0.0044	0.3598	1.1993
	3.6400	0.3625	0.1018	0.0039	0.3608	1.2025
	3.6500	0.3636	0.0980	0.0038	0.3618	1.2060
	3.6600	0.3646	0.0935	0.0036	0.3629	1.2095
	3.6700	0.3656	0.0782	0.0030	0.3638	1.2127
	3.6800	0.3665	0.0966	0.0037	0.3647	1.2157
	3.6900	0.3675	0.1057	0.0041	0.3657	1.2190
	3.7000	0.3684	0.1250	0.0048	0.3667	1.2223
	3.7100	0.3694	0.1159	0.0044	0.3677	1.2255
	3.7200	0.3705	0.0912	0.0035	0.3687	1.2291
	3.7300	0.3715	0.0758	0.0029	0.3698	1.2325
	3.7400	0.3725	0.0534	0.0020	0.3707	1.2357
	3.7500	0.3735	0.0465	0.0018	0.3717	1.2391
	3.7600	0.3745	0.0558	0.0021	0.3728	1.2426
	3.7700	0.3755	0.0857	0.0033	0.3737	1.2457
	3.7800	0.3764	0.0917	0.0035	0.3747	1.2489
	3.7900	0.3775	0.0797	0.0031	0.3757	1.2523
	3.8000	0.3784	0.0741	0.0028	0.3767	1.2555
	3.8100	0.3794	0.0836	0.0032	0.3777	1.2588
	3.8200	0.3804	0.0993	0.0038	0.3787	1.2622
	3.8300	0.3814	0.1119	0.0043	0.3797	1.2655
	3.8400	0.3824	0.1368	0.0052	0.3807	1.2688
	3.8500	0.3834	0.1357	0.0052	0.3817	1.2722
	3.8600	0.3844	0.1284	0.0049	0.3827	1.2756
	3.8700	0.3854	0.1316	0.0050	0.3836	1.2787
	3.8800	0.3864	0.1139	0.0044	0.3846	1.2821
	3.8900	0.3875	0.1090	0.0042	0.3857	1.2857
	3.9000	0.3884	0.0865	0.0033	0.3867	1.2889
	3.9100	0.3894	0.0760	0.0029	0.3877	1.2921
	3.9200	0.3905	0.0719	0.0028	0.3887	1.2957
	3.9300	0.3915	0.0616	0.0024	0.3898	1.2992
	3.9400	0.3925	0.0477	0.0018	0.3907	1.3023
	3.9500	0.3935	0.0836	0.0032	0.3918	1.3058
	3.9600	0.3945	0.1116	0.0043	0.3928	1.3092
	3.9700	0.3955	0.1332	0.0051	0.3937	1.3124
	3.9800	0.3965	0.1429	0.0055	0.3947	1.3158
	3.9900	0.3975	0.1322	0.0051	0.3958	1.3192
	4.0000	0.3985	0.1499	0.0057	0.3967	1.3224
	4.0100	0.3994	0.1446	0.0055	0.3977	1.3255
	4.0200	0.4005	0.1513	0.0058	0.3987	1.3290
	4.0300	0.4015	0.1596	0.0061	0.3997	1.3323
	4.0400	0.4024	0.1369	0.0052	0.4007	1.3355
	4.0500	0.4035	0.1458	0.0056	0.4017	1.3390
	4.0600	0.4045	0.1576	0.0060	0.4027	1.3423
	4.0700	0.4054	0.1575	0.0060	0.4037	1.3456
	4.0800	0.4065	0.1799	0.0069	0.4047	1.3490
	4.0900	0.4075	0.2019	0.0077	0.4058	1.3525
	4.1000	0.4085	0.2035	0.0078	0.4067	1.3558
	4.1100	0.4094	0.1850	0.0071	0.4077	1.3589
	4.1200	0.4104	0.1720	0.0066	0.4086	1.3621
	4.1300	0.4114	0.1632	0.0063	0.4097	1.3655
	4.1400	0.4125	0.1546	0.0059	0.4107	1.3690
	4.1500	0.4135	0.1343	0.0051	0.4118	1.3725
	4.1600	0.4146	0.1041	0.0040	0.4128	1.3760
	4.1700	0.4155	0.0721	0.0028	0.4138	1.3793
	4.1800	0.4165	0.0490	0.0019	0.4148	1.3826
	4.1900	0.4176	0.0261	0.0010	0.4159	1.3861
	4.2000	0.4186	0.0545	0.0021	0.4168	1.3894
	4.2100	0.4195	0.0735	0.0028	0.4178	1.3925
	4.2200	0.4205	0.0863	0.0033	0.4188	1.3959
	4.2300	0.4215	0.0765	0.0029	0.4198	1.3992
	4.2400	0.4225	0.0638	0.0024	0.4207	1.4024
	4.2500	0.4235	0.0870	0.0033	0.4218	1.4059
	4.2600	0.4246	0.1428	0.0055	0.4228	1.4094
	4.2700	0.4256	0.1881	0.0072	0.4238	1.4127
	4.2800	0.4266	0.1743	0.0067	0.4248	1.4161
	4.2900	0.4276	0.1458	0.0056	0.4259	1.4195
	4.3000	0.4285	0.1589	0.0061	0.4268	1.4225
	4.3100	0.4294	0.1783	0.0068	0.4277	1.4256
	4.3200	0.4305	0.1708	0.0065	0.4287	1.4291
	4.3300	0.4315	0.1423	0.0055	0.4298	1.4325
	4.3400	0.4325	0.1239	0.0048	0.4307	1.4357
	4.3500	0.4335	0.1186	0.0045	0.4318	1.4392
	4.3600	0.4346	0.1426	0.0055	0.4328	1.4427
	4.3700	0.4356	0.1478	0.0057	0.4338	1.4460
	4.3800	0.4366	0.1323	0.0051	0.4348	1.4494
	4.3900	0.4377	0.1142	0.0044	0.4359	1.4530
	4.4000	0.4386	0.1088	0.0042	0.4369	1.4563
	4.4100	0.4396	0.1106	0.0042	0.4379	1.4596
	4.4200	0.4406	0.1161	0.0045	0.4389	1.4629
	4.4300	0.4416	0.1371	0.0053	0.4398	1.4660
	4.4400	0.4425	0.1310	0.0050	0.4408	1.4691
	4.4500	0.4435	0.1176	0.0045	0.4418	1.4726
	4.4600	0.4446	0.0957	0.0037	0.4429	1.4762
	4.4700	0.4456	0.0856	0.0033	0.4439	1.4795
	4.4800	0.4466	0.0771	0.0030	0.4449	1.4829
	4.4900	0.4477	0.0678	0.0026	0.4459	1.4864
	4.5000	0.4486	0.0794	0.0030	0.4469	1.4895
	4.5100	0.4496	0.0873	0.0033	0.4478	1.4927
	4.5200	0.4506	0.0766	0.0029	0.4489	1.4961
	4.5300	0.4516	0.0664	0.0025	0.4499	1.4995
	4.5400	0.4526	0.0993	0.0038	0.4508	1.5027
	4.5500	0.4536	0.1098	0.0042	0.4519	1.5061
	4.5600	0.4546	0.0948	0.0036	0.4529	1.5095
	4.5700	0.4556	0.1203	0.0046	0.4538	1.5127
	4.5800	0.4566	0.1238	0.0047	0.4549	1.5161
	4.5900	0.4577	0.1051	0.0040	0.4559	1.5197
	4.6000	0.4586	0.0995	0.0038	0.4569	1.5229
	4.6100	0.4596	0.1046	0.0040	0.4579	1.5261
	4.6200	0.4606	0.1170	0.0045	0.4589	1.5296
	4.6300	0.4617	0.1105	0.0042	0.4599	1.5331
	4.6400	0.4627	0.1071	0.0041	0.4609	1.5364
	4.6500	0.4637	0.1043	0.0040	0.4620	1.5399
	4.6600	0.4647	0.1027	0.0039	0.4630	1.5432
	4.6700	0.4656	0.1118	0.0043	0.4639	1.5463
	4.6800	0.4666	0.1136	0.0044	0.4649	1.5495
	4.6900	0.4676	0.0931	0.0036	0.4658	1.5527
	4.7000	0.4685	0.0883	0.0034	0.4668	1.5559
	4.7100	0.4695	0.1109	0.0043	0.4678	1.5593
	4.7200	0.4706	0.1252	0.0048	0.4689	1.5629
	4.7300	0.4717	0.1210	0.0046	0.4699	1.5664
	4.7400	0.4726	0.0904	0.0035	0.4709	1.5696
	4.7500	0.4737	0.0710	0.0027	0.4719	1.5730
	4.7600	0.4746	0.0794	0.0030	0.4729	1.5763
	4.7700	0.4756	0.0865	0.0033	0.4739	1.5795
	4.7800	0.4766	0.1102	0.0042	0.4749	1.5829
	4.7900	0.4777	0.1299	0.0050	0.4759	1.5863
	4.8000	0.4787	0.1339	0.0051	0.4769	1.5896
	4.8100	0.4797	0.1364	0.0052	0.4779	1.5930
	4.8200	0.4807	0.1402	0.0054	0.4790	1.5965
	4.8300	0.4817	0.1359	0.0052	0.4800	1.5998
	4.8400	0.4827	0.1073	0.0041	0.4809	1.6030
	4.8500	0.4837	0.0992	0.0038	0.4819	1.6064
	4.8600	0.4847	0.1035	0.0040	0.4830	1.6098
	4.8700	0.4857	0.1464	0.0056	0.4839	1.6130
	4.8800	0.4866	0.1706	0.0065	0.4849	1.6162
	4.8900	0.4876	0.1831	0.0070	0.4859	1.6196
	4.9000	0.4886	0.1749	0.0067	0.4869	1.6229
	4.9100	0.4896	0.1540	0.0059	0.4879	1.6263
	4.9200	0.4907	0.1251	0.0048	0.4889	1.6298
	4.9300	0.4917	0.1431	0.0055	0.4899	1.6330
	4.9400	0.4927	0.1683	0.0065	0.4909	1.6364
	4.9500	0.4937	0.1839	0.0070	0.4919	1.6397
	4.9600	0.4947	0.1671	0.0064	0.4929	1.6430
	4.9700	0.4956	0.1408	0.0054	0.4939	1.6462
	4.9800	0.4967	0.1343	0.0051	0.4949	1.6497
	4.9900	0.4977	0.1360	0.0052	0.4960	1.6532
	5.0000	0.4987	0.1437	0.0055	0.4969	1.6564
	5.0100	0.4996	0.1462	0.0056	0.4979	1.6596
	5.0200	0.5007	0.1348	0.0052	0.4989	1.6630
	5.0300	0.5016	0.1487	0.0057	0.4998	1.6660
	5.0400	0.5025	0.1468	0.0056	0.5008	1.6692
	5.0500	0.5036	0.1185	0.0045	0.5019	1.6728
	5.0600	0.5046	0.1298	0.0050	0.5029	1.6762
	5.0700	0.5056	0.1626	0.0062	0.5038	1.6793
	5.0800	0.5066	0.1701	0.0065	0.5049	1.6828
	5.0900	0.5077	0.1738	0.0067	0.5059	1.6863
	5.1000	0.5086	0.1812	0.0069	0.5069	1.6895
	5.1100	0.5096	0.1644	0.0063	0.5079	1.6929
	5.1200	0.5107	0.1502	0.0058	0.5089	1.6964
	5.1300	0.5116	0.1449	0.0056	0.5099	1.6996
	5.1400	0.5126	0.1400	0.0054	0.5109	1.7028
	5.1500	0.5137	0.1334	0.0051	0.5119	1.7063
	5.1600	0.5147	0.1278	0.0049	0.5129	1.7097
	5.1700	0.5157	0.1230	0.0047	0.5139	1.7130
	5.1800	0.5167	0.1073	0.0041	0.5149	1.7164
	5.1900	0.5177	0.0980	0.0038	0.5160	1.7199
	5.2000	0.5187	0.1015	0.0039	0.5169	1.7231
	5.2100	0.5197	0.1209	0.0046	0.5180	1.7265
	5.2200	0.5207	0.1238	0.0047	0.5190	1.7299
	5.2300	0.5217	0.1264	0.0048	0.5200	1.7331
	5.2400	0.5227	0.1386	0.0053	0.5210	1.7365
	5.2500	0.5238	0.1451	0.0056	0.5220	1.7401
	5.2600	0.5248	0.1668	0.0064	0.5230	1.7434
	5.2700	0.5257	0.1711	0.0066	0.5240	1.7465
	5.2800	0.5267	0.1430	0.0055	0.5250	1.7498
	5.2900	0.5277	0.1290	0.0049	0.5259	1.7531
	5.3000	0.5286	0.1273	0.0049	0.5269	1.7562
	5.3100	0.5296	0.1062	0.0041	0.5279	1.7596
	5.3200	0.5307	0.1139	0.0044	0.5290	1.7632
	5.3300	0.5317	0.1361	0.0052	0.5299	1.7664
	5.3400	0.5326	0.1515	0.0058	0.5309	1.7695
	5.3500	0.5337	0.1652	0.0063	0.5319	1.7730
	5.3600	0.5347	0.1472	0.0056	0.5329	1.7764
	5.3700	0.5357	0.1288	0.0049	0.5340	1.7798
	5.3800	0.5368	0.1374	0.0053	0.5350	1.7833
	5.3900	0.5378	0.1471	0.0056	0.5360	1.7867
	5.4000	0.5387	0.1494	0.0057	0.5370	1.7898
	5.4100	0.5397	0.1306	0.0050	0.5380	1.7931
	5.4200	0.5408	0.1298	0.0050	0.5390	1.7967
	5.4300	0.5417	0.1408	0.0054	0.5400	1.7999
	5.4400	0.5427	0.1544	0.0059	0.5409	1.8030
	5.4500	0.5437	0.1562	0.0060	0.5420	1.8065
	5.4600	0.5447	0.1312	0.0050	0.5430	1.8098
	5.4700	0.5457	0.1278	0.0049	0.5439	1.8131
	5.4800	0.5468	0.1336	0.0051	0.5450	1.8166
	5.4900	0.5478	0.1257	0.0048	0.5460	1.8200
	5.5000	0.5487	0.1260	0.0048	0.5470	1.8232
	5.5100	0.5497	0.1170	0.0045	0.5480	1.8266
	5.5200	0.5508	0.0845	0.0032	0.5490	1.8300
	5.5300	0.5517	0.0830	0.0032	0.5500	1.8331
	5.5400	0.5527	0.0867	0.0033	0.5509	1.8363
	5.5500	0.5537	0.1245	0.0048	0.5519	1.8398
	5.5600	0.5546	0.1854	0.0071	0.5529	1.8429
	5.5700	0.5556	0.1762	0.0068	0.5539	1.8461
	5.5800	0.5566	0.1319	0.0051	0.5549	1.8495
	5.5900	0.5576	0.1010	0.0039	0.5558	1.8527
	5.6000	0.5585	0.1138	0.0044	0.5568	1.8559
	5.6100	0.5596	0.1238	0.0047	0.5579	1.8595
	5.6200	0.5607	0.1287	0.0049	0.5589	1.8630
	5.6300	0.5617	0.1475	0.0057	0.5599	1.8663
	5.6400	0.5627	0.1548	0.0059	0.5610	1.8698
	5.6500	0.5638	0.1676	0.0064	0.5620	1.8733
	5.6600	0.5647	0.1599	0.0061	0.5630	1.8765
	5.6700	0.5656	0.1559	0.0060	0.5639	1.8796
	5.6800	0.5667	0.1572	0.0060	0.5650	1.8832
	5.6900	0.5677	0.1642	0.0063	0.5659	1.8864
	5.7000	0.5686	0.1916	0.0073	0.5668	1.8894
	5.7100	0.5696	0.1782	0.0068	0.5679	1.8929
	5.7200	0.5707	0.1492	0.0057	0.5690	1.8964
	5.7300	0.5717	0.1237	0.0047	0.5699	1.8997
	5.7400	0.5727	0.1247	0.0048	0.5709	1.9030
	5.7500	0.5737	0.1195	0.0046	0.5719	1.9064
	5.7600	0.5747	0.1367	0.0052	0.5729	1.9097
	5.7700	0.5756	0.1596	0.0061	0.5739	1.9129
	5.7800	0.5767	0.1635	0.0063	0.5749	1.9164
	5.7900	0.5777	0.1594	0.0061	0.5760	1.9198
	5.8000	0.5787	0.1386	0.0053	0.5769	1.9230
	5.8100	0.5797	0.1237	0.0047	0.5780	1.9265
	5.8200	0.5808	0.1077	0.0041	0.5791	1.9301
	5.8300	0.5818	0.1241	0.0048	0.5800	1.9334
	5.8400	0.5828	0.1467	0.0056	0.5810	1.9366
	5.8500	0.5838	0.1585	0.0061	0.5820	1.9400
	5.8600	0.5847	0.1853	0.0071	0.5830	1.9432
	5.8700	0.5857	0.2004	0.0077	0.5840	1.9465
	5.8800	0.5868	0.1878	0.0072	0.5850	1.9500
	5.8900	0.5878	0.1815	0.0070	0.5861	1.9535
	5.9000	0.5888	0.1766	0.0068	0.5871	1.9569
	5.9100	0.5898	0.1705	0.0065	0.5881	1.9602
	5.9200	0.5909	0.1548	0.0059	0.5891	1.9636
	5.9300	0.5917	0.1614	0.0062	0.5900	1.9666
	5.9400	0.5927	0.1520	0.0058	0.5910	1.9699
	5.9500	0.5938	0.1492	0.0057	0.5921	1.9734
	5.9600	0.5948	0.1830	0.0070	0.5930	1.9766
	5.9700	0.5957	0.1904	0.0073	0.5940	1.9798
	5.9800	0.5967	0.1843	0.0071	0.5949	1.9831
	5.9900	0.5976	0.1845	0.0071	0.5959	1.9862
	6.0000	0.5985	0.1692	0.0065	0.5968	1.9892
	6.0100	0.5996	0.1618	0.0062	0.5979	1.9928
	6.0200	0.6006	0.1844	0.0071	0.5989	1.9961
	6.0300	0.6015	0.1713	0.0066	0.5998	1.9992
	6.0400	0.6026	0.1646	0.0063	0.6008	2.0026
	6.0500	0.6037	0.1593	0.0061	0.6019	2.0063
	6.0600	0.6046	0.1765	0.0068	0.6029	2.0096
	6.0700	0.6056	0.1795	0.0069	0.6039	2.0129
	6.0800	0.6068	0.1594	0.0061	0.6050	2.0166
	6.0900	0.6078	0.1528	0.0059	0.6061	2.0202
	6.1000	0.6088	0.1723	0.0066	0.6070	2.0233
	6.1100	0.6098	0.1804	0.0069	0.6080	2.0267
	6.1200	0.6108	0.2032	0.0078	0.6090	2.0300
	6.1300	0.6117	0.2200	0.0084	0.6099	2.0330
	6.1400	0.6127	0.2332	0.0089	0.6109	2.0363
	6.1500	0.6137	0.2045	0.0078	0.6120	2.0399
	6.1600	0.6147	0.1717	0.0066	0.6130	2.0432
	6.1700	0.6157	0.1577	0.0060	0.6140	2.0466
	6.1800	0.6168	0.1538	0.0059	0.6151	2.0502
	6.1900	0.6178	0.1472	0.0056	0.6161	2.0536
	6.2000	0.6188	0.1299	0.0050	0.6171	2.0568
	6.2100	0.6198	0.1217	0.0047	0.6181	2.0602
	6.2200	0.6209	0.1385	0.0053	0.6191	2.0637
	6.2300	0.6218	0.1506	0.0058	0.6201	2.0669
	6.2400	0.6228	0.1324	0.0051	0.6211	2.0701
	6.2500	0.6238	0.1021	0.0039	0.6221	2.0735
	6.2600	0.6248	0.0841	0.0032	0.6231	2.0768
	6.2700	0.6258	0.0960	0.0037	0.6240	2.0801
	6.2800	0.6269	0.1134	0.0043	0.6251	2.0836
	6.2900	0.6278	0.1637	0.0063	0.6261	2.0869
	6.3000	0.6287	0.1981	0.0076	0.6270	2.0899
	6.3100	0.6298	0.1973	0.0076	0.6280	2.0934
	6.3200	0.6309	0.1825	0.0070	0.6291	2.0970
	6.3300	0.6318	0.1760	0.0067	0.6301	2.1002
	6.3400	0.6328	0.1968	0.0075	0.6311	2.1036
	6.3500	0.6339	0.2248	0.0086	0.6321	2.1071
	6.3600	0.6348	0.2548	0.0098	0.6331	2.1102
	6.3700	0.6358	0.2596	0.0100	0.6341	2.1135
	6.3800	0.6369	0.2509	0.0096	0.6351	2.1170
	6.3900	0.6379	0.2331	0.0089	0.6361	2.1203
	6.4000	0.6388	0.1793	0.0069	0.6371	2.1235
	6.4100	0.6399	0.1448	0.0056	0.6381	2.1270
	6.4200	0.6409	0.1453	0.0056	0.6391	2.1304
	6.4300	0.6418	0.1611	0.0062	0.6401	2.1336
	6.4400	0.6429	0.1816	0.0070	0.6411	2.1370
	6.4500	0.6439	0.2137	0.0082	0.6422	2.1405
	6.4600	0.6448	0.2229	0.0085	0.6431	2.1436
	6.4700	0.6458	0.2218	0.0085	0.6441	2.1468
	6.4800	0.6469	0.2073	0.0079	0.6452	2.1504
	6.4900	0.6479	0.1768	0.0068	0.6462	2.1539
	6.5000	0.6489	0.1688	0.0065	0.6471	2.1571
	6.5100	0.6499	0.1540	0.0059	0.6482	2.1605
	6.5200	0.6510	0.1787	0.0069	0.6492	2.1640
	6.5300	0.6519	0.1840	0.0071	0.6501	2.1671
	6.5400	0.6528	0.1702	0.0065	0.6511	2.1702
	6.5500	0.6538	0.1371	0.0053	0.6520	2.1734
	6.5600	0.6547	0.1320	0.0051	0.6530	2.1764
	6.5700	0.6557	0.1237	0.0047	0.6539	2.1797
	6.5800	0.6567	0.1144	0.0044	0.6550	2.1832
	6.5900	0.6577	0.1044	0.0040	0.6560	2.1864
	6.6000	0.6587	0.1009	0.0039	0.6569	2.1897
	6.6100	0.6598	0.0909	0.0035	0.6580	2.1933
	6.6200	0.6608	0.1066	0.0041	0.6591	2.1968
	6.6300	0.6618	0.1436	0.0055	0.6600	2.2000
	6.6400	0.6628	0.1767	0.0068	0.6610	2.2034
	6.6500	0.6639	0.1871	0.0072	0.6621	2.2070
	6.6600	0.6648	0.2222	0.0085	0.6631	2.2102
	6.6700	0.6658	0.2025	0.0078	0.6641	2.2135
	6.6800	0.6668	0.1651	0.0063	0.6651	2.2169
	6.6900	0.6678	0.1628	0.0062	0.6661	2.2202
	6.7000	0.6688	0.1890	0.0072	0.6670	2.2233
	6.7100	0.6698	0.2090	0.0080	0.6681	2.2268
	6.7200	0.6708	0.2234	0.0086	0.6691	2.2302
	6.7300	0.6718	0.2041	0.0078	0.6701	2.2334
	6.7400	0.6728	0.1649	0.0063	0.6711	2.2369
	6.7500	0.6739	0.1260	0.0048	0.6722	2.2405
	6.7600	0.6748	0.1211	0.0046	0.6731	2.2435
	6.7700	0.6758	0.1272	0.0049	0.6740	2.2467
	6.7800	0.6768	0.1130	0.0043	0.6751	2.2502
	6.7900	0.6778	0.1247	0.0048	0.6760	2.2534
	6.8000	0.6787	0.1506	0.0058	0.6770	2.2565
	6.8100	0.6798	0.1505	0.0058	0.6781	2.2602
	6.8200	0.6809	0.1341	0.0051	0.6791	2.2636
	6.8300	0.6818	0.1214	0.0047	0.6800	2.2667
	6.8400	0.6828	0.0895	0.0034	0.6811	2.2701
	6.8500	0.6839	0.1079	0.0041	0.6821	2.2736
	6.8600	0.6848	0.1176	0.0045	0.6831	2.2768
	6.8700	0.6858	0.1094	0.0042	0.6840	2.2800
	6.8800	0.6868	0.1301	0.0050	0.6851	2.2835
	6.8900	0.6878	0.1787	0.0069	0.6861	2.2868
	6.9000	0.6888	0.2160	0.0083	0.6871	2.2901
	6.9100	0.6898	0.2209	0.0085	0.6881	2.2936
	6.9200	0.6909	0.2045	0.0078	0.6891	2.2970
	6.9300	0.6918	0.1929	0.0074	0.6900	2.3000
	6.9400	0.6928	0.1923	0.0074	0.6910	2.3033
	6.9500	0.6938	0.2000	0.0077	0.6920	2.3067
	6.9600	0.6947	0.1699	0.0065	0.6930	2.3099
	6.9700	0.6957	0.1383	0.0053	0.6940	2.3132
	6.9800	0.6967	0.1475	0.0057	0.6950	2.3165
	6.9900	0.6977	0.1754	0.0067	0.6959	2.3197
	7.0000	0.6987	0.1940	0.0074	0.6970	2.3232
	7.0100	0.6998	0.2011	0.0077	0.6981	2.3269
	7.0200	0.7008	0.2251	0.0086	0.6991	2.3302
	7.0300	0.7018	0.2350	0.0090	0.7000	2.3333
	7.0400	0.7028	0.2265	0.0087	0.7011	2.3368
	7.0500	0.7038	0.1948	0.0075	0.7021	2.3401
	7.0600	0.7047	0.1804	0.0069	0.7030	2.3432
	7.0700	0.7057	0.1712	0.0066	0.7040	2.3466
	7.0800	0.7068	0.1847	0.0071	0.7051	2.3501
	7.0900	0.7077	0.1732	0.0066	0.7060	2.3532
	7.1000	0.7087	0.1458	0.0056	0.7069	2.3564
	7.1100	0.7098	0.1195	0.0046	0.7080	2.3600
	7.1200	0.7108	0.1221	0.0047	0.7090	2.3634
	7.1300	0.7118	0.1130	0.0043	0.7100	2.3667
	7.1400	0.7128	0.1377	0.0053	0.7111	2.3701
	7.1500	0.7138	0.1540	0.0059	0.7121	2.3735
	7.1600	0.7148	0.1743	0.0067	0.7130	2.3767
	7.1700	0.7158	0.1712	0.0066	0.7140	2.3800
	7.1800	0.7168	0.1654	0.0063	0.7150	2.3834
	7.1900	0.7177	0.1765	0.0068	0.7159	2.3864
	7.2000	0.7187	0.1728	0.0066	0.7170	2.3898
	7.2100	0.7199	0.1661	0.0064	0.7181	2.3936
	7.2200	0.7209	0.1749	0.0067	0.7191	2.3970
	7.2300	0.7219	0.1738	0.0067	0.7201	2.4003
	7.2400	0.7229	0.1768	0.0068	0.7211	2.4037
	7.2500	0.7238	0.1678	0.0064	0.7221	2.4069
	7.2600	0.7247	0.1445	0.0055	0.7230	2.4099
	7.2700	0.7258	0.1399	0.0054	0.7240	2.4133
	7.2800	0.7269	0.1815	0.0070	0.7251	2.4170
	7.2900	0.7279	0.1996	0.0077	0.7262	2.4206
	7.3000	0.7289	0.2267	0.0087	0.7272	2.4239
	7.3100	0.7300	0.2337	0.0090	0.7282	2.4273
	7.3200	0.7309	0.2192	0.0084	0.7292	2.4305
	7.3300	0.7319	0.1992	0.0076	0.7301	2.4336
	7.3400	0.7329	0.1537	0.0059	0.7312	2.4371
	7.3500	0.7339	0.1312	0.0050	0.7321	2.4404
	7.3600	0.7348	0.1445	0.0055	0.7331	2.4435
	7.3700	0.7359	0.1546	0.0059	0.7341	2.4469
	7.3800	0.7370	0.1692	0.0065	0.7352	2.4506
	7.3900	0.7379	0.1774	0.0068	0.7362	2.4538
	7.4000	0.7389	0.2002	0.0077	0.7371	2.4571
	7.4100	0.7400	0.1982	0.0076	0.7382	2.4606
	7.4200	0.7409	0.1855	0.0071	0.7391	2.4637
	7.4300	0.7418	0.1682	0.0065	0.7400	2.4667
	7.4400	0.7428	0.1602	0.0061	0.7411	2.4702
	7.4500	0.7439	0.1946	0.0075	0.7421	2.4736
	7.4600	0.7448	0.2224	0.0085	0.7430	2.4767
	7.4700	0.7458	0.2128	0.0082	0.7441	2.4801
	7.4800	0.7469	0.1884	0.0072	0.7451	2.4836
	7.4900	0.7478	0.1958	0.0075	0.7461	2.4868
	7.5000	0.7488	0.1921	0.0074	0.7471	2.4901
	7.5100	0.7499	0.1723	0.0066	0.7481	2.4936
	7.5200	0.7508	0.1453	0.0056	0.7490	2.4967
	7.5300	0.7517	0.1346	0.0052	0.7499	2.4997
	7.5400	0.7528	0.1429	0.0055	0.7510	2.5034
	7.5500	0.7538	0.1978	0.0076	0.7521	2.5068
	7.5600	0.7548	0.2050	0.0079	0.7531	2.5102
	7.5700	0.7559	0.1899	0.0073	0.7541	2.5136
	7.5800	0.7568	0.1842	0.0071	0.7551	2.5169
	7.5900	0.7578	0.1919	0.0074	0.7560	2.5200
	7.6000	0.7588	0.1875	0.0072	0.7570	2.5233
	7.6100	0.7598	0.1637	0.0063	0.7580	2.5267
	7.6200	0.7607	0.1681	0.0064	0.7590	2.5298
	7.6300	0.7617	0.1444	0.0055	0.7599	2.5331
	7.6400	0.7628	0.1102	0.0042	0.7610	2.5366
	7.6500	0.7637	0.0996	0.0038	0.7620	2.5399
	7.6600	0.7647	0.1000	0.0038	0.7629	2.5430
	7.6700	0.7657	0.1091	0.0042	0.7640	2.5465
	7.6800	0.7668	0.1243	0.0048	0.7650	2.5501
	7.6900	0.7677	0.1322	0.0051	0.7660	2.5532
	7.7000	0.7688	0.1436	0.0055	0.7670	2.5567
	7.7100	0.7698	0.1543	0.0059	0.7681	2.5602
	7.7200	0.7708	0.1573	0.0060	0.7690	2.5633
	7.7300	0.7717	0.1658	0.0064	0.7700	2.5665
	7.7400	0.7728	0.1529	0.0059	0.7710	2.5700
	7.7500	0.7737	0.1393	0.0053	0.7720	2.5731
	7.7600	0.7747	0.1215	0.0047	0.7729	2.5763
	7.7700	0.7757	0.0942	0.0036	0.7740	2.5799
	7.7800	0.7767	0.1117	0.0043	0.7750	2.5832
	7.7900	0.7777	0.1475	0.0057	0.7759	2.5864
	7.8000	0.7787	0.1759	0.0067	0.7770	2.5898
	7.8100	0.7798	0.1940	0.0074	0.7780	2.5934
	7.8200	0.7808	0.2280	0.0087	0.7790	2.5966
	7.8300	0.7817	0.2535	0.0097	0.7800	2.5998
	7.8400	0.7828	0.2668	0.0102	0.7810	2.6033
	7.8500	0.7837	0.2516	0.0096	0.7820	2.6065
	7.8600	0.7847	0.2339	0.0090	0.7829	2.6097
	7.8700	0.7858	0.2037	0.0078	0.7840	2.6133
	7.8800	0.7868	0.1826	0.0070	0.7850	2.6166
	7.8900	0.7877	0.1725	0.0066	0.7860	2.6197
	7.9000	0.7887	0.1518	0.0058	0.7870	2.6232
	7.9100	0.7898	0.1542	0.0059	0.7881	2.6268
	7.9200	0.7908	0.1620	0.0062	0.7890	2.6300
	7.9300	0.7918	0.1528	0.0059	0.7900	2.6333
	7.9400	0.7928	0.1462	0.0056	0.7911	2.6368
	7.9500	0.7938	0.1556	0.0060	0.7921	2.6401
	7.9600	0.7948	0.1492	0.0057	0.7930	2.6433
	7.9700	0.7958	0.1458	0.0056	0.7941	2.6468
	7.9800	0.7967	0.1461	0.0056	0.7950	2.6499
	7.9900	0.7977	0.1488	0.0057	0.7959	2.6530
	8.0000	0.7988	0.1529	0.0059	0.7970	2.6566
	8.0100	0.7999	0.1807	0.0069	0.7981	2.6604
	8.0200	0.8009	0.2168	0.0083	0.7991	2.6637
	8.0300	0.8019	0.2574	0.0099	0.8001	2.6669
	8.0400	0.8028	0.2530	0.0097	0.8011	2.6702
	8.0500	0.8038	0.2371	0.0091	0.8020	2.6733
	8.0600	0.8047	0.2268	0.0087	0.8030	2.6764
	8.0700	0.8058	0.2017	0.0077	0.8040	2.6801
	8.0800	0.8068	0.1890	0.0072	0.8050	2.6833
	8.0900	0.8077	0.1829	0.0070	0.8060	2.6865
	8.1000	0.8087	0.1685	0.0065	0.8070	2.6899
	8.1100	0.8098	0.1771	0.0068	0.8080	2.6933
	8.1200	0.8107	0.2054	0.0079	0.8090	2.6965
	8.1300	0.8118	0.2227	0.0085	0.8100	2.6999
	8.1400	0.8129	0.2085	0.0080	0.8111	2.7036
	8.1500	0.8138	0.1936	0.0074	0.8121	2.7068
	8.1600	0.8147	0.1909	0.0073	0.8130	2.7099
	8.1700	0.8158	0.1825	0.0070	0.8141	2.7135
	8.1800	0.8169	0.1540	0.0059	0.8151	2.7169
	8.1900	0.8178	0.1480	0.0057	0.8160	2.7200
	8.2000	0.8187	0.1412	0.0054	0.8170	2.7232
	8.2100	0.8197	0.1475	0.0057	0.8180	2.7265
	8.2200	0.8206	0.1397	0.0054	0.8189	2.7295
	8.2300	0.8216	0.1638	0.0063	0.8198	2.7327
	8.2400	0.8227	0.1822	0.0070	0.8209	2.7363
	8.2500	0.8236	0.1847	0.0071	0.8219	2.7395
	8.2600	0.8246	0.1947	0.0075	0.8229	2.7429
	8.2700	0.8258	0.1896	0.0073	0.8240	2.7466
	8.2800	0.8268	0.1764	0.0068	0.8250	2.7500
	8.2900	0.8277	0.1833	0.0070	0.8260	2.7532
	8.3000	0.8287	0.1715	0.0066	0.8270	2.7566
	8.3100	0.8298	0.1774	0.0068	0.8280	2.7599
	8.3200	0.8307	0.2048	0.0079	0.8289	2.7630
	8.3300	0.8317	0.2085	0.0080	0.8299	2.7664
	8.3400	0.8328	0.1858	0.0071	0.8310	2.7699
	8.3500	0.8337	0.1395	0.0053	0.8320	2.7731
	8.3600	0.8347	0.1130	0.0043	0.8329	2.7763
	8.3700	0.8357	0.1131	0.0043	0.8340	2.7799
	8.3800	0.8367	0.1397	0.0054	0.8349	2.7829
	8.3900	0.8376	0.1594	0.0061	0.8358	2.7859
	8.4000	0.8386	0.1786	0.0068	0.8369	2.7895
	8.4100	0.8397	0.1850	0.0071	0.8380	2.7932
	8.4200	0.8407	0.2099	0.0080	0.8390	2.7964
	8.4300	0.8417	0.2116	0.0081	0.8400	2.7998
	8.4400	0.8428	0.2110	0.0081	0.8410	2.8032
	8.4500	0.8437	0.2165	0.0083	0.8419	2.8063
	8.4600	0.8446	0.1859	0.0071	0.8429	2.8095
	8.4700	0.8457	0.1402	0.0054	0.8440	2.8132
	8.4800	0.8467	0.1717	0.0066	0.8450	2.8165
	8.4900	0.8477	0.1968	0.0075	0.8459	2.8197
	8.5000	0.8488	0.2073	0.0079	0.8470	2.8233
	8.5100	0.8498	0.2040	0.0078	0.8480	2.8267
	8.5200	0.8507	0.2040	0.0078	0.8490	2.8298
	8.5300	0.8517	0.1970	0.0076	0.8500	2.8332
	8.5400	0.8528	0.1981	0.0076	0.8511	2.8368
	8.5500	0.8538	0.2203	0.0084	0.8520	2.8400
	8.5600	0.8547	0.2193	0.0084	0.8530	2.8431
	8.5700	0.8558	0.2211	0.0085	0.8540	2.8467
	8.5800	0.8567	0.2443	0.0094	0.8550	2.8499
	8.5900	0.8577	0.2257	0.0087	0.8559	2.8531
	8.6000	0.8588	0.2153	0.0083	0.8570	2.8566
	8.6100	0.8598	0.1723	0.0066	0.8581	2.8602
	8.6200	0.8608	0.1895	0.0073	0.8591	2.8634
	8.6300	0.8618	0.1957	0.0075	0.8600	2.8667
	8.6400	0.8628	0.1977	0.0076	0.8610	2.8700
	8.6500	0.8637	0.1955	0.0075	0.8620	2.8731
	8.6600	0.8647	0.1929	0.0074	0.8630	2.8766
	8.6700	0.8658	0.1985	0.0076	0.8641	2.8802
	8.6800	0.8668	0.1937	0.0074	0.8651	2.8835
	8.6900	0.8678	0.1910	0.0073	0.8661	2.8868
	8.7000	0.8689	0.2006	0.0077	0.8671	2.8903
	8.7100	0.8699	0.2390	0.0092	0.8681	2.8937
	8.7200	0.8708	0.2202	0.0084	0.8690	2.8967
	8.7300	0.8718	0.1893	0.0073	0.8701	2.9002
	8.7400	0.8729	0.1703	0.0065	0.8712	2.9038
	8.7500	0.8738	0.1675	0.0064	0.8721	2.9068
	8.7600	0.8747	0.1524	0.0058	0.8730	2.9099
	8.7700	0.8757	0.1395	0.0053	0.8740	2.9132
	8.7800	0.8766	0.1514	0.0058	0.8749	2.9161
	8.7900	0.8775	0.1661	0.0064	0.8758	2.9192
	8.8000	0.8785	0.1770	0.0068	0.8768	2.9226
	8.8100	0.8796	0.1642	0.0063	0.8778	2.9260
	8.8200	0.8806	0.1852	0.0071	0.8788	2.9292
	8.8300	0.8816	0.1992	0.0076	0.8799	2.9328
	8.8400	0.8827	0.2055	0.0079	0.8809	2.9363
	8.8500	0.8836	0.2083	0.0080	0.8819	2.9394
	8.8600	0.8846	0.1990	0.0076	0.8828	2.9427
	8.8700	0.8856	0.1907	0.0073	0.8839	2.9461
	8.8800	0.8866	0.2076	0.0080	0.8848	2.9493
	8.8900	0.8876	0.2042	0.0078	0.8858	2.9526
	8.9000	0.8886	0.1915	0.0073	0.8869	2.9562
	8.9100	0.8896	0.1890	0.0072	0.8879	2.9596
	8.9200	0.8906	0.1964	0.0075	0.8889	2.9628
	8.9300	0.8916	0.2059	0.0079	0.8899	2.9661
	8.9400	0.8927	0.1971	0.0076	0.8909	2.9696
	8.9500	0.8936	0.2164	0.0083	0.8919	2.9727
	8.9600	0.8946	0.2199	0.0084	0.8929	2.9761
	8.9700	0.8957	0.2217	0.0085	0.8939	2.9796
	8.9800	0.8966	0.2233	0.0086	0.8949	2.9828
	8.9900	0.8976	0.2046	0.0078	0.8959	2.9861
	9.0000	0.8987	0.1967	0.0075	0.8970	2.9898
	9.0100	0.8997	0.1932	0.0074	0.8980	2.9931
	9.0200	0.9007	0.1826	0.0070	0.8989	2.9963
	9.0300	0.9017	0.1851	0.0071	0.9000	2.9998
	9.0400	0.9027	0.1524	0.0058	0.9010	3.0032
	9.0500	0.9037	0.1382	0.0053	0.9020	3.0064
	9.0600	0.9047	0.1473	0.0056	0.9030	3.0099
	9.0700	0.9058	0.1593	0.0061	0.9041	3.0135
	9.0800	0.9068	0.1759	0.0067	0.9050	3.0167
	9.0900	0.9077	0.1812	0.0069	0.9060	3.0199
	9.1000	0.9088	0.1782	0.0068	0.9071	3.0235
	9.1100	0.9098	0.1844	0.0071	0.9081	3.0269
	9.1200	0.9107	0.1901	0.0073	0.9090	3.0299
	9.1300	0.9118	0.1850	0.0071	0.9101	3.0334
	9.1400	0.9129	0.1949	0.0075	0.9111	3.0370
	9.1500	0.9138	0.1972	0.0076	0.9121	3.0402
	9.1600	0.9148	0.1859	0.0071	0.9131	3.0435
	9.1700	0.9159	0.1851	0.0071	0.9142	3.0471
	9.1800	0.9169	0.2176	0.0083	0.9151	3.0503
	9.1900	0.9178	0.2549	0.0098	0.9161	3.0534
	9.2000	0.9189	0.2718	0.0104	0.9171	3.0570
	9.2100	0.9199	0.2610	0.0100	0.9182	3.0604
	9.2200	0.9208	0.2243	0.0086	0.9191	3.0636
	9.2300	0.9219	0.1842	0.0071	0.9201	3.0669
	9.2400	0.9229	0.1853	0.0071	0.9212	3.0705
	9.2500	0.9239	0.1914	0.0073	0.9221	3.0736
	9.2600	0.9248	0.1726	0.0066	0.9231	3.0768
	9.2700	0.9259	0.1708	0.0065	0.9241	3.0803
	9.2800	0.9268	0.2027	0.0078	0.9251	3.0834
	9.2900	0.9278	0.2174	0.0083	0.9261	3.0867
	9.3000	0.9289	0.1819	0.0070	0.9272	3.0904
	9.3100	0.9299	0.1947	0.0075	0.9282	3.0939
	9.3200	0.9309	0.1862	0.0071	0.9291	3.0971
	9.3300	0.9319	0.1604	0.0061	0.9302	3.1004
	9.3400	0.9330	0.1413	0.0054	0.9312	3.1039
	9.3500	0.9339	0.1452	0.0056	0.9321	3.1070
	9.3600	0.9349	0.1346	0.0052	0.9331	3.1102
	9.3700	0.9359	0.1479	0.0057	0.9341	3.1137
	9.3800	0.9369	0.1743	0.0067	0.9351	3.1170
	9.3900	0.9379	0.1974	0.0076	0.9361	3.1203
	9.4000	0.9389	0.1925	0.0074	0.9372	3.1238
	9.4100	0.9399	0.1728	0.0066	0.9382	3.1271
	9.4200	0.9408	0.1581	0.0061	0.9391	3.1301
	9.4300	0.9419	0.1663	0.0064	0.9401	3.1336
	9.4400	0.9429	0.1801	0.0069	0.9411	3.1370
	9.4500	0.9438	0.1967	0.0075	0.9421	3.1402
	9.4600	0.9449	0.1939	0.0074	0.9431	3.1437
	9.4700	0.9459	0.2089	0.0080	0.9442	3.1472
	9.4800	0.9468	0.2161	0.0083	0.9451	3.1502
	9.4900	0.9478	0.2389	0.0092	0.9460	3.1534
	9.5000	0.9489	0.2442	0.0094	0.9472	3.1571
	9.5100	0.9500	0.2767	0.0106	0.9482	3.1606
	9.5200	0.9509	0.2853	0.0109	0.9491	3.1637
	9.5300	0.9519	0.2592	0.0099	0.9502	3.1672
	9.5400	0.9529	0.2592	0.0099	0.9512	3.1705
	9.5500	0.9538	0.2461	0.0094	0.9521	3.1735
	9.5600	0.9548	0.2432	0.0093	0.9531	3.1768
	9.5700	0.9559	0.2234	0.0086	0.9542	3.1804
	9.5800	0.9569	0.2016	0.0077	0.9551	3.1836
	9.5900	0.9578	0.1529	0.0059	0.9561	3.1868
	9.6000	0.9589	0.1380	0.0053	0.9572	3.1905
	9.6100	0.9600	0.1867	0.0072	0.9582	3.1940
	9.6200	0.9609	0.2298	0.0088	0.9592	3.1971
	9.6300	0.9619	0.2151	0.0082	0.9602	3.2004
	9.6400	0.9629	0.2176	0.0083	0.9611	3.2037
	9.6500	0.9638	0.2137	0.0082	0.9621	3.2068
	9.6600	0.9648	0.2073	0.0079	0.9631	3.2102
	9.6700	0.9660	0.2024	0.0078	0.9642	3.2139
	9.6800	0.9669	0.2175	0.0083	0.9652	3.2172
	9.6900	0.9679	0.2329	0.0089	0.9662	3.2204
	9.7000	0.9689	0.2158	0.0083	0.9672	3.2238
	9.7100	0.9699	0.1960	0.0075	0.9682	3.2271
	9.7200	0.9709	0.1845	0.0071	0.9691	3.2303
	9.7300	0.9720	0.1661	0.0064	0.9702	3.2339
	9.7400	0.9730	0.2097	0.0080	0.9712	3.2373
	9.7500	0.9739	0.2590	0.0099	0.9721	3.2403
	9.7600	0.9749	0.2582	0.0099	0.9732	3.2437
	9.7700	0.9760	0.2438	0.0093	0.9743	3.2475
	9.7800	0.9770	0.2505	0.0096	0.9753	3.2507
	9.7900	0.9780	0.2632	0.0101	0.9762	3.2539
	9.8000	0.9789	0.2772	0.0106	0.9772	3.2572
	9.8100	0.9799	0.2780	0.0107	0.9781	3.2603
	9.8200	0.9808	0.2604	0.0100	0.9790	3.2632
	9.8300	0.9818	0.2398	0.0092	0.9801	3.2668
	9.8400	0.9828	0.2325	0.0089	0.9811	3.2701
	9.8500	0.9837	0.2095	0.0080	0.9820	3.2731
	9.8600	0.9848	0.1919	0.0074	0.9830	3.2767
	9.8700	0.9859	0.1837	0.0070	0.9841	3.2802
	9.8800	0.9868	0.2000	0.0077	0.9850	3.2834
	9.8900	0.9878	0.1708	0.0065	0.9861	3.2867
	9.9000	0.9889	0.1740	0.0067	0.9871	3.2904
	9.9100	0.9898	0.2101	0.0081	0.9881	3.2935
	9.9200	0.9908	0.2415	0.0093	0.9890	3.2966
	9.9300	0.9918	0.2454	0.0094	0.9901	3.3001
	9.9400	0.9928	0.2608	0.0100	0.9911	3.3034
	9.9500	0.9937	0.2614	0.0100	0.9920	3.3066
	9.9600	0.9948	0.2577	0.0099	0.9930	3.3100
	9.9700	0.9958	0.2733	0.0105	0.9941	3.3134
	9.9800	0.9967	0.2836	0.0109	0.9950	3.3165
	9.9900	0.9978	0.2691	0.0103	0.9960	3.3199
	10.0000	0.9988	0.2388	0.0092	0.9971	3.3234
	10.0100	0.9998	0.2244	0.0086	0.9980	3.3266
	10.0200	1.0008	0.2315	0.0089	0.9990	3.3300
	10.0300	1.0019	0.2488	0.0095	1.0001	3.3336
	10.0400	1.0029	0.2657	0.0102	1.0011	3.3369
	10.0500	1.0038	0.2562	0.0098	1.0020	3.3400
	10.0600	1.0048	0.2361	0.0091	1.0031	3.3435
	10.0700	1.0059	0.2126	0.0081	1.0041	3.3470
	10.0800	1.0068	0.2034	0.0078	1.0050	3.3500
	10.0900	1.0078	0.2036	0.0078	1.0060	3.3533
	10.1000	1.0088	0.2204	0.0084	1.0071	3.3568
	10.1100	1.0098	0.2360	0.0090	1.0080	3.3599
	10.1200	1.0108	0.2408	0.0092	1.0090	3.3632
	10.1300	1.0119	0.2250	0.0086	1.0101	3.3669
	10.1400	1.0129	0.2274	0.0087	1.0111	3.3702
	10.1500	1.0138	0.2223	0.0085	1.0120	3.3733
	10.1600	1.0148	0.2175	0.0083	1.0131	3.3768
	10.1700	1.0159	0.1927	0.0074	1.0141	3.3802
	10.1800	1.0168	0.1747	0.0067	1.0150	3.3833
	10.1900	1.0178	0.1769	0.0068	1.0160	3.3866
	10.2000	1.0189	0.1753	0.0067	1.0171	3.3902
	10.2100	1.0198	0.2033	0.0078	1.0181	3.3935
	10.2200	1.0208	0.2404	0.0092	1.0191	3.3967
	10.2300	1.0219	0.2490	0.0095	1.0201	3.4003
	10.2400	1.0228	0.2469	0.0095	1.0211	3.4035
	10.2500	1.0238	0.2391	0.0092	1.0220	3.4066
	10.2600	1.0248	0.2317	0.0089	1.0231	3.4101
	10.2700	1.0259	0.2282	0.0087	1.0241	3.4136
	10.2800	1.0268	0.2313	0.0089	1.0251	3.4168
	10.2900	1.0279	0.2267	0.0087	1.0261	3.4202
	10.3000	1.0290	0.2368	0.0091	1.0272	3.4239
	10.3100	1.0299	0.2480	0.0095	1.0282	3.4271
	10.3200	1.0309	0.2476	0.0095	1.0291	3.4303
	10.3300	1.0319	0.2451	0.0094	1.0302	3.4337
	10.3400	1.0329	0.2484	0.0095	1.0311	3.4370
	10.3500	1.0338	0.2542	0.0097	1.0321	3.4401
	10.3600	1.0349	0.2233	0.0086	1.0331	3.4436
	10.3700	1.0359	0.2098	0.0080	1.0342	3.4471
	10.3800	1.0369	0.1847	0.0071	1.0351	3.4502
	10.3900	1.0379	0.1862	0.0071	1.0361	3.4536
	10.4000	1.0389	0.1913	0.0073	1.0372	3.4572
	10.4100	1.0399	0.2241	0.0086	1.0381	3.4603
	10.4200	1.0409	0.2377	0.0091	1.0391	3.4636
	10.4300	1.0419	0.2499	0.0096	1.0402	3.4671
	10.4400	1.0428	0.2957	0.0113	1.0411	3.4702
	10.4500	1.0437	0.2871	0.0110	1.0420	3.4731
	10.4600	1.0448	0.2586	0.0099	1.0430	3.4766
	10.4700	1.0458	0.2281	0.0087	1.0440	3.4799
	10.4800	1.0467	0.2171	0.0083	1.0449	3.4829
	10.4900	1.0477	0.2290	0.0088	1.0459	3.4863
	10.5000	1.0487	0.2297	0.0088	1.0470	3.4897
	10.5100	1.0497	0.2465	0.0095	1.0479	3.4929
	10.5200	1.0507	0.2728	0.0105	1.0489	3.4963
	10.5300	1.0517	0.2569	0.0098	1.0500	3.4999
	10.5400	1.0527	0.2266	0.0087	1.0509	3.5030
	10.5500	1.0537	0.2271	0.0087	1.0519	3.5063
	10.5600	1.0548	0.2255	0.0086	1.0530	3.5100
	10.5700	1.0557	0.2271	0.0087	1.0540	3.5132
	10.5800	1.0567	0.2380	0.0091	1.0549	3.5163
	10.5900	1.0577	0.2180	0.0084	1.0560	3.5198
	10.6000	1.0589	0.1962	0.0075	1.0571	3.5236
	10.6100	1.0598	0.1929	0.0074	1.0581	3.5268
	10.6200	1.0608	0.1967	0.0075	1.0590	3.5299
	10.6300	1.0618	0.1896	0.0073	1.0601	3.5335
	10.6400	1.0628	0.1956	0.0075	1.0610	3.5366
	10.6500	1.0637	0.2110	0.0081	1.0620	3.5397
	10.6600	1.0647	0.2154	0.0083	1.0630	3.5432
	10.6700	1.0657	0.2302	0.0088	1.0640	3.5464
	10.6800	1.0667	0.1989	0.0076	1.0649	3.5496
	10.6900	1.0677	0.1904	0.0073	1.0660	3.5532
	10.7000	1.0688	0.2333	0.0089	1.0670	3.5566
	10.7100	1.0697	0.2304	0.0088	1.0679	3.5597
	10.7200	1.0707	0.2002	0.0077	1.0690	3.5632
	10.7300	1.0719	0.1761	0.0068	1.0701	3.5670
	10.7400	1.0728	0.1926	0.0074	1.0711	3.5702
	10.7500	1.0738	0.2112	0.0081	1.0720	3.5733
	10.7600	1.0748	0.2163	0.0083	1.0731	3.5768
	10.7700	1.0758	0.2228	0.0085	1.0740	3.5800
	10.7800	1.0767	0.2342	0.0090	1.0750	3.5832
	10.7900	1.0778	0.2064	0.0079	1.0761	3.5868
	10.8000	1.0789	0.2154	0.0083	1.0772	3.5905
	10.8100	1.0799	0.2327	0.0089	1.0781	3.5936
	10.8200	1.0808	0.2224	0.0085	1.0791	3.5968
	10.8300	1.0819	0.2207	0.0085	1.0801	3.6003
	10.8400	1.0828	0.2044	0.0078	1.0811	3.6035
	10.8500	1.0838	0.2066	0.0079	1.0820	3.6066
	10.8600	1.0849	0.2342	0.0090	1.0831	3.6103
	10.8700	1.0859	0.2455	0.0094	1.0841	3.6136
	10.8800	1.0868	0.2402	0.0092	1.0850	3.6166
	10.8900	1.0878	0.2392	0.0092	1.0861	3.6201
	10.9000	1.0889	0.2460	0.0094	1.0871	3.6236
	10.9100	1.0898	0.2543	0.0097	1.0881	3.6268
	10.9200	1.0908	0.2643	0.0101	1.0890	3.6300
	10.9300	1.0918	0.2521	0.0097	1.0901	3.6334
	10.9400	1.0927	0.2549	0.0098	1.0910	3.6365
	10.9500	1.0937	0.2694	0.0103	1.0920	3.6397
	10.9600	1.0948	0.2641	0.0101	1.0931	3.6435
	10.9700	1.0959	0.2556	0.0098	1.0942	3.6471
	10.9800	1.0969	0.2280	0.0087	1.0951	3.6504
	10.9900	1.0979	0.2205	0.0085	1.0961	3.6537
	11.0000	1.0989	0.2166	0.0083	1.0971	3.6570
	11.0100	1.0998	0.1964	0.0075	1.0981	3.6601
	11.0200	1.1008	0.1524	0.0058	1.0990	3.6633
	11.0300	1.1019	0.1735	0.0067	1.1001	3.6669
	11.0400	1.1029	0.2150	0.0082	1.1011	3.6704
	11.0500	1.1039	0.2224	0.0085	1.1021	3.6736
	11.0600	1.1049	0.2256	0.0086	1.1031	3.6769
	11.0700	1.1058	0.2363	0.0091	1.1040	3.6800
	11.0800	1.1067	0.2524	0.0097	1.1050	3.6831
	11.0900	1.1078	0.2780	0.0107	1.1060	3.6866
	11.1000	1.1088	0.3041	0.0117	1.1071	3.6901
	11.1100	1.1098	0.3134	0.0120	1.1080	3.6933
	11.1200	1.1108	0.3047	0.0117	1.1091	3.6967
	11.1300	1.1119	0.2840	0.0109	1.1101	3.7003
	11.1400	1.1129	0.2649	0.0102	1.1111	3.7036
	11.1500	1.1138	0.2514	0.0096	1.1121	3.7068
	11.1600	1.1149	0.2447	0.0094	1.1131	3.7103
	11.1700	1.1159	0.2331	0.0089	1.1141	3.7136
	11.1800	1.1168	0.2373	0.0091	1.1150	3.7167
	11.1900	1.1178	0.2322	0.0089	1.1161	3.7202
	11.2000	1.1189	0.2207	0.0085	1.1171	3.7235
	11.2100	1.1198	0.1997	0.0077	1.1181	3.7268
	11.2200	1.1208	0.2105	0.0081	1.1191	3.7302
	11.2300	1.1219	0.1888	0.0072	1.1202	3.7338
	11.2400	1.1230	0.1707	0.0065	1.1212	3.7373
	11.2500	1.1239	0.1811	0.0069	1.1222	3.7405
	11.2600	1.1250	0.2170	0.0083	1.1233	3.7441
	11.2700	1.1260	0.2452	0.0094	1.1243	3.7474
	11.2800	1.1269	0.2445	0.0094	1.1251	3.7503
	11.2900	1.1279	0.2192	0.0084	1.1261	3.7536
	11.3000	1.1289	0.2139	0.0082	1.1271	3.7570
	11.3100	1.1298	0.1989	0.0076	1.1281	3.7602
	11.3200	1.1308	0.1943	0.0075	1.1291	3.7635
	11.3300	1.1319	0.1824	0.0070	1.1301	3.7669
	11.3400	1.1328	0.1793	0.0069	1.1310	3.7699
	11.3500	1.1338	0.2127	0.0082	1.1320	3.7732
	11.3600	1.1348	0.2547	0.0098	1.1331	3.7767
	11.3700	1.1358	0.2823	0.0108	1.1340	3.7799
	11.3800	1.1367	0.3122	0.0120	1.1350	3.7831
	11.3900	1.1378	0.3329	0.0128	1.1361	3.7867
	11.4000	1.1389	0.3044	0.0117	1.1371	3.7903
	11.4100	1.1398	0.2662	0.0102	1.1381	3.7934
	11.4200	1.1408	0.2530	0.0097	1.1391	3.7967
	11.4300	1.1419	0.2131	0.0082	1.1401	3.8003
	11.4400	1.1428	0.2121	0.0081	1.1411	3.8035
	11.4500	1.1438	0.2402	0.0092	1.1420	3.8066
	11.4600	1.1448	0.2523	0.0097	1.1431	3.8101
	11.4700	1.1459	0.2533	0.0097	1.1441	3.8135
	11.4800	1.1468	0.2295	0.0088	1.1450	3.8167
	11.4900	1.1478	0.2031	0.0078	1.1461	3.8202
	11.5000	1.1489	0.2335	0.0090	1.1472	3.8237
	11.5100	1.1499	0.2891	0.0111	1.1481	3.8269
	11.5200	1.1509	0.3027	0.0116	1.1491	3.8303
	11.5300	1.1519	0.2968	0.0114	1.1502	3.8338
	11.5400	1.1528	0.2662	0.0102	1.1511	3.8368
	11.5500	1.1538	0.2795	0.0107	1.1520	3.8399
	11.5600	1.1549	0.2962	0.0114	1.1531	3.8436
	11.5700	1.1558	0.3059	0.0117	1.1541	3.8468
	11.5800	1.1567	0.2871	0.0110	1.1550	3.8499
	11.5900	1.1578	0.2782	0.0107	1.1561	3.8534
	11.6000	1.1588	0.2709	0.0104	1.1571	3.8567
	11.6100	1.1597	0.2563	0.0098	1.1580	3.8598
	11.6200	1.1608	0.2233	0.0086	1.1590	3.8632
	11.6300	1.1618	0.2152	0.0082	1.1601	3.8668
	11.6400	1.1628	0.2544	0.0098	1.1611	3.8701
	11.6500	1.1638	0.2784	0.0107	1.1620	3.8733
	11.6600	1.1648	0.2602	0.0100	1.1631	3.8768
	11.6700	1.1658	0.2439	0.0094	1.1640	3.8800
	11.6800	1.1668	0.2479	0.0095	1.1650	3.8832
	11.6900	1.1678	0.2608	0.0100	1.1661	3.8868
	11.7000	1.1688	0.2510	0.0096	1.1671	3.8902
	11.7100	1.1698	0.2390	0.0092	1.1680	3.8933
	11.7200	1.1708	0.2500	0.0096	1.1690	3.8967
	11.7300	1.1719	0.2591	0.0099	1.1701	3.9003
	11.7400	1.1728	0.2556	0.0098	1.1710	3.9034
	11.7500	1.1738	0.2414	0.0093	1.1720	3.9066
	11.7600	1.1749	0.2471	0.0095	1.1731	3.9103
	11.7700	1.1759	0.2424	0.0093	1.1741	3.9136
	11.7800	1.1768	0.2435	0.0093	1.1751	3.9168
	11.7900	1.1779	0.2600	0.0100	1.1761	3.9203
	11.8000	1.1789	0.2958	0.0113	1.1772	3.9237
	11.8100	1.1799	0.3094	0.0119	1.1781	3.9269
	11.8200	1.1809	0.2752	0.0106	1.1792	3.9304
	11.8300	1.1820	0.2503	0.0096	1.1803	3.9341
	11.8400	1.1830	0.2455	0.0094	1.1812	3.9372
	11.8500	1.1839	0.2640	0.0101	1.1822	3.9404
	11.8600	1.1849	0.2714	0.0104	1.1831	3.9437
	11.8700	1.1858	0.2449	0.0094	1.1840	3.9467
	11.8800	1.1867	0.2418	0.0093	1.1849	3.9496
	11.8900	1.1877	0.2314	0.0089	1.1860	3.9531
	11.9000	1.1888	0.2632	0.0101	1.1870	3.9566
	11.9100	1.1898	0.2998	0.0115	1.1880	3.9599
	11.9200	1.1908	0.3133	0.0120	1.1891	3.9635
	11.9300	1.1919	0.3040	0.0117	1.1901	3.9669
	11.9400	1.1928	0.2909	0.0112	1.1910	3.9699
	11.9500	1.1938	0.2955	0.0113	1.1920	3.9732
	11.9600	1.1948	0.2896	0.0111	1.1931	3.9767
	11.9700	1.1958	0.2596	0.0100	1.1940	3.9799
	11.9800	1.1967	0.2253	0.0086	1.1950	3.9831
	11.9900	1.1978	0.1908	0.0073	1.1960	3.9867
	12.0000	1.1988	0.1969	0.0075	1.1970	3.9899
	12.0100	1.1997	0.2388	0.0092	1.1979	3.9929
	12.0200	1.2007	0.2425	0.0093	1.1990	3.9964
	12.0300	1.2018	0.2686	0.0103	1.2000	4.0000
	12.0400	1.2028	0.2911	0.0112	1.2010	4.0033
	12.0500	1.2038	0.2708	0.0104	1.2020	4.0067
	12.0600	1.2048	0.2789	0.0107	1.2031	4.0101
	12.0700	1.2057	0.2789	0.0107	1.2040	4.0131
	12.0800	1.2067	0.2570	0.0099	1.2049	4.0163
	12.0900	1.2078	0.2410	0.0092	1.2060	4.0200
	12.1000	1.2088	0.2558	0.0098	1.2071	4.0234
	12.1100	1.2098	0.2786	0.0107	1.2080	4.0267
	12.1200	1.2109	0.2816	0.0108	1.2091	4.0302
	12.1300	1.2118	0.2764	0.0106	1.2101	4.0334
	12.1400	1.2127	0.2993	0.0115	1.2109	4.0364
	12.1500	1.2137	0.3026	0.0116	1.2120	4.0397
	12.1600	1.2148	0.3138	0.0120	1.2130	4.0433
	12.1700	1.2157	0.3283	0.0126	1.2140	4.0464
	12.1800	1.2167	0.3193	0.0122	1.2150	4.0498
	12.1900	1.2178	0.3321	0.0127	1.2161	4.0535
	12.2000	1.2189	0.3497	0.0134	1.2171	4.0569
	12.2100	1.2198	0.3329	0.0128	1.2181	4.0600
	12.2200	1.2208	0.2919	0.0112	1.2191	4.0635
	12.2300	1.2219	0.2736	0.0105	1.2201	4.0669
	12.2400	1.2228	0.2672	0.0102	1.2211	4.0700
	12.2500	1.2238	0.2467	0.0095	1.2221	4.0734
	12.2600	1.2249	0.2156	0.0083	1.2231	4.0770
	12.2700	1.2258	0.2263	0.0087	1.2241	4.0801
	12.2800	1.2268	0.2534	0.0097	1.2250	4.0833
	12.2900	1.2279	0.2755	0.0106	1.2262	4.0870
	12.3000	1.2289	0.2849	0.0109	1.2272	4.0905
	12.3100	1.2298	0.2834	0.0109	1.2281	4.0935
	12.3200	1.2308	0.2980	0.0114	1.2291	4.0968
	12.3300	1.2319	0.2889	0.0111	1.2301	4.1003
	12.3400	1.2328	0.3012	0.0115	1.2311	4.1034
	12.3500	1.2338	0.2952	0.0113	1.2321	4.1067
	12.3600	1.2349	0.2933	0.0112	1.2331	4.1103
	12.3700	1.2358	0.2809	0.0108	1.2340	4.1133
	12.3800	1.2367	0.2860	0.0110	1.2350	4.1165
	12.3900	1.2378	0.2802	0.0107	1.2361	4.1201
	12.4000	1.2388	0.2756	0.0106	1.2370	4.1233
	12.4100	1.2397	0.2699	0.0103	1.2380	4.1265
	12.4200	1.2408	0.2458	0.0094	1.2390	4.1300
	12.4300	1.2418	0.2492	0.0096	1.2400	4.1333
	12.4400	1.2427	0.2652	0.0102	1.2409	4.1362
	12.4500	1.2437	0.2588	0.0099	1.2419	4.1396
	12.4600	1.2447	0.2603	0.0100	1.2430	4.1432
	12.4700	1.2457	0.2675	0.0103	1.2439	4.1463
	12.4800	1.2467	0.2641	0.0101	1.2449	4.1496
	12.4900	1.2478	0.2390	0.0092	1.2460	4.1533
	12.5000	1.2488	0.2454	0.0094	1.2470	4.1566
	12.5100	1.2497	0.2781	0.0107	1.2480	4.1597
	12.5200	1.2508	0.3204	0.0123	1.2490	4.1632
	12.5300	1.2518	0.2962	0.0114	1.2500	4.1667
	12.5400	1.2527	0.2789	0.0107	1.2509	4.1697
	12.5500	1.2537	0.2761	0.0106	1.2520	4.1731
	12.5600	1.2547	0.2916	0.0112	1.2530	4.1765
	12.5700	1.2557	0.3045	0.0117	1.2539	4.1795
	12.5800	1.2566	0.2783	0.0107	1.2549	4.1828
	12.5900	1.2577	0.2835	0.0109	1.2560	4.1865
	12.6000	1.2587	0.2894	0.0111	1.2570	4.1897
	12.6100	1.2597	0.2685	0.0103	1.2579	4.1929
	12.6200	1.2607	0.2367	0.0091	1.2590	4.1964
	12.6300	1.2617	0.2137	0.0082	1.2600	4.1997
	12.6400	1.2627	0.2194	0.0084	1.2609	4.2029
	12.6500	1.2637	0.2371	0.0091	1.2620	4.2064
	12.6600	1.2648	0.2741	0.0105	1.2630	4.2099
	12.6700	1.2657	0.2842	0.0109	1.2639	4.2129
	12.6800	1.2666	0.2863	0.0110	1.2649	4.2162
	12.6900	1.2678	0.2536	0.0097	1.2660	4.2199
	12.7000	1.2688	0.2388	0.0092	1.2670	4.2233
	12.7100	1.2697	0.2322	0.0089	1.2680	4.2265
	12.7200	1.2708	0.2370	0.0091	1.2690	4.2299
	12.7300	1.2718	0.2497	0.0096	1.2700	4.2333
	12.7400	1.2727	0.2388	0.0092	1.2710	4.2364
	12.7500	1.2737	0.2216	0.0085	1.2720	4.2397
	12.7600	1.2747	0.2012	0.0077	1.2730	4.2430
	12.7700	1.2756	0.2105	0.0081	1.2739	4.2461
	12.7800	1.2766	0.2186	0.0084	1.2749	4.2494
	12.7900	1.2777	0.2312	0.0089	1.2760	4.2532
	12.8000	1.2788	0.2689	0.0103	1.2770	4.2566
	12.8100	1.2797	0.2591	0.0099	1.2780	4.2598
	12.8200	1.2808	0.2475	0.0095	1.2790	4.2633
	12.8300	1.2818	0.2572	0.0099	1.2800	4.2666
	12.8400	1.2827	0.2640	0.0101	1.2809	4.2697
	12.8500	1.2838	0.2651	0.0102	1.2820	4.2733
	12.8600	1.2849	0.2664	0.0102	1.2831	4.2769
	12.8700	1.2858	0.2902	0.0111	1.2841	4.2801
	12.8800	1.2868	0.3115	0.0119	1.2851	4.2834
	12.8900	1.2879	0.2980	0.0114	1.2862	4.2871
	12.9000	1.2889	0.2977	0.0114	1.2871	4.2902
	12.9100	1.2898	0.2918	0.0112	1.2880	4.2933
	12.9200	1.2909	0.2918	0.0112	1.2891	4.2969
	12.9300	1.2919	0.3075	0.0118	1.2902	4.3004
	12.9400	1.2929	0.3131	0.0120	1.2911	4.3036
	12.9500	1.2939	0.2755	0.0106	1.2921	4.3069
	12.9600	1.2948	0.2451	0.0094	1.2931	4.3101
	12.9700	1.2958	0.2406	0.0092	1.2940	4.3133
	12.9800	1.2968	0.2593	0.0099	1.2951	4.3167
	12.9900	1.2978	0.2869	0.0110	1.2961	4.3202
	13.0000	1.2988	0.2895	0.0111	1.2970	4.3233
	13.0100	1.2998	0.2845	0.0109	1.2980	4.3266
	13.0200	1.3009	0.2803	0.0107	1.2991	4.3303
	13.0300	1.3019	0.2929	0.0112	1.3002	4.3337
	13.0400	1.3028	0.3151	0.0121	1.3011	4.3368
	13.0500	1.3038	0.3160	0.0121	1.3021	4.3401
	13.0600	1.3048	0.3003	0.0115	1.3031	4.3435
	13.0700	1.3058	0.2860	0.0110	1.3040	4.3467
	13.0800	1.3068	0.2828	0.0108	1.3051	4.3501
	13.0900	1.3079	0.2708	0.0104	1.3061	4.3536
	13.1000	1.3088	0.3048	0.0117	1.3071	4.3567
	13.1100	1.3098	0.3172	0.0122	1.3080	4.3599
	13.1200	1.3108	0.3258	0.0125	1.3091	4.3634
	13.1300	1.3118	0.3112	0.0119	1.3101	4.3668
	13.1400	1.3128	0.2924	0.0112	1.3110	4.3700
	13.1500	1.3138	0.2880	0.0110	1.3121	4.3734
	13.1600	1.3148	0.2787	0.0107	1.3130	4.3765
	13.1700	1.3157	0.2880	0.0110	1.3139	4.3796
	13.1800	1.3167	0.2970	0.0114	1.3150	4.3831
	13.1900	1.3179	0.3032	0.0116	1.3161	4.3869
	13.2000	1.3189	0.2934	0.0112	1.3171	4.3903
	13.2100	1.3198	0.2815	0.0108	1.3181	4.3935
	13.2200	1.3209	0.2450	0.0094	1.3191	4.3970
	13.2300	1.3218	0.2346	0.0090	1.3201	4.4001
	13.2400	1.3227	0.2368	0.0091	1.3210	4.4031
	13.2500	1.3238	0.2454	0.0094	1.3220	4.4067
	13.2600	1.3249	0.2694	0.0103	1.3231	4.4102
	13.2700	1.3258	0.3247	0.0124	1.3240	4.4133
	13.2800	1.3268	0.3691	0.0142	1.3250	4.4166
	13.2900	1.3279	0.3579	0.0137	1.3261	4.4203
	13.3000	1.3289	0.3480	0.0133	1.3271	4.4237
	13.3100	1.3299	0.3298	0.0126	1.3281	4.4269
	13.3200	1.3309	0.3192	0.0122	1.3291	4.4303
	13.3300	1.3318	0.3098	0.0119	1.3301	4.4334
	13.3400	1.3327	0.2817	0.0108	1.3310	4.4364
	13.3500	1.3338	0.2605	0.0100	1.3320	4.4399
	13.3600	1.3348	0.2685	0.0103	1.3331	4.4434
	13.3700	1.3358	0.2711	0.0104	1.3340	4.4467
	13.3800	1.3368	0.2578	0.0099	1.3351	4.4500
	13.3900	1.3379	0.2721	0.0104	1.3362	4.4537
	13.4000	1.3388	0.2946	0.0113	1.3371	4.4568
	13.4100	1.3398	0.3108	0.0119	1.3380	4.4600
	13.4200	1.3408	0.2996	0.0115	1.3391	4.4635
	13.4300	1.3418	0.3050	0.0117	1.3400	4.4665
	13.4400	1.3427	0.3075	0.0118	1.3410	4.4697
	13.4500	1.3438	0.2771	0.0106	1.3421	4.4734
	13.4600	1.3449	0.2661	0.0102	1.3432	4.4770
	13.4700	1.3459	0.2708	0.0104	1.3441	4.4803
	13.4800	1.3469	0.2817	0.0108	1.3451	4.4836
	13.4900	1.3479	0.2892	0.0111	1.3461	4.4870
	13.5000	1.3488	0.3087	0.0118	1.3471	4.4901
	13.5100	1.3498	0.2875	0.0110	1.3481	4.4934
	13.5200	1.3509	0.2942	0.0113	1.3491	4.4969
	13.5300	1.3518	0.3173	0.0122	1.3501	4.5001
	13.5400	1.3528	0.3353	0.0129	1.3510	4.5032
	13.5500	1.3538	0.3557	0.0136	1.3520	4.5066
	13.5600	1.3548	0.3777	0.0145	1.3530	4.5100
	13.5700	1.3557	0.3915	0.0150	1.3540	4.5132
	13.5800	1.3568	0.3806	0.0146	1.3551	4.5168
	13.5900	1.3579	0.3296	0.0126	1.3562	4.5204
	13.6000	1.3589	0.2853	0.0109	1.3571	4.5235
	13.6100	1.3598	0.2448	0.0094	1.3581	4.5267
	13.6200	1.3608	0.2466	0.0095	1.3591	4.5301
	13.6300	1.3617	0.2685	0.0103	1.3600	4.5330
	13.6400	1.3626	0.2791	0.0107	1.3609	4.5360
	13.6500	1.3636	0.2770	0.0106	1.3619	4.5395
	13.6600	1.3646	0.3122	0.0120	1.3628	4.5426
	13.6700	1.3655	0.3516	0.0135	1.3638	4.5458
	13.6800	1.3666	0.3546	0.0136	1.3648	4.5493
	13.6900	1.3676	0.3628	0.0139	1.3659	4.5528
	13.7000	1.3686	0.3469	0.0133	1.3668	4.5560
	13.7100	1.3696	0.3060	0.0117	1.3678	4.5593
	13.7200	1.3707	0.2682	0.0103	1.3689	4.5630
	13.7300	1.3717	0.2462	0.0094	1.3699	4.5663
	13.7400	1.3726	0.2410	0.0092	1.3709	4.5695
	13.7500	1.3737	0.2275	0.0087	1.3720	4.5730
	13.7600	1.3747	0.2508	0.0096	1.3729	4.5762
	13.7700	1.3756	0.2638	0.0101	1.3738	4.5793
	13.7800	1.3767	0.2607	0.0100	1.3749	4.5829
	13.7900	1.3778	0.2801	0.0107	1.3760	4.5865
	13.8000	1.3787	0.3256	0.0125	1.3770	4.5897
	13.8100	1.3797	0.3427	0.0131	1.3780	4.5931
	13.8200	1.3807	0.3198	0.0123	1.3790	4.5965
	13.8300	1.3817	0.3201	0.0123	1.3799	4.5995
	13.8400	1.3826	0.3032	0.0116	1.3809	4.6028
	13.8500	1.3837	0.2803	0.0107	1.3820	4.6064
	13.8600	1.3848	0.2729	0.0105	1.3830	4.6099
	13.8700	1.3857	0.2834	0.0109	1.3840	4.6131
	13.8800	1.3868	0.3016	0.0116	1.3850	4.6166
	13.8900	1.3878	0.2879	0.0110	1.3861	4.6202
	13.9000	1.3888	0.2784	0.0107	1.3870	4.6233
	13.9100	1.3898	0.2859	0.0110	1.3880	4.6266
	13.9200	1.3908	0.2746	0.0105	1.3891	4.6300
	13.9300	1.3917	0.2730	0.0105	1.3900	4.6330
	13.9400	1.3927	0.2651	0.0102	1.3909	4.6362
	13.9500	1.3938	0.2592	0.0099	1.3920	4.6399
	13.9600	1.3948	0.2763	0.0106	1.3930	4.6433
	13.9700	1.3957	0.2712	0.0104	1.3940	4.6465
	13.9800	1.3968	0.2888	0.0111	1.3950	4.6500
	13.9900	1.3978	0.2800	0.0107	1.3961	4.6535
	14.0000	1.3988	0.2716	0.0104	1.3970	4.6566
	14.0100	1.3998	0.2680	0.0103	1.3980	4.6600
	14.0200	1.4009	0.2788	0.0107	1.3991	4.6635
	14.0300	1.4018	0.3050	0.0117	1.4000	4.6666
	14.0400	1.4027	0.3275	0.0126	1.4010	4.6698
	14.0500	1.4038	0.3343	0.0128	1.4020	4.6733
	14.0600	1.4048	0.3245	0.0124	1.4031	4.6767
	14.0700	1.4058	0.2926	0.0112	1.4040	4.6799
	14.0800	1.4068	0.2562	0.0098	1.4051	4.6834
	14.0900	1.4078	0.2694	0.0103	1.4061	4.6868
	14.1000	1.4088	0.2947	0.0113	1.4070	4.6899
	14.1100	1.4098	0.3004	0.0115	1.4081	4.6934
	14.1200	1.4109	0.2782	0.0107	1.4091	4.6969
	14.1300	1.4118	0.2952	0.0113	1.4101	4.7001
	14.1400	1.4128	0.2888	0.0111	1.4111	4.7034
	14.1500	1.4139	0.2814	0.0108	1.4122	4.7071
	14.1600	1.4150	0.3044	0.0117	1.4132	4.7106
	14.1700	1.4159	0.2975	0.0114	1.4142	4.7137
	14.1800	1.4169	0.2814	0.0108	1.4152	4.7171
	14.1900	1.4179	0.2737	0.0105	1.4161	4.7203
	14.2000	1.4188	0.2797	0.0107	1.4170	4.7232
	14.2100	1.4198	0.2910	0.0112	1.4180	4.7266
	14.2200	1.4208	0.3064	0.0117	1.4191	4.7300
	14.2300	1.4217	0.3235	0.0124	1.4200	4.7332
	14.2400	1.4227	0.3051	0.0117	1.4210	4.7364
	14.2500	1.4237	0.3071	0.0118	1.4220	4.7398
	14.2600	1.4247	0.3374	0.0129	1.4230	4.7430
	14.2700	1.4257	0.3413	0.0131	1.4239	4.7463
	14.2800	1.4267	0.3607	0.0138	1.4250	4.7498
	14.2900	1.4277	0.3776	0.0145	1.4260	4.7531
	14.3000	1.4287	0.3878	0.0149	1.4270	4.7564
	14.3100	1.4297	0.3980	0.0153	1.4280	4.7598
	14.3200	1.4308	0.3685	0.0141	1.4290	4.7633
	14.3300	1.4317	0.3624	0.0139	1.4300	4.7663
	14.3400	1.4327	0.3595	0.0138	1.4309	4.7696
	14.3500	1.4338	0.3353	0.0129	1.4321	4.7734
	14.3600	1.4348	0.3301	0.0127	1.4330	4.7766
	14.3700	1.4357	0.3421	0.0131	1.4340	4.7798
	14.3800	1.4367	0.3387	0.0130	1.4350	4.7832
	14.3900	1.4377	0.3207	0.0123	1.4360	4.7865
	14.4000	1.4387	0.3339	0.0128	1.4369	4.7896
	14.4100	1.4397	0.3548	0.0136	1.4380	4.7932
	14.4200	1.4408	0.3672	0.0141	1.4391	4.7968
	14.4300	1.4418	0.3734	0.0143	1.4400	4.7999
	14.4400	1.4428	0.3596	0.0138	1.4410	4.8032
	14.4500	1.4438	0.3540	0.0136	1.4421	4.8068
	14.4600	1.4448	0.3573	0.0137	1.4430	4.8100
	14.4700	1.4458	0.3550	0.0136	1.4440	4.8132
	14.4800	1.4468	0.3236	0.0124	1.4451	4.8167
	14.4900	1.4478	0.3027	0.0116	1.4461	4.8200
	14.5000	1.4487	0.2970	0.0114	1.4470	4.8231
	14.5100	1.4497	0.2989	0.0115	1.4480	4.8265
	14.5200	1.4508	0.2996	0.0115	1.4490	4.8299
	14.5300	1.4517	0.3154	0.0121	1.4500	4.8330
	14.5400	1.4527	0.3432	0.0132	1.4510	4.8365
	14.5500	1.4538	0.3705	0.0142	1.4520	4.8400
	14.5600	1.4547	0.3847	0.0148	1.4530	4.8432
	14.5700	1.4557	0.3876	0.0149	1.4540	4.8463
	14.5800	1.4568	0.3827	0.0147	1.4550	4.8499
	14.5900	1.4577	0.3987	0.0153	1.4560	4.8532
	14.6000	1.4587	0.4121	0.0158	1.4569	4.8562
	14.6100	1.4597	0.4008	0.0154	1.4580	4.8597
	14.6200	1.4608	0.3732	0.0143	1.4590	4.8632
	14.6300	1.4617	0.3644	0.0140	1.4600	4.8664
	14.6400	1.4627	0.3400	0.0130	1.4610	4.8698
	14.6500	1.4638	0.3309	0.0127	1.4620	4.8733
	14.6600	1.4647	0.3189	0.0122	1.4630	4.8765
	14.6700	1.4657	0.3095	0.0119	1.4640	4.8798
	14.6800	1.4668	0.2868	0.0110	1.4651	4.8834
	14.6900	1.4678	0.2895	0.0111	1.4661	4.8868
	14.7000	1.4688	0.2859	0.0110	1.4670	4.8899
	14.7100	1.4698	0.2938	0.0113	1.4681	4.8934
	14.7200	1.4709	0.3135	0.0120	1.4691	4.8969
	14.7300	1.4718	0.3105	0.0119	1.4700	4.9000
	14.7400	1.4728	0.3093	0.0119	1.4710	4.9032
	14.7500	1.4739	0.3043	0.0117	1.4721	4.9069
	14.7600	1.4748	0.3138	0.0120	1.4731	4.9100
	14.7700	1.4758	0.3260	0.0125	1.4740	4.9132
	14.7800	1.4768	0.3337	0.0128	1.4751	4.9168
	14.7900	1.4779	0.3417	0.0131	1.4761	4.9203
	14.8000	1.4788	0.3519	0.0135	1.4771	4.9234
	14.8100	1.4798	0.3321	0.0127	1.4781	4.9268
	14.8200	1.4809	0.3121	0.0120	1.4792	4.9304
	14.8300	1.4819	0.3105	0.0119	1.4801	4.9336
	14.8400	1.4829	0.2988	0.0115	1.4811	4.9369
	14.8500	1.4839	0.2839	0.0109	1.4821	4.9403
	14.8600	1.4848	0.2655	0.0102	1.4831	4.9434
	14.8700	1.4858	0.2675	0.0103	1.4840	4.9465
	14.8800	1.4868	0.2768	0.0106	1.4851	4.9500
	14.8900	1.4878	0.3043	0.0117	1.4861	4.9534
	14.9000	1.4888	0.3386	0.0130	1.4870	4.9566
	14.9100	1.4898	0.3464	0.0133	1.4881	4.9602
	14.9200	1.4909	0.3464	0.0133	1.4891	4.9635
	14.9300	1.4918	0.3651	0.0140	1.4900	4.9666
	14.9400	1.4928	0.3434	0.0132	1.4910	4.9700
	14.9500	1.4939	0.3333	0.0128	1.4922	4.9737
	14.9600	1.4949	0.3313	0.0127	1.4932	4.9771
	14.9700	1.4959	0.3368	0.0129	1.4941	4.9803
	14.9800	1.4969	0.3568	0.0137	1.4952	4.9837
	14.9888	1.4978	0.3649	0.0140	1.4960	4.9865
	14.9890	1.4978	0.3641	0.0140	1.4960	4.9866
	14.9990	1.4987	0.3571	0.0137	1.4970	4.9897
	15.0090	1.4996	0.3391	0.0130	1.4978	4.9926
	15.0190	1.5001	0.3382	0.0130	1.4984	4.9944
	15.0290	1.5002	0.3534	0.0135	1.4984	4.9945
	15.0390	1.4996	0.3529	0.0135	1.4979	4.9927
	15.0490	1.4987	0.3408	0.0131	1.4969	4.9895
	15.0590	1.4975	0.3322	0.0127	1.4958	4.9857
	15.0690	1.4963	0.3537	0.0136	1.4946	4.9817
	15.0790	1.4951	0.3585	0.0137	1.4934	4.9777
	15.0890	1.4940	0.3603	0.0138	1.4922	4.9739
	15.0990	1.4929	0.3455	0.0132	1.4911	4.9702
	15.1090	1.4918	0.3185	0.0122	1.4900	4.9666
	15.1190	1.4908	0.2940	0.0113	1.4890	4.9633
	15.1290	1.4898	0.3101	0.0119	1.4880	4.9599
	15.1390	1.4888	0.3215	0.0123	1.4870	4.9566
	15.1490	1.4877	0.3098	0.0119	1.4860	4.9531
	15.1590	1.4867	0.3336	0.0128	1.4850	4.9497
	15.1690	1.4857	0.3466	0.0133	1.4840	4.9464
	15.1790	1.4847	0.3254	0.0125	1.4830	4.9430
	15.1890	1.4837	0.2910	0.0112	1.4819	4.9396
	15.1990	1.4827	0.2603	0.0100	1.4809	4.9362
	15.2090	1.4817	0.2522	0.0097	1.4799	4.9330
	15.2190	1.4807	0.2768	0.0106	1.4789	4.9296
	15.2290	1.4797	0.2945	0.0113	1.4779	4.9262
	15.2390	1.4787	0.3009	0.0115	1.4769	4.9229
	15.2490	1.4777	0.3127	0.0120	1.4759	4.9196
	15.2590	1.4767	0.3516	0.0135	1.4750	4.9164
	15.2690	1.4757	0.3487	0.0134	1.4740	4.9131
	15.2790	1.4747	0.3315	0.0127	1.4730	4.9098
	15.2890	1.4737	0.2977	0.0114	1.4720	4.9064
	15.2990	1.4727	0.2779	0.0107	1.4710	4.9030
	15.3090	1.4717	0.2828	0.0108	1.4699	4.8996
	15.3190	1.4707	0.2863	0.0110	1.4689	4.8962
	15.3290	1.4697	0.2901	0.0111	1.4679	4.8928
	15.3390	1.4686	0.3030	0.0116	1.4669	4.8895
	15.3490	1.4676	0.3219	0.0123	1.4659	4.8861
	15.3590	1.4666	0.3306	0.0127	1.4648	4.8827
	15.3690	1.4655	0.3338	0.0128	1.4638	4.8791
	15.3790	1.4645	0.3204	0.0123	1.4628	4.8758
	15.3890	1.4635	0.2934	0.0112	1.4618	4.8724
	15.3990	1.4625	0.2834	0.0109	1.4608	4.8690
	15.4090	1.4615	0.2993	0.0115	1.4598	4.8657
	15.4190	1.4605	0.3290	0.0126	1.4588	4.8624
	15.4290	1.4595	0.3602	0.0138	1.4578	4.8591
	15.4390	1.4585	0.3577	0.0137	1.4568	4.8558
	15.4490	1.4576	0.3614	0.0139	1.4558	4.8525
	15.4590	1.4565	0.3756	0.0144	1.4547	4.8490
	15.4690	1.4555	0.3753	0.0144	1.4537	4.8456
	15.4790	1.4545	0.3616	0.0139	1.4527	4.8422
	15.4890	1.4534	0.3465	0.0133	1.4517	4.8388
	15.4990	1.4524	0.3168	0.0121	1.4507	4.8354
	15.5090	1.4514	0.2935	0.0113	1.4497	4.8321
	15.5190	1.4504	0.2931	0.0112	1.4486	4.8286
	15.5290	1.4493	0.3200	0.0123	1.4476	4.8252
	15.5390	1.4483	0.3276	0.0126	1.4466	4.8217
	15.5490	1.4473	0.3238	0.0124	1.4455	4.8183
	15.5590	1.4463	0.3255	0.0125	1.4445	4.8149
	15.5690	1.4453	0.3480	0.0133	1.4435	4.8116
	15.5790	1.4442	0.3520	0.0135	1.4425	4.8081
	15.5890	1.4432	0.3383	0.0130	1.4415	4.8047
	15.5990	1.4422	0.3066	0.0118	1.4404	4.8012
	15.6090	1.4412	0.2974	0.0114	1.4394	4.7979
	15.6190	1.4402	0.3058	0.0117	1.4384	4.7945
	15.6290	1.4391	0.3112	0.0119	1.4374	4.7911
	15.6390	1.4381	0.3040	0.0117	1.4364	4.7877
	15.6490	1.4371	0.3374	0.0129	1.4354	4.7844
	15.6590	1.4362	0.3495	0.0134	1.4344	4.7812
	15.6690	1.4352	0.3689	0.0141	1.4334	4.7779
	15.6790	1.4342	0.3691	0.0142	1.4324	4.7746
	15.6890	1.4331	0.3399	0.0130	1.4314	4.7711
	15.6990	1.4321	0.3305	0.0127	1.4304	4.7677
	15.7090	1.4311	0.3366	0.0129	1.4294	4.7644
	15.7190	1.4301	0.3550	0.0136	1.4283	4.7609
	15.7290	1.4291	0.3551	0.0136	1.4273	4.7576
	15.7390	1.4281	0.3436	0.0132	1.4263	4.7543
	15.7490	1.4271	0.3329	0.0128	1.4254	4.7511
	15.7590	1.4261	0.3081	0.0118	1.4244	4.7478
	15.7690	1.4251	0.3026	0.0116	1.4234	4.7443
	15.7790	1.4241	0.3213	0.0123	1.4224	4.7411
	15.7890	1.4231	0.3184	0.0122	1.4214	4.7378
	15.7990	1.4221	0.3025	0.0116	1.4204	4.7344
	15.8090	1.4211	0.2650	0.0102	1.4193	4.7309
	15.8190	1.4200	0.2569	0.0098	1.4183	4.7275
	15.8290	1.4191	0.2754	0.0106	1.4173	4.7243
	15.8390	1.4181	0.2918	0.0112	1.4163	4.7210
	15.8490	1.4171	0.2881	0.0110	1.4153	4.7177
	15.8590	1.4161	0.2995	0.0115	1.4144	4.7144
	15.8690	1.4152	0.3120	0.0120	1.4134	4.7113
	15.8790	1.4142	0.3346	0.0128	1.4124	4.7079
	15.8890	1.4131	0.3285	0.0126	1.4114	4.7044
	15.8990	1.4121	0.3268	0.0125	1.4103	4.7009
	15.9090	1.4111	0.3353	0.0129	1.4093	4.6976
	15.9190	1.4101	0.3231	0.0124	1.4083	4.6942
	15.9290	1.4091	0.2870	0.0110	1.4073	4.6910
	15.9390	1.4081	0.2378	0.0091	1.4063	4.6875
	15.9490	1.4069	0.2456	0.0094	1.4052	4.6838
	15.9590	1.4058	0.2648	0.0102	1.4041	4.6801
	15.9690	1.4048	0.2788	0.0107	1.4030	4.6766
	15.9790	1.4038	0.2993	0.0115	1.4020	4.6732
	15.9890	1.4028	0.3086	0.0118	1.4010	4.6699
	15.9990	1.4018	0.3045	0.0117	1.4000	4.6665
	16.0090	1.4008	0.2801	0.0107	1.3991	4.6634
	16.0190	1.3998	0.2681	0.0103	1.3981	4.6601
	16.0290	1.3988	0.2655	0.0102	1.3971	4.6568
	16.0390	1.3978	0.2677	0.0103	1.3961	4.6534
	16.0490	1.3968	0.2712	0.0104	1.3950	4.6499
	16.0590	1.3958	0.2786	0.0107	1.3940	4.6466
	16.0690	1.3948	0.3019	0.0116	1.3930	4.6432
	16.0790	1.3937	0.3040	0.0117	1.3920	4.6398
	16.0890	1.3928	0.3012	0.0115	1.3910	4.6365
	16.0990	1.3918	0.2907	0.0111	1.3901	4.6334
	16.1090	1.3908	0.2944	0.0113	1.3891	4.6300
	16.1190	1.3898	0.3043	0.0117	1.3880	4.6267
	16.1290	1.3888	0.3000	0.0115	1.3870	4.6233
	16.1390	1.3878	0.3179	0.0122	1.3860	4.6200
	16.1490	1.3868	0.3282	0.0126	1.3850	4.6166
	16.1590	1.3857	0.3243	0.0124	1.3840	4.6132
	16.1690	1.3848	0.3118	0.0120	1.3830	4.6099
	16.1790	1.3838	0.2904	0.0111	1.3820	4.6065
	16.1890	1.3827	0.2912	0.0112	1.3810	4.6032
	16.1990	1.3817	0.2829	0.0108	1.3800	4.5998
	16.2090	1.3807	0.2771	0.0106	1.3790	4.5965
	16.2190	1.3798	0.2441	0.0094	1.3780	4.5932
	16.2290	1.3788	0.2201	0.0084	1.3770	4.5900
	16.2390	1.3778	0.1982	0.0076	1.3760	4.5866
	16.2490	1.3768	0.2093	0.0080	1.3750	4.5832
	16.2590	1.3757	0.2274	0.0087	1.3740	4.5798
	16.2690	1.3747	0.2402	0.0092	1.3730	4.5764
	16.2790	1.3737	0.2677	0.0103	1.3720	4.5731
	16.2890	1.3727	0.2911	0.0112	1.3710	4.5697
	16.2990	1.3717	0.2930	0.0112	1.3699	4.5662
	16.3090	1.3707	0.2614	0.0100	1.3689	4.5630
	16.3190	1.3697	0.2445	0.0094	1.3679	4.5597
	16.3290	1.3687	0.2501	0.0096	1.3669	4.5563
	16.3390	1.3677	0.2599	0.0100	1.3660	4.5531
	16.3490	1.3667	0.2657	0.0102	1.3650	4.5498
	16.3590	1.3657	0.2730	0.0105	1.3640	4.5464
	16.3690	1.3647	0.2839	0.0109	1.3630	4.5431
	16.3790	1.3637	0.3009	0.0115	1.3619	4.5396
	16.3890	1.3627	0.3099	0.0119	1.3609	4.5362
	16.3990	1.3617	0.2900	0.0111	1.3599	4.5329
	16.4090	1.3607	0.2678	0.0103	1.3589	4.5296
	16.4190	1.3596	0.2452	0.0094	1.3579	4.5262
	16.4290	1.3586	0.2511	0.0096	1.3569	4.5228
	16.4390	1.3576	0.2581	0.0099	1.3559	4.5195
	16.4490	1.3566	0.2795	0.0107	1.3549	4.5161
	16.4590	1.3557	0.2518	0.0097	1.3539	4.5129
	16.4690	1.3547	0.2384	0.0091	1.3529	4.5097
	16.4790	1.3537	0.2728	0.0105	1.3519	4.5063
	16.4890	1.3527	0.2986	0.0114	1.3509	4.5030
	16.4990	1.3517	0.3075	0.0118	1.3500	4.4997
	16.5090	1.3507	0.3024	0.0116	1.3490	4.4965
	16.5190	1.3497	0.3088	0.0118	1.3480	4.4930
	16.5290	1.3487	0.2885	0.0111	1.3469	4.4897
	16.5390	1.3476	0.2585	0.0099	1.3459	4.4862
	16.5490	1.3466	0.2539	0.0097	1.3449	4.4828
	16.5590	1.3456	0.2534	0.0097	1.3438	4.4792
	16.5690	1.3445	0.2499	0.0096	1.3427	4.4757
	16.5790	1.3435	0.2441	0.0094	1.3417	4.4723
	16.5890	1.3425	0.2552	0.0098	1.3408	4.4690
	16.5990	1.3416	0.2718	0.0104	1.3398	4.4659
	16.6090	1.3406	0.2928	0.0112	1.3389	4.4627
	16.6190	1.3396	0.2987	0.0115	1.3379	4.4595
	16.6290	1.3386	0.2993	0.0115	1.3368	4.4560
	16.6390	1.3375	0.3012	0.0115	1.3358	4.4525
	16.6490	1.3365	0.2915	0.0112	1.3348	4.4491
	16.6590	1.3355	0.2732	0.0105	1.3338	4.4458
	16.6690	1.3346	0.2569	0.0099	1.3328	4.4426
	16.6790	1.3335	0.2819	0.0108	1.3318	4.4392
	16.6890	1.3325	0.3006	0.0115	1.3308	4.4357
	16.6990	1.3315	0.3051	0.0117	1.3297	4.4322
	16.7090	1.3305	0.3200	0.0123	1.3287	4.4290
	16.7190	1.3294	0.3152	0.0121	1.3277	4.4255
	16.7290	1.3284	0.2497	0.0096	1.3266	4.4219
	16.7390	1.3274	0.2070	0.0079	1.3257	4.4187
	16.7490	1.3264	0.1742	0.0067	1.3247	4.4155
	16.7590	1.3254	0.1936	0.0074	1.3237	4.4121
	16.7690	1.3244	0.2439	0.0094	1.3227	4.4088
	16.7790	1.3235	0.2702	0.0104	1.3217	4.4057
	16.7890	1.3225	0.3115	0.0119	1.3208	4.4025
	16.7990	1.3215	0.3356	0.0129	1.3198	4.3991
	16.8090	1.3206	0.3252	0.0125	1.3188	4.3959
	16.8190	1.3196	0.3292	0.0126	1.3178	4.3925
	16.8290	1.3184	0.3245	0.0124	1.3167	4.3888
	16.8390	1.3174	0.3312	0.0127	1.3156	4.3852
	16.8490	1.3164	0.3295	0.0126	1.3146	4.3820
	16.8590	1.3155	0.3124	0.0120	1.3137	4.3789
	16.8690	1.3146	0.2911	0.0112	1.3128	4.3760
	16.8790	1.3136	0.2725	0.0104	1.3119	4.3727
	16.8890	1.3126	0.2670	0.0102	1.3108	4.3692
	16.8990	1.3115	0.2645	0.0101	1.3098	4.3657
	16.9090	1.3105	0.2678	0.0103	1.3087	4.3623
	16.9190	1.3095	0.2740	0.0105	1.3078	4.3591
	16.9290	1.3085	0.2852	0.0109	1.3068	4.3558
	16.9390	1.3075	0.2892	0.0111	1.3058	4.3524
	16.9490	1.3065	0.2891	0.0111	1.3047	4.3490
	16.9590	1.3055	0.2774	0.0106	1.3037	4.3457
	16.9690	1.3045	0.2527	0.0097	1.3028	4.3424
	16.9790	1.3035	0.2710	0.0104	1.3018	4.3392
	16.9890	1.3026	0.2821	0.0108	1.3008	4.3359
	16.9990	1.3016	0.2652	0.0102	1.2998	4.3326
	17.0090	1.3006	0.2552	0.0098	1.2988	4.3292
	17.0190	1.2995	0.2258	0.0087	1.2978	4.3258
	17.0290	1.2985	0.2436	0.0093	1.2968	4.3224
	17.0390	1.2975	0.2548	0.0098	1.2957	4.3189
	17.0490	1.2964	0.2839	0.0109	1.2947	4.3155
	17.0590	1.2954	0.2866	0.0110	1.2937	4.3122
	17.0690	1.2945	0.2503	0.0096	1.2927	4.3089
	17.0790	1.2934	0.2323	0.0089	1.2917	4.3055
	17.0890	1.2925	0.2462	0.0094	1.2907	4.3022
	17.0990	1.2915	0.2677	0.0103	1.2898	4.2990
	17.1090	1.2905	0.2951	0.0113	1.2888	4.2957
	17.1190	1.2895	0.3047	0.0117	1.2877	4.2924
	17.1290	1.2885	0.3321	0.0127	1.2867	4.2889
	17.1390	1.2875	0.3309	0.0127	1.2857	4.2857
	17.1490	1.2865	0.3216	0.0123	1.2848	4.2824
	17.1590	1.2855	0.2923	0.0112	1.2838	4.2791
	17.1690	1.2845	0.2590	0.0099	1.2827	4.2756
	17.1790	1.2835	0.2412	0.0092	1.2817	4.2723
	17.1890	1.2825	0.2461	0.0094	1.2807	4.2689
	17.1990	1.2814	0.2353	0.0090	1.2797	4.2654
	17.2090	1.2804	0.2116	0.0081	1.2786	4.2620
	17.2190	1.2794	0.2201	0.0084	1.2777	4.2587
	17.2290	1.2784	0.2684	0.0103	1.2766	4.2554
	17.2390	1.2774	0.2756	0.0106	1.2756	4.2520
	17.2490	1.2764	0.2602	0.0100	1.2747	4.2487
	17.2590	1.2754	0.2387	0.0092	1.2736	4.2454
	17.2690	1.2744	0.2207	0.0085	1.2727	4.2420
	17.2790	1.2734	0.1938	0.0074	1.2716	4.2386
	17.2890	1.2723	0.1923	0.0074	1.2706	4.2351
	17.2990	1.2713	0.2234	0.0086	1.2696	4.2318
	17.3090	1.2703	0.2665	0.0102	1.2686	4.2285
	17.3190	1.2693	0.3026	0.0116	1.2676	4.2251
	17.3290	1.2683	0.2876	0.0110	1.2666	4.2218
	17.3390	1.2673	0.2590	0.0099	1.2656	4.2184
	17.3490	1.2663	0.2542	0.0097	1.2646	4.2151
	17.3590	1.2653	0.2581	0.0099	1.2636	4.2117
	17.3690	1.2643	0.2669	0.0102	1.2626	4.2085
	17.3790	1.2633	0.2897	0.0111	1.2616	4.2052
	17.3890	1.2624	0.2831	0.0109	1.2606	4.2019
	17.3990	1.2613	0.2499	0.0096	1.2596	4.1985
	17.4090	1.2603	0.2295	0.0088	1.2586	4.1951
	17.4190	1.2593	0.2091	0.0080	1.2576	4.1918
	17.4290	1.2583	0.2193	0.0084	1.2566	4.1885
	17.4390	1.2574	0.2455	0.0094	1.2556	4.1852
	17.4490	1.2563	0.2319	0.0089	1.2546	4.1819
	17.4590	1.2554	0.2352	0.0090	1.2536	4.1785
	17.4690	1.2544	0.2326	0.0089	1.2526	4.1753
	17.4790	1.2534	0.2188	0.0084	1.2516	4.1720
	17.4890	1.2524	0.2030	0.0078	1.2506	4.1686
	17.4990	1.2514	0.1885	0.0072	1.2496	4.1652
	17.5090	1.2503	0.2000	0.0077	1.2486	4.1618
	17.5190	1.2494	0.2234	0.0086	1.2476	4.1586
	17.5290	1.2484	0.2517	0.0096	1.2466	4.1552
	17.5390	1.2474	0.2733	0.0105	1.2456	4.1519
	17.5490	1.2464	0.2938	0.0113	1.2447	4.1487
	17.5590	1.2454	0.2400	0.0092	1.2437	4.1454
	17.5690	1.2444	0.1918	0.0074	1.2426	4.1420
	17.5790	1.2434	0.1767	0.0068	1.2416	4.1387
	17.5890	1.2424	0.1903	0.0073	1.2407	4.1355
	17.5990	1.2415	0.1886	0.0072	1.2397	4.1322
	17.6090	1.2405	0.1742	0.0067	1.2387	4.1289
	17.6190	1.2394	0.1716	0.0066	1.2377	4.1255
	17.6290	1.2384	0.1804	0.0069	1.2366	4.1220
	17.6390	1.2373	0.2023	0.0078	1.2356	4.1185
	17.6490	1.2363	0.2490	0.0095	1.2346	4.1152
	17.6590	1.2353	0.2705	0.0104	1.2336	4.1118
	17.6690	1.2344	0.2926	0.0112	1.2326	4.1086
	17.6790	1.2334	0.3123	0.0120	1.2316	4.1053
	17.6890	1.2323	0.3323	0.0127	1.2306	4.1018
	17.6990	1.2313	0.3309	0.0127	1.2296	4.0984
	17.7090	1.2303	0.2792	0.0107	1.2286	4.0951
	17.7190	1.2293	0.2418	0.0093	1.2276	4.0919
	17.7290	1.2283	0.2543	0.0097	1.2266	4.0885
	17.7390	1.2274	0.2631	0.0101	1.2256	4.0852
	17.7490	1.2263	0.2622	0.0101	1.2246	4.0819
	17.7590	1.2253	0.2598	0.0100	1.2236	4.0785
	17.7690	1.2243	0.2570	0.0099	1.2226	4.0751
	17.7790	1.2234	0.2486	0.0095	1.2216	4.0719
	17.7890	1.2224	0.2330	0.0089	1.2206	4.0686
	17.7990	1.2213	0.2170	0.0083	1.2196	4.0652
	17.8090	1.2203	0.2045	0.0078	1.2186	4.0617
	17.8190	1.2193	0.1853	0.0071	1.2176	4.0584
	17.8290	1.2183	0.1936	0.0074	1.2166	4.0551
	17.8390	1.2173	0.1888	0.0072	1.2156	4.0518
	17.8490	1.2164	0.1972	0.0076	1.2146	4.0486
	17.8590	1.2154	0.2092	0.0080	1.2136	4.0453
	17.8690	1.2144	0.2078	0.0080	1.2126	4.0419
	17.8790	1.2133	0.2176	0.0083	1.2116	4.0385
	17.8890	1.2123	0.2287	0.0088	1.2106	4.0351
	17.8990	1.2113	0.2297	0.0088	1.2096	4.0317
	17.9090	1.2103	0.2473	0.0095	1.2086	4.0284
	17.9190	1.2093	0.2407	0.0092	1.2076	4.0252
	17.9290	1.2083	0.2050	0.0079	1.2066	4.0217
	17.9390	1.2073	0.1927	0.0074	1.2055	4.0182
	17.9490	1.2063	0.1845	0.0071	1.2045	4.0149
	17.9590	1.2053	0.1999	0.0077	1.2035	4.0116
	17.9690	1.2043	0.2073	0.0079	1.2025	4.0083
	17.9790	1.2033	0.2075	0.0080	1.2015	4.0050
	17.9890	1.2023	0.2179	0.0084	1.2006	4.0017
	17.9990	1.2013	0.2143	0.0082	1.1996	3.9985
	18.0090	1.2003	0.2052	0.0079	1.1986	3.9951
	18.0190	1.1993	0.2243	0.0086	1.1975	3.9916
	18.0290	1.1983	0.2512	0.0096	1.1965	3.9883
	18.0390	1.1973	0.2859	0.0110	1.1955	3.9849
	18.0490	1.1963	0.2691	0.0103	1.1945	3.9815
	18.0590	1.1952	0.2575	0.0099	1.1935	3.9781
	18.0690	1.1942	0.2398	0.0092	1.1925	3.9748
	18.0790	1.1932	0.2409	0.0092	1.1915	3.9715
	18.0890	1.1922	0.2298	0.0088	1.1905	3.9681
	18.0990	1.1913	0.2335	0.0090	1.1895	3.9649
	18.1090	1.1903	0.2670	0.0102	1.1885	3.9617
	18.1190	1.1893	0.2740	0.0105	1.1876	3.9584
	18.1290	1.1883	0.2499	0.0096	1.1866	3.9550
	18.1390	1.1873	0.2049	0.0079	1.1856	3.9517
	18.1490	1.1863	0.2118	0.0081	1.1845	3.9484
	18.1590	1.1853	0.2336	0.0090	1.1835	3.9449
	18.1690	1.1842	0.2367	0.0091	1.1825	3.9414
	18.1790	1.1832	0.2126	0.0082	1.1814	3.9379
	18.1890	1.1821	0.2067	0.0079	1.1804	3.9345
	18.1990	1.1812	0.1839	0.0070	1.1794	3.9312
	18.2090	1.1802	0.1841	0.0071	1.1784	3.9279
	18.2190	1.1791	0.1508	0.0058	1.1774	3.9245
	18.2290	1.1782	0.1786	0.0068	1.1764	3.9212
	18.2390	1.1771	0.2251	0.0086	1.1754	3.9178
	18.2490	1.1761	0.2569	0.0098	1.1743	3.9143
	18.2590	1.1751	0.2543	0.0097	1.1733	3.9109
	18.2690	1.1741	0.2275	0.0087	1.1723	3.9076
	18.2790	1.1731	0.2110	0.0081	1.1714	3.9044
	18.2890	1.1721	0.2051	0.0079	1.1704	3.9011
	18.2990	1.1711	0.2072	0.0079	1.1694	3.8977
	18.3090	1.1701	0.2193	0.0084	1.1684	3.8944
	18.3190	1.1691	0.2349	0.0090	1.1674	3.8911
	18.3290	1.1681	0.2202	0.0084	1.1664	3.8877
	18.3390	1.1670	0.2141	0.0082	1.1653	3.8842
	18.3490	1.1660	0.2189	0.0084	1.1643	3.8809
	18.3590	1.1651	0.2189	0.0084	1.1633	3.8776
	18.3690	1.1641	0.2171	0.0083	1.1623	3.8743
	18.3790	1.1631	0.2131	0.0082	1.1614	3.8711
	18.3890	1.1621	0.2125	0.0081	1.1604	3.8678
	18.3990	1.1611	0.1975	0.0076	1.1594	3.8645
	18.4090	1.1601	0.1944	0.0075	1.1584	3.8612
	18.4190	1.1591	0.1988	0.0076	1.1574	3.8578
	18.4290	1.1582	0.2110	0.0081	1.1564	3.8546
	18.4390	1.1572	0.2024	0.0078	1.1555	3.8514
	18.4490	1.1562	0.2051	0.0079	1.1544	3.8480
	18.4590	1.1552	0.2103	0.0081	1.1534	3.8446
	18.4690	1.1542	0.2203	0.0084	1.1525	3.8414
	18.4790	1.1532	0.1954	0.0075	1.1514	3.8380
	18.4890	1.1522	0.1885	0.0072	1.1504	3.8345
	18.4990	1.1512	0.2224	0.0085	1.1494	3.8313
	18.5090	1.1502	0.2700	0.0104	1.1485	3.8281
	18.5190	1.1493	0.2621	0.0100	1.1475	3.8249
	18.5290	1.1483	0.2239	0.0086	1.1466	3.8217
	18.5390	1.1473	0.1960	0.0075	1.1456	3.8184
	18.5490	1.1463	0.1923	0.0074	1.1446	3.8152
	18.5590	1.1454	0.1921	0.0074	1.1436	3.8119
	18.5690	1.1444	0.2053	0.0079	1.1427	3.8088
	18.5790	1.1436	0.2183	0.0084	1.1419	3.8062
	18.5890	1.1430	0.2078	0.0080	1.1412	3.8039
	18.5990	1.1424	0.2079	0.0080	1.1406	3.8019
	18.6090	1.1417	0.1880	0.0072	1.1399	3.7996
	18.6190	1.1408	0.1931	0.0074	1.1390	3.7966
	18.6290	1.1398	0.2140	0.0082	1.1380	3.7933
	18.6390	1.1388	0.2451	0.0094	1.1370	3.7900
	18.6490	1.1379	0.2546	0.0098	1.1361	3.7869
	18.6590	1.1369	0.2480	0.0095	1.1352	3.7838
	18.6690	1.1360	0.2415	0.0093	1.1342	3.7806
	18.6790	1.1350	0.2536	0.0097	1.1332	3.7773
	18.6890	1.1339	0.2288	0.0088	1.1322	3.7738
	18.6990	1.1329	0.2190	0.0084	1.1312	3.7704
	18.7090	1.1318	0.2423	0.0093	1.1301	3.7668
	18.7190	1.1307	0.2864	0.0110	1.1290	3.7631
	18.7290	1.1297	0.2928	0.0112	1.1279	3.7596
	18.7390	1.1286	0.2527	0.0097	1.1269	3.7561
	18.7490	1.1276	0.2144	0.0082	1.1259	3.7528
	18.7590	1.1266	0.2278	0.0087	1.1248	3.7494
	18.7690	1.1256	0.2170	0.0083	1.1238	3.7460
	18.7790	1.1246	0.1795	0.0069	1.1228	3.7426
	18.7890	1.1235	0.1288	0.0049	1.1218	3.7391
	18.7990	1.1225	0.1198	0.0046	1.1208	3.7358
	18.8090	1.1215	0.1463	0.0056	1.1197	3.7323
	18.8190	1.1204	0.1443	0.0055	1.1187	3.7287
	18.8290	1.1194	0.1559	0.0060	1.1176	3.7253
	18.8390	1.1184	0.1580	0.0061	1.1166	3.7220
	18.8490	1.1174	0.1536	0.0059	1.1157	3.7187
	18.8590	1.1164	0.1582	0.0061	1.1147	3.7154
	18.8690	1.1153	0.1712	0.0066	1.1136	3.7118
	18.8790	1.1142	0.1857	0.0071	1.1125	3.7081
	18.8890	1.1132	0.1953	0.0075	1.1114	3.7047
	18.8990	1.1121	0.2339	0.0090	1.1104	3.7012
	18.9090	1.1111	0.2662	0.0102	1.1094	3.6977
	18.9190	1.1101	0.2589	0.0099	1.1084	3.6944
	18.9290	1.1091	0.2585	0.0099	1.1074	3.6911
	18.9390	1.1081	0.2332	0.0089	1.1064	3.6878
	18.9490	1.1071	0.1969	0.0075	1.1054	3.6845
	18.9590	1.1061	0.2131	0.0082	1.1044	3.6812
	18.9690	1.1051	0.2064	0.0079	1.1033	3.6777
	18.9790	1.1041	0.1946	0.0075	1.1023	3.6742
	18.9890	1.1030	0.2021	0.0077	1.1013	3.6708
	18.9990	1.1020	0.1974	0.0076	1.1003	3.6675
	19.0090	1.1011	0.2032	0.0078	1.0993	3.6642
	19.0190	1.1000	0.2358	0.0090	1.0983	3.6608
	19.0290	1.0990	0.2445	0.0094	1.0972	3.6573
	19.0390	1.0980	0.2434	0.0093	1.0962	3.6539
	19.0490	1.0970	0.2265	0.0087	1.0952	3.6506
	19.0590	1.0960	0.2040	0.0078	1.0943	3.6474
	19.0690	1.0950	0.1911	0.0073	1.0933	3.6442
	19.0790	1.0941	0.2136	0.0082	1.0923	3.6409
	19.0890	1.0931	0.2122	0.0081	1.0914	3.6378
	19.0990	1.0921	0.2269	0.0087	1.0904	3.6345
	19.1090	1.0911	0.2297	0.0088	1.0894	3.6311
	19.1190	1.0900	0.2289	0.0088	1.0883	3.6275
	19.1290	1.0890	0.2318	0.0089	1.0872	3.6240
	19.1390	1.0880	0.2532	0.0097	1.0862	3.6206
	19.1490	1.0869	0.2715	0.0104	1.0852	3.6172
	19.1590	1.0859	0.2602	0.0100	1.0842	3.6138
	19.1690	1.0850	0.2349	0.0090	1.0832	3.6106
	19.1790	1.0840	0.2081	0.0080	1.0822	3.6073
	19.1890	1.0829	0.1766	0.0068	1.0812	3.6038
	19.1990	1.0819	0.1595	0.0061	1.0802	3.6004
	19.2090	1.0809	0.1364	0.0052	1.0791	3.5970
	19.2190	1.0799	0.1451	0.0056	1.0782	3.5937
	19.2290	1.0789	0.1552	0.0059	1.0772	3.5905
	19.2390	1.0779	0.1815	0.0070	1.0762	3.5872
	19.2490	1.0770	0.1939	0.0074	1.0752	3.5839
	19.2590	1.0760	0.1802	0.0069	1.0742	3.5807
	19.2690	1.0750	0.1820	0.0070	1.0732	3.5772
	19.2790	1.0739	0.1947	0.0075	1.0721	3.5736
	19.2890	1.0729	0.2181	0.0084	1.0711	3.5703
	19.2990	1.0719	0.2144	0.0082	1.0701	3.5669
	19.3090	1.0709	0.2196	0.0084	1.0691	3.5636
	19.3190	1.0699	0.2304	0.0088	1.0681	3.5603
	19.3290	1.0689	0.2368	0.0091	1.0671	3.5570
	19.3390	1.0679	0.2103	0.0081	1.0661	3.5537
	19.3490	1.0669	0.1859	0.0071	1.0651	3.5503
	19.3590	1.0659	0.1899	0.0073	1.0642	3.5471
	19.3690	1.0650	0.1855	0.0071	1.0632	3.5439
	19.3790	1.0640	0.1749	0.0067	1.0622	3.5406
	19.3890	1.0630	0.1804	0.0069	1.0613	3.5374
	19.3990	1.0620	0.2043	0.0078	1.0602	3.5339
	19.4090	1.0609	0.2336	0.0090	1.0592	3.5305
	19.4190	1.0599	0.2573	0.0099	1.0582	3.5271
	19.4290	1.0589	0.2644	0.0101	1.0571	3.5237
	19.4390	1.0579	0.2567	0.0098	1.0561	3.5203
	19.4490	1.0568	0.2543	0.0097	1.0551	3.5169
	19.4590	1.0558	0.2538	0.0097	1.0541	3.5134
	19.4690	1.0548	0.2325	0.0089	1.0531	3.5101
	19.4790	1.0538	0.1978	0.0076	1.0521	3.5067
	19.4890	1.0528	0.1750	0.0067	1.0511	3.5034
	19.4990	1.0518	0.1597	0.0061	1.0501	3.5001
	19.5090	1.0508	0.1492	0.0057	1.0490	3.4967
	19.5190	1.0497	0.1621	0.0062	1.0480	3.4932
	19.5290	1.0487	0.1546	0.0059	1.0470	3.4898
	19.5390	1.0477	0.1316	0.0050	1.0460	3.4865
	19.5490	1.0467	0.1314	0.0050	1.0450	3.4832
	19.5590	1.0457	0.1441	0.0055	1.0440	3.4798
	19.5690	1.0447	0.1475	0.0057	1.0430	3.4764
	19.5790	1.0437	0.1458	0.0056	1.0419	3.4730
	19.5890	1.0427	0.1474	0.0057	1.0409	3.4696
	19.5990	1.0417	0.1691	0.0065	1.0400	3.4664
	19.6090	1.0407	0.1990	0.0076	1.0390	3.4632
	19.6190	1.0397	0.2239	0.0086	1.0380	3.4598
	19.6290	1.0387	0.2470	0.0095	1.0370	3.4564
	19.6390	1.0377	0.2269	0.0087	1.0360	3.4532
	19.6490	1.0368	0.1873	0.0072	1.0350	3.4500
	19.6590	1.0358	0.1737	0.0067	1.0340	3.4467
	19.6690	1.0348	0.1590	0.0061	1.0330	3.4433
	19.6790	1.0337	0.1557	0.0060	1.0320	3.4398
	19.6890	1.0327	0.1477	0.0057	1.0310	3.4365
	19.6990	1.0317	0.1463	0.0056	1.0300	3.4332
	19.7090	1.0307	0.1709	0.0066	1.0290	3.4297
	19.7190	1.0297	0.2130	0.0082	1.0279	3.4263
	19.7290	1.0287	0.2250	0.0086	1.0269	3.4230
	19.7390	1.0277	0.2117	0.0081	1.0259	3.4196
	19.7490	1.0266	0.2036	0.0078	1.0249	3.4162
	19.7590	1.0257	0.1998	0.0077	1.0239	3.4129
	19.7690	1.0247	0.2047	0.0078	1.0229	3.4096
	19.7790	1.0237	0.1837	0.0070	1.0219	3.4063
	19.7890	1.0227	0.1856	0.0071	1.0210	3.4032
	19.7990	1.0217	0.1993	0.0076	1.0200	3.3998
	19.8090	1.0207	0.1631	0.0063	1.0190	3.3964
	19.8190	1.0197	0.1464	0.0056	1.0179	3.3930
	19.8290	1.0187	0.1498	0.0057	1.0169	3.3896
	19.8390	1.0177	0.1552	0.0059	1.0159	3.3863
	19.8490	1.0167	0.1667	0.0064	1.0149	3.3830
	19.8590	1.0156	0.1809	0.0069	1.0139	3.3795
	19.8690	1.0147	0.1732	0.0066	1.0129	3.3762
	19.8790	1.0137	0.1882	0.0072	1.0119	3.3730
	19.8890	1.0127	0.1910	0.0073	1.0109	3.3697
	19.8990	1.0117	0.1644	0.0063	1.0099	3.3663
	19.9090	1.0107	0.1535	0.0059	1.0089	3.3629
	19.9190	1.0096	0.1597	0.0061	1.0079	3.3595
	19.9290	1.0086	0.2062	0.0079	1.0069	3.3562
	19.9390	1.0076	0.2108	0.0081	1.0059	3.3528
	19.9490	1.0066	0.2033	0.0078	1.0048	3.3494
	19.9590	1.0056	0.1967	0.0075	1.0039	3.3461
[truncated: 42,304 more rows]
