# Supplementary material for: The influence of sample geometry and size on porcine aortic material properties from uniaxial tensile tests using custom-designed tissue cutters, clamps and molds
Source: PLoS One. 2021 Feb 8;16(2):e0244390. doi: 10.1371/journal.pone.0244390 (PMC7869995; doi:10.1371/journal.pone.0244390)
Supplement: S1 Dataset — (ZIP) [file pone.0244390.s001.zip › Date/RC8-4.csv]

1	ʱ��	λ��	��	����Ӧ��	����λ��	����Ӧ�� (λ��)
	(s)	(mm)	(N)	(MPa)	(mm)	(%)
	0.0000	-0.0040	0.0239	0.0013	-0.0001	-0.0003
	0.0100	-0.0040	-0.0085	-0.0005	-0.0001	-0.0002
	0.0200	-0.0040	0.0196	0.0011	-0.0001	-0.0004
	0.0300	-0.0041	0.0359	0.0020	-0.0002	-0.0008
	0.0400	-0.0042	0.0625	0.0035	-0.0002	-0.0009
	0.0500	-0.0039	0.0750	0.0042	0.0001	0.0002
	0.0600	-0.0031	0.0700	0.0039	0.0008	0.0031
	0.0700	-0.0020	0.0370	0.0020	0.0019	0.0071
	0.0800	-0.0008	0.0364	0.0020	0.0031	0.0115
	0.0900	0.0004	0.0446	0.0025	0.0043	0.0159
	0.1000	0.0015	0.0407	0.0023	0.0054	0.0200
	0.1100	0.0026	0.0142	0.0008	0.0065	0.0241
	0.1200	0.0037	0.0213	0.0012	0.0076	0.0280
	0.1300	0.0047	0.0100	0.0006	0.0086	0.0316
	0.1400	0.0057	-0.0225	-0.0012	0.0096	0.0354
	0.1500	0.0068	-0.0243	-0.0013	0.0107	0.0392
	0.1600	0.0078	-0.0039	-0.0002	0.0117	0.0430
	0.1700	0.0089	0.0199	0.0011	0.0128	0.0469
	0.1800	0.0099	0.0266	0.0015	0.0138	0.0509
	0.1900	0.0110	0.0315	0.0017	0.0149	0.0547
	0.2000	0.0121	0.0382	0.0021	0.0160	0.0587
	0.2100	0.0131	0.0305	0.0017	0.0170	0.0627
	0.2200	0.0142	0.0000	0.0000	0.0181	0.0664
	0.2300	0.0152	0.0001	0.0000	0.0191	0.0701
	0.2400	0.0162	0.0198	0.0011	0.0201	0.0739
	0.2500	0.0172	0.0332	0.0018	0.0211	0.0776
	0.2600	0.0182	0.0337	0.0019	0.0221	0.0814
	0.2700	0.0193	0.0306	0.0017	0.0232	0.0852
	0.2800	0.0204	-0.0018	-0.0001	0.0243	0.0893
	0.2900	0.0214	0.0020	0.0001	0.0253	0.0931
	0.3000	0.0224	0.0222	0.0012	0.0263	0.0968
	0.3100	0.0234	0.0375	0.0021	0.0273	0.1005
	0.3200	0.0245	0.0444	0.0025	0.0284	0.1044
	0.3300	0.0255	0.0438	0.0024	0.0294	0.1082
	0.3400	0.0265	0.0397	0.0022	0.0304	0.1116
	0.3500	0.0275	0.0297	0.0016	0.0314	0.1153
	0.3600	0.0285	0.0313	0.0017	0.0324	0.1191
	0.3700	0.0295	0.0522	0.0029	0.0334	0.1228
	0.3800	0.0304	0.0841	0.0047	0.0343	0.1261
	0.3900	0.0314	0.0859	0.0048	0.0353	0.1296
	0.4000	0.0323	0.0648	0.0036	0.0362	0.1331
	0.4100	0.0332	0.0254	0.0014	0.0371	0.1365
	0.4200	0.0342	0.0125	0.0007	0.0381	0.1399
	0.4300	0.0351	0.0122	0.0007	0.0390	0.1435
	0.4400	0.0361	0.0121	0.0007	0.0400	0.1471
	0.4500	0.0371	0.0274	0.0015	0.0410	0.1508
	0.4600	0.0381	0.0310	0.0017	0.0420	0.1546
	0.4700	0.0392	0.0460	0.0025	0.0431	0.1583
	0.4800	0.0402	0.0524	0.0029	0.0441	0.1620
	0.4900	0.0411	0.0267	0.0015	0.0450	0.1655
	0.5000	0.0421	-0.0003	0.0000	0.0460	0.1691
	0.5100	0.0431	0.0134	0.0007	0.0470	0.1728
	0.5200	0.0441	0.0229	0.0013	0.0480	0.1764
	0.5300	0.0451	0.0314	0.0017	0.0490	0.1800
	0.5400	0.0461	0.0353	0.0020	0.0500	0.1838
	0.5500	0.0471	0.0570	0.0032	0.0510	0.1876
	0.5600	0.0481	0.0685	0.0038	0.0520	0.1911
	0.5700	0.0490	0.0554	0.0031	0.0529	0.1946
	0.5800	0.0500	0.0275	0.0015	0.0539	0.1981
	0.5900	0.0510	-0.0052	-0.0003	0.0549	0.2020
	0.6000	0.0521	0.0118	0.0007	0.0560	0.2059
	0.6100	0.0531	0.0296	0.0016	0.0570	0.2096
	0.6200	0.0541	0.0556	0.0031	0.0580	0.2133
	0.6300	0.0552	0.0675	0.0037	0.0591	0.2172
	0.6400	0.0561	0.0776	0.0043	0.0600	0.2207
	0.6500	0.0571	0.0488	0.0027	0.0610	0.2242
	0.6600	0.0581	0.0185	0.0010	0.0620	0.2280
	0.6700	0.0592	-0.0014	-0.0001	0.0631	0.2320
	0.6800	0.0602	0.0000	0.0000	0.0641	0.2357
	0.6900	0.0612	-0.0394	-0.0022	0.0651	0.2392
	0.7000	0.0622	-0.0539	-0.0030	0.0661	0.2430
	0.7100	0.0632	-0.0563	-0.0031	0.0671	0.2468
	0.7200	0.0642	-0.0130	-0.0007	0.0681	0.2503
	0.7300	0.0652	0.0254	0.0014	0.0691	0.2540
	0.7400	0.0662	0.0301	0.0017	0.0701	0.2578
	0.7500	0.0673	0.0121	0.0007	0.0712	0.2616
	0.7600	0.0683	0.0118	0.0007	0.0722	0.2653
	0.7700	0.0692	0.0384	0.0021	0.0731	0.2689
	0.7800	0.0703	0.0477	0.0026	0.0742	0.2726
	0.7900	0.0713	0.0341	0.0019	0.0752	0.2764
	0.8000	0.0723	0.0415	0.0023	0.0762	0.2800
	0.8100	0.0733	0.0462	0.0026	0.0772	0.2837
	0.8200	0.0743	0.0292	0.0016	0.0782	0.2875
	0.8300	0.0753	0.0011	0.0001	0.0792	0.2911
	0.8400	0.0763	-0.0251	-0.0014	0.0802	0.2947
	0.8500	0.0773	-0.0121	-0.0007	0.0812	0.2986
	0.8600	0.0784	0.0245	0.0014	0.0823	0.3024
	0.8700	0.0794	0.0600	0.0033	0.0833	0.3063
	0.8800	0.0804	0.0870	0.0048	0.0843	0.3100
	0.8900	0.0814	0.0774	0.0043	0.0853	0.3136
	0.9000	0.0824	0.0787	0.0044	0.0863	0.3174
	0.9100	0.0835	0.0743	0.0041	0.0874	0.3213
	0.9200	0.0845	0.0543	0.0030	0.0884	0.3249
	0.9300	0.0854	0.0254	0.0014	0.0893	0.3284
	0.9400	0.0865	0.0025	0.0001	0.0904	0.3323
	0.9500	0.0875	-0.0011	-0.0001	0.0914	0.3360
	0.9600	0.0885	0.0281	0.0016	0.0924	0.3397
	0.9700	0.0895	0.0363	0.0020	0.0934	0.3433
	0.9800	0.0905	0.0266	0.0015	0.0944	0.3471
	0.9900	0.0915	0.0071	0.0004	0.0954	0.3508
	1.0000	0.0925	0.0082	0.0005	0.0965	0.3546
	1.0100	0.0936	0.0045	0.0002	0.0975	0.3584
	1.0200	0.0946	0.0262	0.0014	0.0985	0.3622
	1.0300	0.0956	0.0593	0.0033	0.0995	0.3658
	1.0400	0.0966	0.0478	0.0026	0.1005	0.3694
	1.0500	0.0976	0.0126	0.0007	0.1015	0.3732
	1.0600	0.0987	0.0120	0.0007	0.1026	0.3770
	1.0700	0.0997	0.0080	0.0004	0.1036	0.3807
	1.0800	0.1006	0.0126	0.0007	0.1045	0.3842
	1.0900	0.1016	0.0061	0.0003	0.1055	0.3879
	1.1000	0.1027	0.0101	0.0006	0.1066	0.3918
	1.1100	0.1037	0.0124	0.0007	0.1076	0.3956
	1.1200	0.1047	-0.0097	-0.0005	0.1086	0.3993
	1.1300	0.1057	-0.0195	-0.0011	0.1096	0.4030
	1.1400	0.1067	-0.0129	-0.0007	0.1106	0.4067
	1.1500	0.1077	-0.0220	-0.0012	0.1116	0.4103
	1.1600	0.1087	0.0028	0.0002	0.1126	0.4139
	1.1700	0.1098	0.0155	0.0009	0.1137	0.4179
	1.1800	0.1108	-0.0053	-0.0003	0.1147	0.4218
	1.1900	0.1118	-0.0054	-0.0003	0.1157	0.4254
	1.2000	0.1128	0.0045	0.0003	0.1167	0.4290
	1.2100	0.1138	0.0251	0.0014	0.1177	0.4327
	1.2200	0.1149	0.0156	0.0009	0.1188	0.4366
	1.2300	0.1159	0.0263	0.0015	0.1198	0.4403
	1.2400	0.1168	0.0328	0.0018	0.1207	0.4436
	1.2500	0.1177	0.0431	0.0024	0.1216	0.4471
	1.2600	0.1187	0.0566	0.0031	0.1227	0.4509
	1.2700	0.1198	0.0536	0.0030	0.1237	0.4547
	1.2800	0.1208	0.0208	0.0012	0.1247	0.4584
	1.2900	0.1218	0.0029	0.0002	0.1257	0.4622
	1.3000	0.1229	0.0176	0.0010	0.1268	0.4661
	1.3100	0.1239	0.0110	0.0006	0.1278	0.4698
	1.3200	0.1248	-0.0067	-0.0004	0.1288	0.4733
	1.3300	0.1259	-0.0173	-0.0010	0.1298	0.4773
	1.3400	0.1269	-0.0155	-0.0009	0.1308	0.4810
	1.3500	0.1279	0.0153	0.0008	0.1318	0.4845
	1.3600	0.1289	0.0218	0.0012	0.1328	0.4881
	1.3700	0.1299	-0.0064	-0.0004	0.1338	0.4918
	1.3800	0.1309	-0.0211	-0.0012	0.1348	0.4956
	1.3900	0.1319	0.0057	0.0003	0.1358	0.4992
	1.4000	0.1329	0.0286	0.0016	0.1368	0.5029
	1.4100	0.1340	0.0294	0.0016	0.1379	0.5068
	1.4200	0.1349	0.0345	0.0019	0.1388	0.5104
	1.4300	0.1358	0.0375	0.0021	0.1397	0.5137
	1.4400	0.1369	0.0226	0.0012	0.1408	0.5175
	1.4500	0.1379	0.0357	0.0020	0.1418	0.5214
	1.4600	0.1390	0.0320	0.0018	0.1429	0.5253
	1.4700	0.1400	0.0240	0.0013	0.1439	0.5289
	1.4800	0.1410	0.0282	0.0016	0.1449	0.5327
	1.4900	0.1420	0.0317	0.0018	0.1459	0.5364
	1.5000	0.1430	0.0322	0.0018	0.1469	0.5399
	1.5100	0.1440	0.0283	0.0016	0.1479	0.5436
	1.5200	0.1450	0.0195	0.0011	0.1489	0.5475
	1.5300	0.1461	0.0106	0.0006	0.1500	0.5513
	1.5400	0.1470	0.0119	0.0007	0.1509	0.5549
	1.5500	0.1480	0.0288	0.0016	0.1519	0.5584
	1.5600	0.1490	0.0470	0.0026	0.1529	0.5621
	1.5700	0.1500	0.0471	0.0026	0.1539	0.5660
	1.5800	0.1511	0.0467	0.0026	0.1550	0.5697
	1.5900	0.1521	0.0307	0.0017	0.1560	0.5736
	1.6000	0.1531	0.0207	0.0011	0.1570	0.5774
	1.6100	0.1542	0.0045	0.0002	0.1581	0.5811
	1.6200	0.1551	0.0109	0.0006	0.1590	0.5846
	1.6300	0.1561	-0.0115	-0.0006	0.1600	0.5882
	1.6400	0.1571	-0.0220	-0.0012	0.1610	0.5918
	1.6500	0.1581	-0.0181	-0.0010	0.1620	0.5955
	1.6600	0.1590	-0.0358	-0.0020	0.1629	0.5990
	1.6700	0.1600	-0.0356	-0.0020	0.1639	0.6026
	1.6800	0.1611	-0.0114	-0.0006	0.1650	0.6066
	1.6900	0.1622	0.0051	0.0003	0.1661	0.6106
	1.7000	0.1632	0.0271	0.0015	0.1671	0.6142
	1.7100	0.1642	0.0452	0.0025	0.1681	0.6179
	1.7200	0.1652	0.0484	0.0027	0.1691	0.6216
	1.7300	0.1661	0.0432	0.0024	0.1700	0.6251
	1.7400	0.1671	0.0440	0.0024	0.1710	0.6285
	1.7500	0.1681	0.0565	0.0031	0.1720	0.6322
	1.7600	0.1691	0.0222	0.0012	0.1730	0.6361
	1.7700	0.1702	-0.0025	-0.0001	0.1741	0.6399
	1.7800	0.1711	-0.0180	-0.0010	0.1750	0.6435
	1.7900	0.1722	-0.0071	-0.0004	0.1761	0.6472
	1.8000	0.1732	-0.0106	-0.0006	0.1771	0.6511
	1.8100	0.1742	-0.0063	-0.0003	0.1781	0.6547
	1.8200	0.1751	0.0196	0.0011	0.1790	0.6582
	1.8300	0.1762	0.0385	0.0021	0.1801	0.6619
	1.8400	0.1772	0.0915	0.0051	0.1811	0.6657
	1.8500	0.1782	0.1017	0.0056	0.1821	0.6694
	1.8600	0.1792	0.0782	0.0043	0.1831	0.6730
	1.8700	0.1802	0.0612	0.0034	0.1841	0.6768
	1.8800	0.1812	0.0471	0.0026	0.1851	0.6806
	1.8900	0.1822	0.0413	0.0023	0.1861	0.6843
	1.9000	0.1832	0.0358	0.0020	0.1871	0.6880
	1.9100	0.1843	0.0288	0.0016	0.1882	0.6917
	1.9200	0.1853	0.0342	0.0019	0.1892	0.6957
	1.9300	0.1864	0.0438	0.0024	0.1903	0.6994
	1.9400	0.1873	0.0282	0.0016	0.1912	0.7029
	1.9500	0.1883	0.0212	0.0012	0.1922	0.7064
	1.9600	0.1893	0.0067	0.0004	0.1932	0.7103
	1.9700	0.1903	0.0076	0.0004	0.1942	0.7138
	1.9800	0.1912	0.0176	0.0010	0.1951	0.7174
	1.9900	0.1923	0.0359	0.0020	0.1962	0.7213
	2.0000	0.1934	0.0151	0.0008	0.1973	0.7252
	2.0100	0.1943	-0.0167	-0.0009	0.1982	0.7288
	2.0200	0.1953	-0.0286	-0.0016	0.1992	0.7323
	2.0300	0.1963	-0.0118	-0.0007	0.2002	0.7361
	2.0400	0.1973	-0.0103	-0.0006	0.2012	0.7397
	2.0500	0.1983	-0.0033	-0.0002	0.2022	0.7433
	2.0600	0.1993	-0.0070	-0.0004	0.2032	0.7471
	2.0700	0.2004	0.0075	0.0004	0.2043	0.7510
	2.0800	0.2014	0.0165	0.0009	0.2053	0.7546
	2.0900	0.2023	0.0409	0.0023	0.2062	0.7582
	2.1000	0.2033	0.0397	0.0022	0.2072	0.7619
	2.1100	0.2044	0.0198	0.0011	0.2083	0.7656
	2.1200	0.2053	0.0201	0.0011	0.2092	0.7692
	2.1300	0.2063	0.0081	0.0005	0.2102	0.7726
	2.1400	0.2073	-0.0116	-0.0006	0.2112	0.7764
	2.1500	0.2083	-0.0077	-0.0004	0.2122	0.7802
	2.1600	0.2093	0.0326	0.0018	0.2132	0.7839
	2.1700	0.2103	0.0723	0.0040	0.2142	0.7875
	2.1800	0.2113	0.0825	0.0046	0.2152	0.7912
	2.1900	0.2123	0.0773	0.0043	0.2163	0.7950
	2.2000	0.2134	0.0635	0.0035	0.2173	0.7987
	2.2100	0.2143	0.0468	0.0026	0.2182	0.8023
	2.2200	0.2153	0.0460	0.0025	0.2192	0.8060
	2.2300	0.2164	0.0506	0.0028	0.2203	0.8099
	2.2400	0.2174	0.0668	0.0037	0.2213	0.8136
	2.2500	0.2184	0.0857	0.0047	0.2223	0.8173
	2.2600	0.2194	0.1002	0.0055	0.2233	0.8210
	2.2700	0.2204	0.0727	0.0040	0.2243	0.8248
	2.2800	0.2214	0.0692	0.0038	0.2253	0.8282
	2.2900	0.2223	0.0961	0.0053	0.2262	0.8316
	2.3000	0.2233	0.1219	0.0068	0.2272	0.8353
	2.3100	0.2244	0.1212	0.0067	0.2283	0.8392
	2.3200	0.2254	0.0919	0.0051	0.2293	0.8429
	2.3300	0.2263	0.0658	0.0036	0.2302	0.8464
	2.3400	0.2273	0.0384	0.0021	0.2313	0.8501
	2.3500	0.2284	0.0300	0.0017	0.2323	0.8539
	2.3600	0.2294	0.0512	0.0028	0.2333	0.8576
	2.3700	0.2304	0.0600	0.0033	0.2343	0.8613
	2.3800	0.2314	0.0573	0.0032	0.2353	0.8650
	2.3900	0.2324	0.0211	0.0012	0.2363	0.8686
	2.4000	0.2334	-0.0110	-0.0006	0.2373	0.8724
	2.4100	0.2344	0.0104	0.0006	0.2383	0.8761
	2.4200	0.2355	0.0395	0.0022	0.2394	0.8800
	2.4300	0.2365	0.0761	0.0042	0.2404	0.8837
	2.4400	0.2374	0.0753	0.0042	0.2413	0.8872
	2.4500	0.2384	0.0551	0.0031	0.2423	0.8908
	2.4600	0.2394	0.0670	0.0037	0.2433	0.8945
	2.4700	0.2404	0.0825	0.0046	0.2443	0.8981
	2.4800	0.2414	0.0820	0.0045	0.2453	0.9017
	2.4900	0.2424	0.0569	0.0032	0.2463	0.9054
	2.5000	0.2434	0.0264	0.0015	0.2473	0.9093
	2.5100	0.2444	0.0376	0.0021	0.2483	0.9130
	2.5200	0.2454	0.0435	0.0024	0.2493	0.9165
	2.5300	0.2464	0.0345	0.0019	0.2503	0.9203
	2.5400	0.2475	0.0203	0.0011	0.2514	0.9241
	2.5500	0.2484	-0.0008	0.0000	0.2523	0.9276
	2.5600	0.2494	-0.0166	-0.0009	0.2533	0.9311
	2.5700	0.2504	-0.0230	-0.0013	0.2543	0.9348
	2.5800	0.2514	-0.0296	-0.0016	0.2553	0.9386
	2.5900	0.2524	-0.0118	-0.0007	0.2563	0.9423
	2.6000	0.2534	0.0444	0.0025	0.2573	0.9459
	2.6100	0.2544	0.0964	0.0053	0.2583	0.9497
	2.6200	0.2555	0.1112	0.0062	0.2594	0.9535
	2.6300	0.2564	0.0946	0.0052	0.2603	0.9570
	2.6400	0.2574	0.0499	0.0028	0.2613	0.9607
	2.6500	0.2584	0.0061	0.0003	0.2623	0.9644
	2.6600	0.2594	-0.0122	-0.0007	0.2633	0.9681
	2.6700	0.2604	-0.0157	-0.0009	0.2643	0.9717
	2.6800	0.2614	0.0051	0.0003	0.2653	0.9753
	2.6900	0.2624	0.0242	0.0013	0.2663	0.9790
	2.7000	0.2634	0.0295	0.0016	0.2673	0.9826
	2.7100	0.2644	0.0553	0.0031	0.2683	0.9863
	2.7200	0.2654	0.0566	0.0031	0.2693	0.9900
	2.7300	0.2664	0.0640	0.0035	0.2703	0.9938
	2.7400	0.2674	0.0651	0.0036	0.2713	0.9974
	2.7500	0.2684	0.0533	0.0030	0.2723	1.0010
	2.7600	0.2694	0.0742	0.0041	0.2733	1.0046
	2.7700	0.2704	0.0854	0.0047	0.2743	1.0083
	2.7800	0.2714	0.0692	0.0038	0.2753	1.0119
	2.7900	0.2723	0.0648	0.0036	0.2762	1.0155
	2.8000	0.2733	0.0691	0.0038	0.2772	1.0192
	2.8100	0.2744	0.0671	0.0037	0.2783	1.0230
	2.8200	0.2753	0.0810	0.0045	0.2792	1.0265
	2.8300	0.2763	0.0631	0.0035	0.2802	1.0301
	2.8400	0.2773	0.0675	0.0037	0.2812	1.0338
	2.8500	0.2783	0.0582	0.0032	0.2822	1.0376
	2.8600	0.2794	0.0409	0.0023	0.2833	1.0413
	2.8700	0.2803	0.0260	0.0014	0.2842	1.0449
	2.8800	0.2813	0.0263	0.0015	0.2852	1.0485
	2.8900	0.2823	0.0267	0.0015	0.2862	1.0523
	2.9000	0.2834	0.0283	0.0016	0.2873	1.0561
	2.9100	0.2844	0.0317	0.0018	0.2883	1.0598
	2.9200	0.2854	0.0333	0.0018	0.2893	1.0636
	2.9300	0.2864	0.0252	0.0014	0.2903	1.0673
	2.9400	0.2874	0.0467	0.0026	0.2913	1.0708
	2.9500	0.2883	0.0414	0.0023	0.2923	1.0744
	2.9600	0.2894	0.0311	0.0017	0.2933	1.0782
	2.9700	0.2904	0.0523	0.0029	0.2943	1.0818
	2.9800	0.2913	0.0817	0.0045	0.2952	1.0854
	2.9900	0.2923	0.1113	0.0062	0.2962	1.0890
	3.0000	0.2933	0.1085	0.0060	0.2972	1.0927
	3.0100	0.2943	0.0747	0.0041	0.2982	1.0964
	3.0200	0.2953	0.0591	0.0033	0.2992	1.0999
	3.0300	0.2963	0.0583	0.0032	0.3002	1.1036
	3.0400	0.2973	0.0520	0.0029	0.3012	1.1072
	3.0500	0.2982	0.0396	0.0022	0.3021	1.1107
	3.0600	0.2992	0.0131	0.0007	0.3031	1.1143
	3.0700	0.3002	0.0211	0.0012	0.3041	1.1180
	3.0800	0.3012	0.0312	0.0017	0.3051	1.1216
	3.0900	0.3022	0.0305	0.0017	0.3061	1.1253
	3.1000	0.3032	0.0217	0.0012	0.3071	1.1290
	3.1100	0.3042	0.0261	0.0014	0.3081	1.1328
	3.1200	0.3053	0.0408	0.0023	0.3092	1.1366
	3.1300	0.3063	0.0270	0.0015	0.3102	1.1402
	3.1400	0.3073	0.0363	0.0020	0.3112	1.1440
	3.1500	0.3083	0.0527	0.0029	0.3122	1.1477
	3.1600	0.3093	0.0711	0.0039	0.3132	1.1514
	3.1700	0.3103	0.0814	0.0045	0.3142	1.1552
	3.1800	0.3113	0.0773	0.0043	0.3152	1.1587
	3.1900	0.3123	0.0887	0.0049	0.3162	1.1624
	3.2000	0.3133	0.0925	0.0051	0.3172	1.1661
	3.2100	0.3143	0.0852	0.0047	0.3182	1.1698
	3.2200	0.3153	0.0624	0.0035	0.3192	1.1736
	3.2300	0.3164	0.0573	0.0032	0.3203	1.1774
	3.2400	0.3174	0.0719	0.0040	0.3213	1.1811
	3.2500	0.3183	0.0977	0.0054	0.3222	1.1845
	3.2600	0.3193	0.1235	0.0068	0.3232	1.1881
	3.2700	0.3204	0.1404	0.0078	0.3243	1.1921
	3.2800	0.3214	0.1223	0.0068	0.3253	1.1957
	3.2900	0.3223	0.0939	0.0052	0.3262	1.1991
	3.3000	0.3232	0.0768	0.0043	0.3271	1.2026
	3.3100	0.3242	0.0510	0.0028	0.3281	1.2062
	3.3200	0.3252	0.0339	0.0019	0.3291	1.2098
	3.3300	0.3262	0.0326	0.0018	0.3301	1.2134
	3.3400	0.3272	0.0578	0.0032	0.3311	1.2173
	3.3500	0.3283	0.0906	0.0050	0.3322	1.2212
	3.3600	0.3293	0.0937	0.0052	0.3332	1.2248
	3.3700	0.3302	0.0577	0.0032	0.3341	1.2283
	3.3800	0.3312	0.0540	0.0030	0.3351	1.2321
	3.3900	0.3323	0.0349	0.0019	0.3362	1.2359
	3.4000	0.3333	0.0200	0.0011	0.3372	1.2396
	3.4100	0.3343	0.0267	0.0015	0.3382	1.2432
	3.4200	0.3353	0.0411	0.0023	0.3392	1.2469
	3.4300	0.3363	0.0639	0.0035	0.3402	1.2506
	3.4400	0.3372	0.0808	0.0045	0.3411	1.2541
	3.4500	0.3382	0.1050	0.0058	0.3421	1.2576
	3.4600	0.3392	0.1247	0.0069	0.3431	1.2613
	3.4700	0.3402	0.1148	0.0064	0.3441	1.2652
	3.4800	0.3412	0.1162	0.0064	0.3451	1.2688
	3.4900	0.3422	0.1198	0.0066	0.3461	1.2725
	3.5000	0.3433	0.1279	0.0071	0.3472	1.2763
	3.5100	0.3443	0.1361	0.0075	0.3482	1.2800
	3.5200	0.3453	0.1217	0.0067	0.3492	1.2836
	3.5300	0.3463	0.0858	0.0048	0.3502	1.2873
	3.5400	0.3473	0.0516	0.0029	0.3512	1.2910
	3.5500	0.3483	0.0458	0.0025	0.3522	1.2947
	3.5600	0.3493	0.0376	0.0021	0.3532	1.2984
	3.5700	0.3503	0.0305	0.0017	0.3542	1.3021
	3.5800	0.3513	0.0437	0.0024	0.3552	1.3057
	3.5900	0.3522	0.0425	0.0024	0.3561	1.3092
	3.6000	0.3532	0.0546	0.0030	0.3571	1.3127
	3.6100	0.3542	0.0483	0.0027	0.3581	1.3164
	3.6200	0.3552	0.0501	0.0028	0.3591	1.3202
	3.6300	0.3562	0.0715	0.0040	0.3601	1.3240
	3.6400	0.3572	0.0848	0.0047	0.3611	1.3276
	3.6500	0.3582	0.0524	0.0029	0.3621	1.3313
	3.6600	0.3593	0.0359	0.0020	0.3632	1.3352
	3.6700	0.3603	0.0348	0.0019	0.3642	1.3388
	3.6800	0.3612	0.0509	0.0028	0.3651	1.3423
	3.6900	0.3622	0.0635	0.0035	0.3661	1.3458
	3.7000	0.3632	0.0644	0.0036	0.3671	1.3494
	3.7100	0.3642	0.0875	0.0048	0.3681	1.3531
	3.7200	0.3652	0.0910	0.0050	0.3691	1.3568
	3.7300	0.3662	0.0726	0.0040	0.3701	1.3606
	3.7400	0.3672	0.0593	0.0033	0.3711	1.3643
	3.7500	0.3682	0.0660	0.0037	0.3721	1.3679
	3.7600	0.3692	0.1022	0.0057	0.3731	1.3716
	3.7700	0.3702	0.1218	0.0067	0.3741	1.3752
	3.7800	0.3712	0.1202	0.0067	0.3751	1.3789
	3.7900	0.3722	0.1065	0.0059	0.3761	1.3826
	3.8000	0.3732	0.1040	0.0058	0.3771	1.3863
	3.8100	0.3742	0.0664	0.0037	0.3781	1.3900
	3.8200	0.3752	0.0339	0.0019	0.3791	1.3936
	3.8300	0.3761	0.0198	0.0011	0.3800	1.3971
	3.8400	0.3772	0.0037	0.0002	0.3811	1.4009
	3.8500	0.3782	0.0067	0.0004	0.3821	1.4046
	3.8600	0.3792	0.0379	0.0021	0.3831	1.4084
	3.8700	0.3802	0.0458	0.0025	0.3842	1.4123
	3.8800	0.3813	0.0456	0.0025	0.3852	1.4160
	3.8900	0.3823	0.0367	0.0020	0.3862	1.4196
	3.9000	0.3833	0.0488	0.0027	0.3872	1.4233
	3.9100	0.3843	0.0521	0.0029	0.3882	1.4270
	3.9200	0.3853	0.0402	0.0022	0.3892	1.4307
	3.9300	0.3863	0.0516	0.0029	0.3902	1.4344
	3.9400	0.3872	0.0673	0.0037	0.3911	1.4378
	3.9500	0.3881	0.0676	0.0037	0.3920	1.4412
	3.9600	0.3891	0.0503	0.0028	0.3930	1.4448
	3.9700	0.3901	0.0510	0.0028	0.3940	1.4486
	3.9800	0.3911	0.0640	0.0035	0.3950	1.4522
	3.9900	0.3921	0.0990	0.0055	0.3960	1.4558
	4.0000	0.3931	0.1146	0.0063	0.3971	1.4597
	4.0100	0.3942	0.0998	0.0055	0.3981	1.4634
	4.0200	0.3951	0.1017	0.0056	0.3990	1.4670
	4.0300	0.3961	0.1077	0.0060	0.4000	1.4706
	4.0400	0.3971	0.1189	0.0066	0.4010	1.4743
	4.0500	0.3981	0.1363	0.0075	0.4020	1.4779
	4.0600	0.3991	0.1455	0.0081	0.4030	1.4815
	4.0700	0.4001	0.1323	0.0073	0.4040	1.4852
	4.0800	0.4012	0.1119	0.0062	0.4051	1.4892
	4.0900	0.4022	0.0622	0.0034	0.4061	1.4929
	4.1000	0.4032	0.0290	0.0016	0.4071	1.4966
	4.1100	0.4042	0.0480	0.0027	0.4081	1.5001
	4.1200	0.4052	0.0736	0.0041	0.4091	1.5039
	4.1300	0.4062	0.0844	0.0047	0.4101	1.5076
	4.1400	0.4071	0.0699	0.0039	0.4110	1.5111
	4.1500	0.4081	0.0775	0.0043	0.4120	1.5148
	4.1600	0.4092	0.0944	0.0052	0.4131	1.5186
	4.1700	0.4102	0.0736	0.0041	0.4141	1.5223
	4.1800	0.4112	0.0511	0.0028	0.4151	1.5260
	4.1900	0.4122	0.0530	0.0029	0.4161	1.5298
	4.2000	0.4132	0.0622	0.0034	0.4171	1.5334
	4.2100	0.4142	0.0723	0.0040	0.4181	1.5369
	4.2200	0.4151	0.0797	0.0044	0.4190	1.5404
	4.2300	0.4161	0.0847	0.0047	0.4200	1.5442
	4.2400	0.4171	0.1148	0.0064	0.4210	1.5478
	4.2500	0.4181	0.1505	0.0083	0.4220	1.5515
	4.2600	0.4191	0.1642	0.0091	0.4230	1.5552
	4.2700	0.4201	0.1531	0.0085	0.4240	1.5589
	4.2800	0.4211	0.1148	0.0064	0.4250	1.5626
	4.2900	0.4221	0.1202	0.0067	0.4260	1.5661
	4.3000	0.4231	0.1152	0.0064	0.4270	1.5698
	4.3100	0.4241	0.1149	0.0064	0.4280	1.5736
	4.3200	0.4251	0.0787	0.0044	0.4290	1.5773
	4.3300	0.4261	0.0520	0.0029	0.4300	1.5808
	4.3400	0.4271	0.0421	0.0023	0.4310	1.5844
	4.3500	0.4280	0.0620	0.0034	0.4319	1.5879
	4.3600	0.4290	0.0786	0.0044	0.4329	1.5915
	4.3700	0.4299	0.0820	0.0045	0.4339	1.5950
	4.3800	0.4310	0.0929	0.0051	0.4349	1.5987
	4.3900	0.4320	0.1166	0.0065	0.4359	1.6025
	4.4000	0.4331	0.1468	0.0081	0.4370	1.6065
	4.4100	0.4341	0.1436	0.0080	0.4381	1.6104
	4.4200	0.4352	0.1167	0.0065	0.4391	1.6141
	4.4300	0.4362	0.0817	0.0045	0.4401	1.6180
	4.4400	0.4372	0.0826	0.0046	0.4411	1.6216
	4.4500	0.4381	0.0752	0.0042	0.4421	1.6251
	4.4600	0.4391	0.1003	0.0056	0.4430	1.6287
	4.4700	0.4402	0.1107	0.0061	0.4441	1.6325
	4.4800	0.4412	0.1101	0.0061	0.4451	1.6362
	4.4900	0.4421	0.0895	0.0050	0.4460	1.6397
	4.5000	0.4431	0.0582	0.0032	0.4470	1.6433
	4.5100	0.4441	0.0490	0.0027	0.4480	1.6470
	4.5200	0.4451	0.0555	0.0031	0.4490	1.6507
	4.5300	0.4461	0.0599	0.0033	0.4500	1.6544
	4.5400	0.4471	0.0506	0.0028	0.4510	1.6581
	4.5500	0.4481	0.0698	0.0039	0.4520	1.6618
	4.5600	0.4491	0.1136	0.0063	0.4530	1.6653
	4.5700	0.4501	0.1202	0.0067	0.4540	1.6689
	4.5800	0.4511	0.1208	0.0067	0.4550	1.6728
	4.5900	0.4522	0.1138	0.0063	0.4561	1.6766
	4.6000	0.4532	0.1186	0.0066	0.4571	1.6803
	4.6100	0.4542	0.1011	0.0056	0.4581	1.6840
	4.6200	0.4551	0.0949	0.0053	0.4590	1.6876
	4.6300	0.4561	0.1164	0.0064	0.4600	1.6911
	4.6400	0.4570	0.1403	0.0078	0.4609	1.6946
	4.6500	0.4580	0.1442	0.0080	0.4619	1.6982
	4.6600	0.4590	0.1148	0.0064	0.4629	1.7018
	4.6700	0.4600	0.0851	0.0047	0.4639	1.7055
	4.6800	0.4610	0.0962	0.0053	0.4649	1.7092
	4.6900	0.4621	0.1023	0.0057	0.4660	1.7130
	4.7000	0.4631	0.1056	0.0058	0.4670	1.7167
	4.7100	0.4641	0.0819	0.0045	0.4680	1.7204
	4.7200	0.4651	0.0705	0.0039	0.4690	1.7241
	4.7300	0.4661	0.0740	0.0041	0.4700	1.7279
	4.7400	0.4671	0.0734	0.0041	0.4710	1.7316
	4.7500	0.4681	0.0817	0.0045	0.4720	1.7351
	4.7600	0.4691	0.0559	0.0031	0.4730	1.7389
	4.7700	0.4701	0.0545	0.0030	0.4740	1.7425
	4.7800	0.4711	0.0645	0.0036	0.4750	1.7462
	4.7900	0.4721	0.0818	0.0045	0.4760	1.7498
	4.8000	0.4731	0.0866	0.0048	0.4770	1.7535
	4.8100	0.4741	0.0872	0.0048	0.4780	1.7573
	4.8200	0.4751	0.0797	0.0044	0.4791	1.7611
	4.8300	0.4761	0.0761	0.0042	0.4800	1.7647
	4.8400	0.4771	0.0699	0.0039	0.4810	1.7683
	4.8500	0.4781	0.0513	0.0028	0.4820	1.7719
	4.8600	0.4791	0.0548	0.0030	0.4830	1.7757
	4.8700	0.4801	0.0520	0.0029	0.4841	1.7795
	4.8800	0.4812	0.0732	0.0041	0.4851	1.7832
	4.8900	0.4821	0.0926	0.0051	0.4860	1.7867
	4.9000	0.4831	0.1007	0.0056	0.4870	1.7903
	4.9100	0.4841	0.1024	0.0057	0.4880	1.7939
	4.9200	0.4851	0.0922	0.0051	0.4890	1.7976
	4.9300	0.4861	0.0860	0.0048	0.4900	1.8015
	4.9400	0.4871	0.0927	0.0051	0.4910	1.8052
	4.9500	0.4881	0.0797	0.0044	0.4920	1.8088
	4.9600	0.4891	0.0768	0.0043	0.4930	1.8123
	4.9700	0.4901	0.0858	0.0048	0.4940	1.8159
	4.9800	0.4910	0.0905	0.0050	0.4949	1.8195
	4.9900	0.4920	0.1042	0.0058	0.4959	1.8231
	5.0000	0.4930	0.1014	0.0056	0.4969	1.8267
	5.0100	0.4940	0.1160	0.0064	0.4979	1.8304
	5.0200	0.4950	0.1163	0.0064	0.4989	1.8340
	5.0300	0.4960	0.0949	0.0053	0.4999	1.8376
	5.0400	0.4970	0.1053	0.0058	0.5009	1.8414
	5.0500	0.4980	0.1109	0.0061	0.5019	1.8452
	5.0600	0.4990	0.1095	0.0061	0.5029	1.8488
	5.0700	0.5000	0.0980	0.0054	0.5039	1.8523
	5.0800	0.5010	0.0798	0.0044	0.5049	1.8560
	5.0900	0.5020	0.0698	0.0039	0.5059	1.8598
	5.1000	0.5030	0.0538	0.0030	0.5069	1.8636
	5.1100	0.5040	0.0629	0.0035	0.5079	1.8672
	5.1200	0.5051	0.0768	0.0043	0.5090	1.8711
	5.1300	0.5061	0.0727	0.0040	0.5100	1.8748
	5.1400	0.5071	0.0715	0.0040	0.5110	1.8785
	5.1500	0.5081	0.0577	0.0032	0.5120	1.8823
	5.1600	0.5091	0.0372	0.0021	0.5130	1.8860
	5.1700	0.5101	0.0344	0.0019	0.5140	1.8898
	5.1800	0.5111	0.0535	0.0030	0.5150	1.8934
	5.1900	0.5121	0.0531	0.0029	0.5160	1.8969
	5.2000	0.5131	0.0809	0.0045	0.5170	1.9006
	5.2100	0.5141	0.1093	0.0061	0.5180	1.9043
	5.2200	0.5151	0.0867	0.0048	0.5190	1.9079
	5.2300	0.5160	0.0475	0.0026	0.5200	1.9115
	5.2400	0.5171	0.0505	0.0028	0.5210	1.9153
	5.2500	0.5181	0.0933	0.0052	0.5220	1.9191
	5.2600	0.5191	0.0973	0.0054	0.5230	1.9227
	5.2700	0.5201	0.0898	0.0050	0.5240	1.9264
	5.2800	0.5211	0.0682	0.0038	0.5250	1.9301
	5.2900	0.5221	0.0739	0.0041	0.5260	1.9337
	5.3000	0.5231	0.0819	0.0045	0.5270	1.9375
	5.3100	0.5241	0.0885	0.0049	0.5280	1.9413
	5.3200	0.5251	0.0938	0.0052	0.5290	1.9449
	5.3300	0.5261	0.1079	0.0060	0.5300	1.9483
	5.3400	0.5270	0.1245	0.0069	0.5309	1.9517
	5.3500	0.5279	0.1480	0.0082	0.5318	1.9552
	5.3600	0.5290	0.1661	0.0092	0.5329	1.9589
	5.3700	0.5300	0.1577	0.0087	0.5339	1.9628
	5.3800	0.5310	0.1451	0.0080	0.5349	1.9665
	5.3900	0.5320	0.1366	0.0076	0.5359	1.9701
	5.4000	0.5330	0.1105	0.0061	0.5369	1.9739
	5.4100	0.5340	0.1020	0.0056	0.5379	1.9776
	5.4200	0.5350	0.0915	0.0051	0.5389	1.9812
	5.4300	0.5360	0.0916	0.0051	0.5399	1.9848
	5.4400	0.5370	0.0575	0.0032	0.5409	1.9884
	5.4500	0.5380	0.0149	0.0008	0.5419	1.9921
	5.4600	0.5390	0.0034	0.0002	0.5429	1.9959
	5.4700	0.5400	0.0264	0.0015	0.5439	1.9996
	5.4800	0.5410	0.0336	0.0019	0.5449	2.0034
	5.4900	0.5420	0.0448	0.0025	0.5459	2.0070
	5.5000	0.5430	0.0654	0.0036	0.5469	2.0105
	5.5100	0.5440	0.1174	0.0065	0.5479	2.0141
	5.5200	0.5450	0.1465	0.0081	0.5489	2.0180
	5.5300	0.5461	0.1456	0.0081	0.5500	2.0218
	5.5400	0.5471	0.1510	0.0084	0.5510	2.0255
	5.5500	0.5481	0.1528	0.0085	0.5520	2.0292
	5.5600	0.5491	0.1579	0.0087	0.5530	2.0330
	5.5700	0.5501	0.1586	0.0088	0.5540	2.0365
	5.5800	0.5510	0.1251	0.0069	0.5549	2.0401
	5.5900	0.5520	0.1071	0.0059	0.5559	2.0438
	5.6000	0.5531	0.1081	0.0060	0.5570	2.0475
	5.6100	0.5541	0.1156	0.0064	0.5580	2.0512
	5.6200	0.5550	0.1032	0.0057	0.5589	2.0548
	5.6300	0.5560	0.1032	0.0057	0.5599	2.0585
	5.6400	0.5571	0.1020	0.0056	0.5610	2.0622
	5.6500	0.5580	0.1008	0.0056	0.5619	2.0659
	5.6600	0.5591	0.0994	0.0055	0.5630	2.0696
	5.6700	0.5601	0.0966	0.0053	0.5640	2.0733
	5.6800	0.5610	0.0914	0.0051	0.5649	2.0769
	5.6900	0.5620	0.0976	0.0054	0.5659	2.0806
	5.7000	0.5630	0.1036	0.0057	0.5670	2.0843
	5.7100	0.5640	0.0992	0.0055	0.5679	2.0879
	5.7200	0.5650	0.1059	0.0059	0.5689	2.0914
	5.7300	0.5660	0.1230	0.0068	0.5699	2.0951
	5.7400	0.5670	0.1056	0.0059	0.5709	2.0989
	5.7500	0.5680	0.1129	0.0063	0.5719	2.1026
	5.7600	0.5690	0.1221	0.0068	0.5729	2.1063
	5.7700	0.5700	0.1272	0.0070	0.5739	2.1099
	5.7800	0.5710	0.1124	0.0062	0.5749	2.1135
	5.7900	0.5720	0.0970	0.0054	0.5759	2.1172
	5.8000	0.5730	0.0855	0.0047	0.5769	2.1208
	5.8100	0.5740	0.0901	0.0050	0.5779	2.1245
	5.8200	0.5750	0.1222	0.0068	0.5789	2.1284
	5.8300	0.5761	0.1093	0.0061	0.5800	2.1321
	5.8400	0.5770	0.0896	0.0050	0.5809	2.1357
	5.8500	0.5780	0.0695	0.0038	0.5819	2.1392
	5.8600	0.5790	0.0390	0.0022	0.5829	2.1430
	5.8700	0.5800	0.0430	0.0024	0.5840	2.1468
	5.8800	0.5811	0.0592	0.0033	0.5850	2.1505
	5.8900	0.5821	0.1157	0.0064	0.5860	2.1542
	5.9000	0.5831	0.1200	0.0066	0.5870	2.1578
	5.9100	0.5840	0.1000	0.0055	0.5879	2.1613
	5.9200	0.5850	0.0775	0.0043	0.5889	2.1649
	5.9300	0.5860	0.0924	0.0051	0.5899	2.1686
	5.9400	0.5870	0.1258	0.0070	0.5909	2.1722
	5.9500	0.5879	0.1491	0.0083	0.5919	2.1758
	5.9600	0.5889	0.1640	0.0091	0.5928	2.1794
	5.9700	0.5899	0.1614	0.0089	0.5938	2.1831
	5.9800	0.5909	0.1504	0.0083	0.5948	2.1867
	5.9900	0.5919	0.1497	0.0083	0.5958	2.1904
	6.0000	0.5929	0.1474	0.0082	0.5968	2.1941
	6.0100	0.5940	0.1347	0.0075	0.5979	2.1979
	6.0200	0.5950	0.1008	0.0056	0.5989	2.2018
	6.0300	0.5960	0.0842	0.0047	0.5999	2.2054
	6.0400	0.5970	0.0684	0.0038	0.6009	2.2090
	6.0500	0.5980	0.0539	0.0030	0.6019	2.2126
	6.0600	0.5990	0.0651	0.0036	0.6029	2.2163
	6.0700	0.6000	0.0589	0.0033	0.6039	2.2201
	6.0800	0.6010	0.0653	0.0036	0.6049	2.2237
	6.0900	0.6020	0.0853	0.0047	0.6059	2.2273
	6.1000	0.6029	0.1148	0.0064	0.6068	2.2309
	6.1100	0.6040	0.1429	0.0079	0.6079	2.2348
	6.1200	0.6050	0.1484	0.0082	0.6089	2.2385
	6.1300	0.6060	0.1442	0.0080	0.6099	2.2422
	6.1400	0.6070	0.1255	0.0070	0.6109	2.2459
	6.1500	0.6080	0.1212	0.0067	0.6119	2.2497
	6.1600	0.6090	0.1418	0.0079	0.6129	2.2532
	6.1700	0.6100	0.1286	0.0071	0.6139	2.2568
	6.1800	0.6110	0.1001	0.0055	0.6149	2.2605
	6.1900	0.6120	0.0750	0.0042	0.6159	2.2642
	6.2000	0.6130	0.0720	0.0040	0.6169	2.2678
	6.2100	0.6140	0.0826	0.0046	0.6179	2.2714
	6.2200	0.6150	0.0827	0.0046	0.6189	2.2753
	6.2300	0.6161	0.0803	0.0044	0.6200	2.2792
	6.2400	0.6171	0.0858	0.0047	0.6210	2.2829
	6.2500	0.6180	0.1156	0.0064	0.6219	2.2864
	6.2600	0.6190	0.1213	0.0067	0.6229	2.2899
	6.2700	0.6199	0.1105	0.0061	0.6238	2.2934
	6.2800	0.6209	0.1052	0.0058	0.6248	2.2971
	6.2900	0.6219	0.1077	0.0060	0.6258	2.3008
	6.3000	0.6229	0.1136	0.0063	0.6268	2.3045
	6.3100	0.6240	0.1331	0.0074	0.6279	2.3082
	6.3200	0.6250	0.1088	0.0060	0.6289	2.3120
	6.3300	0.6260	0.0907	0.0050	0.6299	2.3156
	6.3400	0.6269	0.0924	0.0051	0.6309	2.3192
	6.3500	0.6279	0.0758	0.0042	0.6318	2.3228
	6.3600	0.6289	0.0655	0.0036	0.6328	2.3264
	6.3700	0.6299	0.0714	0.0040	0.6338	2.3300
	6.3800	0.6309	0.1052	0.0058	0.6348	2.3338
	6.3900	0.6319	0.1140	0.0063	0.6358	2.3375
	6.4000	0.6329	0.1345	0.0074	0.6368	2.3412
	6.4100	0.6339	0.1610	0.0089	0.6378	2.3449
	6.4200	0.6349	0.1767	0.0098	0.6388	2.3484
	6.4300	0.6359	0.1810	0.0100	0.6398	2.3522
	6.4400	0.6369	0.1595	0.0088	0.6408	2.3559
	6.4500	0.6379	0.1459	0.0081	0.6418	2.3595
	6.4600	0.6390	0.1361	0.0075	0.6429	2.3633
	6.4700	0.6400	0.1227	0.0068	0.6439	2.3673
	6.4800	0.6410	0.0846	0.0047	0.6449	2.3710
	6.4900	0.6420	0.0879	0.0049	0.6459	2.3744
	6.5000	0.6429	0.1099	0.0061	0.6468	2.3779
	6.5100	0.6439	0.1214	0.0067	0.6478	2.3815
	6.5200	0.6449	0.1465	0.0081	0.6488	2.3852
	6.5300	0.6459	0.1435	0.0079	0.6498	2.3890
	6.5400	0.6469	0.1425	0.0079	0.6508	2.3926
	6.5500	0.6479	0.1098	0.0061	0.6518	2.3963
	6.5600	0.6490	0.0850	0.0047	0.6529	2.4002
	6.5700	0.6500	0.0732	0.0041	0.6539	2.4040
	6.5800	0.6510	0.0940	0.0052	0.6549	2.4076
	6.5900	0.6520	0.0973	0.0054	0.6559	2.4112
	6.6000	0.6530	0.0731	0.0040	0.6569	2.4149
	6.6100	0.6540	0.0779	0.0043	0.6579	2.4186
	6.6200	0.6550	0.0741	0.0041	0.6589	2.4223
	6.6300	0.6560	0.0764	0.0042	0.6599	2.4260
	6.6400	0.6570	0.0941	0.0052	0.6609	2.4297
	6.6500	0.6580	0.1047	0.0058	0.6619	2.4335
	6.6600	0.6590	0.1084	0.0060	0.6629	2.4370
	6.6700	0.6600	0.1105	0.0061	0.6639	2.4407
	6.6800	0.6610	0.1100	0.0061	0.6649	2.4445
	6.6900	0.6620	0.1130	0.0063	0.6659	2.4481
	6.7000	0.6630	0.1026	0.0057	0.6669	2.4516
	6.7100	0.6640	0.0858	0.0048	0.6679	2.4554
	6.7200	0.6650	0.0867	0.0048	0.6689	2.4591
	6.7300	0.6660	0.1107	0.0061	0.6699	2.4629
	6.7400	0.6670	0.1263	0.0070	0.6709	2.4665
	6.7500	0.6680	0.1363	0.0075	0.6719	2.4700
	6.7600	0.6690	0.1698	0.0094	0.6729	2.4738
	6.7700	0.6700	0.1783	0.0099	0.6739	2.4776
	6.7800	0.6710	0.2008	0.0111	0.6749	2.4812
	6.7900	0.6720	0.1876	0.0104	0.6759	2.4847
	6.8000	0.6730	0.1798	0.0100	0.6769	2.4884
	6.8100	0.6739	0.1590	0.0088	0.6778	2.4920
	6.8200	0.6749	0.1557	0.0086	0.6788	2.4956
	6.8300	0.6759	0.1155	0.0064	0.6798	2.4992
	6.8400	0.6769	0.1166	0.0065	0.6808	2.5029
	6.8500	0.6779	0.1170	0.0065	0.6818	2.5066
	6.8600	0.6789	0.1398	0.0077	0.6828	2.5103
	6.8700	0.6800	0.1391	0.0077	0.6839	2.5140
	6.8800	0.6810	0.1183	0.0066	0.6849	2.5178
	6.8900	0.6820	0.1140	0.0063	0.6859	2.5215
	6.9000	0.6829	0.1117	0.0062	0.6869	2.5251
	6.9100	0.6840	0.1273	0.0070	0.6879	2.5288
	6.9200	0.6850	0.1309	0.0072	0.6889	2.5326
	6.9300	0.6860	0.1136	0.0063	0.6899	2.5361
	6.9400	0.6869	0.1157	0.0064	0.6908	2.5397
	6.9500	0.6879	0.1255	0.0070	0.6918	2.5433
	6.9600	0.6889	0.1582	0.0088	0.6928	2.5469
	6.9700	0.6899	0.1682	0.0093	0.6938	2.5506
	6.9800	0.6909	0.1638	0.0091	0.6948	2.5544
	6.9900	0.6920	0.1547	0.0086	0.6959	2.5582
	7.0000	0.6930	0.1563	0.0087	0.6969	2.5619
	7.0100	0.6940	0.1427	0.0079	0.6979	2.5655
	7.0200	0.6950	0.0914	0.0051	0.6989	2.5692
	7.0300	0.6960	0.0699	0.0039	0.6999	2.5729
	7.0400	0.6970	0.0805	0.0045	0.7009	2.5767
	7.0500	0.6980	0.1055	0.0058	0.7019	2.5805
	7.0600	0.6990	0.1498	0.0083	0.7029	2.5842
	7.0700	0.7000	0.1662	0.0092	0.7039	2.5878
	7.0800	0.7010	0.1423	0.0079	0.7049	2.5914
	7.0900	0.7020	0.1326	0.0073	0.7059	2.5951
	7.1000	0.7030	0.1516	0.0084	0.7069	2.5988
	7.1100	0.7040	0.1531	0.0085	0.7079	2.6025
	7.1200	0.7050	0.1486	0.0082	0.7089	2.6060
	7.1300	0.7060	0.1531	0.0085	0.7099	2.6096
	7.1400	0.7070	0.1739	0.0096	0.7109	2.6134
	7.1500	0.7080	0.1675	0.0093	0.7119	2.6173
	7.1600	0.7090	0.1564	0.0087	0.7129	2.6209
	7.1700	0.7100	0.1505	0.0083	0.7139	2.6244
	7.1800	0.7110	0.1446	0.0080	0.7149	2.6280
	7.1900	0.7120	0.1581	0.0088	0.7159	2.6319
	7.2000	0.7130	0.1818	0.0101	0.7169	2.6356
	7.2100	0.7140	0.1525	0.0084	0.7179	2.6393
	7.2200	0.7151	0.1112	0.0062	0.7190	2.6431
	7.2300	0.7161	0.0768	0.0043	0.7200	2.6469
	7.2400	0.7170	0.0688	0.0038	0.7210	2.6504
	7.2500	0.7180	0.0776	0.0043	0.7219	2.6541
	7.2600	0.7191	0.0705	0.0039	0.7230	2.6579
	7.2700	0.7201	0.0719	0.0040	0.7240	2.6615
	7.2800	0.7210	0.0738	0.0041	0.7249	2.6650
	7.2900	0.7219	0.0705	0.0039	0.7258	2.6684
	7.3000	0.7230	0.0805	0.0045	0.7269	2.6721
	7.3100	0.7240	0.0840	0.0047	0.7279	2.6760
	7.3200	0.7250	0.1018	0.0056	0.7289	2.6797
	7.3300	0.7260	0.1241	0.0069	0.7299	2.6833
	7.3400	0.7270	0.1509	0.0084	0.7309	2.6870
	7.3500	0.7280	0.1480	0.0082	0.7319	2.6906
	7.3600	0.7290	0.1513	0.0084	0.7329	2.6942
	7.3700	0.7300	0.1776	0.0098	0.7339	2.6980
	7.3800	0.7310	0.1870	0.0104	0.7349	2.7016
	7.3900	0.7320	0.1746	0.0097	0.7359	2.7054
	7.4000	0.7330	0.1516	0.0084	0.7369	2.7092
	7.4100	0.7341	0.1649	0.0091	0.7380	2.7129
	7.4200	0.7351	0.1738	0.0096	0.7390	2.7166
	7.4300	0.7361	0.1656	0.0092	0.7400	2.7204
	7.4400	0.7371	0.1886	0.0104	0.7410	2.7241
	7.4500	0.7380	0.2041	0.0113	0.7420	2.7276
	7.4600	0.7390	0.1897	0.0105	0.7429	2.7312
	7.4700	0.7400	0.1573	0.0087	0.7439	2.7348
	7.4800	0.7410	0.1271	0.0070	0.7449	2.7385
	7.4900	0.7420	0.1205	0.0067	0.7459	2.7421
	7.5000	0.7429	0.1135	0.0063	0.7468	2.7456
	7.5100	0.7439	0.0963	0.0053	0.7478	2.7492
	7.5200	0.7450	0.0655	0.0036	0.7489	2.7531
	7.5300	0.7460	0.0702	0.0039	0.7499	2.7569
	7.5400	0.7471	0.0990	0.0055	0.7510	2.7608
	7.5500	0.7481	0.1244	0.0069	0.7520	2.7646
	7.5600	0.7491	0.1096	0.0061	0.7530	2.7684
	7.5700	0.7502	0.1136	0.0063	0.7541	2.7721
	7.5800	0.7512	0.1424	0.0079	0.7551	2.7758
	7.5900	0.7521	0.1654	0.0092	0.7560	2.7794
	7.6000	0.7531	0.1818	0.0101	0.7570	2.7830
	7.6100	0.7541	0.1722	0.0095	0.7580	2.7867
	7.6200	0.7551	0.1709	0.0095	0.7590	2.7903
	7.6300	0.7561	0.1566	0.0087	0.7600	2.7939
	7.6400	0.7571	0.1504	0.0083	0.7610	2.7976
	7.6500	0.7581	0.1589	0.0088	0.7620	2.8013
	7.6600	0.7591	0.1572	0.0087	0.7630	2.8049
	7.6700	0.7601	0.1491	0.0083	0.7640	2.8087
	7.6800	0.7611	0.1500	0.0083	0.7650	2.8124
	7.6900	0.7621	0.1782	0.0099	0.7660	2.8161
	7.7000	0.7631	0.1935	0.0107	0.7670	2.8198
	7.7100	0.7642	0.1663	0.0092	0.7681	2.8236
	7.7200	0.7652	0.1382	0.0077	0.7691	2.8276
	7.7300	0.7662	0.1118	0.0062	0.7701	2.8313
	7.7400	0.7672	0.0987	0.0055	0.7711	2.8349
	7.7500	0.7682	0.1052	0.0058	0.7721	2.8385
	7.7600	0.7692	0.1081	0.0060	0.7731	2.8422
	7.7700	0.7702	0.1341	0.0074	0.7741	2.8459
	7.7800	0.7712	0.1624	0.0090	0.7751	2.8496
	7.7900	0.7723	0.1785	0.0099	0.7762	2.8535
	7.8000	0.7734	0.1834	0.0102	0.7773	2.8575
	7.8100	0.7746	0.2200	0.0122	0.7785	2.8622
	7.8200	0.7767	0.1853	0.0103	0.7806	2.8696
	7.8300	0.7790	0.1583	0.0088	0.7829	2.8781
	7.8400	0.7808	0.1496	0.0083	0.7848	2.8850
	7.8500	0.7822	0.1324	0.0073	0.7861	2.8898
	7.8600	0.7831	0.1014	0.0056	0.7870	2.8933
	7.8700	0.7839	0.1019	0.0056	0.7878	2.8961
	7.8800	0.7846	0.1151	0.0064	0.7885	2.8987
	7.8900	0.7854	0.1449	0.0080	0.7893	2.9016
	7.9000	0.7861	0.1736	0.0096	0.7900	2.9044
	7.9100	0.7869	0.1878	0.0104	0.7908	2.9073
	7.9200	0.7878	0.1655	0.0092	0.7918	2.9107
	7.9300	0.7888	0.1264	0.0070	0.7927	2.9143
	7.9400	0.7898	0.1210	0.0067	0.7937	2.9179
	7.9500	0.7907	0.1290	0.0071	0.7946	2.9213
	7.9600	0.7916	0.0967	0.0054	0.7955	2.9246
	7.9700	0.7925	0.0726	0.0040	0.7964	2.9279
	7.9800	0.7935	0.0898	0.0050	0.7974	2.9314
	7.9900	0.7944	0.0909	0.0050	0.7983	2.9349
	8.0000	0.7954	0.0951	0.0053	0.7993	2.9384
	8.0100	0.7963	0.1046	0.0058	0.8002	2.9418
	8.0200	0.7973	0.1366	0.0076	0.8012	2.9454
	8.0300	0.7983	0.1707	0.0095	0.8022	2.9490
	8.0400	0.7992	0.1944	0.0108	0.8031	2.9525
	8.0500	0.8001	0.2103	0.0116	0.8041	2.9559
	8.0600	0.8011	0.2184	0.0121	0.8050	2.9595
	8.0700	0.8021	0.2152	0.0119	0.8060	2.9630
	8.0800	0.8031	0.1747	0.0097	0.8070	2.9666
	8.0900	0.8040	0.1450	0.0080	0.8079	2.9702
	8.1000	0.8050	0.1272	0.0070	0.8089	2.9738
	8.1100	0.8060	0.1113	0.0062	0.8099	2.9775
	8.1200	0.8070	0.1311	0.0073	0.8109	2.9811
	8.1300	0.8080	0.1499	0.0083	0.8119	2.9846
	8.1400	0.8089	0.1525	0.0084	0.8128	2.9882
	8.1500	0.8099	0.1395	0.0077	0.8138	2.9918
	8.1600	0.8109	0.1343	0.0074	0.8148	2.9954
	8.1700	0.8118	0.1262	0.0070	0.8158	2.9989
	8.1800	0.8128	0.1207	0.0067	0.8167	3.0026
	8.1900	0.8138	0.1507	0.0083	0.8178	3.0063
	8.2000	0.8148	0.1808	0.0100	0.8187	3.0099
	8.2100	0.8158	0.1815	0.0100	0.8197	3.0134
	8.2200	0.8168	0.1817	0.0101	0.8207	3.0171
	8.2300	0.8178	0.1799	0.0100	0.8217	3.0209
	8.2400	0.8188	0.1669	0.0092	0.8227	3.0245
	8.2500	0.8198	0.1467	0.0081	0.8237	3.0282
	8.2600	0.8208	0.1478	0.0082	0.8247	3.0318
	8.2700	0.8218	0.1573	0.0087	0.8257	3.0355
	8.2800	0.8228	0.1559	0.0086	0.8267	3.0390
	8.2900	0.8237	0.1580	0.0087	0.8276	3.0425
	8.3000	0.8247	0.1504	0.0083	0.8286	3.0460
	8.3100	0.8257	0.1478	0.0082	0.8296	3.0498
	8.3200	0.8267	0.1598	0.0088	0.8306	3.0535
	8.3300	0.8277	0.1585	0.0088	0.8316	3.0573
	8.3400	0.8287	0.1568	0.0087	0.8326	3.0610
	8.3500	0.8297	0.1870	0.0104	0.8336	3.0644
	8.3600	0.8306	0.2022	0.0112	0.8345	3.0679
	8.3700	0.8316	0.1943	0.0108	0.8355	3.0714
	8.3800	0.8325	0.1478	0.0082	0.8364	3.0750
	8.3900	0.8335	0.1134	0.0063	0.8374	3.0785
	8.4000	0.8345	0.1051	0.0058	0.8384	3.0822
	8.4100	0.8355	0.1081	0.0060	0.8394	3.0860
	8.4200	0.8366	0.1025	0.0057	0.8405	3.0898
	8.4300	0.8376	0.1172	0.0065	0.8415	3.0935
	8.4400	0.8386	0.1400	0.0078	0.8425	3.0971
	8.4500	0.8396	0.1747	0.0097	0.8435	3.1008
	8.4600	0.8405	0.1887	0.0104	0.8444	3.1044
	8.4700	0.8414	0.2142	0.0119	0.8453	3.1077
	8.4800	0.8424	0.2079	0.0115	0.8463	3.1113
	8.4900	0.8434	0.2033	0.0113	0.8473	3.1151
	8.5000	0.8445	0.1892	0.0105	0.8484	3.1188
	8.5100	0.8455	0.1644	0.0091	0.8494	3.1227
	8.5200	0.8466	0.1513	0.0084	0.8505	3.1265
	8.5300	0.8476	0.1653	0.0092	0.8515	3.1302
	8.5400	0.8485	0.1789	0.0099	0.8524	3.1337
	8.5500	0.8495	0.1570	0.0087	0.8534	3.1372
	8.5600	0.8504	0.1560	0.0086	0.8543	3.1407
	8.5700	0.8514	0.1584	0.0088	0.8553	3.1444
	8.5800	0.8524	0.1861	0.0103	0.8563	3.1480
	8.5900	0.8534	0.1998	0.0111	0.8573	3.1515
	8.6000	0.8544	0.1756	0.0097	0.8583	3.1553
	8.6100	0.8554	0.1737	0.0096	0.8593	3.1589
	8.6200	0.8563	0.1729	0.0096	0.8602	3.1624
	8.6300	0.8573	0.1657	0.0092	0.8612	3.1660
	8.6400	0.8583	0.1630	0.0090	0.8622	3.1696
	8.6500	0.8593	0.1617	0.0090	0.8632	3.1733
	8.6600	0.8603	0.1607	0.0089	0.8642	3.1770
	8.6700	0.8612	0.1648	0.0091	0.8651	3.1805
	8.6800	0.8623	0.1425	0.0079	0.8662	3.1843
	8.6900	0.8633	0.1486	0.0082	0.8672	3.1880
	8.7000	0.8642	0.1837	0.0102	0.8681	3.1916
	8.7100	0.8652	0.2060	0.0114	0.8691	3.1951
	8.7200	0.8662	0.2155	0.0119	0.8701	3.1989
	8.7300	0.8672	0.2299	0.0127	0.8712	3.2026
	8.7400	0.8682	0.2415	0.0134	0.8722	3.2063
	8.7500	0.8692	0.2120	0.0117	0.8731	3.2099
	8.7600	0.8702	0.2108	0.0117	0.8741	3.2135
	8.7700	0.8711	0.1905	0.0105	0.8750	3.2169
	8.7800	0.8721	0.1798	0.0100	0.8760	3.2203
	8.7900	0.8731	0.1616	0.0090	0.8770	3.2240
	8.8000	0.8741	0.1659	0.0092	0.8780	3.2277
	8.8100	0.8751	0.1992	0.0110	0.8790	3.2313
	8.8200	0.8761	0.2051	0.0114	0.8800	3.2350
	8.8300	0.8771	0.1867	0.0103	0.8810	3.2389
	8.8400	0.8781	0.1723	0.0095	0.8820	3.2426
	8.8500	0.8791	0.1557	0.0086	0.8830	3.2461
	8.8600	0.8800	0.1631	0.0090	0.8839	3.2496
	8.8700	0.8811	0.1343	0.0074	0.8850	3.2535
	8.8800	0.8821	0.1006	0.0056	0.8860	3.2573
	8.8900	0.8831	0.1021	0.0057	0.8870	3.2608
	8.9000	0.8840	0.1003	0.0056	0.8879	3.2643
	8.9100	0.8850	0.0988	0.0055	0.8889	3.2678
	8.9200	0.8860	0.1498	0.0083	0.8899	3.2715
	8.9300	0.8870	0.1788	0.0099	0.8909	3.2750
	8.9400	0.8880	0.1736	0.0096	0.8919	3.2788
	8.9500	0.8890	0.1660	0.0092	0.8929	3.2825
	8.9600	0.8900	0.1599	0.0089	0.8939	3.2861
	8.9700	0.8910	0.1815	0.0101	0.8949	3.2897
	8.9800	0.8919	0.2081	0.0115	0.8959	3.2934
	8.9900	0.8930	0.2019	0.0112	0.8969	3.2972
	9.0000	0.8940	0.1860	0.0103	0.8979	3.3008
	9.0100	0.8949	0.1648	0.0091	0.8988	3.3044
	9.0200	0.8959	0.1673	0.0093	0.8998	3.3080
	9.0300	0.8969	0.1684	0.0093	0.9008	3.3116
	9.0400	0.8978	0.1821	0.0101	0.9017	3.3150
	9.0500	0.8988	0.1905	0.0106	0.9027	3.3186
	9.0600	0.8998	0.2025	0.0112	0.9037	3.3224
	9.0700	0.9009	0.1909	0.0106	0.9048	3.3263
	9.0800	0.9019	0.1811	0.0100	0.9058	3.3300
	9.0900	0.9029	0.1953	0.0108	0.9068	3.3336
	9.1000	0.9038	0.2266	0.0125	0.9078	3.3371
	9.1100	0.9048	0.2380	0.0132	0.9087	3.3407
	9.1200	0.9058	0.2252	0.0125	0.9097	3.3443
	9.1300	0.9068	0.1846	0.0102	0.9107	3.3481
	9.1400	0.9078	0.1423	0.0079	0.9117	3.3518
	9.1500	0.9089	0.1343	0.0074	0.9128	3.3556
	9.1600	0.9099	0.1261	0.0070	0.9138	3.3593
	9.1700	0.9108	0.1243	0.0069	0.9148	3.3629
	9.1800	0.9118	0.1458	0.0081	0.9157	3.3664
	9.1900	0.9128	0.1802	0.0100	0.9167	3.3700
	9.2000	0.9138	0.1553	0.0086	0.9177	3.3737
	9.2100	0.9148	0.1231	0.0068	0.9187	3.3774
	9.2200	0.9158	0.1082	0.0060	0.9197	3.3810
	9.2300	0.9168	0.1306	0.0072	0.9207	3.3847
	9.2400	0.9178	0.1520	0.0084	0.9217	3.3883
	9.2500	0.9188	0.1762	0.0098	0.9227	3.3921
	9.2600	0.9198	0.1951	0.0108	0.9237	3.3958
	9.2700	0.9207	0.2218	0.0123	0.9247	3.3993
	9.2800	0.9217	0.2126	0.0118	0.9256	3.4028
	9.2900	0.9228	0.2057	0.0114	0.9267	3.4067
	9.3000	0.9238	0.1878	0.0104	0.9277	3.4104
	9.3100	0.9247	0.1786	0.0099	0.9287	3.4140
	9.3200	0.9258	0.1705	0.0094	0.9297	3.4177
	9.3300	0.9268	0.1703	0.0094	0.9307	3.4214
	9.3400	0.9277	0.1713	0.0095	0.9316	3.4250
	9.3500	0.9287	0.1821	0.0101	0.9326	3.4286
	9.3600	0.9297	0.1415	0.0078	0.9336	3.4323
	9.3700	0.9308	0.1281	0.0071	0.9347	3.4361
	9.3800	0.9318	0.1011	0.0056	0.9357	3.4399
	9.3900	0.9328	0.1101	0.0061	0.9367	3.4435
	9.4000	0.9338	0.1275	0.0071	0.9377	3.4472
	9.4100	0.9348	0.1342	0.0074	0.9387	3.4509
	9.4200	0.9358	0.1513	0.0084	0.9397	3.4545
	9.4300	0.9367	0.1718	0.0095	0.9406	3.4580
	9.4400	0.9377	0.1852	0.0103	0.9416	3.4617
	9.4500	0.9388	0.1790	0.0099	0.9427	3.4656
	9.4600	0.9397	0.1906	0.0106	0.9436	3.4691
	9.4700	0.9406	0.1825	0.0101	0.9445	3.4724
	9.4800	0.9416	0.1699	0.0094	0.9455	3.4760
	9.4900	0.9426	0.1757	0.0097	0.9465	3.4797
	9.5000	0.9436	0.2013	0.0111	0.9475	3.4832
	9.5100	0.9445	0.2229	0.0123	0.9485	3.4868
	9.5200	0.9456	0.2258	0.0125	0.9495	3.4906
	9.5300	0.9466	0.2075	0.0115	0.9505	3.4944
	9.5400	0.9476	0.1902	0.0105	0.9515	3.4979
	9.5500	0.9486	0.1801	0.0100	0.9525	3.5015
	9.5600	0.9495	0.1629	0.0090	0.9535	3.5052
	9.5700	0.9506	0.1768	0.0098	0.9545	3.5089
	9.5800	0.9515	0.1981	0.0110	0.9555	3.5125
	9.5900	0.9525	0.1974	0.0109	0.9564	3.5161
	9.6000	0.9535	0.2121	0.0117	0.9574	3.5197
	9.6100	0.9545	0.2353	0.0130	0.9584	3.5233
	9.6200	0.9555	0.2437	0.0135	0.9594	3.5270
	9.6300	0.9565	0.2318	0.0128	0.9604	3.5307
	9.6400	0.9575	0.2139	0.0118	0.9614	3.5344
	9.6500	0.9585	0.2004	0.0111	0.9624	3.5382
	9.6600	0.9595	0.2092	0.0116	0.9634	3.5418
	9.6700	0.9605	0.2420	0.0134	0.9644	3.5455
	9.6800	0.9615	0.2399	0.0133	0.9654	3.5492
	9.6900	0.9625	0.1948	0.0108	0.9664	3.5528
	9.7000	0.9635	0.1677	0.0093	0.9674	3.5563
	9.7100	0.9645	0.1910	0.0106	0.9684	3.5599
	9.7200	0.9655	0.2200	0.0122	0.9694	3.5637
	9.7300	0.9665	0.2174	0.0120	0.9704	3.5675
	9.7400	0.9675	0.1869	0.0104	0.9714	3.5711
	9.7500	0.9685	0.1695	0.0094	0.9724	3.5748
	9.7600	0.9695	0.1451	0.0080	0.9734	3.5785
	9.7700	0.9705	0.1159	0.0064	0.9744	3.5821
	9.7800	0.9714	0.1320	0.0073	0.9753	3.5856
	9.7900	0.9725	0.1492	0.0083	0.9764	3.5894
	9.8000	0.9735	0.1539	0.0085	0.9774	3.5932
	9.8100	0.9745	0.1587	0.0088	0.9784	3.5968
	9.8200	0.9755	0.1835	0.0102	0.9794	3.6004
	9.8300	0.9765	0.1729	0.0096	0.9804	3.6041
	9.8400	0.9774	0.1771	0.0098	0.9814	3.6077
	9.8500	0.9784	0.1610	0.0089	0.9824	3.6114
	9.8600	0.9794	0.1416	0.0078	0.9834	3.6151
	9.8700	0.9805	0.1162	0.0064	0.9844	3.6189
	9.8800	0.9815	0.1191	0.0066	0.9854	3.6226
	9.8900	0.9825	0.0889	0.0049	0.9864	3.6262
	9.9000	0.9834	0.0851	0.0047	0.9873	3.6297
	9.9100	0.9844	0.1106	0.0061	0.9883	3.6334
	9.9200	0.9854	0.1475	0.0082	0.9893	3.6370
	9.9300	0.9864	0.1864	0.0103	0.9903	3.6405
	9.9400	0.9874	0.2000	0.0111	0.9913	3.6443
	9.9500	0.9884	0.1773	0.0098	0.9923	3.6480
	9.9600	0.9894	0.1897	0.0105	0.9933	3.6515
	9.9700	0.9903	0.2181	0.0121	0.9942	3.6551
	9.9800	0.9914	0.2161	0.0120	0.9953	3.6589
	9.9900	0.9924	0.2003	0.0111	0.9963	3.6627
	10.0000	0.9934	0.1809	0.0100	0.9973	3.6663
	10.0100	0.9944	0.1637	0.0091	0.9983	3.6700
	10.0200	0.9954	0.1562	0.0086	0.9993	3.6738
	10.0300	0.9964	0.1614	0.0089	1.0003	3.6775
	10.0400	0.9974	0.1886	0.0104	1.0013	3.6811
	10.0500	0.9983	0.1810	0.0100	1.0022	3.6845
	10.0600	0.9993	0.2070	0.0115	1.0032	3.6882
	10.0700	1.0004	0.2080	0.0115	1.0043	3.6920
	10.0800	1.0014	0.2147	0.0119	1.0053	3.6959
	10.0900	1.0024	0.2159	0.0120	1.0063	3.6994
	10.1000	1.0034	0.2136	0.0118	1.0073	3.7031
	10.1100	1.0044	0.2068	0.0115	1.0083	3.7067
	10.1200	1.0053	0.1858	0.0103	1.0092	3.7102
	10.1300	1.0063	0.1348	0.0075	1.0102	3.7137
	10.1400	1.0073	0.1290	0.0071	1.0112	3.7175
	10.1500	1.0083	0.1618	0.0090	1.0122	3.7212
	10.1600	1.0093	0.1986	0.0110	1.0132	3.7249
	10.1700	1.0103	0.2145	0.0119	1.0142	3.7285
	10.1800	1.0114	0.2135	0.0118	1.0153	3.7324
	10.1900	1.0124	0.1996	0.0111	1.0163	3.7361
	10.2000	1.0133	0.1902	0.0105	1.0172	3.7396
	10.2100	1.0143	0.1414	0.0078	1.0182	3.7432
	10.2200	1.0153	0.1446	0.0080	1.0192	3.7469
	10.2300	1.0164	0.1467	0.0081	1.0203	3.7507
	10.2400	1.0173	0.1579	0.0087	1.0212	3.7544
	10.2500	1.0183	0.1590	0.0088	1.0222	3.7580
	10.2600	1.0194	0.1807	0.0100	1.0233	3.7618
	10.2700	1.0204	0.1882	0.0104	1.0243	3.7655
	10.2800	1.0213	0.1947	0.0108	1.0252	3.7690
	10.2900	1.0223	0.1899	0.0105	1.0262	3.7727
	10.3000	1.0233	0.1875	0.0104	1.0272	3.7763
	10.3100	1.0242	0.1823	0.0101	1.0282	3.7798
	10.3200	1.0253	0.1854	0.0103	1.0292	3.7835
	10.3300	1.0264	0.1774	0.0098	1.0303	3.7876
	10.3400	1.0274	0.1721	0.0095	1.0313	3.7915
	10.3500	1.0284	0.1583	0.0088	1.0323	3.7951
	10.3600	1.0294	0.1359	0.0075	1.0333	3.7987
	10.3700	1.0304	0.1466	0.0081	1.0343	3.8024
	10.3800	1.0314	0.1347	0.0075	1.0353	3.8059
	10.3900	1.0323	0.1235	0.0068	1.0362	3.8094
	10.4000	1.0333	0.1018	0.0056	1.0372	3.8130
	10.4100	1.0343	0.1113	0.0062	1.0382	3.8167
	10.4200	1.0353	0.1133	0.0063	1.0392	3.8204
	10.4300	1.0363	0.1416	0.0078	1.0402	3.8240
	10.4400	1.0372	0.1515	0.0084	1.0411	3.8275
	10.4500	1.0383	0.1811	0.0100	1.0422	3.8313
	10.4600	1.0393	0.1939	0.0107	1.0432	3.8351
	10.4700	1.0403	0.2078	0.0115	1.0442	3.8387
	10.4800	1.0413	0.1901	0.0105	1.0452	3.8423
	10.4900	1.0423	0.1694	0.0094	1.0462	3.8461
	10.5000	1.0433	0.1783	0.0099	1.0472	3.8498
	10.5100	1.0443	0.1575	0.0087	1.0482	3.8534
	10.5200	1.0453	0.1281	0.0071	1.0492	3.8570
	10.5300	1.0463	0.1394	0.0077	1.0502	3.8609
	10.5400	1.0473	0.1578	0.0087	1.0512	3.8646
	10.5500	1.0483	0.1778	0.0098	1.0522	3.8681
	10.5600	1.0493	0.1822	0.0101	1.0532	3.8718
	10.5700	1.0503	0.1773	0.0098	1.0542	3.8756
	10.5800	1.0513	0.1586	0.0088	1.0552	3.8791
	10.5900	1.0523	0.1492	0.0083	1.0562	3.8827
	10.6000	1.0533	0.1478	0.0082	1.0572	3.8865
	10.6100	1.0543	0.1523	0.0084	1.0582	3.8902
	10.6200	1.0552	0.1502	0.0083	1.0591	3.8937
	10.6300	1.0562	0.1786	0.0099	1.0601	3.8971
	10.6400	1.0572	0.1961	0.0109	1.0611	3.9008
	10.6500	1.0582	0.1822	0.0101	1.0621	3.9048
	10.6600	1.0593	0.1768	0.0098	1.0632	3.9086
	10.6700	1.0602	0.1859	0.0103	1.0641	3.9120
	10.6800	1.0612	0.1827	0.0101	1.0651	3.9157
	10.6900	1.0622	0.1748	0.0097	1.0661	3.9193
	10.7000	1.0632	0.1715	0.0095	1.0671	3.9229
	10.7100	1.0642	0.1898	0.0105	1.0681	3.9266
	10.7200	1.0652	0.2108	0.0117	1.0691	3.9305
	10.7300	1.0662	0.2262	0.0125	1.0701	3.9342
	10.7400	1.0672	0.2261	0.0125	1.0711	3.9377
	10.7500	1.0682	0.2197	0.0122	1.0721	3.9414
	10.7600	1.0692	0.1908	0.0106	1.0731	3.9451
	10.7700	1.0702	0.1546	0.0086	1.0741	3.9488
	10.7800	1.0712	0.1513	0.0084	1.0751	3.9525
	10.7900	1.0723	0.1801	0.0100	1.0762	3.9563
	10.8000	1.0733	0.1863	0.0103	1.0772	3.9602
	10.8100	1.0743	0.1761	0.0098	1.0782	3.9639
	10.8200	1.0753	0.2034	0.0113	1.0792	3.9673
	10.8300	1.0762	0.2231	0.0124	1.0801	3.9709
	10.8400	1.0772	0.2040	0.0113	1.0811	3.9745
	10.8500	1.0782	0.1901	0.0105	1.0821	3.9781
	10.8600	1.0792	0.2136	0.0118	1.0831	3.9818
	10.8700	1.0802	0.2090	0.0116	1.0841	3.9856
	10.8800	1.0812	0.2208	0.0122	1.0851	3.9893
	10.8900	1.0822	0.2253	0.0125	1.0861	3.9929
	10.9000	1.0832	0.2237	0.0124	1.0871	3.9966
	10.9100	1.0842	0.2026	0.0112	1.0881	4.0002
	10.9200	1.0852	0.1800	0.0100	1.0891	4.0038
	10.9300	1.0862	0.1529	0.0085	1.0901	4.0077
	10.9400	1.0872	0.1455	0.0081	1.0911	4.0114
	10.9500	1.0882	0.1660	0.0092	1.0921	4.0150
	10.9600	1.0892	0.2102	0.0116	1.0931	4.0185
	10.9700	1.0902	0.2252	0.0125	1.0941	4.0221
	10.9800	1.0911	0.2130	0.0118	1.0950	4.0256
	10.9900	1.0922	0.2234	0.0124	1.0961	4.0295
	11.0000	1.0932	0.2414	0.0134	1.0972	4.0334
	11.0100	1.0942	0.2556	0.0142	1.0981	4.0370
	11.0200	1.0952	0.2490	0.0138	1.0991	4.0405
	11.0300	1.0962	0.2282	0.0126	1.1001	4.0442
	11.0400	1.0972	0.2342	0.0130	1.1011	4.0479
	11.0500	1.0982	0.2283	0.0126	1.1021	4.0515
	11.0600	1.0991	0.2433	0.0135	1.1030	4.0550
	11.0700	1.1002	0.2316	0.0128	1.1041	4.0589
	11.0800	1.1012	0.2222	0.0123	1.1051	4.0626
	11.0900	1.1021	0.2289	0.0127	1.1060	4.0661
	11.1000	1.1032	0.2334	0.0129	1.1071	4.0698
	11.1100	1.1042	0.2445	0.0135	1.1081	4.0738
	11.1200	1.1052	0.2187	0.0121	1.1091	4.0774
	11.1300	1.1062	0.2116	0.0117	1.1101	4.0809
	11.1400	1.1072	0.2005	0.0111	1.1111	4.0846
	11.1500	1.1082	0.1971	0.0109	1.1121	4.0883
	11.1600	1.1092	0.1888	0.0105	1.1131	4.0919
	11.1700	1.1101	0.1921	0.0106	1.1140	4.0954
	11.1800	1.1111	0.1707	0.0095	1.1151	4.0992
	11.1900	1.1122	0.1702	0.0094	1.1161	4.1031
	11.2000	1.1132	0.1905	0.0105	1.1171	4.1068
	11.2100	1.1142	0.2095	0.0116	1.1181	4.1104
	11.2200	1.1152	0.2153	0.0119	1.1191	4.1140
	11.2300	1.1162	0.2149	0.0119	1.1201	4.1177
	11.2400	1.1171	0.2158	0.0120	1.1210	4.1212
	11.2500	1.1181	0.2219	0.0123	1.1220	4.1248
	11.2600	1.1191	0.2207	0.0122	1.1230	4.1284
	11.2700	1.1202	0.2251	0.0125	1.1241	4.1323
	11.2800	1.1212	0.2254	0.0125	1.1251	4.1361
	11.2900	1.1222	0.2252	0.0125	1.1261	4.1397
	11.3000	1.1231	0.2206	0.0122	1.1271	4.1434
	11.3100	1.1242	0.2253	0.0125	1.1281	4.1471
	11.3200	1.1251	0.2515	0.0139	1.1290	4.1506
	11.3300	1.1261	0.2305	0.0128	1.1300	4.1541
	11.3400	1.1270	0.2028	0.0112	1.1309	4.1577
	11.3500	1.1281	0.2142	0.0119	1.1320	4.1615
	11.3600	1.1291	0.2372	0.0131	1.1330	4.1652
	11.3700	1.1301	0.2462	0.0136	1.1340	4.1688
	11.3800	1.1311	0.2426	0.0134	1.1350	4.1726
	11.3900	1.1321	0.2370	0.0131	1.1360	4.1763
	11.4000	1.1331	0.1928	0.0107	1.1370	4.1800
	11.4100	1.1341	0.1797	0.0100	1.1380	4.1836
	11.4200	1.1351	0.2134	0.0118	1.1390	4.1873
	11.4300	1.1361	0.2386	0.0132	1.1400	4.1910
	11.4400	1.1371	0.2694	0.0149	1.1410	4.1947
	11.4500	1.1382	0.2809	0.0156	1.1421	4.1985
	11.4600	1.1392	0.2713	0.0150	1.1431	4.2023
	11.4700	1.1402	0.2627	0.0145	1.1441	4.2060
	11.4800	1.1412	0.2357	0.0131	1.1451	4.2096
	11.4900	1.1422	0.2159	0.0120	1.1461	4.2133
	11.5000	1.1432	0.1933	0.0107	1.1471	4.2172
	11.5100	1.1442	0.1964	0.0109	1.1481	4.2208
	11.5200	1.1451	0.1830	0.0101	1.1490	4.2242
	11.5300	1.1461	0.1811	0.0100	1.1500	4.2278
	11.5400	1.1471	0.1986	0.0110	1.1510	4.2314
	11.5500	1.1481	0.2084	0.0115	1.1520	4.2350
	11.5600	1.1491	0.2217	0.0123	1.1530	4.2386
	11.5700	1.1501	0.2335	0.0129	1.1540	4.2423
	11.5800	1.1511	0.2170	0.0120	1.1550	4.2460
	11.5900	1.1520	0.2310	0.0128	1.1559	4.2495
	11.6000	1.1530	0.2140	0.0119	1.1569	4.2532
	11.6100	1.1541	0.2093	0.0116	1.1580	4.2571
	11.6200	1.1551	0.2151	0.0119	1.1590	4.2609
	11.6300	1.1561	0.2075	0.0115	1.1600	4.2644
	11.6400	1.1570	0.2051	0.0114	1.1609	4.2679
	11.6500	1.1581	0.1782	0.0099	1.1620	4.2717
	11.6600	1.1591	0.1717	0.0095	1.1630	4.2755
	11.6700	1.1601	0.1666	0.0092	1.1640	4.2792
	11.6800	1.1611	0.1819	0.0101	1.1650	4.2829
	11.6900	1.1621	0.2039	0.0113	1.1660	4.2865
	11.7000	1.1630	0.2172	0.0120	1.1670	4.2900
	11.7100	1.1640	0.2095	0.0116	1.1679	4.2937
	11.7200	1.1650	0.1880	0.0104	1.1689	4.2973
	11.7300	1.1661	0.1701	0.0094	1.1700	4.3012
	11.7400	1.1672	0.1866	0.0103	1.1711	4.3052
	11.7500	1.1681	0.2233	0.0124	1.1720	4.3087
	11.7600	1.1691	0.2659	0.0147	1.1730	4.3121
	11.7700	1.1701	0.2928	0.0162	1.1740	4.3159
	11.7800	1.1711	0.3282	0.0182	1.1750	4.3196
	11.7900	1.1721	0.3049	0.0169	1.1760	4.3234
	11.8000	1.1732	0.2722	0.0151	1.1771	4.3273
	11.8100	1.1742	0.2648	0.0147	1.1781	4.3310
	11.8200	1.1751	0.2245	0.0124	1.1790	4.3345
	11.8300	1.1761	0.2122	0.0117	1.1800	4.3379
	11.8400	1.1771	0.2203	0.0122	1.1810	4.3415
	11.8500	1.1781	0.2643	0.0146	1.1820	4.3453
	11.8600	1.1791	0.2675	0.0148	1.1830	4.3489
	11.8700	1.1800	0.2685	0.0149	1.1840	4.3525
	11.8800	1.1811	0.2885	0.0160	1.1850	4.3563
	11.8900	1.1821	0.2919	0.0162	1.1860	4.3602
	11.9000	1.1831	0.2708	0.0150	1.1870	4.3637
	11.9100	1.1840	0.2511	0.0139	1.1879	4.3672
	11.9200	1.1851	0.2450	0.0136	1.1890	4.3711
	11.9300	1.1862	0.2084	0.0115	1.1901	4.3750
	11.9400	1.1871	0.1786	0.0099	1.1911	4.3786
	11.9500	1.1881	0.1318	0.0073	1.1920	4.3822
	11.9600	1.1891	0.1241	0.0069	1.1930	4.3859
	11.9700	1.1901	0.1577	0.0087	1.1940	4.3896
	11.9800	1.1911	0.1880	0.0104	1.1950	4.3931
	11.9900	1.1920	0.2116	0.0117	1.1960	4.3967
	12.0000	1.1931	0.1954	0.0108	1.1970	4.4005
	12.0100	1.1941	0.1624	0.0090	1.1980	4.4042
	12.0200	1.1951	0.1730	0.0096	1.1990	4.4079
	12.0300	1.1961	0.2010	0.0111	1.2000	4.4115
	12.0400	1.1971	0.2430	0.0135	1.2010	4.4152
	12.0500	1.1981	0.2569	0.0142	1.2020	4.4189
	12.0600	1.1991	0.2738	0.0152	1.2030	4.4226
	12.0700	1.2001	0.2744	0.0152	1.2040	4.4262
	12.0800	1.2011	0.2864	0.0159	1.2050	4.4300
	12.0900	1.2021	0.2770	0.0153	1.2061	4.4338
	12.1000	1.2031	0.2871	0.0159	1.2070	4.4373
	12.1100	1.2041	0.2923	0.0162	1.2080	4.4410
	12.1200	1.2051	0.2800	0.0155	1.2090	4.4446
	12.1300	1.2061	0.2716	0.0150	1.2100	4.4482
	12.1400	1.2071	0.2439	0.0135	1.2110	4.4519
	12.1500	1.2081	0.2356	0.0130	1.2120	4.4556
	12.1600	1.2091	0.2360	0.0131	1.2130	4.4595
	12.1700	1.2101	0.2429	0.0135	1.2140	4.4631
	12.1800	1.2111	0.2811	0.0156	1.2150	4.4666
	12.1900	1.2121	0.2834	0.0157	1.2160	4.4702
	12.2000	1.2131	0.2793	0.0155	1.2170	4.4740
	12.2100	1.2140	0.2588	0.0143	1.2179	4.4775
	12.2200	1.2150	0.2320	0.0128	1.2189	4.4810
	12.2300	1.2160	0.2210	0.0122	1.2199	4.4848
	12.2400	1.2171	0.2071	0.0115	1.2210	4.4887
	12.2500	1.2181	0.1991	0.0110	1.2220	4.4924
	12.2600	1.2191	0.1988	0.0110	1.2230	4.4959
	12.2700	1.2201	0.2159	0.0120	1.2240	4.4997
	12.2800	1.2211	0.2494	0.0138	1.2250	4.5033
	12.2900	1.2220	0.2450	0.0136	1.2259	4.5067
	12.3000	1.2230	0.2131	0.0118	1.2269	4.5103
	12.3100	1.2240	0.2034	0.0113	1.2279	4.5142
	12.3200	1.2250	0.2178	0.0121	1.2289	4.5179
	12.3300	1.2260	0.2374	0.0131	1.2299	4.5214
	12.3400	1.2270	0.1898	0.0105	1.2309	4.5251
	12.3500	1.2280	0.1527	0.0085	1.2320	4.5290
	12.3600	1.2290	0.1579	0.0087	1.2329	4.5326
	12.3700	1.2300	0.1608	0.0089	1.2339	4.5361
	12.3800	1.2310	0.1802	0.0100	1.2349	4.5398
	12.3900	1.2320	0.1914	0.0106	1.2359	4.5437
	12.4000	1.2331	0.2165	0.0120	1.2370	4.5475
	12.4100	1.2340	0.2355	0.0130	1.2379	4.5509
	12.4200	1.2350	0.2405	0.0133	1.2389	4.5546
	12.4300	1.2360	0.2676	0.0148	1.2399	4.5583
	12.4400	1.2370	0.3126	0.0173	1.2409	4.5618
	12.4500	1.2380	0.3147	0.0174	1.2419	4.5655
	12.4600	1.2390	0.2774	0.0154	1.2429	4.5694
	12.4700	1.2401	0.2602	0.0144	1.2440	4.5733
	12.4800	1.2411	0.2530	0.0140	1.2450	4.5771
	12.4900	1.2421	0.2616	0.0145	1.2460	4.5805
	12.5000	1.2430	0.2480	0.0137	1.2469	4.5841
	12.5100	1.2441	0.2310	0.0128	1.2480	4.5879
	12.5200	1.2451	0.2221	0.0123	1.2490	4.5915
	12.5300	1.2460	0.2313	0.0128	1.2499	4.5950
	12.5400	1.2470	0.2377	0.0132	1.2509	4.5987
	12.5500	1.2481	0.2226	0.0123	1.2520	4.6026
	12.5600	1.2491	0.2054	0.0114	1.2530	4.6063
	12.5700	1.2500	0.1944	0.0108	1.2539	4.6098
	12.5800	1.2511	0.1573	0.0087	1.2550	4.6136
	12.5900	1.2521	0.1661	0.0092	1.2560	4.6175
	12.6000	1.2531	0.1965	0.0109	1.2570	4.6211
	12.6100	1.2540	0.2129	0.0118	1.2579	4.6245
	12.6200	1.2550	0.2147	0.0119	1.2589	4.6281
	12.6300	1.2561	0.2185	0.0121	1.2600	4.6319
	12.6400	1.2570	0.2187	0.0121	1.2609	4.6356
	12.6500	1.2580	0.2364	0.0131	1.2619	4.6391
	12.6600	1.2591	0.2136	0.0118	1.2630	4.6430
	12.6700	1.2601	0.1972	0.0109	1.2640	4.6468
	12.6800	1.2610	0.1874	0.0104	1.2649	4.6503
	12.6900	1.2620	0.2045	0.0113	1.2659	4.6538
	12.7000	1.2630	0.1866	0.0103	1.2669	4.6576
	12.7100	1.2641	0.1909	0.0106	1.2680	4.6615
	12.7200	1.2650	0.2084	0.0115	1.2689	4.6649
	12.7300	1.2660	0.2029	0.0112	1.2699	4.6685
	12.7400	1.2670	0.1997	0.0111	1.2709	4.6722
	12.7500	1.2680	0.2254	0.0125	1.2719	4.6760
	12.7600	1.2690	0.2484	0.0138	1.2729	4.6797
	12.7700	1.2700	0.2659	0.0147	1.2739	4.6833
	12.7800	1.2710	0.2677	0.0148	1.2749	4.6870
	12.7900	1.2720	0.2862	0.0159	1.2759	4.6905
	12.8000	1.2729	0.2556	0.0142	1.2768	4.6940
	12.8100	1.2740	0.2339	0.0130	1.2779	4.6978
	12.8200	1.2750	0.2255	0.0125	1.2789	4.7016
	12.8300	1.2760	0.2100	0.0116	1.2799	4.7054
	12.8400	1.2770	0.2500	0.0138	1.2809	4.7089
	12.8500	1.2780	0.2746	0.0152	1.2819	4.7126
	12.8600	1.2790	0.2977	0.0165	1.2829	4.7164
	12.8700	1.2800	0.3011	0.0167	1.2840	4.7202
	12.8800	1.2811	0.2957	0.0164	1.2850	4.7239
	12.8900	1.2820	0.2871	0.0159	1.2859	4.7275
	12.9000	1.2831	0.2915	0.0161	1.2870	4.7312
	12.9100	1.2840	0.2867	0.0159	1.2879	4.7347
	12.9200	1.2849	0.2588	0.0143	1.2889	4.7382
	12.9300	1.2860	0.2278	0.0126	1.2899	4.7419
	12.9400	1.2870	0.1995	0.0111	1.2909	4.7458
	12.9500	1.2880	0.2167	0.0120	1.2919	4.7494
	12.9600	1.2889	0.2488	0.0138	1.2928	4.7528
	12.9700	1.2900	0.2778	0.0154	1.2939	4.7566
	12.9800	1.2910	0.3306	0.0183	1.2949	4.7605
	12.9900	1.2920	0.3371	0.0187	1.2959	4.7642
	13.0000	1.2930	0.3139	0.0174	1.2969	4.7678
	13.0100	1.2941	0.2781	0.0154	1.2980	4.7717
	13.0200	1.2951	0.2719	0.0151	1.2990	4.7754
	13.0300	1.2960	0.2718	0.0151	1.2999	4.7789
	13.0400	1.2970	0.2699	0.0149	1.3009	4.7824
	13.0500	1.2980	0.2560	0.0142	1.3019	4.7862
	13.0600	1.2990	0.2454	0.0136	1.3029	4.7897
	13.0700	1.2999	0.2292	0.0127	1.3038	4.7932
	13.0800	1.3009	0.2372	0.0131	1.3048	4.7969
	13.0900	1.3020	0.2696	0.0149	1.3059	4.8009
	13.1000	1.3030	0.3080	0.0171	1.3069	4.8045
	13.1100	1.3040	0.3177	0.0176	1.3079	4.8081
	13.1200	1.3050	0.3173	0.0176	1.3089	4.8119
	13.1300	1.3060	0.2944	0.0163	1.3100	4.8157
	13.1400	1.3071	0.2750	0.0152	1.3110	4.8195
	13.1500	1.3080	0.2555	0.0142	1.3119	4.8228
	13.1600	1.3090	0.2557	0.0142	1.3129	4.8264
	13.1700	1.3100	0.2679	0.0148	1.3139	4.8302
	13.1800	1.3110	0.2844	0.0158	1.3149	4.8338
	13.1900	1.3119	0.2831	0.0157	1.3158	4.8373
	13.2000	1.3130	0.2710	0.0150	1.3169	4.8411
	13.2100	1.3140	0.2638	0.0146	1.3179	4.8450
	13.2200	1.3150	0.2877	0.0159	1.3189	4.8486
	13.2300	1.3160	0.2887	0.0160	1.3199	4.8522
	13.2400	1.3170	0.2921	0.0162	1.3209	4.8559
	13.2500	1.3180	0.3186	0.0176	1.3219	4.8597
	13.2600	1.3190	0.3082	0.0171	1.3229	4.8633
	13.2700	1.3200	0.2758	0.0153	1.3239	4.8670
	13.2800	1.3210	0.2582	0.0143	1.3249	4.8707
	13.2900	1.3220	0.2510	0.0139	1.3259	4.8744
	13.3000	1.3230	0.2662	0.0147	1.3269	4.8780
	13.3100	1.3239	0.2893	0.0160	1.3279	4.8816
	13.3200	1.3250	0.2903	0.0161	1.3289	4.8854
	13.3300	1.3261	0.2816	0.0156	1.3300	4.8893
	13.3400	1.3270	0.2837	0.0157	1.3309	4.8929
	13.3500	1.3280	0.2753	0.0152	1.3319	4.8963
	13.3600	1.3290	0.2605	0.0144	1.3329	4.9000
	13.3700	1.3300	0.2661	0.0147	1.3339	4.9036
	13.3800	1.3309	0.2692	0.0149	1.3348	4.9072
	13.3900	1.3319	0.2803	0.0155	1.3358	4.9109
	13.4000	1.3330	0.2956	0.0164	1.3369	4.9149
	13.4100	1.3341	0.2960	0.0164	1.3380	4.9188
	13.4200	1.3350	0.2823	0.0156	1.3389	4.9222
	13.4300	1.3359	0.2793	0.0155	1.3398	4.9256
	13.4400	1.3370	0.2679	0.0148	1.3409	4.9294
	13.4500	1.3380	0.2811	0.0156	1.3419	4.9330
	13.4600	1.3389	0.2937	0.0163	1.3428	4.9366
	13.4700	1.3400	0.2805	0.0155	1.3439	4.9405
	13.4800	1.3411	0.2959	0.0164	1.3450	4.9445
	13.4900	1.3420	0.2969	0.0164	1.3459	4.9480
	13.5000	1.3429	0.2962	0.0164	1.3468	4.9512
	13.5100	1.3439	0.2886	0.0160	1.3478	4.9549
	13.5200	1.3450	0.2701	0.0150	1.3489	4.9588
	13.5300	1.3460	0.2615	0.0145	1.3499	4.9625
	13.5400	1.3469	0.2799	0.0155	1.3508	4.9661
	13.5500	1.3480	0.2646	0.0147	1.3519	4.9699
	13.5600	1.3490	0.2398	0.0133	1.3529	4.9736
	13.5700	1.3499	0.2254	0.0125	1.3538	4.9770
	13.5800	1.3509	0.2557	0.0142	1.3548	4.9806
	13.5900	1.3520	0.2928	0.0162	1.3559	4.9845
	13.6000	1.3530	0.3092	0.0171	1.3569	4.9883
	13.6100	1.3539	0.2799	0.0155	1.3578	4.9917
	13.6200	1.3549	0.3029	0.0168	1.3588	4.9954
	13.6300	1.3559	0.3319	0.0184	1.3598	4.9992
	13.6400	1.3569	0.3444	0.0191	1.3608	5.0027
	13.6500	1.3579	0.3452	0.0191	1.3618	5.0063
	13.6600	1.3589	0.3203	0.0177	1.3628	5.0100
	13.6700	1.3600	0.2869	0.0159	1.3639	5.0140
	13.6800	1.3610	0.2425	0.0134	1.3649	5.0177
	13.6900	1.3619	0.2351	0.0130	1.3658	5.0212
	13.7000	1.3629	0.2334	0.0129	1.3668	5.0248
	13.7100	1.3640	0.2409	0.0133	1.3679	5.0287
	13.7200	1.3650	0.2432	0.0135	1.3689	5.0324
	13.7300	1.3659	0.2639	0.0146	1.3698	5.0359
	13.7400	1.3669	0.2827	0.0157	1.3708	5.0394
	13.7500	1.3679	0.2633	0.0146	1.3718	5.0432
	13.7600	1.3689	0.2579	0.0143	1.3728	5.0469
	13.7700	1.3699	0.2466	0.0137	1.3738	5.0504
	13.7800	1.3709	0.2390	0.0132	1.3748	5.0541
	13.7900	1.3720	0.2542	0.0141	1.3759	5.0581
	13.8000	1.3730	0.2791	0.0155	1.3769	5.0619
	13.8100	1.3739	0.2851	0.0158	1.3778	5.0653
	13.8200	1.3749	0.2662	0.0147	1.3788	5.0689
	13.8300	1.3760	0.2801	0.0155	1.3799	5.0729
	13.8400	1.3770	0.2963	0.0164	1.3809	5.0766
	13.8500	1.3779	0.2834	0.0157	1.3818	5.0800
	13.8600	1.3789	0.2693	0.0149	1.3829	5.0837
	13.8700	1.3800	0.2682	0.0149	1.3839	5.0876
	13.8800	1.3809	0.2768	0.0153	1.3848	5.0911
	13.8900	1.3819	0.2737	0.0152	1.3858	5.0945
	13.9000	1.3829	0.2646	0.0147	1.3868	5.0984
	13.9100	1.3839	0.2764	0.0153	1.3878	5.1021
	13.9200	1.3849	0.2950	0.0163	1.3888	5.1057
	13.9300	1.3859	0.3251	0.0180	1.3898	5.1092
	13.9400	1.3869	0.3061	0.0170	1.3908	5.1131
	13.9500	1.3880	0.2961	0.0164	1.3919	5.1170
	13.9600	1.3889	0.3302	0.0183	1.3928	5.1205
	13.9700	1.3899	0.3334	0.0185	1.3938	5.1240
	13.9800	1.3910	0.3144	0.0174	1.3949	5.1279
	13.9900	1.3920	0.2929	0.0162	1.3959	5.1316
	14.0000	1.3929	0.2597	0.0144	1.3968	5.1350
	14.0100	1.3939	0.2287	0.0127	1.3978	5.1386
	14.0200	1.3950	0.2030	0.0112	1.3989	5.1426
	14.0300	1.3960	0.1894	0.0105	1.3999	5.1464
	14.0400	1.3969	0.2040	0.0113	1.4008	5.1499
	14.0500	1.3979	0.2486	0.0138	1.4018	5.1535
	14.0600	1.3990	0.2675	0.0148	1.4029	5.1573
	14.0700	1.4000	0.3103	0.0172	1.4039	5.1611
	14.0800	1.4010	0.3274	0.0181	1.4049	5.1646
	14.0900	1.4019	0.3163	0.0175	1.4058	5.1681
	14.1000	1.4029	0.2922	0.0162	1.4068	5.1719
	14.1100	1.4039	0.2773	0.0154	1.4078	5.1755
	14.1200	1.4049	0.2756	0.0153	1.4088	5.1791
	14.1300	1.4059	0.2505	0.0139	1.4098	5.1827
	14.1400	1.4069	0.2360	0.0131	1.4108	5.1866
	14.1500	1.4079	0.2366	0.0131	1.4118	5.1903
	14.1600	1.4089	0.2469	0.0137	1.4128	5.1939
	14.1700	1.4099	0.2612	0.0145	1.4138	5.1975
	14.1800	1.4109	0.2838	0.0157	1.4148	5.2013
	14.1900	1.4119	0.2664	0.0148	1.4158	5.2049
	14.2000	1.4129	0.2647	0.0147	1.4168	5.2086
	14.2100	1.4139	0.2566	0.0142	1.4179	5.2124
	14.2200	1.4150	0.2260	0.0125	1.4189	5.2163
	14.2300	1.4160	0.2087	0.0116	1.4199	5.2200
	14.2400	1.4169	0.2318	0.0128	1.4208	5.2233
	14.2500	1.4179	0.2245	0.0124	1.4218	5.2271
	14.2600	1.4190	0.2444	0.0135	1.4229	5.2309
	14.2700	1.4199	0.2728	0.0151	1.4238	5.2344
	14.2800	1.4209	0.2656	0.0147	1.4248	5.2379
	14.2900	1.4220	0.2621	0.0145	1.4259	5.2419
	14.3000	1.4230	0.2525	0.0140	1.4269	5.2457
	14.3100	1.4239	0.2504	0.0139	1.4278	5.2492
	14.3200	1.4249	0.2394	0.0133	1.4288	5.2528
	14.3300	1.4260	0.2429	0.0135	1.4299	5.2567
	14.3400	1.4270	0.2335	0.0129	1.4309	5.2603
	14.3500	1.4279	0.2202	0.0122	1.4318	5.2635
	14.3600	1.4288	0.2569	0.0142	1.4327	5.2671
	14.3700	1.4299	0.2959	0.0164	1.4338	5.2710
	14.3800	1.4309	0.3082	0.0171	1.4348	5.2748
	14.3900	1.4319	0.3233	0.0179	1.4358	5.2783
	14.4000	1.4329	0.3278	0.0182	1.4368	5.2821
	14.4100	1.4339	0.3285	0.0182	1.4378	5.2859
	14.4200	1.4349	0.3498	0.0194	1.4388	5.2895
	14.4300	1.4359	0.3206	0.0178	1.4398	5.2930
	14.4400	1.4369	0.2917	0.0162	1.4408	5.2968
	14.4500	1.4379	0.2886	0.0160	1.4418	5.3005
	14.4600	1.4389	0.2855	0.0158	1.4428	5.3041
	14.4700	1.4399	0.2450	0.0136	1.4438	5.3077
	14.4800	1.4409	0.2602	0.0144	1.4448	5.3114
	14.4900	1.4420	0.2793	0.0155	1.4459	5.3155
	14.5000	1.4430	0.3067	0.0170	1.4469	5.3193
	14.5100	1.4439	0.3333	0.0185	1.4478	5.3227
	14.5200	1.4449	0.3404	0.0189	1.4489	5.3264
	14.5300	1.4460	0.3150	0.0174	1.4499	5.3302
	14.5400	1.4470	0.3099	0.0172	1.4509	5.3338
	14.5500	1.4479	0.3151	0.0175	1.4518	5.3374
	14.5600	1.4490	0.3092	0.0171	1.4529	5.3411
	14.5700	1.4500	0.3139	0.0174	1.4539	5.3449
	14.5800	1.4509	0.3059	0.0169	1.4548	5.3484
	14.5900	1.4519	0.3119	0.0173	1.4558	5.3519
	14.6000	1.4530	0.3260	0.0181	1.4569	5.3559
	14.6100	1.4541	0.3278	0.0182	1.4580	5.3600
	14.6200	1.4551	0.3298	0.0183	1.4590	5.3636
	14.6300	1.4560	0.3469	0.0192	1.4599	5.3670
	14.6400	1.4570	0.3335	0.0185	1.4609	5.3707
	14.6500	1.4580	0.2976	0.0165	1.4619	5.3742
	14.6600	1.4589	0.2817	0.0156	1.4628	5.3775
	14.6700	1.4598	0.2841	0.0157	1.4637	5.3811
	14.6800	1.4610	0.2547	0.0141	1.4649	5.3853
	14.6900	1.4620	0.2405	0.0133	1.4659	5.3890
	14.7000	1.4629	0.2477	0.0137	1.4668	5.3926
	14.7100	1.4640	0.2516	0.0139	1.4679	5.3963
	14.7200	1.4650	0.2390	0.0132	1.4689	5.4001
	14.7300	1.4660	0.2081	0.0115	1.4699	5.4036
	14.7400	1.4669	0.2138	0.0118	1.4708	5.4070
	14.7500	1.4679	0.2356	0.0130	1.4718	5.4108
	14.7600	1.4690	0.2645	0.0146	1.4729	5.4148
	14.7700	1.4700	0.2994	0.0166	1.4739	5.4184
	14.7800	1.4709	0.3061	0.0170	1.4748	5.4218
	14.7900	1.4719	0.3102	0.0172	1.4758	5.4255
	14.8000	1.4729	0.3035	0.0168	1.4768	5.4291
	14.8100	1.4738	0.3385	0.0187	1.4777	5.4326
	14.8200	1.4748	0.3498	0.0194	1.4787	5.4363
	14.8300	1.4759	0.3388	0.0188	1.4798	5.4401
	14.8400	1.4769	0.3135	0.0174	1.4808	5.4437
	14.8500	1.4778	0.3063	0.0170	1.4817	5.4472
	14.8600	1.4789	0.2865	0.0159	1.4828	5.4511
	14.8700	1.4800	0.2505	0.0139	1.4839	5.4551
	14.8800	1.4810	0.2636	0.0146	1.4849	5.4587
	14.8900	1.4818	0.3038	0.0168	1.4857	5.4620
	14.9000	1.4829	0.3240	0.0179	1.4868	5.4658
	14.9100	1.4840	0.3105	0.0172	1.4879	5.4698
	14.9200	1.4850	0.2953	0.0164	1.4889	5.4735
	14.9300	1.4859	0.2826	0.0157	1.4898	5.4770
	14.9400	1.4869	0.2871	0.0159	1.4908	5.4806
	14.9500	1.4879	0.3042	0.0168	1.4918	5.4843
	14.9600	1.4889	0.3296	0.0183	1.4928	5.4879
	14.9700	1.4899	0.3311	0.0183	1.4938	5.4915
	14.9800	1.4909	0.3002	0.0166	1.4948	5.4954
	14.9900	1.4919	0.3109	0.0172	1.4958	5.4990
	15.0000	1.4928	0.3339	0.0185	1.4967	5.5024
	15.0100	1.4938	0.3401	0.0188	1.4977	5.5061
	15.0200	1.4949	0.3340	0.0185	1.4988	5.5100
	15.0300	1.4959	0.3367	0.0186	1.4998	5.5138
	15.0400	1.4968	0.3330	0.0184	1.5008	5.5172
	15.0418	1.4970	0.3408	0.0189	1.5009	5.5178
	15.0420	1.4970	0.3413	0.0189	1.5009	5.5179
	15.0520	1.4981	0.3246	0.0180	1.5020	5.5216
	15.0620	1.4990	0.2933	0.0162	1.5029	5.5250
	15.0720	1.4995	0.2772	0.0154	1.5034	5.5269
	15.0820	1.4995	0.2775	0.0154	1.5034	5.5268
	15.0920	1.4988	0.2623	0.0145	1.5027	5.5244
	15.1020	1.4977	0.2612	0.0145	1.5016	5.5202
	15.1120	1.4963	0.2862	0.0159	1.5002	5.5152
	15.1220	1.4949	0.2750	0.0152	1.4988	5.5101
	15.1320	1.4936	0.2946	0.0163	1.4975	5.5052
	15.1420	1.4924	0.3167	0.0175	1.4963	5.5008
	15.1520	1.4913	0.3406	0.0189	1.4952	5.4967
	15.1620	1.4903	0.3115	0.0172	1.4942	5.4930
	15.1720	1.4893	0.2793	0.0155	1.4932	5.4895
	15.1820	1.4883	0.2641	0.0146	1.4922	5.4859
	15.1920	1.4873	0.2708	0.0150	1.4913	5.4823
	15.2020	1.4864	0.2825	0.0156	1.4903	5.4786
	15.2120	1.4854	0.2846	0.0158	1.4893	5.4750
	15.2220	1.4844	0.3235	0.0179	1.4883	5.4713
	15.2320	1.4833	0.3356	0.0186	1.4872	5.4675
	15.2420	1.4824	0.3031	0.0168	1.4863	5.4639
	15.2520	1.4814	0.2849	0.0158	1.4853	5.4604
	15.2620	1.4804	0.2566	0.0142	1.4843	5.4566
	15.2720	1.4793	0.2402	0.0133	1.4832	5.4528
	15.2820	1.4783	0.2380	0.0132	1.4822	5.4489
	15.2920	1.4772	0.2349	0.0130	1.4811	5.4451
	15.3020	1.4763	0.2657	0.0147	1.4802	5.4415
	15.3120	1.4753	0.2904	0.0161	1.4792	5.4380
	15.3220	1.4743	0.2986	0.0165	1.4782	5.4344
	15.3320	1.4733	0.2729	0.0151	1.4772	5.4306
	15.3420	1.4723	0.2596	0.0144	1.4762	5.4268
	15.3520	1.4713	0.2588	0.0143	1.4752	5.4233
	15.3620	1.4703	0.2718	0.0151	1.4742	5.4197
	15.3720	1.4693	0.3158	0.0175	1.4732	5.4158
	15.3820	1.4683	0.3180	0.0176	1.4722	5.4121
	15.3920	1.4673	0.2895	0.0160	1.4712	5.4085
	15.4020	1.4663	0.2712	0.0150	1.4702	5.4049
	15.4120	1.4653	0.2772	0.0154	1.4692	5.4012
	15.4220	1.4643	0.2729	0.0151	1.4682	5.3976
	15.4320	1.4633	0.2835	0.0157	1.4672	5.3937
	15.4420	1.4622	0.2852	0.0158	1.4661	5.3899
	15.4520	1.4612	0.2589	0.0143	1.4651	5.3863
	15.4620	1.4603	0.2506	0.0139	1.4642	5.3828
	15.4720	1.4593	0.2546	0.0141	1.4632	5.3790
	15.4820	1.4582	0.2431	0.0135	1.4621	5.3751
	15.4920	1.4572	0.2534	0.0140	1.4611	5.3714
	15.5020	1.4562	0.2817	0.0156	1.4601	5.3677
	15.5120	1.4552	0.3062	0.0170	1.4591	5.3640
	15.5220	1.4541	0.2909	0.0161	1.4581	5.3602
	15.5320	1.4532	0.2607	0.0144	1.4571	5.3567
	15.5420	1.4522	0.2783	0.0154	1.4561	5.3530
	15.5520	1.4511	0.3090	0.0171	1.4551	5.3492
	15.5620	1.4502	0.3200	0.0177	1.4541	5.3455
	15.5720	1.4492	0.3170	0.0176	1.4531	5.3418
	15.5820	1.4482	0.2988	0.0165	1.4521	5.3382
	15.5920	1.4471	0.2817	0.0156	1.4510	5.3345
	15.6020	1.4462	0.2598	0.0144	1.4501	5.3309
	15.6120	1.4452	0.2490	0.0138	1.4491	5.3272
	15.6220	1.4442	0.2302	0.0127	1.4481	5.3235
	15.6320	1.4431	0.2030	0.0112	1.4471	5.3198
	15.6420	1.4421	0.1968	0.0109	1.4460	5.3160
	15.6520	1.4411	0.2030	0.0112	1.4450	5.3122
	15.6620	1.4401	0.2143	0.0119	1.4440	5.3087
	15.6720	1.4391	0.2183	0.0121	1.4430	5.3050
	15.6820	1.4381	0.2563	0.0142	1.4420	5.3012
	15.6920	1.4371	0.2744	0.0152	1.4410	5.2975
	15.7020	1.4361	0.2683	0.0149	1.4400	5.2939
	15.7120	1.4351	0.2810	0.0156	1.4390	5.2903
	15.7220	1.4341	0.3013	0.0167	1.4380	5.2864
	15.7320	1.4330	0.3028	0.0168	1.4369	5.2825
	15.7420	1.4320	0.3035	0.0168	1.4359	5.2788
	15.7520	1.4310	0.3051	0.0169	1.4349	5.2752
	15.7620	1.4300	0.2929	0.0162	1.4339	5.2715
	15.7720	1.4291	0.2953	0.0164	1.4330	5.2679
	15.7820	1.4281	0.2959	0.0164	1.4320	5.2645
	15.7920	1.4271	0.2606	0.0144	1.4310	5.2608
	15.8020	1.4261	0.2586	0.0143	1.4300	5.2571
	15.8120	1.4251	0.2827	0.0157	1.4290	5.2534
	15.8220	1.4241	0.2980	0.0165	1.4280	5.2497
	15.8320	1.4231	0.3096	0.0171	1.4270	5.2460
	15.8420	1.4221	0.3106	0.0172	1.4260	5.2423
	15.8520	1.4211	0.3113	0.0172	1.4250	5.2386
	15.8620	1.4200	0.3014	0.0167	1.4239	5.2348
	15.8720	1.4190	0.2923	0.0162	1.4229	5.2310
	15.8820	1.4180	0.2795	0.0155	1.4220	5.2275
	15.8920	1.4171	0.2702	0.0150	1.4210	5.2240
	15.9020	1.4161	0.2681	0.0148	1.4200	5.2202
	15.9120	1.4151	0.2656	0.0147	1.4190	5.2166
	15.9220	1.4141	0.3025	0.0168	1.4180	5.2129
	15.9320	1.4131	0.3003	0.0166	1.4170	5.2092
	15.9420	1.4121	0.2916	0.0161	1.4160	5.2056
	15.9520	1.4111	0.2743	0.0152	1.4150	5.2020
	15.9620	1.4101	0.2716	0.0150	1.4140	5.1981
	15.9720	1.4090	0.2499	0.0138	1.4129	5.1942
	15.9820	1.4080	0.2467	0.0137	1.4119	5.1905
	15.9920	1.4070	0.2554	0.0141	1.4109	5.1870
	16.0020	1.4061	0.2835	0.0157	1.4100	5.1834
	16.0120	1.4051	0.2936	0.0163	1.4090	5.1797
	16.0220	1.4040	0.2804	0.0155	1.4079	5.1759
	16.0320	1.4030	0.2773	0.0154	1.4069	5.1721
	16.0420	1.4020	0.2617	0.0145	1.4059	5.1684
	16.0520	1.4009	0.2345	0.0130	1.4048	5.1646
	16.0620	1.3999	0.2341	0.0130	1.4038	5.1608
	16.0720	1.3989	0.2385	0.0132	1.4028	5.1571
	16.0820	1.3979	0.2337	0.0129	1.4018	5.1535
	16.0920	1.3970	0.2326	0.0129	1.4009	5.1500
	16.1020	1.3960	0.2180	0.0121	1.3999	5.1464
	16.1120	1.3949	0.2286	0.0127	1.3988	5.1425
	16.1220	1.3939	0.2228	0.0123	1.3978	5.1388
	16.1320	1.3929	0.2124	0.0118	1.3968	5.1351
	16.1420	1.3919	0.2065	0.0114	1.3958	5.1314
	16.1520	1.3909	0.2094	0.0116	1.3948	5.1278
	16.1620	1.3900	0.2204	0.0122	1.3939	5.1244
	16.1720	1.3890	0.2500	0.0138	1.3929	5.1206
	16.1820	1.3879	0.2700	0.0150	1.3918	5.1166
	16.1920	1.3869	0.2780	0.0154	1.3908	5.1130
	16.2020	1.3859	0.2967	0.0164	1.3898	5.1094
	16.2120	1.3849	0.2655	0.0147	1.3888	5.1057
	16.2220	1.3839	0.2604	0.0144	1.3878	5.1020
	16.2320	1.3829	0.2608	0.0144	1.3868	5.0984
	16.2420	1.3820	0.2797	0.0155	1.3859	5.0948
	16.2520	1.3809	0.2954	0.0164	1.3848	5.0909
	16.2620	1.3799	0.2621	0.0145	1.3838	5.0872
	16.2720	1.3789	0.2182	0.0121	1.3828	5.0836
	16.2820	1.3779	0.2062	0.0114	1.3818	5.0799
	16.2920	1.3769	0.1982	0.0110	1.3808	5.0761
	16.3020	1.3759	0.2148	0.0119	1.3798	5.0724
	16.3120	1.3748	0.2269	0.0126	1.3787	5.0686
	16.3220	1.3738	0.2166	0.0120	1.3777	5.0650
	16.3320	1.3728	0.2201	0.0122	1.3767	5.0612
	16.3420	1.3718	0.2417	0.0134	1.3757	5.0575
	16.3520	1.3708	0.2652	0.0147	1.3747	5.0538
	16.3620	1.3698	0.2887	0.0160	1.3737	5.0503
	16.3720	1.3689	0.2792	0.0155	1.3728	5.0467
	16.3820	1.3679	0.2720	0.0151	1.3718	5.0430
	16.3920	1.3668	0.2582	0.0143	1.3707	5.0392
	16.4020	1.3658	0.2200	0.0122	1.3697	5.0355
	16.4120	1.3649	0.2219	0.0123	1.3688	5.0319
	16.4220	1.3639	0.2179	0.0121	1.3678	5.0283
	16.4320	1.3629	0.2104	0.0117	1.3668	5.0248
	16.4420	1.3619	0.2188	0.0121	1.3658	5.0211
	16.4520	1.3609	0.2531	0.0140	1.3648	5.0173
	16.4620	1.3598	0.2836	0.0157	1.3637	5.0135
	16.4720	1.3588	0.3018	0.0167	1.3627	5.0097
	16.4820	1.3578	0.3047	0.0169	1.3617	5.0060
	16.4920	1.3568	0.2955	0.0164	1.3607	5.0024
	16.5020	1.3558	0.3048	0.0169	1.3597	4.9988
	16.5120	1.3549	0.3290	0.0182	1.3588	4.9953
	16.5220	1.3539	0.3188	0.0177	1.3578	4.9916
	16.5320	1.3528	0.2804	0.0155	1.3567	4.9877
	16.5420	1.3518	0.2595	0.0144	1.3557	4.9838
	16.5520	1.3508	0.2447	0.0136	1.3547	4.9802
	16.5620	1.3498	0.2610	0.0145	1.3537	4.9767
	16.5720	1.3489	0.2537	0.0141	1.3528	4.9732
	16.5820	1.3479	0.2413	0.0134	1.3518	4.9696
	16.5920	1.3469	0.2410	0.0133	1.3508	4.9658
	16.6020	1.3459	0.2160	0.0120	1.3498	4.9622
	16.6120	1.3449	0.2196	0.0122	1.3488	4.9585
	16.6220	1.3439	0.2228	0.0123	1.3478	4.9547
	16.6320	1.3428	0.2422	0.0134	1.3467	4.9510
	16.6420	1.3418	0.2409	0.0133	1.3457	4.9471
	16.6520	1.3408	0.2232	0.0124	1.3447	4.9434
	16.6620	1.3398	0.2054	0.0114	1.3437	4.9399
	16.6720	1.3388	0.2153	0.0119	1.3427	4.9363
	16.6820	1.3378	0.2375	0.0132	1.3417	4.9326
	16.6920	1.3369	0.2521	0.0140	1.3408	4.9290
	16.7020	1.3359	0.2648	0.0147	1.3398	4.9254
	16.7120	1.3349	0.2717	0.0150	1.3388	4.9218
	16.7220	1.3339	0.2826	0.0157	1.3378	4.9180
	16.7320	1.3329	0.2827	0.0157	1.3368	4.9143
	16.7420	1.3318	0.2500	0.0138	1.3357	4.9105
	16.7520	1.3308	0.2432	0.0135	1.3347	4.9069
	16.7620	1.3298	0.2517	0.0139	1.3337	4.9031
	16.7720	1.3288	0.2540	0.0141	1.3327	4.8995
	16.7820	1.3278	0.2546	0.0141	1.3317	4.8957
	16.7920	1.3268	0.2416	0.0134	1.3307	4.8919
	16.8020	1.3257	0.2160	0.0120	1.3296	4.8881
	16.8120	1.3248	0.1925	0.0107	1.3287	4.8845
	16.8220	1.3238	0.2098	0.0116	1.3277	4.8809
	16.8320	1.3228	0.2380	0.0132	1.3267	4.8774
	16.8420	1.3218	0.2440	0.0135	1.3257	4.8737
	16.8520	1.3207	0.2529	0.0140	1.3246	4.8697
	16.8620	1.3197	0.2602	0.0144	1.3236	4.8660
	16.8720	1.3188	0.2671	0.0148	1.3227	4.8625
	16.8820	1.3178	0.2604	0.0144	1.3217	4.8589
	16.8920	1.3168	0.2476	0.0137	1.3207	4.8552
	16.9020	1.3157	0.2469	0.0137	1.3196	4.8514
	16.9120	1.3147	0.2420	0.0134	1.3186	4.8477
	16.9220	1.3137	0.2365	0.0131	1.3176	4.8440
	16.9320	1.3128	0.2287	0.0127	1.3167	4.8404
	16.9420	1.3118	0.2280	0.0126	1.3157	4.8368
	16.9520	1.3108	0.2182	0.0121	1.3147	4.8331
	16.9620	1.3097	0.2168	0.0120	1.3137	4.8293
	16.9720	1.3088	0.2402	0.0133	1.3127	4.8257
	16.9820	1.3078	0.2322	0.0129	1.3117	4.8220
	16.9920	1.3068	0.2156	0.0119	1.3107	4.8184
	17.0020	1.3058	0.2361	0.0131	1.3097	4.8148
	17.0120	1.3048	0.2547	0.0141	1.3087	4.8112
	17.0220	1.3038	0.2530	0.0140	1.3077	4.8074
	17.0320	1.3028	0.2417	0.0134	1.3067	4.8037
	17.0420	1.3018	0.2018	0.0112	1.3057	4.8001
	17.0520	1.3008	0.1693	0.0094	1.3047	4.7966
	17.0620	1.2999	0.1677	0.0093	1.3038	4.7930
	17.0720	1.2988	0.1929	0.0107	1.3027	4.7892
	17.0820	1.2978	0.2193	0.0121	1.3017	4.7855
	17.0920	1.2968	0.1973	0.0109	1.3007	4.7817
	17.1020	1.2958	0.1869	0.0104	1.2997	4.7781
	17.1120	1.2948	0.2292	0.0127	1.2987	4.7744
	17.1220	1.2938	0.2536	0.0140	1.2977	4.7706
	17.1320	1.2927	0.2755	0.0153	1.2966	4.7668
	17.1420	1.2917	0.2795	0.0155	1.2956	4.7631
	17.1520	1.2907	0.2839	0.0157	1.2946	4.7594
	17.1620	1.2897	0.2519	0.0139	1.2937	4.7558
	17.1720	1.2887	0.2249	0.0125	1.2926	4.7521
	17.1820	1.2877	0.2100	0.0116	1.2916	4.7484
	17.1920	1.2867	0.2183	0.0121	1.2906	4.7447
	17.2020	1.2857	0.2167	0.0120	1.2896	4.7410
	17.2120	1.2847	0.2314	0.0128	1.2886	4.7373
	17.2220	1.2837	0.2318	0.0128	1.2876	4.7336
	17.2320	1.2827	0.2302	0.0127	1.2866	4.7300
	17.2420	1.2817	0.2146	0.0119	1.2856	4.7264
	17.2520	1.2807	0.2280	0.0126	1.2846	4.7226
	17.2620	1.2797	0.2495	0.0138	1.2836	4.7188
	17.2720	1.2787	0.2375	0.0132	1.2826	4.7151
	17.2820	1.2777	0.2300	0.0127	1.2816	4.7114
	17.2920	1.2767	0.2360	0.0131	1.2806	4.7079
	17.3020	1.2757	0.2501	0.0138	1.2796	4.7043
	17.3120	1.2747	0.2483	0.0138	1.2786	4.7006
	17.3220	1.2737	0.2618	0.0145	1.2776	4.6969
	17.3320	1.2728	0.2749	0.0152	1.2767	4.6933
	17.3420	1.2718	0.2617	0.0145	1.2757	4.6897
	17.3520	1.2707	0.2228	0.0123	1.2746	4.6858
	17.3620	1.2697	0.1781	0.0099	1.2736	4.6821
	17.3720	1.2687	0.1572	0.0087	1.2726	4.6783
	17.3820	1.2676	0.1754	0.0097	1.2715	4.6745
	17.3920	1.2666	0.1815	0.0101	1.2705	4.6708
	17.4020	1.2657	0.1970	0.0109	1.2696	4.6673
	17.4120	1.2647	0.1888	0.0105	1.2686	4.6637
	17.4220	1.2637	0.1995	0.0110	1.2676	4.6601
	17.4320	1.2627	0.2321	0.0129	1.2666	4.6564
	17.4420	1.2617	0.2758	0.0153	1.2656	4.6526
	17.4520	1.2606	0.2951	0.0163	1.2645	4.6488
	17.4620	1.2597	0.2817	0.0156	1.2636	4.6453
	17.4720	1.2587	0.2538	0.0141	1.2626	4.6416
	17.4820	1.2577	0.2385	0.0132	1.2616	4.6380
	17.4920	1.2567	0.2290	0.0127	1.2606	4.6342
	17.5020	1.2556	0.2275	0.0126	1.2595	4.6304
	17.5120	1.2547	0.2198	0.0122	1.2586	4.6268
	17.5220	1.2537	0.1869	0.0104	1.2576	4.6233
	17.5320	1.2527	0.1759	0.0097	1.2566	4.6198
	17.5420	1.2517	0.1698	0.0094	1.2556	4.6160
	17.5520	1.2507	0.1681	0.0093	1.2546	4.6122
	17.5620	1.2497	0.1705	0.0094	1.2536	4.6086
	17.5720	1.2487	0.1775	0.0098	1.2526	4.6048
	17.5820	1.2477	0.1653	0.0092	1.2516	4.6011
	17.5920	1.2467	0.1703	0.0094	1.2506	4.5975
	17.6020	1.2457	0.1734	0.0096	1.2496	4.5940
	17.6120	1.2447	0.1887	0.0104	1.2486	4.5903
	17.6220	1.2437	0.2112	0.0117	1.2476	4.5866
	17.6320	1.2426	0.2463	0.0136	1.2466	4.5827
	17.6420	1.2416	0.2770	0.0153	1.2455	4.5790
	17.6520	1.2407	0.2733	0.0151	1.2446	4.5755
	17.6620	1.2397	0.2350	0.0130	1.2436	4.5718
	17.6720	1.2387	0.2013	0.0111	1.2426	4.5681
	17.6820	1.2377	0.1759	0.0097	1.2416	4.5644
	17.6920	1.2367	0.1604	0.0089	1.2406	4.5608
	17.7020	1.2357	0.1727	0.0096	1.2396	4.5573
	17.7120	1.2347	0.2066	0.0114	1.2386	4.5536
	17.7220	1.2337	0.2377	0.0132	1.2376	4.5497
	17.7320	1.2326	0.2317	0.0128	1.2365	4.5458
	17.7420	1.2316	0.2365	0.0131	1.2355	4.5419
	17.7520	1.2306	0.2437	0.0135	1.2345	4.5383
	17.7620	1.2296	0.2528	0.0140	1.2335	4.5347
	17.7720	1.2286	0.2269	0.0126	1.2325	4.5309
	17.7820	1.2276	0.2208	0.0122	1.2315	4.5273
	17.7920	1.2267	0.2193	0.0121	1.2306	4.5239
	17.8020	1.2257	0.2162	0.0120	1.2296	4.5204
	17.8120	1.2247	0.2312	0.0128	1.2286	4.5167
	17.8220	1.2237	0.2509	0.0139	1.2276	4.5132
	17.8320	1.2227	0.2897	0.0160	1.2266	4.5094
	17.8420	1.2217	0.2990	0.0166	1.2256	4.5055
	17.8520	1.2206	0.2621	0.0145	1.2245	4.5016
	17.8620	1.2196	0.1993	0.0110	1.2235	4.4978
	17.8720	1.2186	0.1452	0.0080	1.2225	4.4942
	17.8820	1.2176	0.1144	0.0063	1.2215	4.4906
	17.8920	1.2166	0.1153	0.0064	1.2205	4.4870
	17.9020	1.2156	0.1405	0.0078	1.2196	4.4834
	17.9120	1.2147	0.1536	0.0085	1.2186	4.4798
	17.9220	1.2136	0.1627	0.0090	1.2175	4.4760
	17.9320	1.2126	0.1806	0.0100	1.2166	4.4724
	17.9420	1.2116	0.2190	0.0121	1.2155	4.4686
	17.9520	1.2106	0.2471	0.0137	1.2145	4.4649
	17.9620	1.2096	0.2592	0.0144	1.2135	4.4613
	17.9720	1.2087	0.2537	0.0140	1.2126	4.4577
	17.9820	1.2077	0.2349	0.0130	1.2116	4.4541
	17.9920	1.2066	0.1934	0.0107	1.2105	4.4503
	18.0020	1.2056	0.1510	0.0084	1.2095	4.4466
	18.0120	1.2047	0.1463	0.0081	1.2086	4.4430
	18.0220	1.2037	0.1463	0.0081	1.2076	4.4393
	18.0320	1.2026	0.1855	0.0103	1.2065	4.4355
	18.0420	1.2016	0.2255	0.0125	1.2055	4.4318
	18.0520	1.2006	0.2416	0.0134	1.2045	4.4279
	18.0620	1.1996	0.2655	0.0147	1.2035	4.4243
	18.0720	1.1985	0.2674	0.0148	1.2025	4.4206
	18.0820	1.1975	0.2381	0.0132	1.2014	4.4169
	18.0920	1.1966	0.2249	0.0125	1.2005	4.4132
	18.1020	1.1956	0.2022	0.0112	1.1995	4.4098
	18.1120	1.1947	0.2247	0.0124	1.1986	4.4064
	18.1220	1.1937	0.2552	0.0141	1.1976	4.4026
	18.1320	1.1926	0.2484	0.0138	1.1965	4.3987
	18.1420	1.1916	0.2532	0.0140	1.1955	4.3950
	18.1520	1.1906	0.2629	0.0146	1.1945	4.3913
	18.1620	1.1896	0.2468	0.0137	1.1935	4.3875
	18.1720	1.1885	0.2487	0.0138	1.1924	4.3837
	18.1820	1.1875	0.2307	0.0128	1.1914	4.3800
	18.1920	1.1866	0.2024	0.0112	1.1905	4.3766
	18.2020	1.1856	0.1852	0.0103	1.1895	4.3731
	18.2120	1.1847	0.1803	0.0100	1.1886	4.3695
	18.2220	1.1837	0.1977	0.0109	1.1876	4.3658
	18.2320	1.1826	0.1912	0.0106	1.1865	4.3621
	18.2420	1.1816	0.1901	0.0105	1.1855	4.3583
	18.2520	1.1806	0.2061	0.0114	1.1845	4.3544
	18.2620	1.1796	0.1862	0.0103	1.1835	4.3507
	18.2720	1.1786	0.1585	0.0088	1.1825	4.3471
	18.2820	1.1776	0.1392	0.0077	1.1815	4.3435
	18.2920	1.1766	0.1482	0.0082	1.1805	4.3399
	18.3020	1.1757	0.1429	0.0079	1.1796	4.3364
	18.3120	1.1746	0.1507	0.0083	1.1786	4.3327
	18.3220	1.1736	0.1566	0.0087	1.1775	4.3290
	18.3320	1.1726	0.1728	0.0096	1.1765	4.3253
	18.3420	1.1716	0.1891	0.0105	1.1755	4.3215
	18.3520	1.1706	0.2062	0.0114	1.1745	4.3179
	18.3620	1.1696	0.2190	0.0121	1.1735	4.3143
	18.3720	1.1686	0.2249	0.0125	1.1725	4.3105
	18.3820	1.1676	0.2017	0.0112	1.1715	4.3069
	18.3920	1.1667	0.1807	0.0100	1.1706	4.3034
	18.4020	1.1657	0.1799	0.0100	1.1696	4.2997
	18.4120	1.1646	0.2100	0.0116	1.1685	4.2959
	18.4220	1.1636	0.2082	0.0115	1.1675	4.2920
	18.4320	1.1626	0.2073	0.0115	1.1665	4.2882
	18.4420	1.1615	0.2052	0.0114	1.1654	4.2844
	18.4520	1.1605	0.1967	0.0109	1.1644	4.2808
	18.4620	1.1596	0.1859	0.0103	1.1635	4.2772
	18.4720	1.1585	0.1801	0.0100	1.1624	4.2734
	18.4820	1.1575	0.1641	0.0091	1.1614	4.2697
	18.4920	1.1566	0.1646	0.0091	1.1605	4.2662
	18.5020	1.1556	0.1980	0.0110	1.1595	4.2626
	18.5120	1.1545	0.1829	0.0101	1.1584	4.2587
	18.5220	1.1535	0.1662	0.0092	1.1574	4.2549
	18.5320	1.1525	0.1804	0.0100	1.1564	4.2514
	18.5420	1.1516	0.1981	0.0110	1.1555	4.2480
	18.5520	1.1506	0.2118	0.0117	1.1545	4.2443
	18.5620	1.1496	0.2007	0.0111	1.1535	4.2407
	18.5720	1.1486	0.1694	0.0094	1.1525	4.2369
	18.5820	1.1475	0.1659	0.0092	1.1515	4.2331
	18.5920	1.1465	0.1524	0.0084	1.1504	4.2293
	18.6020	1.1455	0.1660	0.0092	1.1495	4.2257
	18.6120	1.1446	0.1641	0.0091	1.1485	4.2222
	18.6220	1.1436	0.1477	0.0082	1.1475	4.2185
	18.6320	1.1426	0.1600	0.0089	1.1465	4.2148
	18.6420	1.1416	0.1968	0.0109	1.1455	4.2111
	18.6520	1.1406	0.2327	0.0129	1.1445	4.2075
	18.6620	1.1396	0.2379	0.0132	1.1435	4.2039
	18.6720	1.1386	0.2287	0.0127	1.1425	4.2002
	18.6820	1.1376	0.2456	0.0136	1.1415	4.1964
	18.6920	1.1366	0.2397	0.0133	1.1405	4.1928
	18.7020	1.1356	0.2171	0.0120	1.1395	4.1892
	18.7120	1.1346	0.2139	0.0118	1.1385	4.1855
	18.7220	1.1336	0.1986	0.0110	1.1375	4.1816
	18.7320	1.1325	0.1808	0.0100	1.1364	4.1778
	18.7420	1.1315	0.1669	0.0092	1.1354	4.1740
	18.7520	1.1305	0.1441	0.0080	1.1344	4.1705
	18.7620	1.1296	0.1297	0.0072	1.1335	4.1670
	18.7720	1.1286	0.1307	0.0072	1.1325	4.1633
	18.7820	1.1275	0.1465	0.0081	1.1314	4.1595
	18.7920	1.1265	0.1680	0.0093	1.1304	4.1558
	18.8020	1.1256	0.1923	0.0106	1.1295	4.1522
	18.8120	1.1246	0.2119	0.0117	1.1285	4.1487
	18.8220	1.1236	0.2024	0.0112	1.1275	4.1451
	18.8320	1.1226	0.1760	0.0097	1.1265	4.1414
	18.8420	1.1217	0.1423	0.0079	1.1256	4.1379
	18.8520	1.1207	0.1258	0.0070	1.1246	4.1342
	18.8620	1.1196	0.1270	0.0070	1.1235	4.1304
	18.8720	1.1186	0.1310	0.0073	1.1225	4.1265
	18.8820	1.1176	0.1537	0.0085	1.1215	4.1228
	18.8920	1.1166	0.1702	0.0094	1.1205	4.1191
	18.9020	1.1155	0.1632	0.0090	1.1194	4.1154
	18.9120	1.1146	0.1673	0.0093	1.1185	4.1118
	18.9220	1.1136	0.1774	0.0098	1.1175	4.1083
	18.9320	1.1126	0.1590	0.0088	1.1165	4.1046
	18.9420	1.1116	0.1547	0.0086	1.1155	4.1008
	18.9520	1.1105	0.1438	0.0080	1.1144	4.0969
	18.9620	1.1095	0.1610	0.0089	1.1134	4.0932
	18.9720	1.1085	0.1613	0.0089	1.1124	4.0895
	18.9820	1.1075	0.1822	0.0101	1.1114	4.0858
	18.9920	1.1065	0.2021	0.0112	1.1104	4.0823
	19.0020	1.1056	0.2027	0.0112	1.1095	4.0789
	19.0120	1.1046	0.2077	0.0115	1.1085	4.0753
	19.0220	1.1036	0.2104	0.0117	1.1075	4.0715
	19.0320	1.1026	0.2136	0.0118	1.1065	4.0677
	19.0420	1.1015	0.2142	0.0119	1.1054	4.0639
	19.0520	1.1005	0.2069	0.0115	1.1044	4.0602
	19.0620	1.0996	0.1973	0.0109	1.1035	4.0566
	19.0720	1.0986	0.1871	0.0104	1.1025	4.0532
	19.0820	1.0976	0.1516	0.0084	1.1015	4.0495
	19.0920	1.0966	0.1291	0.0071	1.1005	4.0458
	19.1020	1.0956	0.1235	0.0068	1.0995	4.0420
	19.1120	1.0946	0.1443	0.0080	1.0985	4.0383
	19.1220	1.0936	0.1648	0.0091	1.0975	4.0346
	19.1320	1.0926	0.1855	0.0103	1.0965	4.0309
	19.1420	1.0916	0.1532	0.0085	1.0955	4.0273
	19.1520	1.0905	0.1323	0.0073	1.0944	4.0235
	19.1620	1.0895	0.1268	0.0070	1.0934	4.0198
	19.1720	1.0886	0.1270	0.0070	1.0925	4.0162
	19.1820	1.0876	0.1521	0.0084	1.0915	4.0127
	19.1920	1.0866	0.1893	0.0105	1.0905	4.0091
	19.2020	1.0856	0.1873	0.0104	1.0896	4.0055
	19.2120	1.0846	0.1673	0.0093	1.0885	4.0017
	19.2220	1.0835	0.1523	0.0084	1.0874	3.9978
	19.2320	1.0825	0.1586	0.0088	1.0864	3.9939
	19.2420	1.0815	0.1879	0.0104	1.0854	3.9903
	19.2520	1.0805	0.2348	0.0130	1.0844	3.9867
	19.2620	1.0796	0.2426	0.0134	1.0835	3.9831
	19.2720	1.0785	0.2302	0.0127	1.0824	3.9794
	19.2820	1.0775	0.1831	0.0101	1.0814	3.9756
	19.2920	1.0765	0.1489	0.0082	1.0804	3.9720
	19.3020	1.0756	0.1381	0.0076	1.0795	3.9684
	19.3120	1.0746	0.1381	0.0077	1.0785	3.9648
	19.3220	1.0735	0.1573	0.0087	1.0774	3.9610
	19.3320	1.0725	0.1743	0.0097	1.0764	3.9572
	19.3420	1.0715	0.1808	0.0100	1.0754	3.9536
	19.3520	1.0706	0.1634	0.0091	1.0745	3.9501
	19.3620	1.0696	0.1340	0.0074	1.0735	3.9466
	19.3720	1.0686	0.1576	0.0087	1.0725	3.9428
	19.3820	1.0676	0.1749	0.0097	1.0715	3.9392
	19.3920	1.0666	0.1799	0.0100	1.0705	3.9356
	19.4020	1.0656	0.1810	0.0100	1.0695	3.9318
	19.4120	1.0646	0.1856	0.0103	1.0685	3.9280
	19.4220	1.0635	0.1717	0.0095	1.0674	3.9242
	19.4320	1.0625	0.1600	0.0089	1.0664	3.9203
	19.4420	1.0615	0.1678	0.0093	1.0654	3.9166
	19.4520	1.0605	0.1809	0.0100	1.0644	3.9130
	19.4620	1.0595	0.1899	0.0105	1.0634	3.9094
	19.4720	1.0585	0.1872	0.0104	1.0624	3.9058
	19.4820	1.0576	0.1687	0.0093	1.0615	3.9023
	19.4920	1.0566	0.1559	0.0086	1.0605	3.8988
	19.5020	1.0556	0.1116	0.0062	1.0595	3.8952
	19.5120	1.0546	0.1076	0.0060	1.0585	3.8914
	19.5220	1.0536	0.1021	0.0057	1.0575	3.8876
	19.5320	1.0526	0.1231	0.0068	1.0565	3.8839
	19.5420	1.0515	0.1713	0.0095	1.0555	3.8801
	19.5520	1.0505	0.1727	0.0096	1.0544	3.8764
	19.5620	1.0496	0.1404	0.0078	1.0535	3.8728
	19.5720	1.0485	0.1315	0.0073	1.0524	3.8690
	19.5820	1.0475	0.1312	0.0073	1.0514	3.8652
	19.5920	1.0465	0.1466	0.0081	1.0504	3.8616
	19.6020	1.0456	0.1502	0.0083	1.0495	3.8582
	19.6120	1.0446	0.1317	0.0073	1.0485	3.8546
	19.6220	1.0435	0.1173	0.0065	1.0474	3.8507
	19.6320	1.0425	0.1280	0.0071	1.0464	3.8469
	19.6420	1.0415	0.1213	0.0067	1.0454	3.8432
	19.6520	1.0405	0.1064	0.0059	1.0445	3.8397
	19.6620	1.0396	0.0974	0.0054	1.0435	3.8361
	19.6720	1.0386	0.0924	0.0051	1.0425	3.8325
	19.6820	1.0376	0.0989	0.0055	1.0415	3.8289
	19.6920	1.0366	0.0912	0.0050	1.0405	3.8251
	19.7020	1.0356	0.0800	0.0044	1.0395	3.8214
	19.7120	1.0346	0.0773	0.0043	1.0385	3.8178
	19.7220	1.0336	0.1166	0.0065	1.0375	3.8140
	19.7320	1.0326	0.1425	0.0079	1.0365	3.8104
	19.7420	1.0316	0.1447	0.0080	1.0355	3.8067
	19.7520	1.0305	0.1429	0.0079	1.0344	3.8029
	19.7620	1.0295	0.1638	0.0091	1.0334	3.7991
	19.7720	1.0285	0.1930	0.0107	1.0324	3.7955
	19.7820	1.0275	0.1817	0.0101	1.0314	3.7919
	19.7920	1.0266	0.1792	0.0099	1.0305	3.7883
	19.8020	1.0256	0.1762	0.0098	1.0295	3.7849
	19.8120	1.0247	0.1602	0.0089	1.0286	3.7813
	19.8220	1.0236	0.1261	0.0070	1.0275	3.7775
	19.8320	1.0226	0.1028	0.0057	1.0265	3.7737
	19.8420	1.0216	0.1279	0.0071	1.0255	3.7699
	19.8520	1.0205	0.1654	0.0092	1.0244	3.7661
	19.8620	1.0195	0.2163	0.0120	1.0234	3.7624
	19.8720	1.0185	0.2518	0.0139	1.0224	3.7586
	19.8820	1.0175	0.2600	0.0144	1.0214	3.7548
	19.8920	1.0165	0.2390	0.0132	1.0204	3.7513
	19.9020	1.0155	0.2278	0.0126	1.0195	3.7478
	19.9120	1.0146	0.1880	0.0104	1.0185	3.7441
	19.9220	1.0136	0.1452	0.0080	1.0175	3.7405
	19.9320	1.0126	0.1404	0.0078	1.0165	3.7368
	19.9420	1.0115	0.1530	0.0085	1.0154	3.7330
	19.9520	1.0106	0.1575	0.0087	1.0145	3.7294
[truncated: 43,993 more rows]
