# Supplementary material for: The influence of sample geometry and size on porcine aortic material properties from uniaxial tensile tests using custom-designed tissue cutters, clamps and molds
Source: PLoS One. 2021 Feb 8;16(2):e0244390. doi: 10.1371/journal.pone.0244390 (PMC7869995; doi:10.1371/journal.pone.0244390)
Supplement: S1 Dataset — (ZIP) [file pone.0244390.s001.zip › Date/RC8-5.csv]

1	ʱ��	λ��	��	����Ӧ��	����λ��	����Ӧ�� (λ��)
	(s)	(mm)	(N)	(MPa)	(mm)	(%)
	0.0000	0.0012	0.0222	0.0015	-0.0001	-0.0003
	0.0100	0.0012	0.0049	0.0003	-0.0001	-0.0004
	0.0200	0.0012	0.0016	0.0001	-0.0001	-0.0003
	0.0300	0.0013	-0.0182	-0.0012	0.0001	0.0002
	0.0400	0.0017	-0.0258	-0.0017	0.0004	0.0014
	0.0500	0.0023	0.0054	0.0004	0.0010	0.0036
	0.0600	0.0031	0.0379	0.0025	0.0019	0.0067
	0.0700	0.0041	0.0373	0.0025	0.0028	0.0102
	0.0800	0.0050	0.0285	0.0019	0.0037	0.0136
	0.0900	0.0060	-0.0056	-0.0004	0.0047	0.0172
	0.1000	0.0070	-0.0261	-0.0017	0.0057	0.0207
	0.1100	0.0078	-0.0100	-0.0007	0.0066	0.0239
	0.1200	0.0087	0.0147	0.0010	0.0075	0.0271
	0.1300	0.0097	-0.0003	0.0000	0.0084	0.0306
	0.1400	0.0106	-0.0056	-0.0004	0.0093	0.0338
	0.1500	0.0114	-0.0176	-0.0012	0.0101	0.0369
	0.1600	0.0123	-0.0282	-0.0019	0.0111	0.0403
	0.1700	0.0133	-0.0140	-0.0009	0.0120	0.0436
	0.1800	0.0142	-0.0325	-0.0022	0.0129	0.0469
	0.1900	0.0150	-0.0441	-0.0029	0.0138	0.0501
	0.2000	0.0159	-0.0586	-0.0039	0.0147	0.0534
	0.2100	0.0168	-0.0660	-0.0044	0.0155	0.0566
	0.2200	0.0178	-0.0875	-0.0059	0.0165	0.0601
	0.2300	0.0188	-0.0845	-0.0057	0.0175	0.0636
	0.2400	0.0197	-0.0692	-0.0046	0.0184	0.0671
	0.2500	0.0206	-0.0628	-0.0042	0.0194	0.0705
	0.2600	0.0216	-0.0665	-0.0045	0.0203	0.0739
	0.2700	0.0225	-0.0643	-0.0043	0.0212	0.0771
	0.2800	0.0233	-0.0703	-0.0047	0.0221	0.0803
	0.2900	0.0243	-0.0807	-0.0054	0.0230	0.0836
	0.3000	0.0253	-0.0686	-0.0046	0.0240	0.0872
	0.3100	0.0262	-0.0543	-0.0036	0.0249	0.0907
	0.3200	0.0271	-0.0451	-0.0030	0.0258	0.0939
	0.3300	0.0281	-0.0471	-0.0032	0.0268	0.0974
	0.3400	0.0290	-0.0475	-0.0032	0.0278	0.1009
	0.3500	0.0299	-0.0421	-0.0028	0.0286	0.1042
	0.3600	0.0308	-0.0183	-0.0012	0.0295	0.1073
	0.3700	0.0317	-0.0112	-0.0008	0.0305	0.1108
	0.3800	0.0326	0.0362	0.0024	0.0314	0.1141
	0.3900	0.0335	0.0659	0.0044	0.0322	0.1173
	0.4000	0.0344	0.0703	0.0047	0.0331	0.1205
	0.4100	0.0353	0.0418	0.0028	0.0340	0.1238
	0.4200	0.0362	0.0039	0.0003	0.0349	0.1271
	0.4300	0.0371	-0.0151	-0.0010	0.0359	0.1305
	0.4400	0.0380	-0.0260	-0.0017	0.0368	0.1337
	0.4500	0.0388	-0.0477	-0.0032	0.0376	0.1366
	0.4600	0.0397	-0.0449	-0.0030	0.0385	0.1399
	0.4700	0.0407	-0.0175	-0.0012	0.0394	0.1433
	0.4800	0.0416	-0.0011	-0.0001	0.0403	0.1467
	0.4900	0.0425	0.0095	0.0006	0.0412	0.1498
	0.5000	0.0434	0.0089	0.0006	0.0421	0.1531
	0.5100	0.0443	-0.0023	-0.0002	0.0430	0.1564
	0.5200	0.0451	-0.0249	-0.0017	0.0438	0.1594
	0.5300	0.0460	-0.0182	-0.0012	0.0447	0.1626
	0.5400	0.0469	-0.0078	-0.0005	0.0456	0.1658
	0.5500	0.0477	0.0015	0.0001	0.0464	0.1688
	0.5600	0.0486	0.0008	0.0001	0.0473	0.1720
	0.5700	0.0495	-0.0176	-0.0012	0.0483	0.1755
	0.5800	0.0504	-0.0356	-0.0024	0.0492	0.1788
	0.5900	0.0513	-0.0245	-0.0016	0.0500	0.1819
	0.6000	0.0522	-0.0105	-0.0007	0.0509	0.1852
	0.6100	0.0531	-0.0125	-0.0008	0.0518	0.1885
	0.6200	0.0539	-0.0037	-0.0002	0.0527	0.1916
	0.6300	0.0548	0.0150	0.0010	0.0536	0.1948
	0.6400	0.0557	0.0176	0.0012	0.0544	0.1980
	0.6500	0.0565	0.0311	0.0021	0.0553	0.2010
	0.6600	0.0575	0.0431	0.0029	0.0562	0.2043
	0.6700	0.0584	0.0275	0.0018	0.0571	0.2078
	0.6800	0.0593	0.0080	0.0005	0.0580	0.2110
	0.6900	0.0601	0.0014	0.0001	0.0589	0.2141
	0.7000	0.0610	0.0025	0.0002	0.0598	0.2174
	0.7100	0.0619	-0.0090	-0.0006	0.0607	0.2206
	0.7200	0.0628	-0.0165	-0.0011	0.0615	0.2238
	0.7300	0.0638	-0.0160	-0.0011	0.0625	0.2273
	0.7400	0.0647	0.0208	0.0014	0.0634	0.2307
	0.7500	0.0656	0.0211	0.0014	0.0643	0.2338
	0.7600	0.0664	-0.0026	-0.0002	0.0652	0.2370
	0.7700	0.0673	-0.0176	-0.0012	0.0661	0.2403
	0.7800	0.0683	-0.0213	-0.0014	0.0670	0.2437
	0.7900	0.0691	-0.0635	-0.0043	0.0679	0.2469
	0.8000	0.0701	-0.0723	-0.0048	0.0688	0.2503
	0.8100	0.0710	-0.0593	-0.0040	0.0697	0.2536
	0.8200	0.0719	-0.0486	-0.0033	0.0706	0.2567
	0.8300	0.0727	-0.0243	-0.0016	0.0715	0.2600
	0.8400	0.0736	-0.0006	0.0000	0.0724	0.2632
	0.8500	0.0744	0.0401	0.0027	0.0732	0.2662
	0.8600	0.0753	0.0721	0.0048	0.0741	0.2694
	0.8700	0.0763	0.0765	0.0051	0.0750	0.2728
	0.8800	0.0772	0.0509	0.0034	0.0759	0.2760
	0.8900	0.0780	0.0117	0.0008	0.0767	0.2791
	0.9000	0.0789	-0.0047	-0.0003	0.0777	0.2825
	0.9100	0.0798	-0.0205	-0.0014	0.0785	0.2856
	0.9200	0.0806	-0.0256	-0.0017	0.0793	0.2885
	0.9300	0.0814	-0.0021	-0.0001	0.0802	0.2916
	0.9400	0.0823	0.0094	0.0006	0.0811	0.2948
	0.9500	0.0832	0.0192	0.0013	0.0819	0.2979
	0.9600	0.0840	0.0030	0.0002	0.0828	0.3011
	0.9700	0.0850	-0.0008	-0.0001	0.0837	0.3044
	0.9800	0.0858	-0.0179	-0.0012	0.0846	0.3075
	0.9900	0.0867	-0.0353	-0.0024	0.0854	0.3106
	1.0000	0.0875	-0.0415	-0.0028	0.0862	0.3135
	1.0100	0.0881	-0.0548	-0.0037	0.0868	0.3158
	1.0200	0.0887	-0.0585	-0.0039	0.0874	0.3180
	1.0300	0.0894	-0.0265	-0.0018	0.0881	0.3205
	1.0400	0.0901	-0.0200	-0.0013	0.0888	0.3230
	1.0500	0.0910	-0.0479	-0.0032	0.0897	0.3263
	1.0600	0.0920	-0.0659	-0.0044	0.0907	0.3300
	1.0700	0.0930	-0.0558	-0.0037	0.0917	0.3335
	1.0800	0.0939	-0.0173	-0.0012	0.0926	0.3368
	1.0900	0.0948	-0.0072	-0.0005	0.0935	0.3400
	1.1000	0.0957	-0.0031	-0.0002	0.0944	0.3433
	1.1100	0.0965	-0.0165	-0.0011	0.0952	0.3463
	1.1200	0.0974	-0.0164	-0.0011	0.0962	0.3497
	1.1300	0.0984	-0.0413	-0.0028	0.0971	0.3533
	1.1400	0.0993	-0.0557	-0.0037	0.0980	0.3565
	1.1500	0.1002	-0.0627	-0.0042	0.0989	0.3597
	1.1600	0.1012	-0.0801	-0.0054	0.0999	0.3633
	1.1700	0.1021	-0.0348	-0.0023	0.1008	0.3665
	1.1800	0.1029	0.0149	0.0010	0.1016	0.3696
	1.1900	0.1038	0.0259	0.0017	0.1026	0.3730
	1.2000	0.1048	-0.0059	-0.0004	0.1035	0.3765
	1.2100	0.1057	-0.0434	-0.0029	0.1044	0.3797
	1.2200	0.1066	-0.0382	-0.0026	0.1053	0.3830
	1.2300	0.1075	-0.0285	-0.0019	0.1063	0.3865
	1.2400	0.1085	-0.0057	-0.0004	0.1072	0.3899
	1.2500	0.1094	0.0046	0.0003	0.1081	0.3931
	1.2600	0.1102	0.0126	0.0008	0.1090	0.3963
	1.2700	0.1111	0.0255	0.0017	0.1098	0.3995
	1.2800	0.1120	0.0125	0.0008	0.1107	0.4027
	1.2900	0.1129	0.0032	0.0002	0.1117	0.4062
	1.3000	0.1139	-0.0079	-0.0005	0.1127	0.4098
	1.3100	0.1149	-0.0241	-0.0016	0.1136	0.4131
	1.3200	0.1158	-0.0312	-0.0021	0.1145	0.4166
	1.3300	0.1168	-0.0047	-0.0003	0.1155	0.4201
	1.3400	0.1177	0.0227	0.0015	0.1165	0.4236
	1.3500	0.1186	0.0221	0.0015	0.1173	0.4267
	1.3600	0.1195	0.0068	0.0005	0.1182	0.4300
	1.3700	0.1205	-0.0088	-0.0006	0.1192	0.4335
	1.3800	0.1214	-0.0352	-0.0024	0.1201	0.4368
	1.3900	0.1223	-0.0545	-0.0037	0.1210	0.4401
	1.4000	0.1233	-0.1034	-0.0069	0.1220	0.4438
	1.4100	0.1243	-0.1138	-0.0076	0.1230	0.4473
	1.4200	0.1251	-0.0904	-0.0061	0.1239	0.4505
	1.4300	0.1260	-0.0619	-0.0041	0.1248	0.4537
	1.4400	0.1269	-0.0112	-0.0007	0.1257	0.4570
	1.4500	0.1278	-0.0032	-0.0002	0.1265	0.4602
	1.4600	0.1287	-0.0011	-0.0001	0.1274	0.4635
	1.4700	0.1297	-0.0011	-0.0001	0.1284	0.4671
	1.4800	0.1306	0.0021	0.0001	0.1294	0.4705
	1.4900	0.1315	0.0158	0.0011	0.1303	0.4738
	1.5000	0.1325	0.0140	0.0009	0.1312	0.4773
	1.5100	0.1335	0.0076	0.0005	0.1322	0.4808
	1.5200	0.1343	0.0023	0.0002	0.1331	0.4840
	1.5300	0.1352	-0.0066	-0.0004	0.1339	0.4871
	1.5400	0.1361	-0.0233	-0.0016	0.1349	0.4905
	1.5500	0.1370	-0.0054	-0.0004	0.1358	0.4937
	1.5600	0.1379	0.0289	0.0019	0.1366	0.4969
	1.5700	0.1388	0.0003	0.0000	0.1375	0.5002
	1.5800	0.1397	-0.0673	-0.0045	0.1384	0.5034
	1.5900	0.1406	-0.0933	-0.0062	0.1393	0.5066
	1.6000	0.1416	-0.0950	-0.0064	0.1403	0.5102
	1.6100	0.1426	-0.0873	-0.0058	0.1413	0.5139
	1.6200	0.1434	-0.0676	-0.0045	0.1422	0.5170
	1.6300	0.1444	-0.0576	-0.0039	0.1431	0.5204
	1.6400	0.1453	-0.0528	-0.0035	0.1440	0.5238
	1.6500	0.1461	-0.0393	-0.0026	0.1449	0.5268
	1.6600	0.1470	-0.0053	-0.0004	0.1457	0.5300
	1.6700	0.1480	0.0206	0.0014	0.1467	0.5337
	1.6800	0.1490	0.0237	0.0016	0.1477	0.5373
	1.6900	0.1499	0.0345	0.0023	0.1486	0.5405
	1.7000	0.1508	0.0374	0.0025	0.1495	0.5438
	1.7100	0.1517	0.0359	0.0024	0.1504	0.5471
	1.7200	0.1525	0.0571	0.0038	0.1513	0.5501
	1.7300	0.1534	0.0462	0.0031	0.1521	0.5532
	1.7400	0.1544	0.0106	0.0007	0.1531	0.5568
	1.7500	0.1553	0.0031	0.0002	0.1541	0.5603
	1.7600	0.1563	0.0214	0.0014	0.1550	0.5637
	1.7700	0.1572	0.0402	0.0027	0.1559	0.5671
	1.7800	0.1581	0.0631	0.0042	0.1569	0.5705
	1.7900	0.1590	0.0731	0.0049	0.1578	0.5738
	1.8000	0.1600	0.0602	0.0040	0.1587	0.5772
	1.8100	0.1609	0.0679	0.0045	0.1597	0.5806
	1.8200	0.1618	0.0745	0.0050	0.1605	0.5839
	1.8300	0.1626	0.0695	0.0047	0.1614	0.5869
	1.8400	0.1636	0.0579	0.0039	0.1623	0.5903
	1.8500	0.1645	0.0616	0.0041	0.1633	0.5938
	1.8600	0.1654	0.0837	0.0056	0.1641	0.5970
	1.8700	0.1664	0.0720	0.0048	0.1651	0.6004
	1.8800	0.1673	0.0393	0.0026	0.1661	0.6039
	1.8900	0.1682	0.0144	0.0010	0.1670	0.6072
	1.9000	0.1691	0.0066	0.0004	0.1679	0.6106
	1.9100	0.1701	-0.0031	-0.0002	0.1688	0.6140
	1.9200	0.1710	-0.0108	-0.0007	0.1697	0.6172
	1.9300	0.1718	-0.0226	-0.0015	0.1705	0.6202
	1.9400	0.1727	-0.0172	-0.0012	0.1715	0.6236
	1.9500	0.1737	0.0021	0.0001	0.1724	0.6272
	1.9600	0.1747	-0.0076	-0.0005	0.1734	0.6306
	1.9700	0.1756	0.0011	0.0001	0.1743	0.6340
	1.9800	0.1766	0.0132	0.0009	0.1753	0.6376
	1.9900	0.1775	0.0374	0.0025	0.1762	0.6409
	2.0000	0.1783	0.0431	0.0029	0.1771	0.6440
	2.0100	0.1792	0.0166	0.0011	0.1780	0.6472
	2.0200	0.1802	-0.0056	-0.0004	0.1789	0.6507
	2.0300	0.1810	-0.0327	-0.0022	0.1797	0.6537
	2.0400	0.1819	-0.0821	-0.0055	0.1806	0.6569
	2.0500	0.1828	-0.1149	-0.0077	0.1816	0.6604
	2.0600	0.1838	-0.1092	-0.0073	0.1825	0.6637
	2.0700	0.1847	-0.0891	-0.0060	0.1834	0.6671
	2.0800	0.1857	-0.0726	-0.0049	0.1844	0.6706
	2.0900	0.1866	-0.0618	-0.0041	0.1853	0.6740
	2.1000	0.1875	-0.0382	-0.0026	0.1862	0.6772
	2.1100	0.1884	-0.0130	-0.0009	0.1871	0.6805
	2.1200	0.1893	0.0057	0.0004	0.1881	0.6839
	2.1300	0.1902	0.0088	0.0006	0.1889	0.6872
	2.1400	0.1911	0.0187	0.0013	0.1898	0.6905
	2.1500	0.1921	0.0409	0.0027	0.1908	0.6939
	2.1600	0.1930	0.0747	0.0050	0.1917	0.6973
	2.1700	0.1938	0.0896	0.0060	0.1926	0.7003
	2.1800	0.1948	0.0672	0.0045	0.1935	0.7038
	2.1900	0.1957	0.0305	0.0020	0.1944	0.7071
	2.2000	0.1965	0.0095	0.0006	0.1952	0.7101
	2.2100	0.1974	-0.0286	-0.0019	0.1961	0.7133
	2.2200	0.1984	-0.0320	-0.0021	0.1971	0.7169
	2.2300	0.1993	-0.0122	-0.0008	0.1980	0.7202
	2.2400	0.2002	-0.0018	-0.0001	0.1989	0.7235
	2.2500	0.2012	0.0090	0.0006	0.1999	0.7270
	2.2600	0.2021	0.0359	0.0024	0.2009	0.7306
	2.2700	0.2030	0.0279	0.0019	0.2018	0.7339
	2.2800	0.2039	0.0139	0.0009	0.2027	0.7371
	2.2900	0.2048	0.0298	0.0020	0.2036	0.7404
	2.3000	0.2057	0.0246	0.0016	0.2044	0.7434
	2.3100	0.2065	0.0386	0.0026	0.2052	0.7465
	2.3200	0.2075	0.0201	0.0013	0.2062	0.7501
	2.3300	0.2085	-0.0003	0.0000	0.2072	0.7537
	2.3400	0.2094	0.0214	0.0014	0.2081	0.7569
	2.3500	0.2103	0.0228	0.0015	0.2090	0.7602
	2.3600	0.2112	0.0385	0.0026	0.2099	0.7635
	2.3700	0.2121	0.0414	0.0028	0.2108	0.7666
	2.3800	0.2130	0.0500	0.0033	0.2117	0.7700
	2.3900	0.2139	0.0598	0.0040	0.2127	0.7735
	2.4000	0.2148	0.0520	0.0035	0.2136	0.7767
	2.4100	0.2157	0.0535	0.0036	0.2144	0.7799
	2.4200	0.2167	0.0412	0.0028	0.2154	0.7835
	2.4300	0.2176	0.0208	0.0014	0.2164	0.7870
	2.4400	0.2185	0.0050	0.0003	0.2172	0.7899
	2.4500	0.2194	-0.0109	-0.0007	0.2181	0.7932
	2.4600	0.2203	-0.0266	-0.0018	0.2191	0.7968
	2.4700	0.2212	-0.0336	-0.0023	0.2200	0.8000
	2.4800	0.2221	-0.0350	-0.0023	0.2208	0.8031
	2.4900	0.2230	-0.0510	-0.0034	0.2218	0.8066
	2.5000	0.2239	-0.0380	-0.0025	0.2226	0.8098
	2.5100	0.2248	-0.0182	-0.0012	0.2235	0.8129
	2.5200	0.2257	-0.0047	-0.0003	0.2245	0.8163
	2.5300	0.2267	-0.0234	-0.0016	0.2255	0.8200
	2.5400	0.2276	-0.0397	-0.0027	0.2264	0.8233
	2.5500	0.2285	-0.0257	-0.0017	0.2273	0.8266
	2.5600	0.2294	-0.0239	-0.0016	0.2282	0.8298
	2.5700	0.2304	0.0000	0.0000	0.2291	0.8332
	2.5800	0.2313	0.0102	0.0007	0.2300	0.8366
	2.5900	0.2322	0.0126	0.0008	0.2309	0.8399
	2.6000	0.2331	0.0068	0.0005	0.2318	0.8431
	2.6100	0.2340	0.0013	0.0001	0.2327	0.8463
	2.6200	0.2349	-0.0102	-0.0007	0.2336	0.8496
	2.6300	0.2358	-0.0295	-0.0020	0.2345	0.8529
	2.6400	0.2366	-0.0278	-0.0019	0.2354	0.8560
	2.6500	0.2375	-0.0201	-0.0013	0.2363	0.8593
	2.6600	0.2385	0.0071	0.0005	0.2373	0.8629
	2.6700	0.2394	0.0088	0.0006	0.2382	0.8662
	2.6800	0.2403	0.0246	0.0016	0.2390	0.8694
	2.6900	0.2413	0.0147	0.0010	0.2400	0.8729
	2.7000	0.2422	0.0136	0.0009	0.2409	0.8762
	2.7100	0.2430	0.0106	0.0007	0.2417	0.8791
	2.7200	0.2439	0.0134	0.0009	0.2426	0.8823
	2.7300	0.2449	0.0168	0.0011	0.2436	0.8859
	2.7400	0.2458	0.0315	0.0021	0.2445	0.8894
	2.7500	0.2467	0.0349	0.0023	0.2454	0.8926
	2.7600	0.2476	0.0243	0.0016	0.2463	0.8959
	2.7700	0.2486	0.0000	0.0000	0.2473	0.8995
	2.7800	0.2495	-0.0337	-0.0023	0.2482	0.9027
	2.7900	0.2504	-0.0651	-0.0044	0.2491	0.9060
	2.8000	0.2513	-0.0678	-0.0045	0.2500	0.9094
	2.8100	0.2522	-0.0503	-0.0034	0.2509	0.9126
	2.8200	0.2531	-0.0519	-0.0035	0.2518	0.9158
	2.8300	0.2540	-0.0668	-0.0045	0.2527	0.9191
	2.8400	0.2549	-0.0715	-0.0048	0.2536	0.9225
	2.8500	0.2558	-0.0604	-0.0040	0.2545	0.9256
	2.8600	0.2567	-0.0502	-0.0034	0.2555	0.9291
	2.8700	0.2577	-0.0262	-0.0018	0.2564	0.9326
	2.8800	0.2585	-0.0083	-0.0006	0.2573	0.9357
	2.8900	0.2594	0.0049	0.0003	0.2582	0.9390
	2.9000	0.2604	0.0060	0.0004	0.2592	0.9426
	2.9100	0.2613	0.0091	0.0006	0.2601	0.9459
	2.9200	0.2622	0.0131	0.0009	0.2609	0.9489
	2.9300	0.2631	-0.0021	-0.0001	0.2618	0.9523
	2.9400	0.2640	-0.0098	-0.0007	0.2627	0.9556
	2.9500	0.2648	0.0170	0.0011	0.2636	0.9586
	2.9600	0.2658	0.0332	0.0022	0.2645	0.9619
	2.9700	0.2667	0.0010	0.0001	0.2654	0.9654
	2.9800	0.2676	0.0016	0.0001	0.2663	0.9686
	2.9900	0.2685	0.0022	0.0001	0.2672	0.9719
	3.0000	0.2695	0.0179	0.0012	0.2682	0.9754
	3.0100	0.2704	0.0346	0.0023	0.2691	0.9787
	3.0200	0.2712	0.0470	0.0031	0.2700	0.9819
	3.0300	0.2721	0.0284	0.0019	0.2709	0.9851
	3.0400	0.2730	-0.0032	-0.0002	0.2718	0.9884
	3.0500	0.2739	-0.0181	-0.0012	0.2726	0.9914
	3.0600	0.2748	-0.0236	-0.0016	0.2735	0.9948
	3.0700	0.2758	-0.0264	-0.0018	0.2745	0.9984
	3.0800	0.2767	-0.0155	-0.0010	0.2755	1.0018
	3.0900	0.2776	0.0026	0.0002	0.2763	1.0049
	3.1000	0.2785	0.0076	0.0005	0.2773	1.0084
	3.1100	0.2794	0.0085	0.0006	0.2782	1.0117
	3.1200	0.2803	0.0314	0.0021	0.2790	1.0148
	3.1300	0.2812	0.0778	0.0052	0.2799	1.0181
	3.1400	0.2821	0.0850	0.0057	0.2809	1.0215
	3.1500	0.2830	0.0810	0.0054	0.2817	1.0247
	3.1600	0.2839	0.0573	0.0038	0.2826	1.0279
	3.1700	0.2848	0.0509	0.0034	0.2836	1.0314
	3.1800	0.2858	0.0512	0.0034	0.2845	1.0347
	3.1900	0.2866	0.0197	0.0013	0.2853	1.0378
	3.2000	0.2875	-0.0053	-0.0004	0.2862	1.0411
	3.2100	0.2885	-0.0425	-0.0028	0.2872	1.0446
	3.2200	0.2894	-0.0561	-0.0038	0.2881	1.0478
	3.2300	0.2902	-0.0460	-0.0031	0.2889	1.0509
	3.2400	0.2912	-0.0002	0.0000	0.2899	1.0544
	3.2500	0.2921	0.0458	0.0031	0.2908	1.0576
	3.2600	0.2930	0.0391	0.0026	0.2917	1.0609
	3.2700	0.2939	0.0168	0.0011	0.2926	1.0643
	3.2800	0.2948	0.0141	0.0009	0.2935	1.0675
	3.2900	0.2956	0.0194	0.0013	0.2944	1.0706
	3.3000	0.2966	0.0257	0.0017	0.2953	1.0741
	3.3100	0.2976	0.0479	0.0032	0.2963	1.0776
	3.3200	0.2984	0.0315	0.0021	0.2971	1.0806
	3.3300	0.2993	0.0159	0.0011	0.2980	1.0838
	3.3400	0.3002	0.0188	0.0013	0.2990	1.0873
	3.3500	0.3011	0.0137	0.0009	0.2998	1.0904
	3.3600	0.3019	0.0092	0.0006	0.3007	1.0935
	3.3700	0.3029	0.0013	0.0001	0.3017	1.0972
	3.3800	0.3039	-0.0030	-0.0002	0.3026	1.1006
	3.3900	0.3047	-0.0018	-0.0001	0.3035	1.1037
	3.4000	0.3057	-0.0004	0.0000	0.3044	1.1071
	3.4100	0.3066	-0.0110	-0.0007	0.3054	1.1106
	3.4200	0.3075	-0.0116	-0.0008	0.3062	1.1138
	3.4300	0.3084	-0.0117	-0.0008	0.3071	1.1169
	3.4400	0.3093	-0.0124	-0.0008	0.3080	1.1203
	3.4500	0.3102	-0.0025	-0.0002	0.3089	1.1234
	3.4600	0.3110	0.0039	0.0003	0.3097	1.1265
	3.4700	0.3119	0.0127	0.0008	0.3107	1.1299
	3.4800	0.3129	0.0102	0.0007	0.3116	1.1334
	3.4900	0.3138	-0.0074	-0.0005	0.3125	1.1366
	3.5000	0.3147	-0.0073	-0.0005	0.3134	1.1399
	3.5100	0.3157	-0.0139	-0.0009	0.3144	1.1434
	3.5200	0.3165	-0.0039	-0.0003	0.3153	1.1466
	3.5300	0.3174	0.0210	0.0014	0.3161	1.1496
	3.5400	0.3183	0.0375	0.0025	0.3170	1.1531
	3.5500	0.3192	0.0278	0.0019	0.3179	1.1562
	3.5600	0.3200	0.0707	0.0047	0.3187	1.1593
	3.5700	0.3209	0.0747	0.0050	0.3196	1.1626
	3.5800	0.3219	0.0645	0.0043	0.3206	1.1660
	3.5900	0.3228	0.0145	0.0010	0.3215	1.1693
	3.6000	0.3237	-0.0399	-0.0027	0.3224	1.1725
	3.6100	0.3246	-0.0587	-0.0039	0.3234	1.1760
	3.6200	0.3255	-0.0669	-0.0045	0.3242	1.1791
	3.6300	0.3263	-0.0532	-0.0036	0.3250	1.1821
	3.6400	0.3273	-0.0200	-0.0013	0.3260	1.1857
	3.6500	0.3283	0.0242	0.0016	0.3270	1.1892
	3.6600	0.3291	0.0252	0.0017	0.3278	1.1924
	3.6700	0.3300	0.0210	0.0014	0.3287	1.1956
	3.6800	0.3309	0.0153	0.0010	0.3297	1.1990
	3.6900	0.3318	0.0153	0.0010	0.3305	1.2020
	3.7000	0.3326	-0.0063	-0.0004	0.3314	1.2052
	3.7100	0.3336	-0.0156	-0.0010	0.3323	1.2087
	3.7200	0.3345	-0.0213	-0.0014	0.3333	1.2121
	3.7300	0.3354	-0.0047	-0.0003	0.3341	1.2151
	3.7400	0.3363	0.0076	0.0005	0.3350	1.2185
	3.7500	0.3373	0.0302	0.0020	0.3360	1.2220
	3.7600	0.3381	0.0732	0.0049	0.3368	1.2251
	3.7700	0.3390	0.0976	0.0065	0.3378	1.2285
	3.7800	0.3400	0.0815	0.0055	0.3387	1.2320
	3.7900	0.3409	0.0464	0.0031	0.3396	1.2351
	3.8000	0.3417	0.0288	0.0019	0.3404	1.2380
	3.8100	0.3427	0.0148	0.0010	0.3414	1.2417
	3.8200	0.3436	-0.0144	-0.0010	0.3424	1.2452
	3.8300	0.3445	-0.0307	-0.0021	0.3432	1.2482
	3.8400	0.3454	-0.0262	-0.0018	0.3441	1.2515
	3.8500	0.3463	0.0047	0.0003	0.3451	1.2550
	3.8600	0.3472	0.0425	0.0028	0.3459	1.2581
	3.8700	0.3481	0.0573	0.0038	0.3468	1.2613
	3.8800	0.3490	0.0471	0.0032	0.3477	1.2647
	3.8900	0.3499	0.0268	0.0018	0.3486	1.2679
	3.9000	0.3508	0.0081	0.0005	0.3495	1.2711
	3.9100	0.3517	-0.0227	-0.0015	0.3504	1.2744
	3.9200	0.3526	-0.0315	-0.0021	0.3513	1.2778
	3.9300	0.3535	-0.0175	-0.0012	0.3522	1.2810
	3.9400	0.3544	0.0143	0.0010	0.3531	1.2844
	3.9500	0.3553	0.0002	0.0000	0.3541	1.2877
	3.9600	0.3562	-0.0156	-0.0010	0.3549	1.2908
	3.9700	0.3571	-0.0593	-0.0040	0.3558	1.2940
	3.9800	0.3580	-0.0531	-0.0036	0.3568	1.2976
	3.9900	0.3590	-0.0060	-0.0004	0.3577	1.3009
	4.0000	0.3598	0.0373	0.0025	0.3585	1.3038
	4.0100	0.3607	0.0286	0.0019	0.3594	1.3071
	4.0200	0.3616	0.0084	0.0006	0.3603	1.3104
	4.0300	0.3624	0.0169	0.0011	0.3611	1.3135
	4.0400	0.3633	0.0396	0.0027	0.3620	1.3167
	4.0500	0.3643	0.0366	0.0025	0.3630	1.3202
	4.0600	0.3652	0.0328	0.0022	0.3639	1.3235
	4.0700	0.3661	0.0152	0.0010	0.3648	1.3268
	4.0800	0.3670	0.0028	0.0002	0.3657	1.3302
	4.0900	0.3679	0.0394	0.0026	0.3666	1.3334
	4.1000	0.3687	0.0414	0.0028	0.3675	1.3365
	4.1100	0.3697	0.0227	0.0015	0.3684	1.3399
	4.1200	0.3706	0.0134	0.0009	0.3694	1.3434
	4.1300	0.3715	0.0294	0.0020	0.3702	1.3465
	4.1400	0.3724	0.0235	0.0016	0.3711	1.3497
	4.1500	0.3733	0.0146	0.0010	0.3720	1.3530
	4.1600	0.3742	0.0211	0.0014	0.3729	1.3562
	4.1700	0.3751	0.0088	0.0006	0.3738	1.3596
	4.1800	0.3761	0.0145	0.0010	0.3748	1.3633
	4.1900	0.3770	0.0166	0.0011	0.3757	1.3665
	4.2000	0.3778	0.0109	0.0007	0.3765	1.3694
	4.2100	0.3787	-0.0183	-0.0012	0.3775	1.3728
	4.2200	0.3797	-0.0066	-0.0004	0.3784	1.3763
	4.2300	0.3805	0.0184	0.0012	0.3793	1.3794
	4.2400	0.3814	-0.0092	-0.0006	0.3801	1.3825
	4.2500	0.3824	-0.0393	-0.0026	0.3811	1.3861
	4.2600	0.3832	-0.0494	-0.0033	0.3819	1.3891
	4.2700	0.3841	-0.0419	-0.0028	0.3828	1.3922
	4.2800	0.3850	-0.0306	-0.0020	0.3837	1.3956
	4.2900	0.3859	0.0305	0.0020	0.3846	1.3989
	4.3000	0.3868	0.0538	0.0036	0.3855	1.4021
	4.3100	0.3877	0.0298	0.0020	0.3864	1.4055
	4.3200	0.3886	0.0029	0.0002	0.3873	1.4087
	4.3300	0.3894	-0.0323	-0.0022	0.3882	1.4118
	4.3400	0.3904	-0.0393	-0.0026	0.3891	1.4152
	4.3500	0.3914	-0.0068	-0.0005	0.3901	1.4188
	4.3600	0.3922	-0.0043	-0.0003	0.3909	1.4218
	4.3700	0.3931	0.0117	0.0008	0.3918	1.4249
	4.3800	0.3940	0.0101	0.0007	0.3927	1.4283
	4.3900	0.3949	0.0244	0.0016	0.3936	1.4317
	4.4000	0.3958	0.0397	0.0027	0.3945	1.4347
	4.4100	0.3967	0.0477	0.0032	0.3954	1.4381
	4.4200	0.3976	0.0510	0.0034	0.3964	1.4416
	4.4300	0.3985	0.0540	0.0036	0.3972	1.4446
	4.4400	0.3993	0.0424	0.0028	0.3981	1.4477
	4.4500	0.4003	0.0441	0.0030	0.3991	1.4514
	4.4600	0.4012	0.0616	0.0041	0.4000	1.4547
	4.4700	0.4021	0.0655	0.0044	0.4008	1.4579
	4.4800	0.4031	0.0480	0.0032	0.4018	1.4613
	4.4900	0.4040	0.0195	0.0013	0.4027	1.4647
	4.5000	0.4048	-0.0056	-0.0004	0.4036	1.4678
	4.5100	0.4057	-0.0093	-0.0006	0.4045	1.4710
	4.5200	0.4067	-0.0015	-0.0001	0.4054	1.4744
	4.5300	0.4075	0.0089	0.0006	0.4063	1.4775
	4.5400	0.4084	0.0140	0.0009	0.4072	1.4808
	4.5500	0.4094	0.0175	0.0012	0.4081	1.4843
	4.5600	0.4103	0.0543	0.0036	0.4090	1.4875
	4.5700	0.4111	0.0764	0.0051	0.4098	1.4905
	4.5800	0.4120	0.0469	0.0031	0.4108	1.4939
	4.5900	0.4129	0.0011	0.0001	0.4116	1.4972
	4.6000	0.4137	-0.0264	-0.0018	0.4125	1.5002
	4.6100	0.4147	-0.0308	-0.0021	0.4134	1.5036
	4.6200	0.4157	-0.0235	-0.0016	0.4144	1.5072
	4.6300	0.4165	-0.0139	-0.0009	0.4153	1.5103
	4.6400	0.4174	0.0208	0.0014	0.4161	1.5135
	4.6500	0.4184	0.0287	0.0019	0.4171	1.5171
	4.6600	0.4193	0.0664	0.0044	0.4180	1.5203
	4.6700	0.4201	0.0861	0.0058	0.4188	1.5233
	4.6800	0.4211	0.0627	0.0042	0.4198	1.5267
	4.6900	0.4220	0.0499	0.0033	0.4207	1.5302
	4.7000	0.4229	0.0374	0.0025	0.4216	1.5334
	4.7100	0.4237	0.0207	0.0014	0.4225	1.5365
	4.7200	0.4246	-0.0004	0.0000	0.4234	1.5397
	4.7300	0.4255	0.0039	0.0003	0.4242	1.5428
	4.7400	0.4264	0.0215	0.0014	0.4251	1.5460
	4.7500	0.4273	0.0194	0.0013	0.4260	1.5495
	4.7600	0.4282	0.0190	0.0013	0.4269	1.5527
	4.7700	0.4291	0.0045	0.0003	0.4278	1.5560
	4.7800	0.4301	-0.0009	-0.0001	0.4288	1.5595
	4.7900	0.4310	-0.0072	-0.0005	0.4298	1.5630
	4.8000	0.4319	0.0051	0.0003	0.4306	1.5661
	4.8100	0.4327	0.0316	0.0021	0.4315	1.5692
	4.8200	0.4337	0.0687	0.0046	0.4324	1.5726
	4.8300	0.4345	0.0891	0.0060	0.4333	1.5758
	4.8400	0.4354	0.0726	0.0049	0.4341	1.5788
	4.8500	0.4363	0.0437	0.0029	0.4350	1.5820
	4.8600	0.4371	0.0009	0.0001	0.4359	1.5853
	4.8700	0.4381	-0.0553	-0.0037	0.4368	1.5886
	4.8800	0.4390	-0.0631	-0.0042	0.4378	1.5922
	4.8900	0.4400	-0.0431	-0.0029	0.4387	1.5957
	4.9000	0.4408	-0.0212	-0.0014	0.4396	1.5987
	4.9100	0.4417	0.0051	0.0003	0.4404	1.6018
	4.9200	0.4427	0.0119	0.0008	0.4414	1.6053
	4.9300	0.4436	0.0093	0.0006	0.4423	1.6086
	4.9400	0.4444	-0.0007	0.0000	0.4432	1.6118
	4.9500	0.4454	0.0125	0.0008	0.4441	1.6152
	4.9600	0.4462	0.0303	0.0020	0.4450	1.6184
	4.9700	0.4470	0.0131	0.0009	0.4458	1.6213
	4.9800	0.4480	0.0045	0.0003	0.4467	1.6246
	4.9900	0.4489	0.0029	0.0002	0.4477	1.6282
	5.0000	0.4498	0.0154	0.0010	0.4485	1.6312
	5.0100	0.4507	0.0133	0.0009	0.4494	1.6344
	5.0200	0.4516	-0.0048	-0.0003	0.4504	1.6379
	5.0300	0.4525	-0.0014	-0.0001	0.4512	1.6410
	5.0400	0.4533	0.0030	0.0002	0.4521	1.6441
	5.0500	0.4543	-0.0147	-0.0010	0.4530	1.6477
	5.0600	0.4552	-0.0316	-0.0021	0.4539	1.6509
	5.0700	0.4560	-0.0508	-0.0034	0.4547	1.6539
	5.0800	0.4570	-0.0382	-0.0026	0.4557	1.6573
	5.0900	0.4580	-0.0012	-0.0001	0.4567	1.6610
	5.1000	0.4589	0.0199	0.0013	0.4576	1.6643
	5.1100	0.4597	0.0489	0.0033	0.4585	1.6675
	5.1200	0.4607	0.0710	0.0048	0.4594	1.6708
	5.1300	0.4615	0.0303	0.0020	0.4602	1.6739
	5.1400	0.4624	0.0184	0.0012	0.4611	1.6770
	5.1500	0.4633	0.0401	0.0027	0.4620	1.6803
	5.1600	0.4641	0.0483	0.0032	0.4629	1.6835
	5.1700	0.4650	0.0606	0.0041	0.4638	1.6867
	5.1800	0.4660	0.0506	0.0034	0.4647	1.6903
	5.1900	0.4670	0.0434	0.0029	0.4657	1.6937
	5.2000	0.4678	0.0322	0.0022	0.4665	1.6968
	5.2100	0.4687	0.0145	0.0010	0.4674	1.6999
	5.2200	0.4696	-0.0013	-0.0001	0.4683	1.7033
	5.2300	0.4705	-0.0101	-0.0007	0.4692	1.7064
	5.2400	0.4713	-0.0244	-0.0016	0.4700	1.7095
	5.2500	0.4723	-0.0388	-0.0026	0.4711	1.7132
	5.2600	0.4733	-0.0358	-0.0024	0.4720	1.7167
	5.2700	0.4741	0.0023	0.0002	0.4729	1.7198
	5.2800	0.4750	0.0192	0.0013	0.4737	1.7229
	5.2900	0.4759	0.0095	0.0006	0.4746	1.7262
	5.3000	0.4767	0.0051	0.0003	0.4755	1.7293
	5.3100	0.4776	0.0115	0.0008	0.4763	1.7324
	5.3200	0.4785	0.0495	0.0033	0.4773	1.7359
	5.3300	0.4794	0.0718	0.0048	0.4782	1.7391
	5.3400	0.4803	0.0452	0.0030	0.4790	1.7423
	5.3500	0.4812	0.0342	0.0023	0.4800	1.7457
	5.3600	0.4822	0.0463	0.0031	0.4809	1.7491
	5.3700	0.4831	0.0548	0.0037	0.4818	1.7523
	5.3800	0.4840	0.0533	0.0036	0.4827	1.7555
	5.3900	0.4849	0.0743	0.0050	0.4836	1.7589
	5.4000	0.4857	0.0998	0.0067	0.4844	1.7619
	5.4100	0.4866	0.0854	0.0057	0.4853	1.7650
	5.4200	0.4875	0.0506	0.0034	0.4863	1.7686
	5.4300	0.4885	0.0184	0.0012	0.4872	1.7719
	5.4400	0.4893	0.0140	0.0009	0.4880	1.7749
	5.4500	0.4902	0.0063	0.0004	0.4889	1.7782
	5.4600	0.4911	0.0135	0.0009	0.4898	1.7815
	5.4700	0.4919	0.0151	0.0010	0.4906	1.7845
	5.4800	0.4928	0.0205	0.0014	0.4916	1.7878
	5.4900	0.4938	0.0109	0.0007	0.4925	1.7914
	5.5000	0.4947	0.0184	0.0012	0.4934	1.7945
	5.5100	0.4955	0.0137	0.0009	0.4943	1.7976
	5.5200	0.4964	0.0044	0.0003	0.4951	1.8007
	5.5300	0.4972	0.0035	0.0002	0.4959	1.8036
	5.5400	0.4980	0.0139	0.0009	0.4968	1.8067
	5.5500	0.4990	0.0113	0.0008	0.4977	1.8102
	5.5600	0.4999	0.0483	0.0032	0.4987	1.8137
	5.5700	0.5008	0.0703	0.0047	0.4995	1.8168
	5.5800	0.5017	0.0851	0.0057	0.5005	1.8202
	5.5900	0.5027	0.0802	0.0054	0.5014	1.8237
	5.6000	0.5035	0.0804	0.0054	0.5023	1.8267
	5.6100	0.5044	0.0766	0.0051	0.5032	1.8299
	5.6200	0.5054	0.0658	0.0044	0.5042	1.8337
	5.6300	0.5063	0.0571	0.0038	0.5050	1.8368
	5.6400	0.5071	0.0644	0.0043	0.5058	1.8398
	5.6500	0.5080	0.0383	0.0026	0.5067	1.8430
	5.6600	0.5090	0.0195	0.0013	0.5077	1.8464
	5.6700	0.5098	0.0128	0.0009	0.5086	1.8497
	5.6800	0.5107	0.0342	0.0023	0.5095	1.8529
	5.6900	0.5117	0.0484	0.0032	0.5104	1.8564
	5.7000	0.5126	0.0461	0.0031	0.5113	1.8595
	5.7100	0.5134	0.0439	0.0029	0.5122	1.8627
	5.7200	0.5144	0.0171	0.0011	0.5131	1.8663
	5.7300	0.5154	0.0080	0.0005	0.5141	1.8697
	5.7400	0.5162	0.0170	0.0011	0.5150	1.8729
	5.7500	0.5171	0.0295	0.0020	0.5159	1.8761
	5.7600	0.5180	0.0334	0.0022	0.5167	1.8794
	5.7700	0.5188	0.0199	0.0013	0.5176	1.8824
	5.7800	0.5197	0.0243	0.0016	0.5185	1.8857
	5.7900	0.5207	0.0407	0.0027	0.5194	1.8892
	5.8000	0.5216	0.0523	0.0035	0.5203	1.8924
	5.8100	0.5225	0.0752	0.0050	0.5212	1.8957
	5.8200	0.5235	0.0863	0.0058	0.5222	1.8992
	5.8300	0.5244	0.0680	0.0046	0.5231	1.9025
	5.8400	0.5252	0.0501	0.0034	0.5240	1.9057
	5.8500	0.5261	0.0300	0.0020	0.5249	1.9090
	5.8600	0.5271	0.0042	0.0003	0.5258	1.9124
	5.8700	0.5279	0.0193	0.0013	0.5267	1.9155
	5.8800	0.5288	0.0300	0.0020	0.5275	1.9186
	5.8900	0.5298	0.0381	0.0026	0.5285	1.9222
	5.9000	0.5307	0.0134	0.0009	0.5294	1.9255
	5.9100	0.5316	0.0154	0.0010	0.5303	1.9287
	5.9200	0.5325	0.0263	0.0018	0.5312	1.9321
	5.9300	0.5334	0.0499	0.0033	0.5321	1.9352
	5.9400	0.5342	0.0405	0.0027	0.5329	1.9382
	5.9500	0.5351	0.0196	0.0013	0.5339	1.9416
	5.9600	0.5360	0.0162	0.0011	0.5348	1.9450
	5.9700	0.5369	0.0472	0.0032	0.5356	1.9480
	5.9800	0.5378	0.0661	0.0044	0.5366	1.9514
	5.9900	0.5388	0.0804	0.0054	0.5375	1.9549
	6.0000	0.5396	0.0949	0.0064	0.5383	1.9579
	6.0100	0.5404	0.0637	0.0043	0.5392	1.9609
	6.0200	0.5414	0.0175	0.0012	0.5402	1.9645
	6.0300	0.5424	0.0191	0.0013	0.5411	1.9680
	6.0400	0.5432	0.0352	0.0024	0.5420	1.9711
	6.0500	0.5441	0.0217	0.0015	0.5428	1.9743
	6.0600	0.5450	0.0346	0.0023	0.5437	1.9776
	6.0700	0.5458	0.0298	0.0020	0.5446	1.9805
	6.0800	0.5467	0.0175	0.0012	0.5455	1.9838
	6.0900	0.5477	0.0121	0.0008	0.5464	1.9874
	6.1000	0.5486	-0.0062	-0.0004	0.5473	1.9907
	6.1100	0.5494	-0.0267	-0.0018	0.5482	1.9937
	6.1200	0.5503	-0.0444	-0.0030	0.5490	1.9968
	6.1300	0.5512	-0.0452	-0.0030	0.5499	2.0000
	6.1400	0.5520	-0.0145	-0.0010	0.5508	2.0031
	6.1500	0.5530	-0.0047	-0.0003	0.5517	2.0066
	6.1600	0.5539	0.0320	0.0021	0.5527	2.0100
	6.1700	0.5548	0.0554	0.0037	0.5536	2.0133
	6.1800	0.5557	0.0856	0.0057	0.5545	2.0165
	6.1900	0.5567	0.0854	0.0057	0.5554	2.0200
	6.2000	0.5576	0.0581	0.0039	0.5563	2.0233
	6.2100	0.5584	0.0187	0.0013	0.5571	2.0263
	6.2200	0.5593	-0.0037	-0.0002	0.5581	2.0297
	6.2300	0.5603	-0.0099	-0.0007	0.5590	2.0331
	6.2400	0.5611	0.0097	0.0007	0.5598	2.0361
	6.2500	0.5620	0.0259	0.0017	0.5607	2.0392
	6.2600	0.5629	0.0149	0.0010	0.5616	2.0427
	6.2700	0.5638	0.0363	0.0024	0.5625	2.0459
	6.2800	0.5647	0.0626	0.0042	0.5634	2.0491
	6.2900	0.5657	0.0536	0.0036	0.5644	2.0526
	6.3000	0.5666	0.0624	0.0042	0.5654	2.0562
	6.3100	0.5675	0.0658	0.0044	0.5662	2.0594
	6.3200	0.5683	0.0424	0.0028	0.5671	2.0624
	6.3300	0.5692	0.0141	0.0009	0.5680	2.0657
	6.3400	0.5701	0.0315	0.0021	0.5689	2.0689
	6.3500	0.5710	0.0666	0.0045	0.5698	2.0722
	6.3600	0.5720	0.0774	0.0052	0.5707	2.0757
	6.3700	0.5729	0.0855	0.0057	0.5716	2.0789
	6.3800	0.5738	0.0630	0.0042	0.5725	2.0821
	6.3900	0.5748	0.0239	0.0016	0.5735	2.0858
	6.4000	0.5757	0.0112	0.0008	0.5744	2.0891
	6.4100	0.5765	0.0146	0.0010	0.5752	2.0920
	6.4200	0.5774	0.0185	0.0012	0.5761	2.0953
	6.4300	0.5783	0.0129	0.0009	0.5771	2.0988
	6.4400	0.5792	0.0361	0.0024	0.5779	2.1019
	6.4500	0.5800	0.0624	0.0042	0.5788	2.1050
	6.4600	0.5810	0.0644	0.0043	0.5797	2.1084
	6.4700	0.5819	0.0530	0.0035	0.5806	2.1116
	6.4800	0.5827	0.0443	0.0030	0.5814	2.1147
	6.4900	0.5837	0.0488	0.0033	0.5824	2.1182
	6.5000	0.5847	0.0510	0.0034	0.5834	2.1218
	6.5100	0.5855	0.0505	0.0034	0.5842	2.1248
	6.5200	0.5864	0.0472	0.0032	0.5851	2.1279
	6.5300	0.5873	0.0499	0.0033	0.5860	2.1314
	6.5400	0.5882	0.0524	0.0035	0.5869	2.1346
	6.5500	0.5891	0.0390	0.0026	0.5878	2.1378
	6.5600	0.5900	0.0384	0.0026	0.5887	2.1412
	6.5700	0.5909	0.0140	0.0009	0.5896	2.1445
	6.5800	0.5918	-0.0005	0.0000	0.5905	2.1476
	6.5900	0.5927	-0.0041	-0.0003	0.5914	2.1510
	6.6000	0.5937	0.0151	0.0010	0.5924	2.1546
	6.6100	0.5946	0.0695	0.0047	0.5933	2.1578
	6.6200	0.5954	0.0904	0.0061	0.5942	2.1610
	6.6300	0.5963	0.1051	0.0070	0.5951	2.1643
	6.6400	0.5972	0.0996	0.0067	0.5959	2.1673
	6.6500	0.5980	0.1213	0.0081	0.5967	2.1703
	6.6600	0.5990	0.1122	0.0075	0.5977	2.1738
	6.6700	0.5998	0.0951	0.0064	0.5986	2.1770
	6.6800	0.6007	0.0844	0.0057	0.5994	2.1800
	6.6900	0.6016	0.0756	0.0051	0.6003	2.1833
	6.7000	0.6025	0.0583	0.0039	0.6012	2.1866
	6.7100	0.6033	0.0686	0.0046	0.6021	2.1897
	6.7200	0.6042	0.0915	0.0061	0.6030	2.1930
	6.7300	0.6052	0.1190	0.0080	0.6039	2.1964
	6.7400	0.6061	0.1393	0.0093	0.6049	2.1998
	6.7500	0.6070	0.1189	0.0080	0.6057	2.2031
	6.7600	0.6079	0.0689	0.0046	0.6066	2.2063
	6.7700	0.6088	0.0185	0.0012	0.6075	2.2095
	6.7800	0.6096	0.0012	0.0001	0.6084	2.2126
	6.7900	0.6106	0.0126	0.0008	0.6093	2.2160
	6.8000	0.6115	0.0443	0.0030	0.6102	2.2194
	6.8100	0.6123	0.0498	0.0033	0.6110	2.2224
	6.8200	0.6132	0.0191	0.0013	0.6119	2.2256
	6.8300	0.6142	0.0098	0.0007	0.6129	2.2292
	6.8400	0.6151	0.0265	0.0018	0.6138	2.2325
	6.8500	0.6160	0.0346	0.0023	0.6147	2.2356
	6.8600	0.6169	0.0308	0.0021	0.6157	2.2392
	6.8700	0.6179	-0.0086	-0.0006	0.6166	2.2426
	6.8800	0.6187	-0.0274	-0.0018	0.6174	2.2456
	6.8900	0.6196	-0.0322	-0.0022	0.6183	2.2488
	6.9000	0.6205	-0.0387	-0.0026	0.6193	2.2522
	6.9100	0.6214	-0.0036	-0.0002	0.6201	2.2554
	6.9200	0.6223	0.0114	0.0008	0.6210	2.2587
	6.9300	0.6232	0.0200	0.0013	0.6220	2.2621
	6.9400	0.6241	0.0317	0.0021	0.6229	2.2654
	6.9500	0.6250	0.0314	0.0021	0.6238	2.2686
	6.9600	0.6260	0.0236	0.0016	0.6247	2.2721
	6.9700	0.6269	0.0480	0.0032	0.6256	2.2754
	6.9800	0.6277	0.0764	0.0051	0.6264	2.2783
	6.9900	0.6286	0.0665	0.0045	0.6274	2.2817
	7.0000	0.6296	0.0403	0.0027	0.6283	2.2851
	7.0100	0.6304	0.0235	0.0016	0.6291	2.2882
	7.0200	0.6313	0.0229	0.0015	0.6300	2.2913
	7.0300	0.6322	0.0191	0.0013	0.6309	2.2947
	7.0400	0.6331	0.0246	0.0016	0.6318	2.2980
	7.0500	0.6339	0.0392	0.0026	0.6327	2.3010
	7.0600	0.6348	0.0586	0.0039	0.6336	2.3043
	7.0700	0.6358	0.0966	0.0065	0.6345	2.3077
	7.0800	0.6366	0.1090	0.0073	0.6354	2.3108
	7.0900	0.6375	0.1055	0.0071	0.6363	2.3141
	7.1000	0.6385	0.0831	0.0056	0.6372	2.3176
	7.1100	0.6393	0.0816	0.0055	0.6381	2.3207
	7.1200	0.6402	0.0419	0.0028	0.6389	2.3236
	7.1300	0.6411	0.0059	0.0004	0.6398	2.3269
	7.1400	0.6420	-0.0151	-0.0010	0.6407	2.3304
	7.1500	0.6429	-0.0075	-0.0005	0.6416	2.3335
	7.1600	0.6438	0.0380	0.0025	0.6426	2.3369
	7.1700	0.6448	0.0582	0.0039	0.6435	2.3405
	7.1800	0.6456	0.0618	0.0041	0.6444	2.3436
	7.1900	0.6465	0.0524	0.0035	0.6453	2.3468
	7.2000	0.6475	0.0286	0.0019	0.6462	2.3504
	7.2100	0.6484	0.0173	0.0012	0.6471	2.3535
	7.2200	0.6492	0.0376	0.0025	0.6479	2.3565
	7.2300	0.6501	0.0353	0.0024	0.6489	2.3600
	7.2400	0.6511	0.0310	0.0021	0.6499	2.3635
	7.2500	0.6519	0.0197	0.0013	0.6507	2.3665
	7.2600	0.6529	0.0189	0.0013	0.6516	2.3698
	7.2700	0.6538	0.0450	0.0030	0.6525	2.3733
	7.2800	0.6546	0.0927	0.0062	0.6534	2.3762
	7.2900	0.6555	0.1095	0.0073	0.6542	2.3794
	7.3000	0.6565	0.0883	0.0059	0.6552	2.3831
	7.3100	0.6574	0.0783	0.0052	0.6561	2.3863
	7.3200	0.6582	0.0776	0.0052	0.6570	2.3893
	7.3300	0.6591	0.0558	0.0037	0.6578	2.3924
	7.3400	0.6599	0.0427	0.0029	0.6587	2.3955
	7.3500	0.6608	0.0496	0.0033	0.6595	2.3987
	7.3600	0.6617	0.0658	0.0044	0.6605	2.4021
	7.3700	0.6626	0.0595	0.0040	0.6614	2.4054
	7.3800	0.6635	0.0708	0.0047	0.6623	2.4086
	7.3900	0.6644	0.0867	0.0058	0.6631	2.4119
	7.4000	0.6654	0.0726	0.0049	0.6641	2.4154
	7.4100	0.6663	0.0223	0.0015	0.6651	2.4188
	7.4200	0.6672	-0.0129	-0.0009	0.6659	2.4220
	7.4300	0.6682	-0.0299	-0.0020	0.6669	2.4254
	7.4400	0.6691	-0.0036	-0.0002	0.6678	2.4288
	7.4500	0.6699	0.0565	0.0038	0.6686	2.4318
	7.4600	0.6708	0.0760	0.0051	0.6695	2.4350
	7.4700	0.6718	0.0604	0.0040	0.6705	2.4386
	7.4800	0.6726	0.0681	0.0046	0.6713	2.4416
	7.4900	0.6735	0.0700	0.0047	0.6722	2.4447
	7.5000	0.6744	0.0570	0.0038	0.6732	2.4482
	7.5100	0.6754	0.0700	0.0047	0.6741	2.4517
	7.5200	0.6763	0.1005	0.0067	0.6750	2.4549
	7.5300	0.6772	0.0945	0.0063	0.6759	2.4583
	7.5400	0.6781	0.0897	0.0060	0.6769	2.4618
	7.5500	0.6790	0.0818	0.0055	0.6777	2.4648
	7.5600	0.6798	0.0901	0.0060	0.6786	2.4679
	7.5700	0.6808	0.0710	0.0048	0.6795	2.4713
	7.5800	0.6816	0.0810	0.0054	0.6804	2.4744
	7.5900	0.6824	0.0802	0.0054	0.6812	2.4774
	7.6000	0.6833	0.0496	0.0033	0.6821	2.4806
	7.6100	0.6841	0.0289	0.0019	0.6829	2.4836
	7.6200	0.6849	0.0315	0.0021	0.6837	2.4864
	7.6300	0.6858	0.0244	0.0016	0.6846	2.4898
	7.6400	0.6867	0.0590	0.0039	0.6855	2.4931
	7.6500	0.6876	0.0813	0.0054	0.6863	2.4961
	7.6600	0.6885	0.1064	0.0071	0.6872	2.4994
	7.6700	0.6896	0.0869	0.0058	0.6883	2.5033
	7.6800	0.6906	0.0609	0.0041	0.6893	2.5069
	7.6900	0.6914	0.0575	0.0038	0.6901	2.5100
	7.7000	0.6924	0.0434	0.0029	0.6911	2.5135
	7.7100	0.6933	0.0631	0.0042	0.6920	2.5169
	7.7200	0.6941	0.0684	0.0046	0.6928	2.5199
	7.7300	0.6950	0.0462	0.0031	0.6937	2.5229
	7.7400	0.6959	0.0307	0.0021	0.6946	2.5262
	7.7500	0.6967	0.0346	0.0023	0.6954	2.5291
	7.7600	0.6976	0.0428	0.0029	0.6963	2.5325
	7.7700	0.6986	0.0460	0.0031	0.6973	2.5360
	7.7800	0.6995	0.0453	0.0030	0.6982	2.5393
	7.7900	0.7004	0.0200	0.0013	0.6991	2.5426
	7.8000	0.7014	0.0028	0.0002	0.7001	2.5462
	7.8100	0.7023	0.0140	0.0009	0.7010	2.5496
	7.8200	0.7031	0.0353	0.0024	0.7018	2.5525
	7.8300	0.7040	0.0528	0.0035	0.7028	2.5559
	7.8400	0.7050	0.0850	0.0057	0.7037	2.5595
	7.8500	0.7058	0.0938	0.0063	0.7046	2.5625
	7.8600	0.7067	0.0826	0.0055	0.7054	2.5657
	7.8700	0.7077	0.0593	0.0040	0.7064	2.5692
	7.8800	0.7086	0.0305	0.0020	0.7073	2.5725
	7.8900	0.7094	0.0184	0.0012	0.7082	2.5756
	7.9000	0.7104	0.0291	0.0019	0.7091	2.5790
	7.9100	0.7113	0.0338	0.0023	0.7100	2.5824
	7.9200	0.7122	0.0358	0.0024	0.7109	2.5855
	7.9300	0.7131	0.0481	0.0032	0.7118	2.5888
	7.9400	0.7140	0.0494	0.0033	0.7128	2.5923
	7.9500	0.7149	0.0292	0.0020	0.7136	2.5955
	7.9600	0.7158	-0.0074	-0.0005	0.7145	2.5986
	7.9700	0.7167	-0.0070	-0.0005	0.7155	2.6021
	7.9800	0.7176	0.0061	0.0004	0.7163	2.6053
	7.9900	0.7184	0.0118	0.0008	0.7172	2.6084
	8.0000	0.7194	0.0196	0.0013	0.7181	2.6118
	8.0100	0.7203	0.0260	0.0017	0.7190	2.6151
	8.0200	0.7212	0.0001	0.0000	0.7199	2.6182
	8.0300	0.7221	0.0098	0.0007	0.7208	2.6216
	8.0400	0.7230	0.0202	0.0014	0.7217	2.6249
	8.0500	0.7238	0.0381	0.0026	0.7225	2.6279
	8.0600	0.7247	0.0672	0.0045	0.7234	2.6310
	8.0700	0.7257	0.0886	0.0059	0.7244	2.6347
	8.0800	0.7266	0.1101	0.0074	0.7253	2.6380
	8.0900	0.7274	0.1021	0.0068	0.7261	2.6410
	8.1000	0.7283	0.0517	0.0035	0.7271	2.6443
	8.1100	0.7293	0.0180	0.0012	0.7281	2.6480
	8.1200	0.7302	-0.0092	-0.0006	0.7289	2.6511
	8.1300	0.7310	0.0125	0.0008	0.7298	2.6542
	8.1400	0.7320	0.0041	0.0003	0.7307	2.6577
	8.1500	0.7329	0.0088	0.0006	0.7316	2.6609
	8.1600	0.7337	0.0472	0.0032	0.7325	2.6640
	8.1700	0.7347	0.0923	0.0062	0.7334	2.6674
	8.1800	0.7356	0.1064	0.0071	0.7344	2.6709
	8.1900	0.7365	0.1226	0.0082	0.7353	2.6742
	8.2000	0.7375	0.0963	0.0064	0.7362	2.6775
	8.2100	0.7383	0.0537	0.0036	0.7371	2.6807
	8.2200	0.7392	0.0417	0.0028	0.7379	2.6837
	8.2300	0.7401	0.0095	0.0006	0.7388	2.6870
	8.2400	0.7410	-0.0247	-0.0017	0.7398	2.6905
	8.2500	0.7419	-0.0290	-0.0019	0.7406	2.6935
	8.2600	0.7427	0.0010	0.0001	0.7414	2.6965
	8.2700	0.7437	0.0160	0.0011	0.7424	2.7001
	8.2800	0.7447	0.0466	0.0031	0.7434	2.7037
	8.2900	0.7455	0.0939	0.0063	0.7443	2.7068
	8.3000	0.7464	0.1264	0.0085	0.7451	2.7101
	8.3100	0.7473	0.1284	0.0086	0.7461	2.7134
	8.3200	0.7482	0.1372	0.0092	0.7469	2.7165
	8.3300	0.7490	0.1142	0.0076	0.7478	2.7197
	8.3400	0.7501	0.0614	0.0041	0.7488	2.7233
	8.3500	0.7510	0.0430	0.0029	0.7497	2.7266
	8.3600	0.7518	0.0488	0.0033	0.7505	2.7296
	8.3700	0.7527	0.0672	0.0045	0.7514	2.7329
	8.3800	0.7536	0.0603	0.0040	0.7523	2.7361
	8.3900	0.7544	0.0478	0.0032	0.7531	2.7390
	8.4000	0.7553	0.0648	0.0043	0.7540	2.7423
	8.4100	0.7562	0.0805	0.0054	0.7550	2.7458
	8.4200	0.7571	0.0953	0.0064	0.7558	2.7488
	8.4300	0.7580	0.0956	0.0064	0.7567	2.7521
	8.4400	0.7589	0.0931	0.0062	0.7577	2.7556
	8.4500	0.7598	0.0996	0.0067	0.7585	2.7588
	8.4600	0.7606	0.0592	0.0040	0.7594	2.7618
	8.4700	0.7616	0.0106	0.0007	0.7604	2.7654
	8.4800	0.7626	-0.0002	0.0000	0.7613	2.7689
	8.4900	0.7634	0.0215	0.0014	0.7621	2.7719
	8.5000	0.7643	0.0509	0.0034	0.7630	2.7752
	8.5100	0.7653	0.0638	0.0043	0.7640	2.7787
	8.5200	0.7661	0.0820	0.0055	0.7649	2.7818
	8.5300	0.7670	0.0731	0.0049	0.7657	2.7848
	8.5400	0.7679	0.0613	0.0041	0.7666	2.7883
	8.5500	0.7689	0.0649	0.0043	0.7676	2.7917
	8.5600	0.7697	0.0750	0.0050	0.7685	2.7949
	8.5700	0.7706	0.0456	0.0031	0.7694	2.7982
	8.5800	0.7715	0.0094	0.0006	0.7703	2.8014
	8.5900	0.7724	0.0081	0.0005	0.7711	2.8044
	8.6000	0.7733	0.0227	0.0015	0.7720	2.8078
	8.6100	0.7742	0.0314	0.0021	0.7730	2.8113
	8.6200	0.7751	0.0414	0.0028	0.7738	2.8144
	8.6300	0.7760	0.0479	0.0032	0.7747	2.8177
	8.6400	0.7770	0.0708	0.0047	0.7757	2.8212
	8.6500	0.7778	0.1038	0.0069	0.7765	2.8241
	8.6600	0.7786	0.1253	0.0084	0.7773	2.8271
	8.6700	0.7796	0.1181	0.0079	0.7783	2.8308
	8.6800	0.7806	0.0743	0.0050	0.7793	2.8344
	8.6900	0.7815	0.0476	0.0032	0.7802	2.8376
	8.7000	0.7823	0.0412	0.0028	0.7811	2.8407
	8.7100	0.7833	0.0323	0.0022	0.7820	2.8441
	8.7200	0.7841	0.0553	0.0037	0.7828	2.8472
	8.7300	0.7849	0.0630	0.0042	0.7837	2.8502
	8.7400	0.7859	0.0599	0.0040	0.7846	2.8536
	8.7500	0.7868	0.0695	0.0047	0.7855	2.8569
	8.7600	0.7877	0.0434	0.0029	0.7864	2.8601
	8.7700	0.7886	0.0438	0.0029	0.7873	2.8636
	8.7800	0.7896	0.0627	0.0042	0.7883	2.8670
	8.7900	0.7904	0.0762	0.0051	0.7891	2.8700
	8.8000	0.7913	0.0991	0.0066	0.7900	2.8732
	8.8100	0.7922	0.0924	0.0062	0.7910	2.8767
	8.8200	0.7931	0.0785	0.0053	0.7919	2.8800
	8.8300	0.7940	0.0991	0.0066	0.7927	2.8831
	8.8400	0.7949	0.1122	0.0075	0.7937	2.8866
	8.8500	0.7959	0.0989	0.0066	0.7946	2.8899
	8.8600	0.7967	0.0907	0.0061	0.7954	2.8929
	8.8700	0.7976	0.0636	0.0043	0.7963	2.8962
	8.8800	0.7986	0.0228	0.0015	0.7973	2.8998
	8.8900	0.7994	0.0273	0.0018	0.7981	2.9028
	8.9000	0.8002	0.0552	0.0037	0.7990	2.9059
	8.9100	0.8012	0.0851	0.0057	0.8000	2.9094
	8.9200	0.8022	0.1012	0.0068	0.8009	2.9128
	8.9300	0.8030	0.0883	0.0059	0.8017	2.9159
	8.9400	0.8039	0.0880	0.0059	0.8027	2.9192
	8.9500	0.8048	0.0824	0.0055	0.8035	2.9224
	8.9600	0.8056	0.0666	0.0045	0.8044	2.9254
	8.9700	0.8065	0.0354	0.0024	0.8053	2.9287
	8.9800	0.8075	0.0207	0.0014	0.8062	2.9321
	8.9900	0.8083	0.0678	0.0045	0.8070	2.9352
	9.0000	0.8092	0.1129	0.0076	0.8079	2.9383
	9.0100	0.8102	0.1474	0.0099	0.8089	2.9420
	9.0200	0.8112	0.1461	0.0098	0.8099	2.9455
	9.0300	0.8120	0.1174	0.0079	0.8107	2.9487
	9.0400	0.8129	0.0761	0.0051	0.8117	2.9520
	9.0500	0.8138	0.0538	0.0036	0.8126	2.9553
	9.0600	0.8146	0.0273	0.0018	0.8134	2.9582
	9.0700	0.8155	0.0009	0.0001	0.8143	2.9615
	9.0800	0.8165	0.0120	0.0008	0.8152	2.9650
	9.0900	0.8174	0.0625	0.0042	0.8161	2.9683
	9.1000	0.8183	0.0909	0.0061	0.8170	2.9714
	9.1100	0.8192	0.0885	0.0059	0.8180	2.9750
	9.1200	0.8201	0.0846	0.0057	0.8189	2.9782
	9.1300	0.8210	0.0584	0.0039	0.8197	2.9813
	9.1400	0.8219	0.0220	0.0015	0.8206	2.9846
	9.1500	0.8228	0.0282	0.0019	0.8215	2.9878
	9.1600	0.8236	0.0670	0.0045	0.8224	2.9909
	9.1700	0.8245	0.0986	0.0066	0.8233	2.9942
	9.1800	0.8255	0.1055	0.0071	0.8243	2.9979
	9.1900	0.8264	0.1046	0.0070	0.8252	3.0011
	9.2000	0.8273	0.0685	0.0046	0.8260	3.0043
	9.2100	0.8282	0.0223	0.0015	0.8269	3.0076
	9.2200	0.8291	0.0085	0.0006	0.8279	3.0109
	9.2300	0.8300	0.0537	0.0036	0.8287	3.0139
	9.2400	0.8309	0.0605	0.0040	0.8296	3.0173
	9.2500	0.8318	0.0655	0.0044	0.8306	3.0207
	9.2600	0.8327	0.0670	0.0045	0.8314	3.0238
	9.2700	0.8336	0.0763	0.0051	0.8323	3.0272
	9.2800	0.8346	0.0922	0.0062	0.8333	3.0307
	9.2900	0.8355	0.1024	0.0069	0.8342	3.0340
	9.3000	0.8363	0.1081	0.0072	0.8350	3.0369
	9.3100	0.8372	0.1010	0.0068	0.8359	3.0403
	9.3200	0.8381	0.1122	0.0075	0.8369	3.0437
	9.3300	0.8390	0.1144	0.0077	0.8377	3.0467
	9.3400	0.8398	0.1009	0.0068	0.8386	3.0499
	9.3500	0.8408	0.1096	0.0073	0.8396	3.0534
	9.3600	0.8417	0.1259	0.0084	0.8404	3.0566
	9.3700	0.8425	0.1177	0.0079	0.8413	3.0596
	9.3800	0.8435	0.0839	0.0056	0.8422	3.0631
	9.3900	0.8444	0.0540	0.0036	0.8432	3.0665
	9.4000	0.8453	0.0507	0.0034	0.8440	3.0696
	9.4100	0.8462	0.0574	0.0038	0.8449	3.0729
	9.4200	0.8471	0.1067	0.0071	0.8458	3.0761
	9.4300	0.8479	0.1034	0.0069	0.8466	3.0790
	9.4400	0.8488	0.0755	0.0051	0.8475	3.0823
	9.4500	0.8497	0.0566	0.0038	0.8485	3.0859
	9.4600	0.8506	0.0757	0.0051	0.8494	3.0891
	9.4700	0.8515	0.0967	0.0065	0.8502	3.0922
	9.4800	0.8525	0.0895	0.0060	0.8512	3.0957
	9.4900	0.8534	0.0749	0.0050	0.8521	3.0990
	9.5000	0.8542	0.0849	0.0057	0.8529	3.1021
	9.5100	0.8552	0.0765	0.0051	0.8539	3.1056
	9.5200	0.8561	0.0821	0.0055	0.8548	3.1090
	9.5300	0.8570	0.0982	0.0066	0.8557	3.1121
	9.5400	0.8579	0.0912	0.0061	0.8566	3.1154
	9.5500	0.8588	0.0734	0.0049	0.8576	3.1190
	9.5600	0.8597	0.0621	0.0042	0.8585	3.1222
	9.5700	0.8606	0.0583	0.0039	0.8593	3.1254
	9.5800	0.8615	0.0711	0.0048	0.8602	3.1287
	9.5900	0.8624	0.0446	0.0030	0.8611	3.1319
	9.6000	0.8633	0.0382	0.0026	0.8620	3.1351
	9.6100	0.8642	0.0421	0.0028	0.8629	3.1385
	9.6200	0.8652	0.0559	0.0037	0.8639	3.1420
	9.6300	0.8660	0.0671	0.0045	0.8647	3.1449
	9.6400	0.8669	0.0561	0.0038	0.8656	3.1482
	9.6500	0.8678	0.0240	0.0016	0.8666	3.1516
	9.6600	0.8687	0.0161	0.0011	0.8674	3.1547
	9.6700	0.8695	0.0323	0.0022	0.8682	3.1577
	9.6800	0.8705	0.0844	0.0056	0.8692	3.1614
	9.6900	0.8715	0.0888	0.0059	0.8702	3.1650
	9.7000	0.8724	0.1055	0.0071	0.8711	3.1682
	9.7100	0.8733	0.0631	0.0042	0.8720	3.1714
	9.7200	0.8742	0.0348	0.0023	0.8729	3.1749
	9.7300	0.8751	0.0377	0.0025	0.8738	3.1779
	9.7400	0.8759	0.0431	0.0029	0.8746	3.1809
	9.7500	0.8768	0.0428	0.0029	0.8756	3.1844
	9.7600	0.8777	0.0561	0.0038	0.8765	3.1877
	9.7700	0.8785	0.0715	0.0048	0.8772	3.1905
	9.7800	0.8793	0.0588	0.0039	0.8781	3.1936
	9.7900	0.8801	0.0539	0.0036	0.8789	3.1964
	9.8000	0.8810	0.0614	0.0041	0.8797	3.1994
	9.8100	0.8819	0.0406	0.0027	0.8806	3.2027
	9.8200	0.8828	0.0271	0.0018	0.8815	3.2061
	9.8300	0.8837	0.0270	0.0018	0.8824	3.2092
	9.8400	0.8846	0.0120	0.0008	0.8833	3.2126
	9.8500	0.8856	0.0043	0.0003	0.8843	3.2163
	9.8600	0.8865	-0.0045	-0.0003	0.8852	3.2196
	9.8700	0.8873	0.0115	0.0008	0.8861	3.2226
	9.8800	0.8883	0.0192	0.0013	0.8870	3.2260
	9.8900	0.8891	0.0316	0.0021	0.8879	3.2292
	9.9000	0.8900	0.0146	0.0010	0.8887	3.2323
	9.9100	0.8909	0.0008	0.0001	0.8897	3.2357
	9.9200	0.8919	0.0092	0.0006	0.8907	3.2393
	9.9300	0.8928	0.0452	0.0030	0.8915	3.2425
	9.9400	0.8937	0.0785	0.0053	0.8924	3.2457
	9.9500	0.8947	0.0919	0.0062	0.8934	3.2492
	9.9600	0.8956	0.0938	0.0063	0.8943	3.2525
	9.9700	0.8964	0.1173	0.0079	0.8952	3.2556
	9.9800	0.8973	0.1018	0.0068	0.8960	3.2589
	9.9900	0.8982	0.0798	0.0053	0.8970	3.2622
	10.0000	0.8991	0.0488	0.0033	0.8978	3.2654
	10.0100	0.9000	0.0180	0.0012	0.8988	3.2688
	10.0200	0.9010	0.0087	0.0006	0.8997	3.2723
	10.0300	0.9019	-0.0080	-0.0005	0.9006	3.2755
	10.0400	0.9028	-0.0044	-0.0003	0.9015	3.2787
	10.0500	0.9037	0.0001	0.0000	0.9024	3.2820
	10.0600	0.9046	0.0187	0.0013	0.9033	3.2853
	10.0700	0.9054	0.0343	0.0023	0.9042	3.2884
	10.0800	0.9064	0.0210	0.0014	0.9051	3.2918
	10.0900	0.9073	0.0127	0.0009	0.9060	3.2952
	10.1000	0.9081	0.0511	0.0034	0.9069	3.2983
	10.1100	0.9090	0.0822	0.0055	0.9078	3.3015
	10.1200	0.9100	0.0756	0.0051	0.9088	3.3051
	10.1300	0.9109	0.0646	0.0043	0.9097	3.3084
	10.1400	0.9118	0.0593	0.0040	0.9105	3.3116
	10.1500	0.9128	0.0375	0.0025	0.9115	3.3151
	10.1600	0.9137	0.0410	0.0027	0.9125	3.3186
	10.1700	0.9146	0.0303	0.0020	0.9133	3.3218
	10.1800	0.9155	0.0209	0.0014	0.9142	3.3249
	10.1900	0.9164	0.0404	0.0027	0.9152	3.3284
	10.2000	0.9173	0.0640	0.0043	0.9160	3.3314
	10.2100	0.9181	0.0991	0.0066	0.9169	3.3346
	10.2200	0.9191	0.1024	0.0069	0.9178	3.3382
	10.2300	0.9200	0.0915	0.0061	0.9187	3.3415
	10.2400	0.9208	0.0729	0.0049	0.9196	3.3445
	10.2500	0.9218	0.0677	0.0045	0.9205	3.3478
	10.2600	0.9227	0.0822	0.0055	0.9214	3.3513
	10.2700	0.9236	0.0846	0.0057	0.9223	3.3544
	10.2800	0.9245	0.0810	0.0054	0.9232	3.3577
	10.2900	0.9254	0.0594	0.0040	0.9241	3.3610
	10.3000	0.9262	0.0632	0.0042	0.9250	3.3641
	10.3100	0.9271	0.0717	0.0048	0.9258	3.3672
	10.3200	0.9281	0.0807	0.0054	0.9268	3.3709
	10.3300	0.9290	0.1017	0.0068	0.9277	3.3742
	10.3400	0.9298	0.1181	0.0079	0.9286	3.3772
	10.3500	0.9307	0.1054	0.0071	0.9295	3.3804
	10.3600	0.9317	0.0854	0.0057	0.9304	3.3839
	10.3700	0.9325	0.0760	0.0051	0.9313	3.3870
	10.3800	0.9334	0.0742	0.0050	0.9322	3.3902
	10.3900	0.9344	0.0745	0.0050	0.9331	3.3938
	10.4000	0.9353	0.0848	0.0057	0.9340	3.3971
	10.4100	0.9361	0.1057	0.0071	0.9349	3.4001
	10.4200	0.9371	0.1045	0.0070	0.9358	3.4035
	10.4300	0.9379	0.0817	0.0055	0.9367	3.4067
	10.4400	0.9388	0.0585	0.0039	0.9375	3.4098
	10.4500	0.9398	0.0380	0.0025	0.9385	3.4133
	10.4600	0.9407	0.0368	0.0025	0.9395	3.4168
	10.4700	0.9416	0.0241	0.0016	0.9403	3.4199
	10.4800	0.9425	0.0300	0.0020	0.9412	3.4231
	10.4900	0.9434	0.0614	0.0041	0.9422	3.4266
	10.5000	0.9443	0.1034	0.0069	0.9431	3.4299
	10.5100	0.9452	0.1105	0.0074	0.9439	3.4329
	10.5200	0.9461	0.1056	0.0071	0.9448	3.4363
	10.5300	0.9470	0.0968	0.0065	0.9457	3.4396
	10.5400	0.9479	0.0977	0.0065	0.9466	3.4429
	10.5500	0.9488	0.0797	0.0053	0.9475	3.4461
	10.5600	0.9497	0.0597	0.0040	0.9484	3.4495
	10.5700	0.9506	0.0739	0.0050	0.9493	3.4525
	10.5800	0.9514	0.1032	0.0069	0.9501	3.4555
	10.5900	0.9522	0.1219	0.0082	0.9510	3.4587
	10.6000	0.9531	0.1178	0.0079	0.9518	3.4616
	10.6100	0.9539	0.0925	0.0062	0.9527	3.4648
	10.6200	0.9549	0.0981	0.0066	0.9536	3.4682
	10.6300	0.9558	0.1057	0.0071	0.9546	3.4717
	10.6400	0.9567	0.1244	0.0083	0.9555	3.4750
	10.6500	0.9577	0.1370	0.0092	0.9564	3.4784
	10.6600	0.9586	0.1127	0.0075	0.9574	3.4819
	10.6700	0.9595	0.0982	0.0066	0.9582	3.4850
	10.6800	0.9604	0.0820	0.0055	0.9591	3.4883
	10.6900	0.9613	0.0802	0.0054	0.9601	3.4917
	10.7000	0.9622	0.0641	0.0043	0.9609	3.4947
	10.7100	0.9630	0.0639	0.0043	0.9617	3.4977
	10.7200	0.9640	0.0822	0.0055	0.9627	3.5013
	10.7300	0.9649	0.0632	0.0042	0.9636	3.5047
	10.7400	0.9657	0.0798	0.0053	0.9645	3.5078
	10.7500	0.9666	0.0940	0.0063	0.9654	3.5111
	10.7600	0.9676	0.1010	0.0068	0.9663	3.5144
	10.7700	0.9684	0.1229	0.0082	0.9671	3.5175
	10.7800	0.9693	0.1031	0.0069	0.9680	3.5207
	10.7900	0.9703	0.1053	0.0070	0.9690	3.5244
	10.8000	0.9712	0.1352	0.0091	0.9700	3.5278
	10.8100	0.9721	0.1246	0.0083	0.9709	3.5310
	10.8200	0.9731	0.0958	0.0064	0.9718	3.5344
	10.8300	0.9739	0.1117	0.0075	0.9727	3.5376
	10.8400	0.9747	0.1223	0.0082	0.9735	3.5405
	10.8500	0.9756	0.1229	0.0082	0.9744	3.5438
	10.8600	0.9765	0.1212	0.0081	0.9753	3.5471
	10.8700	0.9774	0.1253	0.0084	0.9761	3.5501
	10.8800	0.9783	0.0953	0.0064	0.9770	3.5534
	10.8900	0.9793	0.0690	0.0046	0.9780	3.5569
	10.9000	0.9802	0.0503	0.0034	0.9789	3.5603
	10.9100	0.9810	0.0635	0.0043	0.9798	3.5634
	10.9200	0.9820	0.0711	0.0048	0.9807	3.5668
	10.9300	0.9829	0.0721	0.0048	0.9816	3.5702
	10.9400	0.9838	0.0574	0.0038	0.9825	3.5733
	10.9500	0.9847	0.0450	0.0030	0.9834	3.5767
	10.9600	0.9856	0.0512	0.0034	0.9844	3.5801
	10.9700	0.9865	0.0563	0.0038	0.9852	3.5832
	10.9800	0.9873	0.0388	0.0026	0.9861	3.5863
	10.9900	0.9883	0.0399	0.0027	0.9871	3.5899
	11.0000	0.9893	0.0548	0.0037	0.9880	3.5933
	11.0100	0.9901	0.0729	0.0049	0.9889	3.5965
	11.0200	0.9910	0.0898	0.0060	0.9898	3.5997
	11.0300	0.9919	0.0867	0.0058	0.9907	3.6030
	11.0400	0.9927	0.0905	0.0061	0.9915	3.6059
	11.0500	0.9936	0.1110	0.0074	0.9923	3.6091
	11.0600	0.9946	0.1226	0.0082	0.9933	3.6126
	11.0700	0.9955	0.1342	0.0090	0.9942	3.6158
	11.0800	0.9963	0.1356	0.0091	0.9951	3.6191
	11.0900	0.9973	0.1216	0.0081	0.9961	3.6227
	11.1000	0.9983	0.1055	0.0071	0.9970	3.6260
	11.1100	0.9991	0.1024	0.0069	0.9978	3.6291
	11.1200	1.0000	0.0526	0.0035	0.9988	3.6325
	11.1300	1.0009	0.0157	0.0010	0.9997	3.6358
	11.1400	1.0018	0.0205	0.0014	1.0005	3.6388
	11.1500	1.0026	0.0366	0.0024	1.0014	3.6420
	11.1600	1.0036	0.0268	0.0018	1.0023	3.6455
	11.1700	1.0045	0.0292	0.0020	1.0032	3.6488
	11.1800	1.0054	0.0499	0.0033	1.0041	3.6518
	11.1900	1.0063	0.0400	0.0027	1.0050	3.6553
	11.2000	1.0073	0.0361	0.0024	1.0060	3.6588
	11.2100	1.0081	0.0181	0.0012	1.0069	3.6620
	11.2200	1.0091	0.0400	0.0027	1.0078	3.6653
	11.2300	1.0100	0.0578	0.0039	1.0087	3.6686
	11.2400	1.0108	0.0958	0.0064	1.0095	3.6716
	11.2500	1.0117	0.1163	0.0078	1.0104	3.6748
	11.2600	1.0126	0.1420	0.0095	1.0113	3.6782
	11.2700	1.0135	0.1617	0.0108	1.0122	3.6814
	11.2800	1.0144	0.1533	0.0103	1.0131	3.6846
	11.2900	1.0154	0.1431	0.0096	1.0141	3.6882
	11.3000	1.0163	0.1391	0.0093	1.0150	3.6917
	11.3100	1.0171	0.1397	0.0094	1.0158	3.6945
	11.3200	1.0180	0.1343	0.0090	1.0167	3.6977
	11.3300	1.0189	0.1507	0.0101	1.0177	3.7013
	11.3400	1.0198	0.1467	0.0098	1.0185	3.7044
	11.3500	1.0207	0.1061	0.0071	1.0194	3.7075
	11.3600	1.0217	0.0721	0.0048	1.0204	3.7111
	11.3700	1.0225	0.0528	0.0035	1.0213	3.7143
	11.3800	1.0234	0.0528	0.0035	1.0221	3.7175
	11.3900	1.0243	0.0598	0.0040	1.0231	3.7209
	11.4000	1.0253	0.0717	0.0048	1.0240	3.7242
	11.4100	1.0262	0.0788	0.0053	1.0249	3.7275
	11.4200	1.0271	0.0846	0.0057	1.0258	3.7308
	11.4300	1.0280	0.0993	0.0067	1.0267	3.7342
	11.4400	1.0289	0.1000	0.0067	1.0276	3.7373
	11.4500	1.0297	0.0993	0.0066	1.0285	3.7405
	11.4600	1.0307	0.1239	0.0083	1.0294	3.7441
	11.4700	1.0317	0.1397	0.0094	1.0304	3.7475
	11.4800	1.0325	0.1070	0.0072	1.0312	3.7505
	11.4900	1.0334	0.0720	0.0048	1.0321	3.7538
	11.5000	1.0343	0.0790	0.0053	1.0330	3.7572
	11.5100	1.0351	0.0986	0.0066	1.0338	3.7601
	11.5200	1.0360	0.0823	0.0055	1.0347	3.7632
	11.5300	1.0369	0.1022	0.0068	1.0357	3.7667
	11.5400	1.0378	0.1005	0.0067	1.0366	3.7699
	11.5500	1.0387	0.0936	0.0063	1.0375	3.7732
	11.5600	1.0397	0.1024	0.0069	1.0384	3.7767
	11.5700	1.0406	0.1120	0.0075	1.0393	3.7800
	11.5800	1.0415	0.1129	0.0076	1.0402	3.7832
	11.5900	1.0424	0.1125	0.0075	1.0411	3.7866
	11.6000	1.0434	0.1308	0.0088	1.0421	3.7901
	11.6100	1.0442	0.1203	0.0081	1.0429	3.7931
	11.6200	1.0450	0.0963	0.0064	1.0437	3.7960
	11.6300	1.0459	0.0663	0.0044	1.0446	3.7994
	11.6400	1.0468	0.0347	0.0023	1.0455	3.8026
	11.6500	1.0477	-0.0177	-0.0012	1.0464	3.8059
	11.6600	1.0486	-0.0535	-0.0036	1.0474	3.8093
	11.6700	1.0495	-0.0470	-0.0031	1.0483	3.8126
	11.6800	1.0504	-0.0048	-0.0003	1.0492	3.8158
	11.6900	1.0514	0.0203	0.0014	1.0501	3.8193
	11.7000	1.0523	0.0485	0.0032	1.0511	3.8227
	11.7100	1.0532	0.0769	0.0052	1.0519	3.8258
	11.7200	1.0540	0.0907	0.0061	1.0528	3.8289
	11.7300	1.0550	0.0831	0.0056	1.0538	3.8325
	11.7400	1.0560	0.0830	0.0056	1.0547	3.8360
	11.7500	1.0568	0.1175	0.0079	1.0556	3.8391
	11.7600	1.0577	0.1292	0.0087	1.0565	3.8423
	11.7700	1.0586	0.1583	0.0106	1.0573	3.8455
	11.7800	1.0594	0.1708	0.0114	1.0582	3.8485
	11.7900	1.0603	0.1886	0.0126	1.0591	3.8518
	11.8000	1.0613	0.2061	0.0138	1.0600	3.8553
	11.8100	1.0622	0.2092	0.0140	1.0609	3.8585
	11.8200	1.0631	0.1730	0.0116	1.0618	3.8617
	11.8300	1.0641	0.1466	0.0098	1.0628	3.8654
	11.8400	1.0650	0.1415	0.0095	1.0637	3.8687
	11.8500	1.0658	0.1434	0.0096	1.0646	3.8718
	11.8600	1.0667	0.1201	0.0080	1.0655	3.8751
	11.8700	1.0677	0.0775	0.0052	1.0664	3.8785
	11.8800	1.0685	0.0700	0.0047	1.0672	3.8815
	11.8900	1.0694	0.0714	0.0048	1.0682	3.8849
	11.9000	1.0704	0.0798	0.0053	1.0691	3.8883
	11.9100	1.0712	0.0853	0.0057	1.0700	3.8914
	11.9200	1.0721	0.0902	0.0060	1.0708	3.8946
	11.9300	1.0730	0.0848	0.0057	1.0718	3.8979
	11.9400	1.0740	0.0770	0.0052	1.0727	3.9013
	11.9500	1.0748	0.1002	0.0067	1.0736	3.9045
	11.9600	1.0758	0.1015	0.0068	1.0745	3.9079
	11.9700	1.0767	0.0972	0.0065	1.0754	3.9113
	11.9800	1.0776	0.0939	0.0063	1.0763	3.9144
	11.9900	1.0784	0.0733	0.0049	1.0771	3.9175
	12.0000	1.0794	0.0641	0.0043	1.0781	3.9210
	12.0100	1.0802	0.0648	0.0043	1.0790	3.9242
	12.0200	1.0811	0.0699	0.0047	1.0798	3.9274
	12.0300	1.0820	0.0570	0.0038	1.0807	3.9306
	12.0400	1.0829	0.0842	0.0056	1.0816	3.9337
	12.0500	1.0837	0.0931	0.0062	1.0825	3.9369
	12.0600	1.0846	0.1136	0.0076	1.0834	3.9402
	12.0700	1.0856	0.1196	0.0080	1.0843	3.9437
	12.0800	1.0865	0.0961	0.0064	1.0852	3.9468
	12.0900	1.0874	0.0599	0.0040	1.0861	3.9501
	12.1000	1.0883	0.0724	0.0048	1.0870	3.9535
	12.1100	1.0891	0.1009	0.0068	1.0879	3.9565
	12.1200	1.0900	0.1075	0.0072	1.0887	3.9596
	12.1300	1.0910	0.0968	0.0065	1.0897	3.9632
	12.1400	1.0919	0.0908	0.0061	1.0906	3.9667
	12.1500	1.0927	0.0950	0.0064	1.0914	3.9695
	12.1600	1.0936	0.0805	0.0054	1.0923	3.9728
	12.1700	1.0945	0.0972	0.0065	1.0933	3.9762
	12.1800	1.0954	0.1115	0.0075	1.0941	3.9794
	12.1900	1.0963	0.1272	0.0085	1.0950	3.9826
	12.2000	1.0972	0.1036	0.0069	1.0960	3.9860
	12.2100	1.0981	0.0794	0.0053	1.0968	3.9891
	12.2200	1.0989	0.0516	0.0035	1.0976	3.9921
	12.2300	1.0998	0.0244	0.0016	1.0986	3.9954
	12.2400	1.1008	0.0170	0.0011	1.0995	3.9988
	12.2500	1.1016	0.0450	0.0030	1.1004	4.0020
	12.2600	1.1026	0.0557	0.0037	1.1013	4.0053
	12.2700	1.1035	0.0630	0.0042	1.1022	4.0087
	12.2800	1.1044	0.0723	0.0048	1.1031	4.0120
	12.2900	1.1053	0.0622	0.0042	1.1040	4.0153
	12.3000	1.1062	0.0321	0.0021	1.1050	4.0187
	12.3100	1.1071	0.0113	0.0008	1.1058	4.0219
	12.3200	1.1080	0.0105	0.0007	1.1067	4.0250
	12.3300	1.1089	0.0217	0.0015	1.1076	4.0283
	12.3400	1.1098	0.0338	0.0023	1.1085	4.0315
	12.3500	1.1106	0.0548	0.0037	1.1093	4.0346
	12.3600	1.1116	0.0548	0.0037	1.1103	4.0381
	12.3700	1.1125	0.0616	0.0041	1.1112	4.0414
	12.3800	1.1134	0.0772	0.0052	1.1121	4.0447
	12.3900	1.1143	0.0763	0.0051	1.1130	4.0479
	12.4000	1.1153	0.0603	0.0040	1.1140	4.0515
	12.4100	1.1162	0.0619	0.0041	1.1149	4.0549
	12.4200	1.1170	0.0767	0.0051	1.1158	4.0580
	12.4300	1.1180	0.0785	0.0053	1.1167	4.0614
	12.4400	1.1189	0.0528	0.0035	1.1176	4.0647
	12.4500	1.1197	0.0597	0.0040	1.1184	4.0678
	12.4600	1.1206	0.0732	0.0049	1.1193	4.0709
	12.4700	1.1216	0.0802	0.0054	1.1203	4.0745
	12.4800	1.1224	0.0969	0.0065	1.1212	4.0777
	12.4900	1.1233	0.1153	0.0077	1.1221	4.0809
	12.5000	1.1243	0.1309	0.0088	1.1230	4.0843
	12.5100	1.1252	0.1325	0.0089	1.1239	4.0876
	12.5200	1.1260	0.1516	0.0101	1.1248	4.0908
	12.5300	1.1270	0.1593	0.0107	1.1257	4.0943
	12.5400	1.1279	0.1373	0.0092	1.1266	4.0976
	12.5500	1.1287	0.1271	0.0085	1.1275	4.1005
	12.5600	1.1296	0.1046	0.0070	1.1284	4.1039
	12.5700	1.1306	0.0908	0.0061	1.1294	4.1074
	12.5800	1.1315	0.1220	0.0082	1.1302	4.1105
	12.5900	1.1323	0.1331	0.0089	1.1311	4.1137
	12.6000	1.1333	0.1261	0.0084	1.1321	4.1173
	12.6100	1.1342	0.1214	0.0081	1.1329	4.1204
	12.6200	1.1350	0.1177	0.0079	1.1337	4.1232
	12.6300	1.1358	0.1056	0.0071	1.1345	4.1262
	12.6400	1.1367	0.0837	0.0056	1.1354	4.1295
	12.6500	1.1376	0.0554	0.0037	1.1363	4.1327
	12.6600	1.1385	0.0212	0.0014	1.1372	4.1361
	12.6700	1.1394	-0.0056	-0.0004	1.1382	4.1395
	12.6800	1.1402	-0.0179	-0.0012	1.1390	4.1424
	12.6900	1.1411	-0.0129	-0.0009	1.1399	4.1457
	12.7000	1.1421	0.0157	0.0011	1.1408	4.1492
	12.7100	1.1430	0.0426	0.0029	1.1417	4.1525
	12.7200	1.1439	0.0571	0.0038	1.1426	4.1556
	12.7300	1.1448	0.0693	0.0046	1.1436	4.1591
	12.7400	1.1457	0.0737	0.0049	1.1445	4.1624
	12.7500	1.1466	0.1082	0.0072	1.1453	4.1654
	12.7600	1.1475	0.1278	0.0086	1.1462	4.1687
	12.7700	1.1484	0.1369	0.0092	1.1471	4.1720
	12.7800	1.1492	0.1030	0.0069	1.1480	4.1751
	12.7900	1.1501	0.0801	0.0054	1.1489	4.1784
	12.8000	1.1511	0.0760	0.0051	1.1499	4.1821
	12.8100	1.1520	0.0795	0.0053	1.1508	4.1853
	12.8200	1.1529	0.0760	0.0051	1.1517	4.1886
	12.8300	1.1539	0.1014	0.0068	1.1526	4.1919
	12.8400	1.1548	0.1311	0.0088	1.1535	4.1952
	12.8500	1.1556	0.1435	0.0096	1.1544	4.1983
	12.8600	1.1566	0.1453	0.0097	1.1553	4.2018
	12.8700	1.1575	0.1320	0.0088	1.1562	4.2052
	12.8800	1.1583	0.1202	0.0080	1.1571	4.2082
	12.8900	1.1592	0.0997	0.0067	1.1579	4.2114
	12.9000	1.1602	0.0741	0.0050	1.1589	4.2149
	12.9100	1.1610	0.0417	0.0028	1.1598	4.2180
	12.9200	1.1619	0.0576	0.0039	1.1606	4.2210
	12.9300	1.1628	0.0313	0.0021	1.1615	4.2244
	12.9400	1.1637	0.0289	0.0019	1.1625	4.2278
	12.9500	1.1646	0.0329	0.0022	1.1633	4.2309
	12.9600	1.1655	0.0203	0.0014	1.1642	4.2343
	12.9700	1.1665	0.0329	0.0022	1.1652	4.2379
	12.9800	1.1674	0.0525	0.0035	1.1661	4.2412
	12.9900	1.1683	0.0662	0.0044	1.1670	4.2445
	13.0000	1.1693	0.0732	0.0049	1.1680	4.2479
	13.0100	1.1701	0.0684	0.0046	1.1688	4.2510
	13.0200	1.1709	0.0604	0.0040	1.1697	4.2541
	13.0300	1.1719	0.0441	0.0029	1.1706	4.2575
	13.0400	1.1728	0.0441	0.0030	1.1715	4.2608
	13.0500	1.1736	0.0528	0.0035	1.1724	4.2639
	13.0600	1.1745	0.0755	0.0051	1.1733	4.2672
	13.0700	1.1755	0.0955	0.0064	1.1742	4.2705
	13.0800	1.1763	0.1120	0.0075	1.1751	4.2737
	13.0900	1.1773	0.1139	0.0076	1.1760	4.2771
	13.1000	1.1782	0.1106	0.0074	1.1770	4.2806
	13.1100	1.1791	0.1048	0.0070	1.1778	4.2837
	13.1200	1.1799	0.1107	0.0074	1.1787	4.2868
	13.1300	1.1809	0.1235	0.0083	1.1796	4.2904
	13.1400	1.1819	0.1400	0.0094	1.1806	4.2939
	13.1500	1.1827	0.1600	0.0107	1.1815	4.2970
	13.1600	1.1836	0.1379	0.0092	1.1824	4.3002
	13.1700	1.1846	0.0933	0.0062	1.1833	4.3037
	13.1800	1.1855	0.0768	0.0051	1.1842	4.3069
	13.1900	1.1863	0.0727	0.0049	1.1851	4.3101
	13.2000	1.1872	0.0788	0.0053	1.1860	4.3134
	13.2100	1.1881	0.1131	0.0076	1.1868	4.3165
	13.2200	1.1890	0.1438	0.0096	1.1877	4.3196
	13.2300	1.1899	0.1336	0.0089	1.1887	4.3232
	13.2400	1.1909	0.1419	0.0095	1.1896	4.3266
	13.2500	1.1918	0.1331	0.0089	1.1905	4.3298
	13.2600	1.1926	0.1106	0.0074	1.1914	4.3330
	13.2700	1.1936	0.0897	0.0060	1.1923	4.3364
	13.2800	1.1945	0.0795	0.0053	1.1932	4.3398
	13.2900	1.1954	0.0833	0.0056	1.1941	4.3431
	13.3000	1.1963	0.0840	0.0056	1.1951	4.3464
	13.3100	1.1972	0.0927	0.0062	1.1959	4.3496
	13.3200	1.1981	0.1007	0.0067	1.1968	4.3528
	13.3300	1.1991	0.0916	0.0061	1.1978	4.3563
	13.3400	1.2000	0.0965	0.0065	1.1987	4.3596
	13.3500	1.2008	0.1039	0.0070	1.1995	4.3625
	13.3600	1.2016	0.1208	0.0081	1.2004	4.3657
	13.3700	1.2026	0.1362	0.0091	1.2013	4.3692
	13.3800	1.2035	0.1488	0.0100	1.2022	4.3724
	13.3900	1.2044	0.1324	0.0089	1.2031	4.3756
	13.4000	1.2053	0.1235	0.0083	1.2040	4.3789
	13.4100	1.2061	0.1076	0.0072	1.2049	4.3821
	13.4200	1.2070	0.0565	0.0038	1.2058	4.3853
	13.4300	1.2080	0.0607	0.0041	1.2067	4.3888
	13.4400	1.2089	0.0679	0.0045	1.2076	4.3920
	13.4500	1.2097	0.0811	0.0054	1.2085	4.3951
	13.4600	1.2106	0.0936	0.0063	1.2094	4.3985
	13.4700	1.2116	0.1123	0.0075	1.2103	4.4019
	13.4800	1.2125	0.1435	0.0096	1.2112	4.4051
	13.4900	1.2134	0.1492	0.0100	1.2121	4.4083
	13.5000	1.2143	0.1372	0.0092	1.2130	4.4118
	13.5100	1.2152	0.1175	0.0079	1.2139	4.4151
	13.5200	1.2160	0.1300	0.0087	1.2148	4.4181
	13.5300	1.2170	0.1051	0.0070	1.2157	4.4216
	13.5400	1.2179	0.1012	0.0068	1.2167	4.4249
	13.5500	1.2188	0.1052	0.0070	1.2175	4.4280
	13.5600	1.2197	0.1213	0.0081	1.2184	4.4313
	13.5700	1.2206	0.1156	0.0077	1.2194	4.4348
	13.5800	1.2216	0.1124	0.0075	1.2203	4.4381
	13.5900	1.2224	0.1309	0.0088	1.2212	4.4414
	13.6000	1.2234	0.1404	0.0094	1.2221	4.4448
	13.6100	1.2243	0.1492	0.0100	1.2230	4.4481
	13.6200	1.2252	0.1484	0.0099	1.2239	4.4514
	13.6300	1.2261	0.1316	0.0088	1.2249	4.4548
	13.6400	1.2270	0.1372	0.0092	1.2258	4.4581
	13.6500	1.2279	0.1488	0.0100	1.2266	4.4611
	13.6600	1.2288	0.1329	0.0089	1.2275	4.4643
	13.6700	1.2297	0.1068	0.0072	1.2284	4.4677
	13.6800	1.2306	0.1168	0.0078	1.2293	4.4710
	13.6900	1.2315	0.1451	0.0097	1.2302	4.4742
	13.7000	1.2324	0.1460	0.0098	1.2312	4.4777
	13.7100	1.2334	0.1410	0.0094	1.2321	4.4811
	13.7200	1.2342	0.1294	0.0087	1.2329	4.4841
	13.7300	1.2351	0.1360	0.0091	1.2338	4.4874
	13.7400	1.2360	0.1135	0.0076	1.2348	4.4908
	13.7500	1.2369	0.0999	0.0067	1.2356	4.4939
	13.7600	1.2378	0.1154	0.0077	1.2365	4.4971
	13.7700	1.2387	0.1304	0.0087	1.2375	4.5006
	13.7800	1.2396	0.1289	0.0086	1.2384	4.5039
	13.7900	1.2405	0.1526	0.0102	1.2392	4.5071
	13.8000	1.2414	0.1341	0.0090	1.2402	4.5105
	13.8100	1.2423	0.0885	0.0059	1.2411	4.5137
	13.8200	1.2432	0.0717	0.0048	1.2419	4.5168
	13.8300	1.2441	0.0595	0.0040	1.2428	4.5201
	13.8400	1.2450	0.0825	0.0055	1.2437	4.5234
	13.8500	1.2459	0.1148	0.0077	1.2446	4.5265
	13.8600	1.2467	0.1104	0.0074	1.2455	4.5297
	13.8700	1.2477	0.0946	0.0063	1.2464	4.5332
	13.8800	1.2486	0.0985	0.0066	1.2473	4.5365
	13.8900	1.2495	0.1376	0.0092	1.2482	4.5397
	13.9000	1.2504	0.1500	0.0100	1.2492	4.5432
	13.9100	1.2513	0.1669	0.0112	1.2500	4.5464
	13.9200	1.2522	0.1660	0.0111	1.2509	4.5494
	13.9300	1.2531	0.1575	0.0105	1.2518	4.5528
	13.9400	1.2540	0.1220	0.0082	1.2527	4.5562
	13.9500	1.2549	0.0976	0.0065	1.2536	4.5594
	13.9600	1.2558	0.0843	0.0056	1.2545	4.5625
	13.9700	1.2567	0.1033	0.0069	1.2554	4.5660
	13.9800	1.2576	0.1236	0.0083	1.2563	4.5692
	13.9900	1.2584	0.1372	0.0092	1.2572	4.5723
	14.0000	1.2594	0.1466	0.0098	1.2581	4.5757
	14.0100	1.2604	0.1403	0.0094	1.2591	4.5793
	14.0200	1.2612	0.1416	0.0095	1.2600	4.5824
	14.0300	1.2621	0.1473	0.0099	1.2608	4.5856
	14.0400	1.2630	0.1263	0.0085	1.2617	4.5889
	14.0500	1.2639	0.1264	0.0085	1.2626	4.5921
	14.0600	1.2648	0.1181	0.0079	1.2635	4.5953
	14.0700	1.2657	0.1201	0.0080	1.2644	4.5987
	14.0800	1.2666	0.1078	0.0072	1.2653	4.6019
	14.0900	1.2674	0.1024	0.0069	1.2662	4.6050
	14.1000	1.2684	0.1008	0.0068	1.2671	4.6084
	14.1100	1.2693	0.1062	0.0071	1.2681	4.6119
	14.1200	1.2702	0.1072	0.0072	1.2689	4.6150
	14.1300	1.2711	0.1093	0.0073	1.2699	4.6184
	14.1400	1.2721	0.1183	0.0079	1.2708	4.6219
	14.1500	1.2729	0.1264	0.0085	1.2717	4.6250
	14.1600	1.2738	0.1130	0.0076	1.2725	4.6280
	14.1700	1.2747	0.0971	0.0065	1.2735	4.6315
	14.1800	1.2757	0.1021	0.0068	1.2744	4.6350
	14.1900	1.2765	0.1049	0.0070	1.2753	4.6382
	14.2000	1.2775	0.0986	0.0066	1.2762	4.6416
	14.2100	1.2785	0.0960	0.0064	1.2772	4.6451
	14.2200	1.2793	0.1141	0.0076	1.2780	4.6481
	14.2300	1.2801	0.1262	0.0085	1.2789	4.6512
	14.2400	1.2810	0.1289	0.0086	1.2798	4.6544
	14.2500	1.2819	0.1099	0.0074	1.2806	4.6575
	14.2600	1.2827	0.1396	0.0093	1.2815	4.6606
	14.2700	1.2837	0.1560	0.0104	1.2824	4.6641
	14.2800	1.2846	0.1498	0.0100	1.2834	4.6676
	14.2900	1.2855	0.1597	0.0107	1.2842	4.6706
	14.3000	1.2864	0.1481	0.0099	1.2851	4.6739
	14.3100	1.2873	0.1062	0.0071	1.2860	4.6773
	14.3200	1.2882	0.1136	0.0076	1.2869	4.6804
	14.3300	1.2891	0.1292	0.0087	1.2878	4.6838
	14.3400	1.2900	0.1351	0.0090	1.2888	4.6873
	14.3500	1.2909	0.1537	0.0103	1.2897	4.6905
	14.3600	1.2918	0.1789	0.0120	1.2905	4.6936
	14.3700	1.2927	0.1397	0.0094	1.2915	4.6971
	14.3800	1.2937	0.1180	0.0079	1.2924	4.7004
	14.3900	1.2945	0.1261	0.0084	1.2932	4.7033
	14.4000	1.2954	0.1465	0.0098	1.2941	4.7066
	14.4100	1.2963	0.1489	0.0100	1.2951	4.7101
	14.4200	1.2972	0.1335	0.0089	1.2959	4.7133
	14.4278	1.2979	0.1109	0.0074	1.2966	4.7158
	14.4280	1.2979	0.1092	0.0073	1.2966	4.7159
	14.4380	1.2989	0.0618	0.0041	1.2976	4.7193
	14.4480	1.2996	0.0442	0.0030	1.2983	4.7220
	14.4580	1.3000	0.0366	0.0025	1.2987	4.7235
	14.4680	1.2999	0.0661	0.0044	1.2987	4.7233
	14.4780	1.2995	0.0994	0.0067	1.2982	4.7216
	14.4880	1.2986	0.1161	0.0078	1.2974	4.7185
	14.4980	1.2976	0.1318	0.0088	1.2963	4.7146
	14.5080	1.2964	0.1648	0.0110	1.2951	4.7102
	14.5180	1.2952	0.1879	0.0126	1.2939	4.7060
	14.5280	1.2941	0.1572	0.0105	1.2929	4.7021
	14.5380	1.2931	0.1317	0.0088	1.2918	4.6983
	14.5480	1.2921	0.1047	0.0070	1.2908	4.6948
	14.5580	1.2911	0.0987	0.0066	1.2898	4.6911
	14.5680	1.2902	0.1032	0.0069	1.2889	4.6878
	14.5780	1.2893	0.1118	0.0075	1.2880	4.6844
	14.5880	1.2884	0.0949	0.0064	1.2871	4.6811
	14.5980	1.2874	0.0830	0.0056	1.2862	4.6777
	14.6080	1.2864	0.0851	0.0057	1.2852	4.6741
	14.6180	1.2855	0.0810	0.0054	1.2843	4.6709
	14.6280	1.2847	0.0781	0.0052	1.2835	4.6679
	14.6380	1.2839	0.1092	0.0073	1.2826	4.6648
	14.6480	1.2830	0.1422	0.0095	1.2817	4.6615
	14.6580	1.2820	0.1466	0.0098	1.2808	4.6581
	14.6680	1.2811	0.1670	0.0112	1.2798	4.6547
	14.6780	1.2802	0.1645	0.0110	1.2789	4.6514
	14.6880	1.2793	0.1416	0.0095	1.2781	4.6483
	14.6980	1.2785	0.1107	0.0074	1.2772	4.6451
	14.7080	1.2775	0.1291	0.0086	1.2763	4.6418
	14.7180	1.2766	0.1295	0.0087	1.2754	4.6385
	14.7280	1.2757	0.1205	0.0081	1.2744	4.6351
	14.7380	1.2748	0.1199	0.0080	1.2735	4.6318
	14.7480	1.2739	0.1241	0.0083	1.2726	4.6285
	14.7580	1.2730	0.1373	0.0092	1.2717	4.6253
	14.7680	1.2721	0.1451	0.0097	1.2709	4.6221
	14.7780	1.2712	0.1465	0.0098	1.2700	4.6188
	14.7880	1.2703	0.1122	0.0075	1.2691	4.6156
	14.7980	1.2694	0.1014	0.0068	1.2682	4.6122
	14.8080	1.2685	0.1148	0.0077	1.2673	4.6090
	14.8180	1.2676	0.1404	0.0094	1.2663	4.6056
	14.8280	1.2667	0.1490	0.0100	1.2654	4.6022
	14.8380	1.2657	0.1333	0.0089	1.2645	4.5989
	14.8480	1.2649	0.1152	0.0077	1.2636	4.5957
	14.8580	1.2640	0.1205	0.0081	1.2627	4.5924
	14.8680	1.2631	0.1438	0.0096	1.2618	4.5891
	14.8780	1.2622	0.1410	0.0094	1.2609	4.5859
	14.8880	1.2613	0.1001	0.0067	1.2600	4.5827
	14.8980	1.2604	0.0709	0.0047	1.2591	4.5794
	14.9080	1.2594	0.0743	0.0050	1.2582	4.5760
	14.9180	1.2585	0.0827	0.0055	1.2572	4.5725
	14.9280	1.2576	0.0749	0.0050	1.2563	4.5692
	14.9380	1.2567	0.0672	0.0045	1.2555	4.5661
	14.9480	1.2559	0.1012	0.0068	1.2546	4.5629
	14.9580	1.2550	0.1224	0.0082	1.2537	4.5596
	14.9680	1.2541	0.1113	0.0075	1.2528	4.5564
	14.9780	1.2531	0.1055	0.0071	1.2519	4.5530
	14.9880	1.2522	0.1028	0.0069	1.2509	4.5496
	14.9980	1.2513	0.1086	0.0073	1.2500	4.5464
	15.0080	1.2504	0.1020	0.0068	1.2491	4.5431
	15.0180	1.2495	0.1033	0.0069	1.2482	4.5398
	15.0280	1.2486	0.1164	0.0078	1.2474	4.5366
	15.0380	1.2477	0.1370	0.0092	1.2464	4.5332
	15.0480	1.2468	0.1227	0.0082	1.2455	4.5298
	15.0580	1.2458	0.1115	0.0075	1.2446	4.5265
	15.0680	1.2450	0.1104	0.0074	1.2437	4.5234
	15.0780	1.2441	0.1303	0.0087	1.2429	4.5203
	15.0880	1.2432	0.1347	0.0090	1.2420	4.5170
	15.0980	1.2424	0.1359	0.0091	1.2411	4.5139
	15.1080	1.2416	0.1475	0.0099	1.2403	4.5110
	15.1180	1.2410	0.1564	0.0105	1.2398	4.5090
	15.1280	1.2408	0.1460	0.0098	1.2395	4.5080
	15.1380	1.2406	0.1521	0.0102	1.2394	4.5076
	15.1480	1.2405	0.1500	0.0100	1.2393	4.5071
	15.1580	1.2403	0.1342	0.0090	1.2390	4.5064
	15.1680	1.2399	0.0940	0.0063	1.2386	4.5049
	15.1780	1.2392	0.0855	0.0057	1.2379	4.5024
	15.1880	1.2383	0.1029	0.0069	1.2370	4.4990
	15.1980	1.2372	0.1050	0.0070	1.2360	4.4952
	15.2080	1.2361	0.1113	0.0075	1.2348	4.4911
	15.2180	1.2350	0.1190	0.0080	1.2337	4.4870
	15.2280	1.2339	0.0969	0.0065	1.2326	4.4830
	15.2380	1.2328	0.0964	0.0065	1.2315	4.4790
	15.2480	1.2318	0.1168	0.0078	1.2305	4.4752
	15.2580	1.2307	0.1138	0.0076	1.2295	4.4715
	15.2680	1.2297	0.1402	0.0094	1.2285	4.4680
	15.2780	1.2288	0.1614	0.0108	1.2275	4.4643
	15.2880	1.2278	0.1627	0.0109	1.2265	4.4608
	15.2980	1.2268	0.1287	0.0086	1.2255	4.4573
	15.3080	1.2258	0.0962	0.0064	1.2245	4.4534
	15.3180	1.2248	0.0812	0.0054	1.2235	4.4499
	15.3280	1.2239	0.0501	0.0034	1.2226	4.4465
	15.3380	1.2229	0.0553	0.0037	1.2217	4.4432
	15.3480	1.2220	0.0832	0.0056	1.2207	4.4397
	15.3580	1.2210	0.0882	0.0059	1.2197	4.4361
	15.3680	1.2200	0.0721	0.0048	1.2188	4.4327
	15.3780	1.2191	0.0448	0.0030	1.2178	4.4292
	15.3880	1.2182	0.0443	0.0030	1.2169	4.4259
	15.3980	1.2173	0.0371	0.0025	1.2160	4.4225
	15.4080	1.2164	0.0142	0.0010	1.2151	4.4193
	15.4180	1.2155	0.0063	0.0004	1.2142	4.4160
	15.4280	1.2145	0.0240	0.0016	1.2132	4.4125
	15.4380	1.2136	0.0464	0.0031	1.2123	4.4091
	15.4480	1.2126	0.0669	0.0045	1.2114	4.4057
	15.4580	1.2117	0.0950	0.0064	1.2104	4.4022
	15.4680	1.2107	0.1145	0.0077	1.2094	4.3987
	15.4780	1.2098	0.1248	0.0084	1.2086	4.3955
	15.4880	1.2089	0.1248	0.0084	1.2077	4.3922
	15.4980	1.2080	0.1247	0.0083	1.2067	4.3888
	15.5080	1.2070	0.1326	0.0089	1.2057	4.3852
	15.5180	1.2061	0.1245	0.0083	1.2048	4.3818
	15.5280	1.2052	0.1033	0.0069	1.2039	4.3785
	15.5380	1.2043	0.1081	0.0072	1.2030	4.3754
	15.5480	1.2034	0.0977	0.0065	1.2021	4.3721
	15.5580	1.2025	0.0949	0.0064	1.2012	4.3689
	15.5680	1.2015	0.1013	0.0068	1.2003	4.3653
	15.5780	1.2005	0.1047	0.0070	1.1993	4.3617
	15.5880	1.1996	0.1066	0.0071	1.1983	4.3581
	15.5980	1.1986	0.0902	0.0060	1.1974	4.3548
	15.6080	1.1977	0.0653	0.0044	1.1965	4.3515
	15.6180	1.1968	0.0463	0.0031	1.1955	4.3481
	15.6280	1.1958	0.0467	0.0031	1.1946	4.3446
	15.6380	1.1949	0.0544	0.0036	1.1936	4.3412
	15.6480	1.1940	0.0716	0.0048	1.1928	4.3380
	15.6580	1.1931	0.0900	0.0060	1.1919	4.3348
	15.6680	1.1923	0.1133	0.0076	1.1910	4.3316
	15.6780	1.1913	0.1485	0.0099	1.1901	4.3283
	15.6880	1.1904	0.1675	0.0112	1.1892	4.3249
	15.6980	1.1895	0.1461	0.0098	1.1882	4.3215
	15.7080	1.1886	0.0976	0.0065	1.1873	4.3183
	15.7180	1.1877	0.0817	0.0055	1.1864	4.3149
	15.7280	1.1867	0.0915	0.0061	1.1854	4.3114
	15.7380	1.1858	0.0976	0.0065	1.1846	4.3082
	15.7480	1.1849	0.1085	0.0073	1.1837	4.3049
	15.7580	1.1840	0.1350	0.0090	1.1828	4.3016
	15.7680	1.1831	0.1546	0.0104	1.1818	4.2981
	15.7780	1.1821	0.1508	0.0101	1.1809	4.2948
	15.7880	1.1812	0.1360	0.0091	1.1799	4.2914
	15.7980	1.1803	0.1190	0.0080	1.1791	4.2883
	15.8080	1.1795	0.1108	0.0074	1.1782	4.2851
	15.8180	1.1785	0.0921	0.0062	1.1773	4.2817
	15.8280	1.1776	0.0466	0.0031	1.1763	4.2783
	15.8380	1.1767	0.0200	0.0013	1.1754	4.2750
	15.8480	1.1758	0.0442	0.0030	1.1745	4.2716
	15.8580	1.1748	0.0760	0.0051	1.1735	4.2681
	15.8680	1.1739	0.0837	0.0056	1.1726	4.2647
	15.8780	1.1729	0.0866	0.0058	1.1717	4.2613
	15.8880	1.1720	0.0936	0.0063	1.1707	4.2579
	15.8980	1.1711	0.1002	0.0067	1.1699	4.2547
	15.9080	1.1703	0.1049	0.0070	1.1690	4.2516
	15.9180	1.1693	0.1081	0.0072	1.1681	4.2482
	15.9280	1.1684	0.0906	0.0061	1.1671	4.2448
	15.9380	1.1675	0.0625	0.0042	1.1662	4.2414
	15.9480	1.1665	0.0505	0.0034	1.1653	4.2380
	15.9580	1.1656	0.0525	0.0035	1.1643	4.2347
	15.9680	1.1647	0.0871	0.0058	1.1634	4.2313
	15.9780	1.1638	0.1039	0.0070	1.1625	4.2280
	15.9880	1.1629	0.1044	0.0070	1.1616	4.2248
	15.9980	1.1620	0.0958	0.0064	1.1607	4.2214
	16.0080	1.1610	0.1171	0.0078	1.1597	4.2179
	16.0180	1.1601	0.1344	0.0090	1.1588	4.2145
	16.0280	1.1592	0.1341	0.0090	1.1579	4.2112
	16.0380	1.1583	0.1149	0.0077	1.1570	4.2081
	16.0480	1.1574	0.0873	0.0058	1.1562	4.2050
	16.0580	1.1565	0.0748	0.0050	1.1552	4.2016
	16.0680	1.1556	0.1139	0.0076	1.1543	4.1983
	16.0780	1.1547	0.1095	0.0073	1.1534	4.1950
	16.0880	1.1538	0.1114	0.0075	1.1525	4.1917
	16.0980	1.1529	0.1178	0.0079	1.1516	4.1883
	16.1080	1.1519	0.1044	0.0070	1.1507	4.1850
	16.1180	1.1510	0.0989	0.0066	1.1498	4.1817
	16.1280	1.1501	0.0949	0.0064	1.1489	4.1784
	16.1380	1.1492	0.0892	0.0060	1.1480	4.1752
	16.1480	1.1484	0.0708	0.0047	1.1471	4.1719
	16.1580	1.1474	0.0707	0.0047	1.1462	4.1686
	16.1680	1.1465	0.0582	0.0039	1.1452	4.1651
	16.1780	1.1455	0.0394	0.0026	1.1443	4.1617
	16.1880	1.1446	0.0340	0.0023	1.1434	4.1583
	16.1980	1.1438	0.0393	0.0026	1.1425	4.1552
	16.2080	1.1429	0.0596	0.0040	1.1416	4.1521
	16.2180	1.1420	0.0884	0.0059	1.1407	4.1486
	16.2280	1.1410	0.1031	0.0069	1.1397	4.1452
	16.2380	1.1401	0.1131	0.0076	1.1388	4.1419
	16.2480	1.1392	0.1045	0.0070	1.1379	4.1385
	16.2580	1.1382	0.1014	0.0068	1.1370	4.1351
	16.2680	1.1373	0.1102	0.0074	1.1361	4.1319
	16.2780	1.1365	0.1112	0.0074	1.1352	4.1288
	16.2880	1.1356	0.0771	0.0052	1.1343	4.1254
	16.2980	1.1346	0.0505	0.0034	1.1334	4.1221
	16.3080	1.1338	0.0534	0.0036	1.1325	4.1189
	16.3180	1.1328	0.0617	0.0041	1.1316	4.1155
	16.3280	1.1319	0.0665	0.0045	1.1306	4.1120
	16.3380	1.1310	0.0634	0.0042	1.1297	4.1087
	16.3480	1.1300	0.0895	0.0060	1.1288	4.1052
	16.3580	1.1291	0.0980	0.0066	1.1279	4.1020
	16.3680	1.1282	0.0915	0.0061	1.1270	4.0988
	16.3780	1.1274	0.0761	0.0051	1.1261	4.0955
	16.3880	1.1264	0.0806	0.0054	1.1252	4.0922
	16.3980	1.1256	0.0656	0.0044	1.1243	4.0890
	16.4080	1.1247	0.0907	0.0061	1.1234	4.0858
	16.4180	1.1238	0.1042	0.0070	1.1225	4.0825
	16.4280	1.1229	0.1191	0.0080	1.1216	4.0792
	16.4380	1.1219	0.1249	0.0084	1.1207	4.0758
	16.4480	1.1210	0.1267	0.0085	1.1197	4.0724
	16.4580	1.1201	0.1125	0.0075	1.1188	4.0690
	16.4680	1.1191	0.0848	0.0057	1.1179	4.0657
	16.4780	1.1182	0.0838	0.0056	1.1170	4.0623
	16.4880	1.1173	0.1186	0.0079	1.1161	4.0591
	16.4980	1.1164	0.1026	0.0069	1.1152	4.0558
	16.5080	1.1156	0.0677	0.0045	1.1143	4.0527
	16.5180	1.1147	0.0566	0.0038	1.1134	4.0494
	16.5280	1.1137	0.0448	0.0030	1.1125	4.0460
	16.5380	1.1128	0.0697	0.0047	1.1115	4.0427
	16.5480	1.1119	0.0684	0.0046	1.1107	4.0394
	16.5580	1.1110	0.0743	0.0050	1.1097	4.0360
	16.5680	1.1100	0.0755	0.0051	1.1087	4.0325
	16.5780	1.1091	0.0600	0.0040	1.1078	4.0292
	16.5880	1.1082	0.0448	0.0030	1.1070	4.0261
	16.5980	1.1073	0.0302	0.0020	1.1061	4.0228
	16.6080	1.1064	0.0220	0.0015	1.1052	4.0194
	16.6180	1.1055	0.0237	0.0016	1.1042	4.0161
	16.6280	1.1045	0.0228	0.0015	1.1033	4.0126
	16.6380	1.1036	0.0470	0.0031	1.1024	4.0093
	16.6480	1.1028	0.0671	0.0045	1.1015	4.0061
	16.6580	1.1018	0.0642	0.0043	1.1006	4.0027
	16.6680	1.1009	0.1070	0.0072	1.0997	3.9995
	16.6780	1.1000	0.1034	0.0069	1.0988	3.9962
	16.6880	1.0992	0.0588	0.0039	1.0979	3.9930
	16.6980	1.0983	0.0414	0.0028	1.0970	3.9897
	16.7080	1.0974	0.0311	0.0021	1.0961	3.9865
	16.7180	1.0965	0.0293	0.0020	1.0952	3.9832
	16.7280	1.0955	0.0353	0.0024	1.0943	3.9798
	16.7380	1.0946	0.0316	0.0021	1.0933	3.9765
	16.7480	1.0937	0.0386	0.0026	1.0924	3.9731
	16.7580	1.0927	0.0182	0.0012	1.0915	3.9696
	16.7680	1.0918	-0.0217	-0.0015	1.0905	3.9663
	16.7780	1.0910	-0.0121	-0.0008	1.0897	3.9633
	16.7880	1.0901	-0.0024	-0.0002	1.0888	3.9600
	16.7980	1.0892	0.0238	0.0016	1.0880	3.9569
	16.8080	1.0883	0.0605	0.0041	1.0870	3.9534
	16.8180	1.0873	0.0627	0.0042	1.0860	3.9499
	16.8280	1.0864	0.0430	0.0029	1.0851	3.9466
	16.8380	1.0856	0.0533	0.0036	1.0843	3.9436
	16.8480	1.0847	0.0759	0.0051	1.0834	3.9404
	16.8580	1.0838	0.0948	0.0063	1.0825	3.9370
	16.8680	1.0828	0.1092	0.0073	1.0816	3.9336
	16.8780	1.0819	0.1061	0.0071	1.0806	3.9302
	16.8880	1.0810	0.1112	0.0074	1.0797	3.9268
	16.8980	1.0801	0.1078	0.0072	1.0788	3.9235
	16.9080	1.0792	0.0865	0.0058	1.0779	3.9204
	16.9180	1.0783	0.0863	0.0058	1.0770	3.9171
	16.9280	1.0774	0.0843	0.0056	1.0761	3.9138
	16.9380	1.0764	0.0677	0.0045	1.0752	3.9104
	16.9480	1.0755	0.0761	0.0051	1.0743	3.9071
	16.9580	1.0746	0.0880	0.0059	1.0734	3.9038
	16.9680	1.0737	0.0700	0.0047	1.0724	3.9004
	16.9780	1.0728	0.0379	0.0025	1.0715	3.8971
	16.9880	1.0719	0.0062	0.0004	1.0706	3.8939
	16.9980	1.0710	0.0264	0.0018	1.0698	3.8908
	17.0080	1.0701	0.0431	0.0029	1.0689	3.8874
	17.0180	1.0692	0.0365	0.0024	1.0679	3.8841
	17.0280	1.0682	0.0576	0.0039	1.0670	3.8806
	17.0380	1.0673	0.0808	0.0054	1.0660	3.8771
	17.0480	1.0664	0.0998	0.0067	1.0652	3.8739
	17.0580	1.0656	0.0827	0.0055	1.0643	3.8708
	17.0680	1.0647	0.0753	0.0050	1.0634	3.8676
	17.0780	1.0638	0.0508	0.0034	1.0625	3.8643
	17.0880	1.0629	0.0165	0.0011	1.0616	3.8610
	17.0980	1.0619	-0.0192	-0.0013	1.0607	3.8576
	17.1080	1.0610	-0.0273	-0.0018	1.0597	3.8543
	17.1180	1.0601	-0.0204	-0.0014	1.0588	3.8510
	17.1280	1.0592	-0.0116	-0.0008	1.0580	3.8478
	17.1380	1.0583	-0.0026	-0.0002	1.0571	3.8446
	17.1480	1.0575	0.0064	0.0004	1.0562	3.8414
	17.1580	1.0566	0.0451	0.0030	1.0553	3.8381
	17.1680	1.0556	0.0760	0.0051	1.0543	3.8346
	17.1780	1.0547	0.0831	0.0056	1.0535	3.8314
	17.1880	1.0538	0.0817	0.0055	1.0525	3.8281
	17.1980	1.0529	0.0761	0.0051	1.0516	3.8248
	17.2080	1.0520	0.0716	0.0048	1.0507	3.8215
	17.2180	1.0511	0.0499	0.0033	1.0498	3.8182
	17.2280	1.0502	0.0470	0.0031	1.0489	3.8148
	17.2380	1.0493	0.0408	0.0027	1.0480	3.8115
	17.2480	1.0484	0.0340	0.0023	1.0471	3.8083
	17.2580	1.0475	0.0297	0.0020	1.0462	3.8050
	17.2680	1.0466	0.0149	0.0010	1.0454	3.8019
	17.2780	1.0458	-0.0040	-0.0003	1.0445	3.7989
	17.2880	1.0449	-0.0165	-0.0011	1.0436	3.7955
	17.2980	1.0439	0.0072	0.0005	1.0426	3.7921
	17.3080	1.0430	0.0304	0.0020	1.0417	3.7887
	17.3180	1.0421	0.0203	0.0014	1.0408	3.7854
	17.3280	1.0412	0.0086	0.0006	1.0399	3.7820
	17.3380	1.0403	-0.0044	-0.0003	1.0390	3.7788
	17.3480	1.0394	-0.0127	-0.0008	1.0381	3.7755
	17.3580	1.0384	0.0159	0.0011	1.0372	3.7722
	17.3680	1.0375	0.0181	0.0012	1.0363	3.7689
	17.3780	1.0366	0.0265	0.0018	1.0354	3.7656
	17.3880	1.0357	0.0206	0.0014	1.0345	3.7624
	17.3980	1.0349	0.0000	0.0000	1.0336	3.7592
	17.4080	1.0340	-0.0106	-0.0007	1.0327	3.7559
	17.4180	1.0331	-0.0039	-0.0003	1.0318	3.7526
	17.4280	1.0321	0.0068	0.0005	1.0309	3.7492
	17.4380	1.0312	0.0062	0.0004	1.0299	3.7458
	17.4480	1.0303	0.0175	0.0012	1.0290	3.7424
	17.4580	1.0294	0.0234	0.0016	1.0281	3.7393
	17.4680	1.0285	0.0446	0.0030	1.0273	3.7361
	17.4780	1.0276	0.0730	0.0049	1.0263	3.7328
	17.4880	1.0267	0.0862	0.0058	1.0254	3.7295
	17.4980	1.0258	0.1051	0.0070	1.0245	3.7262
	17.5080	1.0249	0.1152	0.0077	1.0236	3.7230
	17.5180	1.0240	0.0865	0.0058	1.0228	3.7197
	17.5280	1.0231	0.0551	0.0037	1.0218	3.7164
	17.5380	1.0222	0.0140	0.0009	1.0210	3.7132
	17.5480	1.0213	-0.0008	-0.0001	1.0201	3.7100
	17.5580	1.0204	0.0374	0.0025	1.0191	3.7065
	17.5680	1.0195	0.0498	0.0033	1.0182	3.7031
	17.5780	1.0186	0.0352	0.0024	1.0173	3.6999
	17.5880	1.0177	0.0055	0.0004	1.0164	3.6967
	17.5980	1.0168	0.0183	0.0012	1.0155	3.6935
	17.6080	1.0159	0.0487	0.0033	1.0146	3.6902
	17.6180	1.0150	0.0846	0.0057	1.0137	3.6869
	17.6280	1.0140	0.0868	0.0058	1.0128	3.6835
	17.6380	1.0132	0.0636	0.0043	1.0119	3.6802
	17.6480	1.0122	0.0471	0.0032	1.0110	3.6768
	17.6580	1.0113	0.0440	0.0029	1.0100	3.6733
	17.6680	1.0104	0.0680	0.0046	1.0091	3.6702
	17.6780	1.0096	0.0862	0.0058	1.0083	3.6673
	17.6880	1.0087	0.1048	0.0070	1.0075	3.6641
	17.6980	1.0078	0.1303	0.0087	1.0065	3.6606
	17.7080	1.0068	0.1208	0.0081	1.0056	3.6573
	17.7180	1.0059	0.1019	0.0068	1.0047	3.6540
	17.7280	1.0050	0.1066	0.0071	1.0038	3.6506
	17.7380	1.0041	0.1115	0.0075	1.0029	3.6473
	17.7480	1.0032	0.1097	0.0073	1.0020	3.6441
	17.7580	1.0023	0.1134	0.0076	1.0010	3.6408
	17.7680	1.0014	0.1052	0.0070	1.0001	3.6375
	17.7780	1.0005	0.1029	0.0069	0.9993	3.6344
	17.7880	0.9997	0.0773	0.0052	0.9984	3.6312
	17.7980	0.9987	0.0571	0.0038	0.9975	3.6278
	17.8080	0.9978	0.0328	0.0022	0.9965	3.6243
	17.8180	0.9969	0.0398	0.0027	0.9956	3.6210
	17.8280	0.9960	0.0398	0.0027	0.9947	3.6178
	17.8380	0.9951	0.0623	0.0042	0.9939	3.6146
	17.8480	0.9942	0.0349	0.0023	0.9929	3.6113
	17.8580	0.9933	0.0198	0.0013	0.9920	3.6080
	17.8680	0.9924	0.0314	0.0021	0.9912	3.6048
	17.8780	0.9915	0.0209	0.0014	0.9902	3.6015
	17.8880	0.9906	0.0267	0.0018	0.9894	3.5983
	17.8980	0.9897	0.0382	0.0026	0.9885	3.5951
	17.9080	0.9888	0.0595	0.0040	0.9876	3.5918
	17.9180	0.9879	0.0753	0.0050	0.9867	3.5885
	17.9280	0.9870	0.0925	0.0062	0.9857	3.5851
	17.9380	0.9860	0.0788	0.0053	0.9848	3.5816
	17.9480	0.9852	0.0608	0.0041	0.9839	3.5785
	17.9580	0.9843	0.0321	0.0021	0.9831	3.5753
	17.9680	0.9834	0.0289	0.0019	0.9821	3.5719
	17.9780	0.9825	0.0386	0.0026	0.9812	3.5686
	17.9880	0.9816	0.0573	0.0038	0.9803	3.5655
	17.9980	0.9807	0.0816	0.0055	0.9795	3.5623
	18.0080	0.9798	0.0808	0.0054	0.9785	3.5589
	18.0180	0.9789	0.0655	0.0044	0.9776	3.5556
	18.0280	0.9780	0.0503	0.0034	0.9767	3.5523
	18.0380	0.9771	0.0287	0.0019	0.9758	3.5491
	18.0480	0.9762	0.0134	0.0009	0.9749	3.5457
	18.0580	0.9753	0.0089	0.0006	0.9740	3.5424
	18.0680	0.9744	0.0035	0.0002	0.9731	3.5392
	18.0780	0.9735	0.0019	0.0001	0.9722	3.5360
	18.0880	0.9726	0.0118	0.0008	0.9713	3.5327
	18.0980	0.9717	0.0037	0.0003	0.9704	3.5293
	18.1080	0.9707	0.0135	0.0009	0.9695	3.5259
	18.1180	0.9698	0.0438	0.0029	0.9685	3.5226
	18.1280	0.9689	0.0364	0.0024	0.9676	3.5193
	18.1380	0.9680	0.0213	0.0014	0.9668	3.5161
	18.1480	0.9672	0.0071	0.0005	0.9660	3.5132
	18.1580	0.9663	0.0174	0.0012	0.9651	3.5099
	18.1680	0.9654	0.0231	0.0015	0.9641	3.5064
	18.1780	0.9644	0.0092	0.0006	0.9632	3.5030
	18.1880	0.9636	0.0065	0.0004	0.9623	3.4999
	18.1980	0.9627	0.0177	0.0012	0.9614	3.4967
	18.2080	0.9618	-0.0008	-0.0001	0.9605	3.4934
	18.2180	0.9609	0.0275	0.0018	0.9596	3.4901
	18.2280	0.9600	0.0440	0.0029	0.9587	3.4868
	18.2380	0.9591	0.0577	0.0039	0.9578	3.4836
	18.2480	0.9582	0.0648	0.0043	0.9569	3.4802
	18.2580	0.9572	0.0922	0.0062	0.9560	3.4768
	18.2680	0.9563	0.1033	0.0069	0.9550	3.4734
	18.2780	0.9554	0.0811	0.0054	0.9541	3.4702
	18.2880	0.9545	0.0567	0.0038	0.9533	3.4670
	18.2980	0.9536	0.0425	0.0028	0.9524	3.4637
	18.3080	0.9527	0.0264	0.0018	0.9515	3.4605
	18.3180	0.9519	0.0057	0.0004	0.9506	3.4573
	18.3280	0.9509	-0.0247	-0.0017	0.9497	3.4540
	18.3380	0.9500	-0.0302	-0.0020	0.9488	3.4506
	18.3480	0.9491	-0.0209	-0.0014	0.9479	3.4473
	18.3580	0.9482	0.0086	0.0006	0.9470	3.4441
	18.3680	0.9473	0.0458	0.0031	0.9460	3.4407
	18.3780	0.9464	0.0461	0.0031	0.9452	3.4375
	18.3880	0.9456	0.0492	0.0033	0.9443	3.4345
	18.3980	0.9447	0.0503	0.0034	0.9434	3.4312
	18.4080	0.9437	0.0483	0.0032	0.9424	3.4277
	18.4180	0.9428	0.0483	0.0032	0.9415	3.4244
	18.4280	0.9419	0.0553	0.0037	0.9407	3.4212
	18.4380	0.9410	0.0656	0.0044	0.9398	3.4179
	18.4480	0.9401	0.0643	0.0043	0.9388	3.4145
	18.4580	0.9392	0.0274	0.0018	0.9380	3.4113
	18.4680	0.9384	0.0030	0.0002	0.9371	3.4083
	18.4780	0.9375	-0.0178	-0.0012	0.9363	3.4052
	18.4880	0.9366	-0.0338	-0.0023	0.9354	3.4019
	18.4980	0.9357	-0.0325	-0.0022	0.9344	3.3984
	18.5080	0.9348	-0.0427	-0.0029	0.9335	3.3951
	18.5180	0.9339	-0.0444	-0.0030	0.9326	3.3920
	18.5280	0.9330	-0.0037	-0.0002	0.9317	3.3887
	18.5380	0.9321	0.0173	0.0012	0.9308	3.3852
	18.5480	0.9311	0.0293	0.0020	0.9299	3.3819
	18.5580	0.9302	0.0263	0.0018	0.9289	3.3785
	18.5680	0.9293	0.0269	0.0018	0.9280	3.3753
	18.5780	0.9284	0.0216	0.0014	0.9272	3.3721
	18.5880	0.9276	0.0265	0.0018	0.9263	3.3689
	18.5980	0.9266	0.0250	0.0017	0.9254	3.3656
	18.6080	0.9257	0.0335	0.0022	0.9245	3.3622
	18.6180	0.9248	0.0695	0.0047	0.9235	3.3588
	18.6280	0.9239	0.0613	0.0041	0.9226	3.3555
	18.6380	0.9230	0.0501	0.0034	0.9217	3.3523
	18.6480	0.9221	0.0564	0.0038	0.9208	3.3491
	18.6580	0.9212	0.0451	0.0030	0.9199	3.3458
	18.6680	0.9203	0.0359	0.0024	0.9190	3.3424
	18.6780	0.9194	0.0333	0.0022	0.9181	3.3391
	18.6880	0.9184	0.0525	0.0035	0.9172	3.3357
	18.6980	0.9175	0.0435	0.0029	0.9162	3.3323
	18.7080	0.9166	0.0029	0.0002	0.9153	3.3289
	18.7180	0.9157	-0.0153	-0.0010	0.9144	3.3257
	18.7280	0.9148	0.0150	0.0010	0.9135	3.3225
	18.7380	0.9139	0.0329	0.0022	0.9127	3.3193
	18.7480	0.9131	0.0261	0.0017	0.9118	3.3162
	18.7580	0.9122	0.0387	0.0026	0.9109	3.3129
	18.7680	0.9113	0.0431	0.0029	0.9100	3.3096
	18.7780	0.9103	0.0364	0.0024	0.9091	3.3063
	18.7880	0.9094	0.0084	0.0006	0.9082	3.3030
	18.7980	0.9085	-0.0217	-0.0015	0.9073	3.2997
	18.8080	0.9076	-0.0180	-0.0012	0.9063	3.2962
	18.8180	0.9067	0.0037	0.0002	0.9054	3.2929
	18.8280	0.9058	0.0099	0.0007	0.9045	3.2897
	18.8380	0.9049	0.0177	0.0012	0.9037	3.2867
	18.8480	0.9040	0.0554	0.0037	0.9028	3.2833
	18.8580	0.9032	0.0736	0.0049	0.9019	3.2802
	18.8680	0.9023	0.0552	0.0037	0.9010	3.2769
	18.8780	0.9014	0.0024	0.0002	0.9001	3.2737
	18.8880	0.9005	-0.0278	-0.0019	0.8992	3.2704
	18.8980	0.8996	-0.0375	-0.0025	0.8983	3.2671
	18.9080	0.8986	-0.0311	-0.0021	0.8974	3.2638
	18.9180	0.8978	0.0159	0.0011	0.8965	3.2606
	18.9280	0.8969	0.0298	0.0020	0.8956	3.2573
	18.9380	0.8959	0.0103	0.0007	0.8946	3.2538
	18.9480	0.8950	0.0011	0.0001	0.8937	3.2505
	18.9580	0.8941	0.0064	0.0004	0.8928	3.2471
	18.9680	0.8931	0.0378	0.0025	0.8918	3.2436
	18.9780	0.8922	0.0479	0.0032	0.8909	3.2403
	18.9880	0.8914	0.0427	0.0029	0.8901	3.2373
	18.9980	0.8905	0.0319	0.0021	0.8892	3.2341
	19.0080	0.8896	0.0104	0.0007	0.8883	3.2309
	19.0180	0.8887	0.0229	0.0015	0.8874	3.2276
	19.0280	0.8878	0.0314	0.0021	0.8866	3.2244
	19.0380	0.8870	0.0522	0.0035	0.8857	3.2212
	19.0480	0.8860	0.0637	0.0043	0.8848	3.2179
	19.0580	0.8851	0.0640	0.0043	0.8838	3.2145
	19.0680	0.8842	0.0657	0.0044	0.8830	3.2113
	19.0780	0.8834	0.0532	0.0036	0.8821	3.2082
	19.0880	0.8825	0.0456	0.0031	0.8812	3.2050
	19.0980	0.8815	0.0351	0.0023	0.8803	3.2015
	19.1080	0.8806	0.0216	0.0014	0.8793	3.1980
	19.1180	0.8797	-0.0024	-0.0002	0.8784	3.1949
	19.1280	0.8788	-0.0124	-0.0008	0.8776	3.1916
	19.1380	0.8779	-0.0004	0.0000	0.8766	3.1883
	19.1480	0.8770	0.0121	0.0008	0.8757	3.1850
	19.1580	0.8761	0.0396	0.0027	0.8748	3.1817
	19.1680	0.8752	0.0564	0.0038	0.8739	3.1783
	19.1780	0.8743	0.0447	0.0030	0.8730	3.1750
	19.1880	0.8734	0.0380	0.0025	0.8721	3.1720
	19.1980	0.8726	0.0390	0.0026	0.8713	3.1689
	19.2080	0.8717	0.0324	0.0022	0.8704	3.1657
	19.2180	0.8708	0.0219	0.0015	0.8695	3.1624
	19.2280	0.8699	0.0164	0.0011	0.8686	3.1590
	19.2380	0.8689	0.0218	0.0015	0.8676	3.1556
	19.2480	0.8680	0.0367	0.0025	0.8667	3.1522
	19.2580	0.8671	0.0268	0.0018	0.8658	3.1490
	19.2680	0.8662	0.0112	0.0008	0.8649	3.1457
	19.2780	0.8653	0.0044	0.0003	0.8641	3.1426
	19.2880	0.8644	-0.0254	-0.0017	0.8631	3.1393
	19.2980	0.8635	-0.0122	-0.0008	0.8622	3.1359
	19.3080	0.8626	-0.0054	-0.0004	0.8613	3.1326
	19.3180	0.8617	0.0091	0.0006	0.8605	3.1295
	19.3280	0.8608	0.0014	0.0001	0.8596	3.1262
	19.3380	0.8599	-0.0253	-0.0017	0.8586	3.1228
	19.3480	0.8590	-0.0182	-0.0012	0.8577	3.1194
	19.3580	0.8581	-0.0002	0.0000	0.8568	3.1162
	19.3680	0.8572	0.0109	0.0007	0.8559	3.1130
	19.3780	0.8563	0.0281	0.0019	0.8550	3.1096
	19.3880	0.8554	0.0620	0.0042	0.8542	3.1066
	19.3980	0.8546	0.0787	0.0053	0.8533	3.1034
	19.4080	0.8537	0.0675	0.0045	0.8524	3.1001
	19.4180	0.8527	0.0374	0.0025	0.8515	3.0968
	19.4280	0.8519	0.0210	0.0014	0.8506	3.0936
	19.4380	0.8509	0.0196	0.0013	0.8497	3.0902
	19.4480	0.8500	0.0057	0.0004	0.8487	3.0868
	19.4580	0.8491	0.0015	0.0001	0.8478	3.0835
	19.4680	0.8482	0.0192	0.0013	0.8469	3.0803
	19.4780	0.8474	0.0297	0.0020	0.8461	3.0772
	19.4880	0.8465	0.0236	0.0016	0.8452	3.0741
	19.4980	0.8456	0.0213	0.0014	0.8443	3.0708
	19.5080	0.8447	0.0253	0.0017	0.8434	3.0674
	19.5180	0.8438	0.0237	0.0016	0.8425	3.0641
	19.5280	0.8428	0.0159	0.0011	0.8416	3.0607
	19.5380	0.8419	-0.0047	-0.0003	0.8406	3.0574
	19.5480	0.8410	-0.0136	-0.0009	0.8397	3.0541
	19.5580	0.8401	-0.0454	-0.0030	0.8388	3.0508
	19.5680	0.8392	-0.0695	-0.0047	0.8379	3.0476
	19.5780	0.8383	-0.0890	-0.0060	0.8370	3.0443
	19.5880	0.8374	-0.0751	-0.0050	0.8361	3.0410
	19.5980	0.8365	-0.0286	-0.0019	0.8352	3.0377
	19.6080	0.8356	0.0085	0.0006	0.8343	3.0344
	19.6180	0.8346	0.0232	0.0016	0.8334	3.0310
	19.6280	0.8338	0.0212	0.0014	0.8325	3.0277
	19.6380	0.8329	0.0260	0.0017	0.8316	3.0245
	19.6480	0.8320	0.0287	0.0019	0.8307	3.0212
	19.6580	0.8310	0.0235	0.0016	0.8298	3.0179
	19.6680	0.8302	0.0190	0.0013	0.8289	3.0147
	19.6780	0.8293	0.0166	0.0011	0.8280	3.0115
	19.6880	0.8284	0.0223	0.0015	0.8271	3.0082
	19.6980	0.8275	0.0101	0.0007	0.8263	3.0051
	19.7080	0.8266	0.0085	0.0006	0.8254	3.0018
	19.7180	0.8257	-0.0127	-0.0009	0.8245	2.9985
	19.7280	0.8248	-0.0341	-0.0023	0.8235	2.9952
	19.7380	0.8239	-0.0481	-0.0032	0.8226	2.9919
	19.7480	0.8229	-0.0218	-0.0015	0.8217	2.9884
	19.7580	0.8221	-0.0056	-0.0004	0.8208	2.9852
	19.7680	0.8211	-0.0264	-0.0018	0.8199	2.9819
	19.7780	0.8202	-0.0185	-0.0012	0.8189	2.9785
	19.7880	0.8193	-0.0312	-0.0021	0.8181	2.9753
	19.7980	0.8185	-0.0481	-0.0032	0.8172	2.9722
	19.8080	0.8176	-0.0397	-0.0027	0.8163	2.9690
	19.8180	0.8167	-0.0301	-0.0020	0.8154	2.9657
	19.8280	0.8158	-0.0111	-0.0007	0.8145	2.9624
	19.8380	0.8149	0.0086	0.0006	0.8136	2.9591
	19.8480	0.8140	-0.0065	-0.0004	0.8127	2.9558
	19.8580	0.8131	-0.0128	-0.0009	0.8118	2.9526
	19.8680	0.8122	-0.0083	-0.0006	0.8110	2.9495
	19.8780	0.8114	-0.0350	-0.0023	0.8101	2.9463
	19.8880	0.8104	-0.0222	-0.0015	0.8091	2.9428
	19.8980	0.8095	0.0275	0.0018	0.8082	2.9394
	19.9080	0.8086	0.0438	0.0029	0.8073	2.9361
	19.9180	0.8077	0.0187	0.0013	0.8065	2.9331
	19.9280	0.8069	0.0063	0.0004	0.8056	2.9299
	19.9380	0.8059	0.0146	0.0010	0.8046	2.9265
	19.9480	0.8050	0.0132	0.0009	0.8037	2.9231
	19.9580	0.8041	-0.0121	-0.0008	0.8028	2.9198
[truncated: 41,346 more rows]
