# Supplementary material for: The influence of sample geometry and size on porcine aortic material properties from uniaxial tensile tests using custom-designed tissue cutters, clamps and molds
Source: PLoS One. 2021 Feb 8;16(2):e0244390. doi: 10.1371/journal.pone.0244390 (PMC7869995; doi:10.1371/journal.pone.0244390)
Supplement: S1 Dataset — (ZIP) [file pone.0244390.s001.zip › Date/RC8-6.csv]

1	ʱ��	λ��	��	����Ӧ��	����λ��	����Ӧ�� (λ��)
	(s)	(mm)	(N)	(MPa)	(mm)	(%)
	0.0000	0.0009	0.0183	0.0012	-0.0001	-0.0003
	0.0100	0.0009	0.0312	0.0021	-0.0001	-0.0003
	0.0200	0.0009	0.0218	0.0015	-0.0001	-0.0003
	0.0300	0.0010	0.0144	0.0010	0.0000	0.0001
	0.0400	0.0013	0.0254	0.0017	0.0002	0.0009
	0.0500	0.0017	0.0286	0.0019	0.0007	0.0025
	0.0600	0.0026	0.0222	0.0015	0.0016	0.0056
	0.0700	0.0038	-0.0147	-0.0010	0.0028	0.0097
	0.0800	0.0049	-0.0481	-0.0032	0.0039	0.0137
	0.0900	0.0059	-0.0492	-0.0033	0.0049	0.0172
	0.1000	0.0069	-0.0469	-0.0032	0.0059	0.0208
	0.1100	0.0080	-0.0282	-0.0019	0.0070	0.0245
	0.1200	0.0089	0.0147	0.0010	0.0079	0.0276
	0.1300	0.0097	0.0520	0.0035	0.0087	0.0306
	0.1400	0.0107	0.0472	0.0032	0.0097	0.0340
	0.1500	0.0116	0.0335	0.0023	0.0106	0.0372
	0.1600	0.0125	0.0241	0.0016	0.0114	0.0402
	0.1700	0.0134	0.0233	0.0016	0.0124	0.0435
	0.1800	0.0144	0.0104	0.0007	0.0134	0.0471
	0.1900	0.0153	-0.0062	-0.0004	0.0143	0.0501
	0.2000	0.0161	-0.0205	-0.0014	0.0151	0.0531
	0.2100	0.0171	-0.0131	-0.0009	0.0161	0.0566
	0.2200	0.0181	0.0088	0.0006	0.0171	0.0599
	0.2300	0.0189	0.0408	0.0028	0.0179	0.0629
	0.2400	0.0199	0.0582	0.0039	0.0189	0.0662
	0.2500	0.0209	0.0587	0.0040	0.0199	0.0697
	0.2600	0.0218	0.0358	0.0024	0.0208	0.0730
	0.2700	0.0227	0.0400	0.0027	0.0216	0.0760
	0.2800	0.0237	0.0381	0.0026	0.0226	0.0795
	0.2900	0.0247	0.0354	0.0024	0.0237	0.0831
	0.3000	0.0256	0.0228	0.0015	0.0246	0.0861
	0.3100	0.0264	0.0172	0.0012	0.0254	0.0891
	0.3200	0.0273	0.0059	0.0004	0.0263	0.0924
	0.3300	0.0283	-0.0112	-0.0008	0.0273	0.0957
	0.3400	0.0291	-0.0013	-0.0001	0.0281	0.0987
	0.3500	0.0301	0.0016	0.0001	0.0291	0.1020
	0.3600	0.0311	-0.0023	-0.0002	0.0301	0.1055
	0.3700	0.0320	0.0137	0.0009	0.0310	0.1087
	0.3800	0.0329	0.0306	0.0021	0.0319	0.1119
	0.3900	0.0339	0.0407	0.0027	0.0329	0.1155
	0.4000	0.0348	0.0634	0.0043	0.0338	0.1185
	0.4100	0.0355	0.0639	0.0043	0.0345	0.1211
	0.4200	0.0364	0.0600	0.0040	0.0353	0.1240
	0.4300	0.0372	0.0592	0.0040	0.0362	0.1271
	0.4400	0.0380	0.0479	0.0032	0.0370	0.1299
	0.4500	0.0389	0.0445	0.0030	0.0379	0.1330
	0.4600	0.0398	0.0355	0.0024	0.0388	0.1363
	0.4700	0.0407	0.0314	0.0021	0.0397	0.1392
	0.4800	0.0415	0.0135	0.0009	0.0405	0.1421
	0.4900	0.0424	-0.0059	-0.0004	0.0414	0.1453
	0.5000	0.0432	-0.0034	-0.0002	0.0422	0.1482
	0.5100	0.0440	-0.0049	-0.0003	0.0430	0.1509
	0.5200	0.0449	0.0192	0.0013	0.0439	0.1541
	0.5300	0.0459	0.0150	0.0010	0.0449	0.1574
	0.5400	0.0467	0.0353	0.0024	0.0457	0.1604
	0.5500	0.0476	0.0590	0.0040	0.0466	0.1635
	0.5600	0.0486	0.0356	0.0024	0.0476	0.1670
	0.5700	0.0495	0.0270	0.0018	0.0485	0.1702
	0.5800	0.0503	0.0173	0.0012	0.0493	0.1730
	0.5900	0.0512	0.0453	0.0031	0.0502	0.1762
	0.6000	0.0522	0.0743	0.0050	0.0512	0.1795
	0.6100	0.0530	0.0759	0.0051	0.0520	0.1825
	0.6200	0.0539	0.0539	0.0036	0.0529	0.1856
	0.6300	0.0549	0.0405	0.0027	0.0539	0.1892
	0.6400	0.0559	0.0256	0.0017	0.0548	0.1924
	0.6500	0.0567	0.0087	0.0006	0.0557	0.1954
	0.6600	0.0576	0.0396	0.0027	0.0566	0.1987
	0.6700	0.0587	0.0705	0.0048	0.0577	0.2023
	0.6800	0.0595	0.0895	0.0060	0.0585	0.2053
	0.6900	0.0604	0.0520	0.0035	0.0594	0.2083
	0.7000	0.0613	0.0228	0.0015	0.0603	0.2117
	0.7100	0.0623	-0.0016	-0.0001	0.0613	0.2149
	0.7200	0.0631	-0.0356	-0.0024	0.0621	0.2179
	0.7300	0.0640	-0.0339	-0.0023	0.0630	0.2212
	0.7400	0.0651	0.0030	0.0002	0.0641	0.2248
	0.7500	0.0660	0.0363	0.0024	0.0650	0.2279
	0.7600	0.0668	0.0678	0.0046	0.0658	0.2309
	0.7700	0.0678	0.0650	0.0044	0.0667	0.2342
	0.7800	0.0686	0.0615	0.0041	0.0676	0.2372
	0.7900	0.0694	0.0610	0.0041	0.0684	0.2399
	0.8000	0.0703	0.0694	0.0047	0.0693	0.2431
	0.8100	0.0713	0.0639	0.0043	0.0703	0.2466
	0.8200	0.0722	0.0474	0.0032	0.0712	0.2498
	0.8300	0.0731	0.0291	0.0020	0.0721	0.2530
	0.8400	0.0741	0.0311	0.0021	0.0731	0.2564
	0.8500	0.0750	0.0187	0.0013	0.0739	0.2594
	0.8600	0.0758	0.0149	0.0010	0.0748	0.2623
	0.8700	0.0767	0.0319	0.0021	0.0757	0.2656
	0.8800	0.0778	0.0324	0.0022	0.0767	0.2693
	0.8900	0.0787	0.0491	0.0033	0.0777	0.2726
	0.9000	0.0795	0.0418	0.0028	0.0785	0.2756
	0.9100	0.0805	0.0376	0.0025	0.0795	0.2788
	0.9200	0.0813	0.0340	0.0023	0.0803	0.2818
	0.9300	0.0821	0.0337	0.0023	0.0811	0.2845
	0.9400	0.0830	0.0095	0.0006	0.0820	0.2877
	0.9500	0.0841	0.0308	0.0021	0.0831	0.2914
	0.9600	0.0850	0.0445	0.0030	0.0840	0.2946
	0.9700	0.0858	0.0439	0.0030	0.0848	0.2976
	0.9800	0.0868	0.0444	0.0030	0.0858	0.3010
	0.9900	0.0878	0.0556	0.0037	0.0868	0.3044
	1.0000	0.0886	0.0532	0.0036	0.0876	0.3073
	1.0100	0.0895	0.0276	0.0019	0.0885	0.3104
	1.0200	0.0904	0.0362	0.0024	0.0894	0.3138
	1.0300	0.0913	0.0324	0.0022	0.0903	0.3170
	1.0400	0.0922	0.0383	0.0026	0.0912	0.3200
	1.0500	0.0932	0.0393	0.0027	0.0921	0.3233
	1.0600	0.0941	0.0578	0.0039	0.0931	0.3267
	1.0700	0.0950	0.0474	0.0032	0.0939	0.3296
	1.0800	0.0959	0.0383	0.0026	0.0948	0.3328
	1.0900	0.0968	0.0067	0.0004	0.0958	0.3362
	1.1000	0.0977	0.0024	0.0002	0.0967	0.3392
	1.1100	0.0985	0.0066	0.0004	0.0975	0.3421
	1.1200	0.0995	-0.0055	-0.0004	0.0985	0.3455
	1.1300	0.1004	-0.0124	-0.0008	0.0994	0.3487
	1.1400	0.1012	0.0194	0.0013	0.1002	0.3516
	1.1500	0.1021	0.0568	0.0038	0.1011	0.3548
	1.1600	0.1032	0.0559	0.0038	0.1022	0.3584
	1.1700	0.1041	0.0406	0.0027	0.1031	0.3617
	1.1800	0.1050	0.0466	0.0031	0.1039	0.3647
	1.1900	0.1059	0.0255	0.0017	0.1049	0.3680
	1.2000	0.1068	0.0032	0.0002	0.1058	0.3712
	1.2100	0.1076	0.0080	0.0005	0.1066	0.3741
	1.2200	0.1085	0.0187	0.0013	0.1075	0.3772
	1.2300	0.1096	0.0299	0.0020	0.1085	0.3809
	1.2400	0.1104	0.0010	0.0001	0.1094	0.3838
	1.2500	0.1112	-0.0080	-0.0005	0.1102	0.3867
	1.2600	0.1122	0.0052	0.0003	0.1112	0.3903
	1.2700	0.1132	0.0182	0.0012	0.1122	0.3938
	1.2800	0.1141	0.0227	0.0015	0.1130	0.3966
	1.2900	0.1149	0.0300	0.0020	0.1139	0.3997
	1.3000	0.1159	0.0577	0.0039	0.1149	0.4032
	1.3100	0.1169	0.0599	0.0040	0.1159	0.4065
	1.3200	0.1177	0.0647	0.0044	0.1167	0.4095
	1.3300	0.1186	0.0806	0.0054	0.1176	0.4126
	1.3400	0.1195	0.0678	0.0046	0.1185	0.4158
	1.3500	0.1203	0.0922	0.0062	0.1193	0.4186
	1.3600	0.1212	0.1178	0.0079	0.1202	0.4217
	1.3700	0.1222	0.0848	0.0057	0.1212	0.4251
	1.3800	0.1230	0.0915	0.0062	0.1220	0.4280
	1.3900	0.1238	0.0903	0.0061	0.1228	0.4309
	1.4000	0.1248	0.0805	0.0054	0.1238	0.4343
	1.4100	0.1257	0.0864	0.0058	0.1247	0.4374
	1.4200	0.1265	0.0680	0.0046	0.1255	0.4402
	1.4300	0.1274	0.0513	0.0035	0.1264	0.4434
	1.4400	0.1284	0.0343	0.0023	0.1274	0.4469
	1.4500	0.1292	0.0243	0.0016	0.1282	0.4498
	1.4600	0.1301	0.0231	0.0016	0.1291	0.4529
	1.4700	0.1310	-0.0003	0.0000	0.1300	0.4562
	1.4800	0.1320	0.0324	0.0022	0.1310	0.4595
	1.4900	0.1328	0.0708	0.0048	0.1318	0.4625
	1.5000	0.1337	0.0768	0.0052	0.1327	0.4657
	1.5100	0.1347	0.0689	0.0046	0.1337	0.4691
	1.5200	0.1356	0.0982	0.0066	0.1346	0.4721
	1.5300	0.1364	0.1215	0.0082	0.1354	0.4751
	1.5400	0.1374	0.1106	0.0075	0.1364	0.4786
	1.5500	0.1383	0.0688	0.0046	0.1373	0.4817
	1.5600	0.1391	0.0651	0.0044	0.1381	0.4845
	1.5700	0.1400	0.0556	0.0037	0.1390	0.4877
	1.5800	0.1410	0.0545	0.0037	0.1400	0.4911
	1.5900	0.1418	0.0487	0.0033	0.1408	0.4941
	1.6000	0.1427	0.0553	0.0037	0.1417	0.4971
	1.6100	0.1437	0.0540	0.0036	0.1426	0.5005
	1.6200	0.1446	0.0462	0.0031	0.1436	0.5038
	1.6300	0.1455	0.0528	0.0036	0.1444	0.5068
	1.6400	0.1464	0.0568	0.0038	0.1453	0.5100
	1.6500	0.1473	0.0322	0.0022	0.1463	0.5132
	1.6600	0.1481	0.0069	0.0005	0.1471	0.5160
	1.6700	0.1490	0.0034	0.0002	0.1480	0.5192
	1.6800	0.1500	-0.0234	-0.0016	0.1490	0.5228
	1.6900	0.1510	-0.0083	-0.0006	0.1500	0.5262
	1.7000	0.1518	0.0119	0.0008	0.1508	0.5292
	1.7100	0.1527	0.0136	0.0009	0.1517	0.5323
	1.7200	0.1537	0.0250	0.0017	0.1527	0.5357
	1.7300	0.1545	0.0203	0.0014	0.1535	0.5385
	1.7400	0.1554	0.0145	0.0010	0.1544	0.5417
	1.7500	0.1564	0.0259	0.0017	0.1554	0.5452
	1.7600	0.1573	0.0619	0.0042	0.1563	0.5485
	1.7700	0.1582	0.0871	0.0059	0.1572	0.5515
	1.7800	0.1591	0.0936	0.0063	0.1581	0.5547
	1.7900	0.1600	0.0819	0.0055	0.1590	0.5579
	1.8000	0.1608	0.0947	0.0064	0.1598	0.5608
	1.8100	0.1617	0.0657	0.0044	0.1607	0.5638
	1.8200	0.1627	0.0675	0.0046	0.1617	0.5673
	1.8300	0.1637	0.0624	0.0042	0.1627	0.5707
	1.8400	0.1645	0.0641	0.0043	0.1635	0.5737
	1.8500	0.1654	0.0751	0.0051	0.1644	0.5768
	1.8600	0.1663	0.0748	0.0050	0.1653	0.5800
	1.8700	0.1672	0.0633	0.0043	0.1661	0.5830
	1.8800	0.1680	0.0504	0.0034	0.1670	0.5860
	1.8900	0.1690	0.0668	0.0045	0.1680	0.5895
	1.9000	0.1700	0.0868	0.0059	0.1689	0.5928
	1.9100	0.1708	0.0784	0.0053	0.1698	0.5957
	1.9200	0.1717	0.0552	0.0037	0.1707	0.5989
	1.9300	0.1727	0.0164	0.0011	0.1717	0.6024
	1.9400	0.1735	-0.0210	-0.0014	0.1725	0.6054
	1.9500	0.1744	-0.0356	-0.0024	0.1734	0.6083
	1.9600	0.1754	-0.0410	-0.0028	0.1743	0.6117
	1.9700	0.1763	-0.0290	-0.0020	0.1753	0.6150
	1.9800	0.1771	-0.0183	-0.0012	0.1761	0.6180
	1.9900	0.1781	0.0064	0.0004	0.1771	0.6213
	2.0000	0.1791	0.0350	0.0024	0.1781	0.6249
	2.0100	0.1799	0.0527	0.0036	0.1789	0.6278
	2.0200	0.1808	0.0464	0.0031	0.1798	0.6309
	2.0300	0.1818	0.0440	0.0030	0.1807	0.6342
	2.0400	0.1827	0.0319	0.0022	0.1817	0.6374
	2.0500	0.1835	0.0175	0.0012	0.1825	0.6402
	2.0600	0.1844	0.0291	0.0020	0.1834	0.6435
	2.0700	0.1854	0.0610	0.0041	0.1843	0.6468
	2.0800	0.1862	0.0900	0.0061	0.1852	0.6498
	2.0900	0.1871	0.0817	0.0055	0.1861	0.6529
	2.1000	0.1881	0.0244	0.0016	0.1871	0.6565
	2.1100	0.1890	0.0023	0.0002	0.1880	0.6598
	2.1200	0.1898	-0.0088	-0.0006	0.1888	0.6626
	2.1300	0.1907	-0.0090	-0.0006	0.1897	0.6657
	2.1400	0.1917	-0.0060	-0.0004	0.1907	0.6692
	2.1500	0.1926	0.0140	0.0009	0.1916	0.6722
	2.1600	0.1935	0.0301	0.0020	0.1925	0.6753
	2.1700	0.1945	0.0540	0.0036	0.1934	0.6787
	2.1800	0.1953	0.0685	0.0046	0.1943	0.6819
	2.1900	0.1962	0.0641	0.0043	0.1952	0.6848
	2.2000	0.1971	0.0719	0.0048	0.1961	0.6880
	2.2100	0.1981	0.0654	0.0044	0.1971	0.6915
	2.2200	0.1989	0.0417	0.0028	0.1979	0.6944
	2.2300	0.1998	0.0376	0.0025	0.1988	0.6974
	2.2400	0.2008	0.0507	0.0034	0.1998	0.7009
	2.2500	0.2017	0.0822	0.0055	0.2007	0.7040
	2.2600	0.2025	0.1088	0.0073	0.2015	0.7069
	2.2700	0.2034	0.1056	0.0071	0.2024	0.7102
	2.2800	0.2044	0.0817	0.0055	0.2034	0.7137
	2.2900	0.2053	0.0813	0.0055	0.2043	0.7167
	2.3000	0.2061	0.0977	0.0066	0.2051	0.7197
	2.3100	0.2071	0.0947	0.0064	0.2061	0.7231
	2.3200	0.2080	0.0851	0.0057	0.2070	0.7262
	2.3300	0.2088	0.0619	0.0042	0.2078	0.7291
	2.3400	0.2097	0.0234	0.0016	0.2087	0.7323
	2.3500	0.2107	0.0047	0.0003	0.2097	0.7358
	2.3600	0.2116	0.0037	0.0003	0.2106	0.7388
	2.3700	0.2125	0.0231	0.0016	0.2114	0.7419
	2.3800	0.2134	0.0299	0.0020	0.2124	0.7454
	2.3900	0.2144	0.0563	0.0038	0.2134	0.7487
	2.4000	0.2152	0.0654	0.0044	0.2142	0.7517
	2.4100	0.2162	0.0411	0.0028	0.2151	0.7549
	2.4200	0.2171	0.0495	0.0033	0.2161	0.7582
	2.4300	0.2179	0.0429	0.0029	0.2169	0.7611
	2.4400	0.2188	0.0024	0.0002	0.2178	0.7641
	2.4500	0.2198	-0.0073	-0.0005	0.2188	0.7676
	2.4600	0.2207	0.0131	0.0009	0.2197	0.7707
	2.4700	0.2215	0.0319	0.0021	0.2205	0.7736
	2.4800	0.2225	0.0343	0.0023	0.2214	0.7770
	2.4900	0.2235	0.0406	0.0027	0.2225	0.7806
	2.5000	0.2243	0.0305	0.0021	0.2233	0.7836
	2.5100	0.2252	0.0443	0.0030	0.2242	0.7866
	2.5200	0.2261	0.0666	0.0045	0.2251	0.7899
	2.5300	0.2270	0.0974	0.0066	0.2260	0.7930
	2.5400	0.2278	0.0856	0.0058	0.2268	0.7958
	2.5500	0.2288	0.0593	0.0040	0.2277	0.7991
	2.5600	0.2298	0.0240	0.0016	0.2287	0.8026
	2.5700	0.2306	0.0242	0.0016	0.2296	0.8055
	2.5800	0.2314	0.0575	0.0039	0.2304	0.8085
	2.5900	0.2324	0.0669	0.0045	0.2314	0.8119
	2.6000	0.2334	0.0847	0.0057	0.2323	0.8152
	2.6100	0.2342	0.0626	0.0042	0.2332	0.8182
	2.6200	0.2351	0.0302	0.0020	0.2341	0.8214
	2.6300	0.2361	0.0272	0.0018	0.2351	0.8248
	2.6400	0.2369	0.0471	0.0032	0.2359	0.8277
	2.6500	0.2378	0.0618	0.0042	0.2368	0.8308
	2.6600	0.2388	0.0100	0.0007	0.2378	0.8344
	2.6700	0.2398	0.0288	0.0019	0.2388	0.8379
	2.6800	0.2407	0.0609	0.0041	0.2397	0.8409
	2.6900	0.2416	0.0737	0.0050	0.2405	0.8440
	2.7000	0.2425	0.0675	0.0046	0.2415	0.8474
	2.7100	0.2433	0.0417	0.0028	0.2423	0.8502
	2.7200	0.2442	0.0390	0.0026	0.2432	0.8532
	2.7300	0.2452	0.0218	0.0015	0.2442	0.8568
	2.7400	0.2461	0.0199	0.0013	0.2451	0.8599
	2.7500	0.2469	0.0409	0.0028	0.2459	0.8628
	2.7600	0.2478	0.0578	0.0039	0.2468	0.8660
	2.7700	0.2488	0.0889	0.0060	0.2478	0.8694
	2.7800	0.2496	0.1034	0.0070	0.2486	0.8722
	2.7900	0.2504	0.0957	0.0065	0.2494	0.8752
	2.8000	0.2514	0.0563	0.0038	0.2504	0.8786
	2.8100	0.2524	0.0538	0.0036	0.2514	0.8820
	2.8200	0.2532	0.0658	0.0044	0.2522	0.8849
	2.8300	0.2541	0.0671	0.0045	0.2531	0.8882
	2.8400	0.2551	0.0628	0.0042	0.2541	0.8915
	2.8500	0.2559	0.0825	0.0056	0.2549	0.8945
	2.8600	0.2568	0.0715	0.0048	0.2558	0.8975
	2.8700	0.2578	0.0171	0.0012	0.2568	0.9009
	2.8800	0.2587	-0.0049	-0.0003	0.2577	0.9041
	2.8900	0.2595	0.0292	0.0020	0.2585	0.9070
	2.9000	0.2604	0.0637	0.0043	0.2594	0.9102
	2.9100	0.2614	0.0752	0.0051	0.2604	0.9136
	2.9200	0.2623	0.0818	0.0055	0.2612	0.9166
	2.9300	0.2631	0.0524	0.0035	0.2621	0.9197
	2.9400	0.2641	0.0470	0.0032	0.2631	0.9231
	2.9500	0.2650	0.0663	0.0045	0.2640	0.9263
	2.9600	0.2658	0.0921	0.0062	0.2648	0.9291
	2.9700	0.2667	0.0873	0.0059	0.2657	0.9324
	2.9800	0.2677	0.0585	0.0039	0.2667	0.9357
	2.9900	0.2685	0.0623	0.0042	0.2675	0.9386
	3.0000	0.2694	0.0724	0.0049	0.2684	0.9418
	3.0100	0.2704	0.0702	0.0047	0.2694	0.9452
	3.0200	0.2713	0.0684	0.0046	0.2703	0.9484
	3.0300	0.2721	0.0620	0.0042	0.2711	0.9513
	3.0400	0.2731	0.0439	0.0030	0.2721	0.9546
	3.0500	0.2741	0.0112	0.0008	0.2731	0.9581
	3.0600	0.2749	-0.0030	-0.0002	0.2739	0.9610
	3.0700	0.2758	-0.0227	-0.0015	0.2748	0.9641
	3.0800	0.2767	-0.0408	-0.0028	0.2757	0.9673
	3.0900	0.2776	-0.0413	-0.0028	0.2766	0.9704
	3.1000	0.2784	-0.0352	-0.0024	0.2774	0.9734
	3.1100	0.2794	-0.0064	-0.0004	0.2784	0.9767
	3.1200	0.2803	0.0062	0.0004	0.2793	0.9801
	3.1300	0.2812	0.0183	0.0012	0.2802	0.9831
	3.1400	0.2821	0.0468	0.0032	0.2811	0.9862
	3.1500	0.2830	0.0758	0.0051	0.2820	0.9896
	3.1600	0.2839	0.1023	0.0069	0.2829	0.9926
	3.1700	0.2848	0.1170	0.0079	0.2837	0.9956
	3.1800	0.2857	0.0957	0.0065	0.2847	0.9990
	3.1900	0.2867	0.0872	0.0059	0.2857	1.0024
	3.2000	0.2875	0.1005	0.0068	0.2865	1.0054
	3.2100	0.2884	0.0894	0.0060	0.2874	1.0084
	3.2200	0.2894	0.0731	0.0049	0.2884	1.0118
	3.2300	0.2903	0.0671	0.0045	0.2892	1.0149
	3.2400	0.2911	0.0606	0.0041	0.2901	1.0179
	3.2500	0.2920	0.0695	0.0047	0.2910	1.0211
	3.2600	0.2929	0.0828	0.0056	0.2919	1.0243
	3.2700	0.2938	0.0883	0.0060	0.2928	1.0272
	3.2800	0.2947	0.0643	0.0043	0.2937	1.0303
	3.2900	0.2956	0.0476	0.0032	0.2946	1.0337
	3.3000	0.2964	0.0556	0.0038	0.2954	1.0365
	3.3100	0.2973	0.0605	0.0041	0.2962	1.0394
	3.3200	0.2983	0.0297	0.0020	0.2973	1.0430
	3.3300	0.2993	0.0301	0.0020	0.2983	1.0467
	3.3400	0.3002	0.0613	0.0041	0.2991	1.0496
	3.3500	0.3010	0.0551	0.0037	0.3000	1.0526
	3.3600	0.3019	0.0469	0.0032	0.3009	1.0557
	3.3700	0.3027	0.0782	0.0053	0.3017	1.0587
	3.3800	0.3036	0.1010	0.0068	0.3026	1.0617
	3.3900	0.3046	0.1199	0.0081	0.3036	1.0653
	3.4000	0.3055	0.1432	0.0097	0.3045	1.0685
	3.4100	0.3064	0.1637	0.0110	0.3054	1.0714
	3.4200	0.3072	0.1465	0.0099	0.3062	1.0745
	3.4300	0.3082	0.1024	0.0069	0.3072	1.0779
	3.4400	0.3091	0.0602	0.0041	0.3081	1.0809
	3.4500	0.3099	0.0502	0.0034	0.3089	1.0840
	3.4600	0.3109	0.0665	0.0045	0.3099	1.0874
	3.4700	0.3118	0.0809	0.0055	0.3108	1.0904
	3.4800	0.3126	0.0992	0.0067	0.3116	1.0933
	3.4900	0.3135	0.1044	0.0070	0.3125	1.0965
	3.5000	0.3145	0.0866	0.0058	0.3135	1.1001
	3.5100	0.3154	0.0805	0.0054	0.3144	1.1031
	3.5200	0.3163	0.0675	0.0046	0.3152	1.1061
	3.5300	0.3172	0.0352	0.0024	0.3162	1.1094
	3.5400	0.3181	0.0335	0.0023	0.3171	1.1126
	3.5500	0.3189	0.0353	0.0024	0.3179	1.1154
	3.5600	0.3198	0.0390	0.0026	0.3188	1.1186
	3.5700	0.3208	0.0383	0.0026	0.3198	1.1219
	3.5800	0.3216	0.0421	0.0028	0.3206	1.1250
	3.5900	0.3225	0.0365	0.0025	0.3215	1.1281
	3.6000	0.3235	0.0621	0.0042	0.3225	1.1315
	3.6100	0.3244	0.1026	0.0069	0.3234	1.1348
	3.6200	0.3253	0.1081	0.0073	0.3243	1.1378
	3.6300	0.3262	0.0854	0.0058	0.3252	1.1409
	3.6400	0.3271	0.0614	0.0041	0.3261	1.1442
	3.6500	0.3280	0.0328	0.0022	0.3270	1.1473
	3.6600	0.3289	0.0234	0.0016	0.3278	1.1503
	3.6700	0.3298	0.0514	0.0035	0.3288	1.1536
	3.6800	0.3306	0.1228	0.0083	0.3296	1.1563
	3.6900	0.3314	0.1414	0.0095	0.3304	1.1592
	3.7000	0.3324	0.1357	0.0092	0.3314	1.1627
	3.7100	0.3334	0.1000	0.0067	0.3324	1.1662
	3.7200	0.3342	0.0753	0.0051	0.3332	1.1692
	3.7300	0.3352	0.0891	0.0060	0.3341	1.1724
	3.7400	0.3361	0.1281	0.0086	0.3351	1.1758
	3.7500	0.3370	0.1407	0.0095	0.3360	1.1789
	3.7600	0.3378	0.1431	0.0097	0.3368	1.1818
	3.7700	0.3388	0.1231	0.0083	0.3377	1.1850
	3.7800	0.3397	0.1309	0.0088	0.3387	1.1884
	3.7900	0.3405	0.1271	0.0086	0.3395	1.1911
	3.8000	0.3414	0.0861	0.0058	0.3404	1.1942
	3.8100	0.3423	0.0599	0.0040	0.3413	1.1976
	3.8200	0.3433	0.0889	0.0060	0.3423	1.2010
	3.8300	0.3441	0.1004	0.0068	0.3431	1.2040
	3.8400	0.3451	0.1099	0.0074	0.3441	1.2072
	3.8500	0.3460	0.1024	0.0069	0.3449	1.2103
	3.8600	0.3468	0.0925	0.0062	0.3458	1.2132
	3.8700	0.3477	0.0923	0.0062	0.3467	1.2164
	3.8800	0.3486	0.0829	0.0056	0.3476	1.2197
	3.8900	0.3495	0.0902	0.0061	0.3485	1.2227
	3.9000	0.3503	0.0751	0.0051	0.3493	1.2257
	3.9100	0.3513	0.0536	0.0036	0.3503	1.2290
	3.9200	0.3522	0.0384	0.0026	0.3512	1.2323
	3.9300	0.3531	0.0445	0.0030	0.3521	1.2353
	3.9400	0.3540	0.0180	0.0012	0.3530	1.2385
	3.9500	0.3550	0.0313	0.0021	0.3539	1.2419
	3.9600	0.3558	0.0797	0.0054	0.3547	1.2447
	3.9700	0.3566	0.0955	0.0064	0.3556	1.2477
	3.9800	0.3576	0.1040	0.0070	0.3566	1.2510
	3.9900	0.3585	0.1048	0.0071	0.3575	1.2543
	4.0000	0.3593	0.1248	0.0084	0.3583	1.2571
	4.0100	0.3602	0.1194	0.0081	0.3592	1.2603
	4.0200	0.3612	0.1147	0.0077	0.3602	1.2638
	4.0300	0.3621	0.1227	0.0083	0.3611	1.2669
	4.0400	0.3630	0.1190	0.0080	0.3620	1.2700
	4.0500	0.3639	0.1151	0.0078	0.3629	1.2733
	4.0600	0.3648	0.1117	0.0075	0.3638	1.2764
	4.0700	0.3656	0.1155	0.0078	0.3646	1.2793
	4.0800	0.3665	0.0817	0.0055	0.3655	1.2825
	4.0900	0.3675	0.0667	0.0045	0.3665	1.2859
	4.1000	0.3684	0.0760	0.0051	0.3674	1.2890
	4.1100	0.3693	0.0491	0.0033	0.3683	1.2921
	4.1200	0.3703	0.0253	0.0017	0.3693	1.2956
	4.1300	0.3711	0.0029	0.0002	0.3701	1.2987
	4.1400	0.3720	0.0129	0.0009	0.3709	1.3015
	4.1500	0.3729	0.0202	0.0014	0.3719	1.3048
	4.1600	0.3738	0.0603	0.0041	0.3728	1.3080
	4.1700	0.3746	0.1164	0.0078	0.3736	1.3107
	4.1800	0.3754	0.1426	0.0096	0.3744	1.3138
	4.1900	0.3764	0.1394	0.0094	0.3754	1.3173
	4.2000	0.3774	0.0952	0.0064	0.3764	1.3205
	4.2100	0.3782	0.0800	0.0054	0.3772	1.3236
	4.2200	0.3792	0.0824	0.0056	0.3782	1.3269
	4.2300	0.3801	0.1153	0.0078	0.3791	1.3302
	4.2400	0.3810	0.1384	0.0093	0.3799	1.3331
	4.2500	0.3818	0.1197	0.0081	0.3808	1.3362
	4.2600	0.3828	0.0900	0.0061	0.3818	1.3396
	4.2700	0.3837	0.0903	0.0061	0.3827	1.3427
	4.2800	0.3845	0.0766	0.0052	0.3835	1.3457
	4.2900	0.3854	0.0597	0.0040	0.3844	1.3489
	4.3000	0.3863	0.0698	0.0047	0.3853	1.3520
	4.3100	0.3872	0.0673	0.0045	0.3862	1.3550
	4.3200	0.3881	0.0537	0.0036	0.3871	1.3582
	4.3300	0.3891	0.0398	0.0027	0.3880	1.3615
	4.3400	0.3900	0.0520	0.0035	0.3890	1.3647
	4.3500	0.3908	0.0814	0.0055	0.3898	1.3677
	4.3600	0.3917	0.0856	0.0058	0.3907	1.3709
	4.3700	0.3926	0.0978	0.0066	0.3916	1.3740
	4.3800	0.3934	0.0836	0.0056	0.3924	1.3769
	4.3900	0.3944	0.0922	0.0062	0.3934	1.3802
	4.4000	0.3953	0.1034	0.0070	0.3943	1.3836
	4.4100	0.3962	0.1332	0.0090	0.3952	1.3865
	4.4200	0.3971	0.1499	0.0101	0.3960	1.3896
	4.4300	0.3980	0.1580	0.0107	0.3970	1.3930
	4.4400	0.3989	0.1590	0.0107	0.3979	1.3962
	4.4500	0.3998	0.1558	0.0105	0.3988	1.3992
	4.4600	0.4007	0.1370	0.0092	0.3997	1.4025
	4.4700	0.4017	0.1205	0.0081	0.4007	1.4059
	4.4800	0.4025	0.1357	0.0092	0.4015	1.4088
	4.4900	0.4034	0.1292	0.0087	0.4024	1.4118
	4.5000	0.4043	0.1236	0.0083	0.4033	1.4151
	4.5100	0.4052	0.1254	0.0085	0.4042	1.4183
	4.5200	0.4061	0.1235	0.0083	0.4051	1.4212
	4.5300	0.4070	0.1216	0.0082	0.4060	1.4245
	4.5400	0.4079	0.1207	0.0081	0.4069	1.4276
	4.5500	0.4087	0.1049	0.0071	0.4077	1.4305
	4.5600	0.4096	0.0972	0.0066	0.4086	1.4336
	4.5700	0.4106	0.0978	0.0066	0.4095	1.4370
	4.5800	0.4114	0.1103	0.0074	0.4104	1.4400
	4.5900	0.4123	0.0904	0.0061	0.4112	1.4429
	4.6000	0.4132	0.0818	0.0055	0.4122	1.4463
	4.6100	0.4141	0.0746	0.0050	0.4131	1.4495
	4.6200	0.4150	0.0712	0.0048	0.4140	1.4526
	4.6300	0.4160	0.1009	0.0068	0.4149	1.4559
	4.6400	0.4169	0.1153	0.0078	0.4159	1.4593
	4.6500	0.4178	0.0995	0.0067	0.4168	1.4624
	4.6600	0.4186	0.0895	0.0060	0.4176	1.4652
	4.6700	0.4195	0.0664	0.0045	0.4185	1.4684
	4.6800	0.4204	0.0457	0.0031	0.4194	1.4716
	4.6900	0.4213	0.0549	0.0037	0.4202	1.4745
	4.7000	0.4222	0.0644	0.0043	0.4212	1.4779
	4.7100	0.4232	0.0898	0.0061	0.4222	1.4814
	4.7200	0.4241	0.1218	0.0082	0.4230	1.4843
	4.7300	0.4249	0.1314	0.0089	0.4239	1.4872
	4.7400	0.4258	0.1143	0.0077	0.4248	1.4906
	4.7500	0.4267	0.0927	0.0063	0.4257	1.4937
	4.7600	0.4275	0.0956	0.0064	0.4265	1.4966
	4.7700	0.4285	0.0919	0.0062	0.4275	1.4998
	4.7800	0.4294	0.0989	0.0067	0.4284	1.5032
	4.7900	0.4303	0.1033	0.0070	0.4293	1.5062
	4.8000	0.4312	0.0913	0.0062	0.4302	1.5093
	4.8100	0.4322	0.0753	0.0051	0.4311	1.5128
	4.8200	0.4330	0.0766	0.0052	0.4320	1.5159
	4.8300	0.4339	0.0705	0.0048	0.4329	1.5188
	4.8400	0.4348	0.0689	0.0046	0.4338	1.5220
	4.8500	0.4357	0.0903	0.0061	0.4347	1.5251
	4.8600	0.4364	0.1329	0.0090	0.4354	1.5278
	4.8700	0.4373	0.1611	0.0109	0.4363	1.5309
	4.8800	0.4383	0.1903	0.0128	0.4373	1.5345
	4.8900	0.4392	0.1836	0.0124	0.4382	1.5377
	4.9000	0.4401	0.1637	0.0110	0.4391	1.5407
	4.9100	0.4411	0.1559	0.0105	0.4400	1.5440
	4.9200	0.4420	0.1442	0.0097	0.4410	1.5474
	4.9300	0.4429	0.1400	0.0094	0.4419	1.5504
	4.9400	0.4438	0.1352	0.0091	0.4427	1.5535
	4.9500	0.4447	0.1440	0.0097	0.4437	1.5568
	4.9600	0.4456	0.1367	0.0092	0.4446	1.5599
	4.9700	0.4464	0.1142	0.0077	0.4454	1.5629
	4.9800	0.4474	0.0744	0.0050	0.4464	1.5661
	4.9900	0.4483	0.0775	0.0052	0.4473	1.5694
	5.0000	0.4491	0.1103	0.0074	0.4481	1.5724
	5.0100	0.4500	0.1131	0.0076	0.4490	1.5755
	5.0200	0.4510	0.1225	0.0083	0.4500	1.5788
	5.0300	0.4519	0.1319	0.0089	0.4508	1.5819
	5.0400	0.4527	0.1134	0.0077	0.4517	1.5850
	5.0500	0.4537	0.0919	0.0062	0.4527	1.5884
	5.0600	0.4546	0.0829	0.0056	0.4536	1.5914
	5.0700	0.4554	0.1002	0.0068	0.4544	1.5942
	5.0800	0.4563	0.1008	0.0068	0.4553	1.5974
	5.0900	0.4572	0.0985	0.0066	0.4562	1.6008
	5.1000	0.4581	0.0777	0.0052	0.4571	1.6037
	5.1100	0.4589	0.0581	0.0039	0.4579	1.6067
	5.1200	0.4599	0.0501	0.0034	0.4589	1.6100
	5.1300	0.4608	0.0442	0.0030	0.4598	1.6132
	5.1400	0.4616	0.0688	0.0046	0.4606	1.6162
	5.1500	0.4626	0.0932	0.0063	0.4616	1.6195
	5.1600	0.4635	0.0914	0.0062	0.4625	1.6228
	5.1700	0.4643	0.1080	0.0073	0.4633	1.6257
	5.1800	0.4652	0.0786	0.0053	0.4642	1.6287
	5.1900	0.4662	0.0732	0.0049	0.4652	1.6321
	5.2000	0.4671	0.1004	0.0068	0.4661	1.6354
	5.2100	0.4680	0.1184	0.0080	0.4670	1.6384
	5.2200	0.4690	0.1399	0.0094	0.4680	1.6421
	5.2300	0.4702	0.1527	0.0103	0.4692	1.6463
	5.2400	0.4714	0.1511	0.0102	0.4703	1.6503
	5.2500	0.4723	0.1563	0.0105	0.4713	1.6538
	5.2600	0.4734	0.1465	0.0099	0.4724	1.6574
	5.2700	0.4745	0.1253	0.0085	0.4735	1.6614
	5.2800	0.4757	0.1247	0.0084	0.4747	1.6655
	5.2900	0.4768	0.1373	0.0093	0.4758	1.6694
	5.3000	0.4782	0.1425	0.0096	0.4772	1.6743
	5.3100	0.4800	0.0974	0.0066	0.4790	1.6807
	5.3200	0.4817	0.0564	0.0038	0.4807	1.6867
	5.3300	0.4831	0.0646	0.0044	0.4821	1.6915
	5.3400	0.4841	0.0952	0.0064	0.4831	1.6950
	5.3500	0.4848	0.1036	0.0070	0.4837	1.6973
	5.3600	0.4854	0.0873	0.0059	0.4844	1.6997
	5.3700	0.4861	0.0913	0.0062	0.4851	1.7021
	5.3800	0.4868	0.0777	0.0052	0.4858	1.7044
	5.3900	0.4875	0.0907	0.0061	0.4865	1.7069
	5.4000	0.4883	0.1352	0.0091	0.4873	1.7097
	5.4100	0.4890	0.1492	0.0101	0.4880	1.7123
	5.4200	0.4899	0.1473	0.0099	0.4888	1.7152
	5.4300	0.4907	0.1293	0.0087	0.4897	1.7183
	5.4400	0.4915	0.1157	0.0078	0.4905	1.7209
	5.4500	0.4923	0.0975	0.0066	0.4913	1.7237
	5.4600	0.4932	0.0973	0.0066	0.4922	1.7269
	5.4700	0.4940	0.1041	0.0070	0.4930	1.7299
	5.4800	0.4948	0.0928	0.0063	0.4938	1.7327
	5.4900	0.4957	0.0663	0.0045	0.4947	1.7359
	5.5000	0.4966	0.0557	0.0038	0.4956	1.7389
	5.5100	0.4974	0.0612	0.0041	0.4964	1.7416
	5.5200	0.4983	0.1044	0.0070	0.4973	1.7447
	5.5300	0.4992	0.1098	0.0074	0.4982	1.7481
	5.5400	0.5001	0.0922	0.0062	0.4991	1.7513
	5.5500	0.5010	0.0940	0.0063	0.4999	1.7542
	5.5600	0.5018	0.1148	0.0077	0.5008	1.7572
	5.5700	0.5026	0.1325	0.0089	0.5016	1.7599
	5.5800	0.5034	0.1315	0.0089	0.5024	1.7628
	5.5900	0.5044	0.0938	0.0063	0.5033	1.7661
	5.6000	0.5053	0.0498	0.0034	0.5043	1.7695
	5.6100	0.5062	0.0733	0.0049	0.5051	1.7724
	5.6200	0.5070	0.1090	0.0074	0.5060	1.7754
	5.6300	0.5079	0.1331	0.0090	0.5069	1.7787
	5.6400	0.5088	0.1555	0.0105	0.5078	1.7817
	5.6500	0.5096	0.1319	0.0089	0.5086	1.7846
	5.6600	0.5106	0.1132	0.0076	0.5096	1.7879
	5.6700	0.5115	0.0810	0.0055	0.5105	1.7913
	5.6800	0.5124	0.0759	0.0051	0.5114	1.7942
	5.6900	0.5132	0.0756	0.0051	0.5122	1.7972
	5.7000	0.5142	0.0807	0.0054	0.5132	1.8006
	5.7100	0.5150	0.0780	0.0053	0.5140	1.8036
	5.7200	0.5158	0.0931	0.0063	0.5148	1.8064
	5.7300	0.5168	0.0988	0.0067	0.5158	1.8097
	5.7400	0.5177	0.1170	0.0079	0.5167	1.8131
	5.7500	0.5186	0.1341	0.0090	0.5176	1.8161
	5.7600	0.5195	0.1309	0.0088	0.5185	1.8192
	5.7700	0.5204	0.1037	0.0070	0.5194	1.8223
	5.7800	0.5212	0.0920	0.0062	0.5202	1.8251
	5.7900	0.5220	0.1020	0.0069	0.5210	1.8282
	5.8000	0.5230	0.0930	0.0063	0.5220	1.8316
	5.8100	0.5239	0.0701	0.0047	0.5229	1.8346
	5.8200	0.5247	0.0315	0.0021	0.5237	1.8374
	5.8300	0.5256	0.0199	0.0013	0.5246	1.8407
	5.8400	0.5266	0.0410	0.0028	0.5256	1.8441
	5.8500	0.5274	0.1031	0.0070	0.5264	1.8471
	5.8600	0.5283	0.1398	0.0094	0.5273	1.8501
	5.8700	0.5292	0.1579	0.0107	0.5282	1.8534
	5.8800	0.5301	0.1777	0.0120	0.5291	1.8565
	5.8900	0.5310	0.1353	0.0091	0.5299	1.8594
	5.9000	0.5318	0.1102	0.0074	0.5308	1.8625
	5.9100	0.5328	0.1037	0.0070	0.5318	1.8659
	5.9200	0.5337	0.1364	0.0092	0.5327	1.8689
	5.9300	0.5346	0.1604	0.0108	0.5335	1.8721
	5.9400	0.5355	0.1519	0.0102	0.5345	1.8754
	5.9500	0.5363	0.1384	0.0093	0.5353	1.8783
	5.9600	0.5371	0.1156	0.0078	0.5361	1.8811
	5.9700	0.5381	0.0931	0.0063	0.5371	1.8844
	5.9800	0.5390	0.0993	0.0067	0.5380	1.8876
	5.9900	0.5398	0.1188	0.0080	0.5388	1.8906
	6.0000	0.5407	0.1428	0.0096	0.5397	1.8935
	6.0100	0.5416	0.1712	0.0116	0.5406	1.8967
	6.0200	0.5424	0.1920	0.0129	0.5414	1.8997
	6.0300	0.5433	0.1877	0.0127	0.5423	1.9028
	6.0400	0.5443	0.1595	0.0108	0.5433	1.9062
	6.0500	0.5452	0.1459	0.0098	0.5442	1.9093
	6.0600	0.5460	0.1345	0.0091	0.5450	1.9121
	6.0700	0.5469	0.1258	0.0085	0.5459	1.9153
	6.0800	0.5478	0.1441	0.0097	0.5468	1.9184
	6.0900	0.5486	0.1509	0.0102	0.5476	1.9213
	6.1000	0.5495	0.1430	0.0096	0.5485	1.9245
	6.1100	0.5505	0.1366	0.0092	0.5495	1.9279
	6.1200	0.5514	0.1568	0.0106	0.5504	1.9311
	6.1300	0.5523	0.1463	0.0099	0.5513	1.9342
	6.1400	0.5532	0.1308	0.0088	0.5522	1.9374
	6.1500	0.5541	0.1125	0.0076	0.5531	1.9405
	6.1600	0.5549	0.0985	0.0066	0.5539	1.9434
	6.1700	0.5557	0.0933	0.0063	0.5547	1.9464
	6.1800	0.5567	0.1119	0.0075	0.5556	1.9496
	6.1900	0.5575	0.1329	0.0090	0.5565	1.9526
	6.2000	0.5584	0.1593	0.0107	0.5574	1.9557
	6.2100	0.5594	0.1659	0.0112	0.5584	1.9591
	6.2200	0.5603	0.1542	0.0104	0.5592	1.9622
	6.2300	0.5611	0.1308	0.0088	0.5601	1.9651
	6.2400	0.5620	0.1213	0.0082	0.5609	1.9682
	6.2500	0.5629	0.1513	0.0102	0.5619	1.9714
	6.2600	0.5637	0.1586	0.0107	0.5627	1.9744
	6.2700	0.5646	0.1554	0.0105	0.5636	1.9774
	6.2800	0.5655	0.1490	0.0100	0.5645	1.9807
	6.2900	0.5664	0.1262	0.0085	0.5654	1.9839
	6.3000	0.5673	0.1002	0.0068	0.5663	1.9869
	6.3100	0.5682	0.1104	0.0074	0.5672	1.9902
	6.3200	0.5692	0.1036	0.0070	0.5682	1.9935
	6.3300	0.5700	0.1087	0.0073	0.5690	1.9965
	6.3400	0.5709	0.1169	0.0079	0.5699	1.9995
	6.3500	0.5718	0.1271	0.0086	0.5707	2.0026
	6.3600	0.5727	0.1543	0.0104	0.5717	2.0058
	6.3700	0.5736	0.1703	0.0115	0.5726	2.0089
	6.3800	0.5745	0.1814	0.0122	0.5735	2.0123
	6.3900	0.5754	0.1662	0.0112	0.5744	2.0153
	6.4000	0.5762	0.1623	0.0109	0.5752	2.0182
	6.4100	0.5771	0.1438	0.0097	0.5761	2.0214
	6.4200	0.5781	0.1266	0.0085	0.5771	2.0247
	6.4300	0.5789	0.1214	0.0082	0.5779	2.0277
	6.4400	0.5798	0.1243	0.0084	0.5788	2.0308
	6.4500	0.5807	0.1286	0.0087	0.5797	2.0341
	6.4600	0.5816	0.1504	0.0101	0.5806	2.0372
	6.4700	0.5824	0.1571	0.0106	0.5814	2.0400
	6.4800	0.5833	0.2007	0.0135	0.5823	2.0431
	6.4900	0.5843	0.2440	0.0165	0.5833	2.0465
	6.5000	0.5851	0.2610	0.0176	0.5841	2.0496
	6.5100	0.5860	0.2419	0.0163	0.5850	2.0526
	6.5200	0.5869	0.2383	0.0161	0.5859	2.0558
	6.5300	0.5878	0.2462	0.0166	0.5868	2.0590
	6.5400	0.5887	0.2349	0.0158	0.5877	2.0619
	6.5500	0.5896	0.1983	0.0134	0.5886	2.0652
	6.5600	0.5905	0.1597	0.0108	0.5895	2.0684
	6.5700	0.5914	0.1231	0.0083	0.5904	2.0715
	6.5800	0.5923	0.0989	0.0067	0.5912	2.0745
	6.5900	0.5932	0.1061	0.0072	0.5922	2.0778
	6.6000	0.5941	0.1019	0.0069	0.5931	2.0810
	6.6100	0.5950	0.0883	0.0060	0.5940	2.0841
	6.6200	0.5959	0.0913	0.0062	0.5949	2.0872
	6.6300	0.5967	0.0999	0.0067	0.5957	2.0901
	6.6400	0.5975	0.1004	0.0068	0.5965	2.0929
	6.6500	0.5984	0.0920	0.0062	0.5974	2.0960
	6.6600	0.5994	0.0924	0.0062	0.5984	2.0995
	6.6700	0.6003	0.0951	0.0064	0.5992	2.1026
	6.6800	0.6011	0.0890	0.0060	0.6001	2.1056
	6.6900	0.6021	0.0697	0.0047	0.6011	2.1090
	6.7000	0.6030	0.0726	0.0049	0.6020	2.1124
	6.7100	0.6039	0.0987	0.0067	0.6028	2.1152
	6.7200	0.6047	0.1146	0.0077	0.6037	2.1183
	6.7300	0.6057	0.1560	0.0105	0.6047	2.1216
	6.7400	0.6066	0.1788	0.0121	0.6055	2.1247
	6.7500	0.6074	0.1680	0.0113	0.6064	2.1278
	6.7600	0.6084	0.1307	0.0088	0.6074	2.1311
	6.7700	0.6092	0.1229	0.0083	0.6082	2.1341
	6.7800	0.6101	0.1410	0.0095	0.6091	2.1370
	6.7900	0.6110	0.1330	0.0090	0.6100	2.1403
	6.8000	0.6120	0.1326	0.0089	0.6109	2.1436
	6.8100	0.6128	0.1490	0.0100	0.6118	2.1466
	6.8200	0.6136	0.1505	0.0102	0.6126	2.1495
	6.8300	0.6146	0.1552	0.0105	0.6136	2.1528
	6.8400	0.6154	0.1600	0.0108	0.6144	2.1559
	6.8500	0.6163	0.1983	0.0134	0.6153	2.1589
	6.8600	0.6172	0.2225	0.0150	0.6162	2.1621
	6.8700	0.6181	0.2080	0.0140	0.6171	2.1652
	6.8800	0.6190	0.1818	0.0123	0.6180	2.1682
	6.8900	0.6199	0.1686	0.0114	0.6189	2.1714
	6.9000	0.6208	0.1572	0.0106	0.6198	2.1748
	6.9100	0.6217	0.1509	0.0102	0.6207	2.1780
	6.9200	0.6226	0.1435	0.0097	0.6216	2.1811
	6.9300	0.6236	0.1180	0.0080	0.6225	2.1843
	6.9400	0.6245	0.1150	0.0078	0.6235	2.1876
	6.9500	0.6253	0.1345	0.0091	0.6243	2.1905
	6.9600	0.6262	0.1246	0.0084	0.6252	2.1936
	6.9700	0.6271	0.1287	0.0087	0.6261	2.1969
	6.9800	0.6280	0.1315	0.0089	0.6270	2.1999
	6.9900	0.6288	0.1218	0.0082	0.6278	2.2028
	7.0000	0.6297	0.1666	0.0112	0.6287	2.2060
	7.0100	0.6306	0.1956	0.0132	0.6296	2.2091
	7.0200	0.6315	0.1971	0.0133	0.6305	2.2122
	7.0300	0.6324	0.1880	0.0127	0.6314	2.2155
	7.0400	0.6334	0.2032	0.0137	0.6324	2.2189
	7.0500	0.6343	0.1949	0.0131	0.6333	2.2220
	7.0600	0.6351	0.1712	0.0115	0.6341	2.2250
	7.0700	0.6361	0.1306	0.0088	0.6350	2.2282
	7.0800	0.6368	0.1116	0.0075	0.6358	2.2310
	7.0900	0.6377	0.1101	0.0074	0.6367	2.2339
	7.1000	0.6386	0.1207	0.0081	0.6376	2.2371
	7.1100	0.6395	0.1386	0.0093	0.6385	2.2404
	7.1200	0.6404	0.1183	0.0080	0.6394	2.2435
	7.1300	0.6413	0.1431	0.0097	0.6403	2.2467
	7.1400	0.6423	0.1545	0.0104	0.6413	2.2502
	7.1500	0.6433	0.1439	0.0097	0.6422	2.2534
	7.1600	0.6441	0.1336	0.0090	0.6431	2.2564
	7.1700	0.6450	0.1240	0.0084	0.6440	2.2596
	7.1800	0.6459	0.1233	0.0083	0.6449	2.2628
	7.1900	0.6468	0.1241	0.0084	0.6458	2.2658
	7.2000	0.6477	0.1398	0.0094	0.6467	2.2690
	7.2100	0.6486	0.1248	0.0084	0.6476	2.2723
	7.2200	0.6495	0.1073	0.0072	0.6485	2.2753
	7.2300	0.6503	0.1037	0.0070	0.6493	2.2783
	7.2400	0.6512	0.1031	0.0070	0.6502	2.2814
	7.2500	0.6521	0.0836	0.0056	0.6511	2.2845
	7.2600	0.6530	0.0558	0.0038	0.6519	2.2875
	7.2700	0.6539	0.0904	0.0061	0.6529	2.2907
	7.2800	0.6548	0.1340	0.0090	0.6538	2.2941
	7.2900	0.6557	0.1651	0.0111	0.6547	2.2971
	7.3000	0.6566	0.2046	0.0138	0.6556	2.3003
	7.3100	0.6576	0.2182	0.0147	0.6565	2.3036
	7.3200	0.6585	0.2144	0.0145	0.6575	2.3068
	7.3300	0.6593	0.1879	0.0127	0.6583	2.3099
	7.3400	0.6602	0.1569	0.0106	0.6592	2.3130
	7.3500	0.6611	0.1214	0.0082	0.6601	2.3162
	7.3600	0.6619	0.1285	0.0087	0.6609	2.3189
	7.3700	0.6628	0.1462	0.0099	0.6618	2.3220
	7.3800	0.6638	0.1604	0.0108	0.6628	2.3255
	7.3900	0.6647	0.1775	0.0120	0.6637	2.3288
	7.4000	0.6655	0.1830	0.0123	0.6645	2.3317
	7.4100	0.6665	0.1833	0.0124	0.6655	2.3349
	7.4200	0.6674	0.1855	0.0125	0.6664	2.3381
	7.4300	0.6682	0.1672	0.0113	0.6672	2.3411
	7.4400	0.6691	0.1592	0.0107	0.6681	2.3442
	7.4500	0.6700	0.1621	0.0109	0.6690	2.3474
	7.4600	0.6709	0.1922	0.0130	0.6699	2.3503
	7.4700	0.6717	0.1906	0.0129	0.6707	2.3533
	7.4800	0.6727	0.1573	0.0106	0.6717	2.3568
	7.4900	0.6736	0.1414	0.0095	0.6726	2.3599
	7.5000	0.6745	0.1398	0.0094	0.6734	2.3629
	7.5100	0.6754	0.1149	0.0078	0.6744	2.3662
	7.5200	0.6763	0.0998	0.0067	0.6753	2.3695
	7.5300	0.6772	0.1011	0.0068	0.6762	2.3726
	7.5400	0.6781	0.0773	0.0052	0.6771	2.3758
	7.5500	0.6791	0.0948	0.0064	0.6781	2.3792
	7.5600	0.6800	0.1147	0.0077	0.6790	2.3823
	7.5700	0.6807	0.1380	0.0093	0.6797	2.3850
	7.5800	0.6816	0.1695	0.0114	0.6806	2.3881
	7.5900	0.6826	0.1931	0.0130	0.6816	2.3916
	7.6000	0.6835	0.2143	0.0145	0.6825	2.3947
	7.6100	0.6843	0.2164	0.0146	0.6833	2.3976
	7.6200	0.6852	0.1895	0.0128	0.6842	2.4008
	7.6300	0.6861	0.1945	0.0131	0.6851	2.4038
	7.6400	0.6870	0.1785	0.0120	0.6860	2.4069
	7.6500	0.6879	0.1753	0.0118	0.6869	2.4102
	7.6600	0.6889	0.1837	0.0124	0.6879	2.4136
	7.6700	0.6898	0.1986	0.0134	0.6888	2.4166
	7.6800	0.6906	0.1917	0.0129	0.6896	2.4197
	7.6900	0.6916	0.1637	0.0110	0.6906	2.4230
	7.7000	0.6925	0.1657	0.0112	0.6914	2.4261
	7.7100	0.6933	0.1787	0.0121	0.6923	2.4291
	7.7200	0.6943	0.1730	0.0117	0.6932	2.4324
	7.7300	0.6952	0.2075	0.0140	0.6942	2.4357
	7.7400	0.6960	0.2563	0.0173	0.6950	2.4387
	7.7500	0.6969	0.2764	0.0186	0.6959	2.4418
	7.7600	0.6979	0.2877	0.0194	0.6969	2.4451
	7.7700	0.6988	0.2835	0.0191	0.6977	2.4482
	7.7800	0.6996	0.2580	0.0174	0.6986	2.4512
	7.7900	0.7005	0.1942	0.0131	0.6995	2.4544
	7.8000	0.7014	0.1771	0.0119	0.7004	2.4576
	7.8100	0.7023	0.1593	0.0107	0.7013	2.4605
	7.8200	0.7032	0.1332	0.0090	0.7022	2.4637
	7.8300	0.7041	0.1279	0.0086	0.7031	2.4671
	7.8400	0.7050	0.1455	0.0098	0.7040	2.4703
	7.8500	0.7059	0.1366	0.0092	0.7049	2.4731
	7.8600	0.7068	0.1402	0.0095	0.7058	2.4763
	7.8700	0.7077	0.1285	0.0087	0.7066	2.4794
	7.8800	0.7086	0.1157	0.0078	0.7076	2.4827
	7.8900	0.7095	0.1372	0.0093	0.7085	2.4860
	7.9000	0.7104	0.1457	0.0098	0.7094	2.4891
	7.9100	0.7112	0.1547	0.0104	0.7102	2.4920
	7.9200	0.7121	0.1728	0.0117	0.7111	2.4951
	7.9300	0.7131	0.1852	0.0125	0.7121	2.4985
	7.9400	0.7140	0.1750	0.0118	0.7130	2.5017
	7.9500	0.7149	0.1713	0.0116	0.7138	2.5047
	7.9600	0.7158	0.1571	0.0106	0.7148	2.5079
	7.9700	0.7167	0.1366	0.0092	0.7157	2.5112
	7.9800	0.7176	0.1407	0.0095	0.7165	2.5141
	7.9900	0.7184	0.1399	0.0094	0.7174	2.5171
	8.0000	0.7193	0.1371	0.0092	0.7183	2.5203
	8.0100	0.7202	0.1344	0.0091	0.7192	2.5235
	8.0200	0.7211	0.1532	0.0103	0.7201	2.5265
	8.0300	0.7220	0.1665	0.0112	0.7210	2.5297
	8.0400	0.7229	0.1737	0.0117	0.7219	2.5331
	8.0500	0.7238	0.1739	0.0117	0.7228	2.5362
	8.0600	0.7247	0.1459	0.0098	0.7237	2.5394
	8.0700	0.7257	0.1263	0.0085	0.7246	2.5426
	8.0800	0.7265	0.1359	0.0092	0.7255	2.5456
	8.0900	0.7274	0.1461	0.0099	0.7264	2.5486
	8.1000	0.7283	0.1278	0.0086	0.7273	2.5520
	8.1100	0.7293	0.1169	0.0079	0.7282	2.5552
	8.1200	0.7301	0.1098	0.0074	0.7291	2.5583
	8.1300	0.7310	0.1006	0.0068	0.7300	2.5614
	8.1400	0.7319	0.1305	0.0088	0.7309	2.5646
	8.1500	0.7328	0.1797	0.0121	0.7318	2.5677
	8.1600	0.7337	0.1916	0.0129	0.7327	2.5707
	8.1700	0.7346	0.1741	0.0117	0.7336	2.5739
	8.1800	0.7355	0.1793	0.0121	0.7345	2.5770
	8.1900	0.7363	0.1893	0.0128	0.7353	2.5799
	8.2000	0.7372	0.1877	0.0127	0.7362	2.5830
	8.2100	0.7381	0.1970	0.0133	0.7371	2.5864
	8.2200	0.7391	0.1892	0.0128	0.7381	2.5897
	8.2300	0.7400	0.1774	0.0120	0.7390	2.5930
	8.2400	0.7410	0.1692	0.0114	0.7400	2.5963
	8.2500	0.7418	0.1882	0.0127	0.7408	2.5994
	8.2600	0.7427	0.1938	0.0131	0.7417	2.6023
	8.2700	0.7436	0.1599	0.0108	0.7426	2.6055
	8.2800	0.7446	0.1235	0.0083	0.7436	2.6090
	8.2900	0.7455	0.1254	0.0085	0.7445	2.6121
	8.3000	0.7463	0.1572	0.0106	0.7453	2.6151
	8.3100	0.7472	0.1870	0.0126	0.7462	2.6183
	8.3200	0.7482	0.1956	0.0132	0.7471	2.6215
	8.3300	0.7490	0.1809	0.0122	0.7480	2.6245
	8.3400	0.7499	0.1742	0.0117	0.7489	2.6276
	8.3500	0.7508	0.1686	0.0114	0.7498	2.6308
	8.3600	0.7517	0.1553	0.0105	0.7507	2.6339
	8.3700	0.7526	0.1282	0.0086	0.7516	2.6370
	8.3800	0.7535	0.1444	0.0097	0.7525	2.6403
	8.3900	0.7544	0.1759	0.0119	0.7534	2.6433
	8.4000	0.7552	0.2132	0.0144	0.7542	2.6463
	8.4100	0.7562	0.2049	0.0138	0.7552	2.6497
	8.4200	0.7571	0.1789	0.0121	0.7561	2.6530
	8.4300	0.7579	0.1807	0.0122	0.7569	2.6559
	8.4400	0.7588	0.1959	0.0132	0.7578	2.6590
	8.4500	0.7598	0.1946	0.0131	0.7588	2.6623
	8.4600	0.7607	0.1832	0.0124	0.7597	2.6655
	8.4700	0.7615	0.1676	0.0113	0.7605	2.6684
	8.4800	0.7624	0.1756	0.0118	0.7614	2.6716
	8.4900	0.7634	0.1769	0.0119	0.7623	2.6749
	8.5000	0.7642	0.1485	0.0100	0.7632	2.6780
	8.5100	0.7651	0.1288	0.0087	0.7641	2.6811
	8.5200	0.7660	0.1209	0.0082	0.7650	2.6842
	8.5300	0.7669	0.1381	0.0093	0.7659	2.6872
	8.5400	0.7678	0.1651	0.0111	0.7668	2.6903
	8.5500	0.7687	0.1689	0.0114	0.7677	2.6937
	8.5600	0.7697	0.1738	0.0117	0.7687	2.6971
	8.5700	0.7706	0.1698	0.0115	0.7696	2.7002
	8.5800	0.7715	0.1741	0.0117	0.7705	2.7034
	8.5900	0.7724	0.1788	0.0121	0.7714	2.7066
	8.6000	0.7732	0.1847	0.0125	0.7722	2.7096
	8.6100	0.7741	0.1769	0.0119	0.7731	2.7126
	8.6200	0.7751	0.1547	0.0104	0.7740	2.7159
	8.6300	0.7759	0.1458	0.0098	0.7749	2.7190
	8.6400	0.7768	0.1355	0.0091	0.7758	2.7219
	8.6500	0.7777	0.1451	0.0098	0.7767	2.7251
	8.6600	0.7786	0.1874	0.0126	0.7776	2.7283
	8.6700	0.7795	0.2018	0.0136	0.7785	2.7314
	8.6800	0.7804	0.2052	0.0138	0.7794	2.7346
	8.6900	0.7813	0.1968	0.0133	0.7803	2.7380
	8.7000	0.7823	0.1844	0.0124	0.7813	2.7413
	8.7100	0.7831	0.1897	0.0128	0.7821	2.7442
	8.7200	0.7840	0.2002	0.0135	0.7830	2.7473
	8.7300	0.7849	0.1776	0.0120	0.7839	2.7506
	8.7400	0.7858	0.1498	0.0101	0.7848	2.7536
	8.7500	0.7867	0.1270	0.0086	0.7856	2.7566
	8.7600	0.7875	0.1352	0.0091	0.7865	2.7596
	8.7700	0.7884	0.1555	0.0105	0.7874	2.7628
	8.7800	0.7893	0.1766	0.0119	0.7883	2.7659
	8.7900	0.7902	0.1914	0.0129	0.7892	2.7691
	8.8000	0.7911	0.1889	0.0127	0.7901	2.7722
	8.8100	0.7920	0.1848	0.0125	0.7910	2.7753
	8.8200	0.7929	0.1810	0.0122	0.7919	2.7786
	8.8300	0.7939	0.1790	0.0121	0.7929	2.7820
	8.8400	0.7948	0.1865	0.0126	0.7938	2.7851
	8.8500	0.7957	0.2080	0.0140	0.7947	2.7883
	8.8600	0.7966	0.2193	0.0148	0.7956	2.7914
	8.8700	0.7975	0.2146	0.0145	0.7964	2.7945
	8.8800	0.7983	0.1963	0.0132	0.7973	2.7974
	8.8900	0.7993	0.1940	0.0131	0.7982	2.8008
	8.9000	0.8002	0.2074	0.0140	0.7992	2.8043
	8.9100	0.8011	0.2291	0.0154	0.8001	2.8072
	8.9200	0.8019	0.2218	0.0150	0.8009	2.8100
	8.9300	0.8028	0.2132	0.0144	0.8018	2.8133
	8.9400	0.8038	0.2238	0.0151	0.8028	2.8168
	8.9500	0.8047	0.2257	0.0152	0.8037	2.8198
	8.9600	0.8055	0.2268	0.0153	0.8045	2.8229
	8.9700	0.8064	0.2336	0.0158	0.8054	2.8259
	8.9800	0.8073	0.2231	0.0150	0.8063	2.8290
	8.9900	0.8082	0.2314	0.0156	0.8072	2.8322
	9.0000	0.8092	0.1985	0.0134	0.8082	2.8356
	9.0100	0.8101	0.1671	0.0113	0.8091	2.8387
	9.0200	0.8109	0.1379	0.0093	0.8099	2.8417
	9.0300	0.8118	0.1176	0.0079	0.8108	2.8449
	9.0400	0.8128	0.1358	0.0092	0.8118	2.8483
	9.0500	0.8137	0.1580	0.0107	0.8127	2.8515
	9.0600	0.8146	0.1482	0.0100	0.8136	2.8546
	9.0700	0.8155	0.1307	0.0088	0.8145	2.8577
	9.0800	0.8163	0.1349	0.0091	0.8153	2.8606
	9.0900	0.8171	0.1623	0.0109	0.8161	2.8636
	9.1000	0.8181	0.1502	0.0101	0.8171	2.8668
	9.1100	0.8190	0.1651	0.0111	0.8180	2.8702
	9.1200	0.8199	0.1880	0.0127	0.8189	2.8733
	9.1300	0.8208	0.2143	0.0145	0.8198	2.8765
	9.1400	0.8218	0.2370	0.0160	0.8208	2.8799
	9.1500	0.8226	0.2462	0.0166	0.8216	2.8829
	9.1600	0.8235	0.2642	0.0178	0.8225	2.8858
	9.1700	0.8244	0.2550	0.0172	0.8234	2.8889
	9.1800	0.8253	0.2500	0.0169	0.8243	2.8923
	9.1900	0.8262	0.2211	0.0149	0.8252	2.8953
	9.2000	0.8271	0.1801	0.0121	0.8261	2.8984
	9.2100	0.8280	0.1330	0.0090	0.8270	2.9017
	9.2200	0.8290	0.1060	0.0072	0.8280	2.9051
	9.2300	0.8299	0.1346	0.0091	0.8288	2.9082
	9.2400	0.8308	0.1449	0.0098	0.8298	2.9114
	9.2500	0.8316	0.1429	0.0096	0.8306	2.9144
	9.2600	0.8325	0.1336	0.0090	0.8314	2.9173
	9.2700	0.8333	0.1624	0.0110	0.8323	2.9204
	9.2800	0.8342	0.1757	0.0119	0.8332	2.9235
	9.2900	0.8351	0.1745	0.0118	0.8341	2.9267
	9.3000	0.8360	0.1653	0.0111	0.8350	2.9298
	9.3100	0.8370	0.1444	0.0097	0.8360	2.9331
	9.3200	0.8379	0.1452	0.0098	0.8369	2.9364
	9.3300	0.8388	0.1246	0.0084	0.8378	2.9396
	9.3400	0.8397	0.1271	0.0086	0.8387	2.9429
	9.3500	0.8407	0.1421	0.0096	0.8397	2.9461
	9.3600	0.8415	0.1927	0.0130	0.8405	2.9491
	9.3700	0.8424	0.2160	0.0146	0.8414	2.9521
	9.3800	0.8433	0.2188	0.0148	0.8423	2.9553
	9.3900	0.8442	0.2202	0.0149	0.8432	2.9584
	9.4000	0.8450	0.2057	0.0139	0.8440	2.9614
	9.4100	0.8459	0.1843	0.0124	0.8449	2.9646
	9.4200	0.8469	0.1920	0.0129	0.8459	2.9681
	9.4300	0.8478	0.1898	0.0128	0.8468	2.9713
	9.4400	0.8487	0.1919	0.0129	0.8477	2.9743
	9.4500	0.8496	0.2111	0.0142	0.8486	2.9775
	9.4600	0.8506	0.2089	0.0141	0.8496	2.9808
	9.4700	0.8514	0.1895	0.0128	0.8504	2.9839
	9.4800	0.8523	0.1793	0.0121	0.8513	2.9869
	9.4900	0.8532	0.1724	0.0116	0.8522	2.9900
	9.5000	0.8541	0.1675	0.0113	0.8531	2.9933
	9.5100	0.8550	0.1679	0.0113	0.8540	2.9964
	9.5200	0.8559	0.1733	0.0117	0.8549	2.9997
	9.5300	0.8568	0.1831	0.0123	0.8558	3.0028
	9.5400	0.8577	0.1849	0.0125	0.8567	3.0059
	9.5500	0.8586	0.1689	0.0114	0.8576	3.0091
	9.5600	0.8595	0.1722	0.0116	0.8585	3.0122
	9.5700	0.8603	0.1650	0.0111	0.8593	3.0152
	9.5800	0.8612	0.1701	0.0115	0.8602	3.0183
	9.5900	0.8622	0.1596	0.0108	0.8612	3.0217
	9.6000	0.8631	0.1678	0.0113	0.8621	3.0249
	9.6100	0.8640	0.1660	0.0112	0.8629	3.0278
	9.6200	0.8649	0.1712	0.0116	0.8639	3.0311
	9.6300	0.8658	0.1764	0.0119	0.8648	3.0343
	9.6400	0.8667	0.1987	0.0134	0.8657	3.0374
	9.6500	0.8676	0.2062	0.0139	0.8666	3.0405
	9.6600	0.8685	0.2214	0.0149	0.8675	3.0437
	9.6700	0.8694	0.2136	0.0144	0.8684	3.0468
	9.6800	0.8702	0.1903	0.0128	0.8692	3.0499
	9.6900	0.8712	0.1918	0.0129	0.8702	3.0532
	9.7000	0.8721	0.1749	0.0118	0.8711	3.0565
	9.7100	0.8730	0.1600	0.0108	0.8720	3.0597
	9.7200	0.8739	0.1608	0.0108	0.8729	3.0629
	9.7300	0.8748	0.1679	0.0113	0.8738	3.0660
	9.7400	0.8757	0.2048	0.0138	0.8747	3.0690
	9.7500	0.8766	0.2163	0.0146	0.8756	3.0721
	9.7600	0.8775	0.1965	0.0133	0.8765	3.0754
	9.7700	0.8785	0.2009	0.0135	0.8775	3.0787
	9.7800	0.8793	0.2341	0.0158	0.8783	3.0818
	9.7900	0.8802	0.2687	0.0181	0.8792	3.0849
	9.8000	0.8811	0.2708	0.0183	0.8801	3.0880
	9.8100	0.8820	0.2439	0.0165	0.8810	3.0910
	9.8200	0.8829	0.2297	0.0155	0.8819	3.0942
	9.8300	0.8838	0.2066	0.0139	0.8828	3.0976
	9.8400	0.8848	0.1916	0.0129	0.8838	3.1009
	9.8500	0.8856	0.2001	0.0135	0.8846	3.1038
	9.8600	0.8865	0.1993	0.0134	0.8855	3.1069
	9.8700	0.8874	0.1943	0.0131	0.8864	3.1102
	9.8800	0.8883	0.2131	0.0144	0.8873	3.1133
	9.8900	0.8892	0.2329	0.0157	0.8882	3.1164
	9.9000	0.8901	0.2465	0.0166	0.8891	3.1195
	9.9100	0.8910	0.2280	0.0154	0.8900	3.1226
	9.9200	0.8918	0.2012	0.0136	0.8908	3.1256
	9.9300	0.8927	0.1854	0.0125	0.8917	3.1288
	9.9400	0.8937	0.1881	0.0127	0.8927	3.1322
	9.9500	0.8946	0.2093	0.0141	0.8936	3.1355
	9.9600	0.8955	0.2210	0.0149	0.8945	3.1385
	9.9700	0.8964	0.2027	0.0137	0.8954	3.1418
	9.9800	0.8973	0.1967	0.0133	0.8963	3.1448
	9.9900	0.8981	0.2112	0.0142	0.8971	3.1477
	10.0000	0.8990	0.1897	0.0128	0.8980	3.1510
	10.0100	0.9000	0.1398	0.0094	0.8990	3.1543
	10.0200	0.9009	0.1257	0.0085	0.8998	3.1573
	10.0300	0.9017	0.1271	0.0086	0.9007	3.1603
	10.0400	0.9027	0.1382	0.0093	0.9017	3.1637
	10.0500	0.9036	0.1321	0.0089	0.9026	3.1669
	10.0600	0.9045	0.1402	0.0095	0.9035	3.1699
	10.0700	0.9054	0.1547	0.0104	0.9044	3.1732
	10.0800	0.9063	0.1716	0.0116	0.9053	3.1764
	10.0900	0.9072	0.1863	0.0126	0.9062	3.1795
	10.1000	0.9081	0.2005	0.0135	0.9071	3.1826
	10.1100	0.9090	0.2004	0.0135	0.9080	3.1858
	10.1200	0.9099	0.2038	0.0137	0.9089	3.1890
	10.1300	0.9108	0.2255	0.0152	0.9097	3.1920
	10.1400	0.9117	0.2196	0.0148	0.9107	3.1952
	10.1500	0.9126	0.1947	0.0131	0.9116	3.1986
	10.1600	0.9135	0.1804	0.0122	0.9125	3.2017
	10.1700	0.9144	0.1874	0.0126	0.9134	3.2049
	10.1800	0.9153	0.1958	0.0132	0.9143	3.2081
	10.1900	0.9162	0.2169	0.0146	0.9152	3.2111
	10.2000	0.9170	0.2261	0.0153	0.9160	3.2141
	10.2100	0.9179	0.2008	0.0135	0.9169	3.2173
	10.2200	0.9188	0.1862	0.0126	0.9178	3.2203
	10.2300	0.9197	0.1996	0.0135	0.9186	3.2232
	10.2400	0.9206	0.2057	0.0139	0.9195	3.2264
	10.2500	0.9215	0.2309	0.0156	0.9205	3.2297
	10.2600	0.9223	0.2400	0.0162	0.9213	3.2327
	10.2700	0.9232	0.2611	0.0176	0.9222	3.2358
	10.2800	0.9242	0.2617	0.0177	0.9232	3.2393
	10.2900	0.9252	0.2580	0.0174	0.9242	3.2426
	10.3000	0.9260	0.2309	0.0156	0.9250	3.2455
	10.3100	0.9269	0.1990	0.0134	0.9259	3.2486
	10.3200	0.9278	0.2075	0.0140	0.9268	3.2518
	10.3300	0.9287	0.2276	0.0154	0.9277	3.2549
	10.3400	0.9296	0.2346	0.0158	0.9286	3.2580
	10.3500	0.9305	0.2353	0.0159	0.9295	3.2614
	10.3600	0.9314	0.2334	0.0157	0.9304	3.2646
	10.3700	0.9323	0.2230	0.0150	0.9313	3.2676
	10.3800	0.9332	0.2129	0.0144	0.9322	3.2709
	10.3900	0.9341	0.2179	0.0147	0.9331	3.2740
	10.4000	0.9349	0.2266	0.0153	0.9339	3.2769
	10.4100	0.9358	0.2124	0.0143	0.9348	3.2799
	10.4200	0.9368	0.2034	0.0137	0.9358	3.2833
	10.4300	0.9377	0.2367	0.0160	0.9367	3.2865
	10.4400	0.9385	0.2575	0.0174	0.9375	3.2895
	10.4500	0.9395	0.2514	0.0170	0.9384	3.2927
	10.4600	0.9403	0.2452	0.0165	0.9393	3.2958
	10.4700	0.9412	0.2406	0.0162	0.9402	3.2988
	10.4800	0.9421	0.2100	0.0142	0.9411	3.3020
	10.4900	0.9430	0.1947	0.0131	0.9420	3.3053
	10.5000	0.9439	0.1899	0.0128	0.9429	3.3084
	10.5100	0.9448	0.1956	0.0132	0.9438	3.3115
	10.5200	0.9458	0.2277	0.0154	0.9448	3.3149
	10.5300	0.9467	0.2126	0.0143	0.9457	3.3183
	10.5400	0.9476	0.2011	0.0136	0.9466	3.3214
	10.5500	0.9485	0.1960	0.0132	0.9475	3.3245
	10.5600	0.9494	0.2035	0.0137	0.9484	3.3275
	10.5700	0.9502	0.2360	0.0159	0.9492	3.3304
	10.5800	0.9510	0.2710	0.0183	0.9500	3.3333
	10.5900	0.9519	0.2657	0.0179	0.9509	3.3364
	10.6000	0.9529	0.2618	0.0177	0.9518	3.3398
	10.6100	0.9538	0.2550	0.0172	0.9528	3.3429
	10.6200	0.9547	0.2260	0.0152	0.9537	3.3462
	10.6300	0.9556	0.2424	0.0163	0.9546	3.3493
	10.6400	0.9565	0.2248	0.0152	0.9555	3.3525
	10.6500	0.9574	0.2318	0.0156	0.9564	3.3556
	10.6600	0.9583	0.2323	0.0157	0.9573	3.3588
	10.6700	0.9592	0.2549	0.0172	0.9582	3.3620
	10.6800	0.9601	0.2387	0.0161	0.9591	3.3651
	10.6900	0.9610	0.2296	0.0155	0.9600	3.3684
	10.7000	0.9619	0.2280	0.0154	0.9609	3.3716
	10.7100	0.9627	0.2091	0.0141	0.9617	3.3744
	10.7200	0.9637	0.2175	0.0147	0.9626	3.3776
	10.7300	0.9646	0.2343	0.0158	0.9636	3.3811
	10.7400	0.9655	0.2216	0.0149	0.9645	3.3842
	10.7500	0.9664	0.2205	0.0149	0.9654	3.3873
	10.7600	0.9673	0.2130	0.0144	0.9663	3.3904
	10.7700	0.9682	0.1975	0.0133	0.9672	3.3936
	10.7800	0.9691	0.1850	0.0125	0.9681	3.3967
	10.7900	0.9700	0.1554	0.0105	0.9690	3.3999
	10.8000	0.9710	0.1374	0.0093	0.9699	3.4033
	10.8100	0.9719	0.1437	0.0097	0.9709	3.4066
	10.8200	0.9728	0.1573	0.0106	0.9718	3.4096
	10.8300	0.9736	0.1612	0.0109	0.9726	3.4126
	10.8400	0.9745	0.1712	0.0115	0.9734	3.4155
	10.8500	0.9753	0.1780	0.0120	0.9743	3.4186
	10.8600	0.9762	0.1848	0.0125	0.9752	3.4217
	10.8700	0.9772	0.2056	0.0139	0.9762	3.4251
	10.8800	0.9781	0.2357	0.0159	0.9771	3.4283
	10.8900	0.9790	0.2626	0.0177	0.9780	3.4314
	10.9000	0.9799	0.2681	0.0181	0.9789	3.4347
	10.9100	0.9808	0.2463	0.0166	0.9798	3.4378
	10.9200	0.9816	0.2328	0.0157	0.9806	3.4408
	10.9300	0.9825	0.2127	0.0143	0.9815	3.4438
	10.9400	0.9834	0.1865	0.0126	0.9824	3.4471
	10.9500	0.9843	0.1931	0.0130	0.9833	3.4502
	10.9600	0.9853	0.2014	0.0136	0.9843	3.4535
	10.9700	0.9862	0.2319	0.0156	0.9852	3.4568
	10.9800	0.9871	0.2339	0.0158	0.9861	3.4600
	10.9900	0.9880	0.2465	0.0166	0.9870	3.4630
	11.0000	0.9889	0.2498	0.0169	0.9879	3.4661
	11.0100	0.9898	0.2315	0.0156	0.9888	3.4693
	11.0200	0.9906	0.2165	0.0146	0.9896	3.4723
	11.0300	0.9915	0.2160	0.0146	0.9905	3.4754
	11.0400	0.9924	0.2031	0.0137	0.9914	3.4786
	11.0500	0.9934	0.1993	0.0134	0.9923	3.4818
	11.0600	0.9943	0.1904	0.0128	0.9932	3.4850
	11.0700	0.9952	0.2044	0.0138	0.9942	3.4883
	11.0800	0.9961	0.2218	0.0150	0.9951	3.4914
	11.0900	0.9970	0.2418	0.0163	0.9960	3.4947
	11.1000	0.9979	0.2611	0.0176	0.9969	3.4979
	11.1100	0.9988	0.2581	0.0174	0.9978	3.5011
	11.1200	0.9997	0.2319	0.0156	0.9987	3.5042
	11.1300	1.0006	0.2268	0.0153	0.9996	3.5073
	11.1400	1.0015	0.2416	0.0163	1.0005	3.5104
	11.1500	1.0024	0.2310	0.0156	1.0014	3.5135
	11.1600	1.0033	0.2081	0.0140	1.0023	3.5166
	11.1700	1.0042	0.1861	0.0125	1.0032	3.5199
	11.1800	1.0052	0.1612	0.0109	1.0042	3.5234
	11.1900	1.0060	0.1513	0.0102	1.0050	3.5264
	11.2000	1.0069	0.1767	0.0119	1.0059	3.5293
	11.2100	1.0078	0.1817	0.0123	1.0068	3.5325
	11.2200	1.0087	0.1959	0.0132	1.0077	3.5357
	11.2300	1.0096	0.2159	0.0146	1.0086	3.5388
	11.2400	1.0105	0.2159	0.0146	1.0095	3.5419
	11.2500	1.0114	0.2241	0.0151	1.0104	3.5451
	11.2600	1.0123	0.2431	0.0164	1.0113	3.5482
	11.2700	1.0131	0.2575	0.0174	1.0121	3.5513
	11.2800	1.0140	0.2858	0.0193	1.0130	3.5545
	11.2900	1.0149	0.2997	0.0202	1.0139	3.5575
	11.3000	1.0158	0.2790	0.0188	1.0148	3.5606
	11.3100	1.0167	0.2532	0.0171	1.0157	3.5638
	11.3200	1.0177	0.2254	0.0152	1.0167	3.5672
	11.3300	1.0186	0.2287	0.0154	1.0176	3.5705
	11.3400	1.0195	0.2464	0.0166	1.0185	3.5736
	11.3500	1.0204	0.2535	0.0171	1.0194	3.5767
	11.3600	1.0213	0.2275	0.0153	1.0203	3.5799
	11.3700	1.0222	0.2331	0.0157	1.0212	3.5832
	11.3800	1.0232	0.2590	0.0175	1.0221	3.5864
	11.3900	1.0241	0.2683	0.0181	1.0230	3.5896
	11.4000	1.0249	0.2789	0.0188	1.0239	3.5925
	11.4100	1.0258	0.2687	0.0181	1.0248	3.5957
	11.4200	1.0268	0.2557	0.0172	1.0257	3.5990
	11.4300	1.0276	0.2499	0.0169	1.0266	3.6021
	11.4400	1.0285	0.2311	0.0156	1.0275	3.6051
	11.4500	1.0294	0.2072	0.0140	1.0284	3.6084
	11.4600	1.0304	0.1774	0.0120	1.0294	3.6120
	11.4700	1.0313	0.1679	0.0113	1.0303	3.6150
	11.4800	1.0322	0.1483	0.0100	1.0312	3.6180
	11.4900	1.0330	0.1442	0.0097	1.0320	3.6210
	11.5000	1.0339	0.1648	0.0111	1.0329	3.6241
	11.5100	1.0348	0.1852	0.0125	1.0338	3.6271
	11.5200	1.0357	0.2029	0.0137	1.0346	3.6303
	11.5300	1.0365	0.2201	0.0148	1.0355	3.6333
	11.5400	1.0375	0.2540	0.0171	1.0365	3.6367
	11.5500	1.0384	0.2763	0.0186	1.0374	3.6399
	11.5600	1.0393	0.2938	0.0198	1.0383	3.6429
	11.5700	1.0402	0.3106	0.0210	1.0392	3.6461
	11.5800	1.0411	0.3130	0.0211	1.0401	3.6493
	11.5900	1.0420	0.3201	0.0216	1.0410	3.6526
	11.6000	1.0429	0.3239	0.0218	1.0419	3.6558
	11.6100	1.0438	0.3037	0.0205	1.0428	3.6588
	11.6200	1.0447	0.2694	0.0182	1.0436	3.6619
	11.6300	1.0456	0.2145	0.0145	1.0446	3.6651
	11.6400	1.0465	0.2021	0.0136	1.0455	3.6683
	11.6500	1.0474	0.2013	0.0136	1.0464	3.6714
	11.6600	1.0482	0.2179	0.0147	1.0472	3.6744
	11.6700	1.0491	0.2591	0.0175	1.0481	3.6774
	11.6800	1.0500	0.2895	0.0195	1.0489	3.6805
	11.6900	1.0509	0.2950	0.0199	1.0499	3.6838
	11.7000	1.0519	0.2667	0.0180	1.0509	3.6872
	11.7100	1.0528	0.2440	0.0165	1.0518	3.6904
	11.7200	1.0537	0.2396	0.0162	1.0526	3.6934
	11.7300	1.0545	0.2241	0.0151	1.0535	3.6965
	11.7400	1.0554	0.1783	0.0120	1.0544	3.6997
	11.7500	1.0564	0.1581	0.0107	1.0554	3.7030
	11.7600	1.0573	0.1885	0.0127	1.0563	3.7063
	11.7700	1.0582	0.2334	0.0157	1.0572	3.7094
	11.7800	1.0591	0.2399	0.0162	1.0581	3.7125
	11.7900	1.0600	0.2371	0.0160	1.0589	3.7155
	11.8000	1.0608	0.2177	0.0147	1.0598	3.7187
	11.8100	1.0617	0.1981	0.0134	1.0607	3.7217
	11.8200	1.0626	0.1938	0.0131	1.0616	3.7248
	11.8300	1.0635	0.2119	0.0143	1.0625	3.7281
	11.8400	1.0645	0.2225	0.0150	1.0634	3.7313
	11.8500	1.0654	0.2198	0.0148	1.0644	3.7346
	11.8600	1.0664	0.2275	0.0153	1.0653	3.7380
	11.8700	1.0673	0.2484	0.0168	1.0663	3.7412
	11.8800	1.0681	0.2589	0.0175	1.0671	3.7441
	11.8900	1.0689	0.2605	0.0176	1.0679	3.7470
	11.9000	1.0698	0.2958	0.0200	1.0688	3.7501
	11.9100	1.0707	0.3093	0.0209	1.0697	3.7533
	11.9200	1.0716	0.2958	0.0200	1.0706	3.7564
	11.9300	1.0726	0.2697	0.0182	1.0716	3.7598
	11.9400	1.0735	0.2720	0.0183	1.0725	3.7632
	11.9500	1.0744	0.2575	0.0174	1.0734	3.7663
	11.9600	1.0752	0.2492	0.0168	1.0742	3.7692
	11.9700	1.0761	0.2466	0.0166	1.0751	3.7723
	11.9800	1.0771	0.2307	0.0156	1.0761	3.7756
	11.9900	1.0780	0.2227	0.0150	1.0770	3.7788
	12.0000	1.0789	0.2093	0.0141	1.0779	3.7821
	12.0100	1.0798	0.1878	0.0127	1.0788	3.7852
	12.0200	1.0807	0.1896	0.0128	1.0797	3.7882
	12.0300	1.0816	0.2183	0.0147	1.0805	3.7913
	12.0400	1.0825	0.2441	0.0165	1.0815	3.7946
	12.0500	1.0834	0.2474	0.0167	1.0824	3.7978
	12.0600	1.0843	0.2661	0.0179	1.0833	3.8009
	12.0700	1.0852	0.2981	0.0201	1.0842	3.8041
	12.0800	1.0861	0.3130	0.0211	1.0851	3.8073
	12.0900	1.0870	0.3125	0.0211	1.0860	3.8104
	12.1000	1.0879	0.3033	0.0205	1.0869	3.8136
	12.1100	1.0889	0.2955	0.0199	1.0879	3.8170
	12.1200	1.0898	0.2922	0.0197	1.0888	3.8201
	12.1300	1.0906	0.2822	0.0190	1.0896	3.8231
	12.1400	1.0915	0.2783	0.0188	1.0905	3.8262
	12.1500	1.0924	0.2791	0.0188	1.0914	3.8295
	12.1600	1.0933	0.2576	0.0174	1.0923	3.8326
	12.1700	1.0942	0.2460	0.0166	1.0932	3.8357
	12.1800	1.0951	0.2534	0.0171	1.0941	3.8390
	12.1900	1.0961	0.2588	0.0175	1.0950	3.8422
	12.2000	1.0969	0.2705	0.0182	1.0959	3.8451
	12.2100	1.0978	0.3062	0.0207	1.0968	3.8483
	12.2200	1.0987	0.2889	0.0195	1.0977	3.8516
	12.2300	1.0996	0.2536	0.0171	1.0986	3.8547
	12.2400	1.1005	0.2319	0.0156	1.0995	3.8577
	12.2500	1.1014	0.2393	0.0161	1.1004	3.8610
	12.2600	1.1023	0.2655	0.0179	1.1013	3.8642
	12.2700	1.1032	0.2714	0.0183	1.1022	3.8674
	12.2800	1.1041	0.2675	0.0180	1.1031	3.8705
	12.2900	1.1050	0.2431	0.0164	1.1040	3.8737
	12.3000	1.1059	0.2390	0.0161	1.1049	3.8766
	12.3100	1.1067	0.2593	0.0175	1.1057	3.8797
	12.3200	1.1077	0.2753	0.0186	1.1067	3.8830
	12.3300	1.1086	0.2747	0.0185	1.1076	3.8861
	12.3400	1.1095	0.2892	0.0195	1.1085	3.8893
	12.3500	1.1104	0.2958	0.0200	1.1094	3.8927
	12.3600	1.1114	0.2791	0.0188	1.1104	3.8961
	12.3700	1.1123	0.2652	0.0179	1.1113	3.8992
	12.3800	1.1131	0.2692	0.0182	1.1121	3.9021
	12.3900	1.1140	0.2654	0.0179	1.1130	3.9052
	12.4000	1.1149	0.2476	0.0167	1.1139	3.9083
	12.4100	1.1157	0.2379	0.0160	1.1147	3.9113
	12.4200	1.1167	0.2337	0.0158	1.1156	3.9145
	12.4300	1.1176	0.2524	0.0170	1.1166	3.9178
	12.4400	1.1185	0.2603	0.0176	1.1175	3.9210
	12.4500	1.1194	0.2438	0.0164	1.1184	3.9240
	12.4600	1.1203	0.1964	0.0132	1.1193	3.9271
	12.4700	1.1212	0.1862	0.0126	1.1202	3.9304
	12.4800	1.1221	0.1890	0.0127	1.1211	3.9335
	12.4900	1.1229	0.2275	0.0153	1.1219	3.9365
	12.5000	1.1238	0.2438	0.0164	1.1228	3.9395
	12.5100	1.1247	0.2716	0.0183	1.1237	3.9428
	12.5200	1.1256	0.2668	0.0180	1.1246	3.9460
	12.5300	1.1265	0.2375	0.0160	1.1255	3.9491
	12.5400	1.1274	0.2105	0.0142	1.1264	3.9522
	12.5500	1.1283	0.2156	0.0145	1.1273	3.9554
	12.5600	1.1292	0.2397	0.0162	1.1282	3.9586
	12.5700	1.1301	0.2334	0.0157	1.1291	3.9617
	12.5800	1.1310	0.2061	0.0139	1.1300	3.9649
	12.5900	1.1319	0.2174	0.0147	1.1309	3.9680
	12.6000	1.1328	0.2187	0.0147	1.1318	3.9712
	12.6100	1.1337	0.2521	0.0170	1.1327	3.9742
	12.6200	1.1346	0.2542	0.0171	1.1336	3.9774
	12.6300	1.1356	0.2282	0.0154	1.1345	3.9808
	12.6400	1.1365	0.2128	0.0144	1.1355	3.9842
	12.6500	1.1374	0.2075	0.0140	1.1364	3.9874
	12.6600	1.1383	0.1821	0.0123	1.1373	3.9905
	12.6700	1.1392	0.1466	0.0099	1.1382	3.9935
	12.6800	1.1400	0.1484	0.0100	1.1390	3.9964
	12.6900	1.1409	0.1751	0.0118	1.1398	3.9994
	12.7000	1.1418	0.2007	0.0135	1.1408	4.0027
	12.7100	1.1427	0.2221	0.0150	1.1417	4.0060
	12.7200	1.1436	0.2553	0.0172	1.1426	4.0091
	12.7300	1.1445	0.2887	0.0195	1.1435	4.0123
	12.7400	1.1455	0.2956	0.0199	1.1445	4.0157
	12.7500	1.1464	0.2749	0.0185	1.1453	4.0187
	12.7600	1.1472	0.2618	0.0177	1.1462	4.0216
	12.7700	1.1481	0.2608	0.0176	1.1471	4.0248
	12.7800	1.1490	0.2487	0.0168	1.1480	4.0281
	12.7900	1.1499	0.2319	0.0156	1.1489	4.0312
	12.8000	1.1508	0.2332	0.0157	1.1498	4.0343
	12.8100	1.1517	0.2248	0.0152	1.1507	4.0374
	12.8200	1.1526	0.2139	0.0144	1.1516	4.0405
	12.8300	1.1535	0.2240	0.0151	1.1525	4.0438
	12.8400	1.1545	0.2094	0.0141	1.1534	4.0471
	12.8500	1.1553	0.2017	0.0136	1.1543	4.0502
	12.8600	1.1562	0.1922	0.0130	1.1551	4.0531
	12.8700	1.1570	0.2030	0.0137	1.1560	4.0562
	12.8800	1.1580	0.2351	0.0159	1.1570	4.0596
	12.8900	1.1589	0.2656	0.0179	1.1579	4.0627
	12.9000	1.1598	0.2734	0.0184	1.1588	4.0658
	12.9100	1.1607	0.2761	0.0186	1.1597	4.0691
	12.9200	1.1617	0.2737	0.0185	1.1607	4.0724
	12.9300	1.1625	0.2773	0.0187	1.1615	4.0755
	12.9400	1.1634	0.2847	0.0192	1.1624	4.0786
	12.9500	1.1644	0.2676	0.0181	1.1634	4.0819
	12.9600	1.1653	0.2542	0.0171	1.1642	4.0850
	12.9700	1.1661	0.2378	0.0160	1.1651	4.0881
	12.9800	1.1671	0.2615	0.0176	1.1660	4.0913
	12.9900	1.1680	0.2799	0.0189	1.1670	4.0945
	13.0000	1.1688	0.2705	0.0182	1.1678	4.0976
	13.0100	1.1697	0.2800	0.0189	1.1687	4.1008
	13.0200	1.1707	0.2770	0.0187	1.1697	4.1040
	13.0300	1.1715	0.2562	0.0173	1.1705	4.1070
	13.0400	1.1724	0.2629	0.0177	1.1714	4.1100
	13.0500	1.1733	0.2719	0.0183	1.1723	4.1133
	13.0600	1.1743	0.2588	0.0175	1.1733	4.1166
	13.0700	1.1752	0.2529	0.0171	1.1742	4.1199
	13.0800	1.1761	0.2439	0.0164	1.1751	4.1231
	13.0900	1.1770	0.2338	0.0158	1.1760	4.1262
	13.1000	1.1779	0.2003	0.0135	1.1769	4.1294
	13.1100	1.1788	0.1762	0.0119	1.1778	4.1326
	13.1200	1.1798	0.1633	0.0110	1.1788	4.1359
	13.1300	1.1806	0.1680	0.0113	1.1796	4.1390
	13.1400	1.1815	0.2063	0.0139	1.1805	4.1419
	13.1500	1.1824	0.2305	0.0155	1.1814	4.1451
	13.1600	1.1833	0.2540	0.0171	1.1823	4.1483
	13.1700	1.1842	0.2674	0.0180	1.1831	4.1513
	13.1800	1.1851	0.2744	0.0185	1.1840	4.1545
	13.1900	1.1860	0.2753	0.0186	1.1850	4.1577
	13.2000	1.1869	0.2719	0.0183	1.1859	4.1609
	13.2100	1.1877	0.2663	0.0180	1.1867	4.1639
	13.2200	1.1887	0.2857	0.0193	1.1876	4.1671
	13.2300	1.1896	0.3060	0.0206	1.1885	4.1703
	13.2400	1.1905	0.3104	0.0209	1.1894	4.1734
	13.2500	1.1913	0.2760	0.0186	1.1903	4.1765
	13.2600	1.1922	0.2573	0.0174	1.1912	4.1795
	13.2700	1.1931	0.2593	0.0175	1.1921	4.1826
	13.2800	1.1940	0.2484	0.0168	1.1930	4.1859
	13.2900	1.1950	0.2438	0.0164	1.1940	4.1892
	13.3000	1.1959	0.2268	0.0153	1.1949	4.1924
	13.3100	1.1967	0.2178	0.0147	1.1957	4.1954
	13.3200	1.1976	0.2065	0.0139	1.1966	4.1985
	13.3300	1.1985	0.2178	0.0147	1.1975	4.2017
	13.3400	1.1995	0.2209	0.0149	1.1985	4.2050
	13.3500	1.2004	0.2456	0.0166	1.1994	4.2083
	13.3600	1.2013	0.2720	0.0183	1.2003	4.2115
	13.3700	1.2023	0.2736	0.0185	1.2013	4.2149
	13.3800	1.2031	0.2628	0.0177	1.2021	4.2178
	13.3900	1.2040	0.2759	0.0186	1.2030	4.2209
	13.4000	1.2049	0.2963	0.0200	1.2039	4.2240
	13.4100	1.2058	0.2932	0.0198	1.2048	4.2272
	13.4200	1.2067	0.2855	0.0193	1.2056	4.2303
	13.4300	1.2076	0.2671	0.0180	1.2066	4.2336
	13.4400	1.2085	0.2541	0.0171	1.2075	4.2368
	13.4500	1.2094	0.2524	0.0170	1.2084	4.2399
	13.4600	1.2103	0.2639	0.0178	1.2093	4.2431
	13.4700	1.2112	0.2818	0.0190	1.2102	4.2463
	13.4800	1.2121	0.2974	0.0201	1.2111	4.2495
	13.4900	1.2130	0.3127	0.0211	1.2120	4.2526
	13.5000	1.2139	0.3137	0.0212	1.2129	4.2557
	13.5100	1.2148	0.3310	0.0223	1.2137	4.2587
	13.5200	1.2156	0.3192	0.0215	1.2146	4.2618
	13.5300	1.2166	0.3136	0.0212	1.2155	4.2650
	13.5400	1.2175	0.3104	0.0209	1.2165	4.2682
	13.5500	1.2184	0.2947	0.0199	1.2174	4.2714
	13.5600	1.2193	0.2893	0.0195	1.2183	4.2745
	13.5700	1.2202	0.2758	0.0186	1.2191	4.2776
	13.5800	1.2211	0.2724	0.0184	1.2201	4.2808
	13.5900	1.2219	0.2682	0.0181	1.2209	4.2839
	13.6000	1.2229	0.2709	0.0183	1.2219	4.2872
	13.6100	1.2238	0.2943	0.0199	1.2228	4.2905
	13.6200	1.2247	0.3269	0.0220	1.2237	4.2937
	13.6300	1.2256	0.3392	0.0229	1.2246	4.2968
	13.6400	1.2265	0.3549	0.0239	1.2255	4.2999
	13.6500	1.2274	0.3502	0.0236	1.2264	4.3029
	13.6600	1.2283	0.3141	0.0212	1.2272	4.3060
	13.6700	1.2292	0.3005	0.0203	1.2282	4.3092
	13.6800	1.2301	0.3024	0.0204	1.2291	4.3125
	13.6900	1.2310	0.3217	0.0217	1.2300	4.3156
	13.7000	1.2318	0.3295	0.0222	1.2308	4.3186
	13.7100	1.2328	0.3096	0.0209	1.2317	4.3218
	13.7200	1.2337	0.3068	0.0207	1.2327	4.3251
	13.7300	1.2346	0.3039	0.0205	1.2336	4.3283
	13.7400	1.2355	0.2856	0.0193	1.2344	4.3313
	13.7500	1.2363	0.2886	0.0195	1.2353	4.3343
	13.7600	1.2372	0.2589	0.0175	1.2362	4.3374
	13.7700	1.2381	0.2502	0.0169	1.2371	4.3408
	13.7800	1.2391	0.2282	0.0154	1.2381	4.3441
	13.7900	1.2399	0.2259	0.0152	1.2389	4.3471
	13.8000	1.2408	0.2252	0.0152	1.2398	4.3502
	13.8100	1.2418	0.2301	0.0155	1.2408	4.3535
	13.8200	1.2427	0.2373	0.0160	1.2417	4.3569
	13.8300	1.2436	0.2394	0.0161	1.2426	4.3599
	13.8400	1.2445	0.2300	0.0155	1.2434	4.3629
	13.8500	1.2453	0.2460	0.0166	1.2443	4.3660
	13.8600	1.2462	0.2284	0.0154	1.2452	4.3692
	13.8700	1.2471	0.2464	0.0166	1.2461	4.3723
	13.8800	1.2480	0.2760	0.0186	1.2470	4.3753
	13.8900	1.2489	0.3035	0.0205	1.2479	4.3786
	13.9000	1.2499	0.3048	0.0206	1.2489	4.3819
	13.9100	1.2508	0.2896	0.0195	1.2498	4.3851
	13.9200	1.2517	0.2861	0.0193	1.2507	4.3882
	13.9300	1.2526	0.2945	0.0199	1.2516	4.3913
	13.9400	1.2534	0.3017	0.0204	1.2524	4.3944
	13.9500	1.2544	0.3169	0.0214	1.2533	4.3976
	13.9600	1.2552	0.3088	0.0208	1.2542	4.4008
	13.9700	1.2561	0.3089	0.0208	1.2551	4.4039
	13.9800	1.2570	0.2919	0.0197	1.2560	4.4070
	13.9900	1.2580	0.2784	0.0188	1.2570	4.4103
	14.0000	1.2589	0.2731	0.0184	1.2579	4.4135
	14.0100	1.2598	0.2959	0.0200	1.2588	4.4167
	14.0200	1.2607	0.2980	0.0201	1.2597	4.4198
	14.0300	1.2616	0.2758	0.0186	1.2606	4.4229
	14.0400	1.2625	0.2794	0.0188	1.2615	4.4262
	14.0500	1.2634	0.2722	0.0184	1.2624	4.4294
	14.0600	1.2643	0.2863	0.0193	1.2633	4.4326
	14.0700	1.2652	0.3168	0.0214	1.2642	4.4356
	14.0800	1.2660	0.3306	0.0223	1.2650	4.4386
	14.0900	1.2670	0.3471	0.0234	1.2660	4.4419
	14.1000	1.2679	0.3641	0.0246	1.2669	4.4451
	14.1100	1.2688	0.3660	0.0247	1.2678	4.4482
	14.1200	1.2697	0.3472	0.0234	1.2687	4.4515
	14.1300	1.2707	0.3207	0.0216	1.2696	4.4548
	14.1400	1.2715	0.2971	0.0200	1.2705	4.4579
	14.1500	1.2724	0.2846	0.0192	1.2714	4.4610
	14.1600	1.2733	0.2489	0.0168	1.2723	4.4640
	14.1700	1.2742	0.2269	0.0153	1.2731	4.4671
	14.1800	1.2751	0.2338	0.0158	1.2740	4.4702
	14.1900	1.2760	0.2502	0.0169	1.2750	4.4736
	14.2000	1.2769	0.2548	0.0172	1.2759	4.4767
	14.2100	1.2778	0.2649	0.0179	1.2767	4.4797
	14.2200	1.2786	0.2644	0.0178	1.2776	4.4828
	14.2300	1.2796	0.2935	0.0198	1.2785	4.4860
	14.2400	1.2804	0.3159	0.0213	1.2794	4.4891
	14.2500	1.2814	0.2962	0.0200	1.2804	4.4924
	14.2600	1.2823	0.2934	0.0198	1.2813	4.4956
	14.2700	1.2832	0.2627	0.0177	1.2822	4.4988
	14.2800	1.2840	0.2432	0.0164	1.2830	4.5018
	14.2900	1.2849	0.2394	0.0161	1.2839	4.5049
	14.3000	1.2858	0.2373	0.0160	1.2848	4.5081
	14.3100	1.2868	0.2681	0.0181	1.2858	4.5114
	14.3200	1.2877	0.2865	0.0193	1.2867	4.5146
	14.3300	1.2886	0.2823	0.0190	1.2876	4.5178
	14.3400	1.2895	0.2994	0.0202	1.2885	4.5210
	14.3500	1.2904	0.3481	0.0235	1.2894	4.5241
	14.3600	1.2913	0.3736	0.0252	1.2903	4.5273
	14.3700	1.2922	0.3254	0.0219	1.2912	4.5303
	14.3800	1.2931	0.2797	0.0189	1.2920	4.5334
	14.3900	1.2939	0.2367	0.0160	1.2929	4.5365
	14.4000	1.2949	0.2109	0.0142	1.2939	4.5398
	14.4100	1.2958	0.2248	0.0152	1.2948	4.5429
	14.4200	1.2966	0.2507	0.0169	1.2956	4.5460
	14.4268	1.2973	0.2501	0.0169	1.2962	4.5482
	14.4270	1.2973	0.2498	0.0168	1.2963	4.5482
	14.4370	1.2982	0.2396	0.0162	1.2972	4.5515
	14.4470	1.2990	0.2177	0.0147	1.2980	4.5543
	14.4570	1.2994	0.2070	0.0140	1.2984	4.5558
	14.4670	1.2994	0.2257	0.0152	1.2984	4.5558
	14.4770	1.2989	0.2390	0.0161	1.2979	4.5539
	14.4870	1.2979	0.2372	0.0160	1.2969	4.5503
	14.4970	1.2966	0.2414	0.0163	1.2956	4.5459
	14.5070	1.2953	0.2751	0.0186	1.2943	4.5414
	14.5170	1.2941	0.3144	0.0212	1.2931	4.5372
	14.5270	1.2930	0.3281	0.0221	1.2920	4.5334
	14.5370	1.2920	0.2819	0.0190	1.2910	4.5298
	14.5470	1.2911	0.2343	0.0158	1.2900	4.5264
	14.5570	1.2901	0.2332	0.0157	1.2891	4.5229
	14.5670	1.2891	0.2728	0.0184	1.2881	4.5195
	14.5770	1.2882	0.2889	0.0195	1.2872	4.5163
	14.5870	1.2873	0.2976	0.0201	1.2863	4.5132
	14.5970	1.2864	0.2700	0.0182	1.2854	4.5102
	14.6070	1.2856	0.2732	0.0184	1.2846	4.5073
	14.6170	1.2848	0.2972	0.0200	1.2837	4.5043
	14.6270	1.2838	0.2916	0.0197	1.2828	4.5011
	14.6370	1.2829	0.2689	0.0181	1.2819	4.4978
	14.6470	1.2819	0.2455	0.0166	1.2809	4.4944
	14.6570	1.2810	0.2740	0.0185	1.2800	4.4913
	14.6670	1.2801	0.3065	0.0207	1.2791	4.4881
	14.6770	1.2792	0.3047	0.0206	1.2782	4.4849
	14.6870	1.2783	0.3150	0.0212	1.2773	4.4817
	14.6970	1.2775	0.3200	0.0216	1.2765	4.4788
	14.7070	1.2766	0.3328	0.0224	1.2756	4.4757
	14.7170	1.2757	0.2910	0.0196	1.2747	4.4724
	14.7270	1.2747	0.2622	0.0177	1.2737	4.4690
	14.7370	1.2738	0.2492	0.0168	1.2728	4.4658
	14.7470	1.2728	0.2432	0.0164	1.2718	4.4625
	14.7570	1.2719	0.2482	0.0167	1.2709	4.4592
	14.7670	1.2710	0.2561	0.0173	1.2700	4.4561
	14.7770	1.2701	0.2684	0.0181	1.2691	4.4530
	14.7870	1.2693	0.2821	0.0190	1.2683	4.4501
	14.7970	1.2684	0.2851	0.0192	1.2674	4.4470
	14.8070	1.2675	0.2998	0.0202	1.2665	4.4438
	14.8170	1.2666	0.3120	0.0210	1.2656	4.4405
	14.8270	1.2657	0.2958	0.0200	1.2647	4.4375
	14.8370	1.2648	0.2926	0.0197	1.2638	4.4344
	14.8470	1.2639	0.3145	0.0212	1.2628	4.4310
	14.8570	1.2629	0.3085	0.0208	1.2619	4.4277
	14.8670	1.2620	0.2650	0.0179	1.2610	4.4246
	14.8770	1.2612	0.2648	0.0179	1.2602	4.4215
	14.8870	1.2603	0.2708	0.0183	1.2593	4.4184
	14.8970	1.2594	0.2684	0.0181	1.2584	4.4154
	14.9070	1.2585	0.2879	0.0194	1.2575	4.4123
	14.9170	1.2576	0.2997	0.0202	1.2566	4.4091
	14.9270	1.2567	0.3076	0.0207	1.2557	4.4060
	14.9370	1.2558	0.2754	0.0186	1.2548	4.4028
	14.9470	1.2549	0.2520	0.0170	1.2538	4.3994
	14.9570	1.2539	0.2088	0.0141	1.2529	4.3961
	14.9670	1.2530	0.1986	0.0134	1.2520	4.3929
	14.9770	1.2521	0.1813	0.0122	1.2511	4.3898
	14.9870	1.2512	0.1789	0.0121	1.2502	4.3866
	14.9970	1.2503	0.2086	0.0141	1.2493	4.3834
	15.0070	1.2494	0.2421	0.0163	1.2484	4.3801
	15.0170	1.2485	0.2705	0.0182	1.2475	4.3770
	15.0270	1.2476	0.2755	0.0186	1.2466	4.3740
	15.0370	1.2467	0.2666	0.0180	1.2457	4.3707
	15.0470	1.2458	0.2720	0.0183	1.2448	4.3676
	15.0570	1.2449	0.2755	0.0186	1.2439	4.3646
	15.0670	1.2441	0.2739	0.0185	1.2430	4.3615
	15.0770	1.2431	0.2901	0.0196	1.2421	4.3582
	15.0870	1.2422	0.2935	0.0198	1.2412	4.3551
	15.0970	1.2414	0.2860	0.0193	1.2403	4.3520
	15.1070	1.2404	0.2660	0.0179	1.2394	4.3487
	15.1170	1.2395	0.2319	0.0156	1.2384	4.3453
	15.1270	1.2385	0.2098	0.0141	1.2375	4.3421
	15.1370	1.2376	0.1931	0.0130	1.2366	4.3389
	15.1470	1.2368	0.1765	0.0119	1.2357	4.3359
	15.1570	1.2359	0.1575	0.0106	1.2349	4.3330
	15.1670	1.2350	0.1766	0.0119	1.2340	4.3297
	15.1770	1.2340	0.1909	0.0129	1.2330	4.3263
	15.1870	1.2332	0.2190	0.0148	1.2322	4.3234
	15.1970	1.2323	0.2552	0.0172	1.2313	4.3202
	15.2070	1.2314	0.2818	0.0190	1.2303	4.3169
	15.2170	1.2305	0.2817	0.0190	1.2295	4.3139
	15.2270	1.2296	0.2607	0.0176	1.2286	4.3108
	15.2370	1.2287	0.2712	0.0183	1.2276	4.3075
	15.2470	1.2277	0.2531	0.0171	1.2267	4.3042
	15.2570	1.2269	0.2458	0.0166	1.2259	4.3012
	15.2670	1.2259	0.2573	0.0174	1.2249	4.2980
	15.2770	1.2251	0.2494	0.0168	1.2241	4.2949
	15.2870	1.2242	0.2582	0.0174	1.2232	4.2918
	15.2970	1.2232	0.2648	0.0179	1.2222	4.2884
	15.3070	1.2223	0.2460	0.0166	1.2213	4.2852
	15.3170	1.2215	0.2481	0.0167	1.2204	4.2822
	15.3270	1.2206	0.2699	0.0182	1.2196	4.2792
	15.3370	1.2197	0.2934	0.0198	1.2187	4.2759
	15.3470	1.2187	0.2789	0.0188	1.2177	4.2726
	15.3570	1.2178	0.2717	0.0183	1.2168	4.2694
	15.3670	1.2169	0.2610	0.0176	1.2159	4.2662
	15.3770	1.2160	0.2496	0.0168	1.2150	4.2632
	15.3870	1.2151	0.2373	0.0160	1.2141	4.2599
	15.3970	1.2141	0.2379	0.0160	1.2131	4.2565
	15.4070	1.2133	0.2405	0.0162	1.2123	4.2535
	15.4170	1.2125	0.2432	0.0164	1.2115	4.2507
	15.4270	1.2116	0.2490	0.0168	1.2106	4.2476
	15.4370	1.2107	0.2713	0.0183	1.2097	4.2444
	15.4470	1.2098	0.2846	0.0192	1.2088	4.2412
	15.4570	1.2088	0.2872	0.0194	1.2078	4.2379
	15.4670	1.2078	0.3047	0.0206	1.2068	4.2344
	15.4770	1.2069	0.2954	0.0199	1.2059	4.2312
	15.4870	1.2060	0.2803	0.0189	1.2050	4.2281
	15.4970	1.2052	0.2803	0.0189	1.2042	4.2252
	15.5070	1.2044	0.2552	0.0172	1.2034	4.2223
	15.5170	1.2035	0.2213	0.0149	1.2025	4.2191
	15.5270	1.2025	0.2171	0.0146	1.2015	4.2158
	15.5370	1.2016	0.2241	0.0151	1.2006	4.2125
	15.5470	1.2007	0.2370	0.0160	1.1997	4.2094
	15.5570	1.1998	0.2450	0.0165	1.1988	4.2063
	15.5670	1.1989	0.2592	0.0175	1.1979	4.2030
	15.5770	1.1980	0.2713	0.0183	1.1970	4.1999
	15.5870	1.1971	0.2783	0.0188	1.1961	4.1966
	15.5970	1.1961	0.2644	0.0178	1.1951	4.1933
	15.6070	1.1953	0.2315	0.0156	1.1943	4.1904
	15.6170	1.1944	0.2300	0.0155	1.1934	4.1872
	15.6270	1.1935	0.2291	0.0154	1.1925	4.1840
	15.6370	1.1926	0.2407	0.0162	1.1916	4.1810
	15.6470	1.1917	0.2336	0.0158	1.1907	4.1779
	15.6570	1.1908	0.2474	0.0167	1.1898	4.1745
	15.6670	1.1899	0.2503	0.0169	1.1889	4.1714
	15.6770	1.1890	0.2293	0.0155	1.1880	4.1683
	15.6870	1.1881	0.2152	0.0145	1.1871	4.1652
	15.6970	1.1872	0.1983	0.0134	1.1862	4.1620
	15.7070	1.1863	0.1919	0.0129	1.1853	4.1589
	15.7170	1.1854	0.2196	0.0148	1.1844	4.1557
	15.7270	1.1845	0.2551	0.0172	1.1835	4.1524
	15.7370	1.1836	0.2581	0.0174	1.1826	4.1492
	15.7470	1.1827	0.2483	0.0167	1.1817	4.1462
	15.7570	1.1818	0.2476	0.0167	1.1808	4.1430
	15.7670	1.1809	0.2531	0.0171	1.1799	4.1400
	15.7770	1.1800	0.2617	0.0177	1.1790	4.1368
	15.7870	1.1791	0.2586	0.0174	1.1781	4.1335
	15.7970	1.1782	0.2556	0.0172	1.1771	4.1303
	15.8070	1.1773	0.2695	0.0182	1.1762	4.1271
	15.8170	1.1763	0.2598	0.0175	1.1753	4.1239
	15.8270	1.1755	0.2385	0.0161	1.1744	4.1208
	15.8370	1.1746	0.2284	0.0154	1.1736	4.1177
	15.8470	1.1737	0.2462	0.0166	1.1726	4.1145
	15.8570	1.1728	0.2548	0.0172	1.1717	4.1113
	15.8670	1.1718	0.2665	0.0180	1.1708	4.1081
	15.8770	1.1709	0.2968	0.0200	1.1699	4.1048
	15.8870	1.1700	0.2980	0.0201	1.1690	4.1017
	15.8970	1.1692	0.2671	0.0180	1.1682	4.0989
	15.9070	1.1683	0.2301	0.0155	1.1673	4.0958
	15.9170	1.1674	0.2188	0.0148	1.1664	4.0924
	15.9270	1.1664	0.1987	0.0134	1.1654	4.0891
	15.9370	1.1655	0.1807	0.0122	1.1645	4.0860
	15.9470	1.1646	0.2065	0.0139	1.1636	4.0829
	15.9570	1.1638	0.2514	0.0170	1.1628	4.0799
	15.9670	1.1629	0.2697	0.0182	1.1619	4.0767
	15.9770	1.1620	0.2715	0.0183	1.1610	4.0735
	15.9870	1.1611	0.2648	0.0179	1.1601	4.0706
	15.9970	1.1603	0.2616	0.0176	1.1593	4.0675
	16.0070	1.1593	0.2716	0.0183	1.1583	4.0641
	16.0170	1.1583	0.2669	0.0180	1.1573	4.0607
	16.0270	1.1574	0.2703	0.0182	1.1564	4.0575
	16.0370	1.1565	0.2605	0.0176	1.1555	4.0543
	16.0470	1.1556	0.2973	0.0200	1.1546	4.0512
	16.0570	1.1547	0.3177	0.0214	1.1537	4.0481
	16.0670	1.1539	0.3095	0.0209	1.1528	4.0450
	16.0770	1.1530	0.2734	0.0184	1.1520	4.0419
	16.0870	1.1521	0.2407	0.0162	1.1511	4.0388
	16.0970	1.1512	0.2256	0.0152	1.1502	4.0356
	16.1070	1.1502	0.2463	0.0166	1.1492	4.0322
	16.1170	1.1493	0.2588	0.0175	1.1483	4.0291
	16.1270	1.1485	0.2546	0.0172	1.1475	4.0262
	16.1370	1.1476	0.2705	0.0182	1.1466	4.0230
	16.1470	1.1467	0.2761	0.0186	1.1457	4.0198
	16.1570	1.1458	0.2547	0.0172	1.1448	4.0168
	16.1670	1.1448	0.2486	0.0168	1.1438	4.0134
	16.1770	1.1439	0.2628	0.0177	1.1429	4.0101
	16.1870	1.1430	0.2692	0.0182	1.1420	4.0069
	16.1970	1.1421	0.2748	0.0185	1.1411	4.0037
	16.2070	1.1412	0.2815	0.0190	1.1402	4.0005
	16.2170	1.1403	0.2947	0.0199	1.1393	3.9974
	16.2270	1.1394	0.3029	0.0204	1.1384	3.9943
	16.2370	1.1384	0.3079	0.0208	1.1374	3.9909
	16.2470	1.1376	0.3047	0.0206	1.1366	3.9880
	16.2570	1.1367	0.2845	0.0192	1.1357	3.9848
	16.2670	1.1358	0.2667	0.0180	1.1348	3.9815
	16.2770	1.1349	0.2719	0.0183	1.1339	3.9784
	16.2870	1.1340	0.2491	0.0168	1.1330	3.9753
	16.2970	1.1331	0.2055	0.0139	1.1321	3.9721
	16.3070	1.1322	0.1842	0.0124	1.1312	3.9690
	16.3170	1.1313	0.1950	0.0132	1.1303	3.9659
	16.3270	1.1304	0.1842	0.0124	1.1294	3.9626
	16.3370	1.1294	0.1977	0.0133	1.1284	3.9592
	16.3470	1.1285	0.2004	0.0135	1.1275	3.9559
	16.3570	1.1276	0.2033	0.0137	1.1266	3.9528
	16.3670	1.1267	0.1869	0.0126	1.1257	3.9498
	16.3770	1.1259	0.1512	0.0102	1.1249	3.9468
	16.3870	1.1250	0.1722	0.0116	1.1240	3.9438
	16.3970	1.1241	0.2023	0.0136	1.1231	3.9407
	16.4070	1.1232	0.2348	0.0158	1.1222	3.9374
	16.4170	1.1222	0.2600	0.0175	1.1212	3.9340
	16.4270	1.1213	0.2880	0.0194	1.1203	3.9307
	16.4370	1.1204	0.2688	0.0181	1.1194	3.9278
	16.4470	1.1196	0.2509	0.0169	1.1186	3.9248
	16.4570	1.1187	0.2329	0.0157	1.1177	3.9217
	16.4670	1.1178	0.2329	0.0157	1.1168	3.9185
	16.4770	1.1169	0.2407	0.0162	1.1158	3.9152
	16.4870	1.1159	0.2484	0.0168	1.1149	3.9120
	16.4970	1.1151	0.2418	0.0163	1.1141	3.9089
	16.5070	1.1142	0.2341	0.0158	1.1132	3.9058
	16.5170	1.1133	0.2120	0.0143	1.1123	3.9027
	16.5270	1.1124	0.2214	0.0149	1.1114	3.8994
	16.5370	1.1115	0.2419	0.0163	1.1105	3.8963
	16.5470	1.1106	0.2624	0.0177	1.1096	3.8931
	16.5570	1.1096	0.2924	0.0197	1.1086	3.8898
	16.5670	1.1088	0.2824	0.0191	1.1077	3.8868
	16.5770	1.1079	0.2726	0.0184	1.1069	3.8838
	16.5870	1.1070	0.2649	0.0179	1.1060	3.8806
	16.5970	1.1061	0.2466	0.0166	1.1050	3.8773
	16.6070	1.1052	0.2281	0.0154	1.1042	3.8742
	16.6170	1.1043	0.2220	0.0150	1.1032	3.8710
	16.6270	1.1033	0.2490	0.0168	1.1023	3.8677
	16.6370	1.1025	0.2677	0.0181	1.1015	3.8647
	16.6470	1.1016	0.2888	0.0195	1.1006	3.8618
	16.6570	1.1008	0.2872	0.0194	1.0998	3.8587
	16.6670	1.0998	0.3085	0.0208	1.0988	3.8554
	16.6770	1.0989	0.3143	0.0212	1.0979	3.8521
	16.6870	1.0979	0.3127	0.0211	1.0969	3.8488
	16.6970	1.0970	0.3013	0.0203	1.0960	3.8456
	16.7070	1.0962	0.2614	0.0176	1.0951	3.8425
	16.7170	1.0952	0.2283	0.0154	1.0942	3.8393
	16.7270	1.0944	0.2188	0.0148	1.0934	3.8363
	16.7370	1.0935	0.2177	0.0147	1.0925	3.8331
	16.7470	1.0925	0.2379	0.0160	1.0915	3.8298
	16.7570	1.0916	0.2168	0.0146	1.0906	3.8267
	16.7670	1.0908	0.2066	0.0139	1.0898	3.8236
	16.7770	1.0899	0.2020	0.0136	1.0889	3.8206
	16.7870	1.0890	0.1952	0.0132	1.0880	3.8173
	16.7970	1.0881	0.2020	0.0136	1.0871	3.8143
	16.8070	1.0872	0.2370	0.0160	1.0862	3.8111
	16.8170	1.0862	0.2779	0.0187	1.0852	3.8078
	16.8270	1.0853	0.2787	0.0188	1.0843	3.8045
	16.8370	1.0844	0.2494	0.0168	1.0834	3.8015
	16.8470	1.0835	0.2186	0.0147	1.0825	3.7983
	16.8570	1.0826	0.1958	0.0132	1.0816	3.7951
	16.8670	1.0817	0.1935	0.0130	1.0807	3.7919
	16.8770	1.0808	0.1976	0.0133	1.0798	3.7887
	16.8870	1.0799	0.1902	0.0128	1.0789	3.7856
	16.8970	1.0790	0.2049	0.0138	1.0780	3.7825
	16.9070	1.0781	0.2326	0.0157	1.0771	3.7794
	16.9170	1.0773	0.2358	0.0159	1.0762	3.7762
	16.9270	1.0764	0.2455	0.0166	1.0754	3.7732
	16.9370	1.0755	0.2756	0.0186	1.0744	3.7699
	16.9470	1.0745	0.2878	0.0194	1.0735	3.7665
	16.9570	1.0736	0.2620	0.0177	1.0725	3.7633
	16.9670	1.0727	0.2569	0.0173	1.0717	3.7601
	16.9770	1.0719	0.2429	0.0164	1.0708	3.7573
	16.9870	1.0710	0.2249	0.0152	1.0700	3.7542
	16.9970	1.0701	0.2060	0.0139	1.0691	3.7510
	17.0070	1.0691	0.1922	0.0130	1.0681	3.7478
	17.0170	1.0683	0.1640	0.0111	1.0672	3.7446
	17.0270	1.0674	0.1738	0.0117	1.0664	3.7415
	17.0370	1.0664	0.1732	0.0117	1.0654	3.7383
	17.0470	1.0655	0.1820	0.0123	1.0645	3.7351
	17.0570	1.0646	0.1988	0.0134	1.0636	3.7320
	17.0670	1.0637	0.2384	0.0161	1.0627	3.7288
	17.0770	1.0628	0.2435	0.0164	1.0618	3.7255
	17.0870	1.0619	0.2404	0.0162	1.0609	3.7223
	17.0970	1.0610	0.2231	0.0151	1.0600	3.7192
	17.1070	1.0601	0.2126	0.0143	1.0591	3.7161
	17.1170	1.0592	0.2184	0.0147	1.0582	3.7130
	17.1270	1.0583	0.2215	0.0149	1.0573	3.7098
	17.1370	1.0574	0.2170	0.0146	1.0564	3.7066
	17.1470	1.0565	0.2159	0.0146	1.0555	3.7035
	17.1570	1.0556	0.2334	0.0157	1.0546	3.7003
	17.1670	1.0547	0.2398	0.0162	1.0537	3.6971
	17.1770	1.0538	0.2531	0.0171	1.0528	3.6940
	17.1870	1.0529	0.2518	0.0170	1.0519	3.6909
	17.1970	1.0521	0.2420	0.0163	1.0510	3.6878
	17.2070	1.0512	0.2315	0.0156	1.0502	3.6848
	17.2170	1.0503	0.2641	0.0178	1.0493	3.6818
	17.2270	1.0494	0.3142	0.0212	1.0484	3.6785
	17.2370	1.0485	0.3318	0.0224	1.0475	3.6753
	17.2470	1.0476	0.3292	0.0222	1.0466	3.6722
	17.2570	1.0467	0.2917	0.0197	1.0457	3.6690
	17.2670	1.0457	0.2741	0.0185	1.0447	3.6656
	17.2770	1.0449	0.2309	0.0156	1.0438	3.6625
	17.2870	1.0440	0.1966	0.0133	1.0430	3.6595
	17.2970	1.0431	0.2104	0.0142	1.0421	3.6563
	17.3070	1.0421	0.2178	0.0147	1.0411	3.6530
	17.3170	1.0413	0.2241	0.0151	1.0402	3.6499
	17.3270	1.0403	0.2112	0.0142	1.0393	3.6467
	17.3370	1.0394	0.2073	0.0140	1.0384	3.6435
	17.3470	1.0385	0.2165	0.0146	1.0375	3.6403
	17.3570	1.0376	0.2051	0.0138	1.0366	3.6372
	17.3670	1.0367	0.1811	0.0122	1.0357	3.6340
	17.3770	1.0358	0.1686	0.0114	1.0348	3.6309
	17.3870	1.0350	0.1916	0.0129	1.0339	3.6278
	17.3970	1.0341	0.2173	0.0147	1.0331	3.6247
	17.4070	1.0332	0.2509	0.0169	1.0322	3.6217
	17.4170	1.0323	0.2421	0.0163	1.0313	3.6186
	17.4270	1.0313	0.2452	0.0165	1.0303	3.6151
	17.4370	1.0304	0.2667	0.0180	1.0294	3.6118
	17.4470	1.0295	0.2652	0.0179	1.0285	3.6086
	17.4570	1.0286	0.2571	0.0173	1.0276	3.6055
	17.4670	1.0277	0.2450	0.0165	1.0267	3.6025
	17.4770	1.0268	0.2452	0.0165	1.0258	3.5993
	17.4870	1.0259	0.2719	0.0183	1.0249	3.5961
	17.4970	1.0250	0.2777	0.0187	1.0240	3.5931
	17.5070	1.0242	0.2483	0.0167	1.0232	3.5900
	17.5170	1.0232	0.2194	0.0148	1.0222	3.5867
	17.5270	1.0223	0.2047	0.0138	1.0213	3.5835
	17.5370	1.0214	0.1831	0.0123	1.0204	3.5804
	17.5470	1.0205	0.2057	0.0139	1.0195	3.5771
	17.5570	1.0196	0.2327	0.0157	1.0186	3.5739
	17.5670	1.0187	0.2442	0.0165	1.0177	3.5708
	17.5770	1.0178	0.2513	0.0170	1.0168	3.5676
	17.5870	1.0168	0.2349	0.0158	1.0158	3.5642
	17.5970	1.0160	0.2234	0.0151	1.0150	3.5613
	17.6070	1.0151	0.2070	0.0140	1.0141	3.5583
	17.6170	1.0143	0.1922	0.0130	1.0132	3.5552
	17.6270	1.0133	0.1810	0.0122	1.0123	3.5519
	17.6370	1.0124	0.2024	0.0136	1.0114	3.5487
	17.6470	1.0115	0.2263	0.0153	1.0105	3.5455
	17.6570	1.0106	0.2209	0.0149	1.0096	3.5423
	17.6670	1.0097	0.2258	0.0152	1.0087	3.5391
	17.6770	1.0088	0.2308	0.0156	1.0078	3.5359
	17.6870	1.0079	0.2112	0.0142	1.0069	3.5330
	17.6970	1.0071	0.1889	0.0127	1.0061	3.5300
	17.7070	1.0062	0.1800	0.0121	1.0052	3.5270
	17.7170	1.0053	0.1978	0.0133	1.0043	3.5237
	17.7270	1.0044	0.2270	0.0153	1.0034	3.5206
	17.7370	1.0035	0.2188	0.0148	1.0025	3.5174
	17.7470	1.0025	0.1695	0.0114	1.0015	3.5141
	17.7570	1.0016	0.1405	0.0095	1.0006	3.5107
	17.7670	1.0007	0.1903	0.0128	0.9997	3.5076
	17.7770	0.9998	0.2232	0.0151	0.9988	3.5046
	17.7870	0.9990	0.2293	0.0155	0.9980	3.5017
	17.7970	0.9981	0.2321	0.0157	0.9971	3.4986
	17.8070	0.9972	0.2603	0.0176	0.9962	3.4953
	17.8170	0.9963	0.2702	0.0182	0.9952	3.4920
	17.8270	0.9953	0.2690	0.0181	0.9943	3.4888
	17.8370	0.9944	0.2209	0.0149	0.9934	3.4856
	17.8470	0.9935	0.2016	0.0136	0.9925	3.4824
	17.8570	0.9926	0.1787	0.0120	0.9916	3.4794
	17.8670	0.9917	0.1703	0.0115	0.9907	3.4762
	17.8770	0.9908	0.1845	0.0124	0.9898	3.4728
	17.8870	0.9899	0.2103	0.0142	0.9889	3.4696
	17.8970	0.9890	0.2193	0.0148	0.9880	3.4665
	17.9070	0.9881	0.2072	0.0140	0.9871	3.4633
	17.9170	0.9872	0.1951	0.0132	0.9862	3.4603
	17.9270	0.9863	0.1820	0.0123	0.9853	3.4573
	17.9370	0.9854	0.1917	0.0129	0.9844	3.4541
	17.9470	0.9845	0.2051	0.0138	0.9835	3.4508
	17.9570	0.9836	0.2128	0.0144	0.9826	3.4477
	17.9670	0.9827	0.2408	0.0162	0.9817	3.4446
	17.9770	0.9818	0.2494	0.0168	0.9808	3.4413
	17.9870	0.9809	0.2472	0.0167	0.9799	3.4381
	17.9970	0.9800	0.2240	0.0151	0.9790	3.4350
	18.0070	0.9791	0.2179	0.0147	0.9781	3.4317
	18.0170	0.9782	0.2240	0.0151	0.9772	3.4286
	18.0270	0.9773	0.2044	0.0138	0.9763	3.4255
	18.0370	0.9764	0.1857	0.0125	0.9754	3.4223
	18.0470	0.9755	0.1751	0.0118	0.9745	3.4193
	18.0570	0.9747	0.1729	0.0117	0.9736	3.4162
	18.0670	0.9737	0.2071	0.0140	0.9727	3.4129
	18.0770	0.9728	0.2082	0.0140	0.9718	3.4097
	18.0870	0.9719	0.2180	0.0147	0.9709	3.4066
	18.0970	0.9710	0.2201	0.0148	0.9700	3.4034
	18.1070	0.9701	0.1963	0.0132	0.9691	3.4002
	18.1170	0.9692	0.1880	0.0127	0.9682	3.3972
	18.1270	0.9683	0.1787	0.0121	0.9673	3.3941
	18.1370	0.9674	0.1848	0.0125	0.9664	3.3909
	18.1470	0.9665	0.2205	0.0149	0.9655	3.3877
	18.1570	0.9656	0.2557	0.0172	0.9646	3.3845
	18.1670	0.9647	0.2899	0.0196	0.9637	3.3813
	18.1770	0.9638	0.3050	0.0206	0.9628	3.3782
	18.1870	0.9629	0.2909	0.0196	0.9619	3.3750
	18.1970	0.9620	0.2597	0.0175	0.9610	3.3718
	18.2070	0.9610	0.2110	0.0142	0.9600	3.3684
	18.2170	0.9601	0.1764	0.0119	0.9591	3.3653
	18.2270	0.9593	0.1631	0.0110	0.9583	3.3623
	18.2370	0.9584	0.1665	0.0112	0.9574	3.3591
	18.2470	0.9575	0.2106	0.0142	0.9565	3.3560
	18.2570	0.9566	0.2142	0.0144	0.9556	3.3528
	18.2670	0.9557	0.2300	0.0155	0.9547	3.3497
	18.2770	0.9548	0.2492	0.0168	0.9538	3.3466
	18.2870	0.9539	0.2814	0.0190	0.9529	3.3435
	18.2970	0.9530	0.2902	0.0196	0.9520	3.3404
	18.3070	0.9522	0.3035	0.0205	0.9512	3.3375
	18.3170	0.9513	0.2948	0.0199	0.9503	3.3344
	18.3270	0.9503	0.2838	0.0191	0.9493	3.3310
	18.3370	0.9494	0.2696	0.0182	0.9484	3.3276
	18.3470	0.9485	0.2306	0.0156	0.9475	3.3244
	18.3570	0.9476	0.1991	0.0134	0.9466	3.3212
	18.3670	0.9467	0.1570	0.0106	0.9457	3.3182
	18.3770	0.9459	0.1473	0.0099	0.9449	3.3152
	18.3870	0.9450	0.1813	0.0122	0.9440	3.3122
	18.3970	0.9441	0.2190	0.0148	0.9431	3.3089
	18.4070	0.9431	0.2541	0.0171	0.9421	3.3056
	18.4170	0.9422	0.2864	0.0193	0.9412	3.3024
	18.4270	0.9413	0.3265	0.0220	0.9403	3.2992
	18.4370	0.9404	0.3067	0.0207	0.9394	3.2960
	18.4470	0.9395	0.2648	0.0179	0.9385	3.2928
	18.4570	0.9386	0.2394	0.0161	0.9376	3.2897
	18.4670	0.9377	0.2267	0.0153	0.9367	3.2867
	18.4770	0.9368	0.2057	0.0139	0.9358	3.2834
	18.4870	0.9358	0.1829	0.0123	0.9348	3.2801
	18.4970	0.9350	0.1674	0.0113	0.9339	3.2769
	18.5070	0.9341	0.1803	0.0122	0.9331	3.2739
	18.5170	0.9332	0.2130	0.0144	0.9322	3.2708
	18.5270	0.9323	0.2164	0.0146	0.9313	3.2676
	18.5370	0.9315	0.1925	0.0130	0.9304	3.2647
	18.5470	0.9306	0.2091	0.0141	0.9296	3.2615
	18.5570	0.9296	0.2198	0.0148	0.9286	3.2583
	18.5670	0.9287	0.2282	0.0154	0.9277	3.2551
	18.5770	0.9279	0.2108	0.0142	0.9268	3.2520
	18.5870	0.9269	0.2251	0.0152	0.9259	3.2487
	18.5970	0.9260	0.2305	0.0155	0.9250	3.2456
	18.6070	0.9251	0.2358	0.0159	0.9241	3.2424
	18.6170	0.9242	0.2136	0.0144	0.9232	3.2391
	18.6270	0.9233	0.2073	0.0140	0.9222	3.2359
	18.6370	0.9224	0.2004	0.0135	0.9214	3.2329
	18.6470	0.9215	0.2302	0.0155	0.9205	3.2297
	18.6570	0.9206	0.2403	0.0162	0.9195	3.2264
	18.6670	0.9197	0.2475	0.0167	0.9187	3.2234
	18.6770	0.9188	0.2717	0.0183	0.9178	3.2202
	18.6870	0.9179	0.2689	0.0181	0.9168	3.2169
	18.6970	0.9170	0.2288	0.0154	0.9160	3.2138
	18.7070	0.9161	0.1893	0.0128	0.9151	3.2108
	18.7170	0.9152	0.1678	0.0113	0.9142	3.2077
	18.7270	0.9143	0.1799	0.0121	0.9133	3.2044
	18.7370	0.9133	0.1769	0.0119	0.9123	3.2011
	18.7470	0.9124	0.1700	0.0115	0.9114	3.1977
	18.7570	0.9115	0.1631	0.0110	0.9105	3.1947
	18.7670	0.9106	0.1419	0.0096	0.9096	3.1916
	18.7770	0.9097	0.1274	0.0086	0.9087	3.1885
	18.7870	0.9088	0.1659	0.0112	0.9078	3.1853
	18.7970	0.9080	0.1827	0.0123	0.9069	3.1822
	18.8070	0.9070	0.2128	0.0144	0.9060	3.1790
	18.8170	0.9061	0.2530	0.0171	0.9051	3.1758
	18.8270	0.9053	0.2844	0.0192	0.9043	3.1728
	18.8370	0.9044	0.3172	0.0214	0.9034	3.1697
	18.8470	0.9034	0.3200	0.0216	0.9024	3.1663
	18.8570	0.9025	0.2889	0.0195	0.9015	3.1631
	18.8670	0.9016	0.2380	0.0161	0.9006	3.1601
	18.8770	0.9008	0.2047	0.0138	0.8998	3.1570
	18.8870	0.8999	0.1694	0.0114	0.8989	3.1539
	18.8970	0.8990	0.1583	0.0107	0.8980	3.1508
	18.9070	0.8981	0.1437	0.0097	0.8971	3.1476
	18.9170	0.8972	0.1638	0.0110	0.8962	3.1446
	18.9270	0.8963	0.1533	0.0103	0.8953	3.1415
	18.9370	0.8954	0.1520	0.0103	0.8944	3.1381
	18.9470	0.8945	0.1735	0.0117	0.8934	3.1348
	18.9570	0.8935	0.1817	0.0123	0.8925	3.1316
	18.9670	0.8926	0.1602	0.0108	0.8916	3.1284
	18.9770	0.8918	0.1490	0.0101	0.8907	3.1254
	18.9870	0.8909	0.1500	0.0101	0.8899	3.1224
	18.9970	0.8900	0.1518	0.0102	0.8890	3.1194
	19.0070	0.8891	0.1621	0.0109	0.8881	3.1161
	19.0170	0.8882	0.1702	0.0115	0.8872	3.1128
	19.0270	0.8873	0.1973	0.0133	0.8863	3.1097
	19.0370	0.8864	0.2180	0.0147	0.8854	3.1066
	19.0470	0.8855	0.2442	0.0165	0.8845	3.1036
	19.0570	0.8846	0.2547	0.0172	0.8836	3.1003
	19.0670	0.8837	0.2425	0.0164	0.8827	3.0971
	19.0770	0.8828	0.2354	0.0159	0.8818	3.0939
	19.0870	0.8818	0.2517	0.0170	0.8808	3.0906
	19.0970	0.8809	0.2582	0.0174	0.8799	3.0873
	19.1070	0.8800	0.2381	0.0161	0.8790	3.0841
	19.1170	0.8791	0.2245	0.0151	0.8781	3.0811
	19.1270	0.8782	0.2008	0.0135	0.8772	3.0779
	19.1370	0.8773	0.1829	0.0123	0.8763	3.0748
	19.1470	0.8765	0.1690	0.0114	0.8755	3.0718
	19.1570	0.8756	0.1463	0.0099	0.8746	3.0688
	19.1670	0.8748	0.1691	0.0114	0.8738	3.0658
	19.1770	0.8738	0.2099	0.0142	0.8728	3.0625
	19.1870	0.8729	0.2225	0.0150	0.8719	3.0593
	19.1970	0.8720	0.2276	0.0154	0.8710	3.0560
	19.2070	0.8711	0.2210	0.0149	0.8701	3.0529
	19.2170	0.8702	0.1946	0.0131	0.8692	3.0498
	19.2270	0.8693	0.1973	0.0133	0.8683	3.0465
	19.2370	0.8684	0.1943	0.0131	0.8674	3.0435
	19.2470	0.8675	0.2025	0.0137	0.8665	3.0404
	19.2570	0.8666	0.2236	0.0151	0.8656	3.0371
	19.2670	0.8657	0.2288	0.0154	0.8646	3.0338
	19.2770	0.8648	0.2089	0.0141	0.8638	3.0307
	19.2870	0.8639	0.2011	0.0136	0.8629	3.0276
	19.2970	0.8630	0.1921	0.0130	0.8620	3.0244
	19.3070	0.8621	0.1871	0.0126	0.8611	3.0213
	19.3170	0.8612	0.1894	0.0128	0.8602	3.0182
	19.3270	0.8603	0.2096	0.0141	0.8593	3.0149
	19.3370	0.8594	0.2231	0.0150	0.8584	3.0118
	19.3470	0.8585	0.2265	0.0153	0.8575	3.0086
	19.3570	0.8576	0.2209	0.0149	0.8566	3.0055
	19.3670	0.8567	0.2186	0.0147	0.8557	3.0024
	19.3770	0.8558	0.2078	0.0140	0.8548	2.9992
	19.3870	0.8549	0.1884	0.0127	0.8538	2.9959
	19.3970	0.8540	0.1845	0.0124	0.8530	2.9928
	19.4070	0.8531	0.1996	0.0135	0.8521	2.9898
	19.4170	0.8522	0.2076	0.0140	0.8512	2.9867
	19.4270	0.8513	0.2230	0.0150	0.8503	2.9835
	19.4370	0.8505	0.2457	0.0166	0.8494	2.9804
	19.4470	0.8495	0.2526	0.0170	0.8485	2.9772
	19.4570	0.8486	0.2176	0.0147	0.8476	2.9739
	19.4670	0.8477	0.1866	0.0126	0.8467	2.9708
	19.4770	0.8468	0.1571	0.0106	0.8458	2.9678
	19.4870	0.8459	0.1452	0.0098	0.8449	2.9645
	19.4970	0.8449	0.1560	0.0105	0.8439	2.9611
	19.5070	0.8440	0.1575	0.0106	0.8430	2.9578
	19.5170	0.8431	0.1582	0.0107	0.8421	2.9547
	19.5270	0.8423	0.1480	0.0100	0.8413	2.9518
	19.5370	0.8414	0.1404	0.0095	0.8404	2.9487
	19.5470	0.8405	0.1602	0.0108	0.8395	2.9455
	19.5570	0.8396	0.1829	0.0123	0.8386	2.9423
	19.5670	0.8387	0.1928	0.0130	0.8377	2.9393
	19.5770	0.8378	0.1971	0.0133	0.8368	2.9360
	19.5870	0.8368	0.1971	0.0133	0.8358	2.9327
	19.5970	0.8360	0.1893	0.0128	0.8349	2.9296
	19.6070	0.8351	0.1903	0.0128	0.8341	2.9265
	19.6170	0.8342	0.2076	0.0140	0.8332	2.9234
	19.6270	0.8333	0.2217	0.0150	0.8323	2.9202
	19.6370	0.8324	0.2191	0.0148	0.8314	2.9171
	19.6470	0.8315	0.2199	0.0148	0.8305	2.9140
	19.6570	0.8306	0.1921	0.0130	0.8296	2.9109
	19.6670	0.8297	0.2014	0.0136	0.8287	2.9077
	19.6770	0.8288	0.2309	0.0156	0.8278	2.9044
	19.6870	0.8278	0.2459	0.0166	0.8268	2.9011
	19.6970	0.8270	0.2242	0.0151	0.8260	2.8981
	19.7070	0.8261	0.1868	0.0126	0.8251	2.8951
	19.7170	0.8252	0.1638	0.0110	0.8242	2.8919
	19.7270	0.8243	0.1482	0.0100	0.8233	2.8886
	19.7370	0.8234	0.1568	0.0106	0.8223	2.8854
	19.7470	0.8224	0.1782	0.0120	0.8214	2.8820
	19.7570	0.8215	0.1771	0.0119	0.8205	2.8789
	19.7670	0.8206	0.1679	0.0113	0.8196	2.8758
	19.7770	0.8197	0.1865	0.0126	0.8187	2.8727
	19.7870	0.8189	0.1975	0.0133	0.8179	2.8696
	19.7970	0.8180	0.2056	0.0139	0.8170	2.8665
	19.8070	0.8171	0.2036	0.0137	0.8161	2.8633
	19.8170	0.8161	0.2146	0.0145	0.8151	2.8601
	19.8270	0.8152	0.2115	0.0143	0.8142	2.8569
	19.8370	0.8144	0.2349	0.0158	0.8134	2.8538
	19.8470	0.8135	0.2252	0.0152	0.8124	2.8506
	19.8570	0.8125	0.2074	0.0140	0.8115	2.8474
	19.8670	0.8116	0.1705	0.0115	0.8106	2.8442
	19.8770	0.8108	0.1520	0.0103	0.8098	2.8412
	19.8870	0.8099	0.1533	0.0103	0.8089	2.8383
	19.8970	0.8090	0.1804	0.0122	0.8080	2.8350
	19.9070	0.8080	0.2073	0.0140	0.8070	2.8315
	19.9170	0.8071	0.2067	0.0139	0.8061	2.8283
	19.9270	0.8062	0.1882	0.0127	0.8052	2.8253
	19.9370	0.8054	0.1343	0.0091	0.8044	2.8223
	19.9470	0.8044	0.1106	0.0075	0.8034	2.8190
	19.9570	0.8036	0.1080	0.0073	0.8026	2.8160
[truncated: 42,161 more rows]
