# Supplementary material for: The influence of sample geometry and size on porcine aortic material properties from uniaxial tensile tests using custom-designed tissue cutters, clamps and molds
Source: PLoS One. 2021 Feb 8;16(2):e0244390. doi: 10.1371/journal.pone.0244390 (PMC7869995; doi:10.1371/journal.pone.0244390)
Supplement: S1 Dataset — (ZIP) [file pone.0244390.s001.zip › Date/RL10-1.csv]

1	ʱ��	λ��	��	����Ӧ��	����λ��	����Ӧ�� (λ��)
	(s)	(mm)	(N)	(MPa)	(mm)	(%)
	0.0000	0.0031	0.0164	0.0012	0.0008	0.0017
	0.0100	0.0031	-0.0096	-0.0007	0.0007	0.0015
	0.0200	0.0029	-0.0042	-0.0003	0.0006	0.0012
	0.0300	0.0027	-0.0106	-0.0008	0.0004	0.0008
	0.0400	0.0028	0.0021	0.0001	0.0005	0.0010
	0.0500	0.0034	0.0165	0.0012	0.0010	0.0021
	0.0600	0.0044	0.0227	0.0016	0.0021	0.0043
	0.0700	0.0057	0.0137	0.0010	0.0034	0.0070
	0.0800	0.0073	0.0245	0.0017	0.0050	0.0103
	0.0900	0.0089	0.0357	0.0025	0.0066	0.0137
	0.1000	0.0106	0.0307	0.0022	0.0083	0.0171
	0.1100	0.0123	0.0039	0.0003	0.0099	0.0205
	0.1200	0.0138	-0.0017	-0.0001	0.0115	0.0237
	0.1300	0.0154	0.0079	0.0006	0.0131	0.0270
	0.1400	0.0169	0.0284	0.0020	0.0146	0.0301
	0.1500	0.0184	0.0354	0.0025	0.0161	0.0333
	0.1600	0.0201	-0.0065	-0.0005	0.0177	0.0367
	0.1700	0.0218	-0.0139	-0.0010	0.0195	0.0402
	0.1800	0.0235	-0.0010	-0.0001	0.0211	0.0437
	0.1900	0.0250	0.0308	0.0022	0.0227	0.0469
	0.2000	0.0266	0.0212	0.0015	0.0243	0.0502
	0.2100	0.0282	0.0144	0.0010	0.0259	0.0534
	0.2200	0.0298	-0.0091	-0.0006	0.0275	0.0568
	0.2300	0.0314	-0.0142	-0.0010	0.0291	0.0601
	0.2400	0.0331	0.0014	0.0001	0.0307	0.0635
	0.2500	0.0347	0.0313	0.0022	0.0324	0.0669
	0.2600	0.0363	0.0156	0.0011	0.0340	0.0703
	0.2700	0.0379	0.0071	0.0005	0.0356	0.0735
	0.2800	0.0394	-0.0029	-0.0002	0.0370	0.0766
	0.2900	0.0409	-0.0210	-0.0015	0.0386	0.0798
	0.3000	0.0426	-0.0243	-0.0017	0.0403	0.0832
	0.3100	0.0443	-0.0266	-0.0019	0.0419	0.0866
	0.3200	0.0459	0.0020	0.0001	0.0436	0.0901
	0.3300	0.0476	-0.0033	-0.0002	0.0453	0.0936
	0.3400	0.0493	-0.0058	-0.0004	0.0470	0.0971
	0.3500	0.0509	0.0044	0.0003	0.0486	0.1005
	0.3600	0.0525	0.0005	0.0000	0.0502	0.1037
	0.3700	0.0541	-0.0094	-0.0007	0.0518	0.1070
	0.3800	0.0557	0.0021	0.0001	0.0534	0.1104
	0.3900	0.0574	0.0072	0.0005	0.0551	0.1138
	0.4000	0.0591	0.0100	0.0007	0.0568	0.1173
	0.4100	0.0608	0.0012	0.0001	0.0585	0.1208
	0.4200	0.0625	-0.0052	-0.0004	0.0602	0.1244
	0.4300	0.0642	-0.0020	-0.0001	0.0619	0.1278
	0.4400	0.0659	0.0041	0.0003	0.0635	0.1313
	0.4500	0.0675	0.0219	0.0016	0.0652	0.1348
	0.4600	0.0693	0.0248	0.0018	0.0670	0.1385
	0.4700	0.0711	0.0442	0.0031	0.0688	0.1422
	0.4800	0.0730	0.0516	0.0037	0.0706	0.1460
	0.4900	0.0748	0.0611	0.0043	0.0724	0.1496
	0.5000	0.0765	0.0561	0.0040	0.0742	0.1533
	0.5100	0.0783	0.0582	0.0041	0.0760	0.1571
	0.5200	0.0802	0.0375	0.0027	0.0778	0.1608
	0.5300	0.0820	0.0414	0.0029	0.0796	0.1646
	0.5400	0.0837	0.0297	0.0021	0.0813	0.1681
	0.5500	0.0852	0.0468	0.0033	0.0829	0.1713
	0.5600	0.0869	0.0373	0.0026	0.0845	0.1747
	0.5700	0.0885	0.0233	0.0017	0.0862	0.1781
	0.5800	0.0902	0.0178	0.0013	0.0879	0.1816
	0.5900	0.0919	0.0052	0.0004	0.0896	0.1850
	0.6000	0.0935	0.0065	0.0005	0.0912	0.1885
	0.6100	0.0952	0.0219	0.0015	0.0929	0.1920
	0.6200	0.0968	0.0254	0.0018	0.0945	0.1953
	0.6300	0.0984	0.0226	0.0016	0.0961	0.1985
	0.6400	0.0999	0.0556	0.0039	0.0975	0.2015
	0.6500	0.1014	0.0711	0.0050	0.0991	0.2048
	0.6600	0.1030	0.0598	0.0042	0.1007	0.2081
	0.6700	0.1047	0.0431	0.0031	0.1023	0.2114
	0.6800	0.1063	0.0217	0.0015	0.1039	0.2148
	0.6900	0.1078	0.0086	0.0006	0.1055	0.2180
	0.7000	0.1094	-0.0092	-0.0007	0.1070	0.2211
	0.7100	0.1109	0.0008	0.0001	0.1085	0.2242
	0.7200	0.1125	0.0102	0.0007	0.1101	0.2276
	0.7300	0.1140	0.0088	0.0006	0.1117	0.2308
	0.7400	0.1156	0.0221	0.0016	0.1132	0.2340
	0.7500	0.1171	0.0367	0.0026	0.1147	0.2370
	0.7600	0.1184	0.0495	0.0035	0.1161	0.2398
	0.7700	0.1197	0.0512	0.0036	0.1174	0.2426
	0.7800	0.1212	0.0573	0.0041	0.1188	0.2455
	0.7900	0.1227	0.0526	0.0037	0.1203	0.2487
	0.8000	0.1242	0.0575	0.0041	0.1219	0.2519
	0.8100	0.1256	0.0479	0.0034	0.1233	0.2547
	0.8200	0.1270	0.0556	0.0039	0.1246	0.2575
	0.8300	0.1284	0.0664	0.0047	0.1260	0.2604
	0.8400	0.1299	0.0447	0.0032	0.1276	0.2636
	0.8500	0.1316	0.0373	0.0026	0.1292	0.2670
	0.8600	0.1332	0.0202	0.0014	0.1309	0.2704
	0.8700	0.1348	0.0173	0.0012	0.1325	0.2738
	0.8800	0.1363	0.0326	0.0023	0.1340	0.2769
	0.8900	0.1380	0.0539	0.0038	0.1357	0.2803
	0.9000	0.1396	0.0745	0.0053	0.1373	0.2836
	0.9100	0.1412	0.0495	0.0035	0.1389	0.2870
	0.9200	0.1428	0.0034	0.0002	0.1405	0.2903
	0.9300	0.1445	-0.0285	-0.0020	0.1422	0.2938
	0.9400	0.1462	0.0106	0.0008	0.1438	0.2972
	0.9500	0.1477	0.0544	0.0039	0.1454	0.3003
	0.9600	0.1492	0.0902	0.0064	0.1469	0.3036
	0.9700	0.1508	0.1099	0.0078	0.1485	0.3069
	0.9800	0.1525	0.1078	0.0076	0.1501	0.3102
	0.9900	0.1541	0.0713	0.0051	0.1518	0.3136
	1.0000	0.1557	0.0712	0.0050	0.1534	0.3170
	1.0100	0.1574	0.0797	0.0057	0.1551	0.3205
	1.0200	0.1591	0.0750	0.0053	0.1568	0.3239
	1.0300	0.1607	0.0751	0.0053	0.1584	0.3272
	1.0400	0.1622	0.0919	0.0065	0.1599	0.3303
	1.0500	0.1637	0.0729	0.0052	0.1614	0.3335
	1.0600	0.1653	0.0427	0.0030	0.1630	0.3368
	1.0700	0.1670	0.0003	0.0000	0.1647	0.3403
	1.0800	0.1688	-0.0397	-0.0028	0.1664	0.3439
	1.0900	0.1705	-0.0398	-0.0028	0.1682	0.3475
	1.1000	0.1723	-0.0208	-0.0015	0.1700	0.3512
	1.1100	0.1740	0.0068	0.0005	0.1717	0.3547
	1.1200	0.1755	0.0143	0.0010	0.1732	0.3579
	1.1300	0.1772	-0.0120	-0.0008	0.1748	0.3613
	1.1400	0.1788	-0.0149	-0.0011	0.1765	0.3647
	1.1500	0.1806	-0.0107	-0.0008	0.1783	0.3683
	1.1600	0.1823	-0.0036	-0.0003	0.1800	0.3720
	1.1700	0.1841	-0.0022	-0.0002	0.1818	0.3757
	1.1800	0.1859	-0.0145	-0.0010	0.1836	0.3794
	1.1900	0.1878	-0.0142	-0.0010	0.1854	0.3832
	1.2000	0.1896	-0.0212	-0.0015	0.1873	0.3870
	1.2100	0.1914	-0.0238	-0.0017	0.1891	0.3907
	1.2200	0.1931	0.0133	0.0009	0.1907	0.3941
	1.2300	0.1947	0.0539	0.0038	0.1924	0.3976
	1.2400	0.1964	0.0613	0.0043	0.1941	0.4010
	1.2500	0.1981	0.0774	0.0055	0.1957	0.4045
	1.2600	0.1997	0.0843	0.0060	0.1974	0.4078
	1.2700	0.2014	0.0862	0.0061	0.1991	0.4113
	1.2800	0.2031	0.0915	0.0065	0.2008	0.4148
	1.2900	0.2048	0.0563	0.0040	0.2025	0.4184
	1.3000	0.2065	0.0385	0.0027	0.2041	0.4218
	1.3100	0.2079	0.0513	0.0036	0.2056	0.4247
	1.3200	0.2094	0.0559	0.0040	0.2071	0.4279
	1.3300	0.2110	0.0528	0.0037	0.2087	0.4311
	1.3400	0.2127	0.0551	0.0039	0.2103	0.4346
	1.3500	0.2143	0.0775	0.0055	0.2120	0.4380
	1.3600	0.2160	0.0943	0.0067	0.2136	0.4414
	1.3700	0.2176	0.0873	0.0062	0.2152	0.4447
	1.3800	0.2191	0.0765	0.0054	0.2167	0.4478
	1.3900	0.2206	0.0528	0.0037	0.2183	0.4510
	1.4000	0.2221	0.0373	0.0026	0.2198	0.4541
	1.4100	0.2236	0.0078	0.0006	0.2213	0.4573
	1.4200	0.2253	-0.0112	-0.0008	0.2229	0.4606
	1.4300	0.2269	-0.0166	-0.0012	0.2246	0.4640
	1.4400	0.2284	0.0026	0.0002	0.2261	0.4671
	1.4500	0.2298	0.0251	0.0018	0.2275	0.4701
	1.4600	0.2313	0.0336	0.0024	0.2290	0.4731
	1.4700	0.2327	0.0404	0.0029	0.2304	0.4761
	1.4800	0.2343	0.0577	0.0041	0.2320	0.4793
	1.4900	0.2359	0.0564	0.0040	0.2335	0.4825
	1.5000	0.2374	0.0485	0.0034	0.2351	0.4858
	1.5100	0.2388	0.0289	0.0021	0.2365	0.4887
	1.5200	0.2402	0.0263	0.0019	0.2379	0.4915
	1.5300	0.2416	0.0372	0.0026	0.2393	0.4944
	1.5400	0.2431	0.0398	0.0028	0.2408	0.4975
	1.5500	0.2447	0.0388	0.0028	0.2424	0.5008
	1.5600	0.2462	0.0405	0.0029	0.2439	0.5039
	1.5700	0.2475	0.0517	0.0037	0.2452	0.5067
	1.5800	0.2490	0.0517	0.0037	0.2467	0.5097
	1.5900	0.2506	0.0594	0.0042	0.2482	0.5129
	1.6000	0.2522	0.0593	0.0042	0.2499	0.5164
	1.6100	0.2539	0.0566	0.0040	0.2515	0.5197
	1.6200	0.2555	0.0529	0.0037	0.2532	0.5231
	1.6300	0.2571	0.0517	0.0037	0.2548	0.5264
	1.6400	0.2586	0.0331	0.0023	0.2562	0.5294
	1.6500	0.2601	0.0110	0.0008	0.2578	0.5327
	1.6600	0.2618	-0.0062	-0.0004	0.2595	0.5361
	1.6700	0.2634	0.0018	0.0001	0.2611	0.5395
	1.6800	0.2651	0.0139	0.0010	0.2627	0.5429
	1.6900	0.2667	-0.0205	-0.0015	0.2644	0.5463
	1.7000	0.2683	-0.0590	-0.0042	0.2660	0.5495
	1.7100	0.2699	-0.0610	-0.0043	0.2676	0.5529
	1.7200	0.2715	-0.0433	-0.0031	0.2691	0.5561
	1.7300	0.2731	-0.0278	-0.0020	0.2708	0.5595
	1.7400	0.2747	-0.0284	-0.0020	0.2724	0.5628
	1.7500	0.2764	-0.0393	-0.0028	0.2740	0.5662
	1.7600	0.2780	-0.0458	-0.0032	0.2757	0.5696
	1.7700	0.2797	-0.0498	-0.0035	0.2773	0.5730
	1.7800	0.2813	-0.0458	-0.0032	0.2790	0.5764
	1.7900	0.2828	-0.0055	-0.0004	0.2805	0.5796
	1.8000	0.2844	0.0451	0.0032	0.2821	0.5828
	1.8100	0.2859	0.0630	0.0045	0.2836	0.5860
	1.8200	0.2875	0.0614	0.0044	0.2852	0.5893
	1.8300	0.2892	0.0621	0.0044	0.2869	0.5928
	1.8400	0.2910	0.0849	0.0060	0.2887	0.5964
	1.8500	0.2927	0.1008	0.0071	0.2904	0.6000
	1.8600	0.2943	0.1161	0.0082	0.2920	0.6033
	1.8700	0.2959	0.1023	0.0072	0.2936	0.6067
	1.8800	0.2975	0.0655	0.0046	0.2952	0.6099
	1.8900	0.2992	0.0422	0.0030	0.2968	0.6133
	1.9000	0.3008	0.0718	0.0051	0.2985	0.6167
	1.9100	0.3025	0.0810	0.0057	0.3002	0.6203
	1.9200	0.3042	0.0959	0.0068	0.3019	0.6238
	1.9300	0.3060	0.1044	0.0074	0.3036	0.6274
	1.9400	0.3077	0.1017	0.0072	0.3054	0.6309
	1.9500	0.3094	0.0927	0.0066	0.3071	0.6345
	1.9600	0.3111	0.0563	0.0040	0.3087	0.6379
	1.9700	0.3128	0.0349	0.0025	0.3105	0.6415
	1.9800	0.3144	-0.0049	-0.0003	0.3121	0.6448
	1.9900	0.3161	-0.0267	-0.0019	0.3138	0.6483
	2.0000	0.3178	-0.0393	-0.0028	0.3155	0.6518
	2.0100	0.3195	-0.0138	-0.0010	0.3172	0.6554
	2.0200	0.3213	0.0732	0.0052	0.3189	0.6590
	2.0300	0.3230	0.1136	0.0081	0.3207	0.6626
	2.0400	0.3247	0.1183	0.0084	0.3224	0.6662
	2.0500	0.3264	0.0972	0.0069	0.3241	0.6696
	2.0600	0.3280	0.0783	0.0055	0.3257	0.6730
	2.0700	0.3296	0.0506	0.0036	0.3273	0.6762
	2.0800	0.3312	0.0616	0.0044	0.3289	0.6795
	2.0900	0.3329	0.0798	0.0057	0.3305	0.6829
	2.1000	0.3346	0.0719	0.0051	0.3322	0.6865
	2.1100	0.3362	0.0787	0.0056	0.3339	0.6898
	2.1200	0.3378	0.1012	0.0072	0.3355	0.6933
	2.1300	0.3394	0.0973	0.0069	0.3371	0.6965
	2.1400	0.3410	0.0722	0.0051	0.3387	0.6998
	2.1500	0.3425	0.0958	0.0068	0.3402	0.7030
	2.1600	0.3441	0.1032	0.0073	0.3418	0.7062
	2.1700	0.3457	0.0902	0.0064	0.3434	0.7095
	2.1800	0.3473	0.0715	0.0051	0.3450	0.7128
	2.1900	0.3490	0.0785	0.0056	0.3467	0.7163
	2.2000	0.3507	0.0766	0.0054	0.3483	0.7197
	2.2100	0.3523	0.0480	0.0034	0.3500	0.7231
	2.2200	0.3538	0.0427	0.0030	0.3514	0.7261
	2.2300	0.3553	0.0588	0.0042	0.3529	0.7293
	2.2400	0.3568	0.0611	0.0043	0.3544	0.7323
	2.2500	0.3583	0.0678	0.0048	0.3560	0.7356
	2.2600	0.3599	0.0758	0.0054	0.3576	0.7389
	2.2700	0.3616	0.0842	0.0060	0.3593	0.7423
	2.2800	0.3633	0.0773	0.0055	0.3609	0.7458
	2.2900	0.3648	0.0744	0.0053	0.3624	0.7489
	2.3000	0.3663	0.0801	0.0057	0.3640	0.7521
	2.3100	0.3679	0.0829	0.0059	0.3656	0.7554
	2.3200	0.3695	0.0738	0.0052	0.3672	0.7588
	2.3300	0.3711	0.0517	0.0037	0.3688	0.7620
	2.3400	0.3727	0.0323	0.0023	0.3704	0.7653
	2.3500	0.3744	0.0158	0.0011	0.3720	0.7687
	2.3600	0.3760	-0.0094	-0.0007	0.3736	0.7720
	2.3700	0.3775	-0.0105	-0.0007	0.3751	0.7751
	2.3800	0.3789	0.0102	0.0007	0.3766	0.7781
	2.3900	0.3805	0.0452	0.0032	0.3781	0.7813
	2.4000	0.3820	0.0793	0.0056	0.3797	0.7846
	2.4100	0.3837	0.0898	0.0064	0.3813	0.7879
	2.4200	0.3853	0.0753	0.0053	0.3830	0.7913
	2.4300	0.3869	0.0749	0.0053	0.3846	0.7946
	2.4400	0.3884	0.0780	0.0055	0.3860	0.7976
	2.4500	0.3899	0.0427	0.0030	0.3875	0.8007
	2.4600	0.3913	0.0421	0.0030	0.3890	0.8038
	2.4700	0.3929	0.0491	0.0035	0.3905	0.8069
	2.4800	0.3945	0.0487	0.0035	0.3921	0.8102
	2.4900	0.3961	0.0637	0.0045	0.3937	0.8136
	2.5000	0.3977	0.0672	0.0048	0.3954	0.8169
	2.5100	0.3991	0.0708	0.0050	0.3968	0.8198
	2.5200	0.4005	0.0595	0.0042	0.3982	0.8228
	2.5300	0.4020	0.0319	0.0023	0.3997	0.8259
	2.5400	0.4037	0.0230	0.0016	0.4013	0.8292
	2.5500	0.4053	0.0338	0.0024	0.4030	0.8326
	2.5600	0.4069	0.0459	0.0033	0.4046	0.8359
	2.5700	0.4085	0.0264	0.0019	0.4062	0.8392
	2.5800	0.4100	0.0049	0.0003	0.4076	0.8423
	2.5900	0.4115	-0.0204	-0.0014	0.4091	0.8454
	2.6000	0.4129	-0.0185	-0.0013	0.4106	0.8484
	2.6100	0.4145	-0.0231	-0.0016	0.4122	0.8517
	2.6200	0.4161	-0.0202	-0.0014	0.4138	0.8550
	2.6300	0.4178	0.0020	0.0001	0.4154	0.8584
	2.6400	0.4194	-0.0118	-0.0008	0.4171	0.8618
	2.6500	0.4209	-0.0078	-0.0006	0.4186	0.8649
	2.6600	0.4225	0.0128	0.0009	0.4201	0.8681
	2.6700	0.4240	0.0430	0.0030	0.4217	0.8713
	2.6800	0.4256	0.0610	0.0043	0.4233	0.8746
	2.6900	0.4272	0.0743	0.0053	0.4249	0.8780
	2.7000	0.4289	0.0512	0.0036	0.4266	0.8814
	2.7100	0.4306	0.0194	0.0014	0.4283	0.8849
	2.7200	0.4322	0.0200	0.0014	0.4299	0.8883
	2.7300	0.4338	0.0408	0.0029	0.4315	0.8915
	2.7400	0.4353	0.0414	0.0029	0.4330	0.8947
	2.7500	0.4369	0.0698	0.0049	0.4345	0.8978
	2.7600	0.4384	0.0857	0.0061	0.4361	0.9010
	2.7700	0.4400	0.0685	0.0049	0.4377	0.9044
	2.7800	0.4417	0.0501	0.0036	0.4394	0.9079
	2.7900	0.4435	0.0487	0.0035	0.4411	0.9115
	2.8000	0.4450	0.0477	0.0034	0.4427	0.9147
	2.8100	0.4466	0.0333	0.0024	0.4443	0.9180
	2.8200	0.4482	0.0380	0.0027	0.4458	0.9212
	2.8300	0.4498	0.0506	0.0036	0.4474	0.9245
	2.8400	0.4514	0.0529	0.0038	0.4490	0.9278
	2.8500	0.4530	0.0434	0.0031	0.4507	0.9312
	2.8600	0.4546	0.0396	0.0028	0.4523	0.9346
	2.8700	0.4564	0.0401	0.0028	0.4540	0.9381
	2.8800	0.4580	0.0512	0.0036	0.4557	0.9416
	2.8900	0.4596	0.0688	0.0049	0.4572	0.9447
	2.9000	0.4611	0.0575	0.0041	0.4588	0.9479
	2.9100	0.4627	0.0469	0.0033	0.4603	0.9511
	2.9200	0.4643	0.0405	0.0029	0.4620	0.9545
	2.9300	0.4659	0.0493	0.0035	0.4636	0.9578
	2.9400	0.4675	0.0307	0.0022	0.4652	0.9612
	2.9500	0.4692	0.0354	0.0025	0.4669	0.9646
	2.9600	0.4708	0.0653	0.0046	0.4685	0.9680
	2.9700	0.4725	0.0668	0.0047	0.4701	0.9714
	2.9800	0.4740	0.0623	0.0044	0.4717	0.9746
	2.9900	0.4756	0.0695	0.0049	0.4733	0.9779
	3.0000	0.4772	0.0687	0.0049	0.4749	0.9812
	3.0100	0.4789	0.0911	0.0065	0.4766	0.9847
	3.0200	0.4806	0.1170	0.0083	0.4782	0.9881
	3.0300	0.4823	0.1174	0.0083	0.4800	0.9917
	3.0400	0.4839	0.1105	0.0078	0.4816	0.9951
	3.0500	0.4855	0.1111	0.0079	0.4831	0.9983
	3.0600	0.4870	0.1021	0.0072	0.4847	1.0015
	3.0700	0.4887	0.0909	0.0064	0.4863	1.0048
	3.0800	0.4903	0.1038	0.0074	0.4880	1.0082
	3.0900	0.4919	0.0946	0.0067	0.4896	1.0116
	3.1000	0.4936	0.0897	0.0064	0.4912	1.0150
	3.1100	0.4952	0.0845	0.0060	0.4929	1.0184
	3.1200	0.4969	0.0358	0.0025	0.4946	1.0219
	3.1300	0.4985	0.0228	0.0016	0.4961	1.0251
	3.1400	0.5000	0.0316	0.0022	0.4977	1.0284
	3.1500	0.5015	0.0531	0.0038	0.4992	1.0315
	3.1600	0.5031	0.0686	0.0049	0.5008	1.0347
	3.1700	0.5047	0.0781	0.0055	0.5024	1.0380
	3.1800	0.5064	0.0608	0.0043	0.5040	1.0414
	3.1900	0.5080	0.0490	0.0035	0.5057	1.0449
	3.2000	0.5097	0.0377	0.0027	0.5074	1.0483
	3.2100	0.5112	0.0552	0.0039	0.5089	1.0515
	3.2200	0.5127	0.0648	0.0046	0.5104	1.0545
	3.2300	0.5143	0.0851	0.0060	0.5119	1.0578
	3.2400	0.5159	0.0923	0.0065	0.5135	1.0610
	3.2500	0.5175	0.0925	0.0066	0.5152	1.0644
	3.2600	0.5191	0.1001	0.0071	0.5168	1.0678
	3.2700	0.5208	0.1076	0.0076	0.5185	1.0713
	3.2800	0.5224	0.0949	0.0067	0.5201	1.0746
	3.2900	0.5240	0.1165	0.0083	0.5216	1.0778
	3.3000	0.5255	0.1432	0.0102	0.5231	1.0809
	3.3100	0.5271	0.1635	0.0116	0.5247	1.0842
	3.3200	0.5286	0.1314	0.0093	0.5263	1.0875
	3.3300	0.5303	0.1145	0.0081	0.5280	1.0909
	3.3400	0.5320	0.1255	0.0089	0.5296	1.0943
	3.3500	0.5337	0.1156	0.0082	0.5313	1.0978
	3.3600	0.5353	0.0963	0.0068	0.5330	1.1013
	3.3700	0.5368	0.0891	0.0063	0.5345	1.1044
	3.3800	0.5384	0.0632	0.0045	0.5361	1.1076
	3.3900	0.5399	0.0330	0.0023	0.5376	1.1108
	3.4000	0.5415	0.0154	0.0011	0.5392	1.1141
	3.4100	0.5432	0.0017	0.0001	0.5409	1.1175
	3.4200	0.5449	0.0148	0.0010	0.5426	1.1210
	3.4300	0.5466	0.0285	0.0020	0.5443	1.1245
	3.4400	0.5482	0.0262	0.0019	0.5459	1.1279
	3.4500	0.5498	0.0227	0.0016	0.5474	1.1311
	3.4600	0.5512	0.0208	0.0015	0.5489	1.1341
	3.4700	0.5528	0.0391	0.0028	0.5505	1.1374
	3.4800	0.5544	0.0728	0.0052	0.5521	1.1407
	3.4900	0.5560	0.0943	0.0067	0.5537	1.1441
	3.5000	0.5577	0.1282	0.0091	0.5554	1.1475
	3.5100	0.5594	0.1360	0.0096	0.5571	1.1510
	3.5200	0.5610	0.1254	0.0089	0.5587	1.1543
	3.5300	0.5626	0.1185	0.0084	0.5602	1.1575
	3.5400	0.5641	0.0822	0.0058	0.5617	1.1607
	3.5500	0.5656	0.0573	0.0041	0.5633	1.1639
	3.5600	0.5672	0.0384	0.0027	0.5649	1.1672
	3.5700	0.5689	0.0225	0.0016	0.5665	1.1706
	3.5800	0.5706	0.0433	0.0031	0.5682	1.1741
	3.5900	0.5722	0.0464	0.0033	0.5699	1.1775
	3.6000	0.5738	0.0608	0.0043	0.5715	1.1808
	3.6100	0.5753	0.0679	0.0048	0.5730	1.1838
	3.6200	0.5768	0.1177	0.0083	0.5745	1.1870
	3.6300	0.5784	0.1139	0.0081	0.5761	1.1902
	3.6400	0.5800	0.0885	0.0063	0.5777	1.1936
	3.6500	0.5816	0.0780	0.0055	0.5793	1.1969
	3.6600	0.5832	0.0909	0.0064	0.5809	1.2002
	3.6700	0.5847	0.1068	0.0076	0.5824	1.2034
	3.6800	0.5862	0.1232	0.0087	0.5839	1.2065
	3.6900	0.5878	0.1228	0.0087	0.5855	1.2097
	3.7000	0.5894	0.1278	0.0091	0.5871	1.2130
	3.7100	0.5911	0.0885	0.0063	0.5888	1.2165
	3.7200	0.5928	0.0494	0.0035	0.5905	1.2200
	3.7300	0.5945	0.0422	0.0030	0.5922	1.2236
	3.7400	0.5962	0.0248	0.0018	0.5938	1.2270
	3.7500	0.5978	0.0196	0.0014	0.5955	1.2304
	3.7600	0.5993	0.0298	0.0021	0.5970	1.2335
	3.7700	0.6009	0.0212	0.0015	0.5985	1.2367
	3.7800	0.6024	0.0127	0.0009	0.6001	1.2400
	3.7900	0.6040	0.0064	0.0005	0.6017	1.2432
	3.8000	0.6057	0.0057	0.0004	0.6033	1.2466
	3.8100	0.6074	0.0129	0.0009	0.6050	1.2501
	3.8200	0.6091	0.0112	0.0008	0.6067	1.2536
	3.8300	0.6107	0.0273	0.0019	0.6083	1.2569
	3.8400	0.6122	0.0656	0.0047	0.6099	1.2602
	3.8500	0.6138	0.0797	0.0056	0.6114	1.2634
	3.8600	0.6153	0.0929	0.0066	0.6130	1.2666
	3.8700	0.6170	0.1014	0.0072	0.6146	1.2700
	3.8800	0.6186	0.1087	0.0077	0.6163	1.2734
	3.8900	0.6203	0.1063	0.0075	0.6180	1.2769
	3.9000	0.6220	0.0831	0.0059	0.6197	1.2804
	3.9100	0.6236	0.0823	0.0058	0.6213	1.2837
	3.9200	0.6251	0.1069	0.0076	0.6228	1.2867
	3.9300	0.6266	0.0913	0.0065	0.6243	1.2899
	3.9400	0.6282	0.0721	0.0051	0.6258	1.2931
	3.9500	0.6298	0.0726	0.0051	0.6275	1.2965
	3.9600	0.6314	0.0599	0.0042	0.6291	1.2998
	3.9700	0.6331	0.0580	0.0041	0.6308	1.3033
	3.9800	0.6348	0.0507	0.0036	0.6324	1.3067
	3.9900	0.6363	0.0339	0.0024	0.6340	1.3100
	4.0000	0.6379	0.0199	0.0014	0.6356	1.3132
	4.0100	0.6394	-0.0015	-0.0001	0.6371	1.3163
	4.0200	0.6410	0.0015	0.0001	0.6386	1.3196
	4.0300	0.6426	0.0488	0.0035	0.6402	1.3229
	4.0400	0.6442	0.0593	0.0042	0.6419	1.3263
	4.0500	0.6459	0.0618	0.0044	0.6435	1.3297
	4.0600	0.6475	0.0614	0.0044	0.6452	1.3331
	4.0700	0.6491	0.0508	0.0036	0.6468	1.3364
	4.0800	0.6507	0.0685	0.0049	0.6484	1.3396
	4.0900	0.6522	0.0845	0.0060	0.6499	1.3429
	4.1000	0.6539	0.0886	0.0063	0.6515	1.3462
	4.1100	0.6555	0.0681	0.0048	0.6532	1.3496
	4.1200	0.6571	0.0524	0.0037	0.6548	1.3529
	4.1300	0.6588	0.0653	0.0046	0.6565	1.3564
	4.1400	0.6604	0.0874	0.0062	0.6581	1.3597
	4.1500	0.6620	0.0906	0.0064	0.6597	1.3631
	4.1600	0.6636	0.0919	0.0065	0.6612	1.3662
	4.1700	0.6651	0.0750	0.0053	0.6628	1.3695
	4.1800	0.6667	0.0780	0.0055	0.6644	1.3727
	4.1900	0.6683	0.0921	0.0065	0.6660	1.3761
	4.2000	0.6700	0.1043	0.0074	0.6677	1.3795
	4.2100	0.6717	0.1055	0.0075	0.6693	1.3830
	4.2200	0.6733	0.1089	0.0077	0.6710	1.3863
	4.2300	0.6748	0.1239	0.0088	0.6724	1.3894
	4.2400	0.6763	0.1044	0.0074	0.6739	1.3925
	4.2500	0.6779	0.0951	0.0067	0.6755	1.3958
	4.2600	0.6796	0.0954	0.0068	0.6772	1.3993
	4.2700	0.6813	0.0877	0.0062	0.6790	1.4029
	4.2800	0.6830	0.0898	0.0064	0.6807	1.4064
	4.2900	0.6847	0.0662	0.0047	0.6824	1.4099
	4.3000	0.6864	0.0116	0.0008	0.6840	1.4134
	4.3100	0.6879	-0.0126	-0.0009	0.6856	1.4165
	4.3200	0.6895	-0.0236	-0.0017	0.6871	1.4198
	4.3300	0.6910	-0.0109	-0.0008	0.6887	1.4230
	4.3400	0.6926	0.0128	0.0009	0.6903	1.4263
	4.3500	0.6943	0.0576	0.0041	0.6919	1.4296
	4.3600	0.6959	0.0789	0.0056	0.6936	1.4331
	4.3700	0.6976	0.0956	0.0068	0.6952	1.4365
	4.3800	0.6991	0.1029	0.0073	0.6968	1.4397
	4.3900	0.7007	0.0974	0.0069	0.6984	1.4430
	4.4000	0.7022	0.0882	0.0063	0.6999	1.4462
	4.4100	0.7038	0.0773	0.0055	0.7015	1.4494
	4.4200	0.7054	0.0875	0.0062	0.7030	1.4526
	4.4300	0.7070	0.0974	0.0069	0.7047	1.4560
	4.4400	0.7087	0.1024	0.0073	0.7064	1.4595
	4.4500	0.7104	0.0918	0.0065	0.7081	1.4631
	4.4600	0.7120	0.0787	0.0056	0.7097	1.4664
	4.4700	0.7135	0.0797	0.0056	0.7112	1.4695
	4.4800	0.7150	0.0893	0.0063	0.7127	1.4726
	4.4900	0.7166	0.0688	0.0049	0.7143	1.4759
	4.5000	0.7183	0.0425	0.0030	0.7159	1.4793
	4.5100	0.7199	0.0110	0.0008	0.7176	1.4827
	4.5200	0.7216	-0.0022	-0.0002	0.7193	1.4861
	4.5300	0.7231	0.0283	0.0020	0.7208	1.4893
	4.5400	0.7247	0.0372	0.0026	0.7224	1.4925
	4.5500	0.7262	0.0329	0.0023	0.7239	1.4957
	4.5600	0.7278	0.0329	0.0023	0.7255	1.4990
	4.5700	0.7294	0.0251	0.0018	0.7271	1.5023
	4.5800	0.7311	0.0119	0.0008	0.7288	1.5058
	4.5900	0.7328	-0.0065	-0.0005	0.7304	1.5092
	4.6000	0.7344	-0.0158	-0.0011	0.7321	1.5126
	4.6100	0.7360	0.0143	0.0010	0.7336	1.5158
	4.6200	0.7375	0.0764	0.0054	0.7352	1.5190
	4.6300	0.7391	0.1172	0.0083	0.7367	1.5223
	4.6400	0.7406	0.1072	0.0076	0.7383	1.5255
	4.6500	0.7422	0.0949	0.0067	0.7399	1.5288
	4.6600	0.7439	0.0822	0.0058	0.7415	1.5322
	4.6700	0.7456	0.0829	0.0059	0.7432	1.5356
	4.6800	0.7472	0.0966	0.0068	0.7449	1.5391
	4.6900	0.7488	0.0994	0.0070	0.7465	1.5424
	4.7000	0.7503	0.1100	0.0078	0.7480	1.5455
	4.7100	0.7518	0.1119	0.0079	0.7495	1.5487
	4.7200	0.7534	0.0931	0.0066	0.7511	1.5519
	4.7300	0.7550	0.0870	0.0062	0.7527	1.5552
	4.7400	0.7567	0.0892	0.0063	0.7543	1.5586
	4.7500	0.7583	0.0767	0.0054	0.7560	1.5620
	4.7600	0.7600	0.0410	0.0029	0.7576	1.5654
	4.7700	0.7616	0.0322	0.0023	0.7592	1.5687
	4.7800	0.7631	0.0405	0.0029	0.7608	1.5720
	4.7900	0.7647	0.0526	0.0037	0.7623	1.5751
	4.8000	0.7662	0.0635	0.0045	0.7639	1.5783
	4.8100	0.7678	0.0676	0.0048	0.7655	1.5816
	4.8200	0.7694	0.0667	0.0047	0.7671	1.5850
	4.8300	0.7711	0.0726	0.0051	0.7687	1.5884
	4.8400	0.7727	0.0885	0.0063	0.7704	1.5918
	4.8500	0.7744	0.0929	0.0066	0.7720	1.5952
	4.8600	0.7759	0.0804	0.0057	0.7735	1.5983
	4.8700	0.7774	0.0823	0.0058	0.7751	1.6014
	4.8800	0.7789	0.0832	0.0059	0.7766	1.6046
	4.8900	0.7805	0.0566	0.0040	0.7782	1.6079
	4.9000	0.7822	0.0242	0.0017	0.7799	1.6114
	4.9100	0.7839	0.0000	0.0000	0.7816	1.6149
	4.9200	0.7855	0.0346	0.0025	0.7832	1.6183
	4.9300	0.7870	0.0878	0.0062	0.7847	1.6214
	4.9400	0.7886	0.1185	0.0084	0.7863	1.6247
	4.9500	0.7902	0.1251	0.0089	0.7878	1.6278
	4.9600	0.7917	0.1274	0.0090	0.7894	1.6311
	4.9700	0.7934	0.1087	0.0077	0.7911	1.6345
	4.9800	0.7952	0.0876	0.0062	0.7928	1.6381
	4.9900	0.7968	0.0901	0.0064	0.7945	1.6415
	5.0000	0.7983	0.0691	0.0049	0.7960	1.6447
	5.0100	0.7999	0.0760	0.0054	0.7975	1.6479
	5.0200	0.8014	0.0985	0.0070	0.7991	1.6511
	5.0300	0.8030	0.1012	0.0072	0.8007	1.6543
	5.0400	0.8046	0.0813	0.0058	0.8023	1.6576
	5.0500	0.8062	0.0764	0.0054	0.8039	1.6610
	5.0600	0.8079	0.0770	0.0055	0.8056	1.6645
	5.0700	0.8096	0.0721	0.0051	0.8073	1.6680
	5.0800	0.8112	0.0607	0.0043	0.8088	1.6712
	5.0900	0.8128	0.0620	0.0044	0.8105	1.6746
	5.1000	0.8143	0.0689	0.0049	0.8120	1.6778
	5.1100	0.8160	0.0560	0.0040	0.8136	1.6811
	5.1200	0.8176	0.0299	0.0021	0.8153	1.6845
	5.1300	0.8193	0.0358	0.0025	0.8170	1.6880
	5.1400	0.8210	0.0350	0.0025	0.8186	1.6915
	5.1500	0.8226	0.0573	0.0041	0.8202	1.6948
	5.1600	0.8242	0.0899	0.0064	0.8218	1.6981
	5.1700	0.8257	0.1258	0.0089	0.8234	1.7012
	5.1800	0.8272	0.1317	0.0093	0.8249	1.7044
	5.1900	0.8288	0.1444	0.0102	0.8265	1.7077
	5.2000	0.8305	0.1293	0.0092	0.8281	1.7111
	5.2100	0.8321	0.1040	0.0074	0.8298	1.7145
	5.2200	0.8338	0.0771	0.0055	0.8315	1.7180
	5.2300	0.8354	0.0688	0.0049	0.8331	1.7213
	5.2400	0.8369	0.0900	0.0064	0.8346	1.7245
	5.2500	0.8385	0.1164	0.0083	0.8362	1.7277
	5.2600	0.8400	0.1322	0.0094	0.8377	1.7308
	5.2700	0.8416	0.1035	0.0073	0.8393	1.7341
	5.2800	0.8432	0.0715	0.0051	0.8409	1.7374
	5.2900	0.8448	0.0537	0.0038	0.8425	1.7408
	5.3000	0.8465	0.0701	0.0050	0.8442	1.7442
	5.3100	0.8482	0.0736	0.0052	0.8458	1.7477
	5.3200	0.8497	0.0598	0.0042	0.8473	1.7508
	5.3300	0.8512	0.0448	0.0032	0.8488	1.7539
	5.3400	0.8527	0.0495	0.0035	0.8504	1.7570
	5.3500	0.8543	0.0677	0.0048	0.8520	1.7603
	5.3600	0.8559	0.0865	0.0061	0.8536	1.7637
	5.3700	0.8576	0.0891	0.0063	0.8553	1.7672
	5.3800	0.8593	0.0844	0.0060	0.8570	1.7707
	5.3900	0.8609	0.0949	0.0067	0.8586	1.7740
	5.4000	0.8625	0.0849	0.0060	0.8602	1.7773
	5.4100	0.8640	0.0593	0.0042	0.8617	1.7805
	5.4200	0.8656	0.0643	0.0046	0.8632	1.7836
	5.4300	0.8671	0.0661	0.0047	0.8648	1.7868
	5.4400	0.8688	0.0556	0.0039	0.8664	1.7902
	5.4500	0.8704	0.0644	0.0046	0.8681	1.7936
	5.4600	0.8720	0.0659	0.0047	0.8697	1.7969
	5.4700	0.8736	0.0503	0.0036	0.8712	1.8002
	5.4800	0.8751	0.0625	0.0044	0.8728	1.8033
	5.4900	0.8767	0.0834	0.0059	0.8743	1.8066
	5.5000	0.8783	0.1129	0.0080	0.8759	1.8099
	5.5100	0.8799	0.1086	0.0077	0.8776	1.8133
	5.5200	0.8816	0.1046	0.0074	0.8793	1.8168
	5.5300	0.8833	0.1188	0.0084	0.8810	1.8203
	5.5400	0.8849	0.0956	0.0068	0.8826	1.8236
	5.5500	0.8864	0.0767	0.0054	0.8841	1.8267
	5.5600	0.8879	0.0503	0.0036	0.8856	1.8299
	5.5700	0.8895	0.0401	0.0028	0.8871	1.8330
	5.5800	0.8911	0.0441	0.0031	0.8887	1.8363
	5.5900	0.8927	0.0462	0.0033	0.8904	1.8398
	5.6000	0.8945	0.0566	0.0040	0.8921	1.8433
	5.6100	0.8961	0.0738	0.0052	0.8938	1.8468
	5.6200	0.8977	0.0629	0.0045	0.8954	1.8500
	5.6300	0.8992	0.0458	0.0032	0.8969	1.8531
	5.6400	0.9007	0.0499	0.0035	0.8984	1.8563
	5.6500	0.9023	0.0735	0.0052	0.8999	1.8595
	5.6600	0.9039	0.0830	0.0059	0.9015	1.8628
	5.6700	0.9055	0.0840	0.0060	0.9032	1.8662
	5.6800	0.9072	0.1086	0.0077	0.9049	1.8697
	5.6900	0.9089	0.1123	0.0080	0.9065	1.8731
	5.7000	0.9104	0.1173	0.0083	0.9080	1.8762
	5.7100	0.9119	0.1227	0.0087	0.9096	1.8795
	5.7200	0.9134	0.0919	0.0065	0.9111	1.8825
	5.7300	0.9149	0.0486	0.0034	0.9126	1.8856
	5.7400	0.9165	0.0051	0.0004	0.9142	1.8888
	5.7500	0.9181	-0.0051	-0.0004	0.9157	1.8921
	5.7600	0.9197	0.0206	0.0015	0.9174	1.8954
	5.7700	0.9213	0.0547	0.0039	0.9190	1.8989
	5.7800	0.9229	0.0605	0.0043	0.9206	1.9022
	5.7900	0.9245	0.0832	0.0059	0.9222	1.9055
	5.8000	0.9262	0.1124	0.0080	0.9238	1.9088
	5.8100	0.9278	0.1019	0.0072	0.9255	1.9122
	5.8200	0.9295	0.0964	0.0068	0.9271	1.9157
	5.8300	0.9311	0.1019	0.0072	0.9288	1.9191
	5.8400	0.9329	0.0848	0.0060	0.9305	1.9227
	5.8500	0.9344	0.0662	0.0047	0.9321	1.9259
	5.8600	0.9360	0.0588	0.0042	0.9336	1.9291
	5.8700	0.9375	0.0695	0.0049	0.9352	1.9322
	5.8800	0.9391	0.0654	0.0046	0.9367	1.9355
	5.8900	0.9407	0.0712	0.0051	0.9384	1.9388
	5.9000	0.9424	0.0587	0.0042	0.9400	1.9423
	5.9100	0.9440	0.0539	0.0038	0.9417	1.9457
	5.9200	0.9455	0.0512	0.0036	0.9432	1.9489
	5.9300	0.9471	0.0831	0.0059	0.9448	1.9521
	5.9400	0.9486	0.1222	0.0087	0.9463	1.9552
	5.9500	0.9502	0.1485	0.0105	0.9479	1.9585
	5.9600	0.9518	0.1412	0.0100	0.9495	1.9618
	5.9700	0.9535	0.1494	0.0106	0.9512	1.9653
	5.9800	0.9551	0.1471	0.0104	0.9528	1.9687
	5.9900	0.9568	0.1309	0.0093	0.9545	1.9722
	6.0000	0.9585	0.1045	0.0074	0.9561	1.9756
	6.0100	0.9599	0.0695	0.0049	0.9576	1.9786
	6.0200	0.9614	0.0625	0.0044	0.9591	1.9817
	6.0300	0.9630	0.0693	0.0049	0.9607	1.9849
	6.0400	0.9646	0.1059	0.0075	0.9622	1.9882
	6.0500	0.9662	0.1370	0.0097	0.9639	1.9916
	6.0600	0.9679	0.1246	0.0088	0.9655	1.9950
	6.0700	0.9694	0.0992	0.0070	0.9671	1.9982
	6.0800	0.9710	0.0749	0.0053	0.9686	2.0014
	6.0900	0.9725	0.0842	0.0060	0.9701	2.0045
	6.1000	0.9740	0.0922	0.0065	0.9717	2.0077
	6.1100	0.9756	0.1078	0.0076	0.9733	2.0110
	6.1200	0.9773	0.1237	0.0088	0.9749	2.0144
	6.1300	0.9790	0.1044	0.0074	0.9767	2.0180
	6.1400	0.9806	0.0666	0.0047	0.9783	2.0213
	6.1500	0.9822	0.0532	0.0038	0.9799	2.0246
	6.1600	0.9837	0.0689	0.0049	0.9814	2.0277
	6.1700	0.9852	0.0939	0.0067	0.9829	2.0309
	6.1800	0.9868	0.0856	0.0061	0.9845	2.0342
	6.1900	0.9885	0.0921	0.0065	0.9862	2.0376
	6.2000	0.9901	0.1015	0.0072	0.9878	2.0410
	6.2100	0.9918	0.0952	0.0067	0.9895	2.0444
	6.2200	0.9934	0.0465	0.0033	0.9911	2.0477
	6.2300	0.9949	0.0107	0.0008	0.9926	2.0509
	6.2400	0.9965	-0.0068	-0.0005	0.9941	2.0541
	6.2500	0.9980	0.0094	0.0007	0.9957	2.0573
	6.2600	0.9997	0.0377	0.0027	0.9973	2.0607
	6.2700	1.0013	0.0520	0.0037	0.9990	2.0641
	6.2800	1.0030	0.0661	0.0047	1.0006	2.0675
	6.2900	1.0046	0.0832	0.0059	1.0023	2.0709
	6.3000	1.0062	0.1153	0.0082	1.0039	2.0742
	6.3100	1.0078	0.1204	0.0085	1.0054	2.0774
	6.3200	1.0093	0.1016	0.0072	1.0070	2.0806
	6.3300	1.0109	0.0908	0.0064	1.0086	2.0839
	6.3400	1.0125	0.0867	0.0061	1.0101	2.0872
	6.3500	1.0141	0.0770	0.0055	1.0118	2.0906
	6.3600	1.0158	0.0841	0.0060	1.0135	2.0940
	6.3700	1.0174	0.1036	0.0073	1.0151	2.0974
	6.3800	1.0190	0.1163	0.0082	1.0166	2.1006
	6.3900	1.0205	0.1376	0.0098	1.0182	2.1037
	6.4000	1.0220	0.1333	0.0094	1.0197	2.1069
	6.4100	1.0236	0.1020	0.0072	1.0213	2.1102
	6.4200	1.0253	0.0636	0.0045	1.0229	2.1136
	6.4300	1.0270	0.0577	0.0041	1.0246	2.1171
	6.4400	1.0287	0.0621	0.0044	1.0264	2.1207
	6.4500	1.0303	0.0655	0.0046	1.0280	2.1240
	6.4600	1.0319	0.0713	0.0051	1.0296	2.1274
	6.4700	1.0335	0.1038	0.0074	1.0311	2.1305
	6.4800	1.0350	0.1180	0.0084	1.0326	2.1337
	6.4900	1.0365	0.1192	0.0084	1.0342	2.1369
	6.5000	1.0382	0.1269	0.0090	1.0359	2.1403
	6.5100	1.0398	0.1078	0.0076	1.0375	2.1436
	6.5200	1.0414	0.0956	0.0068	1.0391	2.1470
	6.5300	1.0431	0.0847	0.0060	1.0407	2.1504
	6.5400	1.0446	0.0687	0.0049	1.0423	2.1536
	6.5500	1.0461	0.0830	0.0059	1.0438	2.1567
	6.5600	1.0477	0.1258	0.0089	1.0454	2.1599
	6.5700	1.0493	0.1378	0.0098	1.0470	2.1633
	6.5800	1.0510	0.0953	0.0068	1.0486	2.1667
	6.5900	1.0527	0.0917	0.0065	1.0503	2.1702
	6.6000	1.0542	0.0961	0.0068	1.0519	2.1735
	6.6100	1.0558	0.1135	0.0080	1.0535	2.1768
	6.6200	1.0573	0.1091	0.0077	1.0550	2.1798
	6.6300	1.0589	0.1067	0.0076	1.0566	2.1831
	6.6400	1.0605	0.1188	0.0084	1.0582	2.1864
	6.6500	1.0621	0.1178	0.0083	1.0598	2.1897
	6.6600	1.0638	0.0956	0.0068	1.0614	2.1931
	6.6700	1.0653	0.0841	0.0060	1.0630	2.1964
	6.6800	1.0669	0.0676	0.0048	1.0646	2.1996
	6.6900	1.0684	0.0780	0.0055	1.0661	2.2028
	6.7000	1.0700	0.0846	0.0060	1.0677	2.2060
	6.7100	1.0715	0.0715	0.0051	1.0692	2.2092
	6.7200	1.0732	0.0671	0.0048	1.0709	2.2126
	6.7300	1.0748	0.0813	0.0058	1.0725	2.2160
	6.7400	1.0765	0.0970	0.0069	1.0741	2.2194
	6.7500	1.0781	0.1245	0.0088	1.0758	2.2228
	6.7600	1.0797	0.1293	0.0092	1.0774	2.2260
	6.7700	1.0812	0.1231	0.0087	1.0789	2.2292
	6.7800	1.0828	0.0981	0.0070	1.0804	2.2324
	6.7900	1.0844	0.1049	0.0074	1.0821	2.2357
	6.8000	1.0860	0.1073	0.0076	1.0837	2.2391
	6.8100	1.0877	0.0878	0.0062	1.0853	2.2425
	6.8200	1.0893	0.1155	0.0082	1.0870	2.2459
	6.8300	1.0909	0.1268	0.0090	1.0885	2.2492
	6.8400	1.0924	0.1206	0.0085	1.0901	2.2524
	6.8500	1.0940	0.0984	0.0070	1.0917	2.2556
	6.8600	1.0956	0.1044	0.0074	1.0932	2.2589
	6.8700	1.0972	0.1119	0.0079	1.0949	2.2622
	6.8800	1.0988	0.1104	0.0078	1.0965	2.2656
	6.8900	1.1005	0.1106	0.0078	1.0982	2.2691
	6.9000	1.1021	0.1327	0.0094	1.0998	2.2724
	6.9100	1.1037	0.1513	0.0107	1.1014	2.2756
	6.9200	1.1053	0.1665	0.0118	1.1029	2.2789
	6.9300	1.1068	0.1680	0.0119	1.1045	2.2821
	6.9400	1.1084	0.1493	0.0106	1.1061	2.2854
	6.9500	1.1100	0.1274	0.0090	1.1077	2.2887
	6.9600	1.1116	0.1061	0.0075	1.1093	2.2920
	6.9700	1.1132	0.0900	0.0064	1.1109	2.2954
	6.9800	1.1148	0.0765	0.0054	1.1125	2.2987
	6.9900	1.1164	0.0696	0.0049	1.1141	2.3020
	7.0000	1.1180	0.0738	0.0052	1.1157	2.3052
	7.0100	1.1196	0.0794	0.0056	1.1173	2.3085
	7.0200	1.1212	0.0927	0.0066	1.1189	2.3118
	7.0300	1.1228	0.0806	0.0057	1.1205	2.3152
	7.0400	1.1244	0.0900	0.0064	1.1221	2.3185
	7.0500	1.1260	0.0890	0.0063	1.1237	2.3218
	7.0600	1.1276	0.0940	0.0067	1.1253	2.3251
	7.0700	1.1291	0.1105	0.0078	1.1268	2.3282
	7.0800	1.1307	0.1081	0.0077	1.1283	2.3314
	7.0900	1.1323	0.1136	0.0081	1.1300	2.3347
	7.1000	1.1340	0.0729	0.0052	1.1316	2.3382
	7.1100	1.1357	0.0638	0.0045	1.1333	2.3417
	7.1200	1.1374	0.0625	0.0044	1.1350	2.3452
	7.1300	1.1389	0.0612	0.0043	1.1366	2.3484
	7.1400	1.1404	0.0649	0.0046	1.1381	2.3514
	7.1500	1.1418	0.1025	0.0073	1.1395	2.3545
	7.1600	1.1434	0.1167	0.0083	1.1411	2.3577
	7.1700	1.1450	0.1185	0.0084	1.1426	2.3609
	7.1800	1.1466	0.1226	0.0087	1.1442	2.3642
	7.1900	1.1482	0.1151	0.0082	1.1458	2.3675
	7.2000	1.1498	0.1166	0.0083	1.1475	2.3709
	7.2100	1.1514	0.1302	0.0092	1.1491	2.3743
	7.2200	1.1530	0.1454	0.0103	1.1506	2.3774
	7.2300	1.1546	0.1308	0.0093	1.1523	2.3808
	7.2400	1.1562	0.0890	0.0063	1.1538	2.3841
	7.2500	1.1578	0.0366	0.0026	1.1555	2.3874
	7.2600	1.1594	0.0253	0.0018	1.1571	2.3908
	7.2700	1.1610	0.0169	0.0012	1.1587	2.3941
	7.2800	1.1627	0.0304	0.0022	1.1604	2.3975
	7.2900	1.1643	0.0385	0.0027	1.1620	2.4010
	7.3000	1.1660	0.0235	0.0017	1.1636	2.4043
	7.3100	1.1675	0.0295	0.0021	1.1652	2.4075
	7.3200	1.1691	0.0443	0.0031	1.1668	2.4108
	7.3300	1.1706	0.0869	0.0062	1.1683	2.4139
	7.3400	1.1722	0.1100	0.0078	1.1699	2.4172
	7.3500	1.1738	0.1213	0.0086	1.1715	2.4205
	7.3600	1.1754	0.1227	0.0087	1.1731	2.4239
	7.3700	1.1770	0.1169	0.0083	1.1747	2.4272
	7.3800	1.1786	0.1170	0.0083	1.1763	2.4305
	7.3900	1.1802	0.1115	0.0079	1.1779	2.4337
	7.4000	1.1818	0.0895	0.0063	1.1795	2.4371
	7.4100	1.1835	0.0650	0.0046	1.1811	2.4405
	7.4200	1.1851	0.0499	0.0035	1.1828	2.4438
	7.4300	1.1867	0.0818	0.0058	1.1844	2.4472
	7.4400	1.1883	0.0900	0.0064	1.1860	2.4505
	7.4500	1.1899	0.1041	0.0074	1.1876	2.4538
	7.4600	1.1915	0.1102	0.0078	1.1891	2.4570
	7.4700	1.1930	0.0915	0.0065	1.1907	2.4602
	7.4800	1.1946	0.0867	0.0061	1.1923	2.4635
	7.4900	1.1963	0.0940	0.0067	1.1940	2.4670
	7.5000	1.1979	0.1148	0.0081	1.1956	2.4704
	7.5100	1.1995	0.1191	0.0084	1.1972	2.4737
	7.5200	1.2011	0.1174	0.0083	1.1988	2.4769
	7.5300	1.2026	0.1286	0.0091	1.2003	2.4800
	7.5400	1.2042	0.1405	0.0100	1.2019	2.4834
	7.5500	1.2058	0.1688	0.0120	1.2035	2.4866
	7.5600	1.2074	0.1816	0.0129	1.2051	2.4899
	7.5700	1.2090	0.1683	0.0119	1.2067	2.4933
	7.5800	1.2107	0.1422	0.0101	1.2084	2.4967
	7.5900	1.2123	0.1253	0.0089	1.2100	2.5001
	7.6000	1.2139	0.1363	0.0097	1.2116	2.5034
	7.6100	1.2154	0.1444	0.0102	1.2131	2.5065
	7.6200	1.2170	0.1404	0.0099	1.2147	2.5098
	7.6300	1.2187	0.1504	0.0107	1.2163	2.5132
	7.6400	1.2203	0.1607	0.0114	1.2180	2.5166
	7.6500	1.2219	0.1447	0.0103	1.2196	2.5200
	7.6600	1.2235	0.1097	0.0078	1.2212	2.5233
	7.6700	1.2251	0.0800	0.0057	1.2228	2.5265
	7.6800	1.2267	0.0873	0.0062	1.2243	2.5297
	7.6900	1.2282	0.0913	0.0065	1.2259	2.5329
	7.7000	1.2297	0.1167	0.0083	1.2274	2.5360
	7.7100	1.2314	0.1186	0.0084	1.2290	2.5394
	7.7200	1.2330	0.1360	0.0096	1.2307	2.5428
	7.7300	1.2346	0.1332	0.0094	1.2323	2.5462
	7.7400	1.2363	0.1287	0.0091	1.2340	2.5497
	7.7500	1.2379	0.1203	0.0085	1.2356	2.5530
	7.7600	1.2395	0.1288	0.0091	1.2372	2.5563
	7.7700	1.2411	0.1346	0.0095	1.2388	2.5596
	7.7800	1.2427	0.1318	0.0093	1.2404	2.5628
	7.7900	1.2443	0.1565	0.0111	1.2419	2.5661
	7.8000	1.2459	0.1711	0.0121	1.2436	2.5695
	7.8100	1.2475	0.1695	0.0120	1.2452	2.5728
	7.8200	1.2491	0.1570	0.0111	1.2468	2.5761
	7.8300	1.2506	0.1509	0.0107	1.2483	2.5793
	7.8400	1.2522	0.1600	0.0113	1.2499	2.5825
	7.8500	1.2538	0.1593	0.0113	1.2515	2.5858
	7.8600	1.2554	0.1470	0.0104	1.2531	2.5891
	7.8700	1.2570	0.1315	0.0093	1.2547	2.5925
	7.8800	1.2587	0.1293	0.0092	1.2564	2.5959
	7.8900	1.2604	0.1333	0.0094	1.2580	2.5994
	7.9000	1.2620	0.1172	0.0083	1.2596	2.6027
	7.9100	1.2635	0.0957	0.0068	1.2612	2.6059
	7.9200	1.2650	0.1006	0.0071	1.2627	2.6090
	7.9300	1.2666	0.0816	0.0058	1.2643	2.6122
	7.9400	1.2682	0.0727	0.0052	1.2658	2.6155
	7.9500	1.2698	0.1045	0.0074	1.2674	2.6188
	7.9600	1.2714	0.1373	0.0097	1.2691	2.6222
	7.9700	1.2731	0.1534	0.0109	1.2708	2.6257
	7.9800	1.2748	0.1549	0.0110	1.2724	2.6291
	7.9900	1.2763	0.1532	0.0109	1.2740	2.6323
	8.0000	1.2779	0.1643	0.0116	1.2756	2.6356
	8.0100	1.2794	0.1611	0.0114	1.2771	2.6387
	8.0200	1.2810	0.1333	0.0094	1.2787	2.6420
	8.0300	1.2826	0.1291	0.0092	1.2803	2.6453
	8.0400	1.2842	0.1230	0.0087	1.2819	2.6487
	8.0500	1.2859	0.1034	0.0073	1.2836	2.6521
	8.0600	1.2875	0.1170	0.0083	1.2852	2.6554
	8.0700	1.2891	0.1086	0.0077	1.2868	2.6587
	8.0800	1.2906	0.0976	0.0069	1.2883	2.6618
	8.0900	1.2922	0.1166	0.0083	1.2898	2.6651
	8.1000	1.2938	0.1123	0.0080	1.2914	2.6684
	8.1100	1.2955	0.1122	0.0080	1.2932	2.6719
	8.1200	1.2971	0.0993	0.0070	1.2948	2.6753
	8.1300	1.2988	0.0868	0.0062	1.2964	2.6787
	8.1400	1.3003	0.0925	0.0066	1.2980	2.6819
	8.1500	1.3019	0.0899	0.0064	1.2995	2.6851
	8.1600	1.3034	0.0751	0.0053	1.3011	2.6883
	8.1700	1.3050	0.0589	0.0042	1.3027	2.6915
	8.1800	1.3066	0.0672	0.0048	1.3043	2.6948
	8.1900	1.3082	0.0891	0.0063	1.3059	2.6982
	8.2000	1.3099	0.0893	0.0063	1.3075	2.7016
	8.2100	1.3114	0.0988	0.0070	1.3091	2.7049
	8.2200	1.3130	0.0932	0.0066	1.3107	2.7082
	8.2300	1.3146	0.0950	0.0067	1.3122	2.7114
	8.2400	1.3162	0.1071	0.0076	1.3138	2.7146
	8.2500	1.3178	0.1113	0.0079	1.3155	2.7180
	8.2600	1.3194	0.1212	0.0086	1.3171	2.7214
	8.2700	1.3211	0.1385	0.0098	1.3188	2.7248
	8.2800	1.3227	0.1576	0.0112	1.3203	2.7281
	8.2900	1.3242	0.1708	0.0121	1.3219	2.7313
	8.3000	1.3258	0.1926	0.0137	1.3235	2.7346
	8.3100	1.3274	0.1795	0.0127	1.3251	2.7379
	8.3200	1.3290	0.1486	0.0105	1.3266	2.7411
	8.3300	1.3306	0.1330	0.0094	1.3283	2.7445
	8.3400	1.3322	0.1128	0.0080	1.3299	2.7478
	8.3500	1.3339	0.1112	0.0079	1.3315	2.7512
	8.3600	1.3355	0.1467	0.0104	1.3331	2.7545
	8.3700	1.3370	0.1637	0.0116	1.3347	2.7577
	8.3800	1.3386	0.1563	0.0111	1.3362	2.7609
	8.3900	1.3402	0.1423	0.0101	1.3378	2.7642
	8.4000	1.3418	0.1474	0.0104	1.3395	2.7677
	8.4100	1.3434	0.1747	0.0124	1.3411	2.7710
	8.4200	1.3451	0.1581	0.0112	1.3428	2.7744
	8.4300	1.3467	0.1323	0.0094	1.3443	2.7777
	8.4400	1.3483	0.1277	0.0090	1.3459	2.7810
	8.4500	1.3499	0.1546	0.0110	1.3475	2.7843
	8.4600	1.3514	0.1695	0.0120	1.3491	2.7875
	8.4700	1.3530	0.1754	0.0124	1.3506	2.7907
	8.4800	1.3546	0.1698	0.0120	1.3523	2.7941
	8.4900	1.3562	0.1583	0.0112	1.3539	2.7974
	8.5000	1.3578	0.1459	0.0103	1.3555	2.8008
	8.5100	1.3595	0.1359	0.0096	1.3571	2.8041
	8.5200	1.3610	0.1329	0.0094	1.3587	2.8074
	8.5300	1.3627	0.1364	0.0097	1.3604	2.8108
	8.5400	1.3643	0.1503	0.0107	1.3620	2.8141
	8.5500	1.3658	0.1486	0.0105	1.3635	2.8173
	8.5600	1.3674	0.1191	0.0084	1.3651	2.8206
	8.5700	1.3690	0.1073	0.0076	1.3667	2.8239
	8.5800	1.3706	0.1243	0.0088	1.3683	2.8272
	8.5900	1.3723	0.1282	0.0091	1.3699	2.8306
	8.6000	1.3739	0.1226	0.0087	1.3716	2.8339
	8.6100	1.3754	0.1357	0.0096	1.3731	2.8371
	8.6200	1.3770	0.1513	0.0107	1.3747	2.8404
	8.6300	1.3786	0.1524	0.0108	1.3762	2.8436
	8.6400	1.3801	0.1230	0.0087	1.3778	2.8468
	8.6500	1.3818	0.1186	0.0084	1.3794	2.8502
	8.6600	1.3834	0.1332	0.0094	1.3811	2.8535
	8.6700	1.3850	0.1363	0.0097	1.3827	2.8569
	8.6800	1.3866	0.1392	0.0099	1.3843	2.8602
	8.6900	1.3881	0.1626	0.0115	1.3858	2.8634
	8.7000	1.3897	0.1523	0.0108	1.3874	2.8667
	8.7100	1.3914	0.1398	0.0099	1.3890	2.8700
	8.7200	1.3930	0.1335	0.0095	1.3906	2.8733
	8.7300	1.3946	0.1393	0.0099	1.3922	2.8767
	8.7400	1.3962	0.1264	0.0090	1.3938	2.8799
	8.7500	1.3978	0.1424	0.0101	1.3954	2.8832
	8.7600	1.3993	0.1425	0.0101	1.3970	2.8865
	8.7700	1.4009	0.1205	0.0085	1.3986	2.8898
	8.7800	1.4025	0.1134	0.0080	1.4002	2.8931
	8.7900	1.4042	0.1052	0.0075	1.4019	2.8965
	8.8000	1.4058	0.1363	0.0097	1.4035	2.8999
	8.8100	1.4074	0.1476	0.0105	1.4051	2.9031
	8.8200	1.4090	0.1567	0.0111	1.4066	2.9064
	8.8300	1.4105	0.1507	0.0107	1.4082	2.9096
	8.8400	1.4122	0.1178	0.0083	1.4098	2.9130
	8.8500	1.4137	0.0858	0.0061	1.4114	2.9163
	8.8600	1.4153	0.0803	0.0057	1.4130	2.9196
	8.8700	1.4170	0.0762	0.0054	1.4146	2.9229
	8.8800	1.4186	0.0858	0.0061	1.4163	2.9263
	8.8900	1.4202	0.0850	0.0060	1.4179	2.9297
	8.9000	1.4218	0.0821	0.0058	1.4195	2.9330
	8.9100	1.4234	0.1215	0.0086	1.4211	2.9362
	8.9200	1.4250	0.1356	0.0096	1.4226	2.9395
	8.9300	1.4266	0.1523	0.0108	1.4242	2.9428
	8.9400	1.4282	0.1353	0.0096	1.4258	2.9461
	8.9500	1.4298	0.1317	0.0093	1.4275	2.9494
	8.9600	1.4314	0.1383	0.0098	1.4290	2.9527
	8.9700	1.4329	0.1454	0.0103	1.4306	2.9559
	8.9800	1.4345	0.1397	0.0099	1.4321	2.9591
	8.9900	1.4360	0.1405	0.0100	1.4337	2.9623
	9.0000	1.4376	0.1407	0.0100	1.4353	2.9656
	9.0100	1.4393	0.1293	0.0092	1.4370	2.9691
	9.0200	1.4410	0.1209	0.0086	1.4386	2.9725
	9.0300	1.4426	0.1071	0.0076	1.4403	2.9759
	9.0400	1.4442	0.0951	0.0067	1.4419	2.9792
	9.0500	1.4458	0.0920	0.0065	1.4435	2.9826
	9.0600	1.4474	0.0790	0.0056	1.4451	2.9859
	9.0700	1.4490	0.0803	0.0057	1.4466	2.9890
	9.0800	1.4506	0.0542	0.0038	1.4482	2.9923
	9.0900	1.4522	0.0561	0.0040	1.4498	2.9956
	9.1000	1.4538	0.0915	0.0065	1.4515	2.9990
	9.1100	1.4554	0.1342	0.0095	1.4531	3.0023
	9.1200	1.4570	0.1670	0.0118	1.4547	3.0056
	9.1300	1.4586	0.1837	0.0130	1.4563	3.0089
	9.1400	1.4601	0.2219	0.0157	1.4578	3.0121
	9.1500	1.4616	0.2126	0.0151	1.4593	3.0152
	9.1600	1.4633	0.2100	0.0149	1.4609	3.0186
	9.1700	1.4649	0.2067	0.0146	1.4626	3.0220
	9.1800	1.4666	0.2017	0.0143	1.4642	3.0254
	9.1900	1.4682	0.1561	0.0111	1.4659	3.0288
	9.2000	1.4698	0.1566	0.0111	1.4675	3.0321
	9.2100	1.4714	0.1659	0.0118	1.4690	3.0353
	9.2200	1.4729	0.1598	0.0113	1.4706	3.0386
	9.2300	1.4745	0.1257	0.0089	1.4722	3.0419
	9.2400	1.4761	0.1310	0.0093	1.4738	3.0451
	9.2500	1.4777	0.1093	0.0078	1.4754	3.0484
	9.2600	1.4793	0.1032	0.0073	1.4770	3.0518
	9.2700	1.4809	0.1114	0.0079	1.4786	3.0551
	9.2800	1.4825	0.1321	0.0094	1.4802	3.0583
	9.2900	1.4840	0.1649	0.0117	1.4817	3.0615
	9.3000	1.4857	0.1894	0.0134	1.4833	3.0649
	9.3100	1.4873	0.1852	0.0131	1.4849	3.0682
	9.3200	1.4889	0.1600	0.0113	1.4866	3.0715
	9.3300	1.4905	0.1640	0.0116	1.4881	3.0748
	9.3400	1.4921	0.1724	0.0122	1.4898	3.0781
	9.3500	1.4937	0.1710	0.0121	1.4914	3.0815
	9.3600	1.4953	0.1668	0.0118	1.4930	3.0849
	9.3700	1.4969	0.1661	0.0118	1.4946	3.0881
	9.3800	1.4985	0.1452	0.0103	1.4961	3.0913
	9.3900	1.5001	0.1412	0.0100	1.4977	3.0946
	9.4000	1.5016	0.1430	0.0101	1.4993	3.0979
	9.4100	1.5033	0.1694	0.0120	1.5009	3.1012
	9.4200	1.5048	0.1758	0.0125	1.5025	3.1045
	9.4300	1.5064	0.1423	0.0101	1.5041	3.1077
	9.4400	1.5080	0.1267	0.0090	1.5057	3.1110
	9.4500	1.5096	0.1340	0.0095	1.5073	3.1144
	9.4600	1.5112	0.1708	0.0121	1.5089	3.1176
	9.4700	1.5128	0.1751	0.0124	1.5105	3.1210
	9.4800	1.5144	0.1545	0.0110	1.5121	3.1242
	9.4900	1.5160	0.1551	0.0110	1.5137	3.1276
	9.5000	1.5176	0.1790	0.0127	1.5153	3.1310
	9.5100	1.5192	0.1947	0.0138	1.5169	3.1343
	9.5200	1.5209	0.1814	0.0129	1.5185	3.1376
	9.5300	1.5224	0.1916	0.0136	1.5201	3.1408
	9.5400	1.5240	0.1970	0.0140	1.5217	3.1441
	9.5500	1.5256	0.1851	0.0131	1.5233	3.1473
	9.5600	1.5272	0.1645	0.0117	1.5249	3.1507
	9.5700	1.5288	0.1604	0.0114	1.5265	3.1540
	9.5800	1.5304	0.1488	0.0105	1.5281	3.1574
	9.5900	1.5320	0.1190	0.0084	1.5297	3.1606
	9.6000	1.5335	0.1106	0.0078	1.5312	3.1637
	9.6100	1.5351	0.0996	0.0071	1.5328	3.1670
	9.6200	1.5367	0.1167	0.0083	1.5344	3.1704
	9.6300	1.5384	0.1725	0.0122	1.5361	3.1739
	9.6400	1.5401	0.1977	0.0140	1.5377	3.1773
	9.6500	1.5416	0.1844	0.0131	1.5393	3.1805
	9.6600	1.5432	0.1803	0.0128	1.5409	3.1838
	9.6700	1.5448	0.1705	0.0121	1.5425	3.1871
	9.6800	1.5464	0.1751	0.0124	1.5441	3.1904
	9.6900	1.5480	0.1814	0.0129	1.5457	3.1937
	9.7000	1.5496	0.1683	0.0119	1.5473	3.1971
	9.7100	1.5513	0.1799	0.0128	1.5489	3.2004
	9.7200	1.5529	0.2144	0.0152	1.5506	3.2038
	9.7300	1.5545	0.2172	0.0154	1.5522	3.2071
	9.7400	1.5561	0.1836	0.0130	1.5538	3.2104
	9.7500	1.5576	0.1505	0.0107	1.5553	3.2136
	9.7600	1.5592	0.1298	0.0092	1.5569	3.2168
	9.7700	1.5608	0.1384	0.0098	1.5584	3.2201
	9.7800	1.5624	0.1071	0.0076	1.5601	3.2235
	9.7900	1.5641	0.0934	0.0066	1.5617	3.2269
	9.8000	1.5657	0.1079	0.0076	1.5633	3.2302
	9.8100	1.5673	0.1415	0.0100	1.5650	3.2335
	9.8200	1.5689	0.1853	0.0131	1.5665	3.2368
	9.8300	1.5705	0.1997	0.0142	1.5682	3.2402
	9.8400	1.5721	0.1760	0.0125	1.5698	3.2435
	9.8500	1.5737	0.1483	0.0105	1.5714	3.2468
	9.8600	1.5753	0.1337	0.0095	1.5729	3.2500
	9.8700	1.5768	0.1255	0.0089	1.5745	3.2532
	9.8800	1.5784	0.1401	0.0099	1.5761	3.2565
	9.8900	1.5800	0.1766	0.0125	1.5777	3.2598
	9.9000	1.5816	0.1921	0.0136	1.5793	3.2631
	9.9100	1.5832	0.1863	0.0132	1.5808	3.2663
	9.9200	1.5848	0.1499	0.0106	1.5824	3.2696
	9.9300	1.5864	0.1609	0.0114	1.5841	3.2731
	9.9400	1.5881	0.1517	0.0108	1.5858	3.2765
	9.9500	1.5897	0.1457	0.0103	1.5874	3.2799
	9.9600	1.5914	0.1310	0.0093	1.5890	3.2832
	9.9700	1.5930	0.1414	0.0100	1.5906	3.2865
	9.9800	1.5945	0.1705	0.0121	1.5922	3.2898
	9.9900	1.5961	0.1971	0.0140	1.5937	3.2930
	10.0000	1.5977	0.2026	0.0144	1.5953	3.2963
	10.0100	1.5993	0.1799	0.0127	1.5969	3.2996
	10.0200	1.6009	0.1699	0.0120	1.5986	3.3030
	10.0300	1.6025	0.1870	0.0133	1.6002	3.3063
	10.0400	1.6041	0.1953	0.0138	1.6018	3.3095
	10.0500	1.6057	0.1840	0.0130	1.6034	3.3128
	10.0600	1.6073	0.1425	0.0101	1.6050	3.3162
	10.0700	1.6089	0.1437	0.0102	1.6066	3.3195
	10.0800	1.6105	0.1608	0.0114	1.6082	3.3229
	10.0900	1.6122	0.1539	0.0109	1.6099	3.3263
	10.1000	1.6138	0.1304	0.0092	1.6114	3.3295
	10.1100	1.6153	0.1240	0.0088	1.6130	3.3328
	10.1200	1.6169	0.0997	0.0071	1.6146	3.3360
	10.1300	1.6185	0.0749	0.0053	1.6161	3.3393
	10.1400	1.6200	0.0753	0.0053	1.6177	3.3425
	10.1500	1.6216	0.0961	0.0068	1.6192	3.3457
	10.1600	1.6231	0.1369	0.0097	1.6208	3.3489
	10.1700	1.6248	0.1780	0.0126	1.6224	3.3523
	10.1800	1.6264	0.1826	0.0129	1.6241	3.3556
	10.1900	1.6280	0.1825	0.0129	1.6256	3.3589
	10.2000	1.6296	0.1871	0.0133	1.6273	3.3623
	10.2100	1.6312	0.1772	0.0126	1.6289	3.3656
	10.2200	1.6328	0.1692	0.0120	1.6304	3.3688
	10.2300	1.6343	0.1288	0.0091	1.6320	3.3721
	10.2400	1.6360	0.1336	0.0095	1.6336	3.3754
	10.2500	1.6376	0.1392	0.0099	1.6353	3.3788
	10.2600	1.6392	0.1497	0.0106	1.6369	3.3821
	10.2700	1.6408	0.1441	0.0102	1.6385	3.3854
	10.2800	1.6423	0.1320	0.0094	1.6400	3.3886
	10.2900	1.6440	0.1511	0.0107	1.6416	3.3919
	10.3000	1.6456	0.1708	0.0121	1.6433	3.3953
	10.3100	1.6472	0.1531	0.0109	1.6449	3.3987
	10.3200	1.6488	0.1231	0.0087	1.6465	3.4019
	10.3300	1.6504	0.1066	0.0076	1.6481	3.4052
	10.3400	1.6520	0.0822	0.0058	1.6497	3.4086
	10.3500	1.6537	0.0740	0.0052	1.6513	3.4120
	10.3600	1.6553	0.0771	0.0055	1.6530	3.4153
	10.3700	1.6568	0.1230	0.0087	1.6545	3.4185
	10.3800	1.6584	0.1549	0.0110	1.6561	3.4218
	10.3900	1.6600	0.1917	0.0136	1.6577	3.4251
	10.4000	1.6616	0.1876	0.0133	1.6593	3.4285
	10.4100	1.6633	0.1708	0.0121	1.6609	3.4318
	10.4200	1.6648	0.1510	0.0107	1.6625	3.4350
	10.4300	1.6664	0.1598	0.0113	1.6640	3.4383
	10.4400	1.6679	0.1721	0.0122	1.6656	3.4415
	10.4500	1.6695	0.1731	0.0123	1.6672	3.4447
	10.4600	1.6711	0.1882	0.0133	1.6688	3.4480
	10.4700	1.6727	0.2203	0.0156	1.6703	3.4512
	10.4800	1.6743	0.2188	0.0155	1.6719	3.4545
	10.4900	1.6759	0.1772	0.0126	1.6736	3.4580
	10.5000	1.6776	0.1641	0.0116	1.6753	3.4614
	10.5100	1.6793	0.1661	0.0118	1.6769	3.4649
	10.5200	1.6809	0.1635	0.0116	1.6786	3.4682
	10.5300	1.6824	0.1671	0.0118	1.6801	3.4715
	10.5400	1.6840	0.1544	0.0109	1.6817	3.4747
	10.5500	1.6856	0.1379	0.0098	1.6833	3.4779
	10.5600	1.6872	0.1183	0.0084	1.6848	3.4812
	10.5700	1.6888	0.1228	0.0087	1.6865	3.4845
	10.5800	1.6904	0.1186	0.0084	1.6881	3.4879
	10.5900	1.6921	0.1418	0.0101	1.6897	3.4914
	10.6000	1.6937	0.1608	0.0114	1.6914	3.4948
	10.6100	1.6953	0.1943	0.0138	1.6930	3.4981
	10.6200	1.6969	0.1885	0.0134	1.6946	3.5014
	10.6300	1.6985	0.1829	0.0130	1.6961	3.5046
	10.6400	1.7000	0.1769	0.0125	1.6977	3.5078
	10.6500	1.7016	0.1733	0.0123	1.6993	3.5111
	10.6600	1.7032	0.1841	0.0130	1.7009	3.5143
	10.6700	1.7048	0.1814	0.0129	1.7025	3.5177
	10.6800	1.7064	0.1674	0.0119	1.7041	3.5210
	10.6900	1.7081	0.1327	0.0094	1.7057	3.5244
	10.7000	1.7097	0.1590	0.0113	1.7074	3.5278
	10.7100	1.7113	0.1561	0.0111	1.7090	3.5311
	10.7200	1.7129	0.1596	0.0113	1.7105	3.5343
	10.7300	1.7144	0.1757	0.0125	1.7121	3.5376
	10.7400	1.7160	0.1994	0.0141	1.7137	3.5408
	10.7500	1.7176	0.2025	0.0144	1.7153	3.5441
	10.7600	1.7192	0.1923	0.0136	1.7169	3.5474
	10.7700	1.7208	0.1952	0.0138	1.7185	3.5507
	10.7800	1.7224	0.2185	0.0155	1.7201	3.5540
	10.7900	1.7240	0.2060	0.0146	1.7217	3.5573
	10.8000	1.7256	0.1801	0.0128	1.7233	3.5607
	10.8100	1.7272	0.1873	0.0133	1.7249	3.5640
	10.8200	1.7289	0.1822	0.0129	1.7265	3.5674
	10.8300	1.7305	0.1620	0.0115	1.7282	3.5708
	10.8400	1.7321	0.1511	0.0107	1.7298	3.5741
	10.8500	1.7337	0.1587	0.0112	1.7314	3.5774
	10.8600	1.7353	0.1704	0.0121	1.7330	3.5807
	10.8700	1.7369	0.1768	0.0125	1.7345	3.5839
	10.8800	1.7384	0.1861	0.0132	1.7361	3.5871
	10.8900	1.7400	0.1709	0.0121	1.7377	3.5904
	10.9000	1.7416	0.1555	0.0110	1.7392	3.5936
	10.9100	1.7432	0.1593	0.0113	1.7409	3.5970
	10.9200	1.7448	0.1868	0.0132	1.7425	3.6003
	10.9300	1.7464	0.2273	0.0161	1.7441	3.6037
	10.9400	1.7481	0.2154	0.0153	1.7457	3.6070
	10.9500	1.7497	0.1917	0.0136	1.7473	3.6103
	10.9600	1.7513	0.1895	0.0134	1.7489	3.6137
	10.9700	1.7529	0.1919	0.0136	1.7505	3.6170
	10.9800	1.7545	0.1776	0.0126	1.7521	3.6202
	10.9900	1.7561	0.1431	0.0101	1.7537	3.6236
	11.0000	1.7576	0.1303	0.0092	1.7553	3.6268
	11.0100	1.7592	0.1348	0.0096	1.7569	3.6301
	11.0200	1.7608	0.1685	0.0119	1.7585	3.6334
	11.0300	1.7624	0.1839	0.0130	1.7601	3.6367
	11.0400	1.7640	0.2194	0.0156	1.7617	3.6399
	11.0500	1.7656	0.2500	0.0177	1.7633	3.6433
	11.0600	1.7673	0.2453	0.0174	1.7649	3.6467
	11.0700	1.7689	0.2377	0.0169	1.7666	3.6501
	11.0800	1.7705	0.2041	0.0145	1.7682	3.6534
	11.0900	1.7721	0.1916	0.0136	1.7698	3.6567
	11.1000	1.7737	0.1779	0.0126	1.7714	3.6600
	11.1100	1.7753	0.1912	0.0135	1.7729	3.6632
	11.1200	1.7769	0.1933	0.0137	1.7746	3.6666
	11.1300	1.7785	0.1828	0.0130	1.7762	3.6699
	11.1400	1.7801	0.1641	0.0116	1.7778	3.6732
	11.1500	1.7817	0.1757	0.0125	1.7794	3.6766
	11.1600	1.7833	0.1861	0.0132	1.7810	3.6798
	11.1700	1.7849	0.1905	0.0135	1.7825	3.6831
	11.1800	1.7864	0.1671	0.0118	1.7841	3.6863
	11.1900	1.7880	0.1448	0.0103	1.7857	3.6895
	11.2000	1.7896	0.1369	0.0097	1.7872	3.6928
	11.2100	1.7912	0.1370	0.0097	1.7888	3.6961
	11.2200	1.7928	0.1336	0.0095	1.7904	3.6994
	11.2300	1.7943	0.1361	0.0096	1.7920	3.7027
	11.2400	1.7960	0.1691	0.0120	1.7936	3.7060
	11.2500	1.7976	0.1559	0.0110	1.7953	3.7094
	11.2600	1.7992	0.1389	0.0098	1.7969	3.7127
	11.2700	1.8008	0.1318	0.0093	1.7985	3.7160
	11.2800	1.8024	0.1315	0.0093	1.8001	3.7193
	11.2900	1.8040	0.1668	0.0118	1.8017	3.7226
	11.3000	1.8056	0.1757	0.0125	1.8033	3.7259
	11.3100	1.8072	0.1661	0.0118	1.8048	3.7292
	11.3200	1.8088	0.1729	0.0123	1.8065	3.7325
	11.3300	1.8104	0.1512	0.0107	1.8081	3.7358
	11.3400	1.8121	0.1154	0.0082	1.8098	3.7393
	11.3500	1.8137	0.1003	0.0071	1.8114	3.7427
	11.3600	1.8153	0.1061	0.0075	1.8129	3.7459
	11.3700	1.8168	0.1274	0.0090	1.8145	3.7491
	11.3800	1.8184	0.1547	0.0110	1.8161	3.7524
	11.3900	1.8201	0.1794	0.0127	1.8177	3.7558
	11.4000	1.8217	0.2157	0.0153	1.8193	3.7591
	11.4100	1.8233	0.2423	0.0172	1.8209	3.7624
	11.4200	1.8249	0.2280	0.0162	1.8225	3.7657
	11.4300	1.8265	0.1791	0.0127	1.8242	3.7691
	11.4400	1.8281	0.1590	0.0113	1.8258	3.7724
	11.4500	1.8297	0.1726	0.0122	1.8273	3.7756
	11.4600	1.8312	0.1782	0.0126	1.8288	3.7788
	11.4700	1.8328	0.1756	0.0125	1.8304	3.7820
	11.4800	1.8344	0.1863	0.0132	1.8320	3.7853
	11.4900	1.8360	0.1842	0.0131	1.8337	3.7887
	11.5000	1.8377	0.1890	0.0134	1.8353	3.7922
	11.5100	1.8393	0.1965	0.0139	1.8370	3.7955
	11.5200	1.8409	0.1685	0.0119	1.8385	3.7988
	11.5300	1.8424	0.1528	0.0108	1.8401	3.8020
	11.5400	1.8440	0.1467	0.0104	1.8417	3.8053
	11.5500	1.8456	0.1459	0.0103	1.8433	3.8086
	11.5600	1.8472	0.1574	0.0112	1.8449	3.8119
	11.5700	1.8488	0.1692	0.0120	1.8465	3.8153
	11.5800	1.8505	0.2078	0.0147	1.8481	3.8186
	11.5900	1.8521	0.2154	0.0153	1.8498	3.8220
	11.6000	1.8537	0.1872	0.0133	1.8513	3.8252
	11.6100	1.8553	0.1675	0.0119	1.8529	3.8285
	11.6200	1.8568	0.1757	0.0125	1.8545	3.8318
	11.6300	1.8584	0.1672	0.0118	1.8561	3.8351
	11.6400	1.8600	0.1832	0.0130	1.8577	3.8383
	11.6500	1.8616	0.1609	0.0114	1.8593	3.8416
	11.6600	1.8632	0.1379	0.0098	1.8609	3.8450
	11.6700	1.8649	0.1462	0.0104	1.8625	3.8484
	11.6800	1.8665	0.1523	0.0108	1.8642	3.8517
	11.6900	1.8681	0.1514	0.0107	1.8658	3.8550
	11.7000	1.8697	0.1515	0.0107	1.8673	3.8583
	11.7100	1.8712	0.1607	0.0114	1.8689	3.8616
	11.7200	1.8728	0.1639	0.0116	1.8705	3.8648
	11.7300	1.8744	0.1714	0.0121	1.8721	3.8682
	11.7400	1.8761	0.1564	0.0111	1.8737	3.8715
	11.7500	1.8777	0.1611	0.0114	1.8753	3.8748
	11.7600	1.8793	0.1795	0.0127	1.8769	3.8781
	11.7700	1.8809	0.1865	0.0132	1.8785	3.8815
	11.7800	1.8825	0.1877	0.0133	1.8802	3.8848
	11.7900	1.8841	0.2072	0.0147	1.8817	3.8881
	11.8000	1.8857	0.2070	0.0147	1.8834	3.8914
	11.8100	1.8873	0.2049	0.0145	1.8850	3.8948
	11.8200	1.8889	0.2115	0.0150	1.8866	3.8980
	11.8300	1.8904	0.2261	0.0160	1.8881	3.9011
	11.8400	1.8919	0.2475	0.0175	1.8896	3.9042
	11.8500	1.8934	0.2413	0.0171	1.8911	3.9074
	11.8600	1.8950	0.2272	0.0161	1.8927	3.9106
	11.8700	1.8966	0.1689	0.0120	1.8943	3.9139
	11.8800	1.8983	0.1312	0.0093	1.8960	3.9174
	11.8900	1.9000	0.1164	0.0083	1.8977	3.9209
	11.9000	1.9017	0.1296	0.0092	1.8994	3.9245
	11.9100	1.9033	0.1334	0.0095	1.9010	3.9278
	11.9200	1.9050	0.1276	0.0090	1.9026	3.9312
	11.9300	1.9066	0.1561	0.0111	1.9042	3.9345
	11.9400	1.9081	0.1847	0.0131	1.9058	3.9377
	11.9500	1.9096	0.1994	0.0141	1.9073	3.9409
	11.9600	1.9112	0.1973	0.0140	1.9089	3.9442
	11.9700	1.9129	0.2155	0.0153	1.9105	3.9475
	11.9800	1.9145	0.2256	0.0160	1.9121	3.9509
	11.9900	1.9161	0.2261	0.0160	1.9138	3.9542
	12.0000	1.9177	0.2199	0.0156	1.9153	3.9575
	12.0100	1.9193	0.1944	0.0138	1.9169	3.9608
	12.0200	1.9209	0.1710	0.0121	1.9185	3.9641
	12.0300	1.9225	0.1671	0.0118	1.9201	3.9674
	12.0400	1.9241	0.1588	0.0113	1.9217	3.9707
	12.0500	1.9257	0.1496	0.0106	1.9233	3.9740
	12.0600	1.9273	0.1404	0.0099	1.9249	3.9773
	12.0700	1.9288	0.1757	0.0125	1.9265	3.9805
	12.0800	1.9304	0.1892	0.0134	1.9281	3.9838
	12.0900	1.9320	0.2019	0.0143	1.9297	3.9871
	12.1000	1.9336	0.2044	0.0145	1.9313	3.9904
	12.1100	1.9352	0.1724	0.0122	1.9329	3.9937
	12.1200	1.9368	0.1677	0.0119	1.9345	3.9970
	12.1300	1.9384	0.1808	0.0128	1.9361	4.0003
	12.1400	1.9400	0.2036	0.0144	1.9377	4.0036
	12.1500	1.9416	0.2227	0.0158	1.9392	4.0068
	12.1600	1.9432	0.2365	0.0168	1.9408	4.0101
	12.1700	1.9448	0.2205	0.0156	1.9424	4.0135
	12.1800	1.9464	0.2116	0.0150	1.9441	4.0169
	12.1900	1.9480	0.2087	0.0148	1.9457	4.0202
	12.2000	1.9496	0.1622	0.0115	1.9473	4.0235
	12.2100	1.9512	0.1317	0.0093	1.9489	4.0268
	12.2200	1.9528	0.1376	0.0098	1.9505	4.0301
	12.2300	1.9544	0.1511	0.0107	1.9520	4.0333
	12.2400	1.9560	0.1579	0.0112	1.9536	4.0366
	12.2500	1.9575	0.1645	0.0117	1.9552	4.0399
	12.2600	1.9592	0.1734	0.0123	1.9568	4.0432
	12.2700	1.9608	0.1838	0.0130	1.9585	4.0466
	12.2800	1.9624	0.1768	0.0125	1.9601	4.0499
	12.2900	1.9640	0.1779	0.0126	1.9617	4.0532
	12.3000	1.9656	0.1770	0.0125	1.9633	4.0565
	12.3100	1.9672	0.1747	0.0124	1.9649	4.0598
	12.3200	1.9688	0.1722	0.0122	1.9664	4.0630
	12.3300	1.9704	0.1848	0.0131	1.9680	4.0664
	12.3400	1.9720	0.1819	0.0129	1.9697	4.0697
	12.3500	1.9736	0.1697	0.0120	1.9713	4.0731
	12.3600	1.9753	0.1719	0.0122	1.9730	4.0765
	12.3700	1.9769	0.1879	0.0133	1.9746	4.0799
	12.3800	1.9785	0.2017	0.0143	1.9762	4.0832
	12.3900	1.9801	0.1901	0.0135	1.9778	4.0866
	12.4000	1.9817	0.1685	0.0119	1.9794	4.0898
	12.4100	1.9833	0.1820	0.0129	1.9810	4.0931
	12.4200	1.9849	0.1434	0.0102	1.9826	4.0964
	12.4300	1.9865	0.1444	0.0102	1.9842	4.0998
	12.4400	1.9882	0.1679	0.0119	1.9859	4.1032
	12.4500	1.9898	0.1874	0.0133	1.9875	4.1065
	12.4600	1.9914	0.1635	0.0116	1.9891	4.1098
	12.4700	1.9930	0.1480	0.0105	1.9907	4.1131
	12.4800	1.9946	0.1282	0.0091	1.9922	4.1164
	12.4900	1.9962	0.1020	0.0072	1.9938	4.1197
	12.5000	1.9978	0.0861	0.0061	1.9954	4.1230
	12.5100	1.9993	0.0949	0.0067	1.9970	4.1262
	12.5200	2.0010	0.1263	0.0090	1.9986	4.1296
	12.5300	2.0025	0.1540	0.0109	2.0002	4.1328
	12.5400	2.0041	0.1552	0.0110	2.0018	4.1362
	12.5500	2.0058	0.1870	0.0133	2.0035	4.1395
	12.5600	2.0073	0.2167	0.0154	2.0050	4.1427
	12.5700	2.0089	0.2187	0.0155	2.0066	4.1460
	12.5800	2.0105	0.2214	0.0157	2.0081	4.1492
	12.5900	2.0121	0.2154	0.0153	2.0097	4.1525
	12.6000	2.0137	0.2012	0.0143	2.0113	4.1558
	12.6100	2.0153	0.2031	0.0144	2.0129	4.1591
	12.6200	2.0168	0.2005	0.0142	2.0145	4.1624
	12.6300	2.0184	0.1783	0.0126	2.0161	4.1657
	12.6400	2.0201	0.1481	0.0105	2.0177	4.1691
	12.6500	2.0217	0.1254	0.0089	2.0194	4.1724
	12.6600	2.0233	0.1342	0.0095	2.0210	4.1758
	12.6700	2.0250	0.1479	0.0105	2.0226	4.1792
	12.6800	2.0266	0.1772	0.0126	2.0242	4.1825
	12.6900	2.0282	0.1948	0.0138	2.0258	4.1858
	12.7000	2.0298	0.1870	0.0133	2.0274	4.1891
	12.7100	2.0314	0.1873	0.0133	2.0290	4.1924
	12.7200	2.0329	0.1940	0.0138	2.0306	4.1957
	12.7300	2.0345	0.2030	0.0144	2.0322	4.1989
	12.7400	2.0361	0.1983	0.0141	2.0338	4.2022
	12.7500	2.0377	0.2172	0.0154	2.0354	4.2055
	12.7600	2.0393	0.2316	0.0164	2.0370	4.2088
	12.7700	2.0409	0.2249	0.0159	2.0386	4.2121
	12.7800	2.0425	0.2271	0.0161	2.0402	4.2155
	12.7900	2.0441	0.2220	0.0157	2.0418	4.2188
	12.8000	2.0457	0.2027	0.0144	2.0434	4.2221
	12.8100	2.0473	0.1959	0.0139	2.0449	4.2253
	12.8200	2.0488	0.1871	0.0133	2.0465	4.2285
	12.8300	2.0504	0.1687	0.0120	2.0481	4.2318
	12.8400	2.0520	0.1639	0.0116	2.0497	4.2351
	12.8500	2.0536	0.1463	0.0104	2.0513	4.2384
	12.8600	2.0553	0.1531	0.0109	2.0530	4.2418
	12.8700	2.0569	0.1615	0.0114	2.0546	4.2452
	12.8800	2.0585	0.1695	0.0120	2.0562	4.2485
	12.8900	2.0601	0.1814	0.0129	2.0578	4.2517
	12.9000	2.0618	0.2036	0.0144	2.0594	4.2552
	12.9100	2.0634	0.2005	0.0142	2.0611	4.2586
	12.9200	2.0650	0.1993	0.0141	2.0627	4.2619
	12.9300	2.0666	0.2126	0.0151	2.0642	4.2651
	12.9400	2.0681	0.2179	0.0154	2.0658	4.2683
	12.9500	2.0697	0.2088	0.0148	2.0674	4.2717
	12.9600	2.0714	0.2088	0.0148	2.0691	4.2751
	12.9700	2.0730	0.2247	0.0159	2.0707	4.2785
	12.9800	2.0747	0.2348	0.0166	2.0723	4.2819
	12.9900	2.0762	0.2244	0.0159	2.0739	4.2851
	13.0000	2.0778	0.2167	0.0154	2.0755	4.2884
	13.0100	2.0794	0.2071	0.0147	2.0771	4.2917
	13.0200	2.0810	0.1987	0.0141	2.0787	4.2950
	13.0300	2.0826	0.1858	0.0132	2.0802	4.2982
	13.0400	2.0841	0.1620	0.0115	2.0818	4.3015
	13.0500	2.0857	0.1468	0.0104	2.0834	4.3048
	13.0600	2.0874	0.1311	0.0093	2.0850	4.3081
	13.0700	2.0890	0.1289	0.0091	2.0867	4.3115
	13.0800	2.0906	0.1587	0.0113	2.0883	4.3149
	13.0900	2.0922	0.1773	0.0126	2.0899	4.3181
	13.1000	2.0938	0.1695	0.0120	2.0915	4.3214
	13.1100	2.0954	0.1509	0.0107	2.0931	4.3248
	13.1200	2.0971	0.1444	0.0102	2.0947	4.3281
	13.1300	2.0988	0.1887	0.0134	2.0965	4.3318
	13.1400	2.1011	0.2046	0.0145	2.0988	4.3365
	13.1500	2.1038	0.1868	0.0132	2.1014	4.3420
	13.1600	2.1063	0.1808	0.0128	2.1040	4.3472
	13.1700	2.1085	0.1857	0.0132	2.1062	4.3517
	13.1800	2.1102	0.1977	0.0140	2.1079	4.3554
	13.1900	2.1118	0.2023	0.0143	2.1095	4.3586
	13.2000	2.1132	0.2026	0.0144	2.1109	4.3616
	13.2100	2.1146	0.2108	0.0149	2.1123	4.3645
	13.2200	2.1161	0.1694	0.0120	2.1138	4.3676
	13.2300	2.1176	0.1668	0.0118	2.1153	4.3707
	13.2400	2.1192	0.1727	0.0122	2.1169	4.3739
	13.2500	2.1207	0.1740	0.0123	2.1184	4.3770
	13.2600	2.1222	0.2003	0.0142	2.1199	4.3801
	13.2700	2.1237	0.1888	0.0134	2.1214	4.3832
	13.2800	2.1252	0.1998	0.0142	2.1229	4.3862
	13.2900	2.1266	0.2150	0.0152	2.1243	4.3893
	13.3000	2.1281	0.2266	0.0161	2.1258	4.3923
	13.3100	2.1296	0.2004	0.0142	2.1273	4.3953
	13.3200	2.1311	0.1864	0.0132	2.1288	4.3984
	13.3300	2.1326	0.1890	0.0134	2.1303	4.4016
	13.3400	2.1342	0.2139	0.0152	2.1319	4.4050
	13.3500	2.1358	0.2529	0.0179	2.1335	4.4082
	13.3600	2.1374	0.2364	0.0168	2.1351	4.4115
	13.3700	2.1389	0.2244	0.0159	2.1366	4.4146
	13.3800	2.1405	0.1827	0.0129	2.1381	4.4178
	13.3900	2.1420	0.1437	0.0102	2.1397	4.4211
	13.4000	2.1436	0.1352	0.0096	2.1413	4.4244
	13.4100	2.1453	0.1507	0.0107	2.1430	4.4278
	13.4200	2.1469	0.1648	0.0117	2.1445	4.4310
	13.4300	2.1484	0.1586	0.0112	2.1461	4.4342
	13.4400	2.1499	0.1637	0.0116	2.1476	4.4374
	13.4500	2.1515	0.1970	0.0140	2.1492	4.4406
	13.4600	2.1531	0.2254	0.0160	2.1507	4.4438
	13.4700	2.1547	0.2420	0.0172	2.1523	4.4471
	13.4800	2.1562	0.2560	0.0181	2.1539	4.4504
	13.4900	2.1578	0.2389	0.0169	2.1554	4.4536
	13.5000	2.1593	0.2258	0.0160	2.1570	4.4568
	13.5100	2.1609	0.2397	0.0170	2.1586	4.4600
	13.5200	2.1625	0.2408	0.0171	2.1602	4.4633
	13.5300	2.1641	0.2381	0.0169	2.1618	4.4667
	13.5400	2.1657	0.2543	0.0180	2.1634	4.4700
	13.5500	2.1673	0.2483	0.0176	2.1650	4.4732
	13.5600	2.1689	0.2329	0.0165	2.1665	4.4765
	13.5700	2.1704	0.2436	0.0173	2.1681	4.4797
	13.5800	2.1720	0.2309	0.0164	2.1697	4.4830
	13.5900	2.1736	0.2016	0.0143	2.1713	4.4863
	13.6000	2.1752	0.1923	0.0136	2.1728	4.4895
	13.6100	2.1767	0.2071	0.0147	2.1744	4.4928
	13.6200	2.1784	0.1994	0.0141	2.1761	4.4962
	13.6300	2.1800	0.1700	0.0120	2.1776	4.4995
	13.6400	2.1816	0.1677	0.0119	2.1792	4.5028
	13.6500	2.1832	0.1604	0.0114	2.1808	4.5061
	13.6600	2.1847	0.1841	0.0131	2.1824	4.5093
	13.6700	2.1863	0.2202	0.0156	2.1840	4.5125
	13.6800	2.1878	0.2260	0.0160	2.1855	4.5157
	13.6900	2.1894	0.2338	0.0166	2.1871	4.5190
	13.7000	2.1910	0.2298	0.0163	2.1887	4.5223
	13.7100	2.1926	0.2120	0.0150	2.1903	4.5256
	13.7200	2.1942	0.2001	0.0142	2.1918	4.5288
	13.7300	2.1958	0.1800	0.0128	2.1935	4.5322
	13.7400	2.1974	0.1517	0.0108	2.1951	4.5355
	13.7500	2.1990	0.1426	0.0101	2.1967	4.5388
	13.7600	2.2006	0.1838	0.0130	2.1983	4.5420
	13.7700	2.2022	0.2083	0.0148	2.1998	4.5453
	13.7800	2.2038	0.2340	0.0166	2.2014	4.5486
	13.7900	2.2053	0.2272	0.0161	2.2030	4.5519
	13.8000	2.2070	0.2025	0.0144	2.2046	4.5552
	13.8100	2.2085	0.1764	0.0125	2.2062	4.5585
	13.8200	2.2101	0.2049	0.0145	2.2078	4.5618
	13.8300	2.2117	0.2097	0.0149	2.2093	4.5650
	13.8400	2.2133	0.2030	0.0144	2.2109	4.5682
	13.8500	2.2148	0.2222	0.0157	2.2125	4.5715
	13.8600	2.2165	0.2263	0.0160	2.2141	4.5748
	13.8700	2.2181	0.2113	0.0150	2.2157	4.5782
	13.8800	2.2197	0.2020	0.0143	2.2174	4.5815
	13.8900	2.2212	0.2010	0.0142	2.2189	4.5847
	13.9000	2.2228	0.2036	0.0144	2.2204	4.5879
	13.9100	2.2243	0.1775	0.0126	2.2220	4.5911
	13.9200	2.2259	0.1664	0.0118	2.2236	4.5944
	13.9300	2.2275	0.1605	0.0114	2.2252	4.5977
	13.9400	2.2291	0.1816	0.0129	2.2267	4.6009
	13.9500	2.2307	0.2028	0.0144	2.2284	4.6042
	13.9600	2.2324	0.2351	0.0167	2.2300	4.6077
	13.9700	2.2340	0.2430	0.0172	2.2316	4.6110
	13.9800	2.2355	0.2350	0.0167	2.2332	4.6143
	13.9900	2.2371	0.2227	0.0158	2.2348	4.6175
	14.0000	2.2386	0.2191	0.0155	2.2363	4.6207
	14.0100	2.2402	0.2194	0.0156	2.2379	4.6239
	14.0200	2.2418	0.2061	0.0146	2.2395	4.6273
	14.0300	2.2434	0.1928	0.0137	2.2411	4.6306
	14.0400	2.2450	0.1861	0.0132	2.2427	4.6339
	14.0500	2.2466	0.1815	0.0129	2.2443	4.6372
	14.0600	2.2482	0.1991	0.0141	2.2458	4.6403
	14.0700	2.2497	0.1932	0.0137	2.2474	4.6435
	14.0800	2.2513	0.1935	0.0137	2.2490	4.6468
	14.0900	2.2529	0.1843	0.0131	2.2505	4.6501
	14.1000	2.2545	0.1588	0.0113	2.2522	4.6535
	14.1100	2.2561	0.1462	0.0104	2.2538	4.6568
	14.1200	2.2577	0.1903	0.0135	2.2554	4.6600
	14.1300	2.2593	0.2090	0.0148	2.2570	4.6633
	14.1400	2.2609	0.2202	0.0156	2.2585	4.6666
	14.1500	2.2625	0.1943	0.0138	2.2602	4.6699
	14.1600	2.2640	0.1768	0.0125	2.2617	4.6731
	14.1700	2.2656	0.2044	0.0145	2.2633	4.6764
	14.1800	2.2672	0.2122	0.0150	2.2649	4.6797
	14.1900	2.2689	0.2097	0.0149	2.2665	4.6831
	14.2000	2.2705	0.2165	0.0153	2.2682	4.6865
	14.2100	2.2720	0.2459	0.0174	2.2697	4.6897
	14.2200	2.2736	0.2595	0.0184	2.2712	4.6928
	14.2300	2.2751	0.2521	0.0179	2.2728	4.6960
	14.2400	2.2767	0.2422	0.0172	2.2743	4.6992
	14.2500	2.2783	0.2305	0.0163	2.2760	4.7026
	14.2600	2.2799	0.1972	0.0140	2.2776	4.7059
	14.2700	2.2816	0.1740	0.0123	2.2792	4.7093
	14.2800	2.2832	0.1641	0.0116	2.2809	4.7127
	14.2900	2.2848	0.1703	0.0121	2.2824	4.7160
	14.3000	2.2864	0.1812	0.0128	2.2841	4.7193
	14.3100	2.2880	0.1959	0.0139	2.2856	4.7226
	14.3200	2.2895	0.1872	0.0133	2.2872	4.7258
	14.3300	2.2912	0.1583	0.0112	2.2888	4.7292
	14.3400	2.2928	0.1506	0.0107	2.2904	4.7325
	14.3500	2.2943	0.1830	0.0130	2.2920	4.7357
	14.3600	2.2959	0.1922	0.0136	2.2936	4.7390
	14.3700	2.2975	0.1923	0.0136	2.2951	4.7422
	14.3800	2.2991	0.2065	0.0146	2.2967	4.7455
	14.3900	2.3007	0.2200	0.0156	2.2984	4.7489
	14.4000	2.3023	0.2392	0.0170	2.3000	4.7522
	14.4100	2.3039	0.2347	0.0166	2.3016	4.7555
	14.4200	2.3055	0.2278	0.0161	2.3032	4.7589
	14.4300	2.3071	0.1989	0.0141	2.3048	4.7622
	14.4400	2.3087	0.1946	0.0138	2.3064	4.7655
	14.4500	2.3103	0.2109	0.0150	2.3080	4.7688
	14.4600	2.3119	0.2451	0.0174	2.3095	4.7720
	14.4700	2.3134	0.2686	0.0190	2.3111	4.7752
	14.4800	2.3150	0.2394	0.0170	2.3127	4.7785
	14.4900	2.3166	0.2051	0.0145	2.3143	4.7818
	14.5000	2.3182	0.1880	0.0133	2.3159	4.7851
	14.5100	2.3198	0.1782	0.0126	2.3175	4.7884
	14.5200	2.3214	0.1844	0.0131	2.3190	4.7916
	14.5300	2.3229	0.1882	0.0133	2.3206	4.7948
	14.5400	2.3245	0.1921	0.0136	2.3222	4.7981
	14.5500	2.3261	0.2200	0.0156	2.3237	4.8013
	14.5600	2.3277	0.2441	0.0173	2.3254	4.8048
	14.5700	2.3293	0.2396	0.0170	2.3270	4.8081
	14.5800	2.3309	0.2129	0.0151	2.3286	4.8114
	14.5900	2.3326	0.1811	0.0128	2.3303	4.8148
	14.6000	2.3342	0.1796	0.0127	2.3319	4.8181
	14.6100	2.3358	0.1939	0.0137	2.3335	4.8214
	14.6200	2.3374	0.2123	0.0151	2.3350	4.8247
	14.6300	2.3389	0.1917	0.0136	2.3366	4.8279
	14.6400	2.3405	0.1908	0.0135	2.3381	4.8310
	14.6500	2.3420	0.2097	0.0149	2.3397	4.8343
	14.6600	2.3436	0.2511	0.0178	2.3413	4.8376
	14.6700	2.3452	0.2599	0.0184	2.3429	4.8408
	14.6800	2.3468	0.2665	0.0189	2.3445	4.8442
	14.6900	2.3484	0.2664	0.0189	2.3461	4.8475
	14.7000	2.3500	0.2627	0.0186	2.3477	4.8508
	14.7100	2.3516	0.2540	0.0180	2.3493	4.8541
	14.7200	2.3532	0.2431	0.0172	2.3509	4.8574
	14.7300	2.3549	0.2329	0.0165	2.3525	4.8608
	14.7400	2.3565	0.2426	0.0172	2.3542	4.8642
	14.7500	2.3581	0.2680	0.0190	2.3557	4.8674
	14.7600	2.3597	0.2575	0.0183	2.3574	4.8708
	14.7700	2.3612	0.2313	0.0164	2.3589	4.8739
	14.7800	2.3628	0.2276	0.0161	2.3605	4.8772
	14.7900	2.3644	0.2161	0.0153	2.3621	4.8806
	14.8000	2.3660	0.1854	0.0131	2.3637	4.8839
	14.8100	2.3676	0.1601	0.0114	2.3653	4.8872
	14.8200	2.3692	0.1459	0.0103	2.3669	4.8905
	14.8300	2.3708	0.1460	0.0104	2.3685	4.8938
	14.8400	2.3724	0.1920	0.0136	2.3701	4.8970
	14.8500	2.3740	0.2154	0.0153	2.3717	4.9004
	14.8600	2.3756	0.2352	0.0167	2.3733	4.9036
	14.8700	2.3772	0.2486	0.0176	2.3749	4.9069
	14.8800	2.3788	0.2302	0.0163	2.3765	4.9103
	14.8900	2.3805	0.2023	0.0143	2.3781	4.9137
	14.9000	2.3821	0.1623	0.0115	2.3798	4.9171
	14.9100	2.3837	0.1475	0.0105	2.3814	4.9204
	14.9200	2.3853	0.1662	0.0118	2.3830	4.9237
	14.9300	2.3869	0.2065	0.0146	2.3845	4.9269
	14.9400	2.3884	0.2147	0.0152	2.3861	4.9301
	14.9500	2.3899	0.1847	0.0131	2.3876	4.9333
	14.9600	2.3915	0.1748	0.0124	2.3892	4.9366
	14.9700	2.3932	0.1921	0.0136	2.3909	4.9400
	14.9800	2.3948	0.2251	0.0160	2.3925	4.9433
	14.9900	2.3964	0.2477	0.0176	2.3941	4.9466
	15.0000	2.3980	0.2619	0.0186	2.3957	4.9499
	15.0058	2.3989	0.2633	0.0187	2.3966	4.9518
	15.0060	2.3989	0.2637	0.0187	2.3966	4.9518
	15.0160	2.4005	0.2635	0.0187	2.3982	4.9551
	15.0260	2.4020	0.2367	0.0168	2.3997	4.9582
	15.0360	2.4030	0.2129	0.0151	2.4007	4.9603
	15.0460	2.4032	0.2017	0.0143	2.4009	4.9607
	15.0560	2.4026	0.1796	0.0127	2.4003	4.9594
	15.0660	2.4012	0.1658	0.0118	2.3989	4.9565
	15.0760	2.3993	0.1712	0.0121	2.3970	4.9526
	15.0860	2.3972	0.1928	0.0137	2.3949	4.9483
	15.0960	2.3951	0.2212	0.0157	2.3927	4.9439
	15.1060	2.3931	0.2222	0.0158	2.3907	4.9397
	15.1160	2.3912	0.2267	0.0161	2.3888	4.9358
	15.1260	2.3893	0.2290	0.0162	2.3870	4.9320
	15.1360	2.3876	0.2282	0.0162	2.3853	4.9285
	15.1460	2.3860	0.2375	0.0168	2.3837	4.9252
	15.1560	2.3845	0.2549	0.0181	2.3822	4.9221
	15.1660	2.3830	0.2376	0.0168	2.3807	4.9189
	15.1760	2.3814	0.2271	0.0161	2.3791	4.9157
	15.1860	2.3797	0.2125	0.0151	2.3774	4.9122
	15.1960	2.3780	0.1864	0.0132	2.3757	4.9086
	15.2060	2.3762	0.1796	0.0127	2.3739	4.9050
	15.2160	2.3747	0.1650	0.0117	2.3724	4.9018
	15.2260	2.3733	0.1668	0.0118	2.3710	4.8989
	15.2360	2.3717	0.1787	0.0127	2.3694	4.8956
	15.2460	2.3700	0.1848	0.0131	2.3677	4.8921
	15.2560	2.3682	0.1956	0.0139	2.3659	4.8884
	15.2660	2.3665	0.1997	0.0142	2.3642	4.8849
	15.2760	2.3649	0.1996	0.0142	2.3626	4.8816
	15.2860	2.3634	0.2190	0.0155	2.3610	4.8784
	15.2960	2.3618	0.2260	0.0160	2.3595	4.8751
	15.3060	2.3601	0.2262	0.0160	2.3578	4.8717
	15.3160	2.3584	0.2155	0.0153	2.3561	4.8681
	15.3260	2.3567	0.2142	0.0152	2.3544	4.8646
	15.3360	2.3552	0.2122	0.0150	2.3528	4.8614
	15.3460	2.3537	0.2276	0.0161	2.3513	4.8583
	15.3560	2.3521	0.2467	0.0175	2.3498	4.8551
	15.3660	2.3505	0.2470	0.0175	2.3482	4.8517
	15.3760	2.3488	0.2568	0.0182	2.3464	4.8482
	15.3860	2.3470	0.2791	0.0198	2.3447	4.8446
	15.3960	2.3454	0.2989	0.0212	2.3431	4.8412
	15.4060	2.3439	0.2654	0.0188	2.3416	4.8382
	15.4160	2.3424	0.2105	0.0149	2.3401	4.8351
	15.4260	2.3408	0.1940	0.0137	2.3385	4.8318
	15.4360	2.3391	0.2090	0.0148	2.3368	4.8282
	15.4460	2.3373	0.2224	0.0158	2.3350	4.8246
	15.4560	2.3357	0.2063	0.0146	2.3333	4.8211
	15.4660	2.3341	0.1965	0.0139	2.3318	4.8179
	15.4760	2.3325	0.1910	0.0135	2.3302	4.8147
	15.4860	2.3310	0.2350	0.0167	2.3286	4.8114
	15.4960	2.3293	0.2556	0.0181	2.3270	4.8080
	15.5060	2.3276	0.2442	0.0173	2.3253	4.8044
	15.5160	2.3259	0.2175	0.0154	2.3236	4.8010
	15.5260	2.3244	0.2034	0.0144	2.3221	4.7979
	15.5360	2.3229	0.2239	0.0159	2.3206	4.7948
	15.5460	2.3213	0.2342	0.0166	2.3190	4.7915
	15.5560	2.3197	0.2521	0.0179	2.3173	4.7880
	15.5660	2.3180	0.2565	0.0182	2.3156	4.7846
	15.5760	2.3163	0.2238	0.0159	2.3140	4.7811
	15.5860	2.3147	0.1707	0.0121	2.3124	4.7779
	15.5960	2.3132	0.1618	0.0115	2.3109	4.7748
	15.6060	2.3116	0.2031	0.0144	2.3093	4.7715
	15.6160	2.3100	0.2662	0.0189	2.3076	4.7681
	15.6260	2.3083	0.2931	0.0208	2.3059	4.7645
	15.6360	2.3066	0.3195	0.0227	2.3042	4.7610
	15.6460	2.3050	0.3183	0.0226	2.3027	4.7578
	15.6560	2.3035	0.2963	0.0210	2.3012	4.7547
	15.6660	2.3019	0.2699	0.0191	2.2996	4.7514
	15.6760	2.3002	0.2609	0.0185	2.2979	4.7479
	15.6860	2.2985	0.2541	0.0180	2.2962	4.7444
	15.6960	2.2969	0.2490	0.0177	2.2946	4.7411
	15.7060	2.2954	0.2346	0.0166	2.2931	4.7379
	15.7160	2.2939	0.2445	0.0173	2.2916	4.7348
	15.7260	2.2923	0.2110	0.0150	2.2900	4.7316
	15.7360	2.2907	0.1658	0.0117	2.2884	4.7282
	15.7460	2.2890	0.1589	0.0113	2.2866	4.7246
	15.7560	2.2873	0.1788	0.0127	2.2850	4.7212
	15.7660	2.2858	0.2154	0.0153	2.2834	4.7180
	15.7760	2.2842	0.2176	0.0154	2.2819	4.7148
	15.7860	2.2826	0.2324	0.0165	2.2803	4.7116
	15.7960	2.2809	0.2548	0.0181	2.2786	4.7081
	15.8060	2.2792	0.2668	0.0189	2.2769	4.7045
	15.8160	2.2775	0.2463	0.0175	2.2752	4.7009
	15.8260	2.2759	0.2162	0.0153	2.2736	4.6977
	15.8360	2.2744	0.1715	0.0122	2.2721	4.6946
	15.8460	2.2729	0.1527	0.0108	2.2706	4.6915
	15.8560	2.2713	0.1554	0.0110	2.2690	4.6881
	15.8660	2.2696	0.1528	0.0108	2.2672	4.6846
	15.8760	2.2678	0.1448	0.0103	2.2655	4.6810
	15.8860	2.2663	0.1475	0.0105	2.2639	4.6778
	15.8960	2.2648	0.1278	0.0091	2.2625	4.6747
	15.9060	2.2632	0.1242	0.0088	2.2609	4.6715
	15.9160	2.2615	0.1390	0.0099	2.2592	4.6680
	15.9260	2.2598	0.1516	0.0107	2.2575	4.6644
	15.9360	2.2582	0.1620	0.0115	2.2559	4.6610
	15.9460	2.2567	0.1712	0.0121	2.2543	4.6579
	15.9560	2.2551	0.1767	0.0125	2.2528	4.6547
	15.9660	2.2536	0.1521	0.0108	2.2512	4.6515
	15.9760	2.2519	0.1306	0.0093	2.2496	4.6481
	15.9860	2.2502	0.1387	0.0098	2.2478	4.6445
	15.9960	2.2484	0.1680	0.0119	2.2461	4.6409
	16.0060	2.2469	0.1665	0.0118	2.2445	4.6377
	16.0160	2.2454	0.1802	0.0128	2.2430	4.6346
	16.0260	2.2438	0.2090	0.0148	2.2415	4.6313
	16.0360	2.2422	0.2312	0.0164	2.2398	4.6279
	16.0460	2.2404	0.2419	0.0171	2.2381	4.6244
	16.0560	2.2388	0.2419	0.0171	2.2364	4.6209
	16.0660	2.2372	0.2371	0.0168	2.2348	4.6176
	16.0760	2.2357	0.1945	0.0138	2.2334	4.6146
	16.0860	2.2341	0.1869	0.0133	2.2318	4.6114
	16.0960	2.2325	0.1794	0.0127	2.2302	4.6080
	16.1060	2.2308	0.1505	0.0107	2.2285	4.6044
	16.1160	2.2291	0.1417	0.0100	2.2268	4.6009
	16.1260	2.2275	0.1566	0.0111	2.2252	4.5977
	16.1360	2.2261	0.1854	0.0131	2.2237	4.5947
	16.1460	2.2245	0.2206	0.0156	2.2222	4.5916
	16.1560	2.2229	0.2677	0.0190	2.2206	4.5882
	16.1660	2.2212	0.2890	0.0205	2.2189	4.5847
	16.1760	2.2195	0.2874	0.0204	2.2172	4.5812
	16.1860	2.2180	0.2907	0.0206	2.2157	4.5780
	16.1960	2.2165	0.2973	0.0211	2.2142	4.5749
	16.2060	2.2149	0.2888	0.0205	2.2126	4.5716
	16.2160	2.2132	0.2907	0.0206	2.2109	4.5681
	16.2260	2.2115	0.2602	0.0184	2.2091	4.5645
	16.2360	2.2098	0.2380	0.0169	2.2074	4.5610
	16.2460	2.2082	0.2309	0.0164	2.2059	4.5578
	16.2560	2.2067	0.2538	0.0180	2.2044	4.5547
	16.2660	2.2052	0.2589	0.0184	2.2028	4.5515
	16.2760	2.2035	0.2636	0.0187	2.2012	4.5480
	16.2860	2.2018	0.2488	0.0176	2.1994	4.5445
	16.2960	2.2001	0.2212	0.0157	2.1978	4.5410
	16.3060	2.1986	0.2095	0.0149	2.1962	4.5378
	16.3160	2.1971	0.1957	0.0139	2.1947	4.5348
	16.3260	2.1955	0.1932	0.0137	2.1932	4.5316
	16.3360	2.1939	0.1949	0.0138	2.1916	4.5283
	16.3460	2.1922	0.1983	0.0141	2.1899	4.5247
	16.3560	2.1905	0.2232	0.0158	2.1881	4.5211
	16.3660	2.1890	0.1996	0.0142	2.1866	4.5180
	16.3760	2.1875	0.1852	0.0131	2.1852	4.5150
	16.3860	2.1859	0.1770	0.0125	2.1836	4.5117
	16.3960	2.1842	0.1919	0.0136	2.1819	4.5083
	16.4060	2.1825	0.1970	0.0140	2.1802	4.5047
	16.4160	2.1808	0.2170	0.0154	2.1785	4.5012
	16.4260	2.1792	0.2112	0.0150	2.1769	4.4979
	16.4360	2.1777	0.2054	0.0146	2.1754	4.4948
	16.4460	2.1762	0.1979	0.0140	2.1739	4.4916
	16.4560	2.1745	0.1872	0.0133	2.1722	4.4882
	16.4660	2.1729	0.1946	0.0138	2.1705	4.4848
	16.4760	2.1712	0.2065	0.0146	2.1689	4.4814
	16.4860	2.1697	0.2312	0.0164	2.1673	4.4782
	16.4960	2.1682	0.2227	0.0158	2.1659	4.4751
	16.5060	2.1666	0.1861	0.0132	2.1643	4.4718
	16.5160	2.1650	0.1476	0.0105	2.1626	4.4684
	16.5260	2.1632	0.1558	0.0110	2.1609	4.4649
	16.5360	2.1615	0.1731	0.0123	2.1592	4.4614
	16.5460	2.1600	0.1670	0.0118	2.1577	4.4581
	16.5560	2.1585	0.1746	0.0124	2.1562	4.4551
	16.5660	2.1569	0.2002	0.0142	2.1546	4.4518
	16.5760	2.1553	0.2365	0.0168	2.1529	4.4484
	16.5860	2.1536	0.2199	0.0156	2.1512	4.4449
	16.5960	2.1519	0.2061	0.0146	2.1496	4.4414
	16.6060	2.1504	0.1982	0.0141	2.1480	4.4383
	16.6160	2.1489	0.1915	0.0136	2.1466	4.4353
	16.6260	2.1474	0.2003	0.0142	2.1451	4.4321
	16.6360	2.1457	0.2116	0.0150	2.1434	4.4287
	16.6460	2.1440	0.2158	0.0153	2.1416	4.4251
	16.6560	2.1423	0.2363	0.0168	2.1400	4.4217
	16.6660	2.1408	0.2331	0.0165	2.1385	4.4185
	16.6760	2.1393	0.2191	0.0155	2.1369	4.4153
	16.6860	2.1377	0.2176	0.0154	2.1353	4.4120
	16.6960	2.1360	0.2000	0.0142	2.1337	4.4086
	16.7060	2.1343	0.1894	0.0134	2.1320	4.4051
	16.7160	2.1327	0.1567	0.0111	2.1304	4.4018
	16.7260	2.1312	0.1652	0.0117	2.1289	4.3986
	16.7360	2.1296	0.1867	0.0132	2.1273	4.3954
	16.7460	2.1281	0.1962	0.0139	2.1257	4.3922
	16.7560	2.1264	0.2192	0.0155	2.1240	4.3887
	16.7660	2.1246	0.2290	0.0162	2.1223	4.3851
	16.7760	2.1230	0.1957	0.0139	2.1207	4.3817
	16.7860	2.1215	0.1634	0.0116	2.1192	4.3786
	16.7960	2.1200	0.1601	0.0113	2.1177	4.3756
	16.8060	2.1184	0.1613	0.0114	2.1161	4.3722
	16.8160	2.1167	0.1793	0.0127	2.1144	4.3688
	16.8260	2.1150	0.1685	0.0119	2.1127	4.3653
	16.8360	2.1135	0.1790	0.0127	2.1111	4.3620
	16.8460	2.1120	0.2036	0.0144	2.1096	4.3589
	16.8560	2.1104	0.2498	0.0177	2.1081	4.3558
	16.8660	2.1088	0.2686	0.0190	2.1065	4.3524
	16.8760	2.1071	0.2836	0.0201	2.1048	4.3489
	16.8860	2.1054	0.2807	0.0199	2.1031	4.3453
	16.8960	2.1038	0.2736	0.0194	2.1014	4.3420
	16.9060	2.1022	0.2752	0.0195	2.0999	4.3388
	16.9160	2.1007	0.2505	0.0178	2.0984	4.3357
	16.9260	2.0991	0.2375	0.0168	2.0968	4.3324
	16.9360	2.0974	0.2211	0.0157	2.0951	4.3289
	16.9460	2.0957	0.2023	0.0143	2.0934	4.3253
	16.9560	2.0941	0.1849	0.0131	2.0917	4.3219
	16.9660	2.0925	0.1841	0.0130	2.0902	4.3188
	16.9760	2.0910	0.1929	0.0137	2.0887	4.3157
	16.9860	2.0894	0.2208	0.0156	2.0871	4.3124
	16.9960	2.0877	0.2082	0.0148	2.0854	4.3089
	17.0060	2.0861	0.2060	0.0146	2.0837	4.3054
	17.0160	2.0844	0.2108	0.0149	2.0821	4.3020
	17.0260	2.0829	0.2289	0.0162	2.0806	4.2989
	17.0360	2.0814	0.2400	0.0170	2.0791	4.2958
	17.0460	2.0798	0.2504	0.0178	2.0775	4.2925
	17.0560	2.0781	0.2389	0.0169	2.0758	4.2889
	17.0660	2.0763	0.2264	0.0160	2.0740	4.2853
	17.0760	2.0748	0.2151	0.0152	2.0724	4.2821
	17.0860	2.0733	0.2210	0.0157	2.0710	4.2790
	17.0960	2.0718	0.2245	0.0159	2.0695	4.2759
	17.1060	2.0702	0.2241	0.0159	2.0679	4.2727
	17.1160	2.0685	0.2359	0.0167	2.0662	4.2692
	17.1260	2.0668	0.2449	0.0174	2.0645	4.2656
	17.1360	2.0652	0.2214	0.0157	2.0629	4.2624
	17.1460	2.0637	0.2153	0.0153	2.0614	4.2592
	17.1560	2.0622	0.1816	0.0129	2.0598	4.2560
	17.1660	2.0605	0.1592	0.0113	2.0582	4.2526
	17.1760	2.0588	0.1570	0.0111	2.0565	4.2491
	17.1860	2.0571	0.1813	0.0128	2.0548	4.2456
	17.1960	2.0556	0.1796	0.0127	2.0532	4.2424
	17.2060	2.0541	0.1883	0.0134	2.0518	4.2394
	17.2160	2.0526	0.1941	0.0138	2.0503	4.2362
	17.2260	2.0510	0.2027	0.0144	2.0486	4.2329
	17.2360	2.0492	0.2047	0.0145	2.0469	4.2293
	17.2460	2.0475	0.2055	0.0146	2.0452	4.2258
	17.2560	2.0460	0.1978	0.0140	2.0436	4.2226
	17.2660	2.0445	0.1708	0.0121	2.0421	4.2195
	17.2760	2.0429	0.1509	0.0107	2.0406	4.2163
	17.2860	2.0413	0.1393	0.0099	2.0390	4.2129
	17.2960	2.0396	0.1461	0.0104	2.0373	4.2095
	17.3060	2.0380	0.1282	0.0091	2.0357	4.2061
	17.3160	2.0364	0.1472	0.0104	2.0341	4.2029
	17.3260	2.0349	0.1884	0.0134	2.0326	4.1998
	17.3360	2.0333	0.2271	0.0161	2.0310	4.1965
	17.3460	2.0317	0.2535	0.0180	2.0293	4.1930
	17.3560	2.0300	0.2623	0.0186	2.0276	4.1895
	17.3660	2.0283	0.2579	0.0183	2.0260	4.1861
	17.3760	2.0268	0.2331	0.0165	2.0245	4.1830
	17.3860	2.0253	0.1953	0.0138	2.0229	4.1798
	17.3960	2.0237	0.1674	0.0119	2.0214	4.1766
	17.4060	2.0221	0.1540	0.0109	2.0197	4.1732
	17.4160	2.0204	0.1624	0.0115	2.0180	4.1696
	17.4260	2.0187	0.1578	0.0112	2.0164	4.1662
	17.4360	2.0171	0.1570	0.0111	2.0148	4.1629
	17.4460	2.0156	0.1735	0.0123	2.0133	4.1599
	17.4560	2.0141	0.2200	0.0156	2.0117	4.1566
	17.4660	2.0124	0.2430	0.0172	2.0101	4.1532
	17.4760	2.0107	0.2179	0.0154	2.0084	4.1498
	17.4860	2.0091	0.2088	0.0148	2.0068	4.1464
	17.4960	2.0076	0.1939	0.0137	2.0053	4.1433
	17.5060	2.0061	0.2091	0.0148	2.0037	4.1401
	17.5160	2.0045	0.2298	0.0163	2.0022	4.1369
	17.5260	2.0028	0.2205	0.0156	2.0004	4.1333
	17.5360	2.0011	0.2253	0.0160	1.9987	4.1298
	17.5460	1.9995	0.2315	0.0164	1.9972	4.1266
	17.5560	1.9980	0.2123	0.0151	1.9956	4.1234
	17.5660	1.9964	0.2047	0.0145	1.9941	4.1202
	17.5760	1.9948	0.1963	0.0139	1.9924	4.1168
	17.5860	1.9931	0.1973	0.0140	1.9908	4.1133
	17.5960	1.9914	0.2134	0.0151	1.9891	4.1099
	17.6060	1.9899	0.2176	0.0154	1.9876	4.1067
	17.6160	1.9884	0.2074	0.0147	1.9861	4.1036
	17.6260	1.9868	0.2125	0.0151	1.9845	4.1003
	17.6360	1.9851	0.2253	0.0160	1.9828	4.0969
	17.6460	1.9834	0.2248	0.0159	1.9811	4.0934
	17.6560	1.9818	0.2068	0.0147	1.9795	4.0900
	17.6660	1.9803	0.1702	0.0121	1.9779	4.0868
	17.6760	1.9788	0.1559	0.0111	1.9765	4.0838
	17.6860	1.9773	0.1460	0.0104	1.9749	4.0806
	17.6960	1.9756	0.1156	0.0082	1.9733	4.0772
	17.7060	1.9739	0.0855	0.0061	1.9716	4.0737
	17.7160	1.9722	0.1086	0.0077	1.9699	4.0702
	17.7260	1.9707	0.1334	0.0095	1.9683	4.0670
	17.7360	1.9692	0.1617	0.0115	1.9668	4.0638
	17.7460	1.9676	0.1770	0.0125	1.9652	4.0606
	17.7560	1.9659	0.1853	0.0131	1.9635	4.0571
	17.7660	1.9642	0.1989	0.0141	1.9618	4.0535
	17.7760	1.9626	0.1949	0.0138	1.9603	4.0503
	17.7860	1.9611	0.1987	0.0141	1.9588	4.0473
	17.7960	1.9596	0.1886	0.0134	1.9573	4.0442
	17.8060	1.9580	0.1938	0.0137	1.9557	4.0408
	17.8160	1.9563	0.2264	0.0160	1.9539	4.0372
	17.8260	1.9546	0.2439	0.0173	1.9522	4.0337
	17.8360	1.9530	0.2266	0.0161	1.9506	4.0304
	17.8460	1.9515	0.1859	0.0132	1.9491	4.0273
	17.8560	1.9499	0.1626	0.0115	1.9476	4.0242
	17.8660	1.9483	0.1736	0.0123	1.9460	4.0209
	17.8760	1.9467	0.1758	0.0125	1.9443	4.0174
	17.8860	1.9450	0.1519	0.0108	1.9427	4.0140
	17.8960	1.9435	0.1463	0.0104	1.9412	4.0109
	17.9060	1.9420	0.1595	0.0113	1.9397	4.0077
	17.9160	1.9404	0.1956	0.0139	1.9381	4.0044
	17.9260	1.9387	0.2014	0.0143	1.9364	4.0009
	17.9360	1.9370	0.2155	0.0153	1.9346	3.9974
	17.9460	1.9354	0.2319	0.0164	1.9330	3.9940
	17.9560	1.9338	0.2375	0.0168	1.9315	3.9909
	17.9660	1.9323	0.2132	0.0151	1.9300	3.9877
	17.9760	1.9307	0.2248	0.0159	1.9284	3.9845
	17.9860	1.9291	0.2198	0.0156	1.9268	3.9811
	17.9960	1.9274	0.1982	0.0140	1.9251	3.9776
	18.0060	1.9258	0.1642	0.0116	1.9235	3.9744
	18.0160	1.9243	0.1466	0.0104	1.9220	3.9712
	18.0260	1.9228	0.1343	0.0095	1.9205	3.9681
	18.0360	1.9212	0.1349	0.0096	1.9188	3.9647
	18.0460	1.9195	0.1122	0.0080	1.9172	3.9612
	18.0560	1.9178	0.1066	0.0076	1.9155	3.9578
	18.0660	1.9162	0.1139	0.0081	1.9139	3.9545
	18.0760	1.9147	0.1166	0.0083	1.9123	3.9513
	18.0860	1.9131	0.1417	0.0100	1.9108	3.9480
	18.0960	1.9114	0.1578	0.0112	1.9091	3.9446
	18.1060	1.9097	0.1563	0.0111	1.9074	3.9411
	18.1160	1.9081	0.1468	0.0104	1.9058	3.9377
	18.1260	1.9065	0.1339	0.0095	1.9042	3.9345
	18.1360	1.9050	0.1523	0.0108	1.9027	3.9314
	18.1460	1.9035	0.1779	0.0126	1.9012	3.9282
	18.1560	1.9019	0.1960	0.0139	1.8995	3.9248
	18.1660	1.9002	0.2082	0.0148	1.8979	3.9214
	18.1760	1.8986	0.2263	0.0160	1.8962	3.9180
	18.1860	1.8970	0.2212	0.0157	1.8947	3.9148
	18.1960	1.8955	0.2224	0.0158	1.8931	3.9116
	18.2060	1.8939	0.2229	0.0158	1.8916	3.9084
	18.2160	1.8923	0.1997	0.0142	1.8899	3.9050
	18.2260	1.8906	0.1976	0.0140	1.8883	3.9015
	18.2360	1.8890	0.1888	0.0134	1.8867	3.8982
	18.2460	1.8875	0.2067	0.0146	1.8852	3.8951
	18.2560	1.8859	0.2261	0.0160	1.8836	3.8919
	18.2660	1.8843	0.2453	0.0174	1.8820	3.8885
	18.2760	1.8825	0.2417	0.0171	1.8802	3.8849
	18.2860	1.8809	0.2193	0.0155	1.8785	3.8814
	18.2960	1.8794	0.1806	0.0128	1.8770	3.8783
	18.3060	1.8779	0.1642	0.0116	1.8756	3.8753
	18.3160	1.8764	0.1743	0.0124	1.8741	3.8722
	18.3260	1.8748	0.1787	0.0127	1.8724	3.8688
	18.3360	1.8730	0.1882	0.0133	1.8707	3.8652
	18.3460	1.8713	0.2024	0.0143	1.8690	3.8617
	18.3560	1.8697	0.2048	0.0145	1.8674	3.8584
	18.3660	1.8682	0.2178	0.0154	1.8659	3.8553
	18.3760	1.8667	0.2128	0.0151	1.8644	3.8521
	18.3860	1.8650	0.2199	0.0156	1.8627	3.8487
	18.3960	1.8633	0.2405	0.0170	1.8610	3.8452
	18.4060	1.8616	0.2438	0.0173	1.8593	3.8417
	18.4160	1.8601	0.2321	0.0165	1.8578	3.8385
	18.4260	1.8586	0.2091	0.0148	1.8563	3.8354
	18.4360	1.8570	0.1966	0.0139	1.8547	3.8322
	18.4460	1.8553	0.2157	0.0153	1.8530	3.8287
	18.4560	1.8536	0.2526	0.0179	1.8513	3.8251
	18.4660	1.8520	0.2680	0.0190	1.8497	3.8218
	18.4760	1.8505	0.2388	0.0169	1.8482	3.8187
	18.4860	1.8490	0.2149	0.0152	1.8467	3.8156
	18.4960	1.8474	0.2000	0.0142	1.8451	3.8124
	18.5060	1.8458	0.2016	0.0143	1.8435	3.8089
	18.5160	1.8441	0.1894	0.0134	1.8418	3.8055
	18.5260	1.8425	0.1601	0.0113	1.8402	3.8023
	18.5360	1.8410	0.1539	0.0109	1.8387	3.7991
	18.5460	1.8395	0.1795	0.0127	1.8372	3.7960
	18.5560	1.8379	0.2168	0.0154	1.8355	3.7926
	18.5660	1.8362	0.2422	0.0172	1.8338	3.7891
	18.5760	1.8345	0.2377	0.0169	1.8321	3.7856
	18.5860	1.8329	0.2078	0.0147	1.8305	3.7823
	18.5960	1.8314	0.1932	0.0137	1.8291	3.7793
	18.6060	1.8299	0.1971	0.0140	1.8276	3.7761
	18.6160	1.8283	0.2099	0.0149	1.8260	3.7728
	18.6260	1.8266	0.1996	0.0141	1.8243	3.7693
	18.6360	1.8249	0.2011	0.0143	1.8225	3.7657
	18.6460	1.8233	0.1920	0.0136	1.8210	3.7625
	18.6560	1.8218	0.1755	0.0124	1.8195	3.7594
	18.6660	1.8203	0.1662	0.0118	1.8179	3.7562
	18.6760	1.8186	0.1795	0.0127	1.8163	3.7528
	18.6860	1.8169	0.1749	0.0124	1.8146	3.7494
	18.6960	1.8153	0.1919	0.0136	1.8130	3.7460
	18.7060	1.8139	0.1708	0.0121	1.8115	3.7430
	18.7160	1.8124	0.1780	0.0126	1.8100	3.7399
	18.7260	1.8107	0.1907	0.0135	1.8084	3.7365
	18.7360	1.8090	0.2046	0.0145	1.8067	3.7330
	18.7460	1.8074	0.2031	0.0144	1.8050	3.7295
	18.7560	1.8058	0.2035	0.0144	1.8035	3.7263
	18.7660	1.8043	0.2190	0.0155	1.8019	3.7232
	18.7760	1.8027	0.2209	0.0157	1.8004	3.7200
	18.7860	1.8011	0.2345	0.0166	1.7987	3.7166
	18.7960	1.7994	0.2363	0.0167	1.7970	3.7130
	18.8060	1.7976	0.1908	0.0135	1.7953	3.7095
	18.8160	1.7961	0.1573	0.0111	1.7937	3.7062
	18.8260	1.7945	0.1473	0.0104	1.7922	3.7030
	18.8360	1.7930	0.1037	0.0073	1.7907	3.6999
	18.8460	1.7914	0.0940	0.0067	1.7891	3.6966
	18.8560	1.7898	0.1193	0.0085	1.7874	3.6932
	18.8660	1.7881	0.1637	0.0116	1.7858	3.6898
	18.8760	1.7866	0.1784	0.0126	1.7842	3.6866
	18.8860	1.7851	0.1592	0.0113	1.7827	3.6835
	18.8960	1.7835	0.1335	0.0095	1.7811	3.6802
	18.9060	1.7818	0.1291	0.0091	1.7795	3.6767
	18.9160	1.7801	0.1201	0.0085	1.7777	3.6732
	18.9260	1.7785	0.1101	0.0078	1.7761	3.6698
	18.9360	1.7769	0.1062	0.0075	1.7746	3.6666
	18.9460	1.7754	0.1143	0.0081	1.7730	3.6634
	18.9560	1.7738	0.1204	0.0085	1.7714	3.6601
	18.9660	1.7721	0.1376	0.0098	1.7698	3.6567
	18.9760	1.7704	0.1605	0.0114	1.7680	3.6531
	18.9860	1.7688	0.1671	0.0118	1.7664	3.6498
	18.9960	1.7673	0.1793	0.0127	1.7649	3.6467
	19.0060	1.7658	0.1648	0.0117	1.7634	3.6436
	19.0160	1.7642	0.1693	0.0120	1.7619	3.6404
	19.0260	1.7625	0.1615	0.0115	1.7602	3.6369
	19.0360	1.7608	0.1559	0.0110	1.7585	3.6335
	19.0460	1.7593	0.1358	0.0096	1.7569	3.6302
	19.0560	1.7577	0.1441	0.0102	1.7554	3.6270
	19.0660	1.7561	0.1658	0.0118	1.7538	3.6237
	19.0760	1.7545	0.2001	0.0142	1.7522	3.6204
	19.0860	1.7528	0.2155	0.0153	1.7505	3.6168
	19.0960	1.7512	0.2217	0.0157	1.7489	3.6135
	19.1060	1.7496	0.2029	0.0144	1.7473	3.6103
	19.1160	1.7481	0.2012	0.0143	1.7458	3.6071
	19.1260	1.7465	0.1976	0.0140	1.7442	3.6039
	19.1360	1.7449	0.1767	0.0125	1.7426	3.6005
	19.1460	1.7433	0.1355	0.0096	1.7409	3.5971
	19.1560	1.7417	0.1300	0.0092	1.7394	3.5939
	19.1660	1.7402	0.1261	0.0089	1.7379	3.5908
	19.1760	1.7387	0.1305	0.0093	1.7363	3.5876
	19.1860	1.7371	0.1298	0.0092	1.7347	3.5843
	19.1960	1.7354	0.1264	0.0090	1.7331	3.5809
	19.2060	1.7337	0.1140	0.0081	1.7314	3.5774
	19.2160	1.7321	0.1116	0.0079	1.7297	3.5740
	19.2260	1.7306	0.1155	0.0082	1.7282	3.5709
	19.2360	1.7291	0.1295	0.0092	1.7267	3.5678
	19.2460	1.7275	0.1500	0.0106	1.7252	3.5645
	19.2560	1.7258	0.1811	0.0128	1.7235	3.5611
	19.2660	1.7241	0.1744	0.0124	1.7218	3.5575
	19.2760	1.7225	0.1684	0.0119	1.7202	3.5542
	19.2860	1.7209	0.1903	0.0135	1.7186	3.5510
	19.2960	1.7194	0.2004	0.0142	1.7170	3.5477
	19.3060	1.7177	0.1844	0.0131	1.7154	3.5443
	19.3160	1.7160	0.1686	0.0120	1.7137	3.5408
	19.3260	1.7144	0.1840	0.0130	1.7120	3.5374
	19.3360	1.7128	0.2108	0.0149	1.7105	3.5343
	19.3460	1.7114	0.2092	0.0148	1.7090	3.5312
	19.3560	1.7098	0.2159	0.0153	1.7075	3.5280
	19.3660	1.7082	0.2099	0.0149	1.7058	3.5246
	19.3760	1.7064	0.1611	0.0114	1.7041	3.5210
	19.3860	1.7048	0.1098	0.0078	1.7025	3.5177
	19.3960	1.7033	0.0932	0.0066	1.7010	3.5146
	19.4060	1.7018	0.0836	0.0059	1.6995	3.5115
	19.4160	1.7003	0.0894	0.0063	1.6979	3.5083
	19.4260	1.6986	0.1023	0.0072	1.6963	3.5048
	19.4360	1.6968	0.1514	0.0107	1.6945	3.5012
	19.4460	1.6952	0.1996	0.0142	1.6928	3.4977
	19.4560	1.6936	0.2063	0.0146	1.6913	3.4945
	19.4660	1.6921	0.2011	0.0143	1.6898	3.4914
	19.4760	1.6906	0.1859	0.0132	1.6882	3.4882
	19.4860	1.6889	0.1702	0.0121	1.6866	3.4848
	19.4960	1.6873	0.1487	0.0105	1.6849	3.4814
	19.5060	1.6857	0.1323	0.0094	1.6834	3.4782
	19.5160	1.6842	0.1271	0.0090	1.6819	3.4750
	19.5260	1.6826	0.1410	0.0100	1.6803	3.4718
	19.5360	1.6810	0.1489	0.0106	1.6787	3.4685
	19.5460	1.6793	0.1734	0.0123	1.6770	3.4650
	19.5560	1.6777	0.1780	0.0126	1.6753	3.4616
	19.5660	1.6761	0.2007	0.0142	1.6738	3.4584
	19.5760	1.6746	0.2094	0.0148	1.6723	3.4552
	19.5860	1.6731	0.1997	0.0142	1.6707	3.4520
	19.5960	1.6714	0.1727	0.0122	1.6691	3.4486
	19.6060	1.6697	0.1674	0.0119	1.6674	3.4451
	19.6160	1.6681	0.1658	0.0118	1.6657	3.4417
	19.6260	1.6665	0.1603	0.0114	1.6642	3.4386
	19.6360	1.6650	0.1653	0.0117	1.6627	3.4354
	19.6460	1.6634	0.1599	0.0113	1.6611	3.4321
	19.6560	1.6617	0.1366	0.0097	1.6594	3.4287
	19.6660	1.6601	0.1131	0.0080	1.6577	3.4252
	19.6760	1.6584	0.1037	0.0073	1.6561	3.4218
	19.6860	1.6569	0.1009	0.0071	1.6545	3.4186
	19.6960	1.6554	0.1080	0.0077	1.6530	3.4155
	19.7060	1.6538	0.1367	0.0097	1.6514	3.4122
	19.7160	1.6521	0.1560	0.0111	1.6498	3.4089
	19.7260	1.6505	0.1381	0.0098	1.6482	3.4055
	19.7360	1.6489	0.1160	0.0082	1.6466	3.4022
	19.7460	1.6474	0.1038	0.0074	1.6451	3.3991
	19.7560	1.6459	0.1150	0.0081	1.6435	3.3958
	19.7660	1.6442	0.1446	0.0103	1.6419	3.3925
	19.7760	1.6425	0.1700	0.0121	1.6402	3.3890
	19.7860	1.6409	0.1988	0.0141	1.6385	3.3855
	19.7960	1.6392	0.2060	0.0146	1.6369	3.3822
	19.8060	1.6377	0.1889	0.0134	1.6354	3.3790
	19.8160	1.6361	0.1781	0.0126	1.6338	3.3758
	19.8260	1.6345	0.1502	0.0106	1.6322	3.3724
	19.8360	1.6328	0.1367	0.0097	1.6305	3.3689
	19.8460	1.6312	0.1542	0.0109	1.6289	3.3656
	19.8560	1.6297	0.1747	0.0124	1.6274	3.3625
	19.8660	1.6282	0.1791	0.0127	1.6259	3.3595
	19.8760	1.6266	0.1658	0.0118	1.6243	3.3562
	19.8860	1.6250	0.1469	0.0104	1.6226	3.3527
	19.8960	1.6232	0.1472	0.0104	1.6209	3.3491
	19.9060	1.6216	0.1309	0.0093	1.6193	3.3457
	19.9160	1.6201	0.1131	0.0080	1.6177	3.3425
	19.9260	1.6185	0.1064	0.0075	1.6162	3.3393
	19.9360	1.6169	0.1127	0.0080	1.6146	3.3361
	19.9460	1.6152	0.1295	0.0092	1.6129	3.3326
	19.9560	1.6136	0.1372	0.0097	1.6113	3.3292
[truncated: 36,380 more rows]
