# Supplementary material for: The influence of sample geometry and size on porcine aortic material properties from uniaxial tensile tests using custom-designed tissue cutters, clamps and molds
Source: PLoS One. 2021 Feb 8;16(2):e0244390. doi: 10.1371/journal.pone.0244390 (PMC7869995; doi:10.1371/journal.pone.0244390)
Supplement: S1 Dataset — (ZIP) [file pone.0244390.s001.zip › Date/RL10-2.csv]

1	ʱ��	λ��	��	����Ӧ��	����λ��	����Ӧ�� (λ��)
	(s)	(mm)	(N)	(MPa)	(mm)	(%)
	0.0000	0.5976	0.0311	0.0023	-0.0001	-0.0003
	0.0100	0.5976	0.0178	0.0013	-0.0002	-0.0004
	0.0200	0.5976	0.0063	0.0005	-0.0002	-0.0003
	0.0300	0.5977	0.0089	0.0007	-0.0001	-0.0003
	0.0400	0.5979	0.0062	0.0005	0.0001	0.0002
	0.0500	0.5985	0.0141	0.0011	0.0008	0.0016
	0.0600	0.5998	0.0216	0.0016	0.0020	0.0043
	0.0700	0.6016	0.0094	0.0007	0.0039	0.0082
	0.0800	0.6039	0.0164	0.0012	0.0061	0.0130
	0.0900	0.6061	0.0145	0.0011	0.0084	0.0178
	0.1000	0.6082	0.0487	0.0036	0.0104	0.0221
	0.1100	0.6099	0.0709	0.0053	0.0122	0.0258
	0.1200	0.6115	0.0805	0.0060	0.0137	0.0290
	0.1300	0.6130	0.0759	0.0057	0.0152	0.0323
	0.1400	0.6145	0.0587	0.0044	0.0167	0.0355
	0.1500	0.6162	0.0132	0.0010	0.0184	0.0390
	0.1600	0.6178	-0.0035	-0.0003	0.0200	0.0425
	0.1700	0.6194	0.0067	0.0005	0.0216	0.0459
	0.1800	0.6208	-0.0067	-0.0005	0.0231	0.0490
	0.1900	0.6223	-0.0383	-0.0029	0.0245	0.0521
	0.2000	0.6239	-0.0495	-0.0037	0.0261	0.0554
	0.2100	0.6255	-0.0580	-0.0043	0.0277	0.0588
	0.2200	0.6272	-0.0532	-0.0040	0.0294	0.0625
	0.2300	0.6288	-0.0215	-0.0016	0.0311	0.0660
	0.2400	0.6305	0.0325	0.0024	0.0327	0.0694
	0.2500	0.6320	0.0663	0.0050	0.0342	0.0726
	0.2600	0.6335	0.0699	0.0052	0.0357	0.0758
	0.2700	0.6350	0.0382	0.0029	0.0372	0.0790
	0.2800	0.6365	0.0039	0.0003	0.0388	0.0823
	0.2900	0.6382	-0.0092	-0.0007	0.0404	0.0857
	0.3000	0.6398	-0.0103	-0.0008	0.0421	0.0893
	0.3100	0.6415	-0.0044	-0.0003	0.0437	0.0928
	0.3200	0.6429	-0.0085	-0.0006	0.0452	0.0959
	0.3300	0.6444	-0.0034	-0.0003	0.0467	0.0990
	0.3400	0.6459	0.0031	0.0002	0.0482	0.1023
	0.3500	0.6475	-0.0037	-0.0003	0.0498	0.1057
	0.3600	0.6492	-0.0170	-0.0013	0.0514	0.1091
	0.3700	0.6508	-0.0010	-0.0001	0.0531	0.1126
	0.3800	0.6524	0.0332	0.0025	0.0547	0.1161
	0.3900	0.6539	0.0199	0.0015	0.0562	0.1192
	0.4000	0.6554	-0.0159	-0.0012	0.0577	0.1224
	0.4100	0.6569	-0.0242	-0.0018	0.0591	0.1256
	0.4200	0.6585	0.0152	0.0011	0.0607	0.1289
	0.4300	0.6601	0.0428	0.0032	0.0623	0.1323
	0.4400	0.6618	0.0427	0.0032	0.0640	0.1359
	0.4500	0.6635	0.0264	0.0020	0.0657	0.1395
	0.4600	0.6651	0.0232	0.0017	0.0673	0.1429
	0.4700	0.6666	0.0417	0.0031	0.0688	0.1461
	0.4800	0.6681	0.0279	0.0021	0.0703	0.1492
	0.4900	0.6696	0.0268	0.0020	0.0718	0.1524
	0.5000	0.6712	0.0321	0.0024	0.0734	0.1558
	0.5100	0.6728	0.0505	0.0038	0.0750	0.1593
	0.5200	0.6744	0.0582	0.0044	0.0767	0.1628
	0.5300	0.6760	0.0731	0.0055	0.0782	0.1661
	0.5400	0.6775	0.1130	0.0085	0.0797	0.1693
	0.5500	0.6790	0.1013	0.0076	0.0812	0.1724
	0.5600	0.6805	0.0933	0.0070	0.0827	0.1756
	0.5700	0.6821	0.0698	0.0052	0.0843	0.1790
	0.5800	0.6837	0.0310	0.0023	0.0860	0.1825
	0.5900	0.6854	-0.0134	-0.0010	0.0876	0.1861
	0.6000	0.6871	-0.0351	-0.0026	0.0893	0.1896
	0.6100	0.6886	-0.0152	-0.0011	0.0908	0.1928
	0.6200	0.6900	-0.0027	-0.0002	0.0923	0.1959
	0.6300	0.6915	0.0239	0.0018	0.0938	0.1991
	0.6400	0.6931	0.0301	0.0023	0.0953	0.2024
	0.6500	0.6947	0.0384	0.0029	0.0970	0.2058
	0.6600	0.6964	0.0358	0.0027	0.0986	0.2093
	0.6700	0.6980	0.0191	0.0014	0.1003	0.2129
	0.6800	0.6996	0.0479	0.0036	0.1018	0.2161
	0.6900	0.7010	0.0680	0.0051	0.1033	0.2192
	0.7000	0.7025	0.0583	0.0044	0.1047	0.2223
	0.7100	0.7041	0.0143	0.0011	0.1063	0.2256
	0.7200	0.7057	0.0011	0.0001	0.1079	0.2292
	0.7300	0.7074	0.0117	0.0009	0.1097	0.2328
	0.7400	0.7091	0.0314	0.0023	0.1113	0.2363
	0.7500	0.7106	0.0240	0.0018	0.1129	0.2396
	0.7600	0.7121	0.0350	0.0026	0.1144	0.2428
	0.7700	0.7136	0.0252	0.0019	0.1159	0.2460
	0.7800	0.7152	-0.0010	-0.0001	0.1174	0.2492
	0.7900	0.7167	-0.0027	-0.0002	0.1190	0.2526
	0.8000	0.7184	-0.0031	-0.0002	0.1207	0.2562
	0.8100	0.7201	-0.0013	-0.0001	0.1223	0.2597
	0.8200	0.7216	0.0020	0.0001	0.1239	0.2630
	0.8300	0.7231	0.0303	0.0023	0.1253	0.2661
	0.8400	0.7246	0.0560	0.0042	0.1268	0.2692
	0.8500	0.7261	0.0860	0.0064	0.1283	0.2724
	0.8600	0.7277	0.0919	0.0069	0.1299	0.2759
	0.8700	0.7294	0.0987	0.0074	0.1316	0.2794
	0.8800	0.7310	0.0993	0.0074	0.1333	0.2829
	0.8900	0.7326	0.1050	0.0079	0.1349	0.2863
	0.9000	0.7341	0.0977	0.0073	0.1363	0.2894
	0.9100	0.7356	0.0614	0.0046	0.1378	0.2926
	0.9200	0.7371	0.0354	0.0027	0.1393	0.2958
	0.9300	0.7387	0.0245	0.0018	0.1409	0.2992
	0.9400	0.7404	0.0255	0.0019	0.1426	0.3028
	0.9500	0.7421	0.0459	0.0034	0.1443	0.3064
	0.9600	0.7437	0.0482	0.0036	0.1460	0.3099
	0.9700	0.7452	0.0434	0.0032	0.1475	0.3131
	0.9800	0.7467	0.0081	0.0006	0.1490	0.3163
	0.9900	0.7482	-0.0110	-0.0008	0.1504	0.3194
	1.0000	0.7498	-0.0264	-0.0020	0.1520	0.3227
	1.0100	0.7514	-0.0336	-0.0025	0.1536	0.3261
	1.0200	0.7530	0.0017	0.0001	0.1552	0.3296
	1.0300	0.7546	0.0522	0.0039	0.1569	0.3330
	1.0400	0.7562	0.0966	0.0072	0.1584	0.3363
	1.0500	0.7577	0.0962	0.0072	0.1599	0.3395
	1.0600	0.7591	0.0829	0.0062	0.1613	0.3425
	1.0700	0.7606	0.0586	0.0044	0.1628	0.3457
	1.0800	0.7623	0.0515	0.0039	0.1645	0.3492
	1.0900	0.7640	0.0180	0.0013	0.1662	0.3529
	1.1000	0.7655	0.0102	0.0008	0.1678	0.3562
	1.1100	0.7670	0.0065	0.0005	0.1693	0.3593
	1.1200	0.7685	0.0179	0.0013	0.1707	0.3625
	1.1300	0.7700	0.0213	0.0016	0.1723	0.3657
	1.1400	0.7716	-0.0093	-0.0007	0.1739	0.3691
	1.1500	0.7732	-0.0173	-0.0013	0.1755	0.3725
	1.1600	0.7749	0.0059	0.0004	0.1772	0.3761
	1.1700	0.7766	0.0089	0.0007	0.1788	0.3796
	1.1800	0.7782	-0.0130	-0.0010	0.1804	0.3830
	1.1900	0.7797	-0.0059	-0.0004	0.1819	0.3862
	1.2000	0.7811	0.0105	0.0008	0.1833	0.3892
	1.2100	0.7826	0.0229	0.0017	0.1848	0.3924
	1.2200	0.7842	0.0265	0.0020	0.1864	0.3958
	1.2300	0.7859	0.0201	0.0015	0.1881	0.3993
	1.2400	0.7875	0.0423	0.0032	0.1897	0.4028
	1.2500	0.7891	0.0491	0.0037	0.1914	0.4063
	1.2600	0.7906	0.0611	0.0046	0.1929	0.4094
	1.2700	0.7921	0.0447	0.0033	0.1943	0.4126
	1.2800	0.7936	0.0246	0.0018	0.1959	0.4158
	1.2900	0.7952	0.0398	0.0030	0.1974	0.4192
	1.3000	0.7969	-0.0119	-0.0009	0.1991	0.4227
	1.3100	0.7985	-0.0497	-0.0037	0.2007	0.4262
	1.3200	0.8001	-0.0489	-0.0037	0.2024	0.4296
	1.3300	0.8016	-0.0107	-0.0008	0.2038	0.4327
	1.3400	0.8031	0.0092	0.0007	0.2053	0.4358
	1.3500	0.8046	0.0185	0.0014	0.2068	0.4391
	1.3600	0.8062	0.0310	0.0023	0.2084	0.4425
	1.3700	0.8078	0.0587	0.0044	0.2101	0.4460
	1.3800	0.8095	0.0837	0.0063	0.2117	0.4495
	1.3900	0.8111	0.0353	0.0026	0.2133	0.4529
	1.4000	0.8126	0.0051	0.0004	0.2148	0.4560
	1.4100	0.8141	-0.0036	-0.0003	0.2163	0.4592
	1.4200	0.8156	0.0003	0.0000	0.2179	0.4625
	1.4300	0.8173	0.0193	0.0014	0.2195	0.4660
	1.4400	0.8189	0.0260	0.0019	0.2211	0.4695
	1.4500	0.8206	0.0191	0.0014	0.2228	0.4730
	1.4600	0.8222	0.0029	0.0002	0.2244	0.4764
	1.4700	0.8237	0.0090	0.0007	0.2259	0.4796
	1.4800	0.8252	0.0264	0.0020	0.2274	0.4828
	1.4900	0.8266	0.0441	0.0033	0.2289	0.4859
	1.5000	0.8282	0.0864	0.0065	0.2304	0.4892
	1.5100	0.8298	0.0880	0.0066	0.2320	0.4926
	1.5200	0.8314	0.0570	0.0043	0.2337	0.4961
	1.5300	0.8330	0.0139	0.0010	0.2353	0.4995
	1.5400	0.8346	0.0295	0.0022	0.2369	0.5029
	1.5500	0.8362	0.0354	0.0027	0.2384	0.5061
	1.5600	0.8377	0.0584	0.0044	0.2399	0.5093
	1.5700	0.8392	0.0682	0.0051	0.2414	0.5126
	1.5800	0.8408	0.0608	0.0046	0.2430	0.5159
	1.5900	0.8424	0.0487	0.0036	0.2446	0.5194
	1.6000	0.8440	0.0685	0.0051	0.2462	0.5227
	1.6100	0.8455	0.0827	0.0062	0.2477	0.5260
	1.6200	0.8470	0.0856	0.0064	0.2492	0.5291
	1.6300	0.8485	0.0682	0.0051	0.2507	0.5323
	1.6400	0.8501	0.0496	0.0037	0.2523	0.5356
	1.6500	0.8517	0.0578	0.0043	0.2539	0.5391
	1.6600	0.8533	0.0632	0.0047	0.2556	0.5426
	1.6700	0.8550	0.0734	0.0055	0.2572	0.5460
	1.6800	0.8565	0.0661	0.0049	0.2587	0.5493
	1.6900	0.8580	0.0580	0.0043	0.2602	0.5524
	1.7000	0.8595	0.0480	0.0036	0.2617	0.5556
	1.7100	0.8611	0.0443	0.0033	0.2633	0.5590
	1.7200	0.8627	0.0636	0.0048	0.2649	0.5625
	1.7300	0.8643	0.0583	0.0044	0.2666	0.5659
	1.7400	0.8660	0.0469	0.0035	0.2682	0.5694
	1.7500	0.8675	0.0371	0.0028	0.2698	0.5727
	1.7600	0.8690	0.0844	0.0063	0.2713	0.5759
	1.7700	0.8705	0.0998	0.0075	0.2728	0.5791
	1.7800	0.8720	0.0631	0.0047	0.2743	0.5823
	1.7900	0.8736	0.0499	0.0037	0.2759	0.5857
	1.8000	0.8752	0.0562	0.0042	0.2775	0.5891
	1.8100	0.8769	0.0727	0.0054	0.2791	0.5926
	1.8200	0.8785	0.0846	0.0063	0.2807	0.5960
	1.8300	0.8800	0.0683	0.0051	0.2823	0.5993
	1.8400	0.8815	0.0519	0.0039	0.2838	0.6024
	1.8500	0.8830	0.0308	0.0023	0.2853	0.6056
	1.8600	0.8846	0.0248	0.0019	0.2868	0.6090
	1.8700	0.8862	0.0276	0.0021	0.2885	0.6124
	1.8800	0.8879	0.0251	0.0019	0.2901	0.6159
	1.8900	0.8895	0.0377	0.0028	0.2917	0.6193
	1.9000	0.8910	0.0254	0.0019	0.2932	0.6226
	1.9100	0.8925	0.0257	0.0019	0.2947	0.6257
	1.9200	0.8940	0.0118	0.0009	0.2962	0.6289
	1.9300	0.8955	0.0042	0.0003	0.2978	0.6322
	1.9400	0.8972	0.0213	0.0016	0.2994	0.6356
	1.9500	0.8988	0.0442	0.0033	0.3011	0.6392
	1.9600	0.9005	0.0433	0.0032	0.3027	0.6426
	1.9700	0.9020	0.0824	0.0062	0.3043	0.6460
	1.9800	0.9035	0.1077	0.0081	0.3057	0.6491
	1.9900	0.9050	0.1232	0.0092	0.3072	0.6523
	2.0000	0.9066	0.0977	0.0073	0.3088	0.6556
	2.0100	0.9082	0.0543	0.0041	0.3104	0.6590
	2.0200	0.9098	0.0265	0.0020	0.3120	0.6625
	2.0300	0.9114	0.0484	0.0036	0.3136	0.6659
	2.0400	0.9130	0.0747	0.0056	0.3152	0.6691
	2.0500	0.9144	0.0681	0.0051	0.3167	0.6723
	2.0600	0.9160	0.0547	0.0041	0.3182	0.6755
	2.0700	0.9175	0.0378	0.0028	0.3197	0.6788
	2.0800	0.9191	0.0190	0.0014	0.3214	0.6823
	2.0900	0.9208	0.0297	0.0022	0.3230	0.6858
	2.1000	0.9224	0.0146	0.0011	0.3247	0.6893
	2.1100	0.9240	0.0158	0.0012	0.3262	0.6925
	2.1200	0.9254	0.0238	0.0018	0.3277	0.6956
	2.1300	0.9269	0.0220	0.0016	0.3292	0.6988
	2.1400	0.9285	0.0225	0.0017	0.3307	0.7022
	2.1500	0.9302	0.0268	0.0020	0.3324	0.7057
	2.1600	0.9318	0.0204	0.0015	0.3340	0.7092
	2.1700	0.9335	0.0097	0.0007	0.3357	0.7127
	2.1800	0.9350	-0.0063	-0.0005	0.3372	0.7159
	2.1900	0.9364	0.0031	0.0002	0.3387	0.7190
	2.2000	0.9379	0.0060	0.0004	0.3401	0.7221
	2.2100	0.9395	0.0266	0.0020	0.3417	0.7254
	2.2200	0.9410	0.0482	0.0036	0.3433	0.7288
	2.2300	0.9426	0.0457	0.0034	0.3449	0.7322
	2.2400	0.9443	0.0397	0.0030	0.3465	0.7357
	2.2500	0.9459	0.0661	0.0049	0.3481	0.7391
	2.2600	0.9475	0.0809	0.0061	0.3497	0.7424
	2.2700	0.9489	0.0714	0.0053	0.3512	0.7456
	2.2800	0.9505	0.0599	0.0045	0.3527	0.7488
	2.2900	0.9521	0.0393	0.0029	0.3543	0.7522
	2.3000	0.9537	0.0346	0.0026	0.3559	0.7556
	2.3100	0.9553	0.0280	0.0021	0.3575	0.7590
	2.3200	0.9568	0.0344	0.0026	0.3590	0.7622
	2.3300	0.9583	0.0705	0.0053	0.3605	0.7654
	2.3400	0.9598	0.0506	0.0038	0.3620	0.7686
	2.3500	0.9614	0.0259	0.0019	0.3636	0.7720
	2.3600	0.9630	0.0498	0.0037	0.3652	0.7754
	2.3700	0.9647	0.0512	0.0038	0.3669	0.7789
	2.3800	0.9663	0.0528	0.0040	0.3685	0.7824
	2.3900	0.9678	0.0587	0.0044	0.3700	0.7856
	2.4000	0.9693	0.0736	0.0055	0.3715	0.7888
	2.4100	0.9708	0.0679	0.0051	0.3730	0.7919
	2.4200	0.9723	0.0735	0.0055	0.3745	0.7952
	2.4300	0.9739	0.0704	0.0053	0.3762	0.7986
	2.4400	0.9756	0.0846	0.0063	0.3778	0.8022
	2.4500	0.9772	0.0973	0.0073	0.3794	0.8056
	2.4600	0.9788	0.0736	0.0055	0.3810	0.8088
	2.4700	0.9802	0.0466	0.0035	0.3825	0.8120
	2.4800	0.9817	0.0278	0.0021	0.3840	0.8152
	2.4900	0.9833	0.0214	0.0016	0.3856	0.8186
	2.5000	0.9850	0.0382	0.0029	0.3872	0.8221
	2.5100	0.9867	0.0332	0.0025	0.3889	0.8256
	2.5200	0.9883	0.0317	0.0024	0.3905	0.8291
	2.5300	0.9899	0.0033	0.0002	0.3921	0.8325
	2.5400	0.9914	0.0039	0.0003	0.3936	0.8356
	2.5500	0.9929	0.0380	0.0028	0.3951	0.8388
	2.5600	0.9944	0.0408	0.0031	0.3966	0.8420
	2.5700	0.9960	0.0408	0.0031	0.3982	0.8454
	2.5800	0.9976	0.0410	0.0031	0.3998	0.8488
	2.5900	0.9992	0.0589	0.0044	0.4014	0.8522
	2.6000	1.0008	0.0874	0.0065	0.4030	0.8557
	2.6100	1.0023	0.0890	0.0067	0.4045	0.8588
	2.6200	1.0038	0.0994	0.0074	0.4060	0.8620
	2.6300	1.0053	0.1010	0.0076	0.4075	0.8652
	2.6400	1.0069	0.0854	0.0064	0.4091	0.8685
	2.6500	1.0085	0.0530	0.0040	0.4107	0.8720
	2.6600	1.0101	0.0070	0.0005	0.4124	0.8755
	2.6700	1.0117	-0.0088	-0.0007	0.4140	0.8789
	2.6800	1.0132	0.0054	0.0004	0.4155	0.8821
	2.6900	1.0147	0.0255	0.0019	0.4170	0.8853
	2.7000	1.0163	0.0376	0.0028	0.4185	0.8885
	2.7100	1.0179	0.0361	0.0027	0.4201	0.8919
	2.7200	1.0195	0.0461	0.0035	0.4217	0.8954
	2.7300	1.0212	0.0458	0.0034	0.4234	0.8989
	2.7400	1.0227	0.0838	0.0063	0.4249	0.9022
	2.7500	1.0241	0.1034	0.0077	0.4264	0.9052
	2.7600	1.0256	0.1086	0.0081	0.4278	0.9082
	2.7700	1.0271	0.1113	0.0083	0.4294	0.9115
	2.7800	1.0288	0.1079	0.0081	0.4310	0.9151
	2.7900	1.0305	0.0718	0.0054	0.4327	0.9187
	2.8000	1.0322	0.0668	0.0050	0.4344	0.9223
	2.8100	1.0338	0.0561	0.0042	0.4360	0.9256
	2.8200	1.0353	0.0345	0.0026	0.4375	0.9289
	2.8300	1.0368	0.0309	0.0023	0.4390	0.9320
	2.8400	1.0383	0.0433	0.0032	0.4405	0.9353
	2.8500	1.0399	0.0757	0.0057	0.4421	0.9386
	2.8600	1.0414	0.1069	0.0080	0.4437	0.9419
	2.8700	1.0430	0.1039	0.0078	0.4453	0.9453
	2.8800	1.0446	0.0985	0.0074	0.4468	0.9486
	2.8900	1.0461	0.0971	0.0073	0.4483	0.9519
	2.9000	1.0476	0.0678	0.0051	0.4498	0.9550
	2.9100	1.0491	0.0499	0.0037	0.4513	0.9582
	2.9200	1.0507	0.0646	0.0048	0.4530	0.9617
	2.9300	1.0524	0.0810	0.0061	0.4546	0.9652
	2.9400	1.0540	0.0900	0.0067	0.4563	0.9687
	2.9500	1.0556	0.0856	0.0064	0.4578	0.9719
	2.9600	1.0571	0.0665	0.0050	0.4593	0.9752
	2.9700	1.0586	0.0632	0.0047	0.4608	0.9783
	2.9800	1.0601	0.0743	0.0056	0.4624	0.9816
	2.9900	1.0617	0.1069	0.0080	0.4640	0.9850
	3.0000	1.0634	0.1200	0.0090	0.4656	0.9885
	3.0100	1.0650	0.0917	0.0069	0.4673	0.9920
	3.0200	1.0666	0.0804	0.0060	0.4688	0.9953
	3.0300	1.0681	0.0685	0.0051	0.4703	0.9985
	3.0400	1.0695	0.0347	0.0026	0.4717	1.0015
	3.0500	1.0710	-0.0004	0.0000	0.4733	1.0048
	3.0600	1.0726	-0.0038	-0.0003	0.4749	1.0082
	3.0700	1.0743	0.0235	0.0018	0.4765	1.0117
	3.0800	1.0759	0.0288	0.0022	0.4781	1.0151
	3.0900	1.0775	0.0164	0.0012	0.4797	1.0185
	3.1000	1.0790	0.0306	0.0023	0.4812	1.0217
	3.1100	1.0806	0.0514	0.0039	0.4828	1.0250
	3.1200	1.0821	0.0680	0.0051	0.4843	1.0283
	3.1300	1.0837	0.0392	0.0029	0.4859	1.0316
	3.1400	1.0853	0.0062	0.0005	0.4875	1.0351
	3.1500	1.0869	0.0192	0.0014	0.4891	1.0385
	3.1600	1.0885	0.0507	0.0038	0.4907	1.0418
	3.1700	1.0900	0.0834	0.0062	0.4922	1.0450
	3.1800	1.0915	0.1129	0.0085	0.4937	1.0482
	3.1900	1.0930	0.1283	0.0096	0.4953	1.0515
	3.2000	1.0946	0.1075	0.0080	0.4968	1.0548
	3.2100	1.0962	0.1034	0.0077	0.4985	1.0583
	3.2200	1.0979	0.0734	0.0055	0.5001	1.0618
	3.2300	1.0995	0.0985	0.0074	0.5018	1.0653
	3.2400	1.1010	0.1166	0.0087	0.5033	1.0685
	3.2500	1.1025	0.1134	0.0085	0.5048	1.0716
	3.2600	1.1040	0.1042	0.0078	0.5062	1.0748
	3.2700	1.1055	0.1047	0.0078	0.5078	1.0780
	3.2800	1.1071	0.0972	0.0073	0.5094	1.0814
	3.2900	1.1088	0.1069	0.0080	0.5111	1.0850
	3.3000	1.1105	0.1025	0.0077	0.5127	1.0885
	3.3100	1.1120	0.0936	0.0070	0.5142	1.0917
	3.3200	1.1135	0.0561	0.0042	0.5157	1.0949
	3.3300	1.1150	0.0554	0.0042	0.5172	1.0981
	3.3400	1.1166	0.0671	0.0050	0.5188	1.1014
	3.3500	1.1181	0.0648	0.0049	0.5204	1.1048
	3.3600	1.1198	0.0824	0.0062	0.5220	1.1082
	3.3700	1.1214	0.0978	0.0073	0.5236	1.1116
	3.3800	1.1230	0.1027	0.0077	0.5252	1.1150
	3.3900	1.1245	0.1071	0.0080	0.5267	1.1183
	3.4000	1.1260	0.0930	0.0070	0.5282	1.1214
	3.4100	1.1275	0.0897	0.0067	0.5297	1.1246
	3.4200	1.1291	0.0723	0.0054	0.5313	1.1280
	3.4300	1.1307	0.0745	0.0056	0.5330	1.1315
	3.4400	1.1324	0.0925	0.0069	0.5346	1.1350
	3.4500	1.1340	0.0848	0.0063	0.5362	1.1383
	3.4600	1.1354	0.0864	0.0065	0.5377	1.1415
	3.4700	1.1369	0.0910	0.0068	0.5392	1.1447
	3.4800	1.1385	0.0983	0.0074	0.5407	1.1479
	3.4900	1.1400	0.0831	0.0062	0.5423	1.1512
	3.5000	1.1417	0.0956	0.0072	0.5439	1.1547
	3.5100	1.1433	0.1009	0.0076	0.5456	1.1582
	3.5200	1.1450	0.1026	0.0077	0.5472	1.1617
	3.5300	1.1464	0.0926	0.0069	0.5487	1.1649
	3.5400	1.1479	0.0680	0.0051	0.5501	1.1680
	3.5500	1.1494	0.0427	0.0032	0.5516	1.1711
	3.5600	1.1510	0.0384	0.0029	0.5532	1.1745
	3.5700	1.1526	0.0256	0.0019	0.5548	1.1779
	3.5800	1.1542	0.0194	0.0015	0.5564	1.1814
	3.5900	1.1559	0.0310	0.0023	0.5581	1.1849
	3.6000	1.1574	0.0618	0.0046	0.5596	1.1882
	3.6100	1.1590	0.0825	0.0062	0.5612	1.1914
	3.6200	1.1604	0.0532	0.0040	0.5627	1.1946
	3.6300	1.1620	0.0335	0.0025	0.5642	1.1979
	3.6400	1.1636	0.0266	0.0020	0.5658	1.2012
	3.6500	1.1652	0.0191	0.0014	0.5674	1.2047
	3.6600	1.1668	0.0176	0.0013	0.5690	1.2081
	3.6700	1.1684	0.0546	0.0041	0.5706	1.2114
	3.6800	1.1699	0.0741	0.0055	0.5721	1.2147
	3.6900	1.1714	0.0783	0.0059	0.5736	1.2179
	3.7000	1.1730	0.0745	0.0056	0.5752	1.2212
	3.7100	1.1746	0.0441	0.0033	0.5768	1.2247
	3.7200	1.1763	0.0237	0.0018	0.5785	1.2282
	3.7300	1.1779	0.0365	0.0027	0.5801	1.2316
	3.7400	1.1794	0.0366	0.0027	0.5816	1.2348
	3.7500	1.1809	0.0319	0.0024	0.5831	1.2379
	3.7600	1.1824	0.0352	0.0026	0.5846	1.2412
	3.7700	1.1839	0.0548	0.0041	0.5862	1.2445
	3.7800	1.1856	0.0988	0.0074	0.5878	1.2479
	3.7900	1.1872	0.1293	0.0097	0.5894	1.2513
	3.8000	1.1887	0.1267	0.0095	0.5909	1.2546
	3.8100	1.1903	0.1152	0.0086	0.5925	1.2579
	3.8200	1.1917	0.1052	0.0079	0.5940	1.2610
	3.8300	1.1932	0.1058	0.0079	0.5955	1.2642
	3.8400	1.1948	0.1234	0.0092	0.5970	1.2675
	3.8500	1.1964	0.1358	0.0102	0.5986	1.2709
	3.8600	1.1980	0.1271	0.0095	0.6003	1.2744
	3.8700	1.1997	0.1293	0.0097	0.6019	1.2779
	3.8800	1.2013	0.1101	0.0082	0.6036	1.2814
	3.8900	1.2029	0.1235	0.0093	0.6051	1.2847
	3.9000	1.2044	0.1119	0.0084	0.6066	1.2879
	3.9100	1.2059	0.0892	0.0067	0.6082	1.2911
	3.9200	1.2075	0.0785	0.0059	0.6097	1.2945
	3.9300	1.2091	0.1054	0.0079	0.6113	1.2979
	3.9400	1.2107	0.1332	0.0100	0.6129	1.3012
	3.9500	1.2122	0.1357	0.0102	0.6144	1.3045
	3.9600	1.2137	0.1156	0.0087	0.6159	1.3076
	3.9700	1.2152	0.0889	0.0067	0.6174	1.3109
	3.9800	1.2168	0.0852	0.0064	0.6190	1.3142
	3.9900	1.2184	0.0721	0.0054	0.6206	1.3177
	4.0000	1.2200	0.0822	0.0062	0.6222	1.3211
	4.0100	1.2216	0.0834	0.0062	0.6239	1.3245
	4.0200	1.2232	0.0668	0.0050	0.6254	1.3278
	4.0300	1.2247	0.0595	0.0045	0.6270	1.3311
	4.0400	1.2263	0.0699	0.0052	0.6285	1.3343
	4.0500	1.2278	0.0843	0.0063	0.6301	1.3377
	4.0600	1.2294	0.1187	0.0089	0.6317	1.3410
	4.0700	1.2310	0.1404	0.0105	0.6332	1.3444
	4.0800	1.2326	0.1309	0.0098	0.6348	1.3478
	4.0900	1.2342	0.1145	0.0086	0.6365	1.3512
	4.1000	1.2359	0.1322	0.0099	0.6381	1.3547
	4.1100	1.2374	0.1426	0.0107	0.6396	1.3579
	4.1200	1.2389	0.1547	0.0116	0.6411	1.3611
	4.1300	1.2404	0.1420	0.0106	0.6426	1.3643
	4.1400	1.2420	0.1509	0.0113	0.6442	1.3676
	4.1500	1.2436	0.1460	0.0109	0.6458	1.3711
	4.1600	1.2451	0.1506	0.0113	0.6474	1.3744
	4.1700	1.2467	0.1174	0.0088	0.6489	1.3777
	4.1800	1.2482	0.0962	0.0072	0.6505	1.3810
	4.1900	1.2498	0.1154	0.0086	0.6520	1.3843
	4.2000	1.2513	0.1432	0.0107	0.6536	1.3876
	4.2100	1.2529	0.1355	0.0101	0.6551	1.3909
	4.2200	1.2545	0.1170	0.0088	0.6567	1.3943
	4.2300	1.2562	0.1093	0.0082	0.6584	1.3978
	4.2400	1.2577	0.1017	0.0076	0.6600	1.4012
	4.2500	1.2592	0.0984	0.0074	0.6615	1.4044
	4.2600	1.2608	0.0932	0.0070	0.6630	1.4076
	4.2700	1.2623	0.0869	0.0065	0.6646	1.4109
	4.2800	1.2640	0.0787	0.0059	0.6662	1.4144
	4.2900	1.2656	0.0894	0.0067	0.6678	1.4179
	4.3000	1.2672	0.1011	0.0076	0.6694	1.4212
	4.3100	1.2687	0.0754	0.0056	0.6709	1.4245
	4.3200	1.2702	0.0769	0.0058	0.6724	1.4275
	4.3300	1.2717	0.0763	0.0057	0.6739	1.4307
	4.3400	1.2732	0.0672	0.0050	0.6754	1.4340
	4.3500	1.2748	0.0596	0.0045	0.6770	1.4374
	4.3600	1.2764	0.0875	0.0066	0.6787	1.4408
	4.3700	1.2781	0.1140	0.0085	0.6803	1.4444
	4.3800	1.2797	0.1110	0.0083	0.6819	1.4477
	4.3900	1.2812	0.1175	0.0088	0.6834	1.4510
	4.4000	1.2827	0.0895	0.0067	0.6849	1.4542
	4.4100	1.2842	0.0687	0.0051	0.6865	1.4574
	4.4200	1.2858	0.0920	0.0069	0.6881	1.4608
	4.4300	1.2874	0.1183	0.0089	0.6897	1.4642
	4.4400	1.2891	0.1475	0.0110	0.6913	1.4676
	4.4500	1.2907	0.1772	0.0133	0.6929	1.4711
	4.4600	1.2923	0.1684	0.0126	0.6945	1.4744
	4.4700	1.2937	0.1533	0.0115	0.6960	1.4776
	4.4800	1.2952	0.1235	0.0092	0.6975	1.4808
	4.4900	1.2968	0.0851	0.0064	0.6990	1.4840
	4.5000	1.2984	0.0571	0.0043	0.7006	1.4874
	4.5100	1.3000	0.0357	0.0027	0.7022	1.4909
	4.5200	1.3016	0.0480	0.0036	0.7038	1.4942
	4.5300	1.3032	0.0781	0.0058	0.7054	1.4976
	4.5400	1.3047	0.0825	0.0062	0.7069	1.5008
	4.5500	1.3062	0.0698	0.0052	0.7084	1.5040
	4.5600	1.3077	0.0759	0.0057	0.7100	1.5073
	4.5700	1.3093	0.0775	0.0058	0.7116	1.5107
	4.5800	1.3110	0.0820	0.0061	0.7132	1.5142
	4.5900	1.3125	0.1194	0.0089	0.7147	1.5174
	4.6000	1.3140	0.1298	0.0097	0.7163	1.5207
	4.6100	1.3156	0.1096	0.0082	0.7178	1.5239
	4.6200	1.3171	0.0930	0.0070	0.7194	1.5273
	4.6300	1.3187	0.0977	0.0073	0.7209	1.5305
	4.6400	1.3203	0.0913	0.0068	0.7225	1.5339
	4.6500	1.3219	0.0900	0.0067	0.7241	1.5373
	4.6600	1.3235	0.1021	0.0076	0.7257	1.5407
	4.6700	1.3251	0.1045	0.0078	0.7273	1.5441
	4.6800	1.3266	0.0954	0.0071	0.7288	1.5473
	4.6900	1.3281	0.1057	0.0079	0.7303	1.5505
	4.7000	1.3296	0.1065	0.0080	0.7319	1.5538
	4.7100	1.3313	0.1157	0.0087	0.7335	1.5572
	4.7200	1.3329	0.1324	0.0099	0.7351	1.5606
	4.7300	1.3345	0.1429	0.0107	0.7367	1.5641
	4.7400	1.3361	0.1428	0.0107	0.7383	1.5674
	4.7500	1.3376	0.1474	0.0110	0.7398	1.5707
	4.7600	1.3391	0.1453	0.0109	0.7413	1.5738
	4.7700	1.3406	0.1288	0.0096	0.7428	1.5770
	4.7800	1.3421	0.1338	0.0100	0.7444	1.5804
	4.7900	1.3438	0.1419	0.0106	0.7460	1.5838
	4.8000	1.3454	0.1426	0.0107	0.7476	1.5872
	4.8100	1.3470	0.1387	0.0104	0.7492	1.5907
	4.8200	1.3486	0.1362	0.0102	0.7508	1.5940
	4.8300	1.3501	0.1199	0.0090	0.7523	1.5972
	4.8400	1.3516	0.1042	0.0078	0.7538	1.6004
	4.8500	1.3532	0.1050	0.0079	0.7554	1.6037
	4.8600	1.3548	0.1242	0.0093	0.7570	1.6072
	4.8700	1.3564	0.1485	0.0111	0.7587	1.6107
	4.8800	1.3580	0.1525	0.0114	0.7602	1.6139
	4.8900	1.3595	0.1576	0.0118	0.7617	1.6172
	4.9000	1.3610	0.1604	0.0120	0.7632	1.6204
	4.9100	1.3626	0.1495	0.0112	0.7648	1.6237
	4.9200	1.3641	0.1267	0.0095	0.7664	1.6271
	4.9300	1.3658	0.1113	0.0083	0.7680	1.6305
	4.9400	1.3674	0.1302	0.0098	0.7696	1.6339
	4.9500	1.3690	0.1560	0.0117	0.7712	1.6373
	4.9600	1.3705	0.1664	0.0125	0.7727	1.6406
	4.9700	1.3720	0.1336	0.0100	0.7742	1.6438
	4.9800	1.3735	0.0928	0.0070	0.7758	1.6470
	4.9900	1.3751	0.0588	0.0044	0.7773	1.6502
	5.0000	1.3766	0.0694	0.0052	0.7789	1.6536
	5.0100	1.3782	0.0677	0.0051	0.7805	1.6570
	5.0200	1.3798	0.0821	0.0061	0.7820	1.6603
	5.0300	1.3814	0.0973	0.0073	0.7837	1.6637
	5.0400	1.3830	0.1124	0.0084	0.7852	1.6670
	5.0500	1.3845	0.1233	0.0092	0.7867	1.6702
	5.0600	1.3860	0.1353	0.0101	0.7883	1.6735
	5.0700	1.3877	0.1330	0.0100	0.7899	1.6770
	5.0800	1.3892	0.1376	0.0103	0.7915	1.6803
	5.0900	1.3908	0.1387	0.0104	0.7930	1.6836
	5.1000	1.3923	0.1393	0.0104	0.7946	1.6869
	5.1100	1.3939	0.1543	0.0116	0.7962	1.6903
	5.1200	1.3955	0.1524	0.0114	0.7977	1.6936
	5.1300	1.3970	0.1483	0.0111	0.7993	1.6969
	5.1400	1.3986	0.1529	0.0115	0.8008	1.7002
	5.1500	1.4002	0.1549	0.0116	0.8024	1.7036
	5.1600	1.4018	0.1496	0.0112	0.8041	1.7071
	5.1700	1.4034	0.1654	0.0124	0.8056	1.7104
	5.1800	1.4049	0.1285	0.0096	0.8071	1.7136
	5.1900	1.4064	0.1190	0.0089	0.8086	1.7168
	5.2000	1.4080	0.0985	0.0074	0.8102	1.7201
	5.2100	1.4096	0.0807	0.0060	0.8118	1.7235
	5.2200	1.4111	0.0616	0.0046	0.8134	1.7268
	5.2300	1.4127	0.0807	0.0060	0.8150	1.7302
	5.2400	1.4142	0.1071	0.0080	0.8165	1.7334
	5.2500	1.4158	0.1436	0.0108	0.8180	1.7367
	5.2600	1.4174	0.1509	0.0113	0.8196	1.7400
	5.2700	1.4189	0.1605	0.0120	0.8212	1.7434
	5.2800	1.4205	0.1720	0.0129	0.8227	1.7467
	5.2900	1.4221	0.1607	0.0120	0.8244	1.7501
	5.3000	1.4237	0.1298	0.0097	0.8260	1.7536
	5.3100	1.4253	0.1017	0.0076	0.8276	1.7569
	5.3200	1.4269	0.0921	0.0069	0.8291	1.7603
	5.3300	1.4284	0.1055	0.0079	0.8306	1.7634
	5.3400	1.4299	0.1247	0.0093	0.8321	1.7667
	5.3500	1.4314	0.1076	0.0081	0.8337	1.7699
	5.3600	1.4330	0.0769	0.0058	0.8353	1.7733
	5.3700	1.4347	0.0813	0.0061	0.8369	1.7768
	5.3800	1.4363	0.0918	0.0069	0.8385	1.7802
	5.3900	1.4378	0.1244	0.0093	0.8401	1.7835
	5.4000	1.4394	0.1413	0.0106	0.8416	1.7867
	5.4100	1.4409	0.1534	0.0115	0.8431	1.7900
	5.4200	1.4424	0.1668	0.0125	0.8446	1.7932
	5.4300	1.4440	0.1556	0.0117	0.8463	1.7967
	5.4400	1.4457	0.1559	0.0117	0.8479	1.8001
	5.4500	1.4473	0.1624	0.0122	0.8495	1.8035
	5.4600	1.4488	0.1488	0.0111	0.8511	1.8068
	5.4700	1.4503	0.1238	0.0093	0.8526	1.8100
	5.4800	1.4518	0.1467	0.0110	0.8540	1.8132
	5.4900	1.4534	0.1631	0.0122	0.8556	1.8165
	5.5000	1.4550	0.1841	0.0138	0.8572	1.8199
	5.5100	1.4566	0.2125	0.0159	0.8588	1.8233
	5.5200	1.4582	0.2298	0.0172	0.8604	1.8268
	5.5300	1.4598	0.2373	0.0178	0.8620	1.8301
	5.5400	1.4613	0.2593	0.0194	0.8636	1.8334
	5.5500	1.4629	0.2224	0.0167	0.8651	1.8367
	5.5600	1.4645	0.1510	0.0113	0.8667	1.8400
	5.5700	1.4660	0.1144	0.0086	0.8683	1.8434
	5.5800	1.4676	0.0834	0.0062	0.8698	1.8467
	5.5900	1.4692	0.0849	0.0064	0.8715	1.8501
	5.6000	1.4708	0.1012	0.0076	0.8730	1.8535
	5.6100	1.4724	0.1148	0.0086	0.8746	1.8568
	5.6200	1.4739	0.1254	0.0094	0.8761	1.8600
	5.6300	1.4754	0.1517	0.0114	0.8776	1.8633
	5.6400	1.4770	0.1343	0.0101	0.8792	1.8666
	5.6500	1.4786	0.1024	0.0077	0.8808	1.8700
	5.6600	1.4802	0.0873	0.0065	0.8824	1.8734
	5.6700	1.4817	0.1018	0.0076	0.8840	1.8767
	5.6800	1.4833	0.0912	0.0068	0.8855	1.8800
	5.6900	1.4848	0.1041	0.0078	0.8871	1.8833
	5.7000	1.4864	0.1117	0.0084	0.8887	1.8867
	5.7100	1.4880	0.1210	0.0091	0.8902	1.8899
	5.7200	1.4895	0.1207	0.0090	0.8917	1.8932
	5.7300	1.4911	0.1478	0.0111	0.8934	1.8966
	5.7400	1.4927	0.1509	0.0113	0.8949	1.9000
	5.7500	1.4942	0.1648	0.0123	0.8965	1.9033
	5.7600	1.4958	0.1795	0.0134	0.8980	1.9066
	5.7700	1.4974	0.1824	0.0137	0.8996	1.9099
	5.7800	1.4989	0.1698	0.0127	0.9012	1.9132
	5.7900	1.5005	0.1912	0.0143	0.9027	1.9166
	5.8000	1.5020	0.1998	0.0150	0.9043	1.9198
	5.8100	1.5036	0.1861	0.0139	0.9058	1.9231
	5.8200	1.5051	0.1664	0.0125	0.9073	1.9263
	5.8300	1.5067	0.1579	0.0118	0.9089	1.9296
	5.8400	1.5083	0.1681	0.0126	0.9105	1.9330
	5.8500	1.5098	0.1869	0.0140	0.9121	1.9363
	5.8600	1.5114	0.2115	0.0158	0.9137	1.9398
	5.8700	1.5131	0.2092	0.0157	0.9153	1.9432
	5.8800	1.5147	0.1827	0.0137	0.9169	1.9467
	5.8900	1.5162	0.1706	0.0128	0.9184	1.9499
	5.9000	1.5177	0.1826	0.0137	0.9200	1.9531
	5.9100	1.5192	0.1834	0.0137	0.9215	1.9563
	5.9200	1.5208	0.1574	0.0118	0.9230	1.9596
	5.9300	1.5224	0.1607	0.0120	0.9246	1.9630
	5.9400	1.5240	0.1671	0.0125	0.9262	1.9664
	5.9500	1.5256	0.1207	0.0090	0.9278	1.9698
	5.9600	1.5271	0.0873	0.0065	0.9294	1.9731
	5.9700	1.5287	0.0850	0.0064	0.9309	1.9764
	5.9800	1.5302	0.1144	0.0086	0.9324	1.9796
	5.9900	1.5318	0.1155	0.0086	0.9340	1.9829
	6.0000	1.5334	0.1074	0.0080	0.9356	1.9863
	6.0100	1.5350	0.1092	0.0082	0.9372	1.9897
	6.0200	1.5366	0.1249	0.0094	0.9388	1.9931
	6.0300	1.5381	0.1239	0.0093	0.9403	1.9964
	6.0400	1.5396	0.1121	0.0084	0.9419	1.9996
	6.0500	1.5412	0.1394	0.0104	0.9434	2.0029
	6.0600	1.5427	0.1634	0.0122	0.9449	2.0062
	6.0700	1.5443	0.1810	0.0136	0.9465	2.0095
	6.0800	1.5459	0.1989	0.0149	0.9481	2.0129
	6.0900	1.5475	0.1865	0.0140	0.9497	2.0162
	6.1000	1.5490	0.1915	0.0143	0.9512	2.0196
	6.1100	1.5505	0.1867	0.0140	0.9528	2.0228
	6.1200	1.5521	0.1803	0.0135	0.9543	2.0261
	6.1300	1.5537	0.1735	0.0130	0.9559	2.0294
	6.1400	1.5553	0.2019	0.0151	0.9575	2.0328
	6.1500	1.5568	0.2024	0.0152	0.9591	2.0362
	6.1600	1.5584	0.1621	0.0121	0.9606	2.0395
	6.1700	1.5600	0.1261	0.0094	0.9622	2.0428
	6.1800	1.5615	0.1066	0.0080	0.9638	2.0461
	6.1900	1.5631	0.1025	0.0077	0.9653	2.0495
	6.2000	1.5647	0.1222	0.0092	0.9669	2.0528
	6.2100	1.5663	0.1483	0.0111	0.9685	2.0562
	6.2200	1.5679	0.1764	0.0132	0.9701	2.0596
	6.2300	1.5695	0.2005	0.0150	0.9717	2.0630
	6.2400	1.5711	0.2020	0.0151	0.9733	2.0663
	6.2500	1.5726	0.1968	0.0147	0.9748	2.0696
	6.2600	1.5741	0.1769	0.0132	0.9764	2.0729
	6.2700	1.5757	0.1911	0.0143	0.9779	2.0761
	6.2800	1.5772	0.2008	0.0150	0.9794	2.0793
	6.2900	1.5787	0.1990	0.0149	0.9810	2.0826
	6.3000	1.5803	0.2167	0.0162	0.9825	2.0860
	6.3100	1.5819	0.2033	0.0152	0.9842	2.0894
	6.3200	1.5835	0.1549	0.0116	0.9858	2.0928
	6.3300	1.5851	0.1587	0.0119	0.9873	2.0962
	6.3400	1.5867	0.1633	0.0122	0.9889	2.0995
	6.3500	1.5882	0.1384	0.0104	0.9905	2.1028
	6.3600	1.5898	0.1222	0.0091	0.9920	2.1061
	6.3700	1.5913	0.1243	0.0093	0.9936	2.1094
	6.3800	1.5929	0.1278	0.0096	0.9952	2.1128
	6.3900	1.5945	0.1358	0.0102	0.9967	2.1161
	6.4000	1.5960	0.1420	0.0106	0.9983	2.1193
	6.4100	1.5976	0.1403	0.0105	0.9998	2.1227
	6.4200	1.5992	0.1405	0.0105	1.0014	2.1261
	6.4300	1.6008	0.1285	0.0096	1.0030	2.1294
	6.4400	1.6023	0.1122	0.0084	1.0045	2.1327
	6.4500	1.6039	0.1254	0.0094	1.0061	2.1360
	6.4600	1.6054	0.1158	0.0087	1.0076	2.1393
	6.4700	1.6070	0.1317	0.0099	1.0092	2.1426
	6.4800	1.6086	0.1558	0.0117	1.0108	2.1460
	6.4900	1.6102	0.1767	0.0132	1.0124	2.1493
	6.5000	1.6117	0.1570	0.0118	1.0139	2.1527
	6.5100	1.6133	0.1201	0.0090	1.0155	2.1560
	6.5200	1.6149	0.1123	0.0084	1.0171	2.1594
	6.5300	1.6164	0.1446	0.0108	1.0187	2.1627
	6.5400	1.6179	0.1411	0.0106	1.0202	2.1659
	6.5500	1.6195	0.1222	0.0092	1.0217	2.1692
	6.5600	1.6211	0.1008	0.0075	1.0233	2.1725
	6.5700	1.6227	0.0849	0.0064	1.0249	2.1759
	6.5800	1.6243	0.1073	0.0080	1.0265	2.1793
	6.5900	1.6258	0.1330	0.0100	1.0280	2.1825
	6.6000	1.6273	0.1381	0.0103	1.0295	2.1857
	6.6100	1.6287	0.1433	0.0107	1.0309	2.1887
	6.6200	1.6302	0.1439	0.0108	1.0325	2.1920
	6.6300	1.6318	0.1329	0.0099	1.0340	2.1953
	6.6400	1.6334	0.1350	0.0101	1.0356	2.1986
	6.6500	1.6350	0.1690	0.0127	1.0372	2.2021
	6.6600	1.6366	0.2085	0.0156	1.0388	2.2055
	6.6700	1.6382	0.2300	0.0172	1.0404	2.2088
	6.6800	1.6398	0.2039	0.0153	1.0420	2.2122
	6.6900	1.6413	0.1579	0.0118	1.0436	2.2155
	6.7000	1.6429	0.1077	0.0081	1.0451	2.2189
	6.7100	1.6445	0.0805	0.0060	1.0467	2.2223
	6.7200	1.6461	0.0861	0.0064	1.0483	2.2257
	6.7300	1.6477	0.1132	0.0085	1.0499	2.2290
	6.7400	1.6492	0.1337	0.0100	1.0514	2.2323
	6.7500	1.6508	0.1781	0.0133	1.0530	2.2355
	6.7600	1.6523	0.1953	0.0146	1.0545	2.2388
	6.7700	1.6538	0.1879	0.0141	1.0561	2.2421
	6.7800	1.6554	0.1743	0.0131	1.0576	2.2454
	6.7900	1.6570	0.1555	0.0116	1.0592	2.2488
	6.8000	1.6586	0.1746	0.0131	1.0608	2.2521
	6.8100	1.6602	0.1624	0.0122	1.0624	2.2555
	6.8200	1.6618	0.1325	0.0099	1.0640	2.2589
	6.8300	1.6633	0.1352	0.0101	1.0655	2.2622
	6.8400	1.6649	0.1640	0.0123	1.0671	2.2655
	6.8500	1.6665	0.1841	0.0138	1.0687	2.2689
	6.8600	1.6680	0.1773	0.0133	1.0702	2.2721
	6.8700	1.6696	0.1777	0.0133	1.0718	2.2755
	6.8800	1.6711	0.1757	0.0132	1.0733	2.2787
	6.8900	1.6727	0.1752	0.0131	1.0749	2.2820
	6.9000	1.6742	0.1828	0.0137	1.0764	2.2854
	6.9100	1.6758	0.1642	0.0123	1.0781	2.2888
	6.9200	1.6774	0.1447	0.0108	1.0797	2.2922
	6.9300	1.6790	0.1393	0.0104	1.0812	2.2955
	6.9400	1.6806	0.1240	0.0093	1.0828	2.2989
	6.9500	1.6821	0.0993	0.0074	1.0844	2.3022
	6.9600	1.6837	0.1039	0.0078	1.0859	2.3055
	6.9700	1.6853	0.1517	0.0114	1.0875	2.3089
	6.9800	1.6868	0.2190	0.0164	1.0891	2.3121
	6.9900	1.6884	0.2174	0.0163	1.0906	2.3155
	7.0000	1.6900	0.1783	0.0134	1.0922	2.3189
	7.0100	1.6916	0.1617	0.0121	1.0938	2.3223
	7.0200	1.6932	0.1575	0.0118	1.0954	2.3256
	7.0300	1.6947	0.1610	0.0121	1.0970	2.3289
	7.0400	1.6963	0.1811	0.0136	1.0985	2.3322
	7.0500	1.6978	0.1945	0.0146	1.1001	2.3355
	7.0600	1.6994	0.1979	0.0148	1.1016	2.3388
	7.0700	1.7009	0.1841	0.0138	1.1032	2.3421
	7.0800	1.7025	0.1650	0.0124	1.1047	2.3454
	7.0900	1.7040	0.1638	0.0123	1.1062	2.3486
	7.1000	1.7056	0.1634	0.0122	1.1078	2.3519
	7.1100	1.7072	0.1662	0.0124	1.1094	2.3553
	7.1200	1.7088	0.1854	0.0139	1.1110	2.3587
	7.1300	1.7104	0.1827	0.0137	1.1126	2.3622
	7.1400	1.7120	0.1779	0.0133	1.1142	2.3656
	7.1500	1.7136	0.1727	0.0129	1.1158	2.3689
	7.1600	1.7151	0.1848	0.0138	1.1173	2.3722
	7.1700	1.7166	0.1649	0.0123	1.1189	2.3754
	7.1800	1.7182	0.1495	0.0112	1.1204	2.3787
	7.1900	1.7197	0.1443	0.0108	1.1219	2.3819
	7.2000	1.7213	0.1440	0.0108	1.1235	2.3853
	7.2100	1.7229	0.1397	0.0105	1.1251	2.3887
	7.2200	1.7244	0.1414	0.0106	1.1267	2.3920
	7.2300	1.7260	0.1380	0.0103	1.1282	2.3953
	7.2400	1.7276	0.1458	0.0109	1.1298	2.3987
	7.2500	1.7291	0.1912	0.0143	1.1314	2.4019
	7.2600	1.7307	0.2405	0.0180	1.1329	2.4052
	7.2700	1.7323	0.2460	0.0184	1.1345	2.4086
	7.2800	1.7339	0.2498	0.0187	1.1361	2.4120
	7.2900	1.7354	0.2609	0.0195	1.1376	2.4153
	7.3000	1.7370	0.2515	0.0188	1.1392	2.4186
	7.3100	1.7386	0.2448	0.0183	1.1408	2.4220
	7.3200	1.7401	0.2297	0.0172	1.1424	2.4253
	7.3300	1.7417	0.2086	0.0156	1.1440	2.4287
	7.3400	1.7433	0.1787	0.0134	1.1456	2.4321
	7.3500	1.7449	0.1566	0.0117	1.1471	2.4354
	7.3600	1.7464	0.1350	0.0101	1.1487	2.4387
	7.3700	1.7480	0.1314	0.0098	1.1502	2.4420
	7.3800	1.7495	0.1206	0.0090	1.1517	2.4452
	7.3900	1.7511	0.1140	0.0085	1.1533	2.4485
	7.4000	1.7527	0.1277	0.0096	1.1549	2.4520
	7.4100	1.7543	0.1674	0.0125	1.1565	2.4553
	7.4200	1.7558	0.2107	0.0158	1.1580	2.4586
	7.4300	1.7573	0.2177	0.0163	1.1596	2.4618
	7.4400	1.7589	0.2036	0.0153	1.1611	2.4652
	7.4500	1.7605	0.2047	0.0153	1.1627	2.4685
	7.4600	1.7621	0.2013	0.0151	1.1643	2.4718
	7.4700	1.7636	0.1692	0.0127	1.1659	2.4752
	7.4800	1.7652	0.1533	0.0115	1.1674	2.4785
	7.4900	1.7668	0.1720	0.0129	1.1690	2.4818
	7.5000	1.7683	0.1984	0.0149	1.1706	2.4852
	7.5100	1.7699	0.2038	0.0153	1.1721	2.4885
	7.5200	1.7714	0.2043	0.0153	1.1737	2.4918
	7.5300	1.7730	0.2178	0.0163	1.1752	2.4951
	7.5400	1.7746	0.2260	0.0169	1.1768	2.4985
	7.5500	1.7762	0.2239	0.0168	1.1784	2.5018
	7.5600	1.7777	0.2036	0.0152	1.1799	2.5051
	7.5700	1.7792	0.1987	0.0149	1.1815	2.5083
	7.5800	1.7808	0.1839	0.0138	1.1830	2.5116
	7.5900	1.7823	0.1972	0.0148	1.1846	2.5149
	7.6000	1.7840	0.1910	0.0143	1.1862	2.5184
	7.6100	1.7856	0.1776	0.0133	1.1878	2.5218
	7.6200	1.7872	0.1689	0.0127	1.1894	2.5251
	7.6300	1.7887	0.1661	0.0124	1.1910	2.5285
	7.6400	1.7903	0.1646	0.0123	1.1926	2.5319
	7.6500	1.7919	0.1821	0.0136	1.1941	2.5351
	7.6600	1.7934	0.2107	0.0158	1.1956	2.5384
	7.6700	1.7949	0.2229	0.0167	1.1972	2.5417
	7.6800	1.7965	0.2128	0.0159	1.1987	2.5450
	7.6900	1.7981	0.2054	0.0154	1.2003	2.5484
	7.7000	1.7997	0.2207	0.0165	1.2019	2.5517
	7.7100	1.8012	0.2076	0.0155	1.2034	2.5550
	7.7200	1.8028	0.2141	0.0160	1.2050	2.5583
	7.7300	1.8043	0.2033	0.0152	1.2065	2.5615
	7.7400	1.8059	0.2170	0.0163	1.2081	2.5648
	7.7500	1.8074	0.2114	0.0158	1.2097	2.5682
	7.7600	1.8091	0.2032	0.0152	1.2113	2.5716
	7.7700	1.8106	0.2008	0.0150	1.2129	2.5750
	7.7800	1.8122	0.2039	0.0153	1.2144	2.5783
	7.7900	1.8137	0.1883	0.0141	1.2160	2.5816
	7.8000	1.8153	0.1844	0.0138	1.2175	2.5849
	7.8100	1.8168	0.1646	0.0123	1.2191	2.5882
	7.8200	1.8184	0.1716	0.0129	1.2206	2.5914
	7.8300	1.8199	0.2065	0.0155	1.2222	2.5947
	7.8400	1.8215	0.2274	0.0170	1.2237	2.5981
	7.8500	1.8231	0.2255	0.0169	1.2253	2.6014
	7.8600	1.8247	0.2197	0.0165	1.2269	2.6048
	7.8700	1.8263	0.2193	0.0164	1.2285	2.6081
	7.8800	1.8278	0.2331	0.0175	1.2301	2.6115
	7.8900	1.8295	0.2464	0.0185	1.2317	2.6149
	7.9000	1.8310	0.2312	0.0173	1.2333	2.6183
	7.9100	1.8326	0.2097	0.0157	1.2348	2.6216
	7.9200	1.8341	0.1930	0.0145	1.2364	2.6249
	7.9300	1.8357	0.1779	0.0133	1.2380	2.6283
	7.9400	1.8373	0.1634	0.0122	1.2395	2.6316
	7.9500	1.8388	0.1587	0.0119	1.2411	2.6348
	7.9600	1.8404	0.1549	0.0116	1.2426	2.6381
	7.9700	1.8420	0.1907	0.0143	1.2442	2.6415
	7.9800	1.8436	0.2268	0.0170	1.2458	2.6449
	7.9900	1.8451	0.2438	0.0183	1.2474	2.6482
	8.0000	1.8467	0.2292	0.0172	1.2489	2.6515
	8.0100	1.8482	0.2036	0.0153	1.2505	2.6548
	8.0200	1.8498	0.1617	0.0121	1.2521	2.6582
	8.0300	1.8514	0.1434	0.0107	1.2536	2.6615
	8.0400	1.8529	0.1417	0.0106	1.2551	2.6647
	8.0500	1.8545	0.1489	0.0111	1.2567	2.6680
	8.0600	1.8560	0.1621	0.0121	1.2583	2.6714
	8.0700	1.8576	0.1676	0.0126	1.2599	2.6748
	8.0800	1.8592	0.1436	0.0108	1.2614	2.6781
	8.0900	1.8608	0.1330	0.0100	1.2630	2.6814
	8.1000	1.8624	0.1390	0.0104	1.2646	2.6848
	8.1100	1.8639	0.1570	0.0118	1.2662	2.6881
	8.1200	1.8655	0.1910	0.0143	1.2677	2.6915
	8.1300	1.8671	0.2031	0.0152	1.2693	2.6949
	8.1400	1.8686	0.2103	0.0157	1.2708	2.6981
	8.1500	1.8702	0.2228	0.0167	1.2724	2.7013
	8.1600	1.8717	0.2409	0.0180	1.2740	2.7047
	8.1700	1.8733	0.2310	0.0173	1.2755	2.7080
	8.1800	1.8749	0.2191	0.0164	1.2771	2.7114
	8.1900	1.8765	0.2062	0.0154	1.2787	2.7147
	8.2000	1.8780	0.2019	0.0151	1.2803	2.7181
	8.2100	1.8796	0.1755	0.0131	1.2819	2.7215
	8.2200	1.8813	0.1478	0.0111	1.2835	2.7249
	8.2300	1.8828	0.1556	0.0116	1.2850	2.7282
	8.2400	1.8843	0.1905	0.0143	1.2865	2.7313
	8.2500	1.8858	0.2270	0.0170	1.2880	2.7346
	8.2600	1.8874	0.2301	0.0172	1.2896	2.7379
	8.2700	1.8889	0.2255	0.0169	1.2912	2.7412
	8.2800	1.8905	0.2469	0.0185	1.2928	2.7446
	8.2900	1.8921	0.2335	0.0175	1.2943	2.7479
	8.3000	1.8937	0.2081	0.0156	1.2959	2.7513
	8.3100	1.8952	0.1662	0.0124	1.2975	2.7546
	8.3200	1.8968	0.1685	0.0126	1.2990	2.7579
	8.3300	1.8984	0.1817	0.0136	1.3006	2.7613
	8.3400	1.9000	0.2313	0.0173	1.3022	2.7647
	8.3500	1.9015	0.2668	0.0200	1.3037	2.7679
	8.3600	1.9031	0.2524	0.0189	1.3053	2.7713
	8.3700	1.9047	0.2410	0.0181	1.3069	2.7746
	8.3800	1.9063	0.2282	0.0171	1.3085	2.7780
	8.3900	1.9079	0.2116	0.0158	1.3101	2.7814
	8.4000	1.9094	0.2218	0.0166	1.3116	2.7846
	8.4100	1.9109	0.2475	0.0185	1.3132	2.7879
	8.4200	1.9125	0.2656	0.0199	1.3147	2.7912
	8.4300	1.9140	0.2823	0.0211	1.3162	2.7945
	8.4400	1.9155	0.2824	0.0212	1.3178	2.7977
	8.4500	1.9171	0.2651	0.0199	1.3194	2.8011
	8.4600	1.9188	0.2482	0.0186	1.3210	2.8045
	8.4700	1.9203	0.2355	0.0176	1.3226	2.8079
	8.4800	1.9219	0.2430	0.0182	1.3241	2.8112
	8.4900	1.9235	0.2467	0.0185	1.3257	2.8145
	8.5000	1.9250	0.2663	0.0199	1.3272	2.8178
	8.5100	1.9266	0.2395	0.0179	1.3288	2.8211
	8.5200	1.9282	0.2093	0.0157	1.3304	2.8245
	8.5300	1.9297	0.1687	0.0126	1.3320	2.8278
	8.5400	1.9313	0.1460	0.0109	1.3335	2.8311
	8.5500	1.9329	0.1642	0.0123	1.3351	2.8345
	8.5600	1.9344	0.1993	0.0149	1.3366	2.8377
	8.5700	1.9359	0.2067	0.0155	1.3382	2.8410
	8.5800	1.9375	0.1988	0.0149	1.3398	2.8444
	8.5900	1.9391	0.1942	0.0145	1.3414	2.8478
	8.6000	1.9407	0.1863	0.0140	1.3429	2.8511
	8.6100	1.9423	0.2158	0.0162	1.3445	2.8545
	8.6200	1.9438	0.2224	0.0167	1.3461	2.8577
	8.6300	1.9454	0.2292	0.0172	1.3476	2.8611
	8.6400	1.9469	0.2366	0.0177	1.3492	2.8643
	8.6500	1.9485	0.2320	0.0174	1.3507	2.8676
	8.6600	1.9500	0.2160	0.0162	1.3523	2.8709
	8.6700	1.9516	0.1814	0.0136	1.3538	2.8743
	8.6800	1.9532	0.1699	0.0127	1.3554	2.8777
	8.6900	1.9548	0.1888	0.0141	1.3571	2.8811
	8.7000	1.9564	0.2123	0.0159	1.3586	2.8845
	8.7100	1.9580	0.2159	0.0162	1.3602	2.8878
	8.7200	1.9595	0.1974	0.0148	1.3617	2.8911
	8.7300	1.9610	0.1720	0.0129	1.3633	2.8943
	8.7400	1.9626	0.1691	0.0127	1.3648	2.8976
	8.7500	1.9642	0.1775	0.0133	1.3665	2.9011
	8.7600	1.9658	0.1891	0.0142	1.3680	2.9044
	8.7700	1.9673	0.1993	0.0149	1.3696	2.9077
	8.7800	1.9689	0.2187	0.0164	1.3711	2.9110
	8.7900	1.9705	0.2336	0.0175	1.3727	2.9143
	8.8000	1.9720	0.2242	0.0168	1.3743	2.9177
	8.8100	1.9737	0.2145	0.0161	1.3759	2.9211
	8.8200	1.9752	0.2068	0.0155	1.3774	2.9244
	8.8300	1.9768	0.1981	0.0148	1.3790	2.9277
	8.8400	1.9783	0.1805	0.0135	1.3805	2.9309
	8.8500	1.9798	0.1750	0.0131	1.3820	2.9341
	8.8600	1.9814	0.1853	0.0139	1.3836	2.9374
	8.8700	1.9830	0.2149	0.0161	1.3852	2.9409
	8.8800	1.9846	0.2255	0.0169	1.3868	2.9444
	8.8900	1.9862	0.2232	0.0167	1.3884	2.9477
	8.9000	1.9877	0.2233	0.0167	1.3900	2.9509
	8.9100	1.9893	0.2252	0.0169	1.3915	2.9542
	8.9200	1.9908	0.2572	0.0193	1.3930	2.9575
	8.9300	1.9923	0.2934	0.0220	1.3946	2.9608
	8.9400	1.9940	0.3070	0.0230	1.3962	2.9642
	8.9500	1.9955	0.2832	0.0212	1.3978	2.9675
	8.9600	1.9971	0.2303	0.0173	1.3993	2.9709
	8.9700	1.9987	0.2111	0.0158	1.4009	2.9742
	8.9800	2.0002	0.1985	0.0149	1.4025	2.9775
	8.9900	2.0018	0.1878	0.0141	1.4040	2.9808
	9.0000	2.0034	0.1738	0.0130	1.4056	2.9842
	9.0100	2.0049	0.1581	0.0118	1.4072	2.9875
	9.0200	2.0065	0.1474	0.0110	1.4087	2.9908
	9.0300	2.0081	0.1857	0.0139	1.4103	2.9942
	9.0400	2.0097	0.2387	0.0179	1.4119	2.9975
	9.0500	2.0112	0.2534	0.0190	1.4134	3.0008
	9.0600	2.0128	0.2449	0.0183	1.4150	3.0042
	9.0700	2.0143	0.2215	0.0166	1.4165	3.0074
	9.0800	2.0159	0.2106	0.0158	1.4181	3.0107
	9.0900	2.0175	0.2007	0.0150	1.4197	3.0141
	9.1000	2.0190	0.1878	0.0141	1.4212	3.0174
	9.1100	2.0206	0.1945	0.0146	1.4229	3.0208
	9.1200	2.0222	0.2149	0.0161	1.4245	3.0242
	9.1300	2.0238	0.2390	0.0179	1.4260	3.0276
	9.1400	2.0254	0.2846	0.0213	1.4276	3.0309
	9.1500	2.0269	0.3055	0.0229	1.4291	3.0341
	9.1600	2.0284	0.2895	0.0217	1.4306	3.0373
	9.1700	2.0299	0.2486	0.0186	1.4321	3.0405
	9.1800	2.0315	0.2054	0.0154	1.4337	3.0439
	9.1900	2.0331	0.1775	0.0133	1.4354	3.0474
	9.2000	2.0348	0.1682	0.0126	1.4370	3.0508
	9.2100	2.0364	0.1498	0.0112	1.4386	3.0543
	9.2200	2.0379	0.1545	0.0116	1.4402	3.0575
	9.2300	2.0394	0.1637	0.0123	1.4417	3.0607
	9.2400	2.0410	0.1806	0.0135	1.4432	3.0640
	9.2500	2.0425	0.2160	0.0162	1.4448	3.0673
	9.2600	2.0441	0.2881	0.0216	1.4463	3.0706
	9.2700	2.0456	0.3088	0.0231	1.4479	3.0739
	9.2800	2.0472	0.3082	0.0231	1.4494	3.0773
	9.2900	2.0488	0.2975	0.0223	1.4510	3.0806
	9.3000	2.0504	0.2930	0.0219	1.4526	3.0840
	9.3100	2.0520	0.2744	0.0206	1.4542	3.0873
	9.3200	2.0535	0.2524	0.0189	1.4558	3.0906
	9.3300	2.0551	0.2459	0.0184	1.4573	3.0940
	9.3400	2.0567	0.2189	0.0164	1.4589	3.0974
	9.3500	2.0583	0.2115	0.0158	1.4605	3.1008
	9.3600	2.0599	0.2441	0.0183	1.4621	3.1041
	9.3700	2.0615	0.2493	0.0187	1.4637	3.1075
	9.3800	2.0630	0.2308	0.0173	1.4652	3.1108
	9.3900	2.0645	0.2254	0.0169	1.4668	3.1140
	9.4000	2.0661	0.2158	0.0162	1.4683	3.1173
	9.4100	2.0676	0.2283	0.0171	1.4698	3.1205
	9.4200	2.0691	0.2365	0.0177	1.4714	3.1238
	9.4300	2.0707	0.2190	0.0164	1.4729	3.1271
	9.4400	2.0723	0.2144	0.0161	1.4745	3.1305
	9.4500	2.0739	0.2392	0.0179	1.4761	3.1338
	9.4600	2.0754	0.2654	0.0199	1.4777	3.1372
	9.4700	2.0770	0.2791	0.0209	1.4793	3.1406
	9.4800	2.0786	0.2858	0.0214	1.4809	3.1440
	9.4900	2.0802	0.2902	0.0217	1.4824	3.1472
	9.5000	2.0817	0.2746	0.0206	1.4840	3.1505
	9.5100	2.0833	0.2642	0.0198	1.4855	3.1539
	9.5200	2.0849	0.2535	0.0190	1.4871	3.1572
	9.5300	2.0864	0.2433	0.0182	1.4887	3.1605
	9.5400	2.0880	0.2619	0.0196	1.4902	3.1638
	9.5500	2.0896	0.2733	0.0205	1.4918	3.1671
	9.5600	2.0911	0.2908	0.0218	1.4933	3.1704
	9.5700	2.0927	0.2801	0.0210	1.4949	3.1738
	9.5800	2.0943	0.2668	0.0200	1.4965	3.1772
	9.5900	2.0959	0.2295	0.0172	1.4981	3.1806
	9.6000	2.0975	0.2081	0.0156	1.4997	3.1839
	9.6100	2.0990	0.1861	0.0139	1.5012	3.1872
	9.6200	2.1005	0.1944	0.0146	1.5028	3.1905
	9.6300	2.1021	0.2243	0.0168	1.5043	3.1938
	9.6400	2.1037	0.2449	0.0183	1.5059	3.1971
	9.6500	2.1052	0.2644	0.0198	1.5075	3.2005
	9.6600	2.1068	0.2641	0.0198	1.5090	3.2037
	9.6700	2.1084	0.2627	0.0197	1.5106	3.2071
	9.6800	2.1100	0.2305	0.0173	1.5122	3.2105
	9.6900	2.1115	0.2329	0.0174	1.5137	3.2138
	9.7000	2.1130	0.2279	0.0171	1.5153	3.2170
	9.7100	2.1146	0.2405	0.0180	1.5168	3.2203
	9.7200	2.1162	0.2472	0.0185	1.5184	3.2236
	9.7300	2.1178	0.2629	0.0197	1.5200	3.2270
	9.7400	2.1194	0.2486	0.0186	1.5216	3.2304
	9.7500	2.1209	0.2539	0.0190	1.5232	3.2338
	9.7600	2.1225	0.2811	0.0210	1.5247	3.2371
	9.7700	2.1241	0.3013	0.0226	1.5263	3.2404
	9.7800	2.1256	0.3016	0.0226	1.5278	3.2437
	9.7900	2.1271	0.2639	0.0198	1.5294	3.2469
	9.8000	2.1288	0.1995	0.0149	1.5310	3.2504
	9.8100	2.1304	0.1747	0.0131	1.5326	3.2538
	9.8200	2.1319	0.1936	0.0145	1.5342	3.2571
	9.8300	2.1334	0.2491	0.0187	1.5357	3.2603
	9.8400	2.1350	0.2831	0.0212	1.5372	3.2636
	9.8500	2.1365	0.2826	0.0212	1.5387	3.2668
	9.8600	2.1380	0.2732	0.0205	1.5403	3.2700
	9.8700	2.1396	0.2836	0.0212	1.5418	3.2734
	9.8800	2.1412	0.3018	0.0226	1.5434	3.2767
	9.8900	2.1428	0.3156	0.0236	1.5450	3.2801
	9.9000	2.1444	0.3273	0.0245	1.5466	3.2835
	9.9100	2.1460	0.2848	0.0213	1.5482	3.2869
	9.9200	2.1475	0.2404	0.0180	1.5497	3.2902
	9.9300	2.1491	0.2103	0.0157	1.5513	3.2936
	9.9400	2.1507	0.2082	0.0156	1.5529	3.2969
	9.9500	2.1523	0.2188	0.0164	1.5545	3.3003
	9.9600	2.1539	0.2183	0.0164	1.5561	3.3037
	9.9700	2.1554	0.2342	0.0175	1.5576	3.3070
	9.9800	2.1570	0.2606	0.0195	1.5592	3.3102
	9.9900	2.1585	0.2672	0.0200	1.5607	3.3134
	10.0000	2.1600	0.2694	0.0202	1.5622	3.3167
	10.0100	2.1615	0.2687	0.0201	1.5638	3.3200
	10.0200	2.1632	0.2788	0.0209	1.5654	3.3234
	10.0300	2.1648	0.2754	0.0206	1.5670	3.3269
	10.0400	2.1664	0.2830	0.0212	1.5686	3.3303
	10.0500	2.1679	0.2969	0.0222	1.5701	3.3335
	10.0600	2.1694	0.3126	0.0234	1.5716	3.3367
	10.0700	2.1710	0.3182	0.0238	1.5732	3.3400
	10.0800	2.1726	0.3076	0.0230	1.5748	3.3434
	10.0900	2.1742	0.2893	0.0217	1.5764	3.3468
	10.1000	2.1758	0.2757	0.0207	1.5780	3.3502
	10.1100	2.1773	0.2425	0.0182	1.5796	3.3535
	10.1200	2.1789	0.2126	0.0159	1.5811	3.3568
	10.1300	2.1805	0.2186	0.0164	1.5827	3.3602
	10.1400	2.1820	0.2494	0.0187	1.5843	3.3635
	10.1500	2.1836	0.2835	0.0212	1.5858	3.3667
	10.1600	2.1851	0.3039	0.0228	1.5874	3.3701
	10.1700	2.1868	0.3126	0.0234	1.5890	3.3735
	10.1800	2.1883	0.3073	0.0230	1.5906	3.3769
	10.1900	2.1898	0.3147	0.0236	1.5921	3.3801
	10.2000	2.1914	0.3144	0.0235	1.5936	3.3833
	10.2100	2.1930	0.3312	0.0248	1.5952	3.3867
	10.2200	2.1946	0.3353	0.0251	1.5968	3.3901
	10.2300	2.1961	0.3241	0.0243	1.5984	3.3934
	10.2400	2.1977	0.3162	0.0237	1.5999	3.3967
	10.2500	2.1992	0.2952	0.0221	1.6015	3.4000
	10.2600	2.2008	0.2749	0.0206	1.6030	3.4032
	10.2700	2.2023	0.2833	0.0212	1.6046	3.4066
	10.2800	2.2039	0.2813	0.0211	1.6061	3.4099
	10.2900	2.2055	0.2799	0.0210	1.6077	3.4133
	10.3000	2.2071	0.2871	0.0215	1.6093	3.4167
	10.3100	2.2087	0.2874	0.0215	1.6109	3.4201
	10.3200	2.2102	0.3166	0.0237	1.6125	3.4234
	10.3300	2.2118	0.3540	0.0265	1.6140	3.4266
	10.3400	2.2133	0.3379	0.0253	1.6155	3.4298
	10.3500	2.2148	0.2831	0.0212	1.6170	3.4330
	10.3600	2.2163	0.2536	0.0190	1.6186	3.4363
	10.3700	2.2180	0.2384	0.0179	1.6202	3.4398
	10.3800	2.2196	0.2336	0.0175	1.6218	3.4432
	10.3900	2.2212	0.2558	0.0192	1.6235	3.4467
	10.4000	2.2228	0.2824	0.0211	1.6250	3.4500
	10.4100	2.2243	0.2897	0.0217	1.6265	3.4532
	10.4200	2.2259	0.2837	0.0212	1.6281	3.4565
	10.4300	2.2274	0.2893	0.0217	1.6297	3.4599
	10.4400	2.2290	0.3075	0.0230	1.6312	3.4631
	10.4500	2.2305	0.3155	0.0236	1.6327	3.4664
	10.4600	2.2321	0.2973	0.0223	1.6343	3.4697
	10.4700	2.2337	0.2593	0.0194	1.6359	3.4731
	10.4800	2.2352	0.2184	0.0164	1.6375	3.4764
	10.4900	2.2368	0.2104	0.0158	1.6390	3.4797
	10.5000	2.2383	0.1806	0.0135	1.6406	3.4830
	10.5100	2.2399	0.1733	0.0130	1.6422	3.4864
	10.5200	2.2416	0.1751	0.0131	1.6438	3.4899
	10.5300	2.2432	0.1892	0.0142	1.6454	3.4933
	10.5400	2.2447	0.2178	0.0163	1.6470	3.4966
	10.5500	2.2462	0.2413	0.0181	1.6485	3.4998
	10.5600	2.2477	0.2647	0.0198	1.6500	3.5030
	10.5700	2.2493	0.2730	0.0204	1.6515	3.5063
	10.5800	2.2509	0.2868	0.0215	1.6531	3.5096
	10.5900	2.2524	0.2877	0.0215	1.6547	3.5130
	10.6000	2.2540	0.2709	0.0203	1.6562	3.5163
	10.6100	2.2556	0.2456	0.0184	1.6579	3.5197
	10.6200	2.2572	0.2652	0.0199	1.6594	3.5230
	10.6300	2.2588	0.2774	0.0208	1.6610	3.5264
	10.6400	2.2603	0.2594	0.0194	1.6626	3.5297
	10.6500	2.2619	0.2566	0.0192	1.6641	3.5331
	10.6600	2.2635	0.2406	0.0180	1.6657	3.5364
	10.6700	2.2650	0.2362	0.0177	1.6672	3.5397
	10.6800	2.2666	0.2424	0.0182	1.6688	3.5430
	10.6900	2.2681	0.2723	0.0204	1.6704	3.5463
	10.7000	2.2697	0.3023	0.0226	1.6719	3.5496
	10.7100	2.2713	0.3082	0.0231	1.6735	3.5529
	10.7200	2.2728	0.3133	0.0235	1.6751	3.5563
	10.7300	2.2744	0.3136	0.0235	1.6766	3.5596
	10.7400	2.2760	0.3064	0.0229	1.6782	3.5630
	10.7500	2.2776	0.3297	0.0247	1.6798	3.5664
	10.7600	2.2792	0.3322	0.0249	1.6814	3.5697
	10.7700	2.2807	0.3069	0.0230	1.6829	3.5730
	10.7800	2.2822	0.3030	0.0227	1.6844	3.5761
	10.7900	2.2837	0.3124	0.0234	1.6860	3.5794
	10.8000	2.2854	0.3288	0.0246	1.6876	3.5829
	10.8100	2.2870	0.3231	0.0242	1.6892	3.5863
	10.8200	2.2886	0.2859	0.0214	1.6908	3.5896
	10.8300	2.2901	0.2434	0.0182	1.6924	3.5930
	10.8400	2.2916	0.2214	0.0166	1.6939	3.5962
	10.8500	2.2932	0.2392	0.0179	1.6954	3.5995
	10.8600	2.2948	0.2654	0.0199	1.6970	3.6029
	10.8700	2.2964	0.2922	0.0219	1.6986	3.6063
	10.8800	2.2980	0.3241	0.0243	1.7002	3.6096
	10.8900	2.2995	0.3223	0.0241	1.7017	3.6128
	10.9000	2.3010	0.3251	0.0243	1.7033	3.6161
	10.9100	2.3026	0.3025	0.0227	1.7048	3.6194
	10.9200	2.3041	0.2948	0.0221	1.7064	3.6227
	10.9300	2.3057	0.2766	0.0207	1.7080	3.6261
	10.9400	2.3073	0.2516	0.0188	1.7095	3.6294
	10.9500	2.3088	0.2465	0.0185	1.7111	3.6327
	10.9600	2.3104	0.2445	0.0183	1.7126	3.6360
	10.9700	2.3120	0.2482	0.0186	1.7142	3.6394
	10.9800	2.3135	0.2729	0.0204	1.7158	3.6426
	10.9900	2.3151	0.3041	0.0228	1.7173	3.6460
	11.0000	2.3167	0.3073	0.0230	1.7189	3.6494
	11.0100	2.3183	0.2808	0.0210	1.7205	3.6528
	11.0200	2.3199	0.2415	0.0181	1.7221	3.6561
	11.0300	2.3215	0.2401	0.0180	1.7237	3.6595
	11.0400	2.3230	0.2651	0.0199	1.7253	3.6628
	11.0500	2.3246	0.2803	0.0210	1.7268	3.6661
	11.0600	2.3261	0.3028	0.0227	1.7283	3.6693
	11.0700	2.3276	0.3322	0.0249	1.7298	3.6725
	11.0800	2.3292	0.3621	0.0271	1.7314	3.6759
	11.0900	2.3308	0.3549	0.0266	1.7330	3.6793
	11.1000	2.3324	0.3145	0.0236	1.7346	3.6826
	11.1100	2.3339	0.2786	0.0209	1.7361	3.6859
	11.1200	2.3354	0.2697	0.0202	1.7377	3.6892
	11.1300	2.3370	0.2636	0.0197	1.7392	3.6924
	11.1400	2.3386	0.2523	0.0189	1.7408	3.6959
	11.1500	2.3402	0.2712	0.0203	1.7424	3.6993
	11.1600	2.3418	0.2897	0.0217	1.7440	3.7027
	11.1700	2.3434	0.2973	0.0223	1.7456	3.7061
	11.1800	2.3449	0.3247	0.0243	1.7472	3.7093
	11.1900	2.3465	0.3179	0.0238	1.7487	3.7126
	11.2000	2.3480	0.3101	0.0232	1.7502	3.7158
	11.2100	2.3495	0.3224	0.0241	1.7518	3.7191
	11.2200	2.3511	0.3243	0.0243	1.7533	3.7224
	11.2300	2.3527	0.3329	0.0249	1.7549	3.7258
	11.2400	2.3543	0.3254	0.0244	1.7565	3.7292
	11.2500	2.3559	0.3048	0.0228	1.7581	3.7326
	11.2600	2.3575	0.2606	0.0195	1.7597	3.7360
	11.2700	2.3591	0.2499	0.0187	1.7613	3.7393
	11.2800	2.3606	0.2493	0.0187	1.7628	3.7426
	11.2900	2.3621	0.2560	0.0192	1.7643	3.7458
	11.3000	2.3637	0.2453	0.0184	1.7659	3.7491
	11.3100	2.3652	0.2666	0.0200	1.7675	3.7524
	11.3200	2.3668	0.2757	0.0206	1.7690	3.7558
	11.3300	2.3684	0.2685	0.0201	1.7706	3.7592
	11.3400	2.3700	0.2792	0.0209	1.7722	3.7626
	11.3500	2.3716	0.2885	0.0216	1.7738	3.7659
	11.3600	2.3732	0.2875	0.0215	1.7754	3.7693
	11.3700	2.3747	0.3027	0.0227	1.7770	3.7726
	11.3800	2.3763	0.3042	0.0228	1.7785	3.7759
	11.3900	2.3779	0.2847	0.0213	1.7801	3.7793
	11.4000	2.3795	0.2729	0.0204	1.7817	3.7826
	11.4100	2.3810	0.2513	0.0188	1.7833	3.7860
	11.4200	2.3825	0.2554	0.0191	1.7847	3.7891
	11.4300	2.3840	0.2945	0.0221	1.7862	3.7923
	11.4400	2.3855	0.3105	0.0233	1.7878	3.7955
	11.4500	2.3871	0.2847	0.0213	1.7893	3.7988
	11.4600	2.3887	0.2485	0.0186	1.7909	3.8023
	11.4700	2.3903	0.2556	0.0191	1.7926	3.8057
	11.4800	2.3920	0.2709	0.0203	1.7942	3.8092
	11.4900	2.3935	0.2748	0.0206	1.7957	3.8125
	11.5000	2.3951	0.2662	0.0199	1.7973	3.8159
	11.5100	2.3967	0.3037	0.0227	1.7989	3.8191
	11.5200	2.3982	0.3087	0.0231	1.8005	3.8225
	11.5300	2.3998	0.2853	0.0214	1.8020	3.8258
	11.5400	2.4014	0.2934	0.0220	1.8036	3.8292
	11.5500	2.4029	0.2912	0.0218	1.8052	3.8325
	11.5600	2.4045	0.2951	0.0221	1.8067	3.8357
	11.5700	2.4060	0.3155	0.0236	1.8082	3.8389
	11.5800	2.4075	0.3248	0.0243	1.8098	3.8422
	11.5900	2.4092	0.3052	0.0229	1.8114	3.8457
	11.6000	2.4107	0.2866	0.0215	1.8130	3.8490
	11.6100	2.4123	0.2839	0.0213	1.8146	3.8524
	11.6200	2.4139	0.2704	0.0202	1.8161	3.8557
	11.6300	2.4154	0.2572	0.0193	1.8177	3.8590
	11.6400	2.4171	0.2475	0.0185	1.8193	3.8624
	11.6500	2.4186	0.2674	0.0200	1.8208	3.8656
	11.6600	2.4201	0.3039	0.0228	1.8223	3.8689
	11.6700	2.4217	0.3258	0.0244	1.8239	3.8723
	11.6800	2.4233	0.3411	0.0255	1.8256	3.8758
	11.6900	2.4250	0.3105	0.0233	1.8272	3.8793
	11.7000	2.4266	0.2868	0.0215	1.8288	3.8826
	11.7100	2.4281	0.2826	0.0212	1.8303	3.8859
	11.7200	2.4297	0.2989	0.0224	1.8319	3.8892
	11.7300	2.4312	0.3270	0.0245	1.8334	3.8924
	11.7400	2.4327	0.3526	0.0264	1.8350	3.8957
	11.7500	2.4343	0.3527	0.0264	1.8365	3.8990
	11.7600	2.4359	0.3365	0.0252	1.8381	3.9024
	11.7700	2.4375	0.3347	0.0251	1.8397	3.9058
	11.7800	2.4390	0.3364	0.0252	1.8413	3.9091
	11.7900	2.4406	0.3103	0.0232	1.8428	3.9124
	11.8000	2.4421	0.2875	0.0215	1.8443	3.9156
	11.8100	2.4437	0.2697	0.0202	1.8459	3.9189
	11.8200	2.4452	0.2890	0.0216	1.8475	3.9223
	11.8300	2.4468	0.3030	0.0227	1.8491	3.9257
	11.8400	2.4485	0.3123	0.0234	1.8507	3.9291
	11.8500	2.4500	0.3285	0.0246	1.8522	3.9324
	11.8600	2.4516	0.3241	0.0243	1.8538	3.9358
	11.8700	2.4531	0.3116	0.0233	1.8553	3.9389
	11.8800	2.4546	0.2846	0.0213	1.8568	3.9421
	11.8900	2.4561	0.2695	0.0202	1.8584	3.9454
	11.9000	2.4578	0.3235	0.0242	1.8600	3.9488
	11.9100	2.4594	0.3604	0.0270	1.8616	3.9523
	11.9200	2.4610	0.3580	0.0268	1.8632	3.9558
	11.9300	2.4625	0.3347	0.0251	1.8648	3.9590
	11.9400	2.4641	0.3260	0.0244	1.8663	3.9623
	11.9500	2.4656	0.3258	0.0244	1.8679	3.9656
	11.9600	2.4672	0.3388	0.0254	1.8694	3.9689
	11.9700	2.4688	0.3631	0.0272	1.8710	3.9722
	11.9800	2.4704	0.3745	0.0280	1.8726	3.9756
	11.9900	2.4720	0.3747	0.0281	1.8742	3.9791
	12.0000	2.4735	0.3628	0.0272	1.8758	3.9824
	12.0100	2.4751	0.3460	0.0259	1.8774	3.9857
	12.0200	2.4766	0.3148	0.0236	1.8789	3.9889
	12.0300	2.4782	0.3007	0.0225	1.8804	3.9923
	12.0400	2.4797	0.3246	0.0243	1.8820	3.9955
	12.0500	2.4813	0.3560	0.0267	1.8835	3.9988
	12.0600	2.4829	0.3460	0.0259	1.8851	4.0022
	12.0700	2.4844	0.2978	0.0223	1.8866	4.0055
	12.0800	2.4860	0.2659	0.0199	1.8882	4.0088
	12.0900	2.4875	0.2901	0.0217	1.8898	4.0121
	12.1000	2.4891	0.3129	0.0234	1.8913	4.0154
	12.1100	2.4906	0.3068	0.0230	1.8929	4.0187
	12.1200	2.4922	0.3083	0.0231	1.8945	4.0220
	12.1300	2.4938	0.3289	0.0246	1.8960	4.0254
	12.1400	2.4954	0.3790	0.0284	1.8976	4.0288
	12.1500	2.4970	0.3908	0.0293	1.8992	4.0321
	12.1600	2.4985	0.3682	0.0276	1.9007	4.0354
	12.1700	2.5001	0.3402	0.0255	1.9023	4.0387
	12.1800	2.5016	0.3070	0.0230	1.9039	4.0420
	12.1900	2.5032	0.2997	0.0224	1.9054	4.0453
	12.2000	2.5048	0.3155	0.0236	1.9070	4.0487
	12.2100	2.5064	0.3183	0.0238	1.9087	4.0522
	12.2200	2.5080	0.3346	0.0251	1.9103	4.0556
	12.2300	2.5096	0.3287	0.0246	1.9118	4.0589
	12.2400	2.5111	0.2989	0.0224	1.9133	4.0621
	12.2500	2.5126	0.2817	0.0211	1.9148	4.0653
	12.2600	2.5141	0.3141	0.0235	1.9164	4.0686
	12.2700	2.5157	0.3375	0.0253	1.9179	4.0719
	12.2800	2.5173	0.3441	0.0258	1.9196	4.0753
	12.2900	2.5189	0.3416	0.0256	1.9212	4.0787
	12.3000	2.5205	0.3381	0.0253	1.9228	4.0822
	12.3100	2.5221	0.3429	0.0257	1.9243	4.0854
	12.3200	2.5236	0.3309	0.0248	1.9259	4.0887
	12.3300	2.5251	0.3279	0.0246	1.9274	4.0919
	12.3400	2.5266	0.3258	0.0244	1.9289	4.0951
	12.3500	2.5282	0.3272	0.0245	1.9304	4.0985
	12.3600	2.5298	0.3354	0.0251	1.9320	4.1018
	12.3700	2.5314	0.3399	0.0255	1.9337	4.1053
	12.3800	2.5330	0.3512	0.0263	1.9352	4.1086
	12.3900	2.5345	0.3618	0.0271	1.9368	4.1119
	12.4000	2.5361	0.3808	0.0285	1.9383	4.1152
	12.4100	2.5376	0.3803	0.0285	1.9399	4.1185
	12.4200	2.5392	0.3527	0.0264	1.9414	4.1218
	12.4300	2.5408	0.3322	0.0249	1.9431	4.1252
	12.4400	2.5424	0.2996	0.0224	1.9446	4.1286
	12.4500	2.5440	0.3114	0.0233	1.9462	4.1319
	12.4600	2.5455	0.3340	0.0250	1.9478	4.1352
	12.4700	2.5470	0.3365	0.0252	1.9492	4.1383
	12.4800	2.5486	0.3421	0.0256	1.9508	4.1416
	12.4900	2.5501	0.3422	0.0256	1.9523	4.1449
	12.5000	2.5517	0.3519	0.0264	1.9540	4.1484
	12.5100	2.5533	0.3658	0.0274	1.9556	4.1518
	12.5200	2.5550	0.3865	0.0289	1.9572	4.1552
	12.5300	2.5565	0.3892	0.0291	1.9587	4.1585
	12.5400	2.5580	0.3802	0.0285	1.9603	4.1618
	12.5500	2.5596	0.3437	0.0257	1.9618	4.1650
	12.5600	2.5611	0.3170	0.0237	1.9633	4.1683
	12.5700	2.5627	0.2916	0.0218	1.9650	4.1717
	12.5800	2.5643	0.2962	0.0222	1.9666	4.1751
	12.5900	2.5660	0.2954	0.0221	1.9682	4.1786
	12.6000	2.5675	0.3070	0.0230	1.9698	4.1819
	12.6100	2.5691	0.3336	0.0250	1.9713	4.1852
	12.6200	2.5706	0.3426	0.0257	1.9728	4.1884
	12.6300	2.5722	0.3738	0.0280	1.9744	4.1918
	12.6400	2.5737	0.3733	0.0280	1.9760	4.1951
	12.6500	2.5754	0.3652	0.0274	1.9776	4.1986
	12.6600	2.5770	0.3427	0.0257	1.9792	4.2020
	12.6700	2.5785	0.3170	0.0237	1.9808	4.2053
	12.6800	2.5801	0.2899	0.0217	1.9823	4.2085
	12.6900	2.5815	0.2869	0.0215	1.9837	4.2116
	12.7000	2.5831	0.2867	0.0215	1.9853	4.2149
	12.7100	2.5847	0.2769	0.0207	1.9869	4.2183
	12.7200	2.5863	0.2745	0.0206	1.9885	4.2218
	12.7300	2.5879	0.2799	0.0210	1.9901	4.2252
	12.7400	2.5895	0.3107	0.0233	1.9917	4.2286
	12.7500	2.5911	0.3105	0.0233	1.9933	4.2319
	12.7600	2.5926	0.3105	0.0233	1.9948	4.2351
	12.7700	2.5941	0.3188	0.0239	1.9964	4.2384
	12.7800	2.5956	0.3379	0.0253	1.9979	4.2416
	12.7900	2.5972	0.3599	0.0270	1.9994	4.2449
	12.8000	2.5988	0.3261	0.0244	2.0010	4.2482
	12.8100	2.6004	0.2855	0.0214	2.0026	4.2517
	12.8200	2.6020	0.2727	0.0204	2.0042	4.2550
	12.8300	2.6035	0.2735	0.0205	2.0057	4.2583
	12.8400	2.6050	0.2871	0.0215	2.0072	4.2615
	12.8500	2.6066	0.2848	0.0213	2.0088	4.2648
	12.8600	2.6081	0.2958	0.0222	2.0104	4.2681
	12.8700	2.6097	0.2873	0.0215	2.0120	4.2715
	12.8800	2.6113	0.3191	0.0239	2.0135	4.2749
	12.8900	2.6128	0.3473	0.0260	2.0150	4.2781
	12.9000	2.6144	0.3530	0.0264	2.0166	4.2814
	12.9100	2.6160	0.3631	0.0272	2.0183	4.2849
	12.9200	2.6176	0.3815	0.0286	2.0198	4.2883
	12.9300	2.6192	0.3858	0.0289	2.0214	4.2916
	12.9400	2.6208	0.3910	0.0293	2.0230	4.2950
	12.9500	2.6223	0.3956	0.0296	2.0246	4.2983
	12.9600	2.6239	0.3701	0.0277	2.0261	4.3015
	12.9700	2.6254	0.3387	0.0254	2.0277	4.3049
	12.9800	2.6270	0.3161	0.0237	2.0292	4.3082
	12.9900	2.6286	0.3229	0.0242	2.0308	4.3116
	13.0000	2.6301	0.3510	0.0263	2.0324	4.3148
	13.0100	2.6316	0.3617	0.0271	2.0339	4.3180
	13.0200	2.6332	0.3611	0.0270	2.0355	4.3214
	13.0300	2.6348	0.3872	0.0290	2.0371	4.3248
	13.0400	2.6365	0.3741	0.0280	2.0387	4.3283
	13.0500	2.6380	0.3387	0.0254	2.0403	4.3316
	13.0600	2.6395	0.3128	0.0234	2.0418	4.3348
	13.0700	2.6411	0.2728	0.0204	2.0433	4.3380
	13.0800	2.6426	0.2932	0.0220	2.0449	4.3414
	13.0900	2.6442	0.3307	0.0248	2.0464	4.3447
	13.1000	2.6458	0.3703	0.0277	2.0481	4.3481
	13.1100	2.6474	0.3697	0.0277	2.0496	4.3515
	13.1200	2.6490	0.3600	0.0270	2.0512	4.3548
	13.1300	2.6504	0.3480	0.0261	2.0527	4.3579
	13.1400	2.6520	0.3160	0.0237	2.0542	4.3612
	13.1500	2.6535	0.3090	0.0231	2.0558	4.3645
	13.1600	2.6552	0.3160	0.0237	2.0574	4.3679
	13.1700	2.6568	0.3249	0.0243	2.0590	4.3714
	13.1800	2.6583	0.3389	0.0254	2.0606	4.3747
	13.1900	2.6600	0.3520	0.0264	2.0622	4.3782
	13.2000	2.6615	0.3563	0.0267	2.0637	4.3814
	13.2100	2.6630	0.3533	0.0265	2.0653	4.3847
	13.2200	2.6645	0.3443	0.0258	2.0668	4.3878
	13.2300	2.6660	0.3386	0.0254	2.0683	4.3910
	13.2400	2.6676	0.3280	0.0246	2.0698	4.3944
	13.2500	2.6692	0.3163	0.0237	2.0715	4.3978
	13.2600	2.6708	0.3269	0.0245	2.0731	4.4013
	13.2700	2.6725	0.3380	0.0253	2.0747	4.4047
	13.2800	2.6740	0.3466	0.0260	2.0763	4.4080
	13.2900	2.6755	0.3445	0.0258	2.0777	4.4112
	13.3000	2.6771	0.3408	0.0255	2.0793	4.4145
	13.3100	2.6786	0.3550	0.0266	2.0809	4.4178
	13.3200	2.6803	0.3767	0.0282	2.0825	4.4212
	13.3300	2.6819	0.3738	0.0280	2.0841	4.4247
	13.3400	2.6834	0.3597	0.0269	2.0857	4.4280
	13.3500	2.6849	0.3803	0.0285	2.0872	4.4312
	13.3600	2.6865	0.3640	0.0273	2.0888	4.4346
	13.3700	2.6880	0.3128	0.0234	2.0903	4.4378
	13.3800	2.6896	0.2735	0.0205	2.0918	4.4410
	13.3900	2.6912	0.2592	0.0194	2.0934	4.4444
	13.4000	2.6927	0.2580	0.0193	2.0950	4.4477
	13.4100	2.6944	0.2759	0.0207	2.0966	4.4512
	13.4200	2.6960	0.2808	0.0210	2.0982	4.4546
	13.4300	2.6975	0.3395	0.0254	2.0998	4.4579
	13.4400	2.6991	0.3957	0.0296	2.1013	4.4612
	13.4500	2.7006	0.4198	0.0314	2.1028	4.4644
	13.4600	2.7021	0.4242	0.0318	2.1043	4.4676
	13.4700	2.7037	0.3859	0.0289	2.1059	4.4710
	13.4800	2.7053	0.3418	0.0256	2.1075	4.4744
	13.4900	2.7068	0.3165	0.0237	2.1091	4.4777
	13.5000	2.7084	0.3275	0.0245	2.1106	4.4810
	13.5100	2.7099	0.3542	0.0265	2.1121	4.4841
	13.5200	2.7114	0.3720	0.0279	2.1136	4.4874
	13.5300	2.7130	0.3537	0.0265	2.1152	4.4908
	13.5400	2.7146	0.3563	0.0267	2.1169	4.4942
	13.5500	2.7163	0.3361	0.0252	2.1185	4.4977
	13.5600	2.7179	0.3025	0.0227	2.1202	4.5013
	13.5700	2.7195	0.3086	0.0231	2.1217	4.5045
	13.5800	2.7209	0.3211	0.0240	2.1232	4.5076
	13.5900	2.7225	0.3529	0.0264	2.1247	4.5109
	13.6000	2.7240	0.3517	0.0263	2.1262	4.5141
	13.6100	2.7256	0.3813	0.0286	2.1279	4.5176
	13.6200	2.7272	0.3984	0.0298	2.1294	4.5209
	13.6300	2.7288	0.3841	0.0288	2.1311	4.5244
	13.6400	2.7305	0.3638	0.0272	2.1327	4.5278
	13.6500	2.7321	0.3634	0.0272	2.1343	4.5312
	13.6600	2.7336	0.3298	0.0247	2.1358	4.5345
	13.6700	2.7351	0.3087	0.0231	2.1373	4.5377
	13.6800	2.7366	0.3010	0.0225	2.1388	4.5409
	13.6900	2.7382	0.3236	0.0242	2.1404	4.5442
	13.7000	2.7399	0.3404	0.0255	2.1421	4.5478
	13.7100	2.7415	0.3578	0.0268	2.1437	4.5512
	13.7200	2.7431	0.3611	0.0270	2.1453	4.5546
	13.7300	2.7446	0.3793	0.0284	2.1468	4.5578
	13.7400	2.7460	0.3635	0.0272	2.1483	4.5609
	13.7500	2.7476	0.3526	0.0264	2.1498	4.5641
	13.7600	2.7492	0.3569	0.0267	2.1514	4.5675
	13.7700	2.7508	0.3736	0.0280	2.1530	4.5709
	13.7800	2.7524	0.3690	0.0276	2.1546	4.5744
	13.7900	2.7539	0.3552	0.0266	2.1561	4.5776
	13.8000	2.7554	0.3114	0.0233	2.1577	4.5808
	13.8100	2.7570	0.2992	0.0224	2.1593	4.5843
	13.8200	2.7586	0.3047	0.0228	2.1608	4.5875
	13.8300	2.7602	0.3262	0.0244	2.1624	4.5909
	13.8400	2.7617	0.3323	0.0249	2.1639	4.5941
	13.8500	2.7632	0.3469	0.0260	2.1655	4.5974
	13.8600	2.7648	0.3914	0.0293	2.1670	4.6007
	13.8700	2.7664	0.4316	0.0323	2.1686	4.6041
	13.8800	2.7680	0.4269	0.0320	2.1702	4.6075
	13.8900	2.7695	0.4024	0.0301	2.1717	4.6107
	13.9000	2.7711	0.3994	0.0299	2.1733	4.6141
	13.9100	2.7726	0.3982	0.0298	2.1748	4.6173
	13.9200	2.7742	0.3756	0.0281	2.1765	4.6208
	13.9300	2.7758	0.3772	0.0283	2.1780	4.6241
	13.9400	2.7774	0.3588	0.0269	2.1796	4.6275
	13.9500	2.7789	0.3459	0.0259	2.1812	4.6308
	13.9600	2.7804	0.3495	0.0262	2.1827	4.6339
	13.9700	2.7820	0.3818	0.0286	2.1842	4.6372
	13.9800	2.7836	0.3717	0.0278	2.1858	4.6407
	13.9900	2.7852	0.3416	0.0256	2.1875	4.6441
	14.0000	2.7868	0.3324	0.0249	2.1891	4.6475
	14.0100	2.7884	0.3598	0.0269	2.1907	4.6509
	14.0200	2.7899	0.4167	0.0312	2.1921	4.6540
	14.0300	2.7915	0.4127	0.0309	2.1937	4.6573
	14.0400	2.7930	0.3929	0.0294	2.1952	4.6606
	14.0500	2.7946	0.4021	0.0301	2.1968	4.6640
	14.0600	2.7962	0.3933	0.0295	2.1984	4.6673
	14.0700	2.7978	0.3778	0.0283	2.2000	4.6707
	14.0800	2.7993	0.3657	0.0274	2.2016	4.6741
	14.0900	2.8009	0.3693	0.0277	2.2031	4.6773
	14.1000	2.8025	0.3394	0.0254	2.2047	4.6807
	14.1100	2.8040	0.3183	0.0238	2.2062	4.6839
	14.1200	2.8055	0.3170	0.0237	2.2078	4.6872
	14.1300	2.8071	0.3105	0.0233	2.2093	4.6905
	14.1400	2.8087	0.3324	0.0249	2.2109	4.6939
	14.1500	2.8103	0.3784	0.0283	2.2126	4.6974
	14.1600	2.8119	0.4211	0.0315	2.2142	4.7008
	14.1700	2.8135	0.4375	0.0328	2.2157	4.7040
	14.1800	2.8150	0.4424	0.0331	2.2172	4.7073
	14.1900	2.8165	0.4234	0.0317	2.2187	4.7104
	14.2000	2.8180	0.3895	0.0292	2.2203	4.7138
	14.2100	2.8197	0.3852	0.0289	2.2219	4.7172
	14.2200	2.8212	0.3851	0.0288	2.2235	4.7205
	14.2300	2.8229	0.3786	0.0284	2.2251	4.7240
	14.2400	2.8243	0.3561	0.0267	2.2266	4.7271
	14.2500	2.8258	0.3391	0.0254	2.2281	4.7303
	14.2600	2.8274	0.3168	0.0237	2.2296	4.7336
	14.2700	2.8290	0.3212	0.0241	2.2312	4.7370
	14.2800	2.8306	0.3284	0.0246	2.2329	4.7405
	14.2900	2.8322	0.3230	0.0242	2.2345	4.7439
	14.3000	2.8338	0.3128	0.0234	2.2361	4.7473
	14.3100	2.8354	0.3291	0.0246	2.2376	4.7505
	14.3200	2.8370	0.3492	0.0262	2.2392	4.7540
	14.3300	2.8385	0.3776	0.0283	2.2407	4.7572
	14.3400	2.8400	0.3962	0.0297	2.2423	4.7605
	14.3500	2.8415	0.3874	0.0290	2.2438	4.7637
	14.3600	2.8431	0.3864	0.0289	2.2453	4.7669
	14.3700	2.8447	0.4078	0.0305	2.2469	4.7703
	14.3800	2.8463	0.4313	0.0323	2.2485	4.7737
	14.3900	2.8479	0.4397	0.0329	2.2501	4.7771
	14.4000	2.8494	0.4295	0.0322	2.2516	4.7804
	14.4100	2.8509	0.4048	0.0303	2.2532	4.7836
	14.4200	2.8525	0.3610	0.0270	2.2547	4.7869
	14.4300	2.8542	0.3356	0.0251	2.2564	4.7904
	14.4400	2.8558	0.3423	0.0256	2.2580	4.7938
	14.4500	2.8574	0.3408	0.0255	2.2596	4.7973
	14.4600	2.8589	0.3356	0.0251	2.2612	4.8006
	14.4700	2.8604	0.3254	0.0244	2.2627	4.8038
	14.4800	2.8619	0.3365	0.0252	2.2642	4.8070
	14.4900	2.8635	0.3484	0.0261	2.2657	4.8103
	14.5000	2.8651	0.3617	0.0271	2.2673	4.8136
	14.5100	2.8667	0.3898	0.0292	2.2689	4.8170
	14.5200	2.8683	0.4037	0.0302	2.2706	4.8205
	14.5300	2.8698	0.3820	0.0286	2.2721	4.8237
	14.5400	2.8715	0.3544	0.0265	2.2737	4.8272
	14.5500	2.8730	0.3583	0.0268	2.2753	4.8305
	14.5600	2.8745	0.3607	0.0270	2.2768	4.8337
	14.5700	2.8761	0.3787	0.0284	2.2783	4.8370
	14.5800	2.8777	0.4001	0.0300	2.2799	4.8403
	14.5900	2.8793	0.4054	0.0304	2.2815	4.8438
	14.6000	2.8809	0.3804	0.0285	2.2831	4.8472
	14.6100	2.8825	0.3621	0.0271	2.2847	4.8506
	14.6200	2.8840	0.3470	0.0260	2.2862	4.8538
	14.6300	2.8856	0.3278	0.0245	2.2878	4.8571
	14.6400	2.8871	0.3372	0.0253	2.2893	4.8603
	14.6500	2.8886	0.3629	0.0272	2.2909	4.8636
	14.6600	2.8903	0.3919	0.0294	2.2925	4.8671
	14.6700	2.8918	0.3848	0.0288	2.2941	4.8704
	14.6800	2.8934	0.3887	0.0291	2.2956	4.8737
	14.6900	2.8949	0.3920	0.0294	2.2971	4.8770
	14.7000	2.8964	0.3502	0.0262	2.2987	4.8802
	14.7100	2.8980	0.3362	0.0252	2.3002	4.8835
	14.7200	2.8996	0.3510	0.0263	2.3019	4.8870
	14.7300	2.9012	0.3477	0.0260	2.3034	4.8903
	14.7400	2.9028	0.3346	0.0251	2.3051	4.8938
	14.7500	2.9043	0.3191	0.0239	2.3066	4.8970
	14.7600	2.9059	0.2872	0.0215	2.3081	4.9003
	14.7700	2.9075	0.2934	0.0220	2.3097	4.9037
	14.7800	2.9090	0.3327	0.0249	2.3113	4.9070
	14.7900	2.9106	0.3707	0.0278	2.3128	4.9103
	14.8000	2.9122	0.3976	0.0298	2.3144	4.9137
	14.8100	2.9138	0.3913	0.0293	2.3161	4.9171
	14.8200	2.9154	0.3774	0.0283	2.3176	4.9205
	14.8300	2.9170	0.3565	0.0267	2.3192	4.9239
	14.8400	2.9185	0.3765	0.0282	2.3207	4.9270
	14.8500	2.9200	0.3955	0.0296	2.3222	4.9301
	14.8600	2.9215	0.4106	0.0308	2.3237	4.9334
	14.8700	2.9231	0.4036	0.0302	2.3253	4.9367
	14.8800	2.9247	0.4066	0.0305	2.3269	4.9401
	14.8900	2.9262	0.3744	0.0280	2.3285	4.9435
	14.9000	2.9278	0.3707	0.0278	2.3301	4.9469
	14.9100	2.9294	0.3734	0.0280	2.3316	4.9502
	14.9200	2.9310	0.3656	0.0274	2.3332	4.9535
	14.9300	2.9324	0.3642	0.0273	2.3347	4.9566
	14.9400	2.9341	0.3467	0.0260	2.3363	4.9601
	14.9500	2.9356	0.3483	0.0261	2.3378	4.9634
	14.9600	2.9372	0.3614	0.0271	2.3395	4.9668
	14.9700	2.9388	0.3778	0.0283	2.3410	4.9701
	14.9800	2.9403	0.3896	0.0292	2.3425	4.9734
	14.9900	2.9419	0.4064	0.0304	2.3441	4.9767
	15.0000	2.9434	0.4194	0.0314	2.3457	4.9800
	15.0100	2.9450	0.4038	0.0302	2.3472	4.9833
	15.0200	2.9466	0.3679	0.0276	2.3488	4.9866
	15.0300	2.9482	0.3377	0.0253	2.3504	4.9900
	15.0400	2.9497	0.3280	0.0246	2.3520	4.9934
	15.0500	2.9514	0.3330	0.0249	2.3536	4.9969
	15.0600	2.9529	0.3588	0.0269	2.3552	5.0002
	15.0700	2.9545	0.3758	0.0281	2.3567	5.0034
	15.0800	2.9560	0.3860	0.0289	2.3582	5.0067
	15.0900	2.9575	0.3761	0.0282	2.3598	5.0099
	15.1000	2.9591	0.3695	0.0277	2.3614	5.0133
	15.1100	2.9608	0.3674	0.0275	2.3630	5.0168
	15.1200	2.9624	0.3774	0.0283	2.3646	5.0202
	15.1300	2.9639	0.3926	0.0294	2.3661	5.0234
	15.1400	2.9655	0.4239	0.0317	2.3677	5.0267
	15.1500	2.9669	0.4328	0.0324	2.3691	5.0298
	15.1600	2.9685	0.4340	0.0325	2.3708	5.0332
	15.1700	2.9701	0.4511	0.0338	2.3723	5.0366
	15.1800	2.9717	0.4404	0.0330	2.3739	5.0400
	15.1900	2.9733	0.4278	0.0320	2.3755	5.0434
	15.2000	2.9749	0.4128	0.0309	2.3771	5.0467
	15.2100	2.9765	0.4038	0.0302	2.3787	5.0501
	15.2200	2.9780	0.3910	0.0293	2.3802	5.0533
	15.2300	2.9795	0.3866	0.0290	2.3817	5.0565
	15.2400	2.9810	0.3841	0.0288	2.3832	5.0597
	15.2500	2.9826	0.3753	0.0281	2.3848	5.0631
	15.2600	2.9842	0.3764	0.0282	2.3864	5.0665
	15.2700	2.9858	0.3759	0.0281	2.3880	5.0700
	15.2800	2.9874	0.3837	0.0287	2.3896	5.0734
	15.2900	2.9889	0.3821	0.0286	2.3911	5.0765
	15.3000	2.9904	0.4033	0.0302	2.3926	5.0797
	15.3100	2.9919	0.4231	0.0317	2.3942	5.0830
	15.3200	2.9935	0.4365	0.0327	2.3958	5.0863
	15.3238	2.9941	0.4375	0.0328	2.3964	5.0876
	15.3240	2.9942	0.4373	0.0327	2.3964	5.0877
	15.3340	2.9959	0.4159	0.0311	2.3981	5.0913
	15.3440	2.9974	0.3863	0.0289	2.3996	5.0945
	15.3540	2.9985	0.3387	0.0254	2.4007	5.0968
	15.3640	2.9989	0.3057	0.0229	2.4011	5.0977
	15.3740	2.9986	0.2928	0.0219	2.4008	5.0970
	15.3840	2.9974	0.3277	0.0245	2.3996	5.0945
	15.3940	2.9955	0.3672	0.0275	2.3977	5.0905
	15.4040	2.9932	0.3743	0.0280	2.3955	5.0857
	15.4140	2.9909	0.3887	0.0291	2.3932	5.0808
	15.4240	2.9888	0.3975	0.0298	2.3911	5.0764
	15.4340	2.9870	0.3950	0.0296	2.3892	5.0724
	15.4440	2.9852	0.3909	0.0293	2.3874	5.0686
	15.4540	2.9834	0.3807	0.0285	2.3857	5.0649
	15.4640	2.9817	0.3868	0.0290	2.3839	5.0612
	15.4740	2.9802	0.3907	0.0293	2.3825	5.0581
	15.4840	2.9788	0.3658	0.0274	2.3811	5.0551
	15.4940	2.9773	0.3516	0.0263	2.3796	5.0520
	15.5040	2.9757	0.3857	0.0289	2.3779	5.0485
	15.5140	2.9740	0.4280	0.0321	2.3762	5.0449
	15.5240	2.9724	0.4359	0.0326	2.3747	5.0416
	15.5340	2.9708	0.4062	0.0304	2.3731	5.0382
	15.5440	2.9693	0.3787	0.0284	2.3715	5.0349
	15.5540	2.9677	0.3827	0.0287	2.3699	5.0315
	15.5640	2.9661	0.3929	0.0294	2.3683	5.0280
	15.5740	2.9643	0.3823	0.0286	2.3666	5.0244
	15.5840	2.9628	0.4043	0.0303	2.3650	5.0210
	15.5940	2.9613	0.4021	0.0301	2.3635	5.0179
	15.6040	2.9599	0.4040	0.0303	2.3621	5.0148
	15.6140	2.9583	0.4165	0.0312	2.3605	5.0114
	15.6240	2.9566	0.4102	0.0307	2.3588	5.0079
	15.6340	2.9548	0.3977	0.0298	2.3571	5.0042
	15.6440	2.9532	0.3743	0.0280	2.3555	5.0008
	15.6540	2.9518	0.3694	0.0277	2.3540	4.9977
	15.6640	2.9503	0.3695	0.0277	2.3525	4.9945
	15.6740	2.9487	0.3644	0.0273	2.3509	4.9911
	15.6840	2.9470	0.3835	0.0287	2.3492	4.9875
	15.6940	2.9453	0.3848	0.0288	2.3476	4.9840
	15.7040	2.9437	0.3857	0.0289	2.3460	4.9806
	15.7140	2.9422	0.3614	0.0271	2.3444	4.9774
	15.7240	2.9407	0.3492	0.0262	2.3429	4.9742
	15.7340	2.9391	0.3431	0.0257	2.3413	4.9708
	15.7440	2.9374	0.3638	0.0272	2.3396	4.9672
	15.7540	2.9357	0.4282	0.0321	2.3379	4.9636
	15.7640	2.9342	0.4773	0.0357	2.3364	4.9603
	15.7740	2.9327	0.4774	0.0358	2.3349	4.9571
	15.7840	2.9312	0.4471	0.0335	2.3334	4.9539
	15.7940	2.9295	0.4146	0.0310	2.3318	4.9504
	15.8040	2.9279	0.4021	0.0301	2.3302	4.9470
	15.8140	2.9264	0.3858	0.0289	2.3286	4.9438
	15.8240	2.9249	0.3772	0.0282	2.3272	4.9407
	15.8340	2.9234	0.3817	0.0286	2.3256	4.9374
	15.8440	2.9218	0.3875	0.0290	2.3240	4.9340
	15.8540	2.9200	0.4102	0.0307	2.3222	4.9303
	15.8640	2.9183	0.4050	0.0303	2.3205	4.9266
	15.8740	2.9167	0.4041	0.0303	2.3190	4.9233
	15.8840	2.9152	0.4133	0.0309	2.3175	4.9201
	15.8940	2.9138	0.3860	0.0289	2.3160	4.9170
	15.9040	2.9122	0.3583	0.0268	2.3144	4.9137
	15.9140	2.9106	0.3137	0.0235	2.3128	4.9103
	15.9240	2.9089	0.2866	0.0215	2.3111	4.9067
	15.9340	2.9073	0.3037	0.0227	2.3096	4.9034
	15.9440	2.9059	0.3309	0.0248	2.3081	4.9002
	15.9540	2.9043	0.3766	0.0282	2.3066	4.8970
	15.9640	2.9027	0.4074	0.0305	2.3049	4.8935
	15.9740	2.9010	0.4244	0.0318	2.3033	4.8899
	15.9840	2.8994	0.4503	0.0337	2.3017	4.8866
	15.9940	2.8979	0.4468	0.0335	2.3001	4.8833
	16.0040	2.8964	0.4276	0.0320	2.2986	4.8801
	16.0140	2.8948	0.3950	0.0296	2.2970	4.8767
	16.0240	2.8931	0.3891	0.0291	2.2953	4.8731
	16.0340	2.8914	0.3902	0.0292	2.2937	4.8696
	16.0440	2.8898	0.3693	0.0277	2.2921	4.8662
	16.0540	2.8884	0.3667	0.0275	2.2906	4.8630
	16.0640	2.8869	0.3512	0.0263	2.2891	4.8599
	16.0740	2.8853	0.3193	0.0239	2.2875	4.8566
	16.0840	2.8837	0.3096	0.0232	2.2859	4.8531
	16.0940	2.8820	0.3270	0.0245	2.2843	4.8496
	16.1040	2.8804	0.3367	0.0252	2.2827	4.8462
	16.1140	2.8790	0.3301	0.0247	2.2812	4.8432
	16.1240	2.8775	0.3242	0.0243	2.2798	4.8401
	16.1340	2.8760	0.3000	0.0225	2.2782	4.8368
	16.1440	2.8742	0.3153	0.0236	2.2765	4.8331
	16.1540	2.8726	0.3386	0.0254	2.2748	4.8295
	16.1640	2.8710	0.3495	0.0262	2.2732	4.8261
	16.1740	2.8695	0.3437	0.0257	2.2717	4.8229
	16.1840	2.8680	0.3510	0.0263	2.2702	4.8198
	16.1940	2.8663	0.3507	0.0263	2.2686	4.8163
	16.2040	2.8647	0.3590	0.0269	2.2670	4.8129
	16.2140	2.8632	0.3761	0.0282	2.2654	4.8095
	16.2240	2.8617	0.3849	0.0288	2.2639	4.8064
	16.2340	2.8602	0.4114	0.0308	2.2624	4.8032
	16.2440	2.8585	0.4303	0.0322	2.2608	4.7997
	16.2540	2.8568	0.4171	0.0312	2.2590	4.7961
	16.2640	2.8551	0.3950	0.0296	2.2573	4.7924
	16.2740	2.8534	0.4055	0.0304	2.2556	4.7888
	16.2840	2.8519	0.3949	0.0296	2.2542	4.7857
	16.2940	2.8505	0.3802	0.0285	2.2527	4.7827
	16.3040	2.8490	0.3318	0.0248	2.2512	4.7794
	16.3140	2.8473	0.3021	0.0226	2.2495	4.7759
	16.3240	2.8456	0.3102	0.0232	2.2478	4.7723
	16.3340	2.8441	0.3406	0.0255	2.2463	4.7690
	16.3440	2.8426	0.3746	0.0281	2.2448	4.7658
	16.3540	2.8411	0.3790	0.0284	2.2433	4.7627
	16.3640	2.8395	0.3809	0.0285	2.2417	4.7592
	16.3740	2.8378	0.3678	0.0275	2.2401	4.7558
	16.3840	2.8361	0.3452	0.0259	2.2384	4.7522
	16.3940	2.8346	0.3302	0.0247	2.2368	4.7489
	16.4040	2.8331	0.3251	0.0244	2.2354	4.7458
	16.4140	2.8316	0.3287	0.0246	2.2338	4.7425
	16.4240	2.8300	0.3587	0.0269	2.2322	4.7391
	16.4340	2.8283	0.3630	0.0272	2.2305	4.7354
	16.4440	2.8267	0.3540	0.0265	2.2290	4.7322
	16.4540	2.8252	0.3343	0.0250	2.2275	4.7291
	16.4640	2.8238	0.3348	0.0251	2.2260	4.7259
	16.4740	2.8221	0.3671	0.0275	2.2244	4.7225
	16.4840	2.8205	0.3630	0.0272	2.2227	4.7189
	16.4940	2.8187	0.3395	0.0254	2.2210	4.7153
	16.5040	2.8172	0.3296	0.0247	2.2194	4.7120
	16.5140	2.8158	0.3211	0.0241	2.2180	4.7090
	16.5240	2.8143	0.3244	0.0243	2.2165	4.7058
	16.5340	2.8127	0.3448	0.0258	2.2149	4.7024
	16.5440	2.8110	0.3569	0.0267	2.2132	4.6988
	16.5540	2.8094	0.3440	0.0258	2.2116	4.6954
	16.5640	2.8078	0.3639	0.0273	2.2101	4.6921
	16.5740	2.8064	0.3787	0.0284	2.2086	4.6890
	16.5840	2.8047	0.3950	0.0296	2.2070	4.6855
	16.5940	2.8031	0.4292	0.0321	2.2054	4.6821
	16.6040	2.8014	0.4205	0.0315	2.2037	4.6785
	16.6140	2.7999	0.3985	0.0298	2.2021	4.6752
	16.6240	2.7984	0.3762	0.0282	2.2006	4.6721
	16.6340	2.7969	0.3535	0.0265	2.1991	4.6688
	16.6440	2.7953	0.3489	0.0261	2.1975	4.6654
	16.6540	2.7935	0.3712	0.0278	2.1958	4.6618
	16.6640	2.7919	0.4041	0.0303	2.1941	4.6583
	16.6740	2.7904	0.4153	0.0311	2.1926	4.6550
	16.6840	2.7890	0.3944	0.0295	2.1912	4.6521
	16.6940	2.7875	0.3862	0.0289	2.1897	4.6489
	16.7040	2.7859	0.3558	0.0266	2.1881	4.6455
	16.7140	2.7842	0.3370	0.0252	2.1864	4.6419
	16.7240	2.7826	0.3219	0.0241	2.1848	4.6384
	16.7340	2.7811	0.2936	0.0220	2.1833	4.6353
	16.7440	2.7796	0.2839	0.0213	2.1819	4.6322
	16.7540	2.7781	0.2926	0.0219	2.1803	4.6289
	16.7640	2.7764	0.2976	0.0223	2.1786	4.6253
	16.7740	2.7747	0.3197	0.0239	2.1769	4.6217
	16.7840	2.7731	0.3389	0.0254	2.1753	4.6183
	16.7940	2.7716	0.3366	0.0252	2.1738	4.6152
	16.8040	2.7701	0.3481	0.0261	2.1723	4.6120
	16.8140	2.7685	0.3400	0.0255	2.1708	4.6087
	16.8240	2.7669	0.3492	0.0262	2.1691	4.6051
	16.8340	2.7652	0.3782	0.0283	2.1675	4.6016
	16.8440	2.7637	0.3758	0.0281	2.1660	4.5985
	16.8540	2.7623	0.3658	0.0274	2.1645	4.5954
	16.8640	2.7608	0.3678	0.0275	2.1630	4.5922
	16.8740	2.7591	0.3856	0.0289	2.1613	4.5886
	16.8840	2.7574	0.4030	0.0302	2.1596	4.5850
	16.8940	2.7558	0.4030	0.0302	2.1580	4.5816
	16.9040	2.7543	0.3820	0.0286	2.1566	4.5785
	16.9140	2.7528	0.3676	0.0275	2.1551	4.5754
	16.9240	2.7513	0.3601	0.0270	2.1535	4.5720
	16.9340	2.7496	0.3726	0.0279	2.1518	4.5684
	16.9440	2.7479	0.3945	0.0295	2.1502	4.5649
	16.9540	2.7464	0.3990	0.0299	2.1487	4.5617
	16.9640	2.7450	0.3805	0.0285	2.1472	4.5587
	16.9740	2.7435	0.3740	0.0280	2.1457	4.5554
	16.9840	2.7418	0.3743	0.0280	2.1441	4.5520
	16.9940	2.7402	0.3573	0.0268	2.1424	4.5484
	17.0040	2.7385	0.3325	0.0249	2.1407	4.5448
	17.0140	2.7369	0.3439	0.0258	2.1392	4.5416
	17.0240	2.7355	0.3326	0.0249	2.1377	4.5385
	17.0340	2.7340	0.3343	0.0250	2.1362	4.5353
	17.0440	2.7323	0.3252	0.0244	2.1345	4.5317
	17.0540	2.7306	0.3338	0.0250	2.1329	4.5282
	17.0640	2.7291	0.3351	0.0251	2.1313	4.5250
	17.0740	2.7276	0.3348	0.0251	2.1299	4.5219
	17.0840	2.7261	0.3382	0.0253	2.1284	4.5186
	17.0940	2.7245	0.3540	0.0265	2.1267	4.5151
	17.1040	2.7228	0.3551	0.0266	2.1250	4.5116
	17.1140	2.7212	0.3471	0.0260	2.1235	4.5082
	17.1240	2.7197	0.3334	0.0250	2.1220	4.5051
	17.1340	2.7183	0.3296	0.0247	2.1205	4.5019
	17.1440	2.7167	0.3476	0.0260	2.1189	4.4986
	17.1540	2.7151	0.3664	0.0274	2.1173	4.4952
	17.1640	2.7134	0.3917	0.0293	2.1156	4.4916
	17.1740	2.7117	0.3971	0.0297	2.1140	4.4881
	17.1840	2.7102	0.3955	0.0296	2.1124	4.4848
	17.1940	2.7088	0.3762	0.0282	2.1110	4.4818
	17.2040	2.7072	0.3643	0.0273	2.1095	4.4785
	17.2140	2.7056	0.3545	0.0265	2.1078	4.4750
	17.2240	2.7039	0.3429	0.0257	2.1061	4.4714
	17.2340	2.7024	0.3245	0.0243	2.1046	4.4682
	17.2440	2.7010	0.3193	0.0239	2.1032	4.4652
	17.2540	2.6995	0.3143	0.0235	2.1017	4.4620
	17.2640	2.6978	0.3369	0.0252	2.1001	4.4586
	17.2740	2.6961	0.3587	0.0269	2.0984	4.4549
	17.2840	2.6945	0.3840	0.0288	2.0968	4.4516
	17.2940	2.6930	0.3530	0.0264	2.0952	4.4483
	17.3040	2.6915	0.3241	0.0243	2.0937	4.4451
	17.3140	2.6899	0.3034	0.0227	2.0921	4.4417
	17.3240	2.6883	0.3057	0.0229	2.0905	4.4382
	17.3340	2.6866	0.3259	0.0244	2.0888	4.4347
	17.3440	2.6851	0.3359	0.0252	2.0873	4.4314
	17.3540	2.6836	0.3416	0.0256	2.0858	4.4284
	17.3640	2.6821	0.3624	0.0271	2.0843	4.4252
	17.3740	2.6805	0.3638	0.0272	2.0827	4.4217
	17.3840	2.6788	0.3496	0.0262	2.0810	4.4181
	17.3940	2.6771	0.3598	0.0269	2.0794	4.4146
	17.4040	2.6756	0.3485	0.0261	2.0778	4.4113
	17.4140	2.6742	0.3521	0.0264	2.0764	4.4083
	17.4240	2.6727	0.3452	0.0259	2.0749	4.4051
	17.4340	2.6711	0.3703	0.0277	2.0733	4.4018
	17.4440	2.6694	0.3933	0.0295	2.0716	4.3981
	17.4540	2.6677	0.3960	0.0297	2.0699	4.3946
	17.4640	2.6662	0.3848	0.0288	2.0684	4.3914
	17.4740	2.6647	0.3805	0.0285	2.0670	4.3883
	17.4840	2.6632	0.4002	0.0300	2.0655	4.3851
	17.4940	2.6616	0.3971	0.0297	2.0638	4.3816
	17.5040	2.6600	0.3396	0.0254	2.0622	4.3782
	17.5140	2.6584	0.3163	0.0237	2.0607	4.3749
	17.5240	2.6569	0.3206	0.0240	2.0592	4.3717
	17.5340	2.6554	0.3275	0.0245	2.0576	4.3685
	17.5440	2.6538	0.3088	0.0231	2.0561	4.3651
	17.5540	2.6522	0.2895	0.0217	2.0544	4.3616
	17.5640	2.6505	0.3026	0.0227	2.0527	4.3580
	17.5740	2.6489	0.3144	0.0235	2.0512	4.3547
	17.5840	2.6475	0.3170	0.0237	2.0497	4.3516
	17.5940	2.6460	0.3258	0.0244	2.0482	4.3485
	17.6040	2.6444	0.3270	0.0245	2.0466	4.3451
	17.6140	2.6427	0.3245	0.0243	2.0449	4.3415
	17.6240	2.6411	0.3220	0.0241	2.0433	4.3380
	17.6340	2.6396	0.3211	0.0240	2.0418	4.3349
	17.6440	2.6381	0.3211	0.0241	2.0403	4.3318
	17.6540	2.6366	0.3243	0.0243	2.0388	4.3285
	17.6640	2.6349	0.3445	0.0258	2.0372	4.3250
	17.6740	2.6332	0.3605	0.0270	2.0355	4.3214
	17.6840	2.6316	0.3466	0.0260	2.0339	4.3180
	17.6940	2.6301	0.3425	0.0256	2.0324	4.3148
	17.7040	2.6287	0.3529	0.0264	2.0309	4.3117
	17.7140	2.6271	0.3892	0.0292	2.0293	4.3084
	17.7240	2.6255	0.4117	0.0308	2.0278	4.3050
	17.7340	2.6239	0.4240	0.0318	2.0261	4.3015
	17.7440	2.6223	0.4065	0.0304	2.0245	4.2982
	17.7540	2.6208	0.3733	0.0280	2.0230	4.2950
	17.7640	2.6193	0.3461	0.0259	2.0215	4.2918
	17.7740	2.6176	0.3424	0.0256	2.0199	4.2883
	17.7840	2.6160	0.3210	0.0240	2.0182	4.2847
	17.7940	2.6144	0.2836	0.0212	2.0167	4.2815
	17.8040	2.6130	0.2755	0.0206	2.0152	4.2784
	17.8140	2.6115	0.2853	0.0214	2.0138	4.2753
	17.8240	2.6099	0.2861	0.0214	2.0121	4.2719
	17.8340	2.6082	0.2928	0.0219	2.0104	4.2683
	17.8440	2.6065	0.3028	0.0227	2.0087	4.2646
	17.8540	2.6049	0.3103	0.0232	2.0072	4.2613
	17.8640	2.6035	0.3143	0.0235	2.0057	4.2582
	17.8740	2.6020	0.3217	0.0241	2.0042	4.2551
	17.8840	2.6004	0.3416	0.0256	2.0026	4.2517
	17.8940	2.5988	0.3696	0.0277	2.0010	4.2482
	17.9040	2.5971	0.3960	0.0297	1.9993	4.2447
	17.9140	2.5955	0.3803	0.0285	1.9977	4.2413
	17.9240	2.5940	0.3569	0.0267	1.9963	4.2382
	17.9340	2.5925	0.3396	0.0254	1.9947	4.2349
	17.9440	2.5909	0.3126	0.0234	1.9931	4.2316
	17.9540	2.5892	0.2910	0.0218	1.9914	4.2279
	17.9640	2.5876	0.3055	0.0229	1.9898	4.2246
	17.9740	2.5862	0.3249	0.0243	1.9884	4.2215
	17.9840	2.5847	0.3272	0.0245	1.9870	4.2185
	17.9940	2.5832	0.3387	0.0254	1.9854	4.2152
	18.0040	2.5815	0.3415	0.0256	1.9837	4.2116
	18.0140	2.5799	0.3265	0.0245	1.9821	4.2081
	18.0240	2.5784	0.3130	0.0234	1.9806	4.2049
	18.0340	2.5769	0.2827	0.0212	1.9791	4.2018
	18.0440	2.5754	0.2645	0.0198	1.9776	4.1986
	18.0540	2.5738	0.2699	0.0202	1.9760	4.1952
	18.0640	2.5721	0.2801	0.0210	1.9743	4.1916
	18.0740	2.5704	0.2973	0.0223	1.9727	4.1881
	18.0840	2.5688	0.2936	0.0220	1.9711	4.1847
	18.0940	2.5674	0.2972	0.0223	1.9696	4.1816
	18.1040	2.5659	0.3339	0.0250	1.9681	4.1784
	18.1140	2.5643	0.3578	0.0268	1.9665	4.1750
	18.1240	2.5626	0.3801	0.0285	1.9648	4.1715
	18.1340	2.5610	0.3820	0.0286	1.9632	4.1681
	18.1440	2.5596	0.3718	0.0278	1.9618	4.1650
	18.1540	2.5581	0.3648	0.0273	1.9603	4.1618
	18.1640	2.5565	0.3655	0.0274	1.9587	4.1585
	18.1740	2.5548	0.3714	0.0278	1.9571	4.1549
	18.1840	2.5531	0.3677	0.0275	1.9554	4.1514
	18.1940	2.5516	0.3647	0.0273	1.9538	4.1481
	18.2040	2.5501	0.3523	0.0264	1.9524	4.1450
	18.2140	2.5486	0.3480	0.0261	1.9509	4.1418
	18.2240	2.5470	0.3356	0.0251	1.9492	4.1383
	18.2340	2.5453	0.3579	0.0268	1.9476	4.1348
	18.2440	2.5436	0.3800	0.0285	1.9459	4.1312
	18.2540	2.5422	0.3671	0.0275	1.9444	4.1281
	18.2640	2.5407	0.3269	0.0245	1.9430	4.1250
	18.2740	2.5392	0.2958	0.0222	1.9415	4.1218
	18.2840	2.5376	0.2913	0.0218	1.9398	4.1183
	18.2940	2.5359	0.3075	0.0230	1.9381	4.1147
	18.3040	2.5343	0.3047	0.0228	1.9366	4.1115
	18.3140	2.5329	0.3183	0.0238	1.9351	4.1083
	18.3240	2.5314	0.3343	0.0250	1.9337	4.1053
	18.3340	2.5299	0.3642	0.0273	1.9321	4.1019
	18.3440	2.5282	0.3661	0.0274	1.9304	4.0984
	18.3540	2.5265	0.3425	0.0256	1.9287	4.0948
	18.3640	2.5250	0.3442	0.0258	1.9272	4.0915
	18.3740	2.5235	0.3549	0.0266	1.9257	4.0884
	18.3840	2.5220	0.3600	0.0270	1.9242	4.0852
	18.3940	2.5203	0.3634	0.0272	1.9225	4.0817
	18.4040	2.5186	0.3641	0.0273	1.9209	4.0781
	18.4140	2.5171	0.3497	0.0262	1.9193	4.0748
	18.4240	2.5156	0.3363	0.0252	1.9178	4.0716
	18.4340	2.5141	0.3225	0.0242	1.9163	4.0685
	18.4440	2.5125	0.3104	0.0232	1.9148	4.0651
	18.4540	2.5109	0.3430	0.0257	1.9131	4.0616
	18.4640	2.5092	0.3295	0.0247	1.9115	4.0581
	18.4740	2.5077	0.2825	0.0212	1.9099	4.0549
	18.4840	2.5062	0.2770	0.0207	1.9085	4.0518
	18.4940	2.5047	0.2983	0.0223	1.9070	4.0486
	18.5040	2.5031	0.3099	0.0232	1.9054	4.0452
	18.5140	2.5014	0.3371	0.0252	1.9037	4.0416
	18.5240	2.4998	0.3549	0.0266	1.9021	4.0382
	18.5340	2.4983	0.3714	0.0278	1.9006	4.0350
	18.5440	2.4969	0.3438	0.0257	1.8991	4.0319
	18.5540	2.4953	0.3226	0.0242	1.8975	4.0286
	18.5640	2.4937	0.3045	0.0228	1.8959	4.0251
	18.5740	2.4920	0.2785	0.0209	1.8942	4.0215
	18.5840	2.4904	0.2785	0.0209	1.8926	4.0182
	18.5940	2.4890	0.2914	0.0218	1.8912	4.0152
	18.6040	2.4875	0.2880	0.0216	1.8898	4.0121
	18.6140	2.4859	0.3018	0.0226	1.8882	4.0087
	18.6240	2.4842	0.3221	0.0241	1.8865	4.0051
	18.6340	2.4826	0.3373	0.0253	1.8848	4.0016
	18.6440	2.4810	0.3302	0.0247	1.8833	3.9983
	18.6540	2.4796	0.3171	0.0237	1.8818	3.9951
	18.6640	2.4780	0.3064	0.0229	1.8802	3.9918
	18.6740	2.4764	0.3084	0.0231	1.8786	3.9885
	18.6840	2.4748	0.2968	0.0222	1.8770	3.9850
	18.6940	2.4732	0.2962	0.0222	1.8754	3.9817
	18.7040	2.4718	0.3004	0.0225	1.8740	3.9786
	18.7140	2.4703	0.3272	0.0245	1.8725	3.9755
	18.7240	2.4687	0.3595	0.0269	1.8709	3.9721
	18.7340	2.4670	0.3567	0.0267	1.8693	3.9685
	18.7440	2.4653	0.3410	0.0255	1.8676	3.9650
	18.7540	2.4638	0.3365	0.0252	1.8660	3.9616
	18.7640	2.4624	0.3166	0.0237	1.8646	3.9586
	18.7740	2.4609	0.3148	0.0236	1.8631	3.9555
	18.7840	2.4593	0.3183	0.0238	1.8615	3.9522
	18.7940	2.4576	0.3309	0.0248	1.8598	3.9485
	18.8040	2.4560	0.3265	0.0245	1.8582	3.9450
	18.8140	2.4544	0.3449	0.0258	1.8567	3.9418
	18.8240	2.4530	0.3465	0.0259	1.8552	3.9387
	18.8340	2.4514	0.3262	0.0244	1.8536	3.9354
	18.8440	2.4498	0.3326	0.0249	1.8520	3.9319
	18.8540	2.4481	0.3510	0.0263	1.8504	3.9284
	18.8640	2.4465	0.3606	0.0270	1.8488	3.9250
	18.8740	2.4450	0.3826	0.0287	1.8473	3.9219
	18.8840	2.4435	0.3940	0.0295	1.8458	3.9187
	18.8940	2.4419	0.3835	0.0287	1.8442	3.9153
	18.9040	2.4403	0.3569	0.0267	1.8425	3.9118
	18.9140	2.4387	0.3221	0.0241	1.8409	3.9083
	18.9240	2.4372	0.3129	0.0234	1.8394	3.9052
	18.9340	2.4358	0.2934	0.0220	1.8380	3.9021
	18.9440	2.4343	0.2897	0.0217	1.8365	3.8990
	18.9540	2.4326	0.2856	0.0214	1.8349	3.8955
	18.9640	2.4309	0.3058	0.0229	1.8331	3.8919
	18.9740	2.4293	0.3087	0.0231	1.8315	3.8884
	18.9840	2.4278	0.3096	0.0232	1.8300	3.8852
	18.9940	2.4263	0.3089	0.0231	1.8285	3.8820
	19.0040	2.4247	0.2878	0.0216	1.8270	3.8787
	19.0140	2.4231	0.2919	0.0219	1.8253	3.8752
	19.0240	2.4214	0.2781	0.0208	1.8237	3.8717
	19.0340	2.4199	0.2779	0.0208	1.8221	3.8685
	19.0440	2.4184	0.2766	0.0207	1.8206	3.8653
	19.0540	2.4169	0.2903	0.0217	1.8192	3.8622
	19.0640	2.4153	0.2765	0.0207	1.8176	3.8588
	19.0740	2.4137	0.2446	0.0183	1.8159	3.8553
	19.0840	2.4120	0.2241	0.0168	1.8143	3.8518
	19.0940	2.4105	0.2511	0.0188	1.8127	3.8485
	19.1040	2.4090	0.2467	0.0185	1.8113	3.8454
	19.1140	2.4075	0.2492	0.0187	1.8098	3.8422
	19.1240	2.4059	0.2621	0.0196	1.8082	3.8388
	19.1340	2.4043	0.2902	0.0217	1.8065	3.8353
	19.1440	2.4027	0.3262	0.0244	1.8049	3.8319
	19.1540	2.4012	0.3952	0.0296	1.8034	3.8287
	19.1640	2.3997	0.4122	0.0309	1.8019	3.8256
	19.1740	2.3981	0.4008	0.0300	1.8004	3.8223
	19.1840	2.3965	0.3618	0.0271	1.7987	3.8188
	19.1940	2.3949	0.3363	0.0252	1.7971	3.8153
	19.2040	2.3933	0.3243	0.0243	1.7956	3.8121
	19.2140	2.3918	0.3011	0.0226	1.7941	3.8089
	19.2240	2.3903	0.2925	0.0219	1.7926	3.8057
	19.2340	2.3887	0.2882	0.0216	1.7910	3.8023
	19.2440	2.3870	0.2913	0.0218	1.7893	3.7987
	19.2540	2.3854	0.2987	0.0224	1.7876	3.7951
	19.2640	2.3838	0.3168	0.0237	1.7860	3.7918
	19.2740	2.3823	0.3217	0.0241	1.7845	3.7887
	19.2840	2.3808	0.3258	0.0244	1.7831	3.7856
	19.2940	2.3793	0.3120	0.0234	1.7815	3.7822
	19.3040	2.3776	0.3014	0.0226	1.7798	3.7787
	19.3140	2.3760	0.2831	0.0212	1.7782	3.7753
	19.3240	2.3745	0.2741	0.0205	1.7768	3.7722
	19.3340	2.3731	0.2882	0.0216	1.7753	3.7690
	19.3440	2.3715	0.2941	0.0220	1.7737	3.7657
	19.3540	2.3698	0.3157	0.0236	1.7720	3.7621
	19.3640	2.3681	0.2958	0.0222	1.7704	3.7586
	19.3740	2.3666	0.2753	0.0206	1.7688	3.7553
	19.3840	2.3651	0.2968	0.0222	1.7673	3.7522
	19.3940	2.3636	0.3479	0.0261	1.7658	3.7490
	19.4040	2.3620	0.3923	0.0294	1.7642	3.7456
	19.4140	2.3603	0.3783	0.0283	1.7626	3.7420
	19.4240	2.3587	0.3460	0.0259	1.7609	3.7385
	19.4340	2.3572	0.3290	0.0246	1.7594	3.7354
	19.4440	2.3557	0.3302	0.0247	1.7580	3.7322
	19.4540	2.3542	0.3316	0.0248	1.7564	3.7289
	19.4640	2.3525	0.3218	0.0241	1.7548	3.7255
	19.4740	2.3509	0.2789	0.0209	1.7531	3.7220
	19.4840	2.3493	0.2567	0.0192	1.7515	3.7186
	19.4940	2.3479	0.2551	0.0191	1.7501	3.7155
	19.5040	2.3464	0.2404	0.0180	1.7487	3.7125
	19.5140	2.3449	0.2117	0.0159	1.7471	3.7093
	19.5240	2.3432	0.2186	0.0164	1.7455	3.7057
	19.5340	2.3416	0.2371	0.0178	1.7438	3.7022
	19.5440	2.3400	0.2549	0.0191	1.7423	3.6989
	19.5540	2.3385	0.2777	0.0208	1.7408	3.6957
	19.5640	2.3370	0.2895	0.0217	1.7392	3.6924
	19.5740	2.3354	0.3213	0.0241	1.7376	3.6890
	19.5840	2.3337	0.3221	0.0241	1.7359	3.6855
	19.5940	2.3321	0.3260	0.0244	1.7344	3.6821
	19.6040	2.3307	0.3046	0.0228	1.7329	3.6790
	19.6140	2.3292	0.2862	0.0214	1.7314	3.6759
	19.6240	2.3276	0.2805	0.0210	1.7298	3.6725
	19.6340	2.3259	0.2708	0.0203	1.7282	3.6690
	19.6440	2.3243	0.2801	0.0210	1.7265	3.6654
	19.6540	2.3227	0.2967	0.0222	1.7249	3.6622
	19.6640	2.3212	0.3108	0.0233	1.7235	3.6590
	19.6740	2.3198	0.2964	0.0222	1.7220	3.6559
	19.6840	2.3181	0.3164	0.0237	1.7204	3.6524
	19.6940	2.3165	0.3377	0.0253	1.7187	3.6489
	19.7040	2.3148	0.3470	0.0260	1.7171	3.6454
	19.7140	2.3134	0.3563	0.0267	1.7156	3.6423
	19.7240	2.3119	0.3389	0.0254	1.7141	3.6392
	19.7340	2.3104	0.2928	0.0219	1.7126	3.6359
	19.7440	2.3087	0.2635	0.0197	1.7110	3.6325
	19.7540	2.3071	0.2633	0.0197	1.7093	3.6289
	19.7640	2.3055	0.2610	0.0196	1.7078	3.6257
	19.7740	2.3040	0.2716	0.0203	1.7063	3.6225
	19.7840	2.3025	0.2820	0.0211	1.7047	3.6193
	19.7940	2.3009	0.3114	0.0233	1.7032	3.6159
	19.8040	2.2993	0.3478	0.0260	1.7015	3.6124
	19.8140	2.2977	0.3660	0.0274	1.6999	3.6090
	19.8240	2.2962	0.3396	0.0254	1.6984	3.6058
	19.8340	2.2947	0.3214	0.0241	1.6969	3.6026
	19.8440	2.2931	0.3154	0.0236	1.6953	3.5993
	19.8540	2.2914	0.3209	0.0240	1.6937	3.5958
	19.8640	2.2898	0.2905	0.0218	1.6920	3.5922
	19.8740	2.2883	0.2724	0.0204	1.6905	3.5890
	19.8840	2.2868	0.2716	0.0203	1.6890	3.5859
	19.8940	2.2853	0.2868	0.0215	1.6875	3.5828
	19.9040	2.2837	0.2772	0.0208	1.6859	3.5793
	19.9140	2.2820	0.2774	0.0208	1.6842	3.5757
	19.9240	2.2804	0.2909	0.0218	1.6826	3.5722
	19.9340	2.2789	0.3112	0.0233	1.6811	3.5691
	19.9440	2.2774	0.3015	0.0226	1.6796	3.5660
	19.9540	2.2759	0.2906	0.0218	1.6781	3.5627
[truncated: 35,425 more rows]
