# Supplementary material for: The influence of sample geometry and size on porcine aortic material properties from uniaxial tensile tests using custom-designed tissue cutters, clamps and molds
Source: PLoS One. 2021 Feb 8;16(2):e0244390. doi: 10.1371/journal.pone.0244390 (PMC7869995; doi:10.1371/journal.pone.0244390)
Supplement: S1 Dataset — (ZIP) [file pone.0244390.s001.zip › Date/RL10-3.csv]

1	ʱ��	λ��	��	����Ӧ��	����λ��	����Ӧ�� (λ��)
	(s)	(mm)	(N)	(MPa)	(mm)	(%)
	0.0000	0.0014	0.0102	0.0006	-0.0001	-0.0001
	0.0100	0.0014	0.0161	0.0010	-0.0001	-0.0001
	0.0200	0.0014	0.0292	0.0017	-0.0001	-0.0002
	0.0300	0.0015	-0.0014	-0.0001	0.0000	0.0000
	0.0400	0.0019	-0.0283	-0.0017	0.0004	0.0009
	0.0500	0.0028	-0.0700	-0.0042	0.0013	0.0029
	0.0600	0.0043	-0.1212	-0.0072	0.0028	0.0060
	0.0700	0.0059	-0.1089	-0.0065	0.0045	0.0097
	0.0800	0.0078	-0.0600	-0.0036	0.0063	0.0137
	0.0900	0.0096	-0.0576	-0.0034	0.0081	0.0177
	0.1000	0.0114	-0.0409	-0.0024	0.0099	0.0216
	0.1100	0.0130	-0.0484	-0.0029	0.0115	0.0251
	0.1200	0.0146	-0.0678	-0.0040	0.0131	0.0285
	0.1300	0.0161	-0.0837	-0.0050	0.0146	0.0319
	0.1400	0.0176	-0.0691	-0.0041	0.0162	0.0352
	0.1500	0.0192	-0.1047	-0.0062	0.0177	0.0386
	0.1600	0.0207	-0.1258	-0.0075	0.0193	0.0420
	0.1700	0.0222	-0.1073	-0.0064	0.0207	0.0452
	0.1800	0.0237	-0.0878	-0.0052	0.0222	0.0484
	0.1900	0.0252	-0.1015	-0.0060	0.0237	0.0517
	0.2000	0.0268	-0.1129	-0.0067	0.0253	0.0551
	0.2100	0.0284	-0.0880	-0.0052	0.0269	0.0587
	0.2200	0.0300	-0.0684	-0.0041	0.0285	0.0620
	0.2300	0.0315	-0.0669	-0.0040	0.0300	0.0653
	0.2400	0.0330	-0.0760	-0.0045	0.0315	0.0686
	0.2500	0.0345	-0.0974	-0.0058	0.0331	0.0720
	0.2600	0.0361	-0.0883	-0.0052	0.0346	0.0755
	0.2700	0.0377	-0.0761	-0.0045	0.0362	0.0790
	0.2800	0.0393	-0.0612	-0.0036	0.0378	0.0823
	0.2900	0.0408	-0.0418	-0.0025	0.0393	0.0856
	0.3000	0.0423	-0.0395	-0.0023	0.0408	0.0888
	0.3100	0.0438	-0.0639	-0.0038	0.0423	0.0922
	0.3200	0.0454	-0.0841	-0.0050	0.0439	0.0956
	0.3300	0.0469	-0.0955	-0.0057	0.0455	0.0990
	0.3400	0.0485	-0.0929	-0.0055	0.0470	0.1024
	0.3500	0.0499	-0.0905	-0.0054	0.0484	0.1055
	0.3600	0.0514	-0.1092	-0.0065	0.0499	0.1087
	0.3700	0.0530	-0.0990	-0.0059	0.0515	0.1122
	0.3800	0.0546	-0.0771	-0.0046	0.0531	0.1157
	0.3900	0.0563	-0.0574	-0.0034	0.0548	0.1193
	0.4000	0.0578	-0.0325	-0.0019	0.0563	0.1226
	0.4100	0.0592	-0.0376	-0.0022	0.0577	0.1257
	0.4200	0.0607	-0.0473	-0.0028	0.0592	0.1290
	0.4300	0.0623	-0.0388	-0.0023	0.0608	0.1325
	0.4400	0.0639	0.0020	0.0001	0.0625	0.1361
	0.4500	0.0654	0.0228	0.0014	0.0639	0.1393
	0.4600	0.0669	0.0343	0.0020	0.0654	0.1424
	0.4700	0.0684	0.0231	0.0014	0.0669	0.1457
	0.4800	0.0700	0.0190	0.0011	0.0685	0.1492
	0.4900	0.0716	-0.0105	-0.0006	0.0702	0.1529
	0.5000	0.0733	-0.0273	-0.0016	0.0718	0.1565
	0.5100	0.0749	-0.0325	-0.0019	0.0734	0.1599
	0.5200	0.0764	-0.0441	-0.0026	0.0749	0.1632
	0.5300	0.0779	-0.0246	-0.0015	0.0764	0.1664
	0.5400	0.0794	-0.0300	-0.0018	0.0779	0.1698
	0.5500	0.0810	-0.0314	-0.0019	0.0795	0.1733
	0.5600	0.0826	-0.0251	-0.0015	0.0811	0.1768
	0.5700	0.0841	-0.0499	-0.0030	0.0826	0.1800
	0.5800	0.0856	-0.0560	-0.0033	0.0841	0.1832
	0.5900	0.0871	-0.0337	-0.0020	0.0856	0.1865
	0.6000	0.0887	-0.0033	-0.0002	0.0872	0.1899
	0.6100	0.0903	0.0047	0.0003	0.0888	0.1935
	0.6200	0.0918	-0.0246	-0.0015	0.0904	0.1969
	0.6300	0.0933	-0.0349	-0.0021	0.0918	0.2001
	0.6400	0.0948	-0.0556	-0.0033	0.0933	0.2033
	0.6500	0.0964	-0.0694	-0.0041	0.0949	0.2068
	0.6600	0.0980	-0.0520	-0.0031	0.0965	0.2102
	0.6700	0.0996	-0.0444	-0.0026	0.0981	0.2138
	0.6800	0.1011	-0.0265	-0.0016	0.0997	0.2171
	0.6900	0.1026	0.0123	0.0007	0.1011	0.2203
	0.7000	0.1041	0.0153	0.0009	0.1026	0.2236
	0.7100	0.1057	-0.0056	-0.0003	0.1042	0.2270
	0.7200	0.1073	-0.0202	-0.0012	0.1058	0.2305
	0.7300	0.1089	-0.0166	-0.0010	0.1074	0.2340
	0.7400	0.1104	-0.0142	-0.0008	0.1089	0.2373
	0.7500	0.1118	-0.0386	-0.0023	0.1103	0.2404
	0.7600	0.1134	-0.0485	-0.0029	0.1119	0.2437
	0.7700	0.1150	-0.0529	-0.0031	0.1135	0.2472
	0.7800	0.1166	-0.0521	-0.0031	0.1151	0.2507
	0.7900	0.1181	-0.0553	-0.0033	0.1166	0.2541
	0.8000	0.1196	-0.0234	-0.0014	0.1181	0.2573
	0.8100	0.1210	-0.0245	-0.0015	0.1196	0.2605
	0.8200	0.1225	-0.0299	-0.0018	0.1211	0.2638
	0.8300	0.1241	-0.0509	-0.0030	0.1227	0.2673
	0.8400	0.1257	-0.0641	-0.0038	0.1242	0.2707
	0.8500	0.1273	-0.0687	-0.0041	0.1258	0.2740
	0.8600	0.1288	-0.0817	-0.0049	0.1273	0.2773
	0.8700	0.1302	-0.0575	-0.0034	0.1287	0.2805
	0.8800	0.1318	-0.0344	-0.0020	0.1303	0.2839
	0.8900	0.1334	-0.0011	-0.0001	0.1319	0.2874
	0.9000	0.1350	0.0050	0.0003	0.1335	0.2910
	0.9100	0.1365	-0.0091	-0.0005	0.1351	0.2943
	0.9200	0.1380	-0.0154	-0.0009	0.1365	0.2973
	0.9300	0.1395	-0.0580	-0.0034	0.1380	0.3007
	0.9400	0.1411	-0.0831	-0.0049	0.1396	0.3041
	0.9500	0.1428	-0.0912	-0.0054	0.1413	0.3078
	0.9600	0.1444	-0.0904	-0.0054	0.1429	0.3114
	0.9700	0.1459	-0.0705	-0.0042	0.1444	0.3146
	0.9800	0.1473	-0.0348	-0.0021	0.1459	0.3178
	0.9900	0.1489	-0.0120	-0.0007	0.1474	0.3211
	1.0000	0.1504	0.0213	0.0013	0.1490	0.3246
	1.0100	0.1520	0.0318	0.0019	0.1505	0.3280
	1.0200	0.1536	0.0279	0.0017	0.1521	0.3314
	1.0300	0.1550	0.0393	0.0023	0.1536	0.3346
	1.0400	0.1565	0.0200	0.0012	0.1550	0.3378
	1.0500	0.1581	-0.0041	-0.0002	0.1566	0.3412
	1.0600	0.1596	-0.0323	-0.0019	0.1582	0.3446
	1.0700	0.1612	-0.0702	-0.0042	0.1598	0.3481
	1.0800	0.1627	-0.0926	-0.0055	0.1613	0.3514
	1.0900	0.1642	-0.1173	-0.0070	0.1627	0.3545
	1.1000	0.1657	-0.1149	-0.0068	0.1642	0.3577
	1.1100	0.1673	-0.0981	-0.0058	0.1658	0.3612
	1.1200	0.1689	-0.0758	-0.0045	0.1674	0.3648
	1.1300	0.1704	-0.0503	-0.0030	0.1690	0.3681
	1.1400	0.1720	-0.0218	-0.0013	0.1705	0.3714
	1.1500	0.1734	0.0030	0.0002	0.1720	0.3747
	1.1600	0.1750	0.0021	0.0001	0.1735	0.3780
	1.1700	0.1766	0.0103	0.0006	0.1751	0.3815
	1.1800	0.1782	0.0114	0.0007	0.1767	0.3850
	1.1900	0.1797	-0.0105	-0.0006	0.1782	0.3883
	1.2000	0.1811	-0.0215	-0.0013	0.1796	0.3914
	1.2100	0.1826	-0.0599	-0.0036	0.1811	0.3946
	1.2200	0.1841	-0.0780	-0.0046	0.1826	0.3979
	1.2300	0.1857	-0.0822	-0.0049	0.1843	0.4015
	1.2400	0.1874	-0.0550	-0.0033	0.1859	0.4050
	1.2500	0.1889	-0.0578	-0.0034	0.1874	0.4082
	1.2600	0.1903	-0.0444	-0.0026	0.1888	0.4115
	1.2700	0.1919	-0.0424	-0.0025	0.1904	0.4148
	1.2800	0.1934	-0.0433	-0.0026	0.1920	0.4182
	1.2900	0.1951	-0.0685	-0.0041	0.1936	0.4218
	1.3000	0.1967	-0.0625	-0.0037	0.1952	0.4253
	1.3100	0.1982	-0.0591	-0.0035	0.1967	0.4285
	1.3200	0.1996	-0.0661	-0.0039	0.1981	0.4317
	1.3300	0.2011	-0.0816	-0.0048	0.1997	0.4350
	1.3400	0.2027	-0.0796	-0.0047	0.2012	0.4384
	1.3500	0.2043	-0.0612	-0.0036	0.2028	0.4419
	1.3600	0.2058	-0.0332	-0.0020	0.2044	0.4452
	1.3700	0.2073	-0.0256	-0.0015	0.2058	0.4484
	1.3800	0.2087	-0.0084	-0.0005	0.2072	0.4515
	1.3900	0.2103	-0.0188	-0.0011	0.2088	0.4550
	1.4000	0.2120	-0.0358	-0.0021	0.2105	0.4586
	1.4100	0.2136	-0.0443	-0.0026	0.2121	0.4621
	1.4200	0.2151	-0.0524	-0.0031	0.2136	0.4654
	1.4300	0.2165	-0.0388	-0.0023	0.2151	0.4686
	1.4400	0.2180	-0.0246	-0.0015	0.2166	0.4718
	1.4500	0.2196	-0.0359	-0.0021	0.2182	0.4753
	1.4600	0.2213	-0.0667	-0.0040	0.2198	0.4789
	1.4700	0.2229	-0.0820	-0.0049	0.2214	0.4824
	1.4800	0.2243	-0.0487	-0.0029	0.2229	0.4856
	1.4900	0.2258	-0.0449	-0.0027	0.2243	0.4887
	1.5000	0.2273	-0.0641	-0.0038	0.2258	0.4920
	1.5100	0.2289	-0.0562	-0.0033	0.2274	0.4954
	1.5200	0.2305	-0.0418	-0.0025	0.2290	0.4989
	1.5300	0.2320	-0.0391	-0.0023	0.2306	0.5023
	1.5400	0.2335	-0.0420	-0.0025	0.2320	0.5056
	1.5500	0.2351	-0.0316	-0.0019	0.2336	0.5089
	1.5600	0.2366	-0.0059	-0.0004	0.2351	0.5123
	1.5700	0.2381	0.0258	0.0015	0.2367	0.5156
	1.5800	0.2398	0.0456	0.0027	0.2383	0.5192
	1.5900	0.2413	0.0203	0.0012	0.2398	0.5224
	1.6000	0.2427	0.0036	0.0002	0.2412	0.5255
	1.6100	0.2442	0.0020	0.0001	0.2427	0.5288
	1.6200	0.2458	-0.0132	-0.0008	0.2443	0.5323
	1.6300	0.2474	-0.0336	-0.0020	0.2459	0.5358
	1.6400	0.2490	-0.0481	-0.0029	0.2475	0.5392
	1.6500	0.2505	-0.0583	-0.0035	0.2490	0.5425
	1.6600	0.2520	-0.0704	-0.0042	0.2505	0.5457
	1.6700	0.2535	-0.0900	-0.0053	0.2520	0.5490
	1.6800	0.2550	-0.0915	-0.0054	0.2536	0.5524
	1.6900	0.2567	-0.0997	-0.0059	0.2552	0.5560
	1.7000	0.2583	-0.0816	-0.0048	0.2568	0.5595
	1.7100	0.2597	-0.0601	-0.0036	0.2583	0.5627
	1.7200	0.2612	-0.0347	-0.0021	0.2597	0.5659
	1.7300	0.2628	-0.0183	-0.0011	0.2613	0.5693
	1.7400	0.2644	0.0001	0.0000	0.2629	0.5728
	1.7500	0.2660	0.0045	0.0003	0.2645	0.5763
	1.7600	0.2675	0.0016	0.0001	0.2661	0.5797
	1.7700	0.2690	-0.0097	-0.0006	0.2675	0.5828
	1.7800	0.2705	-0.0304	-0.0018	0.2690	0.5860
	1.7900	0.2720	-0.0579	-0.0034	0.2705	0.5894
	1.8000	0.2736	-0.0765	-0.0045	0.2721	0.5929
	1.8100	0.2752	-0.0785	-0.0047	0.2737	0.5963
	1.8200	0.2766	-0.0833	-0.0049	0.2752	0.5995
	1.8300	0.2781	-0.0556	-0.0033	0.2766	0.6027
	1.8400	0.2796	-0.0418	-0.0025	0.2781	0.6060
	1.8500	0.2812	-0.0480	-0.0029	0.2798	0.6095
	1.8600	0.2829	-0.0554	-0.0033	0.2814	0.6130
	1.8700	0.2844	-0.0549	-0.0033	0.2829	0.6163
	1.8800	0.2858	-0.0476	-0.0028	0.2843	0.6194
	1.8900	0.2873	-0.0512	-0.0030	0.2858	0.6228
	1.9000	0.2889	-0.0521	-0.0031	0.2874	0.6262
	1.9100	0.2905	-0.0454	-0.0027	0.2891	0.6298
	1.9200	0.2921	-0.0536	-0.0032	0.2906	0.6332
	1.9300	0.2936	-0.0506	-0.0030	0.2922	0.6365
	1.9400	0.2951	-0.0245	-0.0015	0.2936	0.6397
	1.9500	0.2965	-0.0075	-0.0004	0.2951	0.6429
	1.9600	0.2981	0.0292	0.0017	0.2966	0.6463
	1.9700	0.2997	0.0443	0.0026	0.2982	0.6497
	1.9800	0.3013	0.0400	0.0024	0.2998	0.6532
	1.9900	0.3028	0.0181	0.0011	0.3013	0.6564
	2.0000	0.3042	-0.0018	-0.0001	0.3028	0.6596
	2.0100	0.3057	-0.0179	-0.0011	0.3043	0.6629
	2.0200	0.3073	-0.0347	-0.0021	0.3058	0.6663
	2.0300	0.3089	-0.0358	-0.0021	0.3074	0.6698
	2.0400	0.3105	-0.0193	-0.0011	0.3090	0.6732
	2.0500	0.3119	-0.0162	-0.0010	0.3105	0.6764
	2.0600	0.3134	-0.0230	-0.0014	0.3119	0.6797
	2.0700	0.3150	-0.0367	-0.0022	0.3135	0.6831
	2.0800	0.3166	-0.0422	-0.0025	0.3151	0.6866
	2.0900	0.3182	-0.0219	-0.0013	0.3167	0.6900
	2.1000	0.3197	-0.0001	0.0000	0.3182	0.6933
	2.1100	0.3211	0.0027	0.0002	0.3197	0.6964
	2.1200	0.3226	0.0054	0.0003	0.3211	0.6997
	2.1300	0.3242	-0.0110	-0.0007	0.3227	0.7030
	2.1400	0.3258	-0.0346	-0.0021	0.3243	0.7066
	2.1500	0.3274	-0.0193	-0.0011	0.3259	0.7101
	2.1600	0.3289	-0.0172	-0.0010	0.3274	0.7134
	2.1700	0.3304	0.0099	0.0006	0.3289	0.7167
	2.1800	0.3319	0.0236	0.0014	0.3304	0.7198
	2.1900	0.3334	0.0232	0.0014	0.3320	0.7232
	2.2000	0.3350	0.0009	0.0001	0.3336	0.7267
	2.2100	0.3366	-0.0285	-0.0017	0.3351	0.7302
	2.2200	0.3381	-0.0197	-0.0012	0.3366	0.7334
	2.2300	0.3395	-0.0280	-0.0017	0.3380	0.7365
	2.2400	0.3410	-0.0616	-0.0037	0.3395	0.7397
	2.2500	0.3426	-0.0658	-0.0039	0.3411	0.7432
	2.2600	0.3442	-0.0546	-0.0032	0.3427	0.7467
	2.2700	0.3457	-0.0334	-0.0020	0.3442	0.7500
	2.2800	0.3472	-0.0125	-0.0007	0.3457	0.7531
	2.2900	0.3487	-0.0240	-0.0014	0.3472	0.7564
	2.3000	0.3503	-0.0512	-0.0030	0.3488	0.7599
	2.3100	0.3519	-0.0799	-0.0047	0.3504	0.7635
	2.3200	0.3535	-0.0860	-0.0051	0.3520	0.7669
	2.3300	0.3549	-0.0871	-0.0052	0.3534	0.7701
	2.3400	0.3564	-0.1054	-0.0063	0.3549	0.7733
	2.3500	0.3579	-0.1083	-0.0064	0.3565	0.7766
	2.3600	0.3595	-0.0945	-0.0056	0.3580	0.7801
	2.3700	0.3612	-0.0429	-0.0026	0.3597	0.7837
	2.3800	0.3627	-0.0122	-0.0007	0.3613	0.7871
	2.3900	0.3642	-0.0204	-0.0012	0.3627	0.7902
	2.4000	0.3657	-0.0119	-0.0007	0.3642	0.7935
	2.4100	0.3672	-0.0342	-0.0020	0.3657	0.7968
	2.4200	0.3688	-0.0459	-0.0027	0.3674	0.8004
	2.4300	0.3705	-0.0424	-0.0025	0.3690	0.8040
	2.4400	0.3719	-0.0376	-0.0022	0.3704	0.8070
	2.4500	0.3733	-0.0482	-0.0029	0.3718	0.8102
	2.4600	0.3748	-0.0487	-0.0029	0.3733	0.8134
	2.4700	0.3764	-0.0442	-0.0026	0.3749	0.8168
	2.4800	0.3780	-0.0192	-0.0011	0.3765	0.8203
	2.4900	0.3795	-0.0046	-0.0003	0.3781	0.8237
	2.5000	0.3810	-0.0112	-0.0007	0.3796	0.8270
	2.5100	0.3825	-0.0400	-0.0024	0.3810	0.8302
	2.5200	0.3840	-0.0579	-0.0034	0.3825	0.8335
	2.5300	0.3856	-0.0780	-0.0046	0.3842	0.8370
	2.5400	0.3873	-0.0489	-0.0029	0.3858	0.8406
	2.5500	0.3889	0.0035	0.0002	0.3874	0.8441
	2.5600	0.3903	0.0283	0.0017	0.3888	0.8472
	2.5700	0.3917	0.0234	0.0014	0.3903	0.8503
	2.5800	0.3932	0.0146	0.0009	0.3917	0.8535
	2.5900	0.3948	0.0104	0.0006	0.3933	0.8570
	2.6000	0.3964	0.0015	0.0001	0.3950	0.8605
	2.6100	0.3980	0.0147	0.0009	0.3965	0.8639
	2.6200	0.3994	0.0233	0.0014	0.3980	0.8671
	2.6300	0.4009	0.0116	0.0007	0.3995	0.8703
	2.6400	0.4025	-0.0018	-0.0001	0.4010	0.8737
	2.6500	0.4041	-0.0222	-0.0013	0.4026	0.8771
	2.6600	0.4057	-0.0498	-0.0030	0.4042	0.8807
	2.6700	0.4072	-0.0400	-0.0024	0.4057	0.8839
	2.6800	0.4086	-0.0453	-0.0027	0.4071	0.8870
	2.6900	0.4101	-0.0331	-0.0020	0.4086	0.8903
	2.7000	0.4117	-0.0138	-0.0008	0.4102	0.8937
	2.7100	0.4133	-0.0129	-0.0008	0.4118	0.8973
	2.7200	0.4148	-0.0124	-0.0007	0.4133	0.9005
	2.7300	0.4162	-0.0435	-0.0026	0.4147	0.9036
	2.7400	0.4177	-0.0412	-0.0024	0.4162	0.9068
	2.7500	0.4192	-0.0433	-0.0026	0.4177	0.9101
	2.7600	0.4208	-0.0479	-0.0028	0.4194	0.9137
	2.7700	0.4224	-0.0456	-0.0027	0.4209	0.9171
	2.7800	0.4238	-0.0465	-0.0028	0.4224	0.9202
	2.7900	0.4253	-0.0392	-0.0023	0.4238	0.9234
	2.8000	0.4267	-0.0336	-0.0020	0.4252	0.9265
	2.8100	0.4283	-0.0421	-0.0025	0.4268	0.9299
	2.8200	0.4299	-0.0433	-0.0026	0.4284	0.9333
	2.8300	0.4314	-0.0217	-0.0013	0.4299	0.9366
	2.8400	0.4328	0.0142	0.0008	0.4313	0.9397
	2.8500	0.4342	0.0253	0.0015	0.4327	0.9429
	2.8600	0.4357	-0.0241	-0.0014	0.4342	0.9461
	2.8700	0.4372	-0.0284	-0.0017	0.4358	0.9494
	2.8800	0.4387	-0.0082	-0.0005	0.4372	0.9526
	2.8900	0.4401	0.0018	0.0001	0.4386	0.9557
	2.9000	0.4416	0.0013	0.0001	0.4401	0.9589
	2.9100	0.4431	-0.0051	-0.0003	0.4416	0.9622
	2.9200	0.4447	-0.0246	-0.0015	0.4432	0.9657
	2.9300	0.4463	-0.0486	-0.0029	0.4448	0.9692
	2.9400	0.4477	-0.0520	-0.0031	0.4463	0.9723
	2.9500	0.4491	-0.0437	-0.0026	0.4476	0.9752
	2.9600	0.4506	-0.0373	-0.0022	0.4491	0.9784
	2.9700	0.4522	-0.0188	-0.0011	0.4507	0.9819
	2.9800	0.4538	-0.0284	-0.0017	0.4523	0.9854
	2.9900	0.4553	-0.0299	-0.0018	0.4538	0.9887
	3.0000	0.4567	-0.0068	-0.0004	0.4552	0.9918
	3.0100	0.4581	0.0068	0.0004	0.4566	0.9949
	3.0200	0.4596	-0.0107	-0.0006	0.4582	0.9982
	3.0300	0.4613	-0.0382	-0.0023	0.4598	1.0017
	3.0400	0.4629	-0.0696	-0.0041	0.4614	1.0054
	3.0500	0.4645	-0.0973	-0.0058	0.4630	1.0088
	3.0600	0.4660	-0.0828	-0.0049	0.4645	1.0120
	3.0700	0.4675	-0.0550	-0.0033	0.4660	1.0153
	3.0800	0.4690	-0.0329	-0.0020	0.4676	1.0187
	3.0900	0.4707	-0.0184	-0.0011	0.4692	1.0223
	3.1000	0.4723	-0.0060	-0.0004	0.4708	1.0258
	3.1100	0.4738	-0.0205	-0.0012	0.4723	1.0290
	3.1200	0.4752	-0.0175	-0.0010	0.4737	1.0322
	3.1300	0.4767	-0.0145	-0.0009	0.4753	1.0355
	3.1400	0.4783	0.0059	0.0003	0.4768	1.0389
	3.1500	0.4799	0.0309	0.0018	0.4785	1.0424
	3.1600	0.4815	0.0603	0.0036	0.4800	1.0459
	3.1700	0.4830	0.0678	0.0040	0.4815	1.0491
	3.1800	0.4845	0.0371	0.0022	0.4830	1.0523
	3.1900	0.4860	0.0013	0.0001	0.4845	1.0557
	3.2000	0.4876	-0.0332	-0.0020	0.4862	1.0592
	3.2100	0.4893	-0.0370	-0.0022	0.4878	1.0628
	3.2200	0.4907	-0.0092	-0.0005	0.4892	1.0659
	3.2300	0.4921	0.0122	0.0007	0.4907	1.0690
	3.2400	0.4936	0.0144	0.0009	0.4922	1.0723
	3.2500	0.4953	0.0122	0.0007	0.4938	1.0759
	3.2600	0.4969	0.0234	0.0014	0.4955	1.0795
	3.2700	0.4985	0.0267	0.0016	0.4971	1.0830
	3.2800	0.5001	0.0233	0.0014	0.4986	1.0864
	3.2900	0.5016	0.0232	0.0014	0.5001	1.0896
	3.3000	0.5030	0.0307	0.0018	0.5015	1.0928
	3.3100	0.5046	0.0161	0.0010	0.5031	1.0961
	3.3200	0.5062	0.0226	0.0013	0.5047	1.0996
	3.3300	0.5078	0.0341	0.0020	0.5063	1.1031
	3.3400	0.5093	0.0297	0.0018	0.5078	1.1065
	3.3500	0.5108	0.0113	0.0007	0.5093	1.1096
	3.3600	0.5123	-0.0293	-0.0017	0.5108	1.1130
	3.3700	0.5139	-0.0617	-0.0037	0.5124	1.1164
	3.3800	0.5155	-0.0776	-0.0046	0.5140	1.1199
	3.3900	0.5171	-0.0565	-0.0034	0.5156	1.1233
	3.4000	0.5185	-0.0417	-0.0025	0.5170	1.1265
	3.4100	0.5200	-0.0344	-0.0020	0.5185	1.1297
	3.4200	0.5216	-0.0203	-0.0012	0.5201	1.1332
	3.4300	0.5232	-0.0066	-0.0004	0.5217	1.1368
	3.4400	0.5248	0.0181	0.0011	0.5233	1.1402
	3.4500	0.5263	-0.0085	-0.0005	0.5248	1.1434
	3.4600	0.5277	-0.0377	-0.0022	0.5262	1.1465
	3.4700	0.5292	-0.0410	-0.0024	0.5277	1.1498
	3.4800	0.5308	-0.0334	-0.0020	0.5293	1.1533
	3.4900	0.5325	-0.0114	-0.0007	0.5310	1.1569
	3.5000	0.5341	0.0059	0.0003	0.5326	1.1604
	3.5100	0.5355	0.0168	0.0010	0.5341	1.1636
	3.5200	0.5370	-0.0061	-0.0004	0.5355	1.1667
	3.5300	0.5385	-0.0341	-0.0020	0.5370	1.1700
	3.5400	0.5401	-0.0242	-0.0014	0.5386	1.1735
	3.5500	0.5417	-0.0247	-0.0015	0.5402	1.1771
	3.5600	0.5433	-0.0351	-0.0021	0.5418	1.1806
	3.5700	0.5448	-0.0295	-0.0018	0.5433	1.1838
	3.5800	0.5462	-0.0033	-0.0002	0.5447	1.1869
	3.5900	0.5478	-0.0066	-0.0004	0.5463	1.1903
	3.6000	0.5494	-0.0076	-0.0005	0.5479	1.1937
	3.6100	0.5509	-0.0071	-0.0004	0.5495	1.1972
	3.6200	0.5525	0.0192	0.0011	0.5510	1.2004
	3.6300	0.5539	0.0138	0.0008	0.5525	1.2037
	3.6400	0.5554	-0.0121	-0.0007	0.5540	1.2070
	3.6500	0.5570	-0.0187	-0.0011	0.5555	1.2104
	3.6600	0.5586	-0.0269	-0.0016	0.5571	1.2138
	3.6700	0.5602	-0.0309	-0.0018	0.5587	1.2173
	3.6800	0.5617	-0.0194	-0.0012	0.5602	1.2206
	3.6900	0.5631	-0.0437	-0.0026	0.5617	1.2237
	3.7000	0.5647	-0.0563	-0.0033	0.5632	1.2271
	3.7100	0.5663	-0.0664	-0.0039	0.5648	1.2306
	3.7200	0.5680	-0.0391	-0.0023	0.5665	1.2342
	3.7300	0.5695	-0.0219	-0.0013	0.5680	1.2375
	3.7400	0.5709	-0.0158	-0.0009	0.5695	1.2407
	3.7500	0.5725	-0.0390	-0.0023	0.5710	1.2440
	3.7600	0.5740	-0.0302	-0.0018	0.5725	1.2473
	3.7700	0.5756	-0.0077	-0.0005	0.5741	1.2508
	3.7800	0.5772	0.0055	0.0003	0.5757	1.2543
	3.7900	0.5787	0.0227	0.0014	0.5772	1.2576
	3.8000	0.5802	0.0350	0.0021	0.5787	1.2610
	3.8100	0.5817	0.0389	0.0023	0.5803	1.2643
	3.8200	0.5833	0.0390	0.0023	0.5818	1.2677
	3.8300	0.5849	0.0146	0.0009	0.5834	1.2712
	3.8400	0.5865	0.0013	0.0001	0.5850	1.2747
	3.8500	0.5880	-0.0280	-0.0017	0.5865	1.2780
	3.8600	0.5895	-0.0258	-0.0015	0.5880	1.2811
	3.8700	0.5910	-0.0055	-0.0003	0.5895	1.2844
	3.8800	0.5926	0.0158	0.0009	0.5911	1.2880
	3.8900	0.5943	0.0073	0.0004	0.5928	1.2915
	3.9000	0.5958	0.0067	0.0004	0.5943	1.2949
	3.9100	0.5972	0.0005	0.0000	0.5957	1.2979
	3.9200	0.5986	-0.0208	-0.0012	0.5971	1.3010
	3.9300	0.6002	-0.0145	-0.0009	0.5987	1.3044
	3.9400	0.6018	-0.0081	-0.0005	0.6003	1.3079
	3.9500	0.6034	-0.0311	-0.0018	0.6019	1.3115
	3.9600	0.6049	-0.0090	-0.0005	0.6034	1.3147
	3.9700	0.6063	0.0193	0.0011	0.6049	1.3178
	3.9800	0.6079	0.0371	0.0022	0.6064	1.3212
	3.9900	0.6095	0.0370	0.0022	0.6080	1.3248
	4.0000	0.6112	0.0426	0.0025	0.6097	1.3284
	4.0100	0.6127	0.0566	0.0034	0.6112	1.3317
	4.0200	0.6141	0.0636	0.0038	0.6126	1.3348
	4.0300	0.6155	0.0437	0.0026	0.6141	1.3379
	4.0400	0.6171	0.0031	0.0002	0.6156	1.3412
	4.0500	0.6187	-0.0079	-0.0005	0.6172	1.3447
	4.0600	0.6203	-0.0187	-0.0011	0.6188	1.3483
	4.0700	0.6219	-0.0422	-0.0025	0.6204	1.3518
	4.0800	0.6234	-0.0457	-0.0027	0.6219	1.3550
	4.0900	0.6248	-0.0221	-0.0013	0.6234	1.3581
	4.1000	0.6264	-0.0108	-0.0006	0.6249	1.3616
	4.1100	0.6280	-0.0060	-0.0004	0.6265	1.3650
	4.1200	0.6295	-0.0213	-0.0013	0.6281	1.3684
	4.1300	0.6310	-0.0271	-0.0016	0.6296	1.3717
	4.1400	0.6326	-0.0139	-0.0008	0.6311	1.3750
	4.1500	0.6341	-0.0134	-0.0008	0.6326	1.3783
	4.1600	0.6357	-0.0194	-0.0012	0.6342	1.3818
	4.1700	0.6373	-0.0299	-0.0018	0.6358	1.3852
	4.1800	0.6388	-0.0050	-0.0003	0.6373	1.3886
	4.1900	0.6403	0.0290	0.0017	0.6388	1.3918
	4.2000	0.6417	0.0584	0.0035	0.6403	1.3950
	4.2100	0.6433	0.0864	0.0051	0.6418	1.3984
	4.2200	0.6449	0.0995	0.0059	0.6434	1.4019
	4.2300	0.6466	0.1133	0.0067	0.6451	1.4055
	4.2400	0.6481	0.1258	0.0075	0.6467	1.4089
	4.2500	0.6495	0.0972	0.0058	0.6480	1.4119
	4.2600	0.6510	0.0409	0.0024	0.6495	1.4151
	4.2700	0.6525	-0.0060	-0.0004	0.6510	1.4184
	4.2800	0.6541	-0.0219	-0.0013	0.6527	1.4220
	4.2900	0.6557	-0.0026	-0.0002	0.6542	1.4254
	4.3000	0.6572	-0.0108	-0.0006	0.6558	1.4287
	4.3100	0.6587	-0.0047	-0.0003	0.6572	1.4319
	4.3200	0.6601	-0.0229	-0.0014	0.6587	1.4351
	4.3300	0.6617	-0.0411	-0.0024	0.6602	1.4385
	4.3400	0.6634	-0.0300	-0.0018	0.6619	1.4421
	4.3500	0.6650	0.0099	0.0006	0.6635	1.4456
	4.3600	0.6664	0.0350	0.0021	0.6650	1.4488
	4.3700	0.6679	0.0285	0.0017	0.6664	1.4520
	4.3800	0.6694	0.0341	0.0020	0.6680	1.4553
	4.3900	0.6711	0.0156	0.0009	0.6696	1.4589
	4.4000	0.6727	-0.0062	-0.0004	0.6712	1.4625
	4.4100	0.6743	0.0010	0.0001	0.6728	1.4658
	4.4200	0.6757	-0.0009	-0.0001	0.6742	1.4689
	4.4300	0.6771	-0.0115	-0.0007	0.6756	1.4720
	4.4400	0.6786	-0.0273	-0.0016	0.6772	1.4754
	4.4500	0.6802	-0.0400	-0.0024	0.6788	1.4789
	4.4600	0.6818	-0.0660	-0.0039	0.6803	1.4823
	4.4700	0.6833	-0.0771	-0.0046	0.6818	1.4855
	4.4800	0.6847	-0.0498	-0.0030	0.6832	1.4886
	4.4900	0.6862	-0.0186	-0.0011	0.6847	1.4918
	4.5000	0.6878	0.0067	0.0004	0.6863	1.4953
	4.5100	0.6895	0.0269	0.0016	0.6880	1.4990
	4.5200	0.6911	0.0257	0.0015	0.6896	1.5025
	4.5300	0.6925	0.0330	0.0020	0.6911	1.5057
	4.5400	0.6940	0.0184	0.0011	0.6925	1.5088
	4.5500	0.6955	0.0056	0.0003	0.6940	1.5122
	4.5600	0.6972	0.0045	0.0003	0.6957	1.5157
	4.5700	0.6988	0.0300	0.0018	0.6973	1.5193
	4.5800	0.7003	0.0240	0.0014	0.6989	1.5227
	4.5900	0.7018	0.0051	0.0003	0.7003	1.5258
	4.6000	0.7032	0.0000	0.0000	0.7018	1.5290
	4.6100	0.7048	-0.0291	-0.0017	0.7033	1.5323
	4.6200	0.7064	-0.0239	-0.0014	0.7049	1.5359
	4.6300	0.7080	0.0064	0.0004	0.7066	1.5394
	4.6400	0.7095	0.0245	0.0015	0.7080	1.5426
	4.6500	0.7109	0.0393	0.0023	0.7094	1.5456
	4.6600	0.7123	0.0332	0.0020	0.7109	1.5488
	4.6700	0.7139	0.0363	0.0022	0.7125	1.5523
	4.6800	0.7155	0.0646	0.0038	0.7141	1.5558
	4.6900	0.7171	0.0722	0.0043	0.7156	1.5591
	4.7000	0.7186	0.0403	0.0024	0.7171	1.5625
	4.7100	0.7201	0.0145	0.0009	0.7186	1.5658
	4.7200	0.7216	0.0212	0.0013	0.7202	1.5691
	4.7300	0.7232	0.0175	0.0010	0.7217	1.5725
	4.7400	0.7248	-0.0150	-0.0009	0.7234	1.5760
	4.7500	0.7263	-0.0253	-0.0015	0.7249	1.5793
	4.7600	0.7277	0.0087	0.0005	0.7262	1.5823
	4.7700	0.7292	0.0376	0.0022	0.7277	1.5855
	4.7800	0.7308	0.0546	0.0032	0.7293	1.5890
	4.7900	0.7324	0.0550	0.0033	0.7309	1.5925
	4.8000	0.7339	0.0605	0.0036	0.7325	1.5959
	4.8100	0.7354	0.0588	0.0035	0.7339	1.5991
	4.8200	0.7369	0.0592	0.0035	0.7354	1.6023
	4.8300	0.7385	0.0514	0.0031	0.7370	1.6057
	4.8400	0.7401	0.0446	0.0026	0.7386	1.6092
	4.8500	0.7417	0.0119	0.0007	0.7402	1.6128
	4.8600	0.7433	-0.0373	-0.0022	0.7418	1.6162
	4.8700	0.7447	-0.0658	-0.0039	0.7432	1.6193
	4.8800	0.7461	-0.0392	-0.0023	0.7447	1.6224
	4.8900	0.7477	-0.0230	-0.0014	0.7462	1.6258
	4.9000	0.7493	-0.0379	-0.0023	0.7478	1.6293
	4.9100	0.7509	-0.0197	-0.0012	0.7494	1.6329
	4.9200	0.7525	0.0138	0.0008	0.7510	1.6362
	4.9300	0.7539	0.0349	0.0021	0.7524	1.6394
	4.9400	0.7554	0.0577	0.0034	0.7539	1.6426
	4.9500	0.7569	0.0550	0.0033	0.7555	1.6460
	4.9600	0.7586	0.0441	0.0026	0.7571	1.6495
	4.9700	0.7601	0.0440	0.0026	0.7586	1.6528
	4.9800	0.7615	0.0475	0.0028	0.7601	1.6560
	4.9900	0.7630	0.0528	0.0031	0.7615	1.6592
	5.0000	0.7645	0.0403	0.0024	0.7630	1.6625
	5.0100	0.7661	0.0339	0.0020	0.7647	1.6660
	5.0200	0.7677	-0.0010	-0.0001	0.7663	1.6695
	5.0300	0.7693	-0.0310	-0.0018	0.7678	1.6728
	5.0400	0.7707	-0.0299	-0.0018	0.7693	1.6760
	5.0500	0.7722	-0.0281	-0.0017	0.7707	1.6792
	5.0600	0.7737	-0.0008	0.0000	0.7722	1.6825
	5.0700	0.7753	0.0143	0.0009	0.7738	1.6860
	5.0800	0.7769	0.0046	0.0003	0.7755	1.6895
	5.0900	0.7785	0.0160	0.0010	0.7770	1.6929
	5.1000	0.7799	0.0257	0.0015	0.7784	1.6960
	5.1100	0.7814	0.0372	0.0022	0.7799	1.6992
	5.1200	0.7829	0.0038	0.0002	0.7814	1.7025
	5.1300	0.7845	-0.0183	-0.0011	0.7830	1.7061
	5.1400	0.7861	-0.0103	-0.0006	0.7846	1.7095
	5.1500	0.7875	-0.0102	-0.0006	0.7861	1.7126
	5.1600	0.7890	-0.0283	-0.0017	0.7875	1.7158
	5.1700	0.7905	-0.0264	-0.0016	0.7890	1.7191
	5.1800	0.7921	0.0061	0.0004	0.7906	1.7226
	5.1900	0.7937	0.0202	0.0012	0.7922	1.7261
	5.2000	0.7952	0.0129	0.0008	0.7937	1.7294
	5.2100	0.7967	0.0160	0.0010	0.7952	1.7326
	5.2200	0.7982	0.0126	0.0008	0.7967	1.7359
	5.2300	0.7998	-0.0018	-0.0001	0.7983	1.7392
	5.2400	0.8014	-0.0141	-0.0008	0.7999	1.7428
	5.2500	0.8029	-0.0122	-0.0007	0.8015	1.7462
	5.2600	0.8044	-0.0062	-0.0004	0.8029	1.7494
	5.2700	0.8059	0.0160	0.0010	0.8044	1.7525
	5.2800	0.8074	0.0360	0.0021	0.8059	1.7559
	5.2900	0.8090	0.0089	0.0005	0.8075	1.7594
	5.3000	0.8106	-0.0265	-0.0016	0.8091	1.7629
	5.3100	0.8121	-0.0153	-0.0009	0.8107	1.7662
	5.3200	0.8136	-0.0128	-0.0008	0.8121	1.7694
	5.3300	0.8151	-0.0022	-0.0001	0.8136	1.7726
	5.3400	0.8166	0.0215	0.0013	0.8151	1.7760
	5.3500	0.8182	0.0266	0.0016	0.8167	1.7795
	5.3600	0.8198	0.0060	0.0004	0.8183	1.7830
	5.3700	0.8213	-0.0072	-0.0004	0.8198	1.7862
	5.3800	0.8228	-0.0187	-0.0011	0.8213	1.7894
	5.3900	0.8243	-0.0381	-0.0023	0.8228	1.7927
	5.4000	0.8259	-0.0092	-0.0005	0.8244	1.7961
	5.4100	0.8274	0.0064	0.0004	0.8260	1.7996
	5.4200	0.8290	0.0229	0.0014	0.8275	1.8030
	5.4300	0.8305	0.0417	0.0025	0.8290	1.8061
	5.4400	0.8319	0.0502	0.0030	0.8304	1.8093
	5.4500	0.8335	0.0531	0.0032	0.8320	1.8127
	5.4600	0.8351	0.0293	0.0017	0.8336	1.8162
	5.4700	0.8367	0.0030	0.0002	0.8352	1.8198
	5.4800	0.8382	-0.0352	-0.0021	0.8368	1.8231
	5.4900	0.8396	-0.0297	-0.0018	0.8381	1.8261
	5.5000	0.8410	-0.0206	-0.0012	0.8395	1.8291
	5.5100	0.8425	-0.0075	-0.0004	0.8410	1.8324
	5.5200	0.8441	-0.0213	-0.0013	0.8427	1.8360
	5.5300	0.8458	-0.0228	-0.0014	0.8443	1.8395
	5.5400	0.8473	-0.0247	-0.0015	0.8458	1.8428
	5.5500	0.8488	-0.0112	-0.0007	0.8473	1.8460
	5.5600	0.8503	0.0092	0.0005	0.8488	1.8494
	5.5700	0.8519	0.0244	0.0014	0.8504	1.8528
	5.5800	0.8535	0.0334	0.0020	0.8520	1.8563
	5.5900	0.8550	0.0634	0.0038	0.8535	1.8596
	5.6000	0.8564	0.0864	0.0051	0.8550	1.8627
	5.6100	0.8579	0.0993	0.0059	0.8564	1.8660
	5.6200	0.8595	0.0890	0.0053	0.8580	1.8693
	5.6300	0.8611	0.0538	0.0032	0.8596	1.8729
	5.6400	0.8627	0.0208	0.0012	0.8612	1.8763
	5.6500	0.8642	-0.0161	-0.0010	0.8627	1.8797
	5.6600	0.8657	-0.0175	-0.0010	0.8642	1.8829
	5.6700	0.8672	-0.0125	-0.0007	0.8657	1.8862
	5.6800	0.8688	0.0004	0.0000	0.8673	1.8896
	5.6900	0.8704	-0.0036	-0.0002	0.8689	1.8931
	5.7000	0.8719	0.0088	0.0005	0.8705	1.8965
	5.7100	0.8733	0.0122	0.0007	0.8719	1.8996
	5.7200	0.8748	-0.0031	-0.0002	0.8733	1.9028
	5.7300	0.8764	-0.0113	-0.0007	0.8749	1.9062
	5.7400	0.8780	-0.0136	-0.0008	0.8765	1.9097
	5.7500	0.8796	-0.0118	-0.0007	0.8781	1.9133
	5.7600	0.8812	0.0090	0.0005	0.8797	1.9166
	5.7700	0.8826	0.0176	0.0010	0.8811	1.9197
	5.7800	0.8840	0.0165	0.0010	0.8825	1.9227
	5.7900	0.8855	0.0126	0.0007	0.8840	1.9261
	5.8000	0.8871	0.0113	0.0007	0.8856	1.9296
	5.8100	0.8887	0.0145	0.0009	0.8873	1.9331
	5.8200	0.8902	0.0406	0.0024	0.8887	1.9363
	5.8300	0.8917	0.0495	0.0029	0.8902	1.9395
	5.8400	0.8932	0.0493	0.0029	0.8917	1.9428
	5.8500	0.8948	0.0266	0.0016	0.8933	1.9463
	5.8600	0.8965	-0.0024	-0.0001	0.8950	1.9499
	5.8700	0.8980	-0.0070	-0.0004	0.8965	1.9533
	5.8800	0.8994	0.0089	0.0005	0.8979	1.9564
	5.8900	0.9009	0.0068	0.0004	0.8994	1.9597
	5.9000	0.9025	0.0013	0.0001	0.9010	1.9630
	5.9100	0.9041	-0.0033	-0.0002	0.9026	1.9665
	5.9200	0.9056	0.0124	0.0007	0.9042	1.9700
	5.9300	0.9071	0.0282	0.0017	0.9056	1.9732
	5.9400	0.9086	0.0356	0.0021	0.9071	1.9764
	5.9500	0.9101	0.0153	0.0009	0.9086	1.9797
	5.9600	0.9117	-0.0072	-0.0004	0.9102	1.9831
	5.9700	0.9133	-0.0275	-0.0016	0.9118	1.9866
	5.9800	0.9148	-0.0227	-0.0013	0.9133	1.9900
	5.9900	0.9163	-0.0452	-0.0027	0.9148	1.9931
	6.0000	0.9177	-0.0691	-0.0041	0.9162	1.9963
	6.0100	0.9192	-0.0610	-0.0036	0.9177	1.9995
	6.0200	0.9208	-0.0479	-0.0028	0.9193	2.0030
	6.0300	0.9224	-0.0450	-0.0027	0.9209	2.0065
	6.0400	0.9238	-0.0330	-0.0020	0.9224	2.0096
	6.0500	0.9252	-0.0171	-0.0010	0.9238	2.0127
	6.0600	0.9267	0.0090	0.0005	0.9253	2.0159
	6.0700	0.9284	0.0190	0.0011	0.9269	2.0195
	6.0800	0.9300	0.0015	0.0001	0.9285	2.0231
	6.0900	0.9316	0.0105	0.0006	0.9301	2.0265
	6.1000	0.9330	0.0056	0.0003	0.9315	2.0296
	6.1100	0.9345	-0.0149	-0.0009	0.9330	2.0328
	6.1200	0.9360	-0.0197	-0.0012	0.9345	2.0362
	6.1300	0.9376	-0.0062	-0.0004	0.9361	2.0396
	6.1400	0.9392	0.0090	0.0005	0.9377	2.0431
	6.1500	0.9408	0.0284	0.0017	0.9393	2.0465
	6.1600	0.9422	0.0354	0.0021	0.9407	2.0496
	6.1700	0.9437	0.0432	0.0026	0.9422	2.0528
	6.1800	0.9453	0.0289	0.0017	0.9438	2.0563
	6.1900	0.9469	-0.0175	-0.0010	0.9454	2.0599
	6.2000	0.9485	-0.0627	-0.0037	0.9470	2.0634
	6.2100	0.9500	-0.0614	-0.0036	0.9485	2.0666
	6.2200	0.9514	-0.0361	-0.0021	0.9500	2.0697
	6.2300	0.9530	-0.0125	-0.0007	0.9515	2.0731
	6.2400	0.9546	0.0290	0.0017	0.9531	2.0766
	6.2500	0.9562	0.0556	0.0033	0.9547	2.0802
	6.2600	0.9578	0.0440	0.0026	0.9563	2.0835
	6.2700	0.9592	0.0219	0.0013	0.9577	2.0866
	6.2800	0.9606	-0.0032	-0.0002	0.9591	2.0898
	6.2900	0.9622	-0.0102	-0.0006	0.9607	2.0931
	6.3000	0.9638	-0.0225	-0.0013	0.9623	2.0966
	6.3100	0.9653	-0.0102	-0.0006	0.9639	2.1000
	6.3200	0.9668	-0.0052	-0.0003	0.9653	2.1032
	6.3300	0.9682	0.0209	0.0012	0.9668	2.1064
	6.3400	0.9698	0.0462	0.0027	0.9683	2.1097
	6.3500	0.9714	0.0700	0.0042	0.9699	2.1133
	6.3600	0.9730	0.0935	0.0056	0.9715	2.1167
	6.3700	0.9745	0.0913	0.0054	0.9730	2.1200
	6.3800	0.9760	0.0729	0.0043	0.9745	2.1232
	6.3900	0.9774	0.0714	0.0042	0.9760	2.1264
	6.4000	0.9790	0.0609	0.0036	0.9775	2.1298
	6.4100	0.9806	0.0484	0.0029	0.9792	2.1334
	6.4200	0.9823	0.0214	0.0013	0.9808	2.1370
	6.4300	0.9838	-0.0143	-0.0009	0.9823	2.1403
	6.4400	0.9853	-0.0120	-0.0007	0.9838	2.1434
	6.4500	0.9867	-0.0104	-0.0006	0.9853	2.1466
	6.4600	0.9883	-0.0075	-0.0004	0.9868	2.1501
	6.4700	0.9899	-0.0175	-0.0010	0.9884	2.1536
	6.4800	0.9915	-0.0273	-0.0016	0.9900	2.1570
	6.4900	0.9930	-0.0166	-0.0010	0.9915	2.1602
	6.5000	0.9944	0.0341	0.0020	0.9929	2.1633
	6.5100	0.9959	0.0736	0.0044	0.9944	2.1667
	6.5200	0.9975	0.1027	0.0061	0.9961	2.1702
	6.5300	0.9991	0.0773	0.0046	0.9977	2.1737
	6.5400	1.0007	0.0512	0.0030	0.9992	2.1770
	6.5500	1.0021	0.0490	0.0029	1.0006	2.1801
	6.5600	1.0036	0.0299	0.0018	1.0021	2.1835
	6.5700	1.0052	0.0257	0.0015	1.0038	2.1870
	6.5800	1.0069	0.0368	0.0022	1.0054	2.1905
	6.5900	1.0085	0.0290	0.0017	1.0070	2.1940
	6.6000	1.0100	0.0169	0.0010	1.0085	2.1972
	6.6100	1.0114	0.0098	0.0006	1.0099	2.2004
	6.6200	1.0129	-0.0058	-0.0003	1.0114	2.2036
	6.6300	1.0144	-0.0235	-0.0014	1.0130	2.2070
	6.6400	1.0160	-0.0165	-0.0010	1.0145	2.2104
	6.6500	1.0175	-0.0053	-0.0003	1.0160	2.2137
	6.6600	1.0189	0.0219	0.0013	1.0174	2.2168
	6.6700	1.0204	0.0252	0.0015	1.0189	2.2200
	6.6800	1.0220	0.0023	0.0001	1.0205	2.2235
	6.6900	1.0236	-0.0157	-0.0009	1.0221	2.2270
	6.7000	1.0251	-0.0179	-0.0011	1.0236	2.2303
	6.7100	1.0265	0.0212	0.0013	1.0251	2.2334
	6.7200	1.0280	0.0190	0.0011	1.0265	2.2366
	6.7300	1.0296	0.0243	0.0014	1.0281	2.2400
	6.7400	1.0312	0.0217	0.0013	1.0297	2.2436
	6.7500	1.0328	0.0522	0.0031	1.0314	2.2471
	6.7600	1.0343	0.0581	0.0034	1.0329	2.2504
	6.7700	1.0358	0.0625	0.0037	1.0343	2.2535
	6.7800	1.0373	0.0672	0.0040	1.0358	2.2568
	6.7900	1.0389	0.0761	0.0045	1.0374	2.2603
	6.8000	1.0405	0.0778	0.0046	1.0391	2.2639
	6.8100	1.0421	0.0772	0.0046	1.0406	2.2673
	6.8200	1.0436	0.0624	0.0037	1.0421	2.2705
	6.8300	1.0450	0.0529	0.0031	1.0435	2.2736
	6.8400	1.0465	0.0493	0.0029	1.0450	2.2769
	6.8500	1.0481	0.0468	0.0028	1.0466	2.2802
	6.8600	1.0497	0.0306	0.0018	1.0482	2.2838
	6.8700	1.0513	-0.0075	-0.0004	1.0498	2.2873
	6.8800	1.0528	-0.0231	-0.0014	1.0513	2.2906
	6.8900	1.0543	0.0060	0.0004	1.0528	2.2937
	6.9000	1.0557	0.0452	0.0027	1.0542	2.2970
	6.9100	1.0573	0.0246	0.0015	1.0558	2.3004
	6.9200	1.0589	0.0332	0.0020	1.0574	2.3038
	6.9300	1.0604	0.0400	0.0024	1.0589	2.3072
	6.9400	1.0619	0.0487	0.0029	1.0604	2.3104
	6.9500	1.0634	0.0590	0.0035	1.0619	2.3137
	6.9600	1.0650	0.0463	0.0027	1.0635	2.3171
	6.9700	1.0666	0.0186	0.0011	1.0651	2.3206
	6.9800	1.0681	0.0073	0.0004	1.0667	2.3240
	6.9900	1.0696	0.0136	0.0008	1.0681	2.3272
	7.0000	1.0711	0.0383	0.0023	1.0696	2.3304
	7.0100	1.0726	0.0751	0.0045	1.0711	2.3338
	7.0200	1.0743	0.0702	0.0042	1.0728	2.3374
	7.0300	1.0759	0.0614	0.0036	1.0744	2.3409
	7.0400	1.0773	0.0470	0.0028	1.0759	2.3440
	7.0500	1.0787	0.0444	0.0026	1.0772	2.3470
	7.0600	1.0802	0.0373	0.0022	1.0787	2.3502
	7.0700	1.0817	0.0259	0.0015	1.0802	2.3535
	7.0800	1.0833	0.0383	0.0023	1.0818	2.3571
	7.0900	1.0849	0.0557	0.0033	1.0835	2.3606
	7.1000	1.0864	0.0614	0.0036	1.0850	2.3639
	7.1100	1.0879	0.0579	0.0034	1.0864	2.3671
	7.1200	1.0894	0.0536	0.0032	1.0879	2.3703
	7.1300	1.0910	0.0188	0.0011	1.0895	2.3738
	7.1400	1.0926	0.0059	0.0004	1.0911	2.3773
	7.1500	1.0941	0.0084	0.0005	1.0926	2.3806
	7.1600	1.0956	0.0349	0.0021	1.0941	2.3838
	7.1700	1.0971	0.0717	0.0043	1.0956	2.3870
	7.1800	1.0986	0.0521	0.0031	1.0971	2.3903
	7.1900	1.1002	0.0086	0.0005	1.0987	2.3938
	7.2000	1.1017	-0.0124	-0.0007	1.1002	2.3972
	7.2100	1.1033	-0.0105	-0.0006	1.1018	2.4005
	7.2200	1.1047	0.0147	0.0009	1.1032	2.4036
	7.2300	1.1062	0.0507	0.0030	1.1047	2.4069
	7.2400	1.1078	0.0661	0.0039	1.1063	2.4105
	7.2500	1.1095	0.0800	0.0048	1.1080	2.4141
	7.2600	1.1111	0.0754	0.0045	1.1096	2.4176
	7.2700	1.1125	0.0645	0.0038	1.1110	2.4207
	7.2800	1.1139	0.0520	0.0031	1.1125	2.4238
	7.2900	1.1155	0.0366	0.0022	1.1140	2.4271
	7.3000	1.1171	0.0441	0.0026	1.1156	2.4306
	7.3100	1.1187	0.0598	0.0036	1.1172	2.4341
	7.3200	1.1202	0.0615	0.0037	1.1187	2.4374
	7.3300	1.1216	0.0707	0.0042	1.1201	2.4405
	7.3400	1.1231	0.0967	0.0057	1.1216	2.4437
	7.3500	1.1247	0.0872	0.0052	1.1232	2.4471
	7.3600	1.1263	0.0673	0.0040	1.1248	2.4508
	7.3700	1.1279	0.0481	0.0029	1.1264	2.4542
	7.3800	1.1294	0.0658	0.0039	1.1279	2.4574
	7.3900	1.1309	0.0699	0.0042	1.1294	2.4606
	7.4000	1.1324	0.0607	0.0036	1.1309	2.4639
	7.4100	1.1340	0.0552	0.0033	1.1325	2.4674
	7.4200	1.1356	0.0654	0.0039	1.1341	2.4709
	7.4300	1.1371	0.0763	0.0045	1.1356	2.4742
	7.4400	1.1386	0.0384	0.0023	1.1371	2.4775
	7.4500	1.1401	-0.0106	-0.0006	1.1386	2.4807
	7.4600	1.1416	-0.0098	-0.0006	1.1401	2.4840
	7.4700	1.1432	-0.0088	-0.0005	1.1417	2.4875
	7.4800	1.1447	0.0213	0.0013	1.1433	2.4909
	7.4900	1.1463	0.0644	0.0038	1.1448	2.4942
	7.5000	1.1477	0.0712	0.0042	1.1463	2.4975
	7.5100	1.1492	0.0638	0.0038	1.1478	2.5007
	7.5200	1.1508	0.0295	0.0017	1.1493	2.5041
	7.5300	1.1524	0.0170	0.0010	1.1509	2.5076
	7.5400	1.1540	0.0339	0.0020	1.1525	2.5110
	7.5500	1.1554	0.0427	0.0025	1.1539	2.5142
	7.5600	1.1569	0.0203	0.0012	1.1554	2.5173
	7.5700	1.1584	0.0162	0.0010	1.1569	2.5206
	7.5800	1.1600	0.0072	0.0004	1.1585	2.5241
	7.5900	1.1616	0.0152	0.0009	1.1601	2.5276
	7.6000	1.1631	0.0438	0.0026	1.1616	2.5310
	7.6100	1.1646	0.0614	0.0036	1.1631	2.5341
	7.6200	1.1661	0.0785	0.0047	1.1646	2.5374
	7.6300	1.1676	0.0894	0.0053	1.1661	2.5407
	7.6400	1.1692	0.0893	0.0053	1.1677	2.5443
	7.6500	1.1708	0.0865	0.0051	1.1693	2.5477
	7.6600	1.1722	0.0762	0.0045	1.1708	2.5508
	7.6700	1.1737	0.0429	0.0026	1.1722	2.5540
	7.6800	1.1752	0.0208	0.0012	1.1738	2.5574
	7.6900	1.1769	-0.0063	-0.0004	1.1754	2.5609
	7.7000	1.1785	-0.0180	-0.0011	1.1771	2.5646
	7.7100	1.1801	0.0041	0.0002	1.1786	2.5678
	7.7200	1.1814	0.0020	0.0001	1.1799	2.5708
	7.7300	1.1828	-0.0193	-0.0011	1.1814	2.5739
	7.7400	1.1843	-0.0412	-0.0024	1.1829	2.5772
	7.7500	1.1859	-0.0609	-0.0036	1.1844	2.5806
	7.7600	1.1875	-0.0354	-0.0021	1.1860	2.5841
	7.7700	1.1890	0.0120	0.0007	1.1875	2.5874
	7.7800	1.1905	0.0147	0.0009	1.1890	2.5906
	7.7900	1.1920	0.0286	0.0017	1.1906	2.5939
	7.8000	1.1936	0.0616	0.0037	1.1922	2.5974
	7.8100	1.1952	0.0749	0.0045	1.1938	2.6009
	7.8200	1.1968	0.0988	0.0059	1.1953	2.6042
	7.8300	1.1982	0.1231	0.0073	1.1968	2.6075
	7.8400	1.1997	0.1154	0.0069	1.1983	2.6107
	7.8500	1.2013	0.1029	0.0061	1.1999	2.6142
	7.8600	1.2029	0.0773	0.0046	1.2014	2.6176
	7.8700	1.2044	0.0667	0.0040	1.2029	2.6209
	7.8800	1.2059	0.0397	0.0024	1.2044	2.6241
	7.8900	1.2074	-0.0055	-0.0003	1.2059	2.6274
	7.9000	1.2090	-0.0149	-0.0009	1.2075	2.6308
	7.9100	1.2106	0.0032	0.0002	1.2091	2.6344
	7.9200	1.2122	0.0546	0.0032	1.2107	2.6378
	7.9300	1.2137	0.0694	0.0041	1.2122	2.6411
	7.9400	1.2151	0.0645	0.0038	1.2136	2.6442
	7.9500	1.2166	0.0227	0.0014	1.2151	2.6475
	7.9600	1.2182	-0.0193	-0.0011	1.2167	2.6510
	7.9700	1.2198	-0.0265	-0.0016	1.2183	2.6545
	7.9800	1.2214	-0.0215	-0.0013	1.2199	2.6579
	7.9900	1.2229	-0.0118	-0.0007	1.2214	2.6612
	8.0000	1.2244	0.0032	0.0002	1.2229	2.6644
	8.0100	1.2259	0.0025	0.0002	1.2244	2.6677
	8.0200	1.2275	-0.0019	-0.0001	1.2260	2.6712
	8.0300	1.2290	-0.0190	-0.0011	1.2275	2.6745
	8.0400	1.2305	0.0051	0.0003	1.2291	2.6778
	8.0500	1.2321	0.0207	0.0012	1.2306	2.6812
	8.0600	1.2336	0.0351	0.0021	1.2321	2.6845
	8.0700	1.2352	0.0439	0.0026	1.2337	2.6880
	8.0800	1.2368	0.0472	0.0028	1.2353	2.6914
	8.0900	1.2383	0.0577	0.0034	1.2368	2.6947
	8.1000	1.2397	0.0439	0.0026	1.2382	2.6977
	8.1100	1.2412	-0.0122	-0.0007	1.2397	2.7010
	8.1200	1.2428	-0.0432	-0.0026	1.2413	2.7045
	8.1300	1.2444	-0.0480	-0.0029	1.2429	2.7080
	8.1400	1.2460	-0.0317	-0.0019	1.2445	2.7115
	8.1500	1.2475	-0.0137	-0.0008	1.2460	2.7147
	8.1600	1.2489	0.0167	0.0010	1.2474	2.7179
	8.1700	1.2504	0.0125	0.0007	1.2489	2.7212
	8.1800	1.2520	0.0179	0.0011	1.2505	2.7246
	8.1900	1.2536	0.0229	0.0014	1.2521	2.7280
	8.2000	1.2550	0.0329	0.0020	1.2535	2.7312
	8.2100	1.2565	0.0434	0.0026	1.2550	2.7344
	8.2200	1.2580	0.0613	0.0036	1.2566	2.7377
	8.2300	1.2596	0.0548	0.0033	1.2582	2.7412
	8.2400	1.2613	0.0626	0.0037	1.2598	2.7448
	8.2500	1.2629	0.0830	0.0049	1.2614	2.7483
	8.2600	1.2643	0.1021	0.0061	1.2628	2.7514
	8.2700	1.2658	0.1125	0.0067	1.2643	2.7546
	8.2800	1.2673	0.1019	0.0061	1.2658	2.7580
	8.2900	1.2689	0.0914	0.0054	1.2675	2.7615
	8.3000	1.2706	0.0622	0.0037	1.2691	2.7651
	8.3100	1.2720	0.0272	0.0016	1.2706	2.7683
	8.3200	1.2735	0.0051	0.0003	1.2720	2.7714
	8.3300	1.2750	-0.0023	-0.0001	1.2735	2.7747
	8.3400	1.2766	0.0192	0.0011	1.2751	2.7781
	8.3500	1.2782	0.0449	0.0027	1.2767	2.7816
	8.3600	1.2797	0.0512	0.0030	1.2783	2.7850
	8.3700	1.2812	0.0461	0.0027	1.2797	2.7882
	8.3800	1.2827	0.0469	0.0028	1.2812	2.7914
	8.3900	1.2842	0.0314	0.0019	1.2828	2.7948
	8.4000	1.2859	0.0323	0.0019	1.2844	2.7984
	8.4100	1.2874	0.0327	0.0019	1.2859	2.8018
	8.4200	1.2889	0.0186	0.0011	1.2874	2.8049
	8.4300	1.2903	0.0228	0.0014	1.2889	2.8081
	8.4400	1.2919	0.0486	0.0029	1.2904	2.8116
	8.4500	1.2935	0.0696	0.0041	1.2920	2.8151
	8.4600	1.2951	0.0578	0.0034	1.2936	2.8185
	8.4700	1.2965	0.0443	0.0026	1.2950	2.8215
	8.4800	1.2979	0.0461	0.0027	1.2964	2.8246
	8.4900	1.2994	0.0389	0.0023	1.2979	2.8278
	8.5000	1.3009	0.0096	0.0006	1.2995	2.8312
	8.5100	1.3026	0.0367	0.0022	1.3011	2.8348
	8.5200	1.3041	0.0726	0.0043	1.3026	2.8381
	8.5300	1.3056	0.0879	0.0052	1.3041	2.8413
	8.5400	1.3070	0.0644	0.0038	1.3056	2.8445
	8.5500	1.3086	0.0438	0.0026	1.3071	2.8479
	8.5600	1.3102	0.0362	0.0022	1.3088	2.8515
	8.5700	1.3119	0.0493	0.0029	1.3104	2.8551
	8.5800	1.3134	0.0515	0.0031	1.3119	2.8583
	8.5900	1.3149	0.0178	0.0011	1.3134	2.8616
	8.6000	1.3163	0.0150	0.0009	1.3148	2.8647
	8.6100	1.3179	0.0294	0.0017	1.3164	2.8681
	8.6200	1.3195	0.0555	0.0033	1.3180	2.8716
	8.6300	1.3210	0.0764	0.0045	1.3195	2.8749
	8.6400	1.3224	0.0878	0.0052	1.3209	2.8780
	8.6500	1.3239	0.0918	0.0055	1.3224	2.8813
	8.6600	1.3255	0.0871	0.0052	1.3240	2.8847
	8.6700	1.3271	0.0749	0.0045	1.3256	2.8883
	8.6800	1.3287	0.0624	0.0037	1.3273	2.8918
	8.6900	1.3303	0.0481	0.0029	1.3288	2.8952
	8.7000	1.3318	0.0469	0.0028	1.3303	2.8984
	8.7100	1.3333	0.0496	0.0029	1.3318	2.9017
	8.7200	1.3349	0.0358	0.0021	1.3334	2.9051
	8.7300	1.3364	0.0033	0.0002	1.3350	2.9086
	8.7400	1.3380	0.0031	0.0002	1.3365	2.9119
	8.7500	1.3394	0.0181	0.0011	1.3379	2.9150
	8.7600	1.3409	0.0181	0.0011	1.3394	2.9182
	8.7700	1.3424	0.0240	0.0014	1.3409	2.9216
	8.7800	1.3440	0.0412	0.0024	1.3426	2.9251
	8.7900	1.3456	0.0701	0.0042	1.3441	2.9285
	8.8000	1.3471	0.0810	0.0048	1.3456	2.9318
	8.8100	1.3486	0.0915	0.0054	1.3471	2.9350
	8.8200	1.3501	0.1063	0.0063	1.3486	2.9383
	8.8300	1.3517	0.0957	0.0057	1.3502	2.9418
	8.8400	1.3533	0.0592	0.0035	1.3518	2.9453
	8.8500	1.3548	0.0519	0.0031	1.3534	2.9487
	8.8600	1.3563	0.0418	0.0025	1.3548	2.9518
	8.8700	1.3577	0.0478	0.0028	1.3563	2.9550
	8.8800	1.3593	0.0708	0.0042	1.3578	2.9584
	8.8900	1.3609	0.0869	0.0052	1.3594	2.9618
	8.9000	1.3624	0.0762	0.0045	1.3609	2.9652
	8.9100	1.3639	0.0465	0.0028	1.3625	2.9685
	8.9200	1.3654	0.0441	0.0026	1.3640	2.9718
	8.9300	1.3670	0.0483	0.0029	1.3655	2.9752
	8.9400	1.3686	0.0295	0.0018	1.3671	2.9786
	8.9500	1.3701	0.0181	0.0011	1.3686	2.9819
	8.9600	1.3716	0.0060	0.0004	1.3701	2.9851
	8.9700	1.3730	0.0400	0.0024	1.3715	2.9883
	8.9800	1.3745	0.0767	0.0046	1.3730	2.9915
	8.9900	1.3761	0.0864	0.0051	1.3746	2.9949
	9.0000	1.3777	0.0770	0.0046	1.3762	2.9984
	9.0100	1.3792	0.0672	0.0040	1.3778	3.0018
	9.0200	1.3807	0.0552	0.0033	1.3792	3.0050
	9.0300	1.3822	0.0549	0.0033	1.3807	3.0083
	9.0400	1.3838	0.0270	0.0016	1.3823	3.0117
	9.0500	1.3854	0.0199	0.0012	1.3839	3.0152
	9.0600	1.3869	0.0150	0.0009	1.3855	3.0186
	9.0700	1.3884	0.0270	0.0016	1.3869	3.0218
	9.0800	1.3899	0.0156	0.0009	1.3884	3.0250
	9.0900	1.3914	-0.0186	-0.0011	1.3900	3.0284
	9.1000	1.3930	-0.0625	-0.0037	1.3915	3.0319
	9.1100	1.3947	-0.0710	-0.0042	1.3932	3.0354
	9.1200	1.3962	-0.0485	-0.0029	1.3947	3.0387
	9.1300	1.3976	-0.0280	-0.0017	1.3961	3.0419
	9.1400	1.3991	0.0130	0.0008	1.3976	3.0451
	9.1500	1.4007	0.0182	0.0011	1.3992	3.0485
	9.1600	1.4023	0.0064	0.0004	1.4008	3.0521
	9.1700	1.4039	0.0082	0.0005	1.4024	3.0556
	9.1800	1.4054	0.0233	0.0014	1.4039	3.0588
	9.1900	1.4068	0.0190	0.0011	1.4053	3.0618
	9.2000	1.4083	0.0218	0.0013	1.4068	3.0650
	9.2100	1.4098	0.0455	0.0027	1.4083	3.0685
	9.2200	1.4115	0.0699	0.0042	1.4100	3.0720
	9.2300	1.4130	0.0631	0.0037	1.4115	3.0754
	9.2400	1.4145	0.0453	0.0027	1.4131	3.0787
	9.2500	1.4161	0.0414	0.0025	1.4146	3.0821
	9.2600	1.4176	0.0244	0.0015	1.4162	3.0855
	9.2700	1.4192	0.0345	0.0020	1.4177	3.0889
	9.2800	1.4208	0.0438	0.0026	1.4193	3.0923
	9.2900	1.4223	0.0412	0.0024	1.4208	3.0955
	9.3000	1.4238	0.0322	0.0019	1.4223	3.0988
	9.3100	1.4253	0.0510	0.0030	1.4238	3.1021
	9.3200	1.4269	0.0784	0.0047	1.4254	3.1056
	9.3300	1.4284	0.0766	0.0045	1.4269	3.1090
	9.3400	1.4299	0.0655	0.0039	1.4285	3.1123
	9.3500	1.4314	0.0651	0.0039	1.4300	3.1155
	9.3600	1.4329	0.0593	0.0035	1.4315	3.1188
	9.3700	1.4345	0.0669	0.0040	1.4330	3.1221
	9.3800	1.4360	0.0693	0.0041	1.4346	3.1256
	9.3900	1.4376	0.0367	0.0022	1.4361	3.1290
	9.4000	1.4390	0.0170	0.0010	1.4376	3.1321
	9.4100	1.4405	0.0149	0.0009	1.4390	3.1354
	9.4200	1.4421	0.0241	0.0014	1.4406	3.1387
	9.4300	1.4437	0.0337	0.0020	1.4422	3.1423
	9.4400	1.4453	0.0610	0.0036	1.4438	3.1458
	9.4500	1.4468	0.0657	0.0039	1.4454	3.1491
	9.4600	1.4483	0.0664	0.0039	1.4468	3.1524
	9.4700	1.4498	0.0812	0.0048	1.4484	3.1557
	9.4800	1.4515	0.0915	0.0054	1.4500	3.1592
	9.4900	1.4530	0.0816	0.0048	1.4515	3.1626
	9.5000	1.4545	0.0485	0.0029	1.4530	3.1658
	9.5100	1.4559	0.0428	0.0025	1.4545	3.1689
	9.5200	1.4574	0.0485	0.0029	1.4560	3.1722
	9.5300	1.4590	0.0562	0.0033	1.4575	3.1756
	9.5400	1.4606	0.0442	0.0026	1.4592	3.1792
	9.5500	1.4622	0.0568	0.0034	1.4607	3.1826
	9.5600	1.4636	0.0701	0.0042	1.4621	3.1857
	9.5700	1.4650	0.0875	0.0052	1.4636	3.1888
	9.5800	1.4665	0.1056	0.0063	1.4650	3.1919
	9.5900	1.4680	0.1002	0.0060	1.4666	3.1953
	9.6000	1.4696	0.0859	0.0051	1.4682	3.1988
	9.6100	1.4712	0.0713	0.0042	1.4697	3.2022
	9.6200	1.4726	0.0678	0.0040	1.4712	3.2053
	9.6300	1.4742	0.0632	0.0038	1.4727	3.2086
	9.6400	1.4758	0.0436	0.0026	1.4743	3.2121
	9.6500	1.4774	0.0578	0.0034	1.4759	3.2156
	9.6600	1.4789	0.0647	0.0038	1.4774	3.2189
	9.6700	1.4803	0.0702	0.0042	1.4789	3.2221
	9.6800	1.4819	0.0562	0.0033	1.4804	3.2255
	9.6900	1.4835	0.0495	0.0029	1.4820	3.2290
	9.7000	1.4851	0.0517	0.0031	1.4836	3.2325
	9.7100	1.4866	0.0448	0.0027	1.4851	3.2358
	9.7200	1.4880	0.0592	0.0035	1.4865	3.2388
	9.7300	1.4895	0.0520	0.0031	1.4880	3.2421
	9.7400	1.4911	0.0431	0.0026	1.4896	3.2454
	9.7500	1.4927	0.0341	0.0020	1.4912	3.2491
	9.7600	1.4943	0.0264	0.0016	1.4928	3.2524
	9.7700	1.4957	0.0242	0.0014	1.4943	3.2557
	9.7800	1.4972	0.0440	0.0026	1.4957	3.2588
	9.7900	1.4987	0.0651	0.0039	1.4972	3.2621
	9.8000	1.5003	0.0720	0.0043	1.4989	3.2657
	9.8100	1.5020	0.0522	0.0031	1.5005	3.2693
	9.8200	1.5036	0.0473	0.0028	1.5021	3.2727
	9.8300	1.5050	0.0603	0.0036	1.5035	3.2759
	9.8400	1.5064	0.0614	0.0036	1.5050	3.2790
	9.8500	1.5080	0.0310	0.0018	1.5065	3.2823
	9.8600	1.5096	0.0332	0.0020	1.5081	3.2857
	9.8700	1.5111	0.0606	0.0036	1.5097	3.2892
	9.8800	1.5127	0.0705	0.0042	1.5112	3.2926
	9.8900	1.5142	0.0657	0.0039	1.5127	3.2959
	9.9000	1.5157	0.0757	0.0045	1.5142	3.2991
	9.9100	1.5172	0.0809	0.0048	1.5158	3.3025
	9.9200	1.5189	0.0611	0.0036	1.5174	3.3061
	9.9300	1.5204	0.0744	0.0044	1.5190	3.3095
	9.9400	1.5219	0.0589	0.0035	1.5205	3.3127
	9.9500	1.5233	0.0621	0.0037	1.5218	3.3157
	9.9600	1.5248	0.0736	0.0044	1.5234	3.3191
	9.9700	1.5264	0.0936	0.0056	1.5249	3.3225
	9.9800	1.5280	0.1122	0.0067	1.5265	3.3260
	9.9900	1.5296	0.1076	0.0064	1.5281	3.3293
	10.0000	1.5310	0.0774	0.0046	1.5296	3.3326
	10.0100	1.5326	0.0469	0.0028	1.5311	3.3359
	10.0200	1.5341	0.0223	0.0013	1.5327	3.3393
	10.0300	1.5357	0.0188	0.0011	1.5342	3.3427
	10.0400	1.5373	0.0419	0.0025	1.5358	3.3461
	10.0500	1.5387	0.0576	0.0034	1.5373	3.3493
	10.0600	1.5403	0.0783	0.0046	1.5388	3.3526
	10.0700	1.5418	0.0948	0.0056	1.5403	3.3560
	10.0800	1.5433	0.0774	0.0046	1.5418	3.3593
	10.0900	1.5448	0.0626	0.0037	1.5433	3.3626
	10.1000	1.5463	0.0462	0.0027	1.5448	3.3658
	10.1100	1.5478	0.0143	0.0009	1.5464	3.3692
	10.1200	1.5494	0.0156	0.0009	1.5480	3.3726
	10.1300	1.5510	0.0419	0.0025	1.5495	3.3761
	10.1400	1.5526	0.0467	0.0028	1.5511	3.3795
	10.1500	1.5541	0.0791	0.0047	1.5526	3.3828
	10.1600	1.5556	0.0986	0.0059	1.5541	3.3861
	10.1700	1.5571	0.1207	0.0072	1.5556	3.3894
	10.1800	1.5587	0.1277	0.0076	1.5572	3.3928
	10.1900	1.5603	0.1121	0.0067	1.5588	3.3963
	10.2000	1.5618	0.0949	0.0056	1.5603	3.3996
	10.2100	1.5632	0.1024	0.0061	1.5617	3.4027
	10.2200	1.5646	0.1199	0.0071	1.5632	3.4058
	10.2300	1.5661	0.1339	0.0080	1.5647	3.4090
	10.2400	1.5678	0.1411	0.0084	1.5663	3.4125
	10.2500	1.5693	0.1255	0.0075	1.5678	3.4159
	10.2600	1.5707	0.1142	0.0068	1.5692	3.4190
	10.2700	1.5722	0.1103	0.0066	1.5707	3.4223
	10.2800	1.5738	0.0876	0.0052	1.5723	3.4257
	10.2900	1.5754	0.0579	0.0034	1.5739	3.4292
	10.3000	1.5770	0.0501	0.0030	1.5755	3.4326
	10.3100	1.5784	0.0574	0.0034	1.5769	3.4358
	10.3200	1.5799	0.0564	0.0033	1.5784	3.4390
	10.3300	1.5815	0.0276	0.0016	1.5800	3.4424
	10.3400	1.5831	0.0287	0.0017	1.5816	3.4459
	10.3500	1.5847	0.0248	0.0015	1.5832	3.4494
	10.3600	1.5862	0.0081	0.0005	1.5847	3.4527
	10.3700	1.5877	0.0183	0.0011	1.5862	3.4559
	10.3800	1.5892	0.0590	0.0035	1.5877	3.4592
	10.3900	1.5907	0.0953	0.0057	1.5892	3.4625
	10.4000	1.5923	0.1117	0.0066	1.5908	3.4660
	10.4100	1.5938	0.1062	0.0063	1.5923	3.4694
	10.4200	1.5953	0.1112	0.0066	1.5938	3.4726
	10.4300	1.5968	0.1232	0.0073	1.5953	3.4758
	10.4400	1.5983	0.1017	0.0060	1.5968	3.4791
	10.4500	1.5999	0.0954	0.0057	1.5984	3.4825
	10.4600	1.6015	0.1070	0.0064	1.6000	3.4861
	10.4700	1.6030	0.1056	0.0063	1.6016	3.4894
	10.4800	1.6045	0.0875	0.0052	1.6031	3.4927
	10.4900	1.6061	0.0664	0.0039	1.6046	3.4960
	10.5000	1.6076	0.0584	0.0035	1.6061	3.4994
	10.5100	1.6092	0.0837	0.0050	1.6077	3.5028
	10.5200	1.6108	0.0765	0.0045	1.6093	3.5064
	10.5300	1.6123	0.0680	0.0040	1.6109	3.5097
	10.5400	1.6138	0.0689	0.0041	1.6124	3.5130
	10.5500	1.6153	0.0801	0.0048	1.6139	3.5162
	10.5600	1.6169	0.0857	0.0051	1.6154	3.5197
	10.5700	1.6185	0.1105	0.0066	1.6170	3.5231
	10.5800	1.6200	0.1094	0.0065	1.6185	3.5264
	10.5900	1.6214	0.1024	0.0061	1.6200	3.5295
	10.6000	1.6230	0.0980	0.0058	1.6215	3.5328
	10.6100	1.6245	0.0891	0.0053	1.6230	3.5363
	10.6200	1.6261	0.0923	0.0055	1.6246	3.5397
	10.6300	1.6277	0.0961	0.0057	1.6262	3.5432
	10.6400	1.6292	0.0919	0.0055	1.6278	3.5465
	10.6500	1.6307	0.0915	0.0054	1.6292	3.5497
	10.6600	1.6322	0.0551	0.0033	1.6307	3.5529
	10.6700	1.6337	0.0340	0.0020	1.6323	3.5563
	10.6800	1.6353	0.0580	0.0034	1.6338	3.5598
	10.6900	1.6368	0.0977	0.0058	1.6353	3.5631
	10.7000	1.6383	0.1199	0.0071	1.6368	3.5663
	10.7100	1.6398	0.1160	0.0069	1.6384	3.5696
	10.7200	1.6415	0.1010	0.0060	1.6400	3.5732
	10.7300	1.6431	0.0867	0.0051	1.6416	3.5767
	10.7400	1.6446	0.0825	0.0049	1.6431	3.5799
	10.7500	1.6460	0.0776	0.0046	1.6446	3.5831
	10.7600	1.6475	0.0518	0.0031	1.6460	3.5864
	10.7700	1.6491	0.0335	0.0020	1.6476	3.5898
	10.7800	1.6507	0.0387	0.0023	1.6492	3.5932
	10.7900	1.6523	0.0372	0.0022	1.6508	3.5967
	10.8000	1.6538	0.0633	0.0038	1.6523	3.6000
	10.8100	1.6553	0.0835	0.0050	1.6538	3.6032
	10.8200	1.6568	0.0816	0.0048	1.6553	3.6066
	10.8300	1.6584	0.0715	0.0042	1.6569	3.6099
	10.8400	1.6599	0.0603	0.0036	1.6584	3.6133
	10.8500	1.6614	0.0439	0.0026	1.6600	3.6167
	10.8600	1.6629	0.0374	0.0022	1.6614	3.6199
	10.8700	1.6644	0.0709	0.0042	1.6629	3.6231
	10.8800	1.6660	0.0997	0.0059	1.6645	3.6266
	10.8900	1.6676	0.1113	0.0066	1.6661	3.6301
	10.9000	1.6692	0.1262	0.0075	1.6677	3.6335
	10.9100	1.6707	0.1240	0.0074	1.6692	3.6367
	10.9200	1.6721	0.1024	0.0061	1.6706	3.6399
	10.9300	1.6736	0.0851	0.0051	1.6721	3.6432
	10.9400	1.6751	0.0680	0.0040	1.6737	3.6465
	10.9500	1.6767	0.0470	0.0028	1.6752	3.6500
	10.9600	1.6783	0.0492	0.0029	1.6768	3.6533
	10.9700	1.6797	0.0718	0.0043	1.6782	3.6565
	10.9800	1.6812	0.1014	0.0060	1.6797	3.6597
	10.9900	1.6828	0.1176	0.0070	1.6813	3.6632
	11.0000	1.6844	0.0997	0.0059	1.6830	3.6668
	11.0100	1.6861	0.0788	0.0047	1.6846	3.6703
	11.0200	1.6875	0.0709	0.0042	1.6861	3.6736
	11.0300	1.6890	0.0894	0.0053	1.6876	3.6768
	11.0400	1.6905	0.0865	0.0051	1.6890	3.6800
	11.0500	1.6921	0.0697	0.0041	1.6906	3.6834
	11.0600	1.6937	0.0573	0.0034	1.6922	3.6870
	11.0700	1.6952	0.0388	0.0023	1.6937	3.6902
	11.0800	1.6967	0.0561	0.0033	1.6952	3.6934
	11.0900	1.6982	0.0640	0.0038	1.6967	3.6967
	11.1000	1.6998	0.1090	0.0065	1.6983	3.7001
	11.1100	1.7014	0.1097	0.0065	1.6999	3.7037
	11.1200	1.7030	0.1159	0.0069	1.7015	3.7072
	11.1300	1.7045	0.1152	0.0068	1.7030	3.7104
	11.1400	1.7059	0.1292	0.0077	1.7044	3.7136
	11.1500	1.7074	0.1349	0.0080	1.7059	3.7168
	11.1600	1.7090	0.0876	0.0052	1.7075	3.7203
	11.1700	1.7106	0.0416	0.0025	1.7091	3.7237
	11.1800	1.7121	0.0135	0.0008	1.7106	3.7271
	11.1900	1.7136	0.0093	0.0006	1.7121	3.7303
	11.2000	1.7151	0.0305	0.0018	1.7137	3.7337
	11.2100	1.7167	0.0362	0.0022	1.7152	3.7371
	11.2200	1.7183	0.0420	0.0025	1.7168	3.7405
	11.2300	1.7198	0.0493	0.0029	1.7183	3.7438
	11.2400	1.7212	0.0626	0.0037	1.7198	3.7470
	11.2500	1.7227	0.0821	0.0049	1.7212	3.7502
	11.2600	1.7243	0.0837	0.0050	1.7228	3.7536
	11.2700	1.7259	0.0708	0.0042	1.7244	3.7571
	11.2800	1.7275	0.0717	0.0043	1.7260	3.7606
	11.2900	1.7290	0.0494	0.0029	1.7275	3.7638
	11.3000	1.7304	0.0394	0.0023	1.7289	3.7668
	11.3100	1.7318	0.0390	0.0023	1.7303	3.7700
	11.3200	1.7334	0.0524	0.0031	1.7319	3.7734
	11.3300	1.7349	0.0876	0.0052	1.7335	3.7768
	11.3400	1.7364	0.1049	0.0062	1.7350	3.7801
	11.3500	1.7379	0.1030	0.0061	1.7365	3.7834
	11.3600	1.7394	0.0799	0.0047	1.7380	3.7866
	11.3700	1.7410	0.0739	0.0044	1.7395	3.7900
	11.3800	1.7426	0.0905	0.0054	1.7411	3.7935
	11.3900	1.7442	0.0789	0.0047	1.7427	3.7970
	11.4000	1.7457	0.0639	0.0038	1.7442	3.8002
	11.4100	1.7472	0.0604	0.0036	1.7457	3.8035
	11.4200	1.7487	0.0580	0.0034	1.7472	3.8067
	11.4300	1.7503	0.0834	0.0050	1.7488	3.8102
	11.4400	1.7518	0.0812	0.0048	1.7503	3.8136
	11.4500	1.7533	0.0603	0.0036	1.7518	3.8168
	11.4600	1.7548	0.0416	0.0025	1.7533	3.8200
	11.4700	1.7563	0.0250	0.0015	1.7548	3.8234
	11.4800	1.7579	0.0132	0.0008	1.7564	3.8269
	11.4900	1.7595	0.0255	0.0015	1.7581	3.8304
	11.5000	1.7611	0.0505	0.0030	1.7596	3.8338
	11.5100	1.7626	0.0660	0.0039	1.7611	3.8371
	11.5200	1.7641	0.0692	0.0041	1.7626	3.8403
	11.5300	1.7656	0.0856	0.0051	1.7641	3.8437
	11.5400	1.7672	0.0890	0.0053	1.7657	3.8471
	11.5500	1.7687	0.0885	0.0053	1.7673	3.8505
	11.5600	1.7702	0.0781	0.0046	1.7687	3.8536
	11.5700	1.7717	0.0927	0.0055	1.7702	3.8569
	11.5800	1.7732	0.0759	0.0045	1.7718	3.8603
	11.5900	1.7748	0.0605	0.0036	1.7734	3.8637
	11.6000	1.7764	0.0410	0.0024	1.7750	3.8672
	11.6100	1.7779	0.0407	0.0024	1.7764	3.8705
	11.6200	1.7794	0.0510	0.0030	1.7779	3.8736
	11.6300	1.7809	0.0650	0.0039	1.7794	3.8768
	11.6400	1.7824	0.0656	0.0039	1.7809	3.8802
	11.6500	1.7840	0.0592	0.0035	1.7825	3.8837
	11.6600	1.7856	0.0763	0.0045	1.7841	3.8872
	11.6700	1.7871	0.0915	0.0054	1.7856	3.8905
	11.6800	1.7886	0.0781	0.0046	1.7871	3.8938
	11.6900	1.7902	0.0982	0.0058	1.7887	3.8971
	11.7000	1.7917	0.1023	0.0061	1.7902	3.9005
	11.7100	1.7933	0.1032	0.0061	1.7918	3.9039
	11.7200	1.7948	0.0924	0.0055	1.7933	3.9073
	11.7300	1.7963	0.1091	0.0065	1.7949	3.9106
	11.7400	1.7978	0.1372	0.0082	1.7964	3.9139
	11.7500	1.7994	0.1399	0.0083	1.7979	3.9172
	11.7600	1.8009	0.1403	0.0083	1.7994	3.9206
	11.7700	1.8024	0.1322	0.0079	1.8010	3.9239
	11.7800	1.8039	0.1104	0.0066	1.8025	3.9272
	11.7900	1.8055	0.0836	0.0050	1.8040	3.9305
	11.8000	1.8070	0.0759	0.0045	1.8056	3.9339
	11.8100	1.8086	0.0830	0.0049	1.8071	3.9374
	11.8200	1.8102	0.0789	0.0047	1.8087	3.9408
	11.8300	1.8117	0.0740	0.0044	1.8103	3.9441
	11.8400	1.8132	0.0824	0.0049	1.8117	3.9472
	11.8500	1.8147	0.0741	0.0044	1.8132	3.9505
	11.8600	1.8162	0.0939	0.0056	1.8147	3.9539
	11.8700	1.8178	0.1205	0.0072	1.8163	3.9574
	11.8800	1.8194	0.1281	0.0076	1.8179	3.9609
	11.8900	1.8209	0.1112	0.0066	1.8194	3.9641
	11.9000	1.8224	0.0720	0.0043	1.8209	3.9674
	11.9100	1.8239	0.0551	0.0033	1.8224	3.9707
	11.9200	1.8255	0.0309	0.0018	1.8240	3.9741
	11.9300	1.8270	0.0367	0.0022	1.8255	3.9774
	11.9400	1.8285	0.0438	0.0026	1.8271	3.9808
	11.9500	1.8300	0.0578	0.0034	1.8286	3.9840
	11.9600	1.8316	0.0931	0.0055	1.8301	3.9873
	11.9700	1.8331	0.1306	0.0078	1.8317	3.9908
	11.9800	1.8348	0.1368	0.0081	1.8333	3.9943
	11.9900	1.8363	0.1461	0.0087	1.8348	3.9976
	12.0000	1.8378	0.1352	0.0080	1.8363	4.0009
	12.0100	1.8393	0.1421	0.0084	1.8378	4.0041
	12.0200	1.8408	0.1295	0.0077	1.8393	4.0074
	12.0300	1.8424	0.1117	0.0066	1.8409	4.0108
	12.0400	1.8439	0.1018	0.0060	1.8424	4.0143
	12.0500	1.8454	0.0952	0.0057	1.8440	4.0176
	12.0600	1.8470	0.0949	0.0056	1.8455	4.0209
	12.0700	1.8485	0.0966	0.0057	1.8470	4.0242
	12.0800	1.8501	0.1075	0.0064	1.8486	4.0276
	12.0900	1.8516	0.1424	0.0085	1.8501	4.0310
	12.1000	1.8531	0.1633	0.0097	1.8516	4.0342
	12.1100	1.8545	0.1519	0.0090	1.8530	4.0374
	12.1200	1.8560	0.1319	0.0078	1.8546	4.0407
	12.1300	1.8576	0.1149	0.0068	1.8561	4.0440
	12.1400	1.8591	0.1071	0.0064	1.8576	4.0473
	12.1500	1.8607	0.1036	0.0062	1.8592	4.0508
	12.1600	1.8622	0.1190	0.0071	1.8607	4.0541
	12.1700	1.8637	0.1153	0.0069	1.8623	4.0575
	12.1800	1.8653	0.1262	0.0075	1.8638	4.0608
	12.1900	1.8668	0.1325	0.0079	1.8653	4.0641
	12.2000	1.8684	0.1655	0.0098	1.8669	4.0675
	12.2100	1.8699	0.1726	0.0103	1.8684	4.0709
	12.2200	1.8714	0.1467	0.0087	1.8699	4.0741
	12.2300	1.8729	0.1018	0.0060	1.8714	4.0773
	12.2400	1.8744	0.0434	0.0026	1.8729	4.0807
	12.2500	1.8760	0.0184	0.0011	1.8745	4.0841
	12.2600	1.8775	0.0145	0.0009	1.8761	4.0875
	12.2700	1.8790	0.0066	0.0004	1.8776	4.0908
	12.2800	1.8806	0.0447	0.0027	1.8791	4.0941
	12.2900	1.8821	0.0783	0.0046	1.8806	4.0975
	12.3000	1.8837	0.1016	0.0060	1.8822	4.1010
	12.3100	1.8853	0.1017	0.0060	1.8838	4.1044
	12.3200	1.8868	0.1062	0.0063	1.8853	4.1077
	12.3300	1.8883	0.1234	0.0073	1.8868	4.1109
	12.3400	1.8898	0.1167	0.0069	1.8883	4.1142
	12.3500	1.8914	0.1033	0.0061	1.8900	4.1178
	12.3600	1.8930	0.1081	0.0064	1.8915	4.1212
	12.3700	1.8944	0.1122	0.0067	1.8929	4.1243
	12.3800	1.8959	0.1271	0.0076	1.8944	4.1275
	12.3900	1.8975	0.1083	0.0064	1.8960	4.1309
	12.4000	1.8991	0.0979	0.0058	1.8976	4.1344
	12.4100	1.9006	0.0820	0.0049	1.8991	4.1378
	12.4200	1.9021	0.0936	0.0056	1.9006	4.1411
	12.4300	1.9036	0.0993	0.0059	1.9022	4.1444
	12.4400	1.9052	0.1066	0.0063	1.9037	4.1477
	12.4500	1.9067	0.1211	0.0072	1.9052	4.1511
	12.4600	1.9083	0.1300	0.0077	1.9068	4.1545
	12.4700	1.9098	0.1287	0.0076	1.9084	4.1579
	12.4800	1.9113	0.1415	0.0084	1.9099	4.1612
	12.4900	1.9128	0.1455	0.0086	1.9114	4.1644
	12.5000	1.9144	0.1199	0.0071	1.9129	4.1677
	12.5100	1.9159	0.0903	0.0054	1.9144	4.1711
	12.5200	1.9175	0.0617	0.0037	1.9160	4.1746
	12.5300	1.9190	0.0722	0.0043	1.9175	4.1779
	12.5400	1.9205	0.0696	0.0041	1.9191	4.1812
	12.5500	1.9220	0.0689	0.0041	1.9205	4.1844
	12.5600	1.9236	0.0776	0.0046	1.9221	4.1879
	12.5700	1.9252	0.0680	0.0040	1.9237	4.1913
	12.5800	1.9267	0.0528	0.0031	1.9252	4.1946
	12.5900	1.9282	0.0563	0.0033	1.9267	4.1979
	12.6000	1.9297	0.0773	0.0046	1.9282	4.2011
	12.6100	1.9312	0.1011	0.0060	1.9298	4.2045
	12.6200	1.9328	0.1266	0.0075	1.9314	4.2080
	12.6300	1.9344	0.1227	0.0073	1.9330	4.2115
	12.6400	1.9359	0.1088	0.0065	1.9344	4.2147
	12.6500	1.9374	0.0957	0.0057	1.9359	4.2178
	12.6600	1.9389	0.0662	0.0039	1.9374	4.2212
	12.6700	1.9405	0.0755	0.0045	1.9390	4.2246
	12.6800	1.9420	0.0910	0.0054	1.9406	4.2280
	12.6900	1.9436	0.0859	0.0051	1.9421	4.2313
	12.7000	1.9450	0.0783	0.0047	1.9435	4.2345
	12.7100	1.9465	0.0794	0.0047	1.9451	4.2378
	12.7200	1.9481	0.1102	0.0065	1.9466	4.2412
	12.7300	1.9497	0.1066	0.0063	1.9482	4.2447
	12.7400	1.9512	0.0902	0.0054	1.9497	4.2480
	12.7500	1.9527	0.0997	0.0059	1.9512	4.2513
	12.7600	1.9542	0.1242	0.0074	1.9528	4.2546
	12.7700	1.9558	0.1701	0.0101	1.9543	4.2580
	12.7800	1.9573	0.1848	0.0110	1.9559	4.2614
	12.7900	1.9589	0.1697	0.0101	1.9575	4.2649
	12.8000	1.9604	0.1508	0.0090	1.9589	4.2681
	12.8100	1.9619	0.1190	0.0071	1.9604	4.2713
	12.8200	1.9634	0.0797	0.0047	1.9619	4.2746
	12.8300	1.9649	0.0633	0.0038	1.9634	4.2779
	12.8400	1.9665	0.0585	0.0035	1.9650	4.2814
	12.8500	1.9681	0.0618	0.0037	1.9666	4.2848
	12.8600	1.9696	0.0623	0.0037	1.9681	4.2880
	12.8700	1.9711	0.0587	0.0035	1.9696	4.2913
	12.8800	1.9726	0.0584	0.0035	1.9711	4.2947
	12.8900	1.9742	0.0706	0.0042	1.9727	4.2981
	12.9000	1.9758	0.0891	0.0053	1.9743	4.3015
	12.9100	1.9772	0.0810	0.0048	1.9757	4.3047
	12.9200	1.9787	0.0973	0.0058	1.9772	4.3079
	12.9300	1.9803	0.1240	0.0074	1.9788	4.3113
	12.9400	1.9818	0.1515	0.0090	1.9804	4.3148
	12.9500	1.9835	0.1758	0.0104	1.9820	4.3183
	12.9600	1.9850	0.1954	0.0116	1.9835	4.3216
	12.9700	1.9864	0.1883	0.0112	1.9850	4.3248
	12.9800	1.9879	0.1792	0.0106	1.9865	4.3281
	12.9900	1.9895	0.1730	0.0103	1.9880	4.3314
	13.0000	1.9911	0.1512	0.0090	1.9896	4.3348
	13.0100	1.9926	0.1018	0.0060	1.9911	4.3382
	13.0200	1.9941	0.0733	0.0044	1.9926	4.3415
	13.0300	1.9956	0.0721	0.0043	1.9941	4.3448
	13.0400	1.9971	0.0675	0.0040	1.9957	4.3481
	13.0500	1.9987	0.0631	0.0037	1.9972	4.3515
	13.0600	2.0003	0.0672	0.0040	1.9988	4.3549
	13.0700	2.0018	0.0664	0.0039	2.0003	4.3583
	13.0800	2.0033	0.0636	0.0038	2.0018	4.3615
	13.0900	2.0049	0.0553	0.0033	2.0034	4.3649
	13.1000	2.0064	0.0572	0.0034	2.0050	4.3683
	13.1100	2.0080	0.0813	0.0048	2.0065	4.3717
	13.1200	2.0095	0.1195	0.0071	2.0080	4.3749
	13.1300	2.0109	0.1474	0.0088	2.0094	4.3781
	13.1400	2.0125	0.1483	0.0088	2.0110	4.3815
	13.1500	2.0140	0.1405	0.0083	2.0126	4.3849
	13.1600	2.0156	0.1233	0.0073	2.0141	4.3883
	13.1700	2.0171	0.1053	0.0063	2.0156	4.3916
	13.1800	2.0186	0.0938	0.0056	2.0171	4.3948
	13.1900	2.0201	0.0980	0.0058	2.0186	4.3981
	13.2000	2.0216	0.1060	0.0063	2.0201	4.4014
	13.2100	2.0232	0.1048	0.0062	2.0217	4.4048
	13.2200	2.0248	0.0993	0.0059	2.0233	4.4083
	13.2300	2.0264	0.1129	0.0067	2.0249	4.4118
	13.2400	2.0279	0.1468	0.0087	2.0264	4.4151
	13.2500	2.0294	0.1626	0.0097	2.0279	4.4184
	13.2600	2.0309	0.1714	0.0102	2.0295	4.4217
	13.2700	2.0325	0.1402	0.0083	2.0310	4.4251
	13.2800	2.0340	0.1358	0.0081	2.0326	4.4285
	13.2900	2.0355	0.1336	0.0079	2.0340	4.4317
	13.3000	2.0370	0.1281	0.0076	2.0355	4.4349
	13.3100	2.0385	0.1078	0.0064	2.0371	4.4383
	13.3200	2.0402	0.1110	0.0066	2.0387	4.4418
	13.3300	2.0417	0.1071	0.0064	2.0402	4.4452
	13.3400	2.0432	0.1023	0.0061	2.0417	4.4484
	13.3500	2.0447	0.0946	0.0056	2.0432	4.4516
	13.3600	2.0461	0.1013	0.0060	2.0447	4.4549
	13.3700	2.0477	0.1075	0.0064	2.0462	4.4582
	13.3800	2.0492	0.1152	0.0068	2.0477	4.4616
	13.3900	2.0507	0.1122	0.0067	2.0492	4.4648
	13.4000	2.0522	0.1194	0.0071	2.0508	4.4681
	13.4100	2.0538	0.1297	0.0077	2.0523	4.4715
	13.4200	2.0553	0.1210	0.0072	2.0539	4.4749
	13.4300	2.0569	0.0953	0.0057	2.0554	4.4782
	13.4400	2.0584	0.0684	0.0041	2.0569	4.4815
	13.4500	2.0599	0.0552	0.0033	2.0585	4.4849
	13.4600	2.0615	0.0355	0.0021	2.0600	4.4883
	13.4700	2.0630	0.0233	0.0014	2.0615	4.4916
	13.4800	2.0646	0.0297	0.0018	2.0631	4.4950
	13.4900	2.0662	0.0597	0.0035	2.0647	4.4985
	13.5000	2.0677	0.0908	0.0054	2.0662	4.5018
	13.5100	2.0692	0.1496	0.0089	2.0677	4.5051
	13.5200	2.0707	0.1680	0.0100	2.0692	4.5084
	13.5300	2.0723	0.1492	0.0089	2.0708	4.5118
	13.5400	2.0738	0.1166	0.0069	2.0724	4.5152
	13.5500	2.0754	0.1124	0.0067	2.0739	4.5185
	13.5600	2.0768	0.1256	0.0075	2.0753	4.5217
	13.5700	2.0784	0.1054	0.0063	2.0769	4.5251
	13.5800	2.0799	0.0994	0.0059	2.0784	4.5284
	13.5900	2.0815	0.0993	0.0059	2.0800	4.5318
	13.6000	2.0830	0.0851	0.0051	2.0816	4.5352
	13.6100	2.0845	0.0996	0.0059	2.0831	4.5385
	13.6200	2.0860	0.1226	0.0073	2.0846	4.5418
	13.6300	2.0876	0.1334	0.0079	2.0861	4.5451
	13.6400	2.0891	0.1053	0.0063	2.0877	4.5485
	13.6500	2.0907	0.0776	0.0046	2.0892	4.5519
	13.6600	2.0922	0.0518	0.0031	2.0908	4.5553
	13.6700	2.0938	0.0624	0.0037	2.0923	4.5586
	13.6800	2.0953	0.0702	0.0042	2.0938	4.5619
	13.6900	2.0968	0.0722	0.0043	2.0953	4.5653
	13.7000	2.0984	0.0601	0.0036	2.0969	4.5687
	13.7100	2.1000	0.0542	0.0032	2.0985	4.5721
	13.7200	2.1015	0.0766	0.0046	2.1000	4.5754
	13.7300	2.1030	0.0779	0.0046	2.1015	4.5787
	13.7400	2.1045	0.0710	0.0042	2.1030	4.5820
	13.7500	2.1060	0.0898	0.0053	2.1045	4.5852
	13.7600	2.1075	0.0905	0.0054	2.1061	4.5886
	13.7700	2.1091	0.1168	0.0069	2.1076	4.5919
	13.7800	2.1106	0.1176	0.0070	2.1091	4.5953
	13.7900	2.1122	0.1038	0.0062	2.1107	4.5987
	13.8000	2.1137	0.0970	0.0058	2.1122	4.6021
	13.8100	2.1152	0.0815	0.0048	2.1138	4.6054
	13.8200	2.1168	0.0807	0.0048	2.1153	4.6087
	13.8300	2.1183	0.1071	0.0064	2.1168	4.6121
	13.8400	2.1198	0.1298	0.0077	2.1183	4.6153
	13.8500	2.1213	0.1349	0.0080	2.1198	4.6187
	13.8600	2.1229	0.1334	0.0079	2.1214	4.6221
	13.8700	2.1245	0.1624	0.0096	2.1230	4.6255
	13.8800	2.1260	0.1837	0.0109	2.1245	4.6288
	13.8900	2.1275	0.1850	0.0110	2.1260	4.6321
	13.9000	2.1290	0.1788	0.0106	2.1275	4.6354
	13.9100	2.1305	0.1705	0.0101	2.1291	4.6387
	13.9200	2.1321	0.1400	0.0083	2.1306	4.6421
	13.9300	2.1336	0.1254	0.0075	2.1321	4.6454
	13.9400	2.1352	0.1021	0.0061	2.1337	4.6488
	13.9500	2.1367	0.0938	0.0056	2.1353	4.6523
	13.9600	2.1383	0.0883	0.0052	2.1368	4.6557
	13.9700	2.1398	0.0875	0.0052	2.1383	4.6590
	13.9800	2.1413	0.0789	0.0047	2.1399	4.6623
	13.9900	2.1429	0.0834	0.0050	2.1414	4.6656
	14.0000	2.1444	0.0922	0.0055	2.1429	4.6689
	14.0100	2.1459	0.1189	0.0071	2.1444	4.6722
	14.0200	2.1475	0.1335	0.0079	2.1460	4.6756
	14.0300	2.1490	0.1419	0.0084	2.1475	4.6790
	14.0400	2.1505	0.1385	0.0082	2.1490	4.6822
	14.0500	2.1520	0.1230	0.0073	2.1505	4.6856
	14.0600	2.1536	0.1173	0.0070	2.1521	4.6889
	14.0700	2.1551	0.1326	0.0079	2.1537	4.6923
	14.0800	2.1567	0.1284	0.0076	2.1552	4.6957
	14.0900	2.1582	0.1258	0.0075	2.1567	4.6990
	14.1000	2.1597	0.1134	0.0067	2.1583	4.7024
	14.1100	2.1613	0.1064	0.0063	2.1598	4.7057
	14.1200	2.1628	0.1104	0.0066	2.1613	4.7091
	14.1300	2.1644	0.1197	0.0071	2.1629	4.7124
	14.1400	2.1659	0.1107	0.0066	2.1644	4.7158
	14.1500	2.1674	0.1121	0.0067	2.1659	4.7191
	14.1600	2.1689	0.0824	0.0049	2.1674	4.7223
	14.1700	2.1704	0.0624	0.0037	2.1690	4.7257
	14.1800	2.1720	0.0764	0.0045	2.1705	4.7291
	14.1900	2.1736	0.0810	0.0048	2.1721	4.7326
	14.2000	2.1751	0.0586	0.0035	2.1736	4.7359
	14.2100	2.1766	0.0784	0.0047	2.1751	4.7390
	14.2200	2.1780	0.1364	0.0081	2.1766	4.7422
	14.2300	2.1796	0.1680	0.0100	2.1781	4.7456
	14.2400	2.1812	0.1621	0.0096	2.1797	4.7491
	14.2500	2.1828	0.1572	0.0093	2.1813	4.7525
	14.2600	2.1843	0.1575	0.0094	2.1828	4.7558
	14.2700	2.1858	0.1563	0.0093	2.1843	4.7591
	14.2800	2.1873	0.1381	0.0082	2.1858	4.7624
	14.2900	2.1888	0.1287	0.0076	2.1874	4.7658
	14.3000	2.1904	0.1268	0.0075	2.1889	4.7692
	14.3100	2.1920	0.1241	0.0074	2.1905	4.7725
	14.3200	2.1935	0.0960	0.0057	2.1920	4.7758
	14.3300	2.1950	0.0716	0.0043	2.1935	4.7791
	14.3400	2.1965	0.0467	0.0028	2.1950	4.7825
	14.3500	2.1981	0.0359	0.0021	2.1966	4.7859
	14.3600	2.1997	0.0602	0.0036	2.1982	4.7894
	14.3700	2.2012	0.0893	0.0053	2.1997	4.7926
	14.3800	2.2027	0.1110	0.0066	2.2012	4.7959
	14.3900	2.2042	0.0899	0.0053	2.2027	4.7992
	14.4000	2.2058	0.0917	0.0054	2.2043	4.8026
	14.4100	2.2073	0.1159	0.0069	2.2058	4.8059
	14.4200	2.2088	0.1052	0.0062	2.2073	4.8093
	14.4300	2.2103	0.1131	0.0067	2.2088	4.8126
	14.4400	2.2118	0.1106	0.0066	2.2103	4.8158
	14.4500	2.2134	0.1415	0.0084	2.2119	4.8192
	14.4600	2.2150	0.1603	0.0095	2.2135	4.8227
	14.4700	2.2165	0.1648	0.0098	2.2150	4.8260
	14.4800	2.2180	0.1359	0.0081	2.2165	4.8292
	14.4900	2.2195	0.1258	0.0075	2.2180	4.8326
	14.5000	2.2211	0.1194	0.0071	2.2196	4.8361
	14.5100	2.2226	0.1410	0.0084	2.2211	4.8394
	14.5200	2.2241	0.1416	0.0084	2.2226	4.8426
	14.5300	2.2256	0.1069	0.0064	2.2242	4.8459
	14.5400	2.2272	0.0802	0.0048	2.2257	4.8492
	14.5500	2.2287	0.0836	0.0050	2.2272	4.8526
	14.5600	2.2302	0.0786	0.0047	2.2288	4.8560
	14.5700	2.2318	0.0809	0.0048	2.2303	4.8594
	14.5800	2.2334	0.0727	0.0043	2.2319	4.8628
	14.5900	2.2349	0.0475	0.0028	2.2334	4.8661
	14.6000	2.2364	0.0502	0.0030	2.2349	4.8693
	14.6100	2.2379	0.0762	0.0045	2.2364	4.8726
	14.6200	2.2395	0.1080	0.0064	2.2380	4.8761
	14.6300	2.2410	0.1088	0.0065	2.2396	4.8795
	14.6400	2.2425	0.1406	0.0084	2.2411	4.8827
	14.6500	2.2440	0.1572	0.0093	2.2426	4.8860
	14.6600	2.2456	0.1505	0.0089	2.2441	4.8894
	14.6700	2.2472	0.1147	0.0068	2.2457	4.8928
	14.6800	2.2487	0.0904	0.0054	2.2472	4.8962
	14.6900	2.2502	0.0862	0.0051	2.2487	4.8994
	14.7000	2.2517	0.0876	0.0052	2.2502	4.9026
	14.7100	2.2532	0.0732	0.0043	2.2517	4.9060
	14.7200	2.2548	0.0638	0.0038	2.2533	4.9094
	14.7300	2.2563	0.0804	0.0048	2.2548	4.9128
	14.7400	2.2579	0.1088	0.0065	2.2564	4.9162
	14.7500	2.2595	0.1281	0.0076	2.2580	4.9196
	14.7600	2.2610	0.1455	0.0086	2.2595	4.9229
	14.7700	2.2625	0.1400	0.0083	2.2610	4.9263
	14.7800	2.2640	0.1346	0.0080	2.2626	4.9296
	14.7900	2.2656	0.1256	0.0075	2.2641	4.9329
	14.8000	2.2671	0.1131	0.0067	2.2656	4.9362
	14.8100	2.2686	0.1081	0.0064	2.2671	4.9395
	14.8200	2.2702	0.1054	0.0063	2.2687	4.9429
	14.8300	2.2717	0.0918	0.0055	2.2702	4.9463
	14.8400	2.2733	0.1109	0.0066	2.2718	4.9497
	14.8500	2.2747	0.1322	0.0078	2.2732	4.9529
	14.8600	2.2762	0.1514	0.0090	2.2747	4.9561
	14.8700	2.2778	0.1538	0.0091	2.2763	4.9595
	14.8800	2.2793	0.1357	0.0081	2.2778	4.9629
	14.8900	2.2809	0.1174	0.0070	2.2794	4.9663
	14.9000	2.2824	0.1004	0.0060	2.2809	4.9695
	14.9100	2.2839	0.1140	0.0068	2.2824	4.9728
	14.9200	2.2853	0.1237	0.0073	2.2839	4.9760
	14.9300	2.2869	0.1066	0.0063	2.2854	4.9793
	14.9400	2.2884	0.0602	0.0036	2.2870	4.9828
	14.9500	2.2900	0.0529	0.0031	2.2885	4.9861
	14.9600	2.2915	0.0660	0.0039	2.2900	4.9894
	14.9700	2.2930	0.0742	0.0044	2.2915	4.9927
	14.9800	2.2946	0.0866	0.0051	2.2931	4.9961
	14.9898	2.2961	0.0762	0.0045	2.2946	4.9994
	14.9900	2.2961	0.0758	0.0045	2.2946	4.9995
	15.0000	2.2977	0.0583	0.0035	2.2962	5.0029
	15.0100	2.2991	0.0744	0.0044	2.2976	5.0059
	15.0200	2.2999	0.0754	0.0045	2.2984	5.0078
	15.0300	2.3000	0.0663	0.0039	2.2985	5.0078
	15.0400	2.2990	0.0929	0.0055	2.2975	5.0058
	15.0500	2.2972	0.1267	0.0075	2.2957	5.0019
	15.0600	2.2951	0.1521	0.0090	2.2936	4.9973
	15.0700	2.2930	0.1582	0.0094	2.2915	4.9926
	15.0800	2.2910	0.1342	0.0080	2.2895	4.9883
	15.0900	2.2892	0.0987	0.0059	2.2877	4.9844
	15.1000	2.2875	0.0678	0.0040	2.2861	4.9808
	15.1100	2.2860	0.0581	0.0035	2.2845	4.9774
	15.1200	2.2846	0.0553	0.0033	2.2831	4.9743
	15.1300	2.2831	0.0629	0.0037	2.2816	4.9710
	15.1400	2.2815	0.0718	0.0043	2.2800	4.9676
	15.1500	2.2799	0.0971	0.0058	2.2784	4.9641
	15.1600	2.2783	0.1212	0.0072	2.2769	4.9608
	15.1700	2.2768	0.1108	0.0066	2.2754	4.9575
	15.1800	2.2753	0.1011	0.0060	2.2739	4.9542
	15.1900	2.2738	0.0984	0.0058	2.2724	4.9510
	15.2000	2.2723	0.0827	0.0049	2.2708	4.9476
	15.2100	2.2708	0.0607	0.0036	2.2693	4.9442
	15.2200	2.2691	0.0712	0.0042	2.2677	4.9407
	15.2300	2.2676	0.0637	0.0038	2.2661	4.9374
	15.2400	2.2661	0.0717	0.0043	2.2647	4.9342
	15.2500	2.2646	0.0797	0.0047	2.2631	4.9308
	15.2600	2.2630	0.0827	0.0049	2.2616	4.9274
	15.2700	2.2615	0.1214	0.0072	2.2600	4.9240
	15.2800	2.2598	0.1440	0.0086	2.2583	4.9204
	15.2900	2.2583	0.1398	0.0083	2.2568	4.9170
	15.3000	2.2568	0.1159	0.0069	2.2553	4.9138
	15.3100	2.2553	0.0912	0.0054	2.2538	4.9105
	15.3200	2.2538	0.0551	0.0033	2.2523	4.9072
	15.3300	2.2522	0.0418	0.0025	2.2508	4.9039
	15.3400	2.2506	0.0678	0.0040	2.2492	4.9004
	15.3500	2.2491	0.0934	0.0055	2.2476	4.8970
	15.3600	2.2475	0.1213	0.0072	2.2460	4.8936
	15.3700	2.2460	0.0978	0.0058	2.2445	4.8903
	15.3800	2.2445	0.0663	0.0039	2.2430	4.8871
	15.3900	2.2430	0.0574	0.0034	2.2415	4.8837
	15.4000	2.2414	0.0617	0.0037	2.2400	4.8804
	15.4100	2.2399	0.0905	0.0054	2.2384	4.8770
	15.4200	2.2383	0.1316	0.0078	2.2368	4.8735
	15.4300	2.2367	0.1154	0.0069	2.2352	4.8700
	15.4400	2.2352	0.1064	0.0063	2.2337	4.8667
	15.4500	2.2336	0.1146	0.0068	2.2322	4.8634
	15.4600	2.2322	0.1320	0.0078	2.2307	4.8602
	15.4700	2.2306	0.1566	0.0093	2.2291	4.8568
	15.4800	2.2290	0.1674	0.0099	2.2275	4.8533
	15.4900	2.2274	0.1467	0.0087	2.2259	4.8498
	15.5000	2.2259	0.1267	0.0075	2.2244	4.8464
	15.5100	2.2244	0.0922	0.0055	2.2229	4.8432
	15.5200	2.2229	0.0827	0.0049	2.2214	4.8400
	15.5300	2.2214	0.0728	0.0043	2.2199	4.8366
	15.5400	2.2198	0.0664	0.0039	2.2183	4.8332
	15.5500	2.2182	0.0648	0.0039	2.2168	4.8298
	15.5600	2.2167	0.0645	0.0038	2.2152	4.8264
	15.5700	2.2151	0.1124	0.0067	2.2136	4.8229
	15.5800	2.2136	0.1245	0.0074	2.2121	4.8196
	15.5900	2.2121	0.1243	0.0074	2.2106	4.8163
	15.6000	2.2106	0.1278	0.0076	2.2091	4.8131
	15.6100	2.2091	0.1292	0.0077	2.2076	4.8098
	15.6200	2.2075	0.1319	0.0078	2.2060	4.8064
	15.6300	2.2059	0.1560	0.0093	2.2044	4.8029
	15.6400	2.2044	0.1544	0.0092	2.2029	4.7996
	15.6500	2.2028	0.1466	0.0087	2.2014	4.7963
	15.6600	2.2013	0.1647	0.0098	2.1998	4.7929
	15.6700	2.1998	0.2014	0.0120	2.1983	4.7896
	15.6800	2.1982	0.2004	0.0119	2.1968	4.7863
	15.6900	2.1967	0.1750	0.0104	2.1952	4.7829
	15.7000	2.1951	0.1377	0.0082	2.1936	4.7794
	15.7100	2.1935	0.1146	0.0068	2.1921	4.7760
	15.7200	2.1920	0.1016	0.0060	2.1906	4.7727
	15.7300	2.1905	0.1102	0.0065	2.1891	4.7694
	15.7400	2.1891	0.1359	0.0081	2.1876	4.7662
	15.7500	2.1875	0.1515	0.0090	2.1861	4.7629
	15.7600	2.1860	0.1583	0.0094	2.1845	4.7595
	15.7700	2.1844	0.1498	0.0089	2.1829	4.7560
	15.7800	2.1828	0.1496	0.0089	2.1813	4.7525
	15.7900	2.1813	0.1302	0.0077	2.1798	4.7492
	15.8000	2.1798	0.1360	0.0081	2.1783	4.7460
	15.8100	2.1782	0.1386	0.0082	2.1768	4.7426
	15.8200	2.1767	0.1091	0.0065	2.1752	4.7392
	15.8300	2.1751	0.0950	0.0056	2.1736	4.7358
	15.8400	2.1735	0.0879	0.0052	2.1720	4.7323
	15.8500	2.1720	0.0778	0.0046	2.1705	4.7290
	15.8600	2.1705	0.0772	0.0046	2.1690	4.7258
	15.8700	2.1690	0.1234	0.0073	2.1675	4.7225
	15.8800	2.1675	0.1567	0.0093	2.1660	4.7192
	15.8900	2.1659	0.1660	0.0099	2.1644	4.7157
	15.9000	2.1643	0.1436	0.0085	2.1628	4.7122
	15.9100	2.1627	0.1381	0.0082	2.1612	4.7088
	15.9200	2.1611	0.1251	0.0074	2.1597	4.7054
	15.9300	2.1597	0.1281	0.0076	2.1582	4.7022
	15.9400	2.1582	0.1211	0.0072	2.1567	4.6990
	15.9500	2.1567	0.1070	0.0064	2.1552	4.6957
	15.9600	2.1551	0.1131	0.0067	2.1537	4.6923
	15.9700	2.1536	0.1105	0.0066	2.1521	4.6889
	15.9800	2.1520	0.1035	0.0061	2.1505	4.6855
	15.9900	2.1505	0.1034	0.0061	2.1490	4.6821
	16.0000	2.1489	0.1033	0.0061	2.1475	4.6788
	16.0100	2.1474	0.0888	0.0053	2.1459	4.6755
	16.0200	2.1459	0.0817	0.0049	2.1444	4.6722
	16.0300	2.1443	0.1024	0.0061	2.1428	4.6687
	16.0400	2.1427	0.1201	0.0071	2.1412	4.6651
	16.0500	2.1411	0.1054	0.0063	2.1396	4.6618
	16.0600	2.1396	0.0873	0.0052	2.1382	4.6586
	16.0700	2.1381	0.0594	0.0035	2.1367	4.6553
	16.0800	2.1366	0.0548	0.0033	2.1351	4.6520
	16.0900	2.1351	0.0512	0.0030	2.1336	4.6486
	16.1000	2.1335	0.0576	0.0034	2.1320	4.6452
	16.1100	2.1319	0.0443	0.0026	2.1305	4.6418
	16.1200	2.1304	0.0586	0.0035	2.1289	4.6383
	16.1300	2.1288	0.0504	0.0030	2.1273	4.6350
	16.1400	2.1273	0.0492	0.0029	2.1259	4.6318
	16.1500	2.1258	0.0601	0.0036	2.1244	4.6285
	16.1600	2.1243	0.0750	0.0045	2.1229	4.6252
	16.1700	2.1228	0.0961	0.0057	2.1213	4.6218
	16.1800	2.1212	0.1179	0.0070	2.1197	4.6184
	16.1900	2.1196	0.1235	0.0073	2.1181	4.6150
	16.2000	2.1181	0.0994	0.0059	2.1166	4.6116
	16.2100	2.1166	0.0779	0.0046	2.1151	4.6083
	16.2200	2.1151	0.0768	0.0046	2.1136	4.6051
	16.2300	2.1136	0.0827	0.0049	2.1121	4.6018
	16.2400	2.1120	0.0755	0.0045	2.1105	4.5984
	16.2500	2.1104	0.0512	0.0030	2.1090	4.5949
	16.2600	2.1089	0.0323	0.0019	2.1074	4.5915
	16.2700	2.1073	0.0110	0.0007	2.1059	4.5882
	16.2800	2.1058	0.0108	0.0006	2.1043	4.5849
	16.2900	2.1043	0.0057	0.0003	2.1029	4.5817
	16.3000	2.1028	0.0270	0.0016	2.1014	4.5784
	16.3100	2.1012	0.0752	0.0045	2.0998	4.5749
	16.3200	2.0996	0.1109	0.0066	2.0982	4.5714
	16.3300	2.0981	0.1007	0.0060	2.0966	4.5680
	16.3400	2.0966	0.0993	0.0059	2.0951	4.5648
	16.3500	2.0951	0.1212	0.0072	2.0936	4.5615
	16.3600	2.0936	0.1166	0.0069	2.0921	4.5582
	16.3700	2.0921	0.1106	0.0066	2.0906	4.5549
	16.3800	2.0905	0.1084	0.0064	2.0890	4.5514
	16.3900	2.0889	0.1135	0.0067	2.0874	4.5479
	16.4000	2.0873	0.0769	0.0046	2.0858	4.5445
	16.4100	2.0858	0.0411	0.0024	2.0843	4.5413
	16.4200	2.0843	0.0515	0.0031	2.0829	4.5381
	16.4300	2.0828	0.0834	0.0050	2.0813	4.5347
	16.4400	2.0813	0.1045	0.0062	2.0798	4.5314
	16.4500	2.0797	0.1148	0.0068	2.0782	4.5280
	16.4600	2.0781	0.1281	0.0076	2.0767	4.5246
	16.4700	2.0766	0.1407	0.0084	2.0751	4.5212
	16.4800	2.0750	0.1183	0.0070	2.0736	4.5178
	16.4900	2.0735	0.1075	0.0064	2.0720	4.5144
	16.5000	2.0720	0.1027	0.0061	2.0705	4.5112
	16.5100	2.0704	0.1133	0.0067	2.0689	4.5077
	16.5200	2.0688	0.1110	0.0066	2.0673	4.5043
	16.5300	2.0673	0.1145	0.0068	2.0658	4.5009
	16.5400	2.0657	0.0866	0.0051	2.0643	4.4976
	16.5500	2.0642	0.0412	0.0024	2.0628	4.4943
	16.5600	2.0628	0.0212	0.0013	2.0613	4.4912
	16.5700	2.0613	0.0388	0.0023	2.0598	4.4879
	16.5800	2.0597	0.0403	0.0024	2.0582	4.4844
	16.5900	2.0581	0.0518	0.0031	2.0566	4.4809
	16.6000	2.0566	0.0729	0.0043	2.0551	4.4776
	16.6100	2.0551	0.1156	0.0069	2.0536	4.4743
	16.6200	2.0536	0.1409	0.0084	2.0521	4.4710
	16.6300	2.0520	0.1693	0.0101	2.0505	4.4676
	16.6400	2.0505	0.1712	0.0102	2.0490	4.4643
	16.6500	2.0489	0.1455	0.0086	2.0474	4.4609
	16.6600	2.0474	0.1164	0.0069	2.0459	4.4575
	16.6700	2.0458	0.0934	0.0055	2.0443	4.4541
	16.6800	2.0443	0.0977	0.0058	2.0428	4.4508
	16.6900	2.0428	0.0703	0.0042	2.0413	4.4476
	16.7000	2.0413	0.0566	0.0034	2.0399	4.4444
	16.7100	2.0398	0.0658	0.0039	2.0383	4.4410
	16.7200	2.0382	0.0698	0.0041	2.0367	4.4375
	16.7300	2.0366	0.0754	0.0045	2.0351	4.4341
	16.7400	2.0351	0.0844	0.0050	2.0336	4.4307
	16.7500	2.0335	0.0923	0.0055	2.0320	4.4273
	16.7600	2.0320	0.1094	0.0065	2.0305	4.4241
	16.7700	2.0305	0.1182	0.0070	2.0290	4.4208
	16.7800	2.0290	0.1105	0.0066	2.0275	4.4175
	16.7900	2.0274	0.0618	0.0037	2.0259	4.4141
	16.8000	2.0258	0.0475	0.0028	2.0243	4.4105
	16.8100	2.0242	0.0656	0.0039	2.0227	4.4070
	16.8200	2.0227	0.0880	0.0052	2.0212	4.4037
	16.8300	2.0212	0.0636	0.0038	2.0197	4.4004
	16.8400	2.0197	0.0526	0.0031	2.0182	4.3972
	16.8500	2.0182	0.0623	0.0037	2.0167	4.3940
	16.8600	2.0166	0.0854	0.0051	2.0152	4.3906
	16.8700	2.0151	0.0840	0.0050	2.0136	4.3873
	16.8800	2.0136	0.0832	0.0049	2.0121	4.3840
	16.8900	2.0121	0.0719	0.0043	2.0106	4.3807
	16.9000	2.0105	0.0765	0.0045	2.0090	4.3772
	16.9100	2.0089	0.0858	0.0051	2.0075	4.3738
	16.9200	2.0074	0.0713	0.0042	2.0059	4.3705
	16.9300	2.0059	0.0860	0.0051	2.0044	4.3671
	16.9400	2.0043	0.0894	0.0053	2.0028	4.3637
	16.9500	2.0028	0.0750	0.0045	2.0013	4.3605
	16.9600	2.0013	0.0536	0.0032	1.9998	4.3571
	16.9700	1.9997	0.0347	0.0021	1.9982	4.3537
	16.9800	1.9982	0.0349	0.0021	1.9967	4.3504
	16.9900	1.9967	0.0165	0.0010	1.9952	4.3471
	17.0000	1.9951	0.0332	0.0020	1.9937	4.3437
	17.0100	1.9936	0.0479	0.0028	1.9921	4.3403
	17.0200	1.9920	0.0448	0.0027	1.9905	4.3368
	17.0300	1.9905	0.0463	0.0027	1.9890	4.3335
	17.0400	1.9889	0.0590	0.0035	1.9874	4.3302
	17.0500	1.9874	0.0775	0.0046	1.9859	4.3269
	17.0600	1.9859	0.1056	0.0063	1.9844	4.3235
	17.0700	1.9843	0.1278	0.0076	1.9828	4.3201
	17.0800	1.9828	0.1403	0.0083	1.9813	4.3167
	17.0900	1.9812	0.1331	0.0079	1.9798	4.3134
	17.1000	1.9798	0.0983	0.0058	1.9783	4.3103
	17.1100	1.9783	0.0720	0.0043	1.9768	4.3070
	17.1200	1.9767	0.0646	0.0038	1.9752	4.3036
	17.1300	1.9751	0.0653	0.0039	1.9736	4.3001
	17.1400	1.9736	0.0583	0.0035	1.9721	4.2967
	17.1500	1.9721	0.0549	0.0033	1.9706	4.2935
	17.1600	1.9705	0.0655	0.0039	1.9691	4.2901
	17.1700	1.9690	0.0641	0.0038	1.9675	4.2868
	17.1800	1.9676	0.0533	0.0032	1.9661	4.2837
	17.1900	1.9660	0.0468	0.0028	1.9646	4.2803
	17.2000	1.9644	0.0633	0.0038	1.9630	4.2769
	17.2100	1.9628	0.0613	0.0036	1.9614	4.2733
	17.2200	1.9613	0.0688	0.0041	1.9598	4.2699
	17.2300	1.9598	0.0639	0.0038	1.9583	4.2667
	17.2400	1.9583	0.0601	0.0036	1.9568	4.2634
	17.2500	1.9567	0.0582	0.0035	1.9552	4.2600
	17.2600	1.9552	0.0414	0.0025	1.9537	4.2567
	17.2700	1.9536	0.0267	0.0016	1.9521	4.2533
	17.2800	1.9521	0.0505	0.0030	1.9506	4.2499
	17.2900	1.9506	0.0745	0.0044	1.9491	4.2466
	17.3000	1.9490	0.0851	0.0051	1.9476	4.2433
	17.3100	1.9475	0.0738	0.0044	1.9460	4.2399
	17.3200	1.9460	0.0552	0.0033	1.9445	4.2366
	17.3300	1.9445	0.0659	0.0039	1.9430	4.2334
	17.3400	1.9430	0.0700	0.0042	1.9415	4.2300
	17.3500	1.9414	0.0582	0.0035	1.9399	4.2267
	17.3600	1.9398	0.0488	0.0029	1.9384	4.2232
	17.3700	1.9383	0.0457	0.0027	1.9368	4.2199
	17.3800	1.9368	0.0411	0.0024	1.9353	4.2166
	17.3900	1.9353	0.0414	0.0025	1.9338	4.2133
	17.4000	1.9337	0.0244	0.0015	1.9323	4.2099
	17.4100	1.9322	0.0250	0.0015	1.9307	4.2066
	17.4200	1.9306	0.0451	0.0027	1.9291	4.2032
	17.4300	1.9290	0.0590	0.0035	1.9276	4.1997
	17.4400	1.9275	0.0631	0.0037	1.9260	4.1964
	17.4500	1.9260	0.0938	0.0056	1.9245	4.1930
	17.4600	1.9245	0.0936	0.0056	1.9230	4.1897
	17.4700	1.9229	0.0897	0.0053	1.9215	4.1864
	17.4800	1.9214	0.0871	0.0052	1.9199	4.1830
	17.4900	1.9198	0.0738	0.0044	1.9183	4.1796
	17.5000	1.9183	0.0669	0.0040	1.9168	4.1762
	17.5100	1.9168	0.0626	0.0037	1.9153	4.1730
	17.5200	1.9152	0.0607	0.0036	1.9138	4.1697
	17.5300	1.9137	0.0837	0.0050	1.9122	4.1663
	17.5400	1.9122	0.1212	0.0072	1.9107	4.1629
	17.5500	1.9107	0.1398	0.0083	1.9092	4.1596
	17.5600	1.9091	0.1451	0.0086	1.9076	4.1563
	17.5700	1.9076	0.1300	0.0077	1.9061	4.1529
	17.5800	1.9061	0.1297	0.0077	1.9046	4.1497
	17.5900	1.9046	0.0889	0.0053	1.9031	4.1464
	17.6000	1.9031	0.0459	0.0027	1.9016	4.1431
	17.6100	1.9015	0.0238	0.0014	1.9000	4.1397
	17.6200	1.8999	0.0309	0.0018	1.8985	4.1363
	17.6300	1.8984	0.0496	0.0029	1.8969	4.1329
	17.6400	1.8969	0.0697	0.0041	1.8954	4.1296
	17.6500	1.8953	0.0858	0.0051	1.8939	4.1263
	17.6600	1.8938	0.0818	0.0049	1.8923	4.1229
	17.6700	1.8922	0.0483	0.0029	1.8907	4.1195
	17.6800	1.8907	0.0236	0.0014	1.8892	4.1161
	17.6900	1.8891	-0.0054	-0.0003	1.8876	4.1127
	17.7000	1.8876	0.0116	0.0007	1.8861	4.1094
	17.7100	1.8862	0.0551	0.0033	1.8847	4.1063
	17.7200	1.8847	0.0731	0.0043	1.8832	4.1030
	17.7300	1.8831	0.0777	0.0046	1.8817	4.0997
	17.7400	1.8816	0.0673	0.0040	1.8801	4.0964
	17.7500	1.8800	0.0664	0.0039	1.8785	4.0929
	17.7600	1.8784	0.0548	0.0033	1.8769	4.0894
	17.7700	1.8769	0.0402	0.0024	1.8754	4.0861
	17.7800	1.8754	0.0266	0.0016	1.8739	4.0828
	17.7900	1.8739	0.0141	0.0008	1.8724	4.0795
	17.8000	1.8723	0.0172	0.0010	1.8708	4.0761
	17.8100	1.8707	0.0141	0.0008	1.8693	4.0727
	17.8200	1.8692	0.0215	0.0013	1.8677	4.0693
	17.8300	1.8677	0.0395	0.0023	1.8662	4.0661
	17.8400	1.8662	0.0586	0.0035	1.8647	4.0627
	17.8500	1.8646	0.1016	0.0060	1.8631	4.0594
	17.8600	1.8631	0.1281	0.0076	1.8616	4.0561
	17.8700	1.8616	0.1139	0.0068	1.8601	4.0527
	17.8800	1.8600	0.1104	0.0066	1.8586	4.0494
	17.8900	1.8585	0.1241	0.0074	1.8570	4.0460
	17.9000	1.8569	0.1311	0.0078	1.8554	4.0426
	17.9100	1.8554	0.1047	0.0062	1.8539	4.0392
	17.9200	1.8539	0.0695	0.0041	1.8524	4.0359
	17.9300	1.8523	0.0609	0.0036	1.8509	4.0326
	17.9400	1.8508	0.0616	0.0037	1.8494	4.0293
	17.9500	1.8493	0.0770	0.0046	1.8478	4.0260
	17.9600	1.8478	0.0768	0.0046	1.8463	4.0226
	17.9700	1.8463	0.0708	0.0042	1.8448	4.0193
	17.9800	1.8447	0.0514	0.0031	1.8432	4.0159
	17.9900	1.8432	0.0399	0.0024	1.8417	4.0126
	18.0000	1.8416	0.0295	0.0018	1.8401	4.0092
	18.0100	1.8400	0.0123	0.0007	1.8386	4.0058
	18.0200	1.8385	0.0108	0.0006	1.8370	4.0025
	18.0300	1.8370	0.0190	0.0011	1.8355	3.9992
	18.0400	1.8355	0.0034	0.0002	1.8340	3.9959
	18.0500	1.8340	-0.0108	-0.0006	1.8325	3.9926
	18.0600	1.8324	0.0096	0.0006	1.8309	3.9892
	18.0700	1.8309	0.0560	0.0033	1.8294	3.9858
	18.0800	1.8293	0.0917	0.0054	1.8279	3.9825
	18.0900	1.8278	0.1048	0.0062	1.8264	3.9792
	18.1000	1.8263	0.1047	0.0062	1.8248	3.9758
	18.1100	1.8247	0.0815	0.0048	1.8232	3.9724
	18.1200	1.8232	0.0366	0.0022	1.8217	3.9690
	18.1300	1.8216	0.0216	0.0013	1.8201	3.9656
	18.1400	1.8200	0.0047	0.0003	1.8186	3.9622
	18.1500	1.8185	0.0015	0.0001	1.8170	3.9589
	18.1600	1.8170	0.0386	0.0023	1.8155	3.9557
	18.1700	1.8155	0.0490	0.0029	1.8140	3.9524
	18.1800	1.8140	0.0545	0.0032	1.8125	3.9491
	18.1900	1.8125	0.0689	0.0041	1.8110	3.9458
	18.2000	1.8109	0.0855	0.0051	1.8095	3.9424
	18.2100	1.8093	0.0751	0.0045	1.8079	3.9389
	18.2200	1.8078	0.0586	0.0035	1.8063	3.9356
	18.2300	1.8063	0.0524	0.0031	1.8048	3.9323
	18.2400	1.8048	0.0457	0.0027	1.8033	3.9290
	18.2500	1.8033	0.0354	0.0021	1.8018	3.9258
	18.2600	1.8018	0.0288	0.0017	1.8003	3.9224
	18.2700	1.8002	0.0224	0.0013	1.7987	3.9190
	18.2800	1.7987	0.0254	0.0015	1.7972	3.9156
	18.2900	1.7971	0.0353	0.0021	1.7956	3.9122
	18.3000	1.7955	0.0491	0.0029	1.7940	3.9088
	18.3100	1.7940	0.0509	0.0030	1.7925	3.9055
	18.3200	1.7925	0.0527	0.0031	1.7910	3.9022
	18.3300	1.7909	0.0573	0.0034	1.7894	3.8988
	18.3400	1.7894	0.0421	0.0025	1.7879	3.8954
	18.3500	1.7879	0.0092	0.0005	1.7864	3.8922
	18.3600	1.7864	-0.0012	-0.0001	1.7849	3.8889
	18.3700	1.7849	0.0340	0.0020	1.7834	3.8856
	18.3800	1.7833	0.0424	0.0025	1.7818	3.8822
	18.3900	1.7817	0.0712	0.0042	1.7803	3.8788
	18.4000	1.7801	0.0959	0.0057	1.7787	3.8753
	18.4100	1.7786	0.0989	0.0059	1.7771	3.8720
	18.4200	1.7772	0.0763	0.0045	1.7757	3.8688
	18.4300	1.7757	0.0432	0.0026	1.7742	3.8656
	18.4400	1.7741	0.0418	0.0025	1.7726	3.8622
	18.4500	1.7725	0.0584	0.0035	1.7711	3.8587
	18.4600	1.7710	0.0569	0.0034	1.7695	3.8553
	18.4700	1.7694	0.0357	0.0021	1.7679	3.8519
	18.4800	1.7679	0.0415	0.0025	1.7664	3.8486
	18.4900	1.7664	0.0590	0.0035	1.7649	3.8453
	18.5000	1.7649	0.0557	0.0033	1.7634	3.8421
	18.5100	1.7634	0.0545	0.0032	1.7619	3.8388
	18.5200	1.7618	0.0640	0.0038	1.7604	3.8354
	18.5300	1.7603	0.0824	0.0049	1.7588	3.8321
	18.5400	1.7588	0.0865	0.0051	1.7573	3.8287
	18.5500	1.7572	0.0833	0.0049	1.7558	3.8254
	18.5600	1.7557	0.0997	0.0059	1.7542	3.8221
	18.5700	1.7542	0.0810	0.0048	1.7527	3.8188
	18.5800	1.7527	0.0671	0.0040	1.7512	3.8154
	18.5900	1.7511	0.0696	0.0041	1.7496	3.8120
	18.6000	1.7495	0.0885	0.0053	1.7480	3.8086
	18.6100	1.7479	0.0580	0.0034	1.7465	3.8051
	18.6200	1.7465	0.0194	0.0012	1.7450	3.8019
	18.6300	1.7450	-0.0129	-0.0008	1.7435	3.7986
	18.6400	1.7434	-0.0105	-0.0006	1.7419	3.7953
	18.6500	1.7419	-0.0041	-0.0002	1.7404	3.7920
	18.6600	1.7404	-0.0093	-0.0006	1.7389	3.7887
	18.6700	1.7389	-0.0388	-0.0023	1.7374	3.7853
	18.6800	1.7373	-0.0786	-0.0047	1.7359	3.7820
	18.6900	1.7358	-0.0897	-0.0053	1.7343	3.7787
	18.7000	1.7342	-0.0803	-0.0048	1.7327	3.7752
	18.7100	1.7326	-0.0569	-0.0034	1.7312	3.7718
	18.7200	1.7311	-0.0138	-0.0008	1.7296	3.7684
	18.7300	1.7296	0.0264	0.0016	1.7281	3.7651
	18.7400	1.7281	0.0151	0.0009	1.7266	3.7618
	18.7500	1.7266	-0.0119	-0.0007	1.7251	3.7586
	18.7600	1.7250	0.0098	0.0006	1.7236	3.7552
	18.7700	1.7234	0.0336	0.0020	1.7220	3.7517
	18.7800	1.7219	0.0545	0.0032	1.7204	3.7483
	18.7900	1.7203	0.0693	0.0041	1.7189	3.7450
	18.8000	1.7188	0.0951	0.0057	1.7174	3.7418
	18.8100	1.7173	0.1136	0.0067	1.7158	3.7384
	18.8200	1.7157	0.0895	0.0053	1.7143	3.7350
	18.8300	1.7142	0.0428	0.0025	1.7127	3.7316
	18.8400	1.7127	0.0160	0.0010	1.7112	3.7284
	18.8500	1.7112	0.0135	0.0008	1.7097	3.7251
	18.8600	1.7096	0.0026	0.0002	1.7081	3.7216
	18.8700	1.7080	-0.0090	-0.0005	1.7066	3.7182
	18.8800	1.7065	-0.0307	-0.0018	1.7050	3.7148
	18.8900	1.7050	-0.0275	-0.0016	1.7035	3.7115
	18.9000	1.7035	-0.0146	-0.0009	1.7020	3.7083
	18.9100	1.7020	0.0268	0.0016	1.7005	3.7050
	18.9200	1.7004	0.0318	0.0019	1.6990	3.7016
	18.9300	1.6989	0.0338	0.0020	1.6974	3.6983
	18.9400	1.6973	0.0252	0.0015	1.6958	3.6948
	18.9500	1.6957	0.0095	0.0006	1.6942	3.6913
	18.9600	1.6942	0.0145	0.0009	1.6927	3.6880
	18.9700	1.6927	0.0058	0.0003	1.6912	3.6848
	18.9800	1.6912	0.0147	0.0009	1.6897	3.6815
	18.9900	1.6897	0.0233	0.0014	1.6882	3.6782
	19.0000	1.6881	0.0313	0.0019	1.6866	3.6748
	19.0100	1.6866	0.0334	0.0020	1.6851	3.6714
	19.0200	1.6850	0.0230	0.0014	1.6836	3.6681
	19.0300	1.6835	0.0386	0.0023	1.6820	3.6648
	19.0400	1.6820	0.0512	0.0030	1.6805	3.6615
	19.0500	1.6805	0.0403	0.0024	1.6790	3.6582
	19.0600	1.6790	0.0107	0.0006	1.6775	3.6549
	19.0700	1.6775	-0.0018	-0.0001	1.6760	3.6516
	19.0800	1.6759	-0.0057	-0.0003	1.6744	3.6482
	19.0900	1.6743	-0.0275	-0.0016	1.6728	3.6447
	19.1000	1.6728	-0.0409	-0.0024	1.6713	3.6414
	19.1100	1.6713	-0.0467	-0.0028	1.6698	3.6381
	19.1200	1.6698	-0.0344	-0.0020	1.6683	3.6348
	19.1300	1.6682	-0.0318	-0.0019	1.6668	3.6315
	19.1400	1.6666	-0.0229	-0.0014	1.6652	3.6280
	19.1500	1.6651	-0.0095	-0.0006	1.6636	3.6246
	19.1600	1.6636	0.0155	0.0009	1.6621	3.6213
	19.1700	1.6621	0.0071	0.0004	1.6606	3.6180
	19.1800	1.6605	0.0096	0.0006	1.6590	3.6147
	19.1900	1.6590	0.0310	0.0018	1.6575	3.6113
	19.2000	1.6574	0.0507	0.0030	1.6560	3.6080
	19.2100	1.6559	0.0312	0.0019	1.6544	3.6045
	19.2200	1.6543	0.0258	0.0015	1.6528	3.6012
	19.2300	1.6527	0.0396	0.0024	1.6513	3.5977
	19.2400	1.6512	0.0400	0.0024	1.6498	3.5944
	19.2500	1.6498	0.0451	0.0027	1.6483	3.5913
	19.2600	1.6483	0.0475	0.0028	1.6468	3.5880
	19.2700	1.6468	0.0779	0.0046	1.6453	3.5847
	19.2800	1.6452	0.0895	0.0053	1.6438	3.5814
	19.2900	1.6437	0.0863	0.0051	1.6422	3.5780
	19.3000	1.6421	0.0844	0.0050	1.6406	3.5746
	19.3100	1.6406	0.0729	0.0043	1.6391	3.5713
	19.3200	1.6391	0.0770	0.0046	1.6376	3.5679
	19.3300	1.6376	0.0642	0.0038	1.6361	3.5646
	19.3400	1.6360	0.0481	0.0029	1.6345	3.5613
	19.3500	1.6345	0.0471	0.0028	1.6330	3.5579
	19.3600	1.6329	0.0563	0.0033	1.6315	3.5546
	19.3700	1.6314	0.0453	0.0027	1.6299	3.5512
	19.3800	1.6299	0.0599	0.0036	1.6284	3.5479
	19.3900	1.6283	0.0961	0.0057	1.6268	3.5445
	19.4000	1.6268	0.0902	0.0054	1.6254	3.5413
	19.4100	1.6253	0.0528	0.0031	1.6238	3.5379
	19.4200	1.6237	0.0047	0.0003	1.6222	3.5345
	19.4300	1.6221	-0.0347	-0.0021	1.6207	3.5311
	19.4400	1.6207	-0.0509	-0.0030	1.6192	3.5278
	19.4500	1.6191	-0.0433	-0.0026	1.6177	3.5245
	19.4600	1.6176	-0.0095	-0.0006	1.6161	3.5211
	19.4700	1.6160	0.0138	0.0008	1.6146	3.5178
	19.4800	1.6145	0.0120	0.0007	1.6130	3.5144
	19.4900	1.6129	0.0003	0.0000	1.6115	3.5110
	19.5000	1.6114	0.0235	0.0014	1.6099	3.5077
	19.5100	1.6099	0.0284	0.0017	1.6084	3.5044
	19.5200	1.6084	0.0102	0.0006	1.6069	3.5011
	19.5300	1.6069	-0.0091	-0.0005	1.6054	3.4978
	19.5400	1.6054	-0.0028	-0.0002	1.6039	3.4946
	19.5500	1.6038	0.0114	0.0007	1.6023	3.4911
	19.5600	1.6022	0.0046	0.0003	1.6008	3.4877
	19.5700	1.6008	0.0059	0.0004	1.5993	3.4845
	19.5800	1.5992	0.0227	0.0013	1.5977	3.4811
	19.5900	1.5977	0.0370	0.0022	1.5962	3.4778
	19.6000	1.5961	0.0369	0.0022	1.5946	3.4744
	19.6100	1.5946	0.0236	0.0014	1.5931	3.4710
	19.6200	1.5930	0.0097	0.0006	1.5915	3.4676
	19.6300	1.5915	0.0137	0.0008	1.5900	3.4643
	19.6400	1.5900	0.0040	0.0002	1.5885	3.4610
	19.6500	1.5885	-0.0227	-0.0013	1.5871	3.4578
	19.6600	1.5870	-0.0302	-0.0018	1.5855	3.4545
	19.6700	1.5855	-0.0280	-0.0017	1.5840	3.4511
	19.6800	1.5839	-0.0113	-0.0007	1.5824	3.4477
	19.6900	1.5823	0.0266	0.0016	1.5808	3.4442
	19.7000	1.5807	0.0537	0.0032	1.5793	3.4408
	19.7100	1.5792	0.0864	0.0051	1.5777	3.4376
	19.7200	1.5777	0.0756	0.0045	1.5763	3.4343
	19.7300	1.5762	0.0440	0.0026	1.5747	3.4310
	19.7400	1.5747	0.0324	0.0019	1.5732	3.4276
	19.7500	1.5731	0.0261	0.0015	1.5716	3.4242
	19.7600	1.5716	0.0207	0.0012	1.5701	3.4208
	19.7700	1.5700	0.0028	0.0002	1.5685	3.4175
	19.7800	1.5685	-0.0362	-0.0022	1.5670	3.4141
	19.7900	1.5669	-0.0707	-0.0042	1.5655	3.4108
	19.8000	1.5655	-0.0871	-0.0052	1.5640	3.4075
	19.8100	1.5639	-0.0837	-0.0050	1.5624	3.4042
	19.8200	1.5624	-0.0639	-0.0038	1.5609	3.4008
	19.8300	1.5608	-0.0482	-0.0029	1.5594	3.3975
	19.8400	1.5593	-0.0223	-0.0013	1.5579	3.3942
	19.8500	1.5578	-0.0085	-0.0005	1.5563	3.3909
	19.8600	1.5563	0.0029	0.0002	1.5548	3.3875
	19.8700	1.5548	-0.0080	-0.0005	1.5533	3.3842
	19.8800	1.5532	-0.0078	-0.0005	1.5518	3.3809
	19.8900	1.5517	0.0089	0.0005	1.5502	3.3775
	19.9000	1.5501	0.0063	0.0004	1.5486	3.3741
	19.9100	1.5486	0.0116	0.0007	1.5471	3.3708
	19.9200	1.5471	0.0198	0.0012	1.5456	3.3674
	19.9300	1.5456	0.0169	0.0010	1.5441	3.3642
	19.9400	1.5440	0.0252	0.0015	1.5425	3.3608
	19.9500	1.5425	0.0292	0.0017	1.5410	3.3574
	19.9600	1.5409	0.0064	0.0004	1.5394	3.3541
[truncated: 34,614 more rows]
