# Supplementary material for: The influence of sample geometry and size on porcine aortic material properties from uniaxial tensile tests using custom-designed tissue cutters, clamps and molds
Source: PLoS One. 2021 Feb 8;16(2):e0244390. doi: 10.1371/journal.pone.0244390 (PMC7869995; doi:10.1371/journal.pone.0244390)
Supplement: S1 Dataset — (ZIP) [file pone.0244390.s001.zip › Date/RL10-4.csv]

1	ʱ��	λ��	��	����Ӧ��	����λ��	����Ӧ�� (λ��)
	(s)	(mm)	(N)	(MPa)	(mm)	(%)
	0.0000	0.0011	-0.0088	-0.0004	-0.0001	-0.0004
	0.0100	0.0011	-0.0108	-0.0004	-0.0002	-0.0005
	0.0200	0.0011	0.0247	0.0010	-0.0002	-0.0004
	0.0300	0.0014	0.0277	0.0011	0.0001	0.0004
	0.0400	0.0021	0.0404	0.0016	0.0009	0.0023
	0.0500	0.0032	0.0536	0.0021	0.0020	0.0053
	0.0600	0.0046	0.0389	0.0015	0.0034	0.0090
	0.0700	0.0060	0.0300	0.0012	0.0048	0.0128
	0.0800	0.0075	0.0435	0.0017	0.0062	0.0166
	0.0900	0.0089	0.0402	0.0016	0.0076	0.0204
	0.1000	0.0102	0.0200	0.0008	0.0090	0.0241
	0.1100	0.0116	0.0035	0.0001	0.0104	0.0279
	0.1200	0.0130	-0.0006	0.0000	0.0117	0.0315
	0.1300	0.0143	0.0152	0.0006	0.0131	0.0351
	0.1400	0.0157	0.0338	0.0013	0.0145	0.0389
	0.1500	0.0171	0.0536	0.0021	0.0158	0.0426
	0.1600	0.0185	0.0488	0.0019	0.0172	0.0463
	0.1700	0.0198	0.0433	0.0017	0.0185	0.0498
	0.1800	0.0211	0.0558	0.0022	0.0199	0.0534
	0.1900	0.0225	0.0613	0.0024	0.0213	0.0572
	0.2000	0.0239	0.0575	0.0023	0.0226	0.0608
	0.2100	0.0252	0.0669	0.0027	0.0240	0.0644
	0.2200	0.0267	0.0684	0.0027	0.0254	0.0683
	0.2300	0.0281	0.0523	0.0021	0.0269	0.0722
	0.2400	0.0296	0.0573	0.0023	0.0283	0.0761
	0.2500	0.0310	0.0390	0.0015	0.0297	0.0799
	0.2600	0.0324	0.0048	0.0002	0.0311	0.0837
	0.2700	0.0337	-0.0070	-0.0003	0.0325	0.0873
	0.2800	0.0350	-0.0064	-0.0003	0.0337	0.0907
	0.2900	0.0363	0.0147	0.0006	0.0350	0.0941
	0.3000	0.0375	0.0248	0.0010	0.0363	0.0975
	0.3100	0.0387	0.0049	0.0002	0.0375	0.1008
	0.3200	0.0400	0.0012	0.0000	0.0387	0.1042
	0.3300	0.0413	0.0132	0.0005	0.0400	0.1076
	0.3400	0.0426	0.0188	0.0007	0.0413	0.1112
	0.3500	0.0439	0.0064	0.0003	0.0427	0.1147
	0.3600	0.0451	0.0043	0.0002	0.0439	0.1180
	0.3700	0.0464	0.0266	0.0011	0.0451	0.1214
	0.3800	0.0477	0.0391	0.0016	0.0465	0.1249
	0.3900	0.0491	0.0461	0.0018	0.0478	0.1286
	0.4000	0.0505	0.0443	0.0018	0.0493	0.1325
	0.4100	0.0519	0.0655	0.0026	0.0506	0.1361
	0.4200	0.0532	0.0785	0.0031	0.0519	0.1395
	0.4300	0.0544	0.0857	0.0034	0.0532	0.1429
	0.4400	0.0557	0.0888	0.0035	0.0544	0.1462
	0.4500	0.0570	0.0485	0.0019	0.0558	0.1499
	0.4600	0.0584	0.0164	0.0007	0.0572	0.1537
	0.4700	0.0598	-0.0037	-0.0001	0.0585	0.1573
	0.4800	0.0611	0.0164	0.0006	0.0599	0.1609
	0.4900	0.0624	0.0260	0.0010	0.0612	0.1644
	0.5000	0.0638	0.0340	0.0014	0.0625	0.1680
	0.5100	0.0651	0.0214	0.0009	0.0638	0.1715
	0.5200	0.0663	0.0326	0.0013	0.0651	0.1750
	0.5300	0.0677	0.0490	0.0019	0.0664	0.1785
	0.5400	0.0690	0.0664	0.0026	0.0677	0.1820
	0.5500	0.0704	0.0738	0.0029	0.0691	0.1858
	0.5600	0.0717	0.0889	0.0035	0.0704	0.1894
	0.5700	0.0730	0.0947	0.0038	0.0718	0.1929
	0.5800	0.0744	0.0962	0.0038	0.0731	0.1966
	0.5900	0.0757	0.0911	0.0036	0.0744	0.2000
	0.6000	0.0770	0.0815	0.0032	0.0757	0.2036
	0.6100	0.0784	0.0681	0.0027	0.0771	0.2073
	0.6200	0.0797	0.0367	0.0015	0.0785	0.2109
	0.6300	0.0811	0.0519	0.0021	0.0798	0.2147
	0.6400	0.0825	0.0469	0.0019	0.0812	0.2184
	0.6500	0.0838	0.0486	0.0019	0.0825	0.2219
	0.6600	0.0851	0.0656	0.0026	0.0839	0.2255
	0.6700	0.0864	0.0678	0.0027	0.0852	0.2290
	0.6800	0.0878	0.0672	0.0027	0.0865	0.2326
	0.6900	0.0891	0.0646	0.0026	0.0879	0.2362
	0.7000	0.0904	0.0695	0.0028	0.0891	0.2397
	0.7100	0.0917	0.0721	0.0029	0.0904	0.2432
	0.7200	0.0930	0.0834	0.0033	0.0918	0.2467
	0.7300	0.0944	0.0586	0.0023	0.0931	0.2503
	0.7400	0.0958	0.0100	0.0004	0.0945	0.2541
	0.7500	0.0971	-0.0111	-0.0004	0.0959	0.2577
	0.7600	0.0985	-0.0231	-0.0009	0.0972	0.2613
	0.7700	0.0998	-0.0234	-0.0009	0.0985	0.2649
	0.7800	0.1011	0.0006	0.0000	0.0998	0.2684
	0.7900	0.1024	0.0346	0.0014	0.1012	0.2720
	0.8000	0.1037	0.0514	0.0020	0.1025	0.2755
	0.8100	0.1051	0.0228	0.0009	0.1038	0.2790
	0.8200	0.1064	-0.0042	-0.0002	0.1051	0.2826
	0.8300	0.1078	-0.0407	-0.0016	0.1065	0.2864
	0.8400	0.1092	-0.0531	-0.0021	0.1080	0.2902
	0.8500	0.1106	-0.0357	-0.0014	0.1093	0.2939
	0.8600	0.1119	-0.0047	-0.0002	0.1106	0.2975
	0.8700	0.1132	0.0470	0.0019	0.1119	0.3009
	0.8800	0.1145	0.0942	0.0037	0.1132	0.3043
	0.8900	0.1158	0.0907	0.0036	0.1145	0.3079
	0.9000	0.1171	0.0600	0.0024	0.1158	0.3114
	0.9100	0.1185	0.0435	0.0017	0.1172	0.3151
	0.9200	0.1199	0.0542	0.0022	0.1186	0.3190
	0.9300	0.1212	0.0426	0.0017	0.1199	0.3225
	0.9400	0.1225	0.0254	0.0010	0.1212	0.3259
	0.9500	0.1238	0.0085	0.0003	0.1225	0.3293
	0.9600	0.1251	-0.0017	-0.0001	0.1238	0.3329
	0.9700	0.1265	0.0067	0.0003	0.1252	0.3366
	0.9800	0.1278	0.0141	0.0006	0.1265	0.3402
	0.9900	0.1292	0.0158	0.0006	0.1279	0.3439
	1.0000	0.1305	0.0540	0.0021	0.1293	0.3476
	1.0100	0.1319	0.0870	0.0035	0.1306	0.3511
	1.0200	0.1331	0.1014	0.0040	0.1319	0.3545
	1.0300	0.1345	0.0773	0.0031	0.1332	0.3581
	1.0400	0.1359	0.0493	0.0020	0.1346	0.3619
	1.0500	0.1373	0.0310	0.0012	0.1360	0.3657
	1.0600	0.1387	0.0120	0.0005	0.1374	0.3695
	1.0700	0.1400	0.0130	0.0005	0.1388	0.3731
	1.0800	0.1414	0.0181	0.0007	0.1401	0.3767
	1.0900	0.1427	0.0218	0.0009	0.1414	0.3803
	1.1000	0.1441	0.0157	0.0006	0.1428	0.3840
	1.1100	0.1454	0.0236	0.0009	0.1441	0.3875
	1.1200	0.1467	0.0374	0.0015	0.1454	0.3910
	1.1300	0.1480	0.0519	0.0021	0.1467	0.3945
	1.1400	0.1493	0.0679	0.0027	0.1480	0.3979
	1.1500	0.1506	0.0224	0.0009	0.1494	0.4016
	1.1600	0.1520	0.0019	0.0001	0.1507	0.4052
	1.1700	0.1533	0.0181	0.0007	0.1520	0.4087
	1.1800	0.1547	0.0362	0.0014	0.1534	0.4124
	1.1900	0.1560	0.0569	0.0023	0.1547	0.4160
	1.2000	0.1573	0.0959	0.0038	0.1560	0.4195
	1.2100	0.1586	0.1141	0.0045	0.1573	0.4230
	1.2200	0.1599	0.0925	0.0037	0.1586	0.4265
	1.2300	0.1612	0.0701	0.0028	0.1600	0.4301
	1.2400	0.1626	0.0607	0.0024	0.1613	0.4338
	1.2500	0.1639	0.0529	0.0021	0.1627	0.4374
	1.2600	0.1653	0.0528	0.0021	0.1640	0.4410
	1.2700	0.1666	0.0313	0.0012	0.1654	0.4446
	1.2800	0.1680	0.0287	0.0011	0.1667	0.4483
	1.2900	0.1694	0.0303	0.0012	0.1681	0.4520
	1.3000	0.1707	0.0473	0.0019	0.1695	0.4556
	1.3100	0.1720	0.0456	0.0018	0.1708	0.4591
	1.3200	0.1733	0.0720	0.0029	0.1721	0.4626
	1.3300	0.1747	0.1148	0.0046	0.1734	0.4663
	1.3400	0.1761	0.1519	0.0060	0.1748	0.4700
	1.3500	0.1774	0.1269	0.0050	0.1761	0.4736
	1.3600	0.1787	0.0924	0.0037	0.1775	0.4772
	1.3700	0.1801	0.0624	0.0025	0.1788	0.4808
	1.3800	0.1815	0.0314	0.0012	0.1802	0.4845
	1.3900	0.1828	0.0111	0.0004	0.1815	0.4881
	1.4000	0.1841	0.0111	0.0004	0.1828	0.4915
	1.4100	0.1854	0.0247	0.0010	0.1841	0.4950
	1.4200	0.1867	0.0694	0.0028	0.1854	0.4985
	1.4300	0.1880	0.0895	0.0036	0.1867	0.5021
	1.4400	0.1894	0.0654	0.0026	0.1881	0.5058
	1.4500	0.1907	0.0333	0.0013	0.1895	0.5094
	1.4600	0.1921	0.0298	0.0012	0.1908	0.5130
	1.4700	0.1934	-0.0140	-0.0006	0.1922	0.5167
	1.4800	0.1947	-0.0058	-0.0002	0.1935	0.5202
	1.4900	0.1961	0.0082	0.0003	0.1948	0.5237
	1.5000	0.1974	0.0098	0.0004	0.1961	0.5273
	1.5100	0.1988	0.0089	0.0004	0.1975	0.5309
	1.5200	0.2002	-0.0018	-0.0001	0.1989	0.5347
	1.5300	0.2015	0.0136	0.0005	0.2003	0.5384
	1.5400	0.2028	0.0467	0.0019	0.2016	0.5419
	1.5500	0.2041	0.0641	0.0025	0.2029	0.5455
	1.5600	0.2055	0.0780	0.0031	0.2042	0.5490
	1.5700	0.2068	0.0972	0.0039	0.2055	0.5525
	1.5800	0.2081	0.0902	0.0036	0.2068	0.5560
	1.5900	0.2094	0.0448	0.0018	0.2081	0.5596
	1.6000	0.2108	0.0267	0.0011	0.2095	0.5633
	1.6100	0.2122	0.0279	0.0011	0.2109	0.5670
	1.6200	0.2135	0.0388	0.0015	0.2122	0.5706
	1.6300	0.2148	0.0551	0.0022	0.2135	0.5740
	1.6400	0.2161	0.0746	0.0030	0.2148	0.5775
	1.6500	0.2174	0.0655	0.0026	0.2162	0.5812
	1.6600	0.2188	0.0586	0.0023	0.2175	0.5849
	1.6700	0.2202	0.0913	0.0036	0.2189	0.5885
	1.6800	0.2215	0.1081	0.0043	0.2202	0.5921
	1.6900	0.2228	0.1213	0.0048	0.2216	0.5957
	1.7000	0.2242	0.1156	0.0046	0.2230	0.5995
	1.7100	0.2256	0.1040	0.0041	0.2243	0.6031
	1.7200	0.2269	0.0632	0.0025	0.2256	0.6066
	1.7300	0.2282	0.0567	0.0023	0.2269	0.6101
	1.7400	0.2295	0.0557	0.0022	0.2282	0.6136
	1.7500	0.2308	0.0438	0.0017	0.2296	0.6172
	1.7600	0.2322	0.0327	0.0013	0.2309	0.6209
	1.7700	0.2336	0.0369	0.0015	0.2323	0.6245
	1.7800	0.2349	0.0273	0.0011	0.2337	0.6282
	1.7900	0.2363	0.0499	0.0020	0.2350	0.6318
	1.8000	0.2375	0.0722	0.0029	0.2363	0.6352
	1.8100	0.2388	0.0837	0.0033	0.2375	0.6387
	1.8200	0.2401	0.1005	0.0040	0.2389	0.6422
	1.8300	0.2415	0.1285	0.0051	0.2402	0.6458
	1.8400	0.2428	0.1251	0.0050	0.2416	0.6495
	1.8500	0.2441	0.1323	0.0053	0.2429	0.6530
	1.8600	0.2455	0.0926	0.0037	0.2442	0.6566
	1.8700	0.2468	0.0664	0.0026	0.2456	0.6602
	1.8800	0.2482	0.0321	0.0013	0.2470	0.6640
	1.8900	0.2496	-0.0006	0.0000	0.2483	0.6676
	1.9000	0.2509	-0.0219	-0.0009	0.2496	0.6712
	1.9100	0.2522	0.0075	0.0003	0.2509	0.6747
	1.9200	0.2535	0.0049	0.0002	0.2522	0.6782
	1.9300	0.2549	0.0089	0.0004	0.2536	0.6819
	1.9400	0.2562	0.0111	0.0004	0.2550	0.6855
	1.9500	0.2576	0.0362	0.0014	0.2563	0.6891
	1.9600	0.2589	0.0613	0.0024	0.2577	0.6927
	1.9700	0.2602	0.0709	0.0028	0.2590	0.6963
	1.9800	0.2616	0.0459	0.0018	0.2603	0.6998
	1.9900	0.2629	0.0389	0.0015	0.2616	0.7034
	2.0000	0.2642	0.0449	0.0018	0.2629	0.7069
	2.0100	0.2656	0.0525	0.0021	0.2643	0.7107
	2.0200	0.2670	0.0509	0.0020	0.2657	0.7144
	2.0300	0.2683	0.0526	0.0021	0.2671	0.7180
	2.0400	0.2697	0.0447	0.0018	0.2684	0.7217
	2.0500	0.2711	0.0649	0.0026	0.2698	0.7253
	2.0600	0.2724	0.0810	0.0032	0.2711	0.7289
	2.0700	0.2737	0.1009	0.0040	0.2724	0.7324
	2.0800	0.2750	0.0783	0.0031	0.2737	0.7358
	2.0900	0.2763	0.0553	0.0022	0.2750	0.7393
	2.1000	0.2776	0.0629	0.0025	0.2764	0.7430
	2.1100	0.2790	0.0553	0.0022	0.2777	0.7467
	2.1200	0.2804	0.0493	0.0020	0.2791	0.7503
	2.1300	0.2817	0.0231	0.0009	0.2804	0.7540
	2.1400	0.2830	0.0138	0.0005	0.2818	0.7576
	2.1500	0.2844	0.0264	0.0010	0.2831	0.7611
	2.1600	0.2857	0.0272	0.0011	0.2844	0.7647
	2.1700	0.2870	0.0462	0.0018	0.2858	0.7683
	2.1800	0.2884	0.0609	0.0024	0.2871	0.7719
	2.1900	0.2897	0.0723	0.0029	0.2884	0.7755
	2.2000	0.2910	0.0703	0.0028	0.2897	0.7790
	2.2100	0.2924	0.0668	0.0026	0.2911	0.7827
	2.2200	0.2938	0.0442	0.0018	0.2925	0.7865
	2.2300	0.2951	0.0367	0.0015	0.2938	0.7900
	2.2400	0.2964	0.0192	0.0008	0.2951	0.7935
	2.2500	0.2978	0.0462	0.0018	0.2965	0.7972
	2.2600	0.2991	0.0828	0.0033	0.2978	0.8008
	2.2700	0.3004	0.1108	0.0044	0.2992	0.8044
	2.2800	0.3018	0.1173	0.0047	0.3005	0.8080
	2.2900	0.3031	0.0982	0.0039	0.3019	0.8116
	2.3000	0.3045	0.0787	0.0031	0.3032	0.8153
	2.3100	0.3058	0.0720	0.0029	0.3045	0.8188
	2.3200	0.3071	0.0946	0.0038	0.3058	0.8222
	2.3300	0.3084	0.1146	0.0046	0.3071	0.8258
	2.3400	0.3098	0.1108	0.0044	0.3085	0.8295
	2.3500	0.3112	0.0784	0.0031	0.3099	0.8332
	2.3600	0.3125	0.0562	0.0022	0.3112	0.8367
	2.3700	0.3138	0.0495	0.0020	0.3126	0.8404
	2.3800	0.3152	0.0490	0.0019	0.3139	0.8440
	2.3900	0.3166	0.0552	0.0022	0.3153	0.8477
	2.4000	0.3179	0.0609	0.0024	0.3167	0.8514
	2.4100	0.3193	0.0664	0.0026	0.3180	0.8549
	2.4200	0.3206	0.0625	0.0025	0.3193	0.8586
	2.4300	0.3220	0.0440	0.0017	0.3207	0.8622
	2.4400	0.3233	0.0351	0.0014	0.3220	0.8658
	2.4500	0.3246	0.0185	0.0007	0.3233	0.8693
	2.4600	0.3259	0.0105	0.0004	0.3246	0.8728
	2.4700	0.3272	0.0397	0.0016	0.3260	0.8764
	2.4800	0.3286	0.0874	0.0035	0.3273	0.8801
	2.4900	0.3299	0.1093	0.0043	0.3287	0.8836
	2.5000	0.3312	0.1083	0.0043	0.3299	0.8871
	2.5100	0.3326	0.0888	0.0035	0.3313	0.8908
	2.5200	0.3339	0.0767	0.0030	0.3327	0.8944
	2.5300	0.3353	0.0967	0.0038	0.3340	0.8980
	2.5400	0.3366	0.0979	0.0039	0.3353	0.9016
	2.5500	0.3379	0.0775	0.0031	0.3366	0.9051
	2.5600	0.3392	0.0732	0.0029	0.3380	0.9087
	2.5700	0.3406	0.0909	0.0036	0.3393	0.9123
	2.5800	0.3419	0.1173	0.0047	0.3406	0.9159
	2.5900	0.3433	0.1233	0.0049	0.3420	0.9195
	2.6000	0.3446	0.1146	0.0046	0.3433	0.9231
	2.6100	0.3459	0.0791	0.0031	0.3447	0.9267
	2.6200	0.3473	0.0364	0.0014	0.3460	0.9303
	2.6300	0.3486	0.0298	0.0012	0.3473	0.9338
	2.6400	0.3499	0.0314	0.0012	0.3486	0.9373
	2.6500	0.3512	0.0216	0.0009	0.3500	0.9409
	2.6600	0.3526	0.0305	0.0012	0.3514	0.9447
	2.6700	0.3540	0.0430	0.0017	0.3527	0.9483
	2.6800	0.3553	0.0582	0.0023	0.3541	0.9519
	2.6900	0.3567	0.0409	0.0016	0.3554	0.9555
	2.7000	0.3579	0.0297	0.0012	0.3567	0.9589
	2.7100	0.3593	0.0271	0.0011	0.3581	0.9627
	2.7200	0.3607	0.0418	0.0017	0.3594	0.9663
	2.7300	0.3620	0.0423	0.0017	0.3607	0.9698
	2.7400	0.3633	0.0399	0.0016	0.3621	0.9734
	2.7500	0.3646	0.0305	0.0012	0.3634	0.9770
	2.7600	0.3660	0.0132	0.0005	0.3647	0.9806
	2.7700	0.3674	0.0206	0.0008	0.3661	0.9843
	2.7800	0.3687	0.0461	0.0018	0.3674	0.9879
	2.7900	0.3700	0.0687	0.0027	0.3688	0.9915
	2.8000	0.3714	0.0952	0.0038	0.3701	0.9951
	2.8100	0.3727	0.1117	0.0044	0.3714	0.9986
	2.8200	0.3740	0.0970	0.0038	0.3728	1.0022
	2.8300	0.3754	0.0933	0.0037	0.3741	1.0059
	2.8400	0.3767	0.0953	0.0038	0.3754	1.0094
	2.8500	0.3780	0.1082	0.0043	0.3767	1.0129
	2.8600	0.3794	0.0919	0.0036	0.3781	1.0166
	2.8700	0.3807	0.1014	0.0040	0.3794	1.0201
	2.8800	0.3820	0.1086	0.0043	0.3807	1.0237
	2.8900	0.3833	0.0973	0.0039	0.3821	1.0272
	2.9000	0.3847	0.0797	0.0032	0.3834	1.0309
	2.9100	0.3861	0.0732	0.0029	0.3848	1.0346
	2.9200	0.3874	0.1003	0.0040	0.3861	1.0381
	2.9300	0.3887	0.1007	0.0040	0.3874	1.0416
	2.9400	0.3900	0.0829	0.0033	0.3888	1.0453
	2.9500	0.3914	0.0526	0.0021	0.3901	1.0488
	2.9600	0.3927	0.0624	0.0025	0.3914	1.0523
	2.9700	0.3940	0.0826	0.0033	0.3927	1.0558
	2.9800	0.3953	0.0846	0.0034	0.3940	1.0594
	2.9900	0.3967	0.0643	0.0026	0.3954	1.0631
	3.0000	0.3981	0.0556	0.0022	0.3968	1.0668
	3.0100	0.3993	0.0630	0.0025	0.3981	1.0702
	3.0200	0.4006	0.0717	0.0028	0.3994	1.0737
	3.0300	0.4020	0.0886	0.0035	0.4007	1.0774
	3.0400	0.4033	0.0868	0.0034	0.4020	1.0810
	3.0500	0.4047	0.0877	0.0035	0.4034	1.0845
	3.0600	0.4060	0.0785	0.0031	0.4047	1.0882
	3.0700	0.4074	0.0747	0.0030	0.4061	1.0919
	3.0800	0.4087	0.0936	0.0037	0.4075	1.0955
	3.0900	0.4101	0.0811	0.0032	0.4088	1.0991
	3.1000	0.4114	0.0843	0.0033	0.4101	1.1026
	3.1100	0.4127	0.1102	0.0044	0.4115	1.1063
	3.1200	0.4141	0.0966	0.0038	0.4128	1.1099
	3.1300	0.4154	0.0824	0.0033	0.4141	1.1134
	3.1400	0.4168	0.0864	0.0034	0.4155	1.1171
	3.1500	0.4181	0.0608	0.0024	0.4169	1.1208
	3.1600	0.4194	0.0417	0.0017	0.4182	1.1243
	3.1700	0.4208	0.0332	0.0013	0.4195	1.1279
	3.1800	0.4221	0.0330	0.0013	0.4209	1.1315
	3.1900	0.4234	0.0592	0.0023	0.4221	1.1350
	3.2000	0.4248	0.0753	0.0030	0.4235	1.1386
	3.2100	0.4261	0.1057	0.0042	0.4248	1.1423
	3.2200	0.4274	0.1400	0.0056	0.4262	1.1458
	3.2300	0.4288	0.1743	0.0069	0.4275	1.1494
	3.2400	0.4301	0.1919	0.0076	0.4288	1.1530
	3.2500	0.4314	0.1738	0.0069	0.4302	1.1566
	3.2600	0.4328	0.1549	0.0062	0.4315	1.1603
	3.2700	0.4341	0.1569	0.0062	0.4329	1.1638
	3.2800	0.4354	0.1419	0.0056	0.4341	1.1672
	3.2900	0.4367	0.1159	0.0046	0.4355	1.1708
	3.3000	0.4381	0.1144	0.0045	0.4368	1.1744
	3.3100	0.4395	0.1017	0.0040	0.4382	1.1782
	3.3200	0.4409	0.1056	0.0042	0.4396	1.1819
	3.3300	0.4422	0.0943	0.0037	0.4409	1.1854
	3.3400	0.4435	0.0794	0.0032	0.4422	1.1890
	3.3500	0.4449	0.0984	0.0039	0.4436	1.1927
	3.3600	0.4462	0.1415	0.0056	0.4449	1.1962
	3.3700	0.4475	0.1419	0.0056	0.4462	1.1997
	3.3800	0.4488	0.1129	0.0045	0.4475	1.2032
	3.3900	0.4501	0.0986	0.0039	0.4488	1.2067
	3.4000	0.4515	0.1129	0.0045	0.4502	1.2104
	3.4100	0.4528	0.1172	0.0047	0.4515	1.2140
	3.4200	0.4541	0.1094	0.0043	0.4528	1.2175
	3.4300	0.4555	0.1078	0.0043	0.4543	1.2213
	3.4400	0.4569	0.1092	0.0043	0.4556	1.2249
	3.4500	0.4582	0.0784	0.0031	0.4569	1.2284
	3.4600	0.4595	0.0527	0.0021	0.4582	1.2320
	3.4700	0.4608	0.0641	0.0025	0.4595	1.2354
	3.4800	0.4621	0.0819	0.0033	0.4608	1.2390
	3.4900	0.4635	0.0808	0.0032	0.4623	1.2428
	3.5000	0.4649	0.0562	0.0022	0.4636	1.2465
	3.5100	0.4662	0.0202	0.0008	0.4649	1.2501
	3.5200	0.4676	-0.0001	0.0000	0.4663	1.2538
	3.5300	0.4689	0.0289	0.0011	0.4676	1.2573
	3.5400	0.4702	0.0667	0.0026	0.4689	1.2608
	3.5500	0.4715	0.0825	0.0033	0.4702	1.2643
	3.5600	0.4728	0.1057	0.0042	0.4715	1.2677
	3.5700	0.4741	0.1071	0.0043	0.4728	1.2712
	3.5800	0.4755	0.0847	0.0034	0.4742	1.2751
	3.5900	0.4769	0.0545	0.0022	0.4756	1.2788
	3.6000	0.4782	0.0480	0.0019	0.4770	1.2823
	3.6100	0.4796	0.0374	0.0015	0.4783	1.2860
	3.6200	0.4809	0.0256	0.0010	0.4796	1.2895
	3.6300	0.4822	0.0282	0.0011	0.4809	1.2931
	3.6400	0.4836	0.0599	0.0024	0.4823	1.2968
	3.6500	0.4849	0.0627	0.0025	0.4836	1.3003
	3.6600	0.4863	0.0750	0.0030	0.4850	1.3039
	3.6700	0.4876	0.0906	0.0036	0.4863	1.3075
	3.6800	0.4889	0.1193	0.0047	0.4876	1.3111
	3.6900	0.4902	0.1413	0.0056	0.4889	1.3146
	3.7000	0.4916	0.1481	0.0059	0.4903	1.3182
	3.7100	0.4929	0.1332	0.0053	0.4916	1.3218
	3.7200	0.4943	0.1270	0.0050	0.4930	1.3255
	3.7300	0.4956	0.1165	0.0046	0.4943	1.3290
	3.7400	0.4968	0.0993	0.0039	0.4956	1.3324
	3.7500	0.4982	0.0665	0.0026	0.4970	1.3361
	3.7600	0.4996	0.0726	0.0029	0.4983	1.3398
	3.7700	0.5009	0.0977	0.0039	0.4996	1.3433
	3.7800	0.5023	0.1058	0.0042	0.5010	1.3470
	3.7900	0.5036	0.1283	0.0051	0.5023	1.3506
	3.8000	0.5050	0.1353	0.0054	0.5037	1.3543
	3.8100	0.5064	0.1320	0.0052	0.5051	1.3580
	3.8200	0.5076	0.1420	0.0056	0.5063	1.3613
	3.8300	0.5089	0.1530	0.0061	0.5076	1.3648
	3.8400	0.5102	0.1269	0.0050	0.5090	1.3684
	3.8500	0.5116	0.0994	0.0039	0.5103	1.3720
	3.8600	0.5130	0.0726	0.0029	0.5117	1.3758
	3.8700	0.5143	0.0793	0.0031	0.5131	1.3795
	3.8800	0.5157	0.1088	0.0043	0.5144	1.3830
	3.8900	0.5170	0.1215	0.0048	0.5157	1.3866
	3.9000	0.5183	0.1183	0.0047	0.5170	1.3900
	3.9100	0.5196	0.0977	0.0039	0.5183	1.3935
	3.9200	0.5209	0.0668	0.0027	0.5197	1.3971
	3.9300	0.5223	0.0474	0.0019	0.5210	1.4008
	3.9400	0.5236	0.0355	0.0014	0.5224	1.4044
	3.9500	0.5251	0.0443	0.0018	0.5238	1.4083
	3.9600	0.5264	0.0871	0.0035	0.5251	1.4118
	3.9700	0.5277	0.0943	0.0037	0.5264	1.4153
	3.9800	0.5290	0.0821	0.0033	0.5277	1.4188
	3.9900	0.5303	0.0629	0.0025	0.5290	1.4223
	4.0000	0.5316	0.0701	0.0028	0.5303	1.4258
	4.0100	0.5329	0.0982	0.0039	0.5317	1.4295
	4.0200	0.5343	0.1337	0.0053	0.5330	1.4331
	4.0300	0.5357	0.1296	0.0051	0.5344	1.4369
	4.0400	0.5370	0.1343	0.0053	0.5358	1.4404
	4.0500	0.5383	0.1208	0.0048	0.5370	1.4439
	4.0600	0.5396	0.1184	0.0047	0.5383	1.4473
	4.0700	0.5410	0.1007	0.0040	0.5397	1.4510
	4.0800	0.5423	0.0868	0.0034	0.5411	1.4547
	4.0900	0.5437	0.1017	0.0040	0.5424	1.4583
	4.1000	0.5450	0.1113	0.0044	0.5438	1.4620
	4.1100	0.5464	0.1185	0.0047	0.5451	1.4655
	4.1200	0.5477	0.1372	0.0054	0.5464	1.4691
	4.1300	0.5491	0.1329	0.0053	0.5478	1.4728
	4.1400	0.5503	0.1103	0.0044	0.5490	1.4762
	4.1500	0.5516	0.0969	0.0038	0.5504	1.4797
	4.1600	0.5530	0.0891	0.0035	0.5517	1.4834
	4.1700	0.5543	0.0822	0.0033	0.5530	1.4869
	4.1800	0.5557	0.0836	0.0033	0.5544	1.4906
	4.1900	0.5570	0.0881	0.0035	0.5558	1.4942
	4.2000	0.5583	0.1107	0.0044	0.5570	1.4977
	4.2100	0.5597	0.1023	0.0041	0.5584	1.5013
	4.2200	0.5610	0.0795	0.0032	0.5597	1.5049
	4.2300	0.5623	0.0487	0.0019	0.5610	1.5083
	4.2400	0.5636	0.0602	0.0024	0.5624	1.5120
	4.2500	0.5650	0.0523	0.0021	0.5637	1.5156
	4.2600	0.5663	0.0829	0.0033	0.5651	1.5192
	4.2700	0.5677	0.0749	0.0030	0.5664	1.5228
	4.2800	0.5690	0.0980	0.0039	0.5677	1.5264
	4.2900	0.5703	0.1239	0.0049	0.5690	1.5299
	4.3000	0.5717	0.0899	0.0036	0.5704	1.5336
	4.3100	0.5730	0.0640	0.0025	0.5717	1.5371
	4.3200	0.5743	0.0614	0.0024	0.5730	1.5407
	4.3300	0.5756	0.0630	0.0025	0.5743	1.5442
	4.3400	0.5769	0.0671	0.0027	0.5756	1.5477
	4.3500	0.5783	0.1027	0.0041	0.5770	1.5514
	4.3600	0.5797	0.1153	0.0046	0.5784	1.5551
	4.3700	0.5810	0.1082	0.0043	0.5797	1.5587
	4.3800	0.5823	0.0808	0.0032	0.5811	1.5623
	4.3900	0.5837	0.0331	0.0013	0.5824	1.5658
	4.4000	0.5850	0.0209	0.0008	0.5837	1.5693
	4.4100	0.5862	0.0455	0.0018	0.5850	1.5727
	4.4200	0.5876	0.0596	0.0024	0.5863	1.5764
	4.4300	0.5889	0.0617	0.0024	0.5877	1.5800
	4.4400	0.5903	0.1095	0.0043	0.5891	1.5837
	4.4500	0.5917	0.1497	0.0059	0.5904	1.5874
	4.4600	0.5930	0.1523	0.0060	0.5917	1.5910
	4.4700	0.5943	0.1482	0.0059	0.5930	1.5945
	4.4800	0.5956	0.1479	0.0059	0.5944	1.5980
	4.4900	0.5970	0.1586	0.0063	0.5957	1.6016
	4.5000	0.5983	0.1701	0.0068	0.5970	1.6051
	4.5100	0.5996	0.1449	0.0058	0.5983	1.6087
	4.5200	0.6009	0.1140	0.0045	0.5996	1.6122
	4.5300	0.6023	0.0754	0.0030	0.6011	1.6160
	4.5400	0.6037	0.0566	0.0022	0.6024	1.6197
	4.5500	0.6050	0.0515	0.0020	0.6037	1.6232
	4.5600	0.6063	0.0599	0.0024	0.6050	1.6267
	4.5700	0.6076	0.0802	0.0032	0.6064	1.6303
	4.5800	0.6090	0.1045	0.0041	0.6077	1.6340
	4.5900	0.6104	0.0962	0.0038	0.6091	1.6377
	4.6000	0.6117	0.1055	0.0042	0.6104	1.6412
	4.6100	0.6130	0.1084	0.0043	0.6117	1.6447
	4.6200	0.6144	0.1181	0.0047	0.6131	1.6484
	4.6300	0.6157	0.0958	0.0038	0.6144	1.6520
	4.6400	0.6170	0.0795	0.0032	0.6158	1.6555
	4.6500	0.6184	0.0832	0.0033	0.6171	1.6592
	4.6600	0.6197	0.0815	0.0032	0.6184	1.6627
	4.6700	0.6211	0.0605	0.0024	0.6198	1.6665
	4.6800	0.6224	0.0597	0.0024	0.6211	1.6700
	4.6900	0.6236	0.1023	0.0041	0.6224	1.6733
	4.7000	0.6250	0.1126	0.0045	0.6237	1.6769
	4.7100	0.6263	0.1004	0.0040	0.6251	1.6806
	4.7200	0.6277	0.0892	0.0035	0.6264	1.6841
	4.7300	0.6290	0.0809	0.0032	0.6278	1.6878
	4.7400	0.6303	0.1058	0.0042	0.6290	1.6913
	4.7500	0.6316	0.1456	0.0058	0.6304	1.6948
	4.7600	0.6330	0.1414	0.0056	0.6317	1.6985
	4.7700	0.6343	0.1222	0.0048	0.6330	1.7020
	4.7800	0.6357	0.1001	0.0040	0.6344	1.7056
	4.7900	0.6371	0.0883	0.0035	0.6358	1.7094
	4.8000	0.6384	0.0943	0.0037	0.6371	1.7130
	4.8100	0.6397	0.1222	0.0049	0.6385	1.7166
	4.8200	0.6410	0.1142	0.0045	0.6397	1.7200
	4.8300	0.6422	0.1211	0.0048	0.6410	1.7233
	4.8400	0.6435	0.1023	0.0041	0.6423	1.7268
	4.8500	0.6449	0.0784	0.0031	0.6437	1.7305
	4.8600	0.6463	0.0907	0.0036	0.6451	1.7343
	4.8700	0.6476	0.1381	0.0055	0.6464	1.7378
	4.8800	0.6490	0.1558	0.0062	0.6477	1.7414
	4.8900	0.6503	0.1805	0.0072	0.6490	1.7450
	4.9000	0.6516	0.1617	0.0064	0.6503	1.7485
	4.9100	0.6529	0.1358	0.0054	0.6517	1.7521
	4.9200	0.6542	0.1300	0.0052	0.6529	1.7555
	4.9300	0.6555	0.1293	0.0051	0.6542	1.7590
	4.9400	0.6570	0.1254	0.0050	0.6557	1.7629
	4.9500	0.6584	0.1199	0.0048	0.6571	1.7666
	4.9600	0.6597	0.1127	0.0045	0.6584	1.7703
	4.9700	0.6611	0.1001	0.0040	0.6598	1.7740
	4.9800	0.6624	0.0873	0.0035	0.6611	1.7774
	4.9900	0.6637	0.0806	0.0032	0.6624	1.7811
	5.0000	0.6650	0.0891	0.0035	0.6638	1.7846
	5.0100	0.6663	0.1107	0.0044	0.6650	1.7880
	5.0200	0.6677	0.1311	0.0052	0.6664	1.7917
	5.0300	0.6690	0.1554	0.0062	0.6677	1.7952
	5.0400	0.6703	0.1457	0.0058	0.6690	1.7988
	5.0500	0.6717	0.1435	0.0057	0.6704	1.8024
	5.0600	0.6730	0.1333	0.0053	0.6717	1.8060
	5.0700	0.6743	0.1099	0.0044	0.6731	1.8096
	5.0800	0.6757	0.0731	0.0029	0.6744	1.8133
	5.0900	0.6770	0.0844	0.0033	0.6758	1.8169
	5.1000	0.6784	0.1267	0.0050	0.6771	1.8205
	5.1100	0.6799	0.1543	0.0061	0.6786	1.8245
	5.1200	0.6812	0.1594	0.0063	0.6800	1.8281
	5.1300	0.6826	0.1624	0.0064	0.6814	1.8319
	5.1400	0.6841	0.1401	0.0056	0.6828	1.8358
	5.1500	0.6854	0.1151	0.0046	0.6841	1.8394
	5.1600	0.6869	0.1363	0.0054	0.6856	1.8433
	5.1700	0.6883	0.1667	0.0066	0.6870	1.8472
	5.1800	0.6897	0.1850	0.0073	0.6885	1.8510
	5.1900	0.6913	0.1801	0.0071	0.6900	1.8551
	5.2000	0.6928	0.1586	0.0063	0.6915	1.8592
	5.2100	0.6943	0.1429	0.0057	0.6930	1.8632
	5.2200	0.6958	0.1430	0.0057	0.6946	1.8674
	5.2300	0.6975	0.1491	0.0059	0.6962	1.8719
	5.2400	0.6994	0.1438	0.0057	0.6981	1.8770
	5.2500	0.7015	0.1291	0.0051	0.7003	1.8828
	5.2600	0.7036	0.0987	0.0039	0.7024	1.8884
	5.2700	0.7055	0.1031	0.0041	0.7042	1.8933
	5.2800	0.7070	0.1040	0.0041	0.7058	1.8975
	5.2900	0.7083	0.0894	0.0035	0.7070	1.9010
	5.3000	0.7095	0.0848	0.0034	0.7082	1.9040
	5.3100	0.7106	0.1092	0.0043	0.7094	1.9072
	5.3200	0.7118	0.1277	0.0051	0.7105	1.9103
	5.3300	0.7129	0.1275	0.0051	0.7116	1.9133
	5.3400	0.7141	0.1121	0.0045	0.7128	1.9165
	5.3500	0.7153	0.1411	0.0056	0.7141	1.9198
	5.3600	0.7165	0.1550	0.0062	0.7153	1.9231
	5.3700	0.7177	0.1680	0.0067	0.7164	1.9262
	5.3800	0.7190	0.1473	0.0058	0.7177	1.9297
	5.3900	0.7203	0.1393	0.0055	0.7191	1.9333
	5.4000	0.7216	0.1405	0.0056	0.7204	1.9368
	5.4100	0.7229	0.1223	0.0049	0.7216	1.9402
	5.4200	0.7241	0.1197	0.0047	0.7228	1.9434
	5.4300	0.7254	0.1104	0.0044	0.7241	1.9469
	5.4400	0.7267	0.1109	0.0044	0.7255	1.9505
	5.4500	0.7280	0.0977	0.0039	0.7267	1.9539
	5.4600	0.7292	0.0791	0.0031	0.7280	1.9573
	5.4700	0.7306	0.0834	0.0033	0.7293	1.9608
	5.4800	0.7318	0.1039	0.0041	0.7306	1.9642
	5.4900	0.7332	0.1130	0.0045	0.7319	1.9678
	5.5000	0.7345	0.1176	0.0047	0.7332	1.9714
	5.5100	0.7357	0.1310	0.0052	0.7345	1.9747
	5.5200	0.7371	0.1535	0.0061	0.7358	1.9783
	5.5300	0.7384	0.1834	0.0073	0.7371	1.9818
	5.5400	0.7397	0.1788	0.0071	0.7384	1.9854
	5.5500	0.7411	0.1685	0.0067	0.7398	1.9891
	5.5600	0.7424	0.1710	0.0068	0.7411	1.9925
	5.5700	0.7436	0.1522	0.0060	0.7424	1.9959
	5.5800	0.7449	0.1358	0.0054	0.7436	1.9994
	5.5900	0.7462	0.1096	0.0044	0.7449	2.0028
	5.6000	0.7475	0.0908	0.0036	0.7463	2.0064
	5.6100	0.7489	0.0983	0.0039	0.7477	2.0101
	5.6200	0.7502	0.1025	0.0041	0.7490	2.0137
	5.6300	0.7515	0.1021	0.0041	0.7502	2.0170
	5.6400	0.7528	0.0927	0.0037	0.7515	2.0204
	5.6500	0.7541	0.0798	0.0032	0.7528	2.0240
	5.6600	0.7554	0.0856	0.0034	0.7541	2.0275
	5.6700	0.7566	0.1087	0.0043	0.7554	2.0309
	5.6800	0.7580	0.1126	0.0045	0.7567	2.0345
	5.6900	0.7593	0.1302	0.0052	0.7580	2.0380
	5.7000	0.7606	0.0973	0.0039	0.7594	2.0417
	5.7100	0.7620	0.0730	0.0029	0.7607	2.0453
	5.7200	0.7632	0.0883	0.0035	0.7619	2.0486
	5.7300	0.7646	0.0997	0.0040	0.7633	2.0522
	5.7400	0.7659	0.0939	0.0037	0.7646	2.0557
	5.7500	0.7671	0.1072	0.0043	0.7658	2.0590
	5.7600	0.7685	0.1244	0.0049	0.7672	2.0627
	5.7700	0.7698	0.1339	0.0053	0.7685	2.0663
	5.7800	0.7712	0.1597	0.0063	0.7699	2.0699
	5.7900	0.7725	0.1886	0.0075	0.7713	2.0737
	5.8000	0.7738	0.1910	0.0076	0.7725	2.0770
	5.8100	0.7750	0.1950	0.0077	0.7737	2.0803
	5.8200	0.7763	0.1831	0.0073	0.7751	2.0838
	5.8300	0.7776	0.1794	0.0071	0.7764	2.0873
	5.8400	0.7790	0.1704	0.0068	0.7777	2.0909
	5.8500	0.7804	0.1590	0.0063	0.7791	2.0947
	5.8600	0.7817	0.1691	0.0067	0.7804	2.0982
	5.8700	0.7830	0.1551	0.0062	0.7817	2.1018
	5.8800	0.7843	0.1540	0.0061	0.7831	2.1054
	5.8900	0.7856	0.1795	0.0071	0.7844	2.1089
	5.9000	0.7869	0.1831	0.0073	0.7857	2.1124
	5.9100	0.7883	0.1665	0.0066	0.7870	2.1160
	5.9200	0.7896	0.1521	0.0060	0.7883	2.1195
	5.9300	0.7909	0.1404	0.0056	0.7896	2.1230
	5.9400	0.7922	0.1396	0.0055	0.7909	2.1265
	5.9500	0.7935	0.1290	0.0051	0.7922	2.1299
	5.9600	0.7949	0.1173	0.0047	0.7936	2.1336
	5.9700	0.7962	0.1205	0.0048	0.7950	2.1374
	5.9800	0.7975	0.1631	0.0065	0.7962	2.1407
	5.9900	0.7988	0.1839	0.0073	0.7975	2.1441
	6.0000	0.8001	0.1768	0.0070	0.7988	2.1477
	6.0100	0.8014	0.1769	0.0070	0.8002	2.1514
	6.0200	0.8028	0.1746	0.0069	0.8015	2.1550
	6.0300	0.8041	0.1275	0.0051	0.8028	2.1585
	6.0400	0.8054	0.0906	0.0036	0.8041	2.1619
	6.0500	0.8067	0.0637	0.0025	0.8054	2.1655
	6.0600	0.8080	0.0866	0.0034	0.8068	2.1690
	6.0700	0.8093	0.1207	0.0048	0.8080	2.1725
	6.0800	0.8106	0.1407	0.0056	0.8093	2.1760
	6.0900	0.8120	0.1325	0.0053	0.8107	2.1797
	6.1000	0.8134	0.1004	0.0040	0.8121	2.1834
	6.1100	0.8147	0.0993	0.0039	0.8135	2.1871
	6.1200	0.8161	0.1215	0.0048	0.8148	2.1906
	6.1300	0.8173	0.1477	0.0059	0.8160	2.1940
	6.1400	0.8186	0.1516	0.0060	0.8173	2.1975
	6.1500	0.8199	0.1473	0.0058	0.8186	2.2010
	6.1600	0.8212	0.1585	0.0063	0.8199	2.2044
	6.1700	0.8225	0.1717	0.0068	0.8212	2.2080
	6.1800	0.8238	0.1968	0.0078	0.8226	2.2116
	6.1900	0.8252	0.1994	0.0079	0.8239	2.2151
	6.2000	0.8265	0.1684	0.0067	0.8252	2.2188
	6.2100	0.8278	0.1353	0.0054	0.8265	2.2222
	6.2200	0.8291	0.1762	0.0070	0.8278	2.2257
	6.2300	0.8305	0.2073	0.0082	0.8292	2.2294
	6.2400	0.8318	0.2148	0.0085	0.8305	2.2329
	6.2500	0.8331	0.2126	0.0084	0.8318	2.2364
	6.2600	0.8345	0.1932	0.0077	0.8332	2.2401
	6.2700	0.8357	0.1779	0.0071	0.8345	2.2435
	6.2800	0.8371	0.1430	0.0057	0.8358	2.2472
	6.2900	0.8384	0.1637	0.0065	0.8371	2.2508
	6.3000	0.8396	0.1826	0.0072	0.8384	2.2541
	6.3100	0.8410	0.2114	0.0084	0.8397	2.2577
	6.3200	0.8424	0.2136	0.0085	0.8411	2.2614
	6.3300	0.8437	0.1851	0.0073	0.8424	2.2650
	6.3400	0.8450	0.1674	0.0066	0.8437	2.2684
	6.3500	0.8463	0.1702	0.0068	0.8450	2.2719
	6.3600	0.8477	0.1733	0.0069	0.8464	2.2756
	6.3700	0.8491	0.1783	0.0071	0.8478	2.2795
	6.3800	0.8504	0.1778	0.0071	0.8492	2.2831
	6.3900	0.8517	0.1745	0.0069	0.8504	2.2865
	6.4000	0.8530	0.1819	0.0072	0.8517	2.2900
	6.4100	0.8543	0.1487	0.0059	0.8531	2.2936
	6.4200	0.8557	0.1304	0.0052	0.8544	2.2973
	6.4300	0.8570	0.1261	0.0050	0.8557	2.3007
	6.4400	0.8583	0.1305	0.0052	0.8570	2.3042
	6.4500	0.8596	0.1478	0.0059	0.8583	2.3076
	6.4600	0.8609	0.1494	0.0059	0.8597	2.3113
	6.4700	0.8624	0.1531	0.0061	0.8611	2.3151
	6.4800	0.8636	0.1405	0.0056	0.8623	2.3183
	6.4900	0.8649	0.1049	0.0042	0.8636	2.3219
	6.5000	0.8662	0.0783	0.0031	0.8649	2.3254
	6.5100	0.8675	0.0773	0.0031	0.8662	2.3289
	6.5200	0.8689	0.0741	0.0029	0.8676	2.3327
	6.5300	0.8702	0.0920	0.0037	0.8690	2.3363
	6.5400	0.8715	0.1270	0.0050	0.8702	2.3396
	6.5500	0.8728	0.1543	0.0061	0.8715	2.3432
	6.5600	0.8741	0.1460	0.0058	0.8728	2.3466
	6.5700	0.8754	0.1211	0.0048	0.8742	2.3503
	6.5800	0.8768	0.1199	0.0048	0.8756	2.3541
	6.5900	0.8781	0.1391	0.0055	0.8768	2.3574
	6.6000	0.8794	0.1156	0.0046	0.8781	2.3609
	6.6100	0.8807	0.1148	0.0046	0.8795	2.3645
	6.6200	0.8820	0.1112	0.0044	0.8807	2.3679
	6.6300	0.8834	0.1259	0.0050	0.8821	2.3716
	6.6400	0.8847	0.1127	0.0045	0.8835	2.3753
	6.6500	0.8860	0.1084	0.0043	0.8848	2.3788
	6.6600	0.8874	0.1437	0.0057	0.8861	2.3824
	6.6700	0.8888	0.1615	0.0064	0.8875	2.3861
	6.6800	0.8901	0.1504	0.0060	0.8888	2.3898
	6.6900	0.8914	0.1520	0.0060	0.8902	2.3933
	6.7000	0.8927	0.1479	0.0059	0.8915	2.3968
	6.7100	0.8940	0.1127	0.0045	0.8927	2.4002
	6.7200	0.8953	0.0875	0.0035	0.8941	2.4038
	6.7300	0.8967	0.0891	0.0035	0.8954	2.4075
	6.7400	0.8980	0.0847	0.0034	0.8967	2.4110
	6.7500	0.8992	0.0949	0.0038	0.8979	2.4142
	6.7600	0.9005	0.1159	0.0046	0.8993	2.4177
	6.7700	0.9019	0.1134	0.0045	0.9006	2.4214
	6.7800	0.9033	0.1131	0.0045	0.9021	2.4253
	6.7900	0.9047	0.1292	0.0051	0.9034	2.4290
	6.8000	0.9059	0.1432	0.0057	0.9046	2.4322
	6.8100	0.9072	0.1639	0.0065	0.9059	2.4357
	6.8200	0.9086	0.1605	0.0064	0.9073	2.4394
	6.8300	0.9099	0.1470	0.0058	0.9086	2.4430
	6.8400	0.9113	0.1224	0.0049	0.9100	2.4466
	6.8500	0.9125	0.0814	0.0032	0.9113	2.4501
	6.8600	0.9139	0.0951	0.0038	0.9126	2.4536
	6.8700	0.9153	0.1089	0.0043	0.9140	2.4574
	6.8800	0.9166	0.1066	0.0042	0.9153	2.4609
	6.8900	0.9179	0.1115	0.0044	0.9166	2.4644
	6.9000	0.9192	0.1182	0.0047	0.9179	2.4680
	6.9100	0.9204	0.1305	0.0052	0.9191	2.4712
	6.9200	0.9217	0.1382	0.0055	0.9204	2.4746
	6.9300	0.9231	0.1352	0.0054	0.9218	2.4783
	6.9400	0.9244	0.1590	0.0063	0.9231	2.4819
	6.9500	0.9258	0.1509	0.0060	0.9245	2.4856
	6.9600	0.9271	0.1228	0.0049	0.9259	2.4893
	6.9700	0.9285	0.1023	0.0041	0.9272	2.4929
	6.9800	0.9298	0.0997	0.0040	0.9285	2.4963
	6.9900	0.9310	0.1144	0.0045	0.9298	2.4998
	7.0000	0.9323	0.1325	0.0053	0.9310	2.5031
	7.0100	0.9336	0.1479	0.0059	0.9324	2.5068
	7.0200	0.9350	0.1531	0.0061	0.9338	2.5105
	7.0300	0.9364	0.1621	0.0064	0.9351	2.5141
	7.0400	0.9377	0.1593	0.0063	0.9365	2.5178
	7.0500	0.9391	0.1650	0.0066	0.9378	2.5214
	7.0600	0.9403	0.1950	0.0077	0.9391	2.5247
	7.0700	0.9416	0.2009	0.0080	0.9404	2.5283
	7.0800	0.9430	0.1921	0.0076	0.9417	2.5318
	7.0900	0.9443	0.1776	0.0071	0.9431	2.5355
	7.1000	0.9457	0.1625	0.0065	0.9445	2.5393
	7.1100	0.9470	0.1422	0.0056	0.9457	2.5427
	7.1200	0.9483	0.1112	0.0044	0.9470	2.5462
	7.1300	0.9497	0.0968	0.0038	0.9484	2.5499
	7.1400	0.9510	0.0986	0.0039	0.9497	2.5535
	7.1500	0.9524	0.1168	0.0046	0.9511	2.5572
	7.1600	0.9537	0.1227	0.0049	0.9525	2.5608
	7.1700	0.9550	0.1379	0.0055	0.9537	2.5642
	7.1800	0.9563	0.1372	0.0054	0.9551	2.5678
	7.1900	0.9577	0.1299	0.0052	0.9564	2.5714
	7.2000	0.9590	0.1304	0.0052	0.9577	2.5750
	7.2100	0.9603	0.1474	0.0059	0.9590	2.5784
	7.2200	0.9616	0.1805	0.0072	0.9604	2.5820
	7.2300	0.9630	0.2095	0.0083	0.9617	2.5856
	7.2400	0.9642	0.2473	0.0098	0.9630	2.5891
	7.2500	0.9656	0.2339	0.0093	0.9643	2.5927
	7.2600	0.9669	0.2047	0.0081	0.9656	2.5961
	7.2700	0.9682	0.1916	0.0076	0.9669	2.5996
	7.2800	0.9696	0.1803	0.0072	0.9683	2.6034
	7.2900	0.9709	0.1648	0.0065	0.9696	2.6070
	7.3000	0.9722	0.1612	0.0064	0.9709	2.6104
	7.3100	0.9735	0.1506	0.0060	0.9723	2.6140
	7.3200	0.9747	0.1543	0.0061	0.9734	2.6172
	7.3300	0.9761	0.1498	0.0059	0.9748	2.6208
	7.3400	0.9774	0.1153	0.0046	0.9761	2.6245
	7.3500	0.9787	0.0837	0.0033	0.9774	2.6279
	7.3600	0.9801	0.0644	0.0026	0.9788	2.6316
	7.3700	0.9813	0.0732	0.0029	0.9801	2.6350
	7.3800	0.9826	0.0897	0.0036	0.9814	2.6385
	7.3900	0.9840	0.1200	0.0048	0.9828	2.6423
	7.4000	0.9854	0.1595	0.0063	0.9841	2.6459
	7.4100	0.9867	0.1572	0.0062	0.9854	2.6494
	7.4200	0.9880	0.1622	0.0064	0.9867	2.6529
	7.4300	0.9893	0.1752	0.0070	0.9880	2.6563
	7.4400	0.9906	0.1719	0.0068	0.9894	2.6600
	7.4500	0.9920	0.1603	0.0064	0.9908	2.6638
	7.4600	0.9934	0.1382	0.0055	0.9921	2.6674
	7.4700	0.9947	0.1375	0.0055	0.9934	2.6709
	7.4800	0.9960	0.1593	0.0063	0.9947	2.6744
	7.4900	0.9973	0.1643	0.0065	0.9961	2.6780
	7.5000	0.9987	0.1562	0.0062	0.9974	2.6817
	7.5100	1.0001	0.1363	0.0054	0.9988	2.6854
	7.5200	1.0013	0.1323	0.0053	1.0001	2.6888
	7.5300	1.0027	0.1328	0.0053	1.0014	2.6923
	7.5400	1.0040	0.1559	0.0062	1.0028	2.6961
	7.5500	1.0054	0.1816	0.0072	1.0041	2.6997
	7.5600	1.0068	0.2137	0.0085	1.0055	2.7034
	7.5700	1.0081	0.2112	0.0084	1.0068	2.7070
	7.5800	1.0094	0.2153	0.0085	1.0081	2.7104
	7.5900	1.0107	0.1753	0.0070	1.0094	2.7140
	7.6000	1.0120	0.1252	0.0050	1.0108	2.7175
	7.6100	1.0133	0.1192	0.0047	1.0120	2.7209
	7.6200	1.0146	0.1447	0.0057	1.0133	2.7243
	7.6300	1.0159	0.1674	0.0066	1.0146	2.7280
	7.6400	1.0174	0.1383	0.0055	1.0161	2.7318
	7.6500	1.0187	0.1596	0.0063	1.0175	2.7356
	7.6600	1.0200	0.1988	0.0079	1.0187	2.7389
	7.6700	1.0212	0.1991	0.0079	1.0200	2.7423
	7.6800	1.0226	0.1841	0.0073	1.0213	2.7459
	7.6900	1.0240	0.1631	0.0065	1.0227	2.7496
	7.7000	1.0252	0.1497	0.0059	1.0240	2.7530
	7.7100	1.0265	0.1562	0.0062	1.0252	2.7564
	7.7200	1.0278	0.1526	0.0061	1.0265	2.7599
	7.7300	1.0291	0.1457	0.0058	1.0279	2.7636
	7.7400	1.0306	0.1587	0.0063	1.0293	2.7673
	7.7500	1.0319	0.1980	0.0079	1.0306	2.7708
	7.7600	1.0331	0.2427	0.0096	1.0318	2.7741
	7.7700	1.0344	0.2591	0.0103	1.0331	2.7776
	7.7800	1.0357	0.2529	0.0100	1.0344	2.7812
	7.7900	1.0371	0.2303	0.0091	1.0358	2.7849
	7.8000	1.0385	0.2055	0.0082	1.0372	2.7887
	7.8100	1.0398	0.1970	0.0078	1.0385	2.7921
	7.8200	1.0411	0.1698	0.0067	1.0399	2.7958
	7.8300	1.0425	0.1533	0.0061	1.0412	2.7994
	7.8400	1.0437	0.1531	0.0061	1.0425	2.8028
	7.8500	1.0452	0.1902	0.0076	1.0439	2.8066
	7.8600	1.0465	0.2047	0.0081	1.0452	2.8102
	7.8700	1.0478	0.2129	0.0085	1.0465	2.8136
	7.8800	1.0491	0.2117	0.0084	1.0479	2.8173
	7.8900	1.0504	0.1971	0.0078	1.0491	2.8207
	7.9000	1.0518	0.1843	0.0073	1.0505	2.8243
	7.9100	1.0532	0.1573	0.0062	1.0519	2.8281
	7.9200	1.0545	0.1344	0.0053	1.0532	2.8316
	7.9300	1.0558	0.1163	0.0046	1.0546	2.8353
	7.9400	1.0571	0.1262	0.0050	1.0558	2.8387
	7.9500	1.0584	0.1569	0.0062	1.0571	2.8422
	7.9600	1.0598	0.1884	0.0075	1.0585	2.8459
	7.9700	1.0610	0.2158	0.0086	1.0598	2.8493
	7.9800	1.0623	0.2022	0.0080	1.0611	2.8528
	7.9900	1.0637	0.1790	0.0071	1.0625	2.8565
	8.0000	1.0651	0.1776	0.0071	1.0639	2.8603
	8.0100	1.0665	0.1824	0.0072	1.0652	2.8640
	8.0200	1.0678	0.1983	0.0079	1.0665	2.8674
	8.0300	1.0691	0.1678	0.0067	1.0678	2.8709
	8.0400	1.0704	0.1380	0.0055	1.0691	2.8744
	8.0500	1.0717	0.1339	0.0053	1.0705	2.8780
	8.0600	1.0731	0.1324	0.0053	1.0719	2.8818
	8.0700	1.0744	0.1530	0.0061	1.0731	2.8852
	8.0800	1.0757	0.1825	0.0072	1.0745	2.8888
	8.0900	1.0771	0.2177	0.0086	1.0758	2.8925
	8.1000	1.0784	0.2449	0.0097	1.0771	2.8959
	8.1100	1.0797	0.2464	0.0098	1.0784	2.8994
	8.1200	1.0810	0.2423	0.0096	1.0797	2.9029
	8.1300	1.0822	0.2244	0.0089	1.0810	2.9063
	8.1400	1.0836	0.1966	0.0078	1.0824	2.9101
	8.1500	1.0850	0.1919	0.0076	1.0837	2.9136
	8.1600	1.0862	0.1927	0.0076	1.0849	2.9170
	8.1700	1.0875	0.1657	0.0066	1.0863	2.9206
	8.1800	1.0889	0.1501	0.0060	1.0876	2.9242
	8.1900	1.0903	0.1658	0.0066	1.0891	2.9281
	8.2000	1.0917	0.2190	0.0087	1.0905	2.9318
	8.2100	1.0930	0.2499	0.0099	1.0917	2.9351
	8.2200	1.0943	0.2567	0.0102	1.0930	2.9386
	8.2300	1.0956	0.2481	0.0098	1.0943	2.9423
	8.2400	1.0970	0.2410	0.0096	1.0957	2.9459
	8.2500	1.0983	0.2358	0.0094	1.0970	2.9495
	8.2600	1.0997	0.2383	0.0095	1.0984	2.9533
	8.2700	1.1010	0.2474	0.0098	1.0997	2.9567
	8.2800	1.1023	0.2187	0.0087	1.1010	2.9602
	8.2900	1.1036	0.1695	0.0067	1.1024	2.9638
	8.3000	1.1049	0.1169	0.0046	1.1036	2.9673
	8.3100	1.1064	0.1098	0.0044	1.1051	2.9712
	8.3200	1.1078	0.1331	0.0053	1.1065	2.9750
	8.3300	1.1090	0.1831	0.0073	1.1078	2.9784
	8.3400	1.1104	0.2140	0.0085	1.1091	2.9820
	8.3500	1.1117	0.2055	0.0082	1.1104	2.9856
	8.3600	1.1130	0.1788	0.0071	1.1117	2.9890
	8.3700	1.1144	0.1844	0.0073	1.1131	2.9927
	8.3800	1.1156	0.2539	0.0101	1.1144	2.9961
	8.3900	1.1169	0.2814	0.0112	1.1156	2.9994
	8.4000	1.1182	0.2692	0.0107	1.1169	3.0030
	8.4100	1.1195	0.2462	0.0098	1.1182	3.0065
	8.4200	1.1210	0.2091	0.0083	1.1197	3.0104
	8.4300	1.1223	0.1837	0.0073	1.1210	3.0140
	8.4400	1.1236	0.2001	0.0079	1.1223	3.0174
	8.4500	1.1249	0.2073	0.0082	1.1237	3.0211
	8.4600	1.1263	0.2364	0.0094	1.1250	3.0247
	8.4700	1.1276	0.2146	0.0085	1.1264	3.0284
	8.4800	1.1289	0.1802	0.0072	1.1277	3.0319
	8.4900	1.1302	0.1758	0.0070	1.1290	3.0354
	8.5000	1.1316	0.1769	0.0070	1.1303	3.0391
	8.5100	1.1330	0.1722	0.0068	1.1318	3.0428
	8.5200	1.1344	0.1681	0.0067	1.1331	3.0464
	8.5300	1.1356	0.1831	0.0073	1.1343	3.0498
	8.5400	1.1369	0.2160	0.0086	1.1356	3.0532
	8.5500	1.1383	0.2391	0.0095	1.1370	3.0570
	8.5600	1.1396	0.2481	0.0098	1.1383	3.0605
	8.5700	1.1409	0.2376	0.0094	1.1396	3.0640
	8.5800	1.1422	0.2161	0.0086	1.1409	3.0675
	8.5900	1.1435	0.1633	0.0065	1.1422	3.0710
	8.6000	1.1449	0.1452	0.0058	1.1437	3.0748
	8.6100	1.1463	0.1428	0.0057	1.1450	3.0786
	8.6200	1.1475	0.1442	0.0057	1.1463	3.0819
	8.6300	1.1489	0.1486	0.0059	1.1476	3.0855
	8.6400	1.1502	0.1910	0.0076	1.1489	3.0890
	8.6500	1.1516	0.1967	0.0078	1.1503	3.0927
	8.6600	1.1530	0.1954	0.0078	1.1517	3.0965
	8.6700	1.1542	0.1985	0.0079	1.1530	3.0999
	8.6800	1.1555	0.1929	0.0077	1.1543	3.1034
	8.6900	1.1569	0.1846	0.0073	1.1556	3.1070
	8.7000	1.1582	0.1832	0.0073	1.1569	3.1106
	8.7100	1.1596	0.1641	0.0065	1.1583	3.1143
	8.7200	1.1609	0.1665	0.0066	1.1597	3.1179
	8.7300	1.1622	0.1795	0.0071	1.1609	3.1212
	8.7400	1.1635	0.1971	0.0078	1.1622	3.1247
	8.7500	1.1648	0.2362	0.0094	1.1636	3.1284
	8.7600	1.1662	0.2528	0.0100	1.1649	3.1320
	8.7700	1.1676	0.2559	0.0102	1.1663	3.1358
	8.7800	1.1690	0.2219	0.0088	1.1677	3.1395
	8.7900	1.1703	0.1857	0.0074	1.1690	3.1430
	8.8000	1.1716	0.1640	0.0065	1.1704	3.1467
	8.8100	1.1730	0.1454	0.0058	1.1717	3.1503
	8.8200	1.1742	0.1582	0.0063	1.1730	3.1537
	8.8300	1.1756	0.1661	0.0066	1.1743	3.1573
	8.8400	1.1769	0.1733	0.0069	1.1756	3.1608
	8.8500	1.1782	0.1883	0.0075	1.1770	3.1644
	8.8600	1.1797	0.1990	0.0079	1.1784	3.1683
	8.8700	1.1809	0.2289	0.0091	1.1797	3.1717
	8.8800	1.1822	0.2346	0.0093	1.1809	3.1751
	8.8900	1.1835	0.2317	0.0092	1.1823	3.1786
	8.9000	1.1848	0.2302	0.0091	1.1835	3.1819
	8.9100	1.1861	0.2151	0.0085	1.1848	3.1856
	8.9200	1.1875	0.2088	0.0083	1.1862	3.1892
	8.9300	1.1887	0.2056	0.0082	1.1874	3.1925
	8.9400	1.1900	0.2032	0.0081	1.1887	3.1961
	8.9500	1.1914	0.2050	0.0081	1.1901	3.1998
	8.9600	1.1929	0.2170	0.0086	1.1916	3.2038
	8.9700	1.1943	0.2175	0.0086	1.1930	3.2075
	8.9800	1.1955	0.1999	0.0079	1.1942	3.2108
	8.9900	1.1967	0.1765	0.0070	1.1955	3.2141
	9.0000	1.1981	0.1699	0.0067	1.1968	3.2177
	9.0100	1.1994	0.1807	0.0072	1.1982	3.2214
	9.0200	1.2007	0.2239	0.0089	1.1995	3.2249
	9.0300	1.2020	0.2362	0.0094	1.2007	3.2282
	9.0400	1.2033	0.2139	0.0085	1.2020	3.2318
	9.0500	1.2046	0.1745	0.0069	1.2034	3.2354
	9.0600	1.2060	0.1563	0.0062	1.2048	3.2392
	9.0700	1.2075	0.1778	0.0071	1.2062	3.2430
	9.0800	1.2087	0.2027	0.0080	1.2074	3.2464
	9.0900	1.2101	0.2139	0.0085	1.2088	3.2501
	9.1000	1.2115	0.2411	0.0096	1.2102	3.2537
	9.1100	1.2128	0.2561	0.0102	1.2115	3.2573
	9.1200	1.2142	0.2509	0.0100	1.2130	3.2612
	9.1300	1.2155	0.2397	0.0095	1.2142	3.2646
	9.1400	1.2168	0.2312	0.0092	1.2155	3.2681
	9.1500	1.2182	0.2384	0.0095	1.2170	3.2719
	9.1600	1.2195	0.2310	0.0092	1.2182	3.2753
	9.1700	1.2208	0.2316	0.0092	1.2195	3.2788
	9.1800	1.2222	0.2180	0.0087	1.2209	3.2825
	9.1900	1.2234	0.2313	0.0092	1.2221	3.2858
	9.2000	1.2248	0.2305	0.0091	1.2235	3.2895
	9.2100	1.2261	0.2458	0.0098	1.2249	3.2932
	9.2200	1.2274	0.2555	0.0101	1.2261	3.2966
	9.2300	1.2288	0.2433	0.0097	1.2275	3.3002
	9.2400	1.2301	0.2299	0.0091	1.2288	3.3037
	9.2500	1.2314	0.2208	0.0088	1.2301	3.3073
	9.2600	1.2327	0.2299	0.0091	1.2314	3.3108
	9.2700	1.2340	0.2336	0.0093	1.2327	3.3144
	9.2800	1.2354	0.2407	0.0096	1.2341	3.3181
	9.2900	1.2367	0.2309	0.0092	1.2355	3.3217
	9.3000	1.2381	0.2197	0.0087	1.2368	3.3253
	9.3100	1.2394	0.2058	0.0082	1.2381	3.3288
	9.3200	1.2408	0.1933	0.0077	1.2395	3.3327
	9.3300	1.2422	0.1972	0.0078	1.2409	3.3363
	9.3400	1.2434	0.2177	0.0086	1.2421	3.3396
	9.3500	1.2447	0.2211	0.0088	1.2434	3.3431
	9.3600	1.2460	0.2258	0.0090	1.2447	3.3466
	9.3700	1.2474	0.2033	0.0081	1.2462	3.3504
	9.3800	1.2489	0.1807	0.0072	1.2476	3.3543
	9.3900	1.2501	0.2027	0.0080	1.2488	3.3576
	9.4000	1.2515	0.2176	0.0086	1.2502	3.3613
	9.4100	1.2528	0.1781	0.0071	1.2516	3.3650
	9.4200	1.2541	0.1677	0.0067	1.2528	3.3684
	9.4300	1.2554	0.1740	0.0069	1.2542	3.3719
	9.4400	1.2567	0.1777	0.0071	1.2554	3.3754
	9.4500	1.2580	0.1735	0.0069	1.2568	3.3790
	9.4600	1.2595	0.1660	0.0066	1.2582	3.3828
	9.4700	1.2608	0.1656	0.0066	1.2595	3.3864
	9.4800	1.2621	0.1808	0.0072	1.2609	3.3900
	9.4900	1.2635	0.1878	0.0075	1.2622	3.3935
	9.5000	1.2648	0.1953	0.0078	1.2635	3.3971
	9.5100	1.2662	0.2015	0.0080	1.2649	3.4008
	9.5200	1.2675	0.2229	0.0088	1.2663	3.4045
	9.5300	1.2688	0.2499	0.0099	1.2676	3.4080
	9.5400	1.2701	0.2522	0.0100	1.2689	3.4115
	9.5500	1.2715	0.2418	0.0096	1.2702	3.4152
	9.5600	1.2729	0.2262	0.0090	1.2716	3.4189
	9.5700	1.2741	0.2015	0.0080	1.2729	3.4222
	9.5800	1.2754	0.1903	0.0076	1.2742	3.4258
	9.5900	1.2768	0.1846	0.0073	1.2755	3.4293
	9.6000	1.2781	0.1949	0.0077	1.2768	3.4329
	9.6100	1.2795	0.2063	0.0082	1.2783	3.4368
	9.6200	1.2808	0.2327	0.0092	1.2795	3.4402
	9.6300	1.2821	0.2255	0.0090	1.2808	3.4436
	9.6400	1.2835	0.2164	0.0086	1.2822	3.4473
	9.6500	1.2847	0.2198	0.0087	1.2834	3.4507
	9.6600	1.2861	0.2078	0.0082	1.2849	3.4545
	9.6700	1.2875	0.2057	0.0082	1.2863	3.4582
	9.6800	1.2888	0.2006	0.0080	1.2875	3.4616
	9.6900	1.2901	0.1778	0.0071	1.2889	3.4652
	9.7000	1.2914	0.1735	0.0069	1.2901	3.4686
	9.7100	1.2927	0.1758	0.0070	1.2914	3.4720
	9.7200	1.2941	0.1656	0.0066	1.2928	3.4758
	9.7300	1.2954	0.1674	0.0066	1.2941	3.4793
	9.7400	1.2967	0.1757	0.0070	1.2955	3.4830
	9.7500	1.2981	0.1852	0.0074	1.2968	3.4867
	9.7600	1.2994	0.2061	0.0082	1.2981	3.4902
	9.7700	1.3008	0.2182	0.0087	1.2995	3.4939
	9.7800	1.3021	0.2233	0.0089	1.3008	3.4975
	9.7900	1.3034	0.2295	0.0091	1.3022	3.5010
	9.8000	1.3048	0.2417	0.0096	1.3035	3.5046
	9.8100	1.3061	0.2599	0.0103	1.3048	3.5081
	9.8200	1.3074	0.2527	0.0100	1.3061	3.5117
	9.8300	1.3087	0.2271	0.0090	1.3075	3.5153
	9.8400	1.3101	0.2146	0.0085	1.3088	3.5188
	9.8500	1.3114	0.1912	0.0076	1.3101	3.5223
	9.8600	1.3127	0.1773	0.0070	1.3115	3.5260
	9.8700	1.3141	0.1885	0.0075	1.3129	3.5298
	9.8800	1.3154	0.2251	0.0089	1.3142	3.5333
	9.8900	1.3167	0.2574	0.0102	1.3154	3.5367
	9.9000	1.3180	0.2590	0.0103	1.3168	3.5403
	9.9100	1.3194	0.2893	0.0115	1.3181	3.5439
	9.9200	1.3209	0.2807	0.0111	1.3196	3.5479
	9.9300	1.3222	0.2604	0.0103	1.3210	3.5515
	9.9400	1.3234	0.2571	0.0102	1.3222	3.5548
	9.9500	1.3247	0.2408	0.0096	1.3235	3.5583
	9.9600	1.3260	0.2029	0.0081	1.3248	3.5618
	9.9700	1.3274	0.1790	0.0071	1.3261	3.5655
	9.9800	1.3288	0.1787	0.0071	1.3275	3.5692
	9.9900	1.3300	0.2007	0.0080	1.3288	3.5726
	10.0000	1.3314	0.2191	0.0087	1.3301	3.5762
	10.0100	1.3328	0.2284	0.0091	1.3315	3.5799
	10.0200	1.3341	0.2160	0.0086	1.3329	3.5836
	10.0300	1.3354	0.2184	0.0087	1.3341	3.5870
	10.0400	1.3367	0.2032	0.0081	1.3354	3.5904
	10.0500	1.3380	0.2035	0.0081	1.3367	3.5939
	10.0600	1.3394	0.2238	0.0089	1.3381	3.5976
	10.0700	1.3408	0.2377	0.0094	1.3395	3.6015
	10.0800	1.3421	0.2445	0.0097	1.3408	3.6050
	10.0900	1.3433	0.2614	0.0104	1.3421	3.6083
	10.1000	1.3448	0.2712	0.0108	1.3435	3.6121
	10.1100	1.3461	0.2555	0.0101	1.3448	3.6157
	10.1200	1.3475	0.2236	0.0089	1.3462	3.6194
	10.1300	1.3489	0.2238	0.0089	1.3476	3.6231
	10.1400	1.3500	0.2289	0.0091	1.3488	3.6263
	10.1500	1.3514	0.2154	0.0086	1.3501	3.6300
	10.1600	1.3527	0.2542	0.0101	1.3515	3.6336
	10.1700	1.3540	0.2755	0.0109	1.3527	3.6368
	10.1800	1.3553	0.2672	0.0106	1.3541	3.6405
	10.1900	1.3566	0.2494	0.0099	1.3554	3.6441
	10.2000	1.3580	0.2312	0.0092	1.3567	3.6478
	10.2100	1.3594	0.2200	0.0087	1.3582	3.6516
	10.2200	1.3607	0.2305	0.0092	1.3594	3.6550
	10.2300	1.3621	0.2275	0.0090	1.3608	3.6587
	10.2400	1.3634	0.1936	0.0077	1.3622	3.6623
	10.2500	1.3647	0.1624	0.0064	1.3634	3.6656
	10.2600	1.3660	0.1311	0.0052	1.3647	3.6692
	10.2700	1.3674	0.1496	0.0059	1.3661	3.6729
	10.2800	1.3687	0.1746	0.0069	1.3675	3.6766
	10.2900	1.3701	0.1818	0.0072	1.3689	3.6803
	10.3000	1.3714	0.1858	0.0074	1.3701	3.6837
	10.3100	1.3727	0.1811	0.0072	1.3714	3.6872
	10.3200	1.3740	0.2245	0.0089	1.3727	3.6907
	10.3300	1.3754	0.2509	0.0100	1.3741	3.6944
	10.3400	1.3767	0.2497	0.0099	1.3754	3.6980
	10.3500	1.3780	0.2589	0.0103	1.3767	3.7015
	10.3600	1.3794	0.2594	0.0103	1.3781	3.7052
	10.3700	1.3807	0.2730	0.0108	1.3795	3.7088
	10.3800	1.3822	0.2476	0.0098	1.3809	3.7127
	10.3900	1.3835	0.2111	0.0084	1.3823	3.7164
	10.4000	1.3847	0.2018	0.0080	1.3834	3.7195
	10.4100	1.3861	0.1973	0.0078	1.3848	3.7232
	10.4200	1.3874	0.2446	0.0097	1.3861	3.7268
	10.4300	1.3887	0.2700	0.0107	1.3874	3.7302
	10.4400	1.3900	0.2562	0.0102	1.3888	3.7339
	10.4500	1.3913	0.2553	0.0101	1.3900	3.7373
	10.4600	1.3926	0.2632	0.0104	1.3914	3.7408
	10.4700	1.3941	0.2606	0.0103	1.3928	3.7447
	10.4800	1.3953	0.2526	0.0100	1.3941	3.7481
	10.4900	1.3966	0.2607	0.0103	1.3954	3.7516
	10.5000	1.3979	0.2580	0.0102	1.3967	3.7551
	10.5100	1.3993	0.2474	0.0098	1.3980	3.7587
	10.5200	1.4007	0.2380	0.0094	1.3995	3.7626
	10.5300	1.4020	0.2432	0.0097	1.4008	3.7661
	10.5400	1.4033	0.2695	0.0107	1.4020	3.7695
	10.5500	1.4046	0.2623	0.0104	1.4033	3.7730
	10.5600	1.4060	0.2164	0.0086	1.4047	3.7767
	10.5700	1.4073	0.2034	0.0081	1.4061	3.7804
	10.5800	1.4086	0.1901	0.0075	1.4073	3.7838
	10.5900	1.4099	0.1941	0.0077	1.4087	3.7874
	10.6000	1.4112	0.1813	0.0072	1.4099	3.7908
	10.6100	1.4126	0.1737	0.0069	1.4113	3.7945
	10.6200	1.4140	0.1973	0.0078	1.4127	3.7983
	10.6300	1.4153	0.2228	0.0088	1.4140	3.8017
	10.6400	1.4166	0.2248	0.0089	1.4153	3.8053
	10.6500	1.4179	0.2353	0.0093	1.4167	3.8089
	10.6600	1.4192	0.2381	0.0095	1.4180	3.8123
	10.6700	1.4207	0.2349	0.0093	1.4194	3.8163
	10.6800	1.4220	0.2414	0.0096	1.4207	3.8198
	10.6900	1.4233	0.2344	0.0093	1.4220	3.8232
	10.7000	1.4246	0.2250	0.0089	1.4234	3.8269
	10.7100	1.4259	0.2444	0.0097	1.4246	3.8303
	10.7200	1.4273	0.2427	0.0096	1.4260	3.8340
	10.7300	1.4287	0.2270	0.0090	1.4274	3.8378
	10.7400	1.4299	0.2482	0.0099	1.4287	3.8411
	10.7500	1.4313	0.2733	0.0108	1.4300	3.8447
	10.7600	1.4326	0.2949	0.0117	1.4313	3.8482
	10.7700	1.4339	0.2771	0.0110	1.4327	3.8519
	10.7800	1.4353	0.2502	0.0099	1.4341	3.8557
	10.7900	1.4366	0.2563	0.0102	1.4354	3.8591
	10.8000	1.4379	0.2501	0.0099	1.4367	3.8627
	10.8100	1.4393	0.2600	0.0103	1.4380	3.8662
	10.8200	1.4406	0.2519	0.0100	1.4394	3.8699
	10.8300	1.4420	0.2428	0.0096	1.4408	3.8737
	10.8400	1.4434	0.2524	0.0100	1.4421	3.8773
	10.8500	1.4447	0.2381	0.0095	1.4434	3.8809
	10.8600	1.4460	0.2496	0.0099	1.4448	3.8844
	10.8700	1.4474	0.2471	0.0098	1.4462	3.8882
	10.8800	1.4488	0.2533	0.0101	1.4476	3.8920
	10.8900	1.4501	0.2482	0.0099	1.4488	3.8954
	10.9000	1.4514	0.2442	0.0097	1.4501	3.8988
	10.9100	1.4527	0.2211	0.0088	1.4514	3.9023
	10.9200	1.4541	0.2032	0.0081	1.4528	3.9061
	10.9300	1.4555	0.1871	0.0074	1.4543	3.9100
	10.9400	1.4568	0.1882	0.0075	1.4555	3.9133
	10.9500	1.4581	0.2013	0.0080	1.4568	3.9167
	10.9600	1.4594	0.1956	0.0078	1.4581	3.9204
	10.9700	1.4607	0.2208	0.0088	1.4594	3.9238
	10.9800	1.4621	0.2396	0.0095	1.4608	3.9275
	10.9900	1.4634	0.2507	0.0100	1.4622	3.9312
	11.0000	1.4647	0.2469	0.0098	1.4634	3.9345
	11.0100	1.4660	0.2370	0.0094	1.4648	3.9382
	11.0200	1.4674	0.2549	0.0101	1.4661	3.9418
	11.0300	1.4687	0.2663	0.0106	1.4675	3.9455
	11.0400	1.4701	0.2447	0.0097	1.4688	3.9491
	11.0500	1.4714	0.2472	0.0098	1.4701	3.9525
	11.0600	1.4727	0.2433	0.0097	1.4714	3.9560
	11.0700	1.4740	0.2265	0.0090	1.4727	3.9595
	11.0800	1.4753	0.2410	0.0096	1.4741	3.9632
	11.0900	1.4767	0.2663	0.0106	1.4754	3.9668
	11.1000	1.4780	0.2633	0.0105	1.4768	3.9704
	11.1100	1.4794	0.2526	0.0100	1.4781	3.9741
	11.1200	1.4807	0.2253	0.0089	1.4794	3.9777
	11.1300	1.4821	0.1830	0.0073	1.4809	3.9815
	11.1400	1.4835	0.1652	0.0066	1.4822	3.9850
	11.1500	1.4847	0.2053	0.0081	1.4834	3.9884
	11.1600	1.4861	0.2404	0.0095	1.4848	3.9921
	11.1700	1.4874	0.2363	0.0094	1.4861	3.9956
	11.1800	1.4887	0.2226	0.0088	1.4875	3.9992
	11.1900	1.4902	0.2498	0.0099	1.4889	4.0030
	11.2000	1.4914	0.2783	0.0110	1.4901	4.0063
	11.2100	1.4927	0.2584	0.0103	1.4914	4.0099
	11.2200	1.4941	0.2408	0.0096	1.4928	4.0136
	11.2300	1.4953	0.2188	0.0087	1.4941	4.0170
	11.2400	1.4968	0.2140	0.0085	1.4955	4.0208
	11.2500	1.4981	0.2199	0.0087	1.4968	4.0243
	11.2600	1.4994	0.2279	0.0090	1.4981	4.0278
	11.2700	1.5007	0.2477	0.0098	1.4995	4.0314
	11.2800	1.5020	0.2674	0.0106	1.5007	4.0349
	11.2900	1.5033	0.2896	0.0115	1.5020	4.0384
	11.3000	1.5046	0.3114	0.0124	1.5033	4.0419
	11.3100	1.5059	0.3075	0.0122	1.5047	4.0454
	11.3200	1.5073	0.3109	0.0123	1.5060	4.0490
	11.3300	1.5086	0.3067	0.0122	1.5074	4.0527
	11.3400	1.5100	0.3156	0.0125	1.5087	4.0564
	11.3500	1.5113	0.3087	0.0123	1.5100	4.0599
	11.3600	1.5126	0.2879	0.0114	1.5113	4.0633
	11.3700	1.5139	0.2904	0.0115	1.5127	4.0670
	11.3800	1.5153	0.2908	0.0115	1.5140	4.0706
	11.3900	1.5167	0.2648	0.0105	1.5155	4.0745
	11.4000	1.5181	0.2538	0.0101	1.5168	4.0782
	11.4100	1.5193	0.2430	0.0096	1.5180	4.0814
	11.4200	1.5207	0.2014	0.0080	1.5194	4.0851
	11.4300	1.5220	0.1966	0.0078	1.5208	4.0887
	11.4400	1.5234	0.1998	0.0079	1.5222	4.0925
	11.4500	1.5248	0.2060	0.0082	1.5235	4.0962
	11.4600	1.5260	0.2446	0.0097	1.5247	4.0993
	11.4700	1.5273	0.2343	0.0093	1.5260	4.1030
	11.4800	1.5287	0.1970	0.0078	1.5274	4.1066
	11.4900	1.5300	0.1846	0.0073	1.5287	4.1101
	11.5000	1.5313	0.1985	0.0079	1.5301	4.1138
	11.5100	1.5326	0.2195	0.0087	1.5314	4.1172
	11.5200	1.5340	0.2092	0.0083	1.5327	4.1209
	11.5300	1.5354	0.2222	0.0088	1.5341	4.1247
	11.5400	1.5367	0.2333	0.0093	1.5354	4.1281
	11.5500	1.5379	0.2449	0.0097	1.5367	4.1315
	11.5600	1.5393	0.2523	0.0100	1.5380	4.1351
	11.5700	1.5406	0.2417	0.0096	1.5394	4.1388
	11.5800	1.5420	0.2177	0.0086	1.5408	4.1425
	11.5900	1.5434	0.2273	0.0090	1.5421	4.1461
	11.6000	1.5447	0.2560	0.0102	1.5434	4.1496
	11.6100	1.5460	0.2681	0.0106	1.5447	4.1531
	11.6200	1.5474	0.2763	0.0110	1.5461	4.1568
	11.6300	1.5487	0.2698	0.0107	1.5474	4.1605
	11.6400	1.5500	0.2654	0.0105	1.5487	4.1639
	11.6500	1.5514	0.2353	0.0093	1.5501	4.1677
	11.6600	1.5527	0.2195	0.0087	1.5514	4.1712
	11.6700	1.5541	0.2291	0.0091	1.5528	4.1749
	11.6800	1.5555	0.2034	0.0081	1.5543	4.1788
	11.6900	1.5568	0.2020	0.0080	1.5555	4.1821
	11.7000	1.5581	0.2363	0.0094	1.5568	4.1856
	11.7100	1.5594	0.2771	0.0110	1.5581	4.1891
	11.7200	1.5606	0.2874	0.0114	1.5593	4.1924
	11.7300	1.5620	0.2954	0.0117	1.5607	4.1962
	11.7400	1.5633	0.2801	0.0111	1.5621	4.1998
	11.7500	1.5647	0.2652	0.0105	1.5634	4.2035
	11.7600	1.5661	0.2457	0.0098	1.5648	4.2072
	11.7700	1.5673	0.2215	0.0088	1.5661	4.2106
	11.7800	1.5687	0.2267	0.0090	1.5674	4.2142
	11.7900	1.5701	0.2207	0.0088	1.5688	4.2179
	11.8000	1.5713	0.2187	0.0087	1.5700	4.2212
	11.8100	1.5726	0.2244	0.0089	1.5713	4.2247
	11.8200	1.5739	0.2323	0.0092	1.5727	4.2283
	11.8300	1.5753	0.2209	0.0088	1.5740	4.2320
	11.8400	1.5767	0.2148	0.0085	1.5754	4.2357
	11.8500	1.5780	0.2282	0.0091	1.5767	4.2392
	11.8600	1.5793	0.2246	0.0089	1.5781	4.2428
	11.8700	1.5807	0.2274	0.0090	1.5794	4.2464
	11.8800	1.5821	0.2546	0.0101	1.5808	4.2502
	11.8900	1.5834	0.2877	0.0114	1.5822	4.2538
	11.9000	1.5847	0.3144	0.0125	1.5834	4.2572
	11.9100	1.5860	0.2983	0.0118	1.5847	4.2608
	11.9200	1.5873	0.2864	0.0114	1.5860	4.2641
	11.9300	1.5887	0.2683	0.0107	1.5874	4.2679
	11.9400	1.5901	0.2507	0.0100	1.5888	4.2717
	11.9500	1.5913	0.2653	0.0105	1.5900	4.2750
	11.9600	1.5927	0.2478	0.0098	1.5914	4.2788
	11.9700	1.5941	0.2604	0.0103	1.5928	4.2824
	11.9800	1.5954	0.2628	0.0104	1.5941	4.2859
	11.9900	1.5968	0.2783	0.0110	1.5955	4.2897
	12.0000	1.5981	0.3062	0.0122	1.5968	4.2931
	12.0100	1.5993	0.2916	0.0116	1.5980	4.2964
	12.0200	1.6006	0.2595	0.0103	1.5994	4.3000
	12.0300	1.6019	0.2850	0.0113	1.6007	4.3036
	12.0400	1.6034	0.2979	0.0118	1.6021	4.3075
	12.0500	1.6048	0.2824	0.0112	1.6035	4.3112
	12.0600	1.6060	0.2577	0.0102	1.6047	4.3145
	12.0700	1.6073	0.2457	0.0098	1.6061	4.3181
	12.0800	1.6086	0.2449	0.0097	1.6074	4.3216
	12.0900	1.6099	0.2251	0.0089	1.6087	4.3251
	12.1000	1.6113	0.2179	0.0086	1.6100	4.3286
	12.1100	1.6126	0.2302	0.0091	1.6113	4.3322
	12.1200	1.6139	0.2475	0.0098	1.6126	4.3358
	12.1300	1.6153	0.2628	0.0104	1.6140	4.3394
	12.1400	1.6167	0.2610	0.0104	1.6154	4.3432
	12.1500	1.6179	0.2734	0.0109	1.6167	4.3466
	12.1600	1.6192	0.2920	0.0116	1.6180	4.3501
	12.1700	1.6206	0.3079	0.0122	1.6193	4.3537
	12.1800	1.6219	0.3047	0.0121	1.6206	4.3572
	12.1900	1.6233	0.2853	0.0113	1.6220	4.3610
	12.2000	1.6247	0.3012	0.0120	1.6234	4.3647
	12.2100	1.6259	0.2971	0.0118	1.6246	4.3680
	12.2200	1.6273	0.2702	0.0107	1.6260	4.3718
	12.2300	1.6286	0.2805	0.0111	1.6274	4.3754
	12.2400	1.6300	0.2843	0.0113	1.6288	4.3791
	12.2500	1.6315	0.2833	0.0112	1.6302	4.3829
	12.2600	1.6327	0.3003	0.0119	1.6314	4.3862
	12.2700	1.6339	0.3111	0.0123	1.6326	4.3895
	12.2800	1.6353	0.3297	0.0131	1.6340	4.3932
	12.2900	1.6366	0.3123	0.0124	1.6353	4.3967
	12.3000	1.6380	0.2905	0.0115	1.6367	4.4005
	12.3100	1.6393	0.2829	0.0112	1.6380	4.4041
	12.3200	1.6406	0.2832	0.0112	1.6393	4.4075
	12.3300	1.6420	0.2791	0.0111	1.6407	4.4112
	12.3400	1.6434	0.2478	0.0098	1.6421	4.4149
	12.3500	1.6447	0.2061	0.0082	1.6435	4.4187
	12.3600	1.6460	0.2112	0.0084	1.6448	4.4222
	12.3700	1.6473	0.2387	0.0095	1.6461	4.4256
	12.3800	1.6487	0.2445	0.0097	1.6474	4.4292
	12.3900	1.6500	0.2592	0.0103	1.6487	4.4328
	12.4000	1.6513	0.2556	0.0101	1.6501	4.4364
	12.4100	1.6526	0.2671	0.0106	1.6513	4.4398
	12.4200	1.6540	0.2834	0.0113	1.6527	4.4435
	12.4300	1.6554	0.2953	0.0117	1.6541	4.4473
	12.4400	1.6567	0.2745	0.0109	1.6554	4.4508
	12.4500	1.6581	0.2790	0.0111	1.6568	4.4546
	12.4600	1.6594	0.2753	0.0109	1.6581	4.4581
	12.4700	1.6606	0.2806	0.0111	1.6594	4.4614
	12.4800	1.6620	0.2718	0.0108	1.6608	4.4652
	12.4900	1.6633	0.2783	0.0110	1.6621	4.4687
	12.5000	1.6647	0.2835	0.0113	1.6634	4.4722
	12.5100	1.6660	0.2761	0.0110	1.6648	4.4759
	12.5200	1.6674	0.2420	0.0096	1.6661	4.4795
	12.5300	1.6688	0.2042	0.0081	1.6675	4.4834
	12.5400	1.6701	0.2265	0.0090	1.6689	4.4870
	12.5500	1.6713	0.2890	0.0115	1.6700	4.4901
	12.5600	1.6726	0.3219	0.0128	1.6713	4.4936
	12.5700	1.6739	0.3337	0.0132	1.6726	4.4970
	12.5800	1.6752	0.3228	0.0128	1.6739	4.5005
	12.5900	1.6766	0.2963	0.0118	1.6753	4.5043
	12.6000	1.6780	0.2795	0.0111	1.6767	4.5081
	12.6100	1.6794	0.2773	0.0110	1.6781	4.5117
	12.6200	1.6807	0.2705	0.0107	1.6794	4.5154
	12.6300	1.6821	0.2726	0.0108	1.6808	4.5190
	12.6400	1.6834	0.3002	0.0119	1.6821	4.5225
	12.6500	1.6847	0.3112	0.0124	1.6834	4.5261
	12.6600	1.6861	0.3090	0.0123	1.6848	4.5297
	12.6700	1.6873	0.3048	0.0121	1.6861	4.5331
	12.6800	1.6887	0.2727	0.0108	1.6874	4.5368
	12.6900	1.6900	0.2706	0.0107	1.6887	4.5404
	12.7000	1.6914	0.2642	0.0105	1.6901	4.5440
	12.7100	1.6928	0.2523	0.0100	1.6915	4.5478
	12.7200	1.6940	0.2552	0.0101	1.6928	4.5512
	12.7300	1.6954	0.2724	0.0108	1.6941	4.5547
	12.7400	1.6968	0.2746	0.0109	1.6955	4.5586
	12.7500	1.6981	0.2615	0.0104	1.6968	4.5620
	12.7600	1.6994	0.2596	0.0103	1.6981	4.5656
	12.7700	1.7007	0.2487	0.0099	1.6994	4.5691
	12.7800	1.7019	0.2818	0.0112	1.7007	4.5725
	12.7900	1.7034	0.2820	0.0112	1.7021	4.5763
	12.8000	1.7047	0.2787	0.0111	1.7034	4.5798
	12.8100	1.7059	0.2865	0.0114	1.7046	4.5831
	12.8200	1.7072	0.2799	0.0111	1.7059	4.5866
	12.8300	1.7085	0.3012	0.0120	1.7073	4.5902
	12.8400	1.7099	0.3075	0.0122	1.7086	4.5938
	12.8500	1.7113	0.2906	0.0115	1.7100	4.5976
	12.8600	1.7126	0.2832	0.0112	1.7113	4.6011
	12.8700	1.7139	0.2891	0.0115	1.7127	4.6047
	12.8800	1.7153	0.2872	0.0114	1.7140	4.6084
	12.8900	1.7167	0.3127	0.0124	1.7154	4.6121
	12.9000	1.7180	0.3337	0.0132	1.7167	4.6156
	12.9100	1.7193	0.3493	0.0139	1.7181	4.6192
	12.9200	1.7207	0.3521	0.0140	1.7194	4.6228
	12.9300	1.7220	0.3645	0.0145	1.7207	4.6263
	12.9400	1.7234	0.3546	0.0141	1.7221	4.6300
	12.9500	1.7247	0.3216	0.0128	1.7234	4.6336
	12.9600	1.7259	0.2986	0.0119	1.7247	4.6370
	12.9700	1.7274	0.3020	0.0120	1.7261	4.6408
	12.9800	1.7287	0.3140	0.0125	1.7274	4.6444
	12.9900	1.7301	0.3006	0.0119	1.7288	4.6482
	13.0000	1.7315	0.2961	0.0118	1.7302	4.6519
	13.0100	1.7327	0.3009	0.0119	1.7314	4.6551
	13.0200	1.7340	0.2925	0.0116	1.7327	4.6586
	13.0300	1.7353	0.2854	0.0113	1.7340	4.6621
	13.0400	1.7366	0.2449	0.0097	1.7353	4.6656
	13.0500	1.7380	0.1875	0.0074	1.7368	4.6695
	13.0600	1.7394	0.1634	0.0065	1.7381	4.6731
	13.0700	1.7407	0.1700	0.0067	1.7395	4.6767
	13.0800	1.7421	0.1782	0.0071	1.7408	4.6804
	13.0900	1.7434	0.2383	0.0095	1.7421	4.6838
	13.1000	1.7447	0.2778	0.0110	1.7435	4.6875
	13.1100	1.7461	0.2896	0.0115	1.7448	4.6912
	13.1200	1.7474	0.2789	0.0111	1.7461	4.6946
	13.1300	1.7487	0.2888	0.0115	1.7474	4.6982
	13.1400	1.7500	0.2946	0.0117	1.7488	4.7017
	13.1500	1.7514	0.2962	0.0118	1.7501	4.7053
	13.1600	1.7527	0.2952	0.0117	1.7514	4.7089
	13.1700	1.7540	0.2825	0.0112	1.7528	4.7125
	13.1800	1.7554	0.2662	0.0106	1.7541	4.7161
	13.1900	1.7566	0.2803	0.0111	1.7554	4.7195
	13.2000	1.7581	0.2731	0.0108	1.7568	4.7234
	13.2100	1.7594	0.2654	0.0105	1.7581	4.7270
	13.2200	1.7607	0.2605	0.0103	1.7594	4.7305
	13.2300	1.7621	0.2587	0.0103	1.7608	4.7341
	13.2400	1.7633	0.2749	0.0109	1.7620	4.7374
	13.2500	1.7647	0.2953	0.0117	1.7634	4.7411
	13.2600	1.7660	0.3243	0.0129	1.7648	4.7448
	13.2700	1.7673	0.3284	0.0130	1.7660	4.7482
	13.2800	1.7687	0.3070	0.0122	1.7675	4.7520
	13.2900	1.7701	0.3122	0.0124	1.7688	4.7556
	13.3000	1.7714	0.3196	0.0127	1.7701	4.7591
	13.3100	1.7727	0.3194	0.0127	1.7715	4.7628
	13.3200	1.7739	0.2916	0.0116	1.7727	4.7660
	13.3300	1.7751	0.2895	0.0115	1.7739	4.7692
	13.3400	1.7764	0.2895	0.0115	1.7752	4.7727
	13.3500	1.7777	0.2967	0.0118	1.7764	4.7761
	13.3600	1.7790	0.2761	0.0110	1.7777	4.7796
	13.3700	1.7804	0.2692	0.0107	1.7791	4.7833
	13.3800	1.7817	0.2760	0.0110	1.7804	4.7869
	13.3900	1.7831	0.2787	0.0111	1.7818	4.7906
	13.4000	1.7844	0.2929	0.0116	1.7832	4.7942
	13.4100	1.7857	0.3144	0.0125	1.7845	4.7977
	13.4200	1.7870	0.3000	0.0119	1.7857	4.8012
	13.4300	1.7884	0.3116	0.0124	1.7871	4.8049
	13.4400	1.7898	0.3212	0.0128	1.7885	4.8087
	13.4500	1.7911	0.3281	0.0130	1.7898	4.8122
	13.4600	1.7925	0.3436	0.0136	1.7912	4.8158
	13.4700	1.7937	0.3308	0.0131	1.7925	4.8193
	13.4800	1.7951	0.3142	0.0125	1.7939	4.8230
	13.4900	1.7966	0.3293	0.0131	1.7953	4.8269
	13.5000	1.7978	0.3339	0.0133	1.7966	4.8303
	13.5100	1.7992	0.3048	0.0121	1.7979	4.8340
	13.5200	1.8006	0.2877	0.0114	1.7993	4.8376
	13.5300	1.8018	0.2758	0.0109	1.8005	4.8409
	13.5400	1.8032	0.2882	0.0114	1.8020	4.8447
	13.5500	1.8045	0.3059	0.0121	1.8033	4.8483
	13.5600	1.8058	0.3014	0.0120	1.8045	4.8516
	13.5700	1.8072	0.2873	0.0114	1.8059	4.8554
	13.5800	1.8085	0.3173	0.0126	1.8072	4.8588
	13.5900	1.8098	0.3478	0.0138	1.8085	4.8625
	13.6000	1.8112	0.3551	0.0141	1.8100	4.8663
	13.6100	1.8126	0.3520	0.0140	1.8113	4.8699
	13.6200	1.8139	0.3582	0.0142	1.8126	4.8735
	13.6300	1.8152	0.3797	0.0151	1.8139	4.8769
	13.6400	1.8164	0.3567	0.0142	1.8152	4.8803
	13.6500	1.8179	0.3073	0.0122	1.8166	4.8842
	13.6600	1.8193	0.2994	0.0119	1.8180	4.8880
	13.6700	1.8207	0.3014	0.0120	1.8194	4.8918
	13.6800	1.8220	0.3256	0.0129	1.8207	4.8952
	13.6900	1.8233	0.3564	0.0141	1.8220	4.8987
	13.7000	1.8246	0.3746	0.0149	1.8233	4.9021
	13.7100	1.8258	0.3741	0.0149	1.8246	4.9055
	13.7200	1.8272	0.3686	0.0146	1.8259	4.9092
	13.7300	1.8285	0.3621	0.0144	1.8272	4.9127
	13.7400	1.8299	0.3383	0.0134	1.8287	4.9166
	13.7500	1.8313	0.3151	0.0125	1.8300	4.9203
	13.7600	1.8326	0.3015	0.0120	1.8313	4.9237
	13.7700	1.8339	0.3001	0.0119	1.8326	4.9273
	13.7800	1.8352	0.3255	0.0129	1.8340	4.9308
	13.7900	1.8366	0.3722	0.0148	1.8353	4.9344
	13.8000	1.8380	0.3506	0.0139	1.8368	4.9384
	13.8100	1.8393	0.3387	0.0134	1.8380	4.9417
	13.8200	1.8405	0.3437	0.0136	1.8393	4.9451
	13.8300	1.8419	0.3469	0.0138	1.8406	4.9487
	13.8400	1.8432	0.3443	0.0137	1.8419	4.9522
	13.8500	1.8446	0.3204	0.0127	1.8434	4.9561
	13.8600	1.8460	0.3107	0.0123	1.8447	4.9597
	13.8700	1.8473	0.3002	0.0119	1.8460	4.9632
	13.8800	1.8486	0.2691	0.0107	1.8474	4.9669
	13.8900	1.8499	0.2597	0.0103	1.8487	4.9703
	13.9000	1.8512	0.2630	0.0104	1.8499	4.9738
	13.9100	1.8525	0.2701	0.0107	1.8513	4.9773
	13.9200	1.8539	0.2678	0.0106	1.8527	4.9811
	13.9300	1.8553	0.2896	0.0115	1.8540	4.9847
	13.9400	1.8566	0.2796	0.0111	1.8553	4.9883
	13.9500	1.8580	0.2296	0.0091	1.8567	4.9920
	13.9600	1.8593	0.2483	0.0099	1.8580	4.9955
	13.9700	1.8606	0.3122	0.0124	1.8594	4.9991
	13.9800	1.8620	0.3590	0.0143	1.8608	5.0029
	13.9900	1.8633	0.3829	0.0152	1.8621	5.0063
	14.0000	1.8647	0.3652	0.0145	1.8634	5.0100
	14.0100	1.8660	0.3340	0.0133	1.8647	5.0135
	14.0200	1.8672	0.3217	0.0128	1.8660	5.0168
	14.0300	1.8687	0.3211	0.0127	1.8674	5.0207
	14.0400	1.8700	0.3310	0.0131	1.8687	5.0242
	14.0500	1.8713	0.3185	0.0126	1.8700	5.0277
	14.0600	1.8727	0.3012	0.0120	1.8715	5.0316
	14.0700	1.8740	0.3101	0.0123	1.8727	5.0350
	14.0800	1.8753	0.3083	0.0122	1.8741	5.0386
	14.0900	1.8767	0.3449	0.0137	1.8754	5.0422
	14.1000	1.8779	0.3171	0.0126	1.8767	5.0456
	14.1100	1.8793	0.3068	0.0122	1.8780	5.0493
	14.1200	1.8806	0.3027	0.0120	1.8793	5.0528
	14.1300	1.8820	0.3129	0.0124	1.8807	5.0565
	14.1400	1.8834	0.3358	0.0133	1.8821	5.0602
	14.1500	1.8847	0.3442	0.0137	1.8834	5.0638
	14.1600	1.8860	0.3482	0.0138	1.8847	5.0674
	14.1700	1.8873	0.3385	0.0134	1.8860	5.0709
	14.1800	1.8886	0.3410	0.0135	1.8873	5.0743
	14.1900	1.8899	0.3327	0.0132	1.8886	5.0778
	14.2000	1.8913	0.3466	0.0138	1.8900	5.0814
	14.2100	1.8926	0.3688	0.0146	1.8914	5.0852
	14.2200	1.8939	0.3785	0.0150	1.8927	5.0887
	14.2300	1.8953	0.3536	0.0140	1.8940	5.0924
	14.2400	1.8967	0.3570	0.0142	1.8954	5.0960
	14.2500	1.8980	0.3563	0.0141	1.8967	5.0995
	14.2600	1.8994	0.3432	0.0136	1.8982	5.1034
	14.2700	1.9008	0.3552	0.0141	1.8995	5.1070
	14.2800	1.9020	0.3782	0.0150	1.9007	5.1104
	14.2900	1.9034	0.3980	0.0158	1.9021	5.1141
	14.3000	1.9046	0.3922	0.0156	1.9034	5.1174
	14.3100	1.9060	0.4063	0.0161	1.9047	5.1211
	14.3200	1.9074	0.4266	0.0169	1.9061	5.1248
	14.3300	1.9087	0.4333	0.0172	1.9074	5.1283
	14.3400	1.9101	0.4097	0.0163	1.9088	5.1321
	14.3500	1.9114	0.3885	0.0154	1.9102	5.1357
	14.3600	1.9126	0.3718	0.0148	1.9114	5.1389
	14.3700	1.9140	0.3404	0.0135	1.9127	5.1426
	14.3800	1.9153	0.3031	0.0120	1.9141	5.1462
	14.3900	1.9167	0.3056	0.0121	1.9154	5.1498
	14.4000	1.9180	0.3429	0.0136	1.9167	5.1534
	14.4100	1.9194	0.3503	0.0139	1.9181	5.1570
	14.4200	1.9207	0.3417	0.0136	1.9194	5.1607
	14.4300	1.9220	0.3404	0.0135	1.9208	5.1642
	14.4400	1.9234	0.3513	0.0139	1.9221	5.1678
	14.4500	1.9247	0.3552	0.0141	1.9234	5.1713
	14.4600	1.9261	0.3540	0.0141	1.9248	5.1750
	14.4700	1.9274	0.3587	0.0142	1.9261	5.1786
	14.4800	1.9287	0.3529	0.0140	1.9274	5.1821
	14.4900	1.9300	0.3398	0.0135	1.9288	5.1857
	14.5000	1.9313	0.3400	0.0135	1.9301	5.1892
	14.5100	1.9326	0.3392	0.0135	1.9314	5.1927
	14.5200	1.9341	0.3219	0.0128	1.9328	5.1966
	14.5300	1.9354	0.3166	0.0126	1.9341	5.2000
	14.5400	1.9367	0.2967	0.0118	1.9354	5.2036
	14.5500	1.9381	0.2794	0.0111	1.9368	5.2074
	14.5600	1.9393	0.2834	0.0113	1.9381	5.2107
	14.5700	1.9407	0.3023	0.0120	1.9395	5.2145
	14.5800	1.9421	0.3442	0.0137	1.9408	5.2181
	14.5900	1.9433	0.3693	0.0147	1.9421	5.2214
	14.6000	1.9447	0.3734	0.0148	1.9434	5.2252
	14.6100	1.9460	0.3614	0.0143	1.9448	5.2287
	14.6200	1.9474	0.3586	0.0142	1.9461	5.2324
	14.6300	1.9488	0.3475	0.0138	1.9475	5.2360
	14.6400	1.9500	0.3486	0.0138	1.9487	5.2394
	14.6500	1.9513	0.3638	0.0144	1.9501	5.2430
	14.6600	1.9527	0.3599	0.0143	1.9514	5.2466
	14.6700	1.9540	0.3744	0.0149	1.9528	5.2503
	14.6800	1.9554	0.3861	0.0153	1.9541	5.2539
	14.6900	1.9567	0.3892	0.0155	1.9555	5.2575
	14.7000	1.9581	0.3634	0.0144	1.9568	5.2610
	14.7100	1.9594	0.3409	0.0135	1.9581	5.2646
	14.7200	1.9608	0.3400	0.0135	1.9595	5.2683
	14.7300	1.9621	0.3481	0.0138	1.9608	5.2719
	14.7400	1.9634	0.3536	0.0140	1.9621	5.2753
	14.7500	1.9648	0.3459	0.0137	1.9635	5.2791
	14.7600	1.9661	0.3632	0.0144	1.9648	5.2826
	14.7700	1.9673	0.3648	0.0145	1.9661	5.2860
	14.7800	1.9687	0.3189	0.0127	1.9674	5.2896
	14.7900	1.9700	0.2848	0.0113	1.9687	5.2930
	14.8000	1.9714	0.2837	0.0113	1.9701	5.2970
	14.8100	1.9728	0.3162	0.0126	1.9716	5.3007
	14.8200	1.9741	0.3454	0.0137	1.9728	5.3041
	14.8300	1.9755	0.3384	0.0134	1.9742	5.3079
	14.8400	1.9768	0.3310	0.0131	1.9755	5.3114
	14.8500	1.9780	0.3431	0.0136	1.9768	5.3148
	14.8600	1.9794	0.3643	0.0145	1.9782	5.3185
	14.8700	1.9807	0.3997	0.0159	1.9794	5.3218
	14.8800	1.9820	0.4210	0.0167	1.9807	5.3254
	14.8900	1.9834	0.4444	0.0176	1.9821	5.3291
	14.9000	1.9847	0.4189	0.0166	1.9834	5.3326
	14.9100	1.9860	0.3821	0.0152	1.9848	5.3363
	14.9200	1.9874	0.3578	0.0142	1.9861	5.3399
	14.9300	1.9887	0.3726	0.0148	1.9874	5.3434
	14.9400	1.9900	0.3851	0.0153	1.9888	5.3470
	14.9500	1.9914	0.3584	0.0142	1.9901	5.3506
	14.9600	1.9927	0.3436	0.0136	1.9915	5.3543
	14.9700	1.9940	0.3389	0.0135	1.9927	5.3577
	14.9800	1.9953	0.3411	0.0135	1.9941	5.3612
	14.9900	1.9967	0.3456	0.0137	1.9954	5.3649
	14.9938	1.9972	0.3459	0.0137	1.9959	5.3662
	14.9940	1.9972	0.3453	0.0137	1.9959	5.3663
	15.0040	1.9985	0.3358	0.0133	1.9973	5.3698
	15.0140	1.9998	0.3066	0.0122	1.9985	5.3733
	15.0240	2.0006	0.2704	0.0107	1.9993	5.3753
	15.0340	2.0005	0.2887	0.0115	1.9993	5.3752
	15.0440	1.9997	0.3163	0.0126	1.9985	5.3731
	15.0540	1.9983	0.3566	0.0142	1.9971	5.3694
	15.0640	1.9966	0.3890	0.0154	1.9953	5.3647
	15.0740	1.9948	0.4036	0.0160	1.9935	5.3598
	15.0840	1.9931	0.3757	0.0149	1.9919	5.3554
	15.0940	1.9916	0.3580	0.0142	1.9903	5.3512
	15.1040	1.9901	0.3381	0.0134	1.9888	5.3471
	15.1140	1.9886	0.3115	0.0124	1.9873	5.3432
	15.1240	1.9872	0.3124	0.0124	1.9860	5.3395
	15.1340	1.9860	0.3367	0.0134	1.9848	5.3363
	15.1440	1.9847	0.3504	0.0139	1.9834	5.3327
	15.1540	1.9834	0.3496	0.0139	1.9821	5.3291
	15.1640	1.9820	0.3617	0.0144	1.9807	5.3255
	15.1740	1.9806	0.3797	0.0151	1.9794	5.3217
	15.1840	1.9794	0.3787	0.0150	1.9781	5.3184
	15.1940	1.9780	0.4006	0.0159	1.9767	5.3145
	15.2040	1.9765	0.4127	0.0164	1.9753	5.3108
	15.2140	1.9753	0.3898	0.0155	1.9740	5.3074
	15.2240	1.9739	0.3655	0.0145	1.9726	5.3036
	15.2340	1.9726	0.3803	0.0151	1.9713	5.3001
	15.2440	1.9713	0.3733	0.0148	1.9700	5.2965
	15.2540	1.9698	0.3555	0.0141	1.9686	5.2927
	15.2640	1.9686	0.3229	0.0128	1.9673	5.2893
	15.2740	1.9673	0.3207	0.0127	1.9660	5.2859
	15.2840	1.9660	0.3307	0.0131	1.9647	5.2823
	15.2940	1.9646	0.3319	0.0132	1.9633	5.2787
	15.3040	1.9631	0.3433	0.0136	1.9619	5.2747
	15.3140	1.9618	0.3715	0.0147	1.9605	5.2711
	15.3240	1.9605	0.3753	0.0149	1.9592	5.2676
	15.3340	1.9592	0.3939	0.0156	1.9579	5.2640
	15.3440	1.9578	0.4142	0.0164	1.9565	5.2604
	15.3540	1.9565	0.3941	0.0156	1.9552	5.2568
	15.3640	1.9552	0.3864	0.0153	1.9539	5.2533
	15.3740	1.9538	0.3900	0.0155	1.9525	5.2495
	15.3840	1.9525	0.3694	0.0147	1.9512	5.2460
	15.3940	1.9511	0.3448	0.0137	1.9498	5.2424
	15.4040	1.9497	0.3006	0.0119	1.9485	5.2387
	15.4140	1.9485	0.2576	0.0102	1.9473	5.2354
	15.4240	1.9472	0.2693	0.0107	1.9459	5.2318
	15.4340	1.9457	0.2866	0.0114	1.9445	5.2279
	15.4440	1.9445	0.2936	0.0117	1.9432	5.2246
	15.4540	1.9431	0.3130	0.0124	1.9419	5.2209
	15.4640	1.9418	0.3177	0.0126	1.9406	5.2174
	15.4740	1.9405	0.3461	0.0137	1.9392	5.2137
	15.4840	1.9390	0.3451	0.0137	1.9377	5.2098
	15.4940	1.9377	0.3006	0.0119	1.9364	5.2062
	15.5040	1.9363	0.2839	0.0113	1.9350	5.2025
	15.5140	1.9349	0.3019	0.0120	1.9337	5.1989
	15.5240	1.9337	0.3037	0.0121	1.9324	5.1955
	15.5340	1.9323	0.2993	0.0119	1.9310	5.1918
	15.5440	1.9310	0.3006	0.0119	1.9297	5.1883
	15.5540	1.9297	0.3262	0.0129	1.9284	5.1847
	15.5640	1.9282	0.3424	0.0136	1.9270	5.1809
	15.5740	1.9269	0.3240	0.0129	1.9256	5.1773
	15.5840	1.9255	0.3145	0.0125	1.9243	5.1736
	15.5940	1.9242	0.3036	0.0121	1.9230	5.1701
	15.6040	1.9229	0.3161	0.0125	1.9216	5.1664
	15.6140	1.9215	0.3428	0.0136	1.9203	5.1628
	15.6240	1.9202	0.3489	0.0138	1.9189	5.1593
	15.6340	1.9189	0.3806	0.0151	1.9176	5.1557
	15.6440	1.9177	0.4005	0.0159	1.9164	5.1525
	15.6540	1.9164	0.4092	0.0162	1.9151	5.1490
	15.6640	1.9150	0.4211	0.0167	1.9137	5.1453
	15.6740	1.9136	0.3978	0.0158	1.9124	5.1416
	15.6840	1.9121	0.3710	0.0147	1.9109	5.1376
	15.6940	1.9108	0.3529	0.0140	1.9095	5.1340
	15.7040	1.9095	0.3522	0.0140	1.9082	5.1305
	15.7140	1.9081	0.3492	0.0139	1.9068	5.1266
	15.7240	1.9068	0.2924	0.0116	1.9056	5.1233
	15.7340	1.9055	0.2821	0.0112	1.9043	5.1199
	15.7440	1.9042	0.3052	0.0121	1.9029	5.1163
	15.7540	1.9029	0.3340	0.0133	1.9017	5.1129
	15.7640	1.9015	0.3716	0.0148	1.9002	5.1089
	15.7740	1.9001	0.3793	0.0151	1.8989	5.1053
	15.7840	1.8988	0.3531	0.0140	1.8975	5.1018
	15.7940	1.8974	0.3607	0.0143	1.8961	5.0979
	15.8040	1.8960	0.3453	0.0137	1.8948	5.0943
	15.8140	1.8947	0.3557	0.0141	1.8934	5.0907
	15.8240	1.8934	0.3639	0.0144	1.8921	5.0872
	15.8340	1.8921	0.3665	0.0145	1.8908	5.0836
	15.8440	1.8907	0.3269	0.0130	1.8894	5.0800
	15.8540	1.8894	0.2948	0.0117	1.8881	5.0764
	15.8640	1.8880	0.3044	0.0121	1.8868	5.0728
	15.8740	1.8867	0.2985	0.0119	1.8854	5.0692
	15.8840	1.8853	0.3294	0.0131	1.8840	5.0654
	15.8940	1.8839	0.3583	0.0142	1.8827	5.0617
	15.9040	1.8827	0.3647	0.0145	1.8814	5.0584
	15.9140	1.8813	0.3869	0.0154	1.8801	5.0548
	15.9240	1.8801	0.3962	0.0157	1.8788	5.0513
	15.9340	1.8787	0.4013	0.0159	1.8774	5.0477
	15.9440	1.8773	0.4061	0.0161	1.8760	5.0438
	15.9540	1.8760	0.3792	0.0151	1.8747	5.0404
	15.9640	1.8746	0.3718	0.0148	1.8734	5.0368
	15.9740	1.8733	0.3523	0.0140	1.8720	5.0330
	15.9840	1.8720	0.3088	0.0123	1.8707	5.0296
	15.9940	1.8705	0.2716	0.0108	1.8693	5.0257
	16.0040	1.8692	0.2564	0.0102	1.8680	5.0222
	16.0140	1.8680	0.2767	0.0110	1.8667	5.0189
	16.0240	1.8666	0.3427	0.0136	1.8653	5.0151
	16.0340	1.8653	0.3929	0.0156	1.8640	5.0115
	16.0440	1.8639	0.3990	0.0158	1.8626	5.0079
	16.0540	1.8626	0.3850	0.0153	1.8613	5.0043
	16.0640	1.8612	0.3598	0.0143	1.8600	5.0007
	16.0740	1.8599	0.3349	0.0133	1.8586	4.9971
	16.0840	1.8585	0.3303	0.0131	1.8572	4.9934
	16.0940	1.8572	0.3360	0.0133	1.8559	4.9899
	16.1040	1.8559	0.3465	0.0138	1.8547	4.9865
	16.1140	1.8546	0.3384	0.0134	1.8534	4.9830
	16.1240	1.8533	0.3469	0.0138	1.8520	4.9793
	16.1340	1.8519	0.3324	0.0132	1.8506	4.9756
	16.1440	1.8504	0.3169	0.0126	1.8492	4.9717
	16.1540	1.8491	0.3010	0.0119	1.8479	4.9682
	16.1640	1.8478	0.3012	0.0120	1.8465	4.9646
	16.1740	1.8464	0.3071	0.0122	1.8451	4.9608
	16.1840	1.8452	0.3034	0.0120	1.8439	4.9575
	16.1940	1.8439	0.3037	0.0121	1.8426	4.9542
	16.2040	1.8426	0.3241	0.0129	1.8413	4.9506
	16.2140	1.8413	0.3322	0.0132	1.8400	4.9471
	16.2240	1.8398	0.3521	0.0140	1.8386	4.9432
	16.2340	1.8385	0.3736	0.0148	1.8372	4.9395
	16.2440	1.8372	0.3951	0.0157	1.8360	4.9362
	16.2540	1.8358	0.3891	0.0154	1.8345	4.9323
	16.2640	1.8344	0.3558	0.0141	1.8332	4.9287
	16.2740	1.8330	0.3486	0.0138	1.8317	4.9248
	16.2840	1.8316	0.3282	0.0130	1.8304	4.9211
	16.2940	1.8304	0.3100	0.0123	1.8291	4.9179
	16.3040	1.8291	0.3140	0.0125	1.8278	4.9144
	16.3140	1.8278	0.3248	0.0129	1.8265	4.9109
	16.3240	1.8265	0.3540	0.0141	1.8252	4.9072
	16.3340	1.8251	0.3380	0.0134	1.8238	4.9035
	16.3440	1.8237	0.3170	0.0126	1.8225	4.8999
	16.3540	1.8224	0.3161	0.0125	1.8211	4.8963
	16.3640	1.8211	0.3164	0.0126	1.8198	4.8927
	16.3740	1.8198	0.3100	0.0123	1.8185	4.8892
	16.3840	1.8185	0.3032	0.0120	1.8172	4.8857
	16.3940	1.8171	0.3314	0.0132	1.8158	4.8820
	16.4040	1.8157	0.3578	0.0142	1.8144	4.8782
	16.4140	1.8144	0.3361	0.0133	1.8131	4.8748
	16.4240	1.8131	0.3427	0.0136	1.8118	4.8712
	16.4340	1.8117	0.3018	0.0120	1.8104	4.8675
	16.4440	1.8104	0.2689	0.0107	1.8091	4.8641
	16.4540	1.8090	0.2595	0.0103	1.8078	4.8604
	16.4640	1.8077	0.2776	0.0110	1.8064	4.8568
	16.4740	1.8064	0.3022	0.0120	1.8051	4.8533
	16.4840	1.8049	0.3280	0.0130	1.8037	4.8494
	16.4940	1.8036	0.3103	0.0123	1.8024	4.8459
	16.5040	1.8023	0.3131	0.0124	1.8010	4.8423
	16.5140	1.8010	0.3203	0.0127	1.7997	4.8387
	16.5240	1.7997	0.3077	0.0122	1.7984	4.8353
	16.5340	1.7983	0.3033	0.0120	1.7970	4.8314
	16.5440	1.7969	0.3208	0.0127	1.7956	4.8277
	16.5540	1.7957	0.3213	0.0128	1.7944	4.8244
	16.5640	1.7943	0.3166	0.0126	1.7931	4.8208
	16.5740	1.7930	0.2923	0.0116	1.7918	4.8173
	16.5840	1.7917	0.3025	0.0120	1.7905	4.8138
	16.5940	1.7904	0.3182	0.0126	1.7891	4.8102
	16.6040	1.7890	0.3306	0.0131	1.7877	4.8065
	16.6140	1.7877	0.3526	0.0140	1.7864	4.8029
	16.6240	1.7863	0.3439	0.0137	1.7850	4.7993
	16.6340	1.7849	0.3261	0.0129	1.7836	4.7955
	16.6440	1.7836	0.3126	0.0124	1.7823	4.7919
	16.6540	1.7823	0.3084	0.0122	1.7810	4.7884
	16.6640	1.7809	0.3214	0.0128	1.7796	4.7847
	16.6740	1.7796	0.3286	0.0130	1.7784	4.7813
	16.6840	1.7782	0.3334	0.0132	1.7770	4.7776
	16.6940	1.7769	0.3429	0.0136	1.7757	4.7741
	16.7040	1.7757	0.3454	0.0137	1.7745	4.7709
	16.7140	1.7743	0.3356	0.0133	1.7731	4.7671
	16.7240	1.7730	0.3294	0.0131	1.7717	4.7634
	16.7340	1.7715	0.3442	0.0137	1.7702	4.7595
	16.7440	1.7701	0.3431	0.0136	1.7688	4.7557
	16.7540	1.7689	0.3298	0.0131	1.7676	4.7524
	16.7640	1.7675	0.3204	0.0127	1.7662	4.7487
	16.7740	1.7661	0.3040	0.0121	1.7649	4.7451
	16.7840	1.7649	0.2746	0.0109	1.7637	4.7418
	16.7940	1.7636	0.2574	0.0102	1.7623	4.7381
	16.8040	1.7622	0.2590	0.0103	1.7610	4.7345
	16.8140	1.7608	0.2745	0.0109	1.7596	4.7308
	16.8240	1.7594	0.2960	0.0117	1.7581	4.7269
	16.8340	1.7581	0.2878	0.0114	1.7568	4.7235
	16.8440	1.7568	0.2905	0.0115	1.7556	4.7200
	16.8540	1.7555	0.3076	0.0122	1.7542	4.7165
	16.8640	1.7542	0.3425	0.0136	1.7529	4.7128
	16.8740	1.7529	0.3709	0.0147	1.7516	4.7094
	16.8840	1.7516	0.3742	0.0149	1.7503	4.7060
	16.8940	1.7503	0.3749	0.0149	1.7490	4.7024
	16.9040	1.7489	0.3657	0.0145	1.7476	4.6987
	16.9140	1.7475	0.3386	0.0134	1.7463	4.6950
	16.9240	1.7462	0.3017	0.0120	1.7449	4.6913
	16.9340	1.7449	0.2898	0.0115	1.7436	4.6878
	16.9440	1.7434	0.2822	0.0112	1.7421	4.6840
	16.9540	1.7421	0.2835	0.0113	1.7409	4.6805
	16.9640	1.7409	0.2675	0.0106	1.7396	4.6772
	16.9740	1.7395	0.2628	0.0104	1.7383	4.6735
	16.9840	1.7382	0.2383	0.0095	1.7370	4.6700
	16.9940	1.7367	0.2556	0.0101	1.7355	4.6660
	17.0040	1.7354	0.2242	0.0089	1.7341	4.6623
	17.0140	1.7341	0.1967	0.0078	1.7328	4.6589
	17.0240	1.7327	0.2067	0.0082	1.7315	4.6553
	17.0340	1.7314	0.2271	0.0090	1.7301	4.6516
	17.0440	1.7301	0.2343	0.0093	1.7288	4.6482
	17.0540	1.7287	0.2493	0.0099	1.7275	4.6445
	17.0640	1.7275	0.2642	0.0105	1.7262	4.6412
	17.0740	1.7262	0.2913	0.0116	1.7249	4.6377
	17.0840	1.7248	0.3378	0.0134	1.7235	4.6338
	17.0940	1.7234	0.3422	0.0136	1.7221	4.6301
	17.1040	1.7220	0.3307	0.0131	1.7208	4.6265
	17.1140	1.7207	0.3199	0.0127	1.7195	4.6229
	17.1240	1.7193	0.3094	0.0123	1.7181	4.6192
	17.1340	1.7180	0.2866	0.0114	1.7167	4.6156
	17.1440	1.7166	0.2763	0.0110	1.7154	4.6119
	17.1540	1.7153	0.2795	0.0111	1.7141	4.6084
	17.1640	1.7141	0.2913	0.0116	1.7128	4.6051
	17.1740	1.7127	0.2965	0.0118	1.7114	4.6014
	17.1840	1.7114	0.2890	0.0115	1.7101	4.5978
	17.1940	1.7101	0.2862	0.0114	1.7088	4.5943
	17.2040	1.7087	0.2848	0.0113	1.7074	4.5906
	17.2140	1.7074	0.2608	0.0104	1.7061	4.5872
	17.2240	1.7060	0.2586	0.0103	1.7047	4.5832
	17.2340	1.7046	0.2547	0.0101	1.7033	4.5795
	17.2440	1.7034	0.2490	0.0099	1.7021	4.5764
	17.2540	1.7021	0.2763	0.0110	1.7008	4.5728
	17.2640	1.7008	0.2894	0.0115	1.6995	4.5693
	17.2740	1.6995	0.2798	0.0111	1.6982	4.5658
	17.2840	1.6981	0.2667	0.0106	1.6968	4.5620
	17.2940	1.6968	0.2888	0.0115	1.6955	4.5585
	17.3040	1.6954	0.3066	0.0122	1.6941	4.5549
	17.3140	1.6940	0.2793	0.0111	1.6927	4.5511
	17.3240	1.6927	0.2569	0.0102	1.6914	4.5476
	17.3340	1.6913	0.2536	0.0101	1.6900	4.5438
	17.3440	1.6899	0.2467	0.0098	1.6887	4.5402
	17.3540	1.6887	0.2725	0.0108	1.6874	4.5367
	17.3640	1.6873	0.3209	0.0127	1.6860	4.5330
	17.3740	1.6859	0.3152	0.0125	1.6847	4.5294
	17.3840	1.6846	0.3191	0.0127	1.6833	4.5259
	17.3940	1.6833	0.3096	0.0123	1.6820	4.5223
	17.4040	1.6819	0.3000	0.0119	1.6806	4.5186
	17.4140	1.6806	0.2772	0.0110	1.6793	4.5149
	17.4240	1.6793	0.2572	0.0102	1.6780	4.5116
	17.4340	1.6780	0.2518	0.0100	1.6767	4.5081
	17.4440	1.6767	0.2591	0.0103	1.6754	4.5046
	17.4540	1.6753	0.2861	0.0114	1.6740	4.5009
	17.4640	1.6739	0.2989	0.0119	1.6726	4.4971
	17.4740	1.6727	0.2873	0.0114	1.6714	4.4938
	17.4840	1.6713	0.3058	0.0121	1.6700	4.4901
	17.4940	1.6699	0.2926	0.0116	1.6687	4.4864
	17.5040	1.6686	0.2505	0.0099	1.6674	4.4829
	17.5140	1.6672	0.2360	0.0094	1.6660	4.4791
	17.5240	1.6660	0.2524	0.0100	1.6647	4.4757
	17.5340	1.6647	0.2906	0.0115	1.6634	4.4722
	17.5440	1.6632	0.3136	0.0124	1.6620	4.4684
	17.5540	1.6620	0.3110	0.0123	1.6607	4.4650
	17.5640	1.6607	0.3373	0.0134	1.6594	4.4614
	17.5740	1.6593	0.3203	0.0127	1.6580	4.4578
	17.5840	1.6580	0.2868	0.0114	1.6567	4.4542
	17.5940	1.6565	0.2902	0.0115	1.6552	4.4502
	17.6040	1.6552	0.3027	0.0120	1.6539	4.4467
	17.6140	1.6540	0.2993	0.0119	1.6527	4.4435
	17.6240	1.6527	0.2879	0.0114	1.6514	4.4400
	17.6340	1.6513	0.2781	0.0110	1.6500	4.4362
	17.6440	1.6499	0.2777	0.0110	1.6486	4.4325
	17.6540	1.6487	0.2505	0.0099	1.6474	4.4292
	17.6640	1.6473	0.2513	0.0100	1.6460	4.4255
	17.6740	1.6460	0.2667	0.0106	1.6447	4.4220
	17.6840	1.6446	0.2736	0.0109	1.6434	4.4184
	17.6940	1.6433	0.2851	0.0113	1.6420	4.4147
	17.7040	1.6420	0.2730	0.0108	1.6408	4.4113
	17.7140	1.6407	0.2622	0.0104	1.6394	4.4077
	17.7240	1.6393	0.2695	0.0107	1.6380	4.4040
	17.7340	1.6380	0.2687	0.0107	1.6367	4.4005
	17.7440	1.6366	0.2882	0.0114	1.6353	4.3967
	17.7540	1.6353	0.2987	0.0119	1.6340	4.3933
	17.7640	1.6340	0.3018	0.0120	1.6327	4.3898
	17.7740	1.6326	0.2907	0.0115	1.6313	4.3859
	17.7840	1.6313	0.3008	0.0119	1.6300	4.3825
	17.7940	1.6300	0.3023	0.0120	1.6287	4.3789
	17.8040	1.6286	0.3040	0.0121	1.6273	4.3752
	17.8140	1.6273	0.3047	0.0121	1.6261	4.3718
	17.8240	1.6259	0.3298	0.0131	1.6247	4.3681
	17.8340	1.6246	0.3384	0.0134	1.6234	4.3646
	17.8440	1.6234	0.3121	0.0124	1.6221	4.3612
	17.8540	1.6220	0.2875	0.0114	1.6207	4.3574
	17.8640	1.6206	0.2736	0.0109	1.6193	4.3537
	17.8740	1.6193	0.2790	0.0111	1.6180	4.3501
	17.8840	1.6179	0.2767	0.0110	1.6167	4.3465
	17.8940	1.6166	0.2553	0.0101	1.6153	4.3430
	17.9040	1.6153	0.2267	0.0090	1.6140	4.3394
	17.9140	1.6139	0.2283	0.0091	1.6127	4.3359
	17.9240	1.6126	0.2337	0.0093	1.6113	4.3322
	17.9340	1.6113	0.2266	0.0090	1.6100	4.3287
	17.9440	1.6099	0.2240	0.0089	1.6086	4.3250
	17.9540	1.6085	0.2411	0.0096	1.6073	4.3213
	17.9640	1.6073	0.2413	0.0096	1.6060	4.3179
	17.9740	1.6059	0.2119	0.0084	1.6047	4.3144
	17.9840	1.6046	0.1787	0.0071	1.6034	4.3108
	17.9940	1.6033	0.1854	0.0074	1.6021	4.3073
	18.0040	1.6019	0.2170	0.0086	1.6006	4.3035
	18.0140	1.6007	0.2525	0.0100	1.5994	4.3001
	18.0240	1.5995	0.2603	0.0103	1.5982	4.2970
	18.0340	1.5981	0.2646	0.0105	1.5968	4.2933
	18.0440	1.5967	0.2530	0.0100	1.5954	4.2895
	18.0540	1.5952	0.2487	0.0099	1.5939	4.2854
	18.0640	1.5938	0.2500	0.0099	1.5926	4.2818
	18.0740	1.5926	0.2286	0.0091	1.5913	4.2785
	18.0840	1.5913	0.2188	0.0087	1.5900	4.2748
	18.0940	1.5899	0.2416	0.0096	1.5887	4.2713
	18.1040	1.5887	0.2467	0.0098	1.5874	4.2679
	18.1140	1.5874	0.2445	0.0097	1.5861	4.2644
	18.1240	1.5860	0.2391	0.0095	1.5848	4.2608
	18.1340	1.5846	0.2357	0.0094	1.5833	4.2568
	18.1440	1.5831	0.2403	0.0095	1.5819	4.2530
	18.1540	1.5819	0.2078	0.0082	1.5806	4.2496
	18.1640	1.5806	0.1650	0.0065	1.5793	4.2462
	18.1740	1.5793	0.1675	0.0066	1.5780	4.2426
	18.1840	1.5779	0.1738	0.0069	1.5766	4.2389
	18.1940	1.5766	0.1637	0.0065	1.5753	4.2353
	18.2040	1.5752	0.1665	0.0066	1.5739	4.2317
	18.2140	1.5739	0.1697	0.0067	1.5726	4.2282
	18.2240	1.5726	0.2062	0.0082	1.5714	4.2248
	18.2340	1.5713	0.2409	0.0096	1.5700	4.2211
	18.2440	1.5700	0.2757	0.0109	1.5687	4.2176
	18.2540	1.5686	0.3250	0.0129	1.5674	4.2140
	18.2640	1.5672	0.3581	0.0142	1.5659	4.2102
	18.2740	1.5659	0.3667	0.0146	1.5647	4.2068
	18.2840	1.5646	0.3558	0.0141	1.5633	4.2031
	18.2940	1.5632	0.3361	0.0133	1.5619	4.1994
	18.3040	1.5620	0.3167	0.0126	1.5607	4.1962
	18.3140	1.5606	0.2841	0.0113	1.5593	4.1925
	18.3240	1.5593	0.2430	0.0096	1.5580	4.1889
	18.3340	1.5579	0.1945	0.0077	1.5566	4.1852
	18.3440	1.5565	0.1921	0.0076	1.5552	4.1813
	18.3540	1.5552	0.2141	0.0085	1.5539	4.1778
	18.3640	1.5538	0.2184	0.0087	1.5526	4.1742
	18.3740	1.5525	0.2350	0.0093	1.5512	4.1706
	18.3840	1.5513	0.2544	0.0101	1.5500	4.1674
	18.3940	1.5500	0.2854	0.0113	1.5487	4.1638
	18.4040	1.5486	0.2899	0.0115	1.5473	4.1601
	18.4140	1.5472	0.2864	0.0114	1.5459	4.1563
	18.4240	1.5458	0.2637	0.0105	1.5445	4.1526
	18.4340	1.5444	0.2481	0.0098	1.5431	4.1489
	18.4440	1.5431	0.2444	0.0097	1.5418	4.1453
	18.4540	1.5418	0.2310	0.0092	1.5405	4.1419
	18.4640	1.5404	0.2342	0.0093	1.5392	4.1382
	18.4740	1.5391	0.2292	0.0091	1.5379	4.1347
	18.4840	1.5379	0.2106	0.0084	1.5366	4.1313
	18.4940	1.5365	0.2499	0.0099	1.5352	4.1275
	18.5040	1.5351	0.2706	0.0107	1.5339	4.1240
	18.5140	1.5338	0.2878	0.0114	1.5325	4.1202
	18.5240	1.5324	0.2791	0.0111	1.5311	4.1166
	18.5340	1.5312	0.2484	0.0099	1.5299	4.1133
	18.5440	1.5297	0.2177	0.0086	1.5284	4.1094
	18.5540	1.5283	0.1926	0.0076	1.5271	4.1057
	18.5640	1.5272	0.1814	0.0072	1.5259	4.1025
	18.5740	1.5259	0.2306	0.0092	1.5246	4.0990
	18.5840	1.5246	0.2570	0.0102	1.5233	4.0956
	18.5940	1.5232	0.2602	0.0103	1.5219	4.0918
	18.6040	1.5217	0.2482	0.0099	1.5205	4.0879
	18.6140	1.5205	0.2707	0.0107	1.5192	4.0845
	18.6240	1.5192	0.2833	0.0112	1.5179	4.0810
	18.6340	1.5178	0.2821	0.0112	1.5165	4.0774
	18.6440	1.5164	0.2504	0.0099	1.5151	4.0736
	18.6540	1.5150	0.2486	0.0099	1.5138	4.0699
	18.6640	1.5138	0.2681	0.0106	1.5125	4.0666
	18.6740	1.5125	0.2903	0.0115	1.5113	4.0632
	18.6840	1.5112	0.3290	0.0131	1.5099	4.0596
	18.6940	1.5098	0.3231	0.0128	1.5085	4.0558
	18.7040	1.5084	0.2867	0.0114	1.5072	4.0522
	18.7140	1.5072	0.2697	0.0107	1.5059	4.0489
	18.7240	1.5059	0.2719	0.0108	1.5046	4.0453
	18.7340	1.5045	0.2769	0.0110	1.5033	4.0417
	18.7440	1.5032	0.2839	0.0113	1.5019	4.0380
	18.7540	1.5018	0.2874	0.0114	1.5005	4.0343
	18.7640	1.5006	0.2609	0.0104	1.4993	4.0310
	18.7740	1.4992	0.2423	0.0096	1.4979	4.0273
	18.7840	1.4978	0.2477	0.0098	1.4965	4.0236
	18.7940	1.4965	0.2670	0.0106	1.4952	4.0200
	18.8040	1.4950	0.2722	0.0108	1.4937	4.0161
	18.8140	1.4937	0.2638	0.0105	1.4924	4.0126
	18.8240	1.4925	0.2646	0.0105	1.4912	4.0092
	18.8340	1.4911	0.2709	0.0108	1.4898	4.0055
	18.8440	1.4898	0.2551	0.0101	1.4885	4.0021
	18.8540	1.4885	0.2483	0.0099	1.4872	3.9986
	18.8640	1.4871	0.2360	0.0094	1.4859	3.9949
	18.8740	1.4859	0.2309	0.0092	1.4846	3.9915
	18.8840	1.4845	0.2067	0.0082	1.4832	3.9877
	18.8940	1.4831	0.1937	0.0077	1.4818	3.9841
	18.9040	1.4818	0.2041	0.0081	1.4805	3.9805
	18.9140	1.4804	0.2036	0.0081	1.4791	3.9768
	18.9240	1.4791	0.2255	0.0090	1.4778	3.9733
	18.9340	1.4778	0.2447	0.0097	1.4765	3.9698
	18.9440	1.4765	0.2752	0.0109	1.4752	3.9663
	18.9540	1.4751	0.3092	0.0123	1.4738	3.9626
	18.9640	1.4738	0.3265	0.0130	1.4725	3.9590
	18.9740	1.4725	0.3354	0.0133	1.4712	3.9555
	18.9840	1.4711	0.3387	0.0134	1.4698	3.9518
	18.9940	1.4698	0.2897	0.0115	1.4686	3.9484
	19.0040	1.4684	0.2498	0.0099	1.4671	3.9446
	19.0140	1.4671	0.2093	0.0083	1.4658	3.9409
	19.0240	1.4659	0.1694	0.0067	1.4646	3.9377
	19.0340	1.4646	0.1649	0.0065	1.4633	3.9342
	19.0440	1.4632	0.1675	0.0066	1.4619	3.9306
	19.0540	1.4619	0.1784	0.0071	1.4606	3.9269
	19.0640	1.4604	0.2238	0.0089	1.4592	3.9231
	19.0740	1.4592	0.2466	0.0098	1.4579	3.9198
	19.0840	1.4578	0.2877	0.0114	1.4566	3.9161
	19.0940	1.4564	0.3310	0.0131	1.4551	3.9123
	19.1040	1.4551	0.3291	0.0131	1.4539	3.9089
	19.1140	1.4538	0.2855	0.0113	1.4525	3.9053
	19.1240	1.4525	0.2565	0.0102	1.4512	3.9017
	19.1340	1.4512	0.2574	0.0102	1.4499	3.8983
	19.1440	1.4498	0.2634	0.0105	1.4485	3.8944
	19.1540	1.4484	0.2703	0.0107	1.4472	3.8909
	19.1640	1.4471	0.2855	0.0113	1.4459	3.8874
	19.1740	1.4459	0.2923	0.0116	1.4446	3.8839
	19.1840	1.4445	0.3116	0.0124	1.4432	3.8803
	19.1940	1.4431	0.3239	0.0129	1.4418	3.8766
	19.2040	1.4418	0.3170	0.0126	1.4405	3.8730
	19.2140	1.4405	0.3054	0.0121	1.4392	3.8694
	19.2240	1.4392	0.2989	0.0119	1.4379	3.8660
	19.2340	1.4378	0.3122	0.0124	1.4365	3.8623
	19.2440	1.4364	0.3011	0.0120	1.4351	3.8586
	19.2540	1.4352	0.2927	0.0116	1.4339	3.8552
	19.2640	1.4338	0.2765	0.0110	1.4325	3.8515
	19.2740	1.4325	0.2478	0.0098	1.4312	3.8480
	19.2840	1.4312	0.2401	0.0095	1.4299	3.8444
	19.2940	1.4297	0.2363	0.0094	1.4284	3.8405
	19.3040	1.4284	0.2204	0.0087	1.4271	3.8370
	19.3140	1.4272	0.2340	0.0093	1.4259	3.8337
	19.3240	1.4258	0.2540	0.0101	1.4245	3.8299
	19.3340	1.4245	0.2328	0.0092	1.4233	3.8266
	19.3440	1.4232	0.2170	0.0086	1.4219	3.8229
	19.3540	1.4218	0.2170	0.0086	1.4205	3.8192
	19.3640	1.4205	0.2171	0.0086	1.4193	3.8158
	19.3740	1.4191	0.2237	0.0089	1.4178	3.8119
	19.3840	1.4178	0.2099	0.0083	1.4165	3.8084
	19.3940	1.4165	0.1977	0.0078	1.4152	3.8050
	19.4040	1.4151	0.1933	0.0077	1.4138	3.8013
	19.4140	1.4137	0.1898	0.0075	1.4125	3.7976
	19.4240	1.4124	0.2211	0.0088	1.4111	3.7939
	19.4340	1.4111	0.2528	0.0100	1.4098	3.7904
	19.4440	1.4098	0.2767	0.0110	1.4085	3.7869
	19.4540	1.4084	0.3007	0.0119	1.4072	3.7833
	19.4640	1.4070	0.2832	0.0112	1.4058	3.7796
	19.4740	1.4056	0.2634	0.0105	1.4044	3.7758
	19.4840	1.4044	0.2305	0.0092	1.4032	3.7726
	19.4940	1.4031	0.2175	0.0086	1.4019	3.7691
	19.5040	1.4018	0.2237	0.0089	1.4005	3.7654
	19.5140	1.4004	0.2567	0.0102	1.3992	3.7618
	19.5240	1.3991	0.2927	0.0116	1.3978	3.7582
	19.5340	1.3978	0.2933	0.0116	1.3966	3.7548
	19.5440	1.3965	0.2936	0.0117	1.3953	3.7513
	19.5540	1.3951	0.2812	0.0112	1.3938	3.7474
	19.5640	1.3938	0.2441	0.0097	1.3925	3.7440
	19.5740	1.3926	0.2277	0.0090	1.3913	3.7408
	19.5840	1.3913	0.2718	0.0108	1.3900	3.7372
	19.5940	1.3899	0.2983	0.0118	1.3886	3.7335
	19.6040	1.3884	0.2866	0.0114	1.3871	3.7295
	19.6140	1.3871	0.2767	0.0110	1.3858	3.7259
	19.6240	1.3858	0.2820	0.0112	1.3846	3.7226
	19.6340	1.3845	0.2771	0.0110	1.3832	3.7190
	19.6440	1.3832	0.2648	0.0105	1.3819	3.7154
	19.6540	1.3818	0.2686	0.0107	1.3805	3.7116
	19.6640	1.3804	0.2444	0.0097	1.3791	3.7080
	19.6740	1.3791	0.2405	0.0095	1.3779	3.7045
	19.6840	1.3778	0.2445	0.0097	1.3765	3.7009
	19.6940	1.3764	0.2532	0.0100	1.3751	3.6972
	19.7040	1.3751	0.2407	0.0096	1.3738	3.6937
	19.7140	1.3738	0.2510	0.0100	1.3726	3.6903
	19.7240	1.3725	0.2142	0.0085	1.3713	3.6868
	19.7340	1.3712	0.1990	0.0079	1.3699	3.6831
	19.7440	1.3697	0.2049	0.0081	1.3685	3.6793
	19.7540	1.3683	0.2294	0.0091	1.3671	3.6755
	19.7640	1.3670	0.2308	0.0092	1.3658	3.6720
	19.7740	1.3658	0.2029	0.0081	1.3645	3.6687
	19.7840	1.3644	0.2065	0.0082	1.3631	3.6650
	19.7940	1.3632	0.2129	0.0084	1.3619	3.6616
	19.8040	1.3619	0.2412	0.0096	1.3607	3.6583
	19.8140	1.3605	0.2356	0.0094	1.3593	3.6546
	19.8240	1.3593	0.2262	0.0090	1.3580	3.6511
	19.8340	1.3579	0.2358	0.0094	1.3566	3.6474
	19.8440	1.3565	0.2273	0.0090	1.3552	3.6436
	19.8540	1.3552	0.1926	0.0076	1.3539	3.6402
	19.8640	1.3538	0.1816	0.0072	1.3525	3.6364
	19.8740	1.3525	0.1834	0.0073	1.3512	3.6328
	19.8840	1.3511	0.2225	0.0088	1.3499	3.6293
	19.8940	1.3498	0.2578	0.0102	1.3485	3.6255
	19.9040	1.3485	0.2687	0.0107	1.3472	3.6221
	19.9140	1.3471	0.2698	0.0107	1.3459	3.6185
	19.9240	1.3458	0.2551	0.0101	1.3445	3.6148
	19.9340	1.3445	0.2346	0.0093	1.3432	3.6114
	19.9440	1.3432	0.2515	0.0100	1.3419	3.6078
	19.9540	1.3418	0.2373	0.0094	1.3405	3.6042
[truncated: 33,431 more rows]
