# Supplementary material for: The influence of sample geometry and size on porcine aortic material properties from uniaxial tensile tests using custom-designed tissue cutters, clamps and molds
Source: PLoS One. 2021 Feb 8;16(2):e0244390. doi: 10.1371/journal.pone.0244390 (PMC7869995; doi:10.1371/journal.pone.0244390)
Supplement: S1 Dataset — (ZIP) [file pone.0244390.s001.zip › Date/RL10-5.csv]

1	ʱ��	λ��	��	����Ӧ��	����λ��	����Ӧ�� (λ��)
	(s)	(mm)	(N)	(MPa)	(mm)	(%)
	0.0000	-0.0003	0.0052	0.0002	0.0002	0.0006
	0.0100	-0.0002	0.0063	0.0002	0.0002	0.0007
	0.0200	0.0000	0.0254	0.0010	0.0004	0.0013
	0.0300	0.0005	0.0228	0.0009	0.0010	0.0031
	0.0400	0.0015	0.0293	0.0011	0.0020	0.0064
	0.0500	0.0029	0.0195	0.0007	0.0033	0.0106
	0.0600	0.0044	0.0137	0.0005	0.0048	0.0154
	0.0700	0.0058	0.0232	0.0009	0.0063	0.0200
	0.0800	0.0072	0.0239	0.0009	0.0077	0.0243
	0.0900	0.0085	-0.0036	-0.0001	0.0090	0.0286
	0.1000	0.0098	-0.0118	-0.0004	0.0103	0.0327
	0.1100	0.0111	-0.0074	-0.0003	0.0116	0.0367
	0.1200	0.0123	-0.0065	-0.0002	0.0128	0.0407
	0.1300	0.0136	-0.0106	-0.0004	0.0141	0.0447
	0.1400	0.0148	0.0084	0.0003	0.0153	0.0486
	0.1500	0.0161	0.0085	0.0003	0.0166	0.0526
	0.1600	0.0174	0.0173	0.0007	0.0178	0.0566
	0.1700	0.0186	0.0108	0.0004	0.0191	0.0606
	0.1800	0.0198	0.0023	0.0001	0.0203	0.0644
	0.1900	0.0211	-0.0115	-0.0004	0.0216	0.0686
	0.2000	0.0225	-0.0232	-0.0009	0.0229	0.0729
	0.2100	0.0238	-0.0076	-0.0003	0.0243	0.0771
	0.2200	0.0251	0.0099	0.0004	0.0256	0.0812
	0.2300	0.0263	0.0384	0.0015	0.0268	0.0851
	0.2400	0.0276	0.0512	0.0019	0.0280	0.0890
	0.2500	0.0288	0.0417	0.0016	0.0293	0.0929
	0.2600	0.0301	0.0530	0.0020	0.0305	0.0970
	0.2700	0.0314	0.0491	0.0019	0.0318	0.1010
	0.2800	0.0326	0.0426	0.0016	0.0330	0.1049
	0.2900	0.0338	0.0320	0.0012	0.0342	0.1087
	0.3000	0.0350	-0.0115	-0.0004	0.0355	0.1127
	0.3100	0.0364	-0.0458	-0.0017	0.0368	0.1170
	0.3200	0.0377	-0.0456	-0.0017	0.0381	0.1211
	0.3300	0.0389	-0.0271	-0.0010	0.0393	0.1249
	0.3400	0.0400	-0.0122	-0.0005	0.0405	0.1285
	0.3500	0.0412	0.0095	0.0004	0.0417	0.1324
	0.3600	0.0426	0.0140	0.0005	0.0431	0.1367
	0.3700	0.0439	0.0095	0.0004	0.0444	0.1409
	0.3800	0.0451	0.0052	0.0002	0.0456	0.1447
	0.3900	0.0463	0.0226	0.0009	0.0468	0.1485
	0.4000	0.0476	0.0141	0.0005	0.0480	0.1525
	0.4100	0.0489	-0.0094	-0.0004	0.0493	0.1566
	0.4200	0.0501	-0.0013	0.0000	0.0505	0.1605
	0.4300	0.0513	0.0092	0.0003	0.0518	0.1643
	0.4400	0.0525	0.0245	0.0009	0.0530	0.1683
	0.4500	0.0538	0.0232	0.0009	0.0543	0.1723
	0.4600	0.0551	0.0456	0.0017	0.0556	0.1764
	0.4700	0.0563	0.0652	0.0025	0.0567	0.1802
	0.4800	0.0575	0.0825	0.0031	0.0580	0.1840
	0.4900	0.0587	0.0765	0.0029	0.0592	0.1880
	0.5000	0.0600	0.0367	0.0014	0.0605	0.1921
	0.5100	0.0614	-0.0076	-0.0003	0.0619	0.1965
	0.5200	0.0627	-0.0216	-0.0008	0.0632	0.2007
	0.5300	0.0640	-0.0089	-0.0003	0.0645	0.2047
	0.5400	0.0652	-0.0020	-0.0001	0.0657	0.2085
	0.5500	0.0664	-0.0016	-0.0001	0.0669	0.2124
	0.5600	0.0678	-0.0259	-0.0010	0.0683	0.2167
	0.5700	0.0691	-0.0336	-0.0013	0.0695	0.2207
	0.5800	0.0702	-0.0169	-0.0006	0.0706	0.2243
	0.5900	0.0713	-0.0077	-0.0003	0.0718	0.2280
	0.6000	0.0726	-0.0204	-0.0008	0.0731	0.2322
	0.6100	0.0740	-0.0285	-0.0011	0.0744	0.2363
	0.6200	0.0752	-0.0162	-0.0006	0.0757	0.2402
	0.6300	0.0763	0.0085	0.0003	0.0768	0.2439
	0.6400	0.0776	0.0119	0.0005	0.0780	0.2477
	0.6500	0.0789	0.0171	0.0006	0.0793	0.2519
	0.6600	0.0802	-0.0051	-0.0002	0.0807	0.2561
	0.6700	0.0814	-0.0243	-0.0009	0.0819	0.2601
	0.6800	0.0826	-0.0363	-0.0014	0.0831	0.2639
	0.6900	0.0839	-0.0395	-0.0015	0.0844	0.2680
	0.7000	0.0853	-0.0308	-0.0012	0.0858	0.2723
	0.7100	0.0866	0.0154	0.0006	0.0871	0.2766
	0.7200	0.0879	0.0601	0.0023	0.0883	0.2805
	0.7300	0.0890	0.0672	0.0025	0.0895	0.2842
	0.7400	0.0903	0.0383	0.0015	0.0907	0.2881
	0.7500	0.0915	0.0467	0.0018	0.0920	0.2921
	0.7600	0.0928	0.0478	0.0018	0.0933	0.2962
	0.7700	0.0941	0.0408	0.0015	0.0945	0.3001
	0.7800	0.0952	0.0256	0.0010	0.0956	0.3037
	0.7900	0.0964	-0.0009	0.0000	0.0969	0.3077
	0.8000	0.0978	-0.0149	-0.0006	0.0983	0.3121
	0.8100	0.0992	-0.0120	-0.0005	0.0997	0.3165
	0.8200	0.1005	0.0150	0.0006	0.1009	0.3204
	0.8300	0.1017	0.0039	0.0001	0.1022	0.3244
	0.8400	0.1029	0.0011	0.0000	0.1034	0.3283
	0.8500	0.1042	0.0196	0.0007	0.1046	0.3322
	0.8600	0.1055	0.0361	0.0014	0.1059	0.3363
	0.8700	0.1067	0.0401	0.0015	0.1072	0.3403
	0.8800	0.1079	0.0375	0.0014	0.1084	0.3441
	0.8900	0.1091	0.0242	0.0009	0.1096	0.3479
	0.9000	0.1104	0.0259	0.0010	0.1108	0.3519
	0.9100	0.1117	0.0373	0.0014	0.1121	0.3560
	0.9200	0.1129	0.0268	0.0010	0.1134	0.3600
	0.9300	0.1141	0.0216	0.0008	0.1146	0.3638
	0.9400	0.1153	0.0193	0.0007	0.1158	0.3675
	0.9500	0.1166	0.0389	0.0015	0.1171	0.3717
	0.9600	0.1179	0.0366	0.0014	0.1184	0.3760
	0.9700	0.1192	0.0311	0.0012	0.1197	0.3801
	0.9800	0.1204	0.0333	0.0013	0.1209	0.3839
	0.9900	0.1217	0.0417	0.0016	0.1222	0.3879
	1.0000	0.1230	0.0312	0.0012	0.1234	0.3919
	1.0100	0.1242	0.0195	0.0007	0.1247	0.3960
	1.0200	0.1255	0.0258	0.0010	0.1259	0.3999
	1.0300	0.1267	0.0468	0.0018	0.1272	0.4038
	1.0400	0.1279	0.0704	0.0027	0.1283	0.4075
	1.0500	0.1291	0.0664	0.0025	0.1296	0.4115
	1.0600	0.1305	0.0595	0.0023	0.1309	0.4157
	1.0700	0.1317	0.0544	0.0021	0.1322	0.4198
	1.0800	0.1329	0.0446	0.0017	0.1334	0.4236
	1.0900	0.1342	0.0339	0.0013	0.1347	0.4275
	1.1000	0.1354	0.0337	0.0013	0.1359	0.4315
	1.1100	0.1367	0.0198	0.0007	0.1371	0.4354
	1.1200	0.1380	0.0333	0.0013	0.1384	0.4396
	1.1300	0.1392	0.0357	0.0014	0.1397	0.4435
	1.1400	0.1404	0.0565	0.0021	0.1408	0.4472
	1.1500	0.1416	0.0913	0.0035	0.1420	0.4510
	1.1600	0.1429	0.1153	0.0044	0.1433	0.4551
	1.1700	0.1442	0.1164	0.0044	0.1447	0.4594
	1.1800	0.1455	0.1273	0.0048	0.1460	0.4635
	1.1900	0.1467	0.1235	0.0047	0.1472	0.4673
	1.2000	0.1479	0.0983	0.0037	0.1484	0.4712
	1.2100	0.1492	0.0656	0.0025	0.1497	0.4753
	1.2200	0.1505	0.0546	0.0021	0.1510	0.4795
	1.2300	0.1518	0.0464	0.0018	0.1523	0.4834
	1.2400	0.1530	0.0192	0.0007	0.1534	0.4872
	1.2500	0.1542	-0.0059	-0.0002	0.1547	0.4912
	1.2600	0.1555	-0.0189	-0.0007	0.1560	0.4954
	1.2700	0.1569	-0.0212	-0.0008	0.1573	0.4995
	1.2800	0.1580	0.0074	0.0003	0.1585	0.5032
	1.2900	0.1592	0.0124	0.0005	0.1596	0.5068
	1.3000	0.1604	-0.0023	-0.0001	0.1609	0.5108
	1.3100	0.1617	-0.0045	-0.0002	0.1622	0.5150
	1.3200	0.1631	0.0045	0.0002	0.1636	0.5193
	1.3300	0.1643	0.0315	0.0012	0.1648	0.5233
	1.3400	0.1655	0.0692	0.0026	0.1660	0.5270
	1.3500	0.1667	0.0732	0.0028	0.1671	0.5306
	1.3600	0.1679	0.0613	0.0023	0.1684	0.5346
	1.3700	0.1692	0.0592	0.0022	0.1697	0.5388
	1.3800	0.1705	0.0525	0.0020	0.1710	0.5428
	1.3900	0.1717	0.0362	0.0014	0.1721	0.5466
	1.4000	0.1730	0.0157	0.0006	0.1734	0.5507
	1.4100	0.1743	0.0064	0.0002	0.1748	0.5549
	1.4200	0.1757	0.0153	0.0006	0.1761	0.5593
	1.4300	0.1770	0.0165	0.0006	0.1775	0.5635
	1.4400	0.1782	-0.0120	-0.0005	0.1787	0.5672
	1.4500	0.1794	-0.0182	-0.0007	0.1798	0.5710
	1.4600	0.1807	0.0018	0.0001	0.1811	0.5751
	1.4700	0.1820	0.0071	0.0003	0.1825	0.5793
	1.4800	0.1833	0.0099	0.0004	0.1838	0.5834
	1.4900	0.1845	0.0342	0.0013	0.1850	0.5874
	1.5000	0.1857	0.0521	0.0020	0.1862	0.5911
	1.5100	0.1870	0.0641	0.0024	0.1874	0.5951
	1.5200	0.1883	0.0514	0.0019	0.1887	0.5993
	1.5300	0.1895	0.0406	0.0015	0.1900	0.6033
	1.5400	0.1907	0.0311	0.0012	0.1912	0.6071
	1.5500	0.1919	0.0199	0.0008	0.1923	0.6107
	1.5600	0.1931	0.0073	0.0003	0.1936	0.6148
	1.5700	0.1945	0.0019	0.0001	0.1950	0.6191
	1.5800	0.1958	0.0337	0.0013	0.1963	0.6233
	1.5900	0.1970	0.0511	0.0019	0.1975	0.6271
	1.6000	0.1982	0.0460	0.0017	0.1986	0.6307
	1.6100	0.1994	0.0544	0.0021	0.1999	0.6347
	1.6200	0.2008	0.0285	0.0011	0.2013	0.6390
	1.6300	0.2021	0.0134	0.0005	0.2026	0.6433
	1.6400	0.2033	-0.0057	-0.0002	0.2038	0.6471
	1.6500	0.2045	-0.0031	-0.0001	0.2049	0.6507
	1.6600	0.2057	0.0379	0.0014	0.2062	0.6546
	1.6700	0.2070	0.0808	0.0031	0.2075	0.6588
	1.6800	0.2084	0.1017	0.0039	0.2088	0.6631
	1.6900	0.2097	0.0901	0.0034	0.2101	0.6672
	1.7000	0.2109	0.0701	0.0027	0.2113	0.6710
	1.7100	0.2121	0.0595	0.0023	0.2126	0.6749
	1.7200	0.2134	0.0440	0.0017	0.2139	0.6790
	1.7300	0.2147	0.0356	0.0013	0.2151	0.6830
	1.7400	0.2158	0.0209	0.0008	0.2163	0.6868
	1.7500	0.2170	-0.0084	-0.0003	0.2175	0.6905
	1.7600	0.2182	-0.0153	-0.0006	0.2187	0.6944
	1.7700	0.2195	0.0056	0.0002	0.2200	0.6985
	1.7800	0.2209	0.0092	0.0003	0.2214	0.7029
	1.7900	0.2221	0.0215	0.0008	0.2226	0.7067
	1.8000	0.2233	0.0275	0.0010	0.2237	0.7104
	1.8100	0.2245	0.0224	0.0008	0.2250	0.7143
	1.8200	0.2258	-0.0151	-0.0006	0.2263	0.7184
	1.8300	0.2272	-0.0398	-0.0015	0.2276	0.7227
	1.8400	0.2284	-0.0125	-0.0005	0.2289	0.7267
	1.8500	0.2295	0.0270	0.0010	0.2300	0.7303
	1.8600	0.2308	0.0283	0.0011	0.2312	0.7342
	1.8700	0.2320	-0.0072	-0.0003	0.2325	0.7382
	1.8800	0.2334	0.0076	0.0003	0.2338	0.7425
	1.8900	0.2347	0.0522	0.0020	0.2351	0.7466
	1.9000	0.2358	0.0780	0.0030	0.2363	0.7503
	1.9100	0.2371	0.0955	0.0036	0.2375	0.7542
	1.9200	0.2384	0.0729	0.0028	0.2388	0.7584
	1.9300	0.2396	0.0496	0.0019	0.2401	0.7624
	1.9400	0.2409	0.0315	0.0012	0.2414	0.7663
	1.9500	0.2421	0.0168	0.0006	0.2426	0.7702
	1.9600	0.2433	-0.0061	-0.0002	0.2438	0.7741
	1.9700	0.2446	-0.0120	-0.0005	0.2451	0.7782
	1.9800	0.2459	-0.0128	-0.0005	0.2464	0.7824
	1.9900	0.2472	-0.0176	-0.0007	0.2476	0.7862
	2.0000	0.2483	-0.0192	-0.0007	0.2488	0.7900
	2.0100	0.2495	-0.0089	-0.0003	0.2500	0.7938
	2.0200	0.2508	0.0128	0.0005	0.2513	0.7978
	2.0300	0.2521	0.0388	0.0015	0.2526	0.8020
	2.0400	0.2534	0.0699	0.0027	0.2539	0.8061
	2.0500	0.2546	0.0828	0.0031	0.2551	0.8099
	2.0600	0.2558	0.0466	0.0018	0.2563	0.8138
	2.0700	0.2571	0.0135	0.0005	0.2576	0.8179
	2.0800	0.2584	0.0133	0.0005	0.2589	0.8219
	2.0900	0.2597	0.0074	0.0003	0.2601	0.8259
	2.1000	0.2609	0.0144	0.0005	0.2613	0.8297
	2.1100	0.2620	0.0520	0.0020	0.2625	0.8335
	2.1200	0.2633	0.0959	0.0036	0.2638	0.8375
	2.1300	0.2646	0.0900	0.0034	0.2651	0.8418
	2.1400	0.2659	0.0856	0.0032	0.2664	0.8459
	2.1500	0.2672	0.0711	0.0027	0.2676	0.8497
	2.1600	0.2683	0.0836	0.0032	0.2688	0.8535
	2.1700	0.2696	0.0689	0.0026	0.2700	0.8574
	2.1800	0.2709	0.0354	0.0013	0.2714	0.8616
	2.1900	0.2722	0.0408	0.0015	0.2727	0.8658
	2.2000	0.2735	0.0379	0.0014	0.2739	0.8697
	2.2100	0.2746	0.0493	0.0019	0.2751	0.8735
	2.2200	0.2759	0.0576	0.0022	0.2763	0.8774
	2.2300	0.2772	0.0609	0.0023	0.2777	0.8816
	2.2400	0.2785	0.0689	0.0026	0.2789	0.8856
	2.2500	0.2796	0.0691	0.0026	0.2801	0.8894
	2.2600	0.2809	0.0634	0.0024	0.2813	0.8932
	2.2700	0.2821	0.0717	0.0027	0.2826	0.8972
	2.2800	0.2835	0.0748	0.0028	0.2839	0.9015
	2.2900	0.2848	0.0785	0.0030	0.2853	0.9058
	2.3000	0.2860	0.0903	0.0034	0.2865	0.9096
	2.3100	0.2872	0.0864	0.0033	0.2877	0.9135
	2.3200	0.2885	0.1178	0.0045	0.2890	0.9175
	2.3300	0.2898	0.1278	0.0048	0.2902	0.9215
	2.3400	0.2911	0.1039	0.0039	0.2915	0.9256
	2.3500	0.2923	0.0923	0.0035	0.2928	0.9295
	2.3600	0.2934	0.0906	0.0034	0.2939	0.9331
	2.3700	0.2947	0.0929	0.0035	0.2951	0.9370
	2.3800	0.2960	0.1108	0.0042	0.2964	0.9412
	2.3900	0.2972	0.1278	0.0048	0.2977	0.9453
	2.4000	0.2985	0.1293	0.0049	0.2989	0.9492
	2.4100	0.2997	0.1378	0.0052	0.3001	0.9530
	2.4200	0.3010	0.1390	0.0053	0.3014	0.9570
	2.4300	0.3023	0.1218	0.0046	0.3028	0.9613
	2.4400	0.3036	0.0746	0.0028	0.3041	0.9655
	2.4500	0.3047	0.0606	0.0023	0.3052	0.9690
	2.4600	0.3059	0.0457	0.0017	0.3064	0.9727
	2.4700	0.3072	0.0569	0.0022	0.3077	0.9769
	2.4800	0.3086	0.0494	0.0019	0.3090	0.9812
	2.4900	0.3099	0.0488	0.0018	0.3104	0.9855
	2.5000	0.3111	0.0519	0.0020	0.3116	0.9893
	2.5100	0.3123	0.0303	0.0012	0.3128	0.9931
	2.5200	0.3135	0.0320	0.0012	0.3140	0.9970
	2.5300	0.3148	0.0499	0.0019	0.3153	1.0010
	2.5400	0.3160	0.0832	0.0032	0.3165	1.0049
	2.5500	0.3173	0.0995	0.0038	0.3177	1.0088
	2.5600	0.3184	0.0933	0.0035	0.3189	1.0126
	2.5700	0.3197	0.0740	0.0028	0.3202	1.0165
	2.5800	0.3210	0.0754	0.0029	0.3215	1.0207
	2.5900	0.3224	0.0759	0.0029	0.3228	1.0250
	2.6000	0.3236	0.0531	0.0020	0.3241	1.0290
	2.6100	0.3248	0.0400	0.0015	0.3253	1.0328
	2.6200	0.3260	0.0355	0.0013	0.3265	1.0367
	2.6300	0.3274	0.0499	0.0019	0.3278	1.0409
	2.6400	0.3287	0.0566	0.0021	0.3292	1.0451
	2.6500	0.3299	0.0720	0.0027	0.3304	1.0490
	2.6600	0.3311	0.0551	0.0021	0.3316	1.0528
	2.6700	0.3323	0.0410	0.0016	0.3328	1.0567
	2.6800	0.3336	0.0443	0.0017	0.3341	1.0608
	2.6900	0.3350	0.0288	0.0011	0.3354	1.0651
	2.7000	0.3363	0.0158	0.0006	0.3368	1.0692
	2.7100	0.3375	0.0150	0.0006	0.3380	1.0731
	2.7200	0.3387	0.0294	0.0011	0.3392	1.0770
	2.7300	0.3400	0.0338	0.0013	0.3405	1.0810
	2.7400	0.3413	0.0395	0.0015	0.3418	1.0851
	2.7500	0.3425	0.0512	0.0019	0.3430	1.0890
	2.7600	0.3437	0.0663	0.0025	0.3441	1.0926
	2.7700	0.3449	0.0748	0.0028	0.3453	1.0964
	2.7800	0.3461	0.0661	0.0025	0.3466	1.1005
	2.7900	0.3475	0.0702	0.0027	0.3480	1.1048
	2.8000	0.3488	0.0728	0.0028	0.3493	1.1090
	2.8100	0.3500	0.0501	0.0019	0.3505	1.1128
	2.8200	0.3512	0.0284	0.0011	0.3516	1.1165
	2.8300	0.3525	0.0038	0.0001	0.3529	1.1206
	2.8400	0.3539	-0.0089	-0.0003	0.3543	1.1250
	2.8500	0.3552	0.0014	0.0001	0.3557	1.1293
	2.8600	0.3565	0.0372	0.0014	0.3569	1.1333
	2.8700	0.3576	0.0797	0.0030	0.3581	1.1369
	2.8800	0.3588	0.0888	0.0034	0.3593	1.1407
	2.8900	0.3601	0.0842	0.0032	0.3606	1.1448
	2.9000	0.3613	0.0854	0.0032	0.3618	1.1487
	2.9100	0.3626	0.0918	0.0035	0.3630	1.1527
	2.9200	0.3638	0.0570	0.0022	0.3643	1.1566
	2.9300	0.3650	0.0202	0.0008	0.3655	1.1606
	2.9400	0.3663	0.0296	0.0011	0.3668	1.1647
	2.9500	0.3676	0.0518	0.0020	0.3681	1.1688
	2.9600	0.3688	0.0539	0.0020	0.3693	1.1725
	2.9700	0.3700	0.0368	0.0014	0.3705	1.1763
	2.9800	0.3713	0.0667	0.0025	0.3718	1.1803
	2.9900	0.3726	0.0760	0.0029	0.3731	1.1845
	3.0000	0.3740	0.0666	0.0025	0.3745	1.1890
	3.0100	0.3753	0.0673	0.0026	0.3757	1.1930
	3.0200	0.3764	0.0972	0.0037	0.3769	1.1966
	3.0300	0.3776	0.1248	0.0047	0.3781	1.2004
	3.0400	0.3789	0.1218	0.0046	0.3794	1.2045
	3.0500	0.3802	0.1099	0.0042	0.3807	1.2087
	3.0600	0.3814	0.1004	0.0038	0.3819	1.2126
	3.0700	0.3826	0.0957	0.0036	0.3831	1.2162
	3.0800	0.3838	0.1012	0.0038	0.3843	1.2201
	3.0900	0.3851	0.0762	0.0029	0.3856	1.2243
	3.1000	0.3865	0.0702	0.0027	0.3869	1.2286
	3.1100	0.3877	0.0644	0.0024	0.3882	1.2325
	3.1200	0.3888	0.0658	0.0025	0.3893	1.2360
	3.1300	0.3900	0.0618	0.0023	0.3905	1.2399
	3.1400	0.3914	0.0366	0.0014	0.3918	1.2441
	3.1500	0.3927	0.0596	0.0023	0.3932	1.2485
	3.1600	0.3940	0.0752	0.0029	0.3945	1.2525
	3.1700	0.3952	0.0964	0.0037	0.3956	1.2561
	3.1800	0.3964	0.1057	0.0040	0.3969	1.2601
	3.1900	0.3977	0.0783	0.0030	0.3982	1.2643
	3.2000	0.3991	0.0513	0.0019	0.3995	1.2685
	3.2100	0.4003	0.0649	0.0025	0.4008	1.2725
	3.2200	0.4014	0.0841	0.0032	0.4019	1.2760
	3.2300	0.4026	0.0871	0.0033	0.4031	1.2798
	3.2400	0.4039	0.0534	0.0020	0.4044	1.2839
	3.2500	0.4052	0.0226	0.0009	0.4057	1.2882
	3.2600	0.4066	0.0249	0.0009	0.4070	1.2924
	3.2700	0.4078	0.0316	0.0012	0.4082	1.2962
	3.2800	0.4089	0.0379	0.0014	0.4094	1.2999
	3.2900	0.4102	0.0479	0.0018	0.4106	1.3039
	3.3000	0.4115	0.0448	0.0017	0.4120	1.3080
	3.3100	0.4128	0.0315	0.0012	0.4132	1.3120
	3.3200	0.4140	0.0304	0.0012	0.4144	1.3159
	3.3300	0.4151	0.0488	0.0019	0.4156	1.3196
	3.3400	0.4164	0.0499	0.0019	0.4168	1.3235
	3.3500	0.4178	0.0294	0.0011	0.4182	1.3280
	3.3600	0.4191	0.0041	0.0002	0.4196	1.3322
	3.3700	0.4202	0.0180	0.0007	0.4207	1.3358
	3.3800	0.4214	0.0319	0.0012	0.4219	1.3394
	3.3900	0.4226	0.0361	0.0014	0.4231	1.3434
	3.4000	0.4240	0.0751	0.0028	0.4245	1.3477
	3.4100	0.4253	0.1042	0.0040	0.4258	1.3518
	3.4200	0.4265	0.1304	0.0049	0.4269	1.3555
	3.4300	0.4277	0.1280	0.0049	0.4282	1.3594
	3.4400	0.4290	0.1047	0.0040	0.4294	1.3635
	3.4500	0.4303	0.0921	0.0035	0.4308	1.3677
	3.4600	0.4316	0.0992	0.0038	0.4321	1.3719
	3.4700	0.4328	0.1341	0.0051	0.4332	1.3756
	3.4800	0.4339	0.1495	0.0057	0.4344	1.3793
	3.4900	0.4352	0.1515	0.0057	0.4357	1.3834
	3.5000	0.4366	0.1026	0.0039	0.4371	1.3877
	3.5100	0.4379	0.0689	0.0026	0.4383	1.3918
	3.5200	0.4390	0.0780	0.0030	0.4395	1.3955
	3.5300	0.4402	0.0760	0.0029	0.4407	1.3991
	3.5400	0.4414	0.0554	0.0021	0.4419	1.4031
	3.5500	0.4428	0.0424	0.0016	0.4432	1.4073
	3.5600	0.4440	0.0526	0.0020	0.4445	1.4114
	3.5700	0.4453	0.0798	0.0030	0.4458	1.4154
	3.5800	0.4465	0.0959	0.0036	0.4470	1.4193
	3.5900	0.4478	0.1059	0.0040	0.4483	1.4233
	3.6000	0.4491	0.0893	0.0034	0.4495	1.4273
	3.6100	0.4504	0.0735	0.0028	0.4509	1.4316
	3.6200	0.4516	0.0774	0.0029	0.4520	1.4353
	3.6300	0.4527	0.0683	0.0026	0.4532	1.4389
	3.6400	0.4539	0.0543	0.0021	0.4544	1.4428
	3.6500	0.4552	0.0670	0.0025	0.4557	1.4469
	3.6600	0.4566	0.0736	0.0028	0.4571	1.4512
	3.6700	0.4579	0.0785	0.0030	0.4583	1.4553
	3.6800	0.4590	0.1037	0.0039	0.4595	1.4590
	3.6900	0.4603	0.1188	0.0045	0.4607	1.4629
	3.7000	0.4616	0.1111	0.0042	0.4621	1.4671
	3.7100	0.4629	0.0805	0.0031	0.4634	1.4713
	3.7200	0.4641	0.1176	0.0045	0.4646	1.4751
	3.7300	0.4653	0.1574	0.0060	0.4657	1.4788
	3.7400	0.4665	0.1726	0.0065	0.4669	1.4826
	3.7500	0.4678	0.1814	0.0069	0.4682	1.4867
	3.7600	0.4691	0.1840	0.0070	0.4696	1.4909
	3.7700	0.4704	0.1780	0.0068	0.4708	1.4949
	3.7800	0.4716	0.1576	0.0060	0.4720	1.4987
	3.7900	0.4728	0.1468	0.0056	0.4732	1.5026
	3.8000	0.4741	0.1137	0.0043	0.4745	1.5067
	3.8100	0.4754	0.1131	0.0043	0.4759	1.5109
	3.8200	0.4765	0.1078	0.0041	0.4770	1.5146
	3.8300	0.4777	0.0865	0.0033	0.4782	1.5183
	3.8400	0.4790	0.0559	0.0021	0.4794	1.5223
	3.8500	0.4803	0.0523	0.0020	0.4807	1.5264
	3.8600	0.4816	0.0591	0.0022	0.4821	1.5306
	3.8700	0.4829	0.0711	0.0027	0.4833	1.5346
	3.8800	0.4840	0.0846	0.0032	0.4845	1.5383
	3.8900	0.4853	0.0839	0.0032	0.4857	1.5422
	3.9000	0.4865	0.0988	0.0037	0.4870	1.5463
	3.9100	0.4879	0.0890	0.0034	0.4883	1.5505
	3.9200	0.4892	0.0803	0.0030	0.4896	1.5546
	3.9300	0.4903	0.0778	0.0029	0.4908	1.5584
	3.9400	0.4915	0.0998	0.0038	0.4920	1.5620
	3.9500	0.4927	0.0857	0.0032	0.4932	1.5660
	3.9600	0.4941	0.0638	0.0024	0.4946	1.5703
	3.9700	0.4954	0.0647	0.0025	0.4959	1.5746
	3.9800	0.4966	0.0987	0.0037	0.4971	1.5784
	3.9900	0.4978	0.0756	0.0029	0.4983	1.5821
	4.0000	0.4991	0.0671	0.0025	0.4995	1.5861
	4.0100	0.5004	0.1047	0.0040	0.5008	1.5902
	4.0200	0.5016	0.1184	0.0045	0.5021	1.5942
	4.0300	0.5028	0.1287	0.0049	0.5033	1.5980
	4.0400	0.5040	0.1182	0.0045	0.5045	1.6017
	4.0500	0.5053	0.0945	0.0036	0.5057	1.6058
	4.0600	0.5066	0.0665	0.0025	0.5071	1.6100
	4.0700	0.5079	0.0426	0.0016	0.5083	1.6140
	4.0800	0.5090	0.0304	0.0012	0.5095	1.6176
	4.0900	0.5102	0.0496	0.0019	0.5107	1.6215
	4.1000	0.5115	0.0552	0.0021	0.5120	1.6256
	4.1100	0.5128	0.0738	0.0028	0.5133	1.6298
	4.1200	0.5141	0.0692	0.0026	0.5146	1.6339
	4.1300	0.5153	0.0413	0.0016	0.5158	1.6377
	4.1400	0.5165	0.0191	0.0007	0.5170	1.6414
	4.1500	0.5178	0.0299	0.0011	0.5182	1.6455
	4.1600	0.5192	0.0556	0.0021	0.5196	1.6499
	4.1700	0.5205	0.0840	0.0032	0.5210	1.6541
	4.1800	0.5217	0.1364	0.0052	0.5222	1.6579
	4.1900	0.5228	0.1740	0.0066	0.5233	1.6615
	4.2000	0.5240	0.1845	0.0070	0.5245	1.6653
	4.2100	0.5253	0.1551	0.0059	0.5258	1.6695
	4.2200	0.5266	0.1249	0.0047	0.5271	1.6736
	4.2300	0.5278	0.1047	0.0040	0.5283	1.6774
	4.2400	0.5290	0.0896	0.0034	0.5295	1.6812
	4.2500	0.5302	0.0395	0.0015	0.5307	1.6851
	4.2600	0.5316	-0.0073	-0.0003	0.5320	1.6893
	4.2700	0.5329	-0.0190	-0.0007	0.5333	1.6934
	4.2800	0.5340	0.0019	0.0001	0.5345	1.6970
	4.2900	0.5352	0.0233	0.0009	0.5356	1.7007
	4.3000	0.5364	0.0538	0.0020	0.5369	1.7047
	4.3100	0.5378	0.0449	0.0017	0.5383	1.7090
	4.3200	0.5391	0.0262	0.0010	0.5396	1.7132
	4.3300	0.5403	0.0313	0.0012	0.5408	1.7171
	4.3400	0.5415	0.0735	0.0028	0.5419	1.7207
	4.3500	0.5427	0.0820	0.0031	0.5432	1.7248
	4.3600	0.5441	0.0838	0.0032	0.5446	1.7290
	4.3700	0.5454	0.0972	0.0037	0.5458	1.7331
	4.3800	0.5466	0.1187	0.0045	0.5470	1.7369
	4.3900	0.5477	0.1097	0.0042	0.5482	1.7406
	4.4000	0.5490	0.0720	0.0027	0.5495	1.7447
	4.4100	0.5503	0.0592	0.0022	0.5508	1.7488
	4.4200	0.5516	0.0572	0.0022	0.5521	1.7529
	4.4300	0.5528	0.0520	0.0020	0.5533	1.7567
	4.4400	0.5540	0.0672	0.0025	0.5545	1.7605
	4.4500	0.5553	0.0963	0.0036	0.5557	1.7645
	4.4600	0.5566	0.1057	0.0040	0.5571	1.7688
	4.4700	0.5580	0.0794	0.0030	0.5584	1.7731
	4.4800	0.5591	0.0781	0.0030	0.5595	1.7766
	4.4900	0.5602	0.0598	0.0023	0.5606	1.7801
	4.5000	0.5614	0.0621	0.0024	0.5619	1.7841
	4.5100	0.5628	0.0860	0.0033	0.5632	1.7883
	4.5200	0.5641	0.1410	0.0053	0.5645	1.7924
	4.5300	0.5653	0.1734	0.0066	0.5658	1.7964
	4.5400	0.5665	0.1655	0.0063	0.5669	1.8000
	4.5500	0.5677	0.1316	0.0050	0.5682	1.8040
	4.5600	0.5690	0.0914	0.0035	0.5695	1.8082
	4.5700	0.5703	0.0715	0.0027	0.5708	1.8122
	4.5800	0.5715	0.0601	0.0023	0.5720	1.8160
	4.5900	0.5727	0.0625	0.0024	0.5731	1.8198
	4.6000	0.5739	0.0692	0.0026	0.5744	1.8237
	4.6100	0.5753	0.0871	0.0033	0.5757	1.8281
	4.6200	0.5766	0.0966	0.0037	0.5771	1.8324
	4.6300	0.5778	0.1217	0.0046	0.5783	1.8361
	4.6400	0.5789	0.1416	0.0054	0.5794	1.8397
	4.6500	0.5802	0.1224	0.0046	0.5807	1.8437
	4.6600	0.5815	0.0722	0.0027	0.5820	1.8479
	4.6700	0.5828	0.0580	0.0022	0.5833	1.8521
	4.6800	0.5840	0.0782	0.0030	0.5845	1.8557
	4.6900	0.5851	0.0789	0.0030	0.5856	1.8594
	4.7000	0.5864	0.0975	0.0037	0.5869	1.8634
	4.7100	0.5877	0.0913	0.0035	0.5882	1.8676
	4.7200	0.5891	0.0822	0.0031	0.5895	1.8718
	4.7300	0.5903	0.0718	0.0027	0.5907	1.8757
	4.7400	0.5914	0.0767	0.0029	0.5919	1.8793
	4.7500	0.5927	0.0838	0.0032	0.5931	1.8833
	4.7600	0.5940	0.0936	0.0035	0.5945	1.8875
	4.7700	0.5952	0.1142	0.0043	0.5957	1.8914
	4.7800	0.5964	0.0882	0.0033	0.5969	1.8952
	4.7900	0.5976	0.0460	0.0017	0.5981	1.8989
	4.8000	0.5988	0.0473	0.0018	0.5992	1.9026
	4.8100	0.6001	0.0588	0.0022	0.6006	1.9069
	4.8200	0.6015	0.0812	0.0031	0.6019	1.9112
	4.8300	0.6026	0.0884	0.0034	0.6031	1.9149
	4.8400	0.6038	0.0746	0.0028	0.6043	1.9188
	4.8500	0.6051	0.0696	0.0026	0.6056	1.9228
	4.8600	0.6064	0.0709	0.0027	0.6069	1.9270
	4.8700	0.6078	0.0602	0.0023	0.6083	1.9314
	4.8800	0.6090	0.0585	0.0022	0.6094	1.9350
	4.8900	0.6100	0.0553	0.0021	0.6105	1.9385
	4.9000	0.6113	0.0866	0.0033	0.6117	1.9423
	4.9100	0.6126	0.0985	0.0037	0.6131	1.9466
	4.9200	0.6139	0.1287	0.0049	0.6144	1.9507
	4.9300	0.6151	0.1654	0.0063	0.6155	1.9544
	4.9400	0.6162	0.1976	0.0075	0.6167	1.9580
	4.9500	0.6174	0.1877	0.0071	0.6179	1.9619
	4.9600	0.6188	0.1440	0.0055	0.6193	1.9663
	4.9700	0.6201	0.1206	0.0046	0.6206	1.9705
	4.9800	0.6214	0.1055	0.0040	0.6218	1.9744
	4.9900	0.6226	0.1146	0.0043	0.6230	1.9782
	5.0000	0.6238	0.1099	0.0042	0.6243	1.9822
	5.0100	0.6252	0.1051	0.0040	0.6256	1.9864
	5.0200	0.6265	0.0860	0.0033	0.6269	1.9906
	5.0300	0.6276	0.0776	0.0029	0.6281	1.9943
	5.0400	0.6288	0.0603	0.0023	0.6293	1.9981
	5.0500	0.6301	0.0546	0.0021	0.6306	2.0021
	5.0600	0.6314	0.0655	0.0025	0.6319	2.0063
	5.0700	0.6327	0.0925	0.0035	0.6332	2.0104
	5.0800	0.6339	0.0979	0.0037	0.6343	2.0140
	5.0900	0.6350	0.0889	0.0034	0.6355	2.0177
	5.1000	0.6363	0.0858	0.0033	0.6367	2.0217
	5.1100	0.6376	0.0719	0.0027	0.6381	2.0260
	5.1200	0.6389	0.0922	0.0035	0.6394	2.0301
	5.1300	0.6402	0.0925	0.0035	0.6406	2.0341
	5.1400	0.6413	0.0901	0.0034	0.6418	2.0377
	5.1500	0.6425	0.0941	0.0036	0.6430	2.0416
	5.1600	0.6439	0.1234	0.0047	0.6444	2.0459
	5.1700	0.6452	0.1138	0.0043	0.6457	2.0501
	5.1800	0.6464	0.1113	0.0042	0.6469	2.0539
	5.1900	0.6475	0.0931	0.0035	0.6480	2.0575
	5.2000	0.6487	0.0628	0.0024	0.6492	2.0613
	5.2100	0.6501	0.0236	0.0009	0.6506	2.0656
	5.2200	0.6514	0.0350	0.0013	0.6519	2.0699
	5.2300	0.6526	0.0533	0.0020	0.6531	2.0736
	5.2400	0.6538	0.0508	0.0019	0.6543	2.0774
	5.2500	0.6550	0.0735	0.0028	0.6555	2.0813
	5.2600	0.6564	0.0934	0.0035	0.6569	2.0856
	5.2700	0.6578	0.1187	0.0045	0.6582	2.0899
	5.2800	0.6589	0.1625	0.0062	0.6594	2.0935
	5.2900	0.6600	0.1852	0.0070	0.6604	2.0970
	5.3000	0.6612	0.1750	0.0066	0.6616	2.1008
	5.3100	0.6625	0.1725	0.0065	0.6630	2.1050
	5.3200	0.6638	0.1419	0.0054	0.6643	2.1092
	5.3300	0.6650	0.1550	0.0059	0.6655	2.1130
	5.3400	0.6662	0.1489	0.0056	0.6666	2.1166
	5.3500	0.6674	0.1370	0.0052	0.6679	2.1206
	5.3600	0.6688	0.1490	0.0056	0.6693	2.1250
	5.3700	0.6701	0.1201	0.0046	0.6706	2.1292
	5.3800	0.6713	0.0972	0.0037	0.6718	2.1330
	5.3900	0.6725	0.0742	0.0028	0.6730	2.1368
	5.4000	0.6737	0.0661	0.0025	0.6742	2.1406
	5.4100	0.6750	0.0718	0.0027	0.6754	2.1446
	5.4200	0.6763	0.0776	0.0029	0.6768	2.1490
	5.4300	0.6775	0.1037	0.0039	0.6780	2.1527
	5.4400	0.6787	0.1153	0.0044	0.6791	2.1563
	5.4500	0.6799	0.1088	0.0041	0.6803	2.1601
	5.4600	0.6812	0.0837	0.0032	0.6816	2.1643
	5.4700	0.6825	0.0661	0.0025	0.6830	2.1686
	5.4800	0.6838	0.0606	0.0023	0.6843	2.1727
	5.4900	0.6849	0.0573	0.0022	0.6854	2.1762
	5.5000	0.6861	0.0634	0.0024	0.6866	2.1800
	5.5100	0.6875	0.0853	0.0032	0.6879	2.1843
	5.5200	0.6888	0.1031	0.0039	0.6892	2.1884
	5.5300	0.6900	0.1049	0.0040	0.6905	2.1924
	5.5400	0.6912	0.1231	0.0047	0.6917	2.1961
	5.5500	0.6924	0.1634	0.0062	0.6928	2.1998
	5.5600	0.6937	0.1980	0.0075	0.6941	2.2039
	5.5700	0.6950	0.2085	0.0079	0.6955	2.2082
	5.5800	0.6963	0.1960	0.0074	0.6967	2.2122
	5.5900	0.6975	0.2153	0.0082	0.6979	2.2160
	5.6000	0.6987	0.1852	0.0070	0.6991	2.2198
	5.6100	0.7000	0.1455	0.0055	0.7004	2.2240
	5.6200	0.7013	0.1077	0.0041	0.7018	2.2283
	5.6300	0.7025	0.1348	0.0051	0.7030	2.2320
	5.6400	0.7037	0.1523	0.0058	0.7041	2.2357
	5.6500	0.7049	0.1150	0.0044	0.7054	2.2396
	5.6600	0.7062	0.0999	0.0038	0.7067	2.2438
	5.6700	0.7076	0.1049	0.0040	0.7080	2.2481
	5.6800	0.7088	0.1109	0.0042	0.7093	2.2520
	5.6900	0.7099	0.1092	0.0041	0.7104	2.2556
	5.7000	0.7112	0.0688	0.0026	0.7117	2.2596
	5.7100	0.7125	0.0392	0.0015	0.7129	2.2637
	5.7200	0.7138	0.0506	0.0019	0.7143	2.2679
	5.7300	0.7150	0.0816	0.0031	0.7155	2.2718
	5.7400	0.7162	0.0770	0.0029	0.7166	2.2754
	5.7500	0.7173	0.0603	0.0023	0.7178	2.2791
	5.7600	0.7186	0.0660	0.0025	0.7191	2.2832
	5.7700	0.7200	0.0801	0.0030	0.7205	2.2876
	5.7800	0.7212	0.1048	0.0040	0.7217	2.2914
	5.7900	0.7224	0.0983	0.0037	0.7228	2.2951
	5.8000	0.7236	0.0860	0.0033	0.7241	2.2990
	5.8100	0.7249	0.1051	0.0040	0.7254	2.3031
	5.8200	0.7262	0.1128	0.0043	0.7267	2.3073
	5.8300	0.7275	0.1059	0.0040	0.7279	2.3113
	5.8400	0.7286	0.0853	0.0032	0.7290	2.3148
	5.8500	0.7298	0.0980	0.0037	0.7302	2.3186
	5.8600	0.7311	0.1253	0.0048	0.7315	2.3227
	5.8700	0.7324	0.1342	0.0051	0.7329	2.3271
	5.8800	0.7337	0.1514	0.0057	0.7342	2.3310
	5.8900	0.7348	0.1825	0.0069	0.7353	2.3346
	5.9000	0.7360	0.1689	0.0064	0.7365	2.3385
	5.9100	0.7373	0.1387	0.0053	0.7378	2.3426
	5.9200	0.7387	0.1301	0.0049	0.7391	2.3469
	5.9300	0.7400	0.1365	0.0052	0.7404	2.3510
	5.9400	0.7411	0.1250	0.0047	0.7416	2.3546
	5.9500	0.7423	0.1229	0.0047	0.7427	2.3582
	5.9600	0.7435	0.1234	0.0047	0.7440	2.3623
	5.9700	0.7449	0.1502	0.0057	0.7454	2.3667
	5.9800	0.7462	0.1559	0.0059	0.7467	2.3708
	5.9900	0.7475	0.1465	0.0056	0.7479	2.3748
	6.0000	0.7486	0.1313	0.0050	0.7491	2.3785
	6.0100	0.7499	0.1146	0.0043	0.7504	2.3825
	6.0200	0.7512	0.0845	0.0032	0.7517	2.3867
	6.0300	0.7525	0.0858	0.0033	0.7529	2.3906
	6.0400	0.7536	0.1049	0.0040	0.7541	2.3944
	6.0500	0.7549	0.1260	0.0048	0.7553	2.3983
	6.0600	0.7561	0.1286	0.0049	0.7566	2.4022
	6.0700	0.7574	0.1415	0.0054	0.7579	2.4063
	6.0800	0.7587	0.1334	0.0051	0.7592	2.4105
	6.0900	0.7599	0.1464	0.0056	0.7604	2.4142
	6.1000	0.7611	0.1752	0.0066	0.7615	2.4180
	6.1100	0.7624	0.1980	0.0075	0.7628	2.4220
	6.1200	0.7637	0.1955	0.0074	0.7642	2.4263
	6.1300	0.7650	0.1805	0.0068	0.7655	2.4304
	6.1400	0.7662	0.1545	0.0059	0.7666	2.4341
	6.1500	0.7673	0.1282	0.0049	0.7678	2.4378
	6.1600	0.7685	0.0932	0.0035	0.7690	2.4416
	6.1700	0.7698	0.0769	0.0029	0.7703	2.4458
	6.1800	0.7710	0.0788	0.0030	0.7715	2.4496
	6.1900	0.7723	0.0899	0.0034	0.7727	2.4535
	6.2000	0.7735	0.0932	0.0035	0.7739	2.4574
	6.2100	0.7748	0.0834	0.0032	0.7752	2.4615
	6.2200	0.7762	0.0757	0.0029	0.7766	2.4659
	6.2300	0.7774	0.0804	0.0030	0.7779	2.4700
	6.2400	0.7785	0.1050	0.0040	0.7790	2.4734
	6.2500	0.7797	0.1200	0.0046	0.7802	2.4771
	6.2600	0.7810	0.1478	0.0056	0.7815	2.4812
	6.2700	0.7824	0.1599	0.0061	0.7828	2.4856
	6.2800	0.7838	0.1451	0.0055	0.7842	2.4901
	6.2900	0.7849	0.1609	0.0061	0.7854	2.4937
	6.3000	0.7861	0.1633	0.0062	0.7866	2.4974
	6.3100	0.7874	0.1520	0.0058	0.7879	2.5015
	6.3200	0.7887	0.1407	0.0053	0.7892	2.5057
	6.3300	0.7900	0.1179	0.0045	0.7905	2.5098
	6.3400	0.7912	0.1025	0.0039	0.7917	2.5137
	6.3500	0.7924	0.1008	0.0038	0.7928	2.5173
	6.3600	0.7936	0.1224	0.0046	0.7940	2.5212
	6.3700	0.7949	0.1447	0.0055	0.7954	2.5254
	6.3800	0.7961	0.1648	0.0062	0.7966	2.5292
	6.3900	0.7973	0.1541	0.0058	0.7978	2.5331
	6.4000	0.7985	0.1530	0.0058	0.7990	2.5369
	6.4100	0.7998	0.1478	0.0056	0.8003	2.5409
	6.4200	0.8011	0.1464	0.0056	0.8016	2.5452
	6.4300	0.8025	0.1213	0.0046	0.8029	2.5494
	6.4400	0.8037	0.1123	0.0043	0.8041	2.5532
	6.4500	0.8049	0.0980	0.0037	0.8053	2.5570
	6.4600	0.8061	0.1046	0.0040	0.8066	2.5610
	6.4700	0.8075	0.1074	0.0041	0.8079	2.5653
	6.4800	0.8088	0.1310	0.0050	0.8093	2.5696
	6.4900	0.8100	0.1343	0.0051	0.8105	2.5733
	6.5000	0.8111	0.1332	0.0051	0.8116	2.5769
	6.5100	0.8123	0.1327	0.0050	0.8128	2.5807
	6.5200	0.8136	0.1150	0.0044	0.8141	2.5848
	6.5300	0.8149	0.0876	0.0033	0.8154	2.5889
	6.5400	0.8161	0.0918	0.0035	0.8165	2.5926
	6.5500	0.8172	0.1086	0.0041	0.8177	2.5963
	6.5600	0.8185	0.0959	0.0036	0.8190	2.6004
	6.5700	0.8199	0.0976	0.0037	0.8204	2.6047
	6.5800	0.8211	0.1245	0.0047	0.8216	2.6086
	6.5900	0.8222	0.1476	0.0056	0.8227	2.6122
	6.6000	0.8234	0.1361	0.0052	0.8239	2.6158
	6.6100	0.8246	0.1178	0.0045	0.8251	2.6197
	6.6200	0.8259	0.1094	0.0041	0.8264	2.6240
	6.6300	0.8273	0.1119	0.0042	0.8277	2.6282
	6.6400	0.8284	0.0996	0.0038	0.8289	2.6319
	6.6500	0.8297	0.0723	0.0027	0.8301	2.6357
	6.6600	0.8309	0.0447	0.0017	0.8314	2.6397
	6.6700	0.8322	0.0547	0.0021	0.8327	2.6438
	6.6800	0.8335	0.0531	0.0020	0.8340	2.6480
	6.6900	0.8348	0.0478	0.0018	0.8352	2.6519
	6.7000	0.8359	0.0618	0.0023	0.8364	2.6557
	6.7100	0.8372	0.0851	0.0032	0.8377	2.6596
	6.7200	0.8385	0.0973	0.0037	0.8390	2.6639
	6.7300	0.8398	0.1254	0.0048	0.8402	2.6678
	6.7400	0.8409	0.1351	0.0051	0.8414	2.6715
	6.7500	0.8421	0.1319	0.0050	0.8426	2.6753
	6.7600	0.8434	0.1214	0.0046	0.8439	2.6795
	6.7700	0.8448	0.1068	0.0040	0.8453	2.6839
	6.7800	0.8461	0.1098	0.0042	0.8466	2.6880
	6.7900	0.8472	0.1220	0.0046	0.8477	2.6915
	6.8000	0.8483	0.1160	0.0044	0.8488	2.6950
	6.8100	0.8496	0.1121	0.0043	0.8500	2.6990
	6.8200	0.8509	0.0892	0.0034	0.8514	2.7033
	6.8300	0.8523	0.0667	0.0025	0.8528	2.7076
	6.8400	0.8534	0.0924	0.0035	0.8539	2.7112
	6.8500	0.8546	0.1003	0.0038	0.8551	2.7150
	6.8600	0.8559	0.1001	0.0038	0.8564	2.7191
	6.8700	0.8573	0.1024	0.0039	0.8578	2.7235
	6.8800	0.8587	0.1078	0.0041	0.8592	2.7279
	6.8900	0.8598	0.1397	0.0053	0.8603	2.7316
	6.9000	0.8609	0.1639	0.0062	0.8614	2.7351
	6.9100	0.8622	0.1717	0.0065	0.8627	2.7391
	6.9200	0.8635	0.1565	0.0059	0.8640	2.7433
	6.9300	0.8649	0.1227	0.0047	0.8653	2.7475
	6.9400	0.8662	0.0942	0.0036	0.8666	2.7516
	6.9500	0.8673	0.0877	0.0033	0.8677	2.7551
	6.9600	0.8684	0.0969	0.0037	0.8689	2.7588
	6.9700	0.8697	0.1096	0.0042	0.8702	2.7630
	6.9800	0.8711	0.1364	0.0052	0.8715	2.7672
	6.9900	0.8723	0.1785	0.0068	0.8728	2.7711
	7.0000	0.8735	0.1697	0.0064	0.8739	2.7749
	7.0100	0.8747	0.1542	0.0058	0.8751	2.7787
	7.0200	0.8760	0.1485	0.0056	0.8765	2.7829
	7.0300	0.8773	0.1505	0.0057	0.8778	2.7872
	7.0400	0.8785	0.1744	0.0066	0.8790	2.7908
	7.0500	0.8797	0.1981	0.0075	0.8801	2.7945
	7.0600	0.8809	0.1784	0.0068	0.8814	2.7984
	7.0700	0.8822	0.1573	0.0060	0.8827	2.8026
	7.0800	0.8836	0.1379	0.0052	0.8840	2.8069
	7.0900	0.8848	0.1489	0.0056	0.8853	2.8108
	7.1000	0.8859	0.1459	0.0055	0.8864	2.8144
	7.1100	0.8871	0.1413	0.0054	0.8876	2.8182
	7.1200	0.8884	0.1305	0.0050	0.8889	2.8223
	7.1300	0.8898	0.1267	0.0048	0.8903	2.8267
	7.1400	0.8911	0.1256	0.0048	0.8916	2.8308
	7.1500	0.8922	0.1553	0.0059	0.8927	2.8344
	7.1600	0.8934	0.1783	0.0068	0.8939	2.8381
	7.1700	0.8947	0.1883	0.0071	0.8952	2.8422
	7.1800	0.8960	0.1580	0.0060	0.8965	2.8465
	7.1900	0.8973	0.1319	0.0050	0.8977	2.8504
	7.2000	0.8984	0.0994	0.0038	0.8989	2.8541
	7.2100	0.8996	0.0818	0.0031	0.9001	2.8578
	7.2200	0.9009	0.0873	0.0033	0.9014	2.8620
	7.2300	0.9023	0.0811	0.0031	0.9028	2.8664
	7.2400	0.9035	0.1128	0.0043	0.9040	2.8703
	7.2500	0.9047	0.1075	0.0041	0.9052	2.8740
	7.2600	0.9059	0.0977	0.0037	0.9064	2.8779
	7.2700	0.9072	0.1019	0.0039	0.9077	2.8819
	7.2800	0.9085	0.1356	0.0051	0.9090	2.8862
	7.2900	0.9099	0.1316	0.0050	0.9103	2.8904
	7.3000	0.9109	0.1079	0.0041	0.9114	2.8938
	7.3100	0.9120	0.0776	0.0029	0.9125	2.8973
	7.3200	0.9133	0.0797	0.0030	0.9138	2.9013
	7.3300	0.9146	0.0908	0.0034	0.9151	2.9055
	7.3400	0.9159	0.1058	0.0040	0.9164	2.9097
	7.3500	0.9171	0.1428	0.0054	0.9176	2.9134
	7.3600	0.9182	0.1770	0.0067	0.9187	2.9170
	7.3700	0.9195	0.2215	0.0084	0.9200	2.9210
	7.3800	0.9209	0.2200	0.0083	0.9213	2.9253
	7.3900	0.9221	0.2060	0.0078	0.9226	2.9294
	7.4000	0.9233	0.1909	0.0072	0.9238	2.9332
	7.4100	0.9245	0.1674	0.0063	0.9250	2.9370
	7.4200	0.9258	0.1325	0.0050	0.9263	2.9411
	7.4300	0.9272	0.1254	0.0048	0.9277	2.9455
	7.4400	0.9285	0.1407	0.0053	0.9289	2.9495
	7.4500	0.9297	0.1517	0.0058	0.9302	2.9533
	7.4600	0.9309	0.1527	0.0058	0.9314	2.9572
	7.4700	0.9322	0.1577	0.0060	0.9326	2.9612
	7.4800	0.9335	0.1509	0.0057	0.9340	2.9656
	7.4900	0.9348	0.1376	0.0052	0.9353	2.9695
	7.5000	0.9359	0.1224	0.0046	0.9364	2.9731
	7.5100	0.9371	0.1104	0.0042	0.9376	2.9769
	7.5200	0.9384	0.1378	0.0052	0.9388	2.9809
	7.5300	0.9397	0.1471	0.0056	0.9402	2.9852
	7.5400	0.9411	0.1514	0.0057	0.9415	2.9895
	7.5500	0.9422	0.1743	0.0066	0.9427	2.9932
	7.5600	0.9433	0.1673	0.0063	0.9438	2.9967
	7.5700	0.9446	0.1482	0.0056	0.9451	3.0008
	7.5800	0.9460	0.1167	0.0044	0.9464	3.0050
	7.5900	0.9473	0.1144	0.0043	0.9477	3.0092
	7.6000	0.9485	0.1195	0.0045	0.9490	3.0130
	7.6100	0.9497	0.1311	0.0050	0.9501	3.0168
	7.6200	0.9509	0.1488	0.0056	0.9514	3.0206
	7.6300	0.9522	0.1483	0.0056	0.9527	3.0250
	7.6400	0.9536	0.1511	0.0057	0.9541	3.0292
	7.6500	0.9547	0.1554	0.0059	0.9552	3.0329
	7.6600	0.9559	0.1681	0.0064	0.9564	3.0367
	7.6700	0.9572	0.1721	0.0065	0.9576	3.0406
	7.6800	0.9585	0.1582	0.0060	0.9590	3.0448
	7.6900	0.9599	0.1348	0.0051	0.9604	3.0493
	7.7000	0.9611	0.1216	0.0046	0.9615	3.0530
	7.7100	0.9622	0.1223	0.0046	0.9626	3.0565
	7.7200	0.9634	0.1078	0.0041	0.9638	3.0603
	7.7300	0.9647	0.1097	0.0042	0.9652	3.0646
	7.7400	0.9661	0.1090	0.0041	0.9665	3.0689
	7.7500	0.9672	0.1373	0.0052	0.9677	3.0726
	7.7600	0.9683	0.1693	0.0064	0.9688	3.0761
	7.7700	0.9696	0.1713	0.0065	0.9701	3.0800
	7.7800	0.9709	0.1648	0.0063	0.9714	3.0843
	7.7900	0.9723	0.1491	0.0057	0.9727	3.0886
	7.8000	0.9735	0.1390	0.0053	0.9740	3.0926
	7.8100	0.9747	0.1498	0.0057	0.9751	3.0962
	7.8200	0.9758	0.1400	0.0053	0.9763	3.0999
	7.8300	0.9772	0.1554	0.0059	0.9776	3.1041
	7.8400	0.9784	0.1508	0.0057	0.9789	3.1082
	7.8500	0.9796	0.1461	0.0055	0.9801	3.1120
	7.8600	0.9809	0.1213	0.0046	0.9814	3.1160
	7.8700	0.9821	0.0961	0.0036	0.9826	3.1198
	7.8800	0.9834	0.1082	0.0041	0.9839	3.1240
	7.8900	0.9848	0.1329	0.0050	0.9853	3.1284
	7.9000	0.9860	0.1501	0.0057	0.9865	3.1322
	7.9100	0.9872	0.1305	0.0049	0.9877	3.1360
	7.9200	0.9885	0.1146	0.0043	0.9889	3.1400
	7.9300	0.9898	0.1152	0.0044	0.9902	3.1441
	7.9400	0.9911	0.1122	0.0043	0.9916	3.1483
	7.9500	0.9923	0.1135	0.0043	0.9928	3.1522
	7.9600	0.9934	0.1333	0.0051	0.9939	3.1557
	7.9700	0.9946	0.1372	0.0052	0.9951	3.1594
	7.9800	0.9959	0.1177	0.0045	0.9964	3.1636
	7.9900	0.9973	0.1186	0.0045	0.9977	3.1680
	8.0000	0.9986	0.1432	0.0054	0.9991	3.1721
	8.0100	0.9998	0.1591	0.0060	1.0002	3.1758
	8.0200	1.0009	0.1476	0.0056	1.0014	3.1796
	8.0300	1.0022	0.1414	0.0054	1.0027	3.1836
	8.0400	1.0036	0.1393	0.0053	1.0040	3.1879
	8.0500	1.0047	0.1497	0.0057	1.0052	3.1917
	8.0600	1.0059	0.1692	0.0064	1.0064	3.1955
	8.0700	1.0071	0.1834	0.0070	1.0076	3.1992
	8.0800	1.0084	0.1845	0.0070	1.0089	3.2033
	8.0900	1.0098	0.1686	0.0064	1.0102	3.2076
	8.1000	1.0110	0.1613	0.0061	1.0115	3.2115
	8.1100	1.0122	0.1874	0.0071	1.0127	3.2154
	8.1200	1.0134	0.1963	0.0074	1.0139	3.2193
	8.1300	1.0147	0.1835	0.0070	1.0152	3.2232
	8.1400	1.0160	0.1747	0.0066	1.0165	3.2274
	8.1500	1.0173	0.1694	0.0064	1.0178	3.2315
	8.1600	1.0184	0.1712	0.0065	1.0189	3.2351
	8.1700	1.0196	0.1676	0.0064	1.0201	3.2389
	8.1800	1.0209	0.1672	0.0063	1.0214	3.2430
	8.1900	1.0223	0.1441	0.0055	1.0227	3.2473
	8.2000	1.0236	0.1543	0.0059	1.0241	3.2516
	8.2100	1.0248	0.1912	0.0073	1.0253	3.2554
	8.2200	1.0260	0.1954	0.0074	1.0264	3.2590
	8.2300	1.0272	0.1833	0.0069	1.0276	3.2629
	8.2400	1.0285	0.1287	0.0049	1.0290	3.2670
	8.2500	1.0298	0.1084	0.0041	1.0302	3.2711
	8.2600	1.0310	0.1254	0.0048	1.0315	3.2750
	8.2700	1.0322	0.1270	0.0048	1.0326	3.2787
	8.2800	1.0334	0.1445	0.0055	1.0338	3.2826
	8.2900	1.0347	0.1589	0.0060	1.0352	3.2868
	8.3000	1.0360	0.1359	0.0052	1.0365	3.2910
	8.3100	1.0372	0.1217	0.0046	1.0377	3.2949
	8.3200	1.0385	0.0957	0.0036	1.0389	3.2987
	8.3300	1.0397	0.0909	0.0034	1.0402	3.3026
	8.3400	1.0410	0.0988	0.0037	1.0415	3.3069
	8.3500	1.0424	0.1075	0.0041	1.0428	3.3111
	8.3600	1.0435	0.1228	0.0047	1.0440	3.3147
	8.3700	1.0447	0.1425	0.0054	1.0451	3.3185
	8.3800	1.0459	0.1446	0.0055	1.0464	3.3225
	8.3900	1.0473	0.1548	0.0059	1.0477	3.3267
	8.4000	1.0485	0.1548	0.0059	1.0490	3.3307
	8.4100	1.0496	0.1582	0.0060	1.0501	3.3342
	8.4200	1.0508	0.1564	0.0059	1.0512	3.3378
	8.4300	1.0521	0.1681	0.0064	1.0525	3.3419
	8.4400	1.0534	0.1615	0.0061	1.0539	3.3463
	8.4500	1.0547	0.1521	0.0058	1.0552	3.3503
	8.4600	1.0559	0.1824	0.0069	1.0564	3.3542
	8.4700	1.0571	0.2057	0.0078	1.0576	3.3580
	8.4800	1.0584	0.2021	0.0077	1.0588	3.3619
	8.4900	1.0597	0.1868	0.0071	1.0602	3.3662
	8.5000	1.0610	0.1889	0.0072	1.0615	3.3702
	8.5100	1.0621	0.1932	0.0073	1.0626	3.3738
	8.5200	1.0633	0.1949	0.0074	1.0638	3.3776
	8.5300	1.0645	0.1878	0.0071	1.0650	3.3815
	8.5400	1.0659	0.1464	0.0056	1.0663	3.3858
	8.5500	1.0672	0.1272	0.0048	1.0677	3.3901
	8.5600	1.0684	0.1254	0.0048	1.0689	3.3939
	8.5700	1.0696	0.1047	0.0040	1.0701	3.3976
	8.5800	1.0709	0.0972	0.0037	1.0714	3.4017
	8.5900	1.0722	0.1167	0.0044	1.0727	3.4059
	8.6000	1.0735	0.1375	0.0052	1.0739	3.4099
	8.6100	1.0747	0.1249	0.0047	1.0751	3.4137
	8.6200	1.0758	0.1380	0.0052	1.0763	3.4174
	8.6300	1.0771	0.1609	0.0061	1.0775	3.4213
	8.6400	1.0784	0.1778	0.0067	1.0789	3.4255
	8.6500	1.0797	0.1910	0.0072	1.0801	3.4295
	8.6600	1.0809	0.1867	0.0071	1.0814	3.4334
	8.6700	1.0821	0.1652	0.0063	1.0825	3.4372
	8.6800	1.0833	0.1324	0.0050	1.0838	3.4412
	8.6900	1.0847	0.1315	0.0050	1.0852	3.4455
	8.7000	1.0860	0.1566	0.0059	1.0864	3.4496
	8.7100	1.0872	0.1621	0.0061	1.0876	3.4533
	8.7200	1.0884	0.1783	0.0068	1.0889	3.4573
	8.7300	1.0896	0.1862	0.0071	1.0901	3.4612
	8.7400	1.0909	0.1861	0.0071	1.0914	3.4653
	8.7500	1.0923	0.1743	0.0066	1.0928	3.4696
	8.7600	1.0935	0.1485	0.0056	1.0940	3.4735
	8.7700	1.0947	0.1110	0.0042	1.0952	3.4773
	8.7800	1.0960	0.1198	0.0045	1.0964	3.4813
	8.7900	1.0972	0.1508	0.0057	1.0977	3.4853
	8.8000	1.0985	0.1528	0.0058	1.0990	3.4894
	8.8100	1.0997	0.1622	0.0061	1.1002	3.4933
	8.8200	1.1009	0.1931	0.0073	1.1014	3.4969
	8.8300	1.1021	0.1971	0.0075	1.1026	3.5009
	8.8400	1.1034	0.1784	0.0068	1.1039	3.5050
	8.8500	1.1047	0.1520	0.0058	1.1052	3.5092
	8.8600	1.1060	0.1301	0.0049	1.1065	3.5132
	8.8700	1.1072	0.1411	0.0054	1.1077	3.5169
	8.8800	1.1084	0.1694	0.0064	1.1088	3.5207
	8.8900	1.1097	0.1788	0.0068	1.1102	3.5248
	8.9000	1.1110	0.1675	0.0064	1.1115	3.5292
	8.9100	1.1123	0.1448	0.0055	1.1128	3.5331
	8.9200	1.1135	0.1414	0.0054	1.1139	3.5369
	8.9300	1.1147	0.1486	0.0056	1.1151	3.5406
	8.9400	1.1159	0.1464	0.0056	1.1164	3.5447
	8.9500	1.1173	0.1546	0.0059	1.1178	3.5490
	8.9600	1.1185	0.1867	0.0071	1.1190	3.5528
	8.9700	1.1197	0.1949	0.0074	1.1201	3.5565
	8.9800	1.1209	0.2031	0.0077	1.1213	3.5604
	8.9900	1.1222	0.2044	0.0077	1.1226	3.5645
	9.0000	1.1235	0.1913	0.0073	1.1240	3.5687
	9.0100	1.1247	0.1700	0.0064	1.1252	3.5726
	9.0200	1.1258	0.1354	0.0051	1.1263	3.5760
	9.0300	1.1270	0.1255	0.0048	1.1274	3.5797
	9.0400	1.1283	0.1401	0.0053	1.1288	3.5840
	9.0500	1.1296	0.1420	0.0054	1.1301	3.5882
	9.0600	1.1308	0.1719	0.0065	1.1313	3.5920
	9.0700	1.1320	0.2243	0.0085	1.1325	3.5958
	9.0800	1.1332	0.2443	0.0093	1.1337	3.5996
	9.0900	1.1345	0.2546	0.0097	1.1350	3.6038
	9.1000	1.1359	0.2473	0.0094	1.1364	3.6081
	9.1100	1.1371	0.2448	0.0093	1.1376	3.6120
	9.1200	1.1384	0.2255	0.0085	1.1388	3.6160
	9.1300	1.1396	0.2377	0.0090	1.1401	3.6198
	9.1400	1.1409	0.2153	0.0082	1.1413	3.6238
	9.1500	1.1422	0.1967	0.0075	1.1427	3.6281
	9.1600	1.1434	0.2183	0.0083	1.1439	3.6321
	9.1700	1.1446	0.2605	0.0099	1.1450	3.6356
	9.1800	1.1457	0.2638	0.0100	1.1462	3.6394
	9.1900	1.1471	0.2494	0.0095	1.1475	3.6435
	9.2000	1.1484	0.2189	0.0083	1.1489	3.6479
	9.2100	1.1498	0.2165	0.0082	1.1502	3.6521
	9.2200	1.1509	0.2324	0.0088	1.1513	3.6556
	9.2300	1.1520	0.2354	0.0089	1.1525	3.6593
	9.2400	1.1533	0.2363	0.0090	1.1538	3.6634
	9.2500	1.1546	0.2282	0.0087	1.1551	3.6676
	9.2600	1.1559	0.1961	0.0074	1.1564	3.6716
	9.2700	1.1571	0.1897	0.0072	1.1575	3.6753
	9.2800	1.1583	0.1818	0.0069	1.1588	3.6792
	9.2900	1.1596	0.1579	0.0060	1.1601	3.6834
	9.3000	1.1609	0.1443	0.0055	1.1614	3.6876
	9.3100	1.1622	0.1217	0.0046	1.1626	3.6915
	9.3200	1.1634	0.1149	0.0044	1.1639	3.6955
	9.3300	1.1646	0.1396	0.0053	1.1651	3.6993
	9.3400	1.1659	0.1390	0.0053	1.1663	3.7032
	9.3500	1.1672	0.1358	0.0051	1.1677	3.7074
	9.3600	1.1684	0.1491	0.0057	1.1689	3.7114
	9.3700	1.1696	0.1578	0.0060	1.1701	3.7150
	9.3800	1.1708	0.1588	0.0060	1.1713	3.7190
	9.3900	1.1721	0.1625	0.0062	1.1726	3.7231
	9.4000	1.1734	0.1826	0.0069	1.1739	3.7273
	9.4100	1.1747	0.2094	0.0079	1.1752	3.7314
	9.4200	1.1758	0.2378	0.0090	1.1763	3.7349
	9.4300	1.1770	0.2395	0.0091	1.1775	3.7386
	9.4400	1.1783	0.2153	0.0082	1.1788	3.7427
	9.4500	1.1797	0.1988	0.0075	1.1801	3.7470
	9.4600	1.1810	0.2081	0.0079	1.1814	3.7512
	9.4700	1.1822	0.1953	0.0074	1.1827	3.7551
	9.4800	1.1833	0.1884	0.0071	1.1838	3.7587
	9.4900	1.1846	0.1956	0.0074	1.1850	3.7626
	9.5000	1.1859	0.2082	0.0079	1.1864	3.7670
	9.5100	1.1872	0.2169	0.0082	1.1877	3.7710
	9.5200	1.1884	0.2375	0.0090	1.1889	3.7749
	9.5300	1.1896	0.2551	0.0097	1.1901	3.7786
	9.5400	1.1909	0.2298	0.0087	1.1913	3.7826
	9.5500	1.1922	0.1729	0.0066	1.1927	3.7870
	9.5600	1.1935	0.1411	0.0054	1.1940	3.7910
	9.5700	1.1947	0.1356	0.0051	1.1951	3.7947
	9.5800	1.1958	0.1673	0.0063	1.1963	3.7984
	9.5900	1.1971	0.1836	0.0070	1.1975	3.8023
	9.6000	1.1984	0.1807	0.0069	1.1989	3.8066
	9.6100	1.1997	0.1632	0.0062	1.2002	3.8108
	9.6200	1.2009	0.1565	0.0059	1.2014	3.8145
	9.6300	1.2021	0.1320	0.0050	1.2025	3.8182
	9.6400	1.2034	0.1324	0.0050	1.2038	3.8223
	9.6500	1.2047	0.1571	0.0060	1.2052	3.8265
	9.6600	1.2060	0.1426	0.0054	1.2065	3.8307
	9.6700	1.2072	0.1504	0.0057	1.2077	3.8345
	9.6800	1.2083	0.1470	0.0056	1.2088	3.8380
	9.6900	1.2095	0.1447	0.0055	1.2100	3.8418
	9.7000	1.2108	0.1783	0.0068	1.2113	3.8460
	9.7100	1.2121	0.2119	0.0080	1.2126	3.8501
	9.7200	1.2133	0.2184	0.0083	1.2138	3.8540
	9.7300	1.2145	0.1979	0.0075	1.2150	3.8577
	9.7400	1.2158	0.1905	0.0072	1.2163	3.8618
	9.7500	1.2171	0.2176	0.0083	1.2176	3.8661
	9.7600	1.2185	0.2081	0.0079	1.2189	3.8702
	9.7700	1.2197	0.1895	0.0072	1.2201	3.8741
	9.7800	1.2209	0.1818	0.0069	1.2214	3.8780
	9.7900	1.2221	0.2040	0.0077	1.2226	3.8818
	9.8000	1.2234	0.1992	0.0076	1.2239	3.8859
	9.8100	1.2247	0.1853	0.0070	1.2252	3.8901
	9.8200	1.2259	0.1939	0.0074	1.2264	3.8939
	9.8300	1.2271	0.2071	0.0079	1.2276	3.8977
	9.8400	1.2284	0.1936	0.0073	1.2288	3.9017
	9.8500	1.2297	0.1925	0.0073	1.2302	3.9059
	9.8600	1.2310	0.2077	0.0079	1.2314	3.9099
	9.8700	1.2322	0.2431	0.0092	1.2327	3.9140
	9.8800	1.2334	0.2518	0.0095	1.2338	3.9176
	9.8900	1.2346	0.2157	0.0082	1.2351	3.9214
	9.9000	1.2359	0.1882	0.0071	1.2364	3.9256
	9.9100	1.2372	0.1876	0.0071	1.2377	3.9298
	9.9200	1.2384	0.1930	0.0073	1.2389	3.9336
	9.9300	1.2396	0.1860	0.0071	1.2401	3.9373
	9.9400	1.2408	0.1866	0.0071	1.2413	3.9412
	9.9500	1.2421	0.1935	0.0073	1.2426	3.9453
	9.9600	1.2434	0.2316	0.0088	1.2439	3.9495
	9.9700	1.2446	0.2552	0.0097	1.2451	3.9534
	9.9800	1.2459	0.2299	0.0087	1.2464	3.9573
	9.9900	1.2472	0.2080	0.0079	1.2476	3.9613
	10.0000	1.2484	0.2038	0.0077	1.2489	3.9654
	10.0100	1.2498	0.1950	0.0074	1.2502	3.9696
	10.0200	1.2510	0.1799	0.0068	1.2515	3.9736
	10.0300	1.2522	0.1913	0.0073	1.2526	3.9772
	10.0400	1.2534	0.2057	0.0078	1.2538	3.9810
	10.0500	1.2547	0.2066	0.0078	1.2551	3.9852
	10.0600	1.2560	0.1853	0.0070	1.2565	3.9895
	10.0700	1.2573	0.1604	0.0061	1.2577	3.9935
	10.0800	1.2583	0.1594	0.0060	1.2588	3.9968
	10.0900	1.2595	0.1782	0.0068	1.2599	4.0005
	10.1000	1.2607	0.1999	0.0076	1.2612	4.0045
	10.1100	1.2621	0.2414	0.0092	1.2626	4.0087
	10.1200	1.2634	0.2673	0.0101	1.2638	4.0128
	10.1300	1.2646	0.2453	0.0093	1.2650	4.0166
	10.1400	1.2657	0.2275	0.0086	1.2662	4.0202
	10.1500	1.2670	0.2124	0.0081	1.2674	4.0242
	10.1600	1.2683	0.2287	0.0087	1.2688	4.0285
	10.1700	1.2695	0.2238	0.0085	1.2700	4.0324
	10.1800	1.2708	0.1962	0.0074	1.2712	4.0363
	10.1900	1.2720	0.1634	0.0062	1.2724	4.0401
	10.2000	1.2733	0.1806	0.0068	1.2737	4.0442
	10.2100	1.2747	0.2119	0.0080	1.2751	4.0487
	10.2200	1.2760	0.2205	0.0084	1.2765	4.0529
	10.2300	1.2771	0.2439	0.0092	1.2775	4.0564
	10.2400	1.2783	0.2144	0.0081	1.2787	4.0601
	10.2500	1.2795	0.1787	0.0068	1.2800	4.0640
	10.2600	1.2808	0.1569	0.0059	1.2813	4.0682
	10.2700	1.2822	0.1356	0.0051	1.2827	4.0726
	10.2800	1.2834	0.1365	0.0052	1.2839	4.0764
	10.2900	1.2845	0.1745	0.0066	1.2850	4.0801
	10.3000	1.2858	0.1813	0.0069	1.2863	4.0840
	10.3100	1.2871	0.1866	0.0071	1.2876	4.0881
	10.3200	1.2884	0.2148	0.0081	1.2889	4.0923
	10.3300	1.2897	0.2044	0.0077	1.2901	4.0963
	10.3400	1.2908	0.2034	0.0077	1.2913	4.0999
	10.3500	1.2920	0.2050	0.0078	1.2925	4.1038
	10.3600	1.2934	0.2025	0.0077	1.2938	4.1080
	10.3700	1.2947	0.2145	0.0081	1.2952	4.1123
	10.3800	1.2959	0.2174	0.0082	1.2964	4.1162
	10.3900	1.2971	0.2343	0.0089	1.2975	4.1198
	10.4000	1.2983	0.2251	0.0085	1.2987	4.1236
	10.4100	1.2996	0.2139	0.0081	1.3000	4.1278
	10.4200	1.3009	0.2129	0.0081	1.3014	4.1321
	10.4300	1.3021	0.1870	0.0071	1.3026	4.1359
	10.4400	1.3034	0.1776	0.0067	1.3038	4.1398
	10.4500	1.3046	0.1752	0.0066	1.3051	4.1437
	10.4600	1.3059	0.1869	0.0071	1.3063	4.1478
	10.4700	1.3072	0.1671	0.0063	1.3077	4.1521
	10.4800	1.3084	0.1824	0.0069	1.3089	4.1559
	10.4900	1.3096	0.1851	0.0070	1.3100	4.1595
	10.5000	1.3108	0.2081	0.0079	1.3112	4.1634
	10.5100	1.3121	0.2026	0.0077	1.3125	4.1674
	10.5200	1.3134	0.1879	0.0071	1.3138	4.1716
	10.5300	1.3146	0.1943	0.0074	1.3151	4.1756
	10.5400	1.3157	0.2048	0.0078	1.3162	4.1791
	10.5500	1.3169	0.1837	0.0070	1.3174	4.1828
	10.5600	1.3182	0.1560	0.0059	1.3187	4.1869
	10.5700	1.3195	0.1637	0.0062	1.3200	4.1910
	10.5800	1.3208	0.1621	0.0061	1.3213	4.1952
	10.5900	1.3221	0.1687	0.0064	1.3225	4.1992
	10.6000	1.3232	0.1882	0.0071	1.3237	4.2029
	10.6100	1.3245	0.1714	0.0065	1.3250	4.2069
	10.6200	1.3258	0.1712	0.0065	1.3263	4.2111
	10.6300	1.3270	0.1885	0.0071	1.3275	4.2149
	10.6400	1.3282	0.1932	0.0073	1.3287	4.2188
	10.6500	1.3295	0.2031	0.0077	1.3299	4.2227
	10.6600	1.3308	0.2028	0.0077	1.3313	4.2269
	10.6700	1.3322	0.2063	0.0078	1.3327	4.2314
	10.6800	1.3335	0.2061	0.0078	1.3340	4.2355
	10.6900	1.3346	0.2041	0.0077	1.3351	4.2391
	10.7000	1.3358	0.1934	0.0073	1.3362	4.2427
	10.7100	1.3370	0.1529	0.0058	1.3375	4.2467
	10.7200	1.3384	0.1527	0.0058	1.3388	4.2509
	10.7300	1.3397	0.1701	0.0064	1.3402	4.2552
	10.7400	1.3408	0.2188	0.0083	1.3413	4.2588
	10.7500	1.3420	0.2143	0.0081	1.3425	4.2624
	10.7600	1.3433	0.1956	0.0074	1.3437	4.2665
	10.7700	1.3446	0.1860	0.0071	1.3451	4.2708
	10.7800	1.3459	0.2006	0.0076	1.3464	4.2750
	10.7900	1.3471	0.2163	0.0082	1.3476	4.2788
	10.8000	1.3483	0.2334	0.0088	1.3488	4.2825
	10.8100	1.3496	0.2494	0.0095	1.3500	4.2865
	10.8200	1.3510	0.2411	0.0091	1.3514	4.2909
	10.8300	1.3522	0.2380	0.0090	1.3527	4.2950
	10.8400	1.3534	0.2335	0.0089	1.3539	4.2988
	10.8500	1.3546	0.2176	0.0083	1.3551	4.3025
	10.8600	1.3558	0.2038	0.0077	1.3563	4.3063
	10.8700	1.3571	0.2074	0.0079	1.3576	4.3105
	10.8800	1.3584	0.2291	0.0087	1.3589	4.3146
	10.8900	1.3596	0.2508	0.0095	1.3600	4.3183
	10.9000	1.3608	0.2285	0.0087	1.3613	4.3222
	10.9100	1.3621	0.2292	0.0087	1.3625	4.3262
	10.9200	1.3634	0.2331	0.0088	1.3638	4.3304
	10.9300	1.3647	0.2427	0.0092	1.3652	4.3346
	10.9400	1.3659	0.2594	0.0098	1.3663	4.3382
	10.9500	1.3671	0.2464	0.0093	1.3675	4.3420
	10.9600	1.3683	0.1988	0.0075	1.3688	4.3461
	10.9700	1.3696	0.1657	0.0063	1.3701	4.3501
	10.9800	1.3708	0.1540	0.0058	1.3713	4.3540
	10.9900	1.3720	0.1721	0.0065	1.3725	4.3579
	11.0000	1.3732	0.2119	0.0080	1.3737	4.3615
	11.0100	1.3744	0.2342	0.0089	1.3749	4.3654
	11.0200	1.3757	0.2648	0.0100	1.3762	4.3696
	11.0300	1.3771	0.2644	0.0100	1.3776	4.3740
	11.0400	1.3784	0.2378	0.0090	1.3789	4.3780
	11.0500	1.3796	0.2271	0.0086	1.3800	4.3818
	11.0600	1.3808	0.2138	0.0081	1.3812	4.3856
	11.0700	1.3821	0.1987	0.0075	1.3825	4.3897
	11.0800	1.3834	0.2061	0.0078	1.3838	4.3938
	11.0900	1.3846	0.2254	0.0085	1.3850	4.3976
	11.1000	1.3858	0.2413	0.0092	1.3863	4.4016
	11.1100	1.3870	0.2591	0.0098	1.3875	4.4054
	11.1200	1.3883	0.2226	0.0084	1.3887	4.4094
	11.1300	1.3896	0.1821	0.0069	1.3901	4.4138
	11.1400	1.3909	0.1663	0.0063	1.3914	4.4177
	11.1500	1.3920	0.1827	0.0069	1.3925	4.4213
	11.1600	1.3932	0.1908	0.0072	1.3937	4.4251
	11.1700	1.3945	0.2119	0.0080	1.3950	4.4292
	11.1800	1.3958	0.2317	0.0088	1.3963	4.4334
	11.1900	1.3972	0.2317	0.0088	1.3977	4.4378
	11.2000	1.3984	0.2215	0.0084	1.3989	4.4416
	11.2100	1.3996	0.2295	0.0087	1.4000	4.4453
	11.2200	1.4008	0.2316	0.0088	1.4013	4.4493
	11.2300	1.4021	0.2081	0.0079	1.4026	4.4534
	11.2400	1.4034	0.1992	0.0076	1.4039	4.4574
	11.2500	1.4046	0.1982	0.0075	1.4051	4.4614
	11.2600	1.4058	0.2095	0.0079	1.4063	4.4651
	11.2700	1.4071	0.2190	0.0083	1.4075	4.4691
	11.2800	1.4084	0.2100	0.0080	1.4089	4.4733
	11.2900	1.4097	0.2094	0.0079	1.4101	4.4773
	11.3000	1.4109	0.2241	0.0085	1.4114	4.4813
	11.3100	1.4121	0.2405	0.0091	1.4126	4.4850
	11.3200	1.4133	0.2291	0.0087	1.4138	4.4889
	11.3300	1.4147	0.2131	0.0081	1.4151	4.4932
	11.3400	1.4160	0.2113	0.0080	1.4164	4.4973
	11.3500	1.4171	0.1908	0.0072	1.4176	4.5011
	11.3600	1.4183	0.2070	0.0079	1.4188	4.5048
	11.3700	1.4196	0.2363	0.0090	1.4200	4.5088
	11.3800	1.4209	0.2483	0.0094	1.4214	4.5130
	11.3900	1.4222	0.2698	0.0102	1.4227	4.5173
	11.4000	1.4234	0.2667	0.0101	1.4239	4.5209
	11.4100	1.4246	0.2591	0.0098	1.4250	4.5247
	11.4200	1.4259	0.2388	0.0091	1.4263	4.5288
	11.4300	1.4272	0.2309	0.0088	1.4277	4.5331
	11.4400	1.4286	0.2362	0.0090	1.4291	4.5375
	11.4500	1.4299	0.2336	0.0089	1.4303	4.5415
	11.4600	1.4310	0.2226	0.0084	1.4315	4.5450
	11.4700	1.4322	0.1961	0.0074	1.4327	4.5488
	11.4800	1.4335	0.2197	0.0083	1.4339	4.5529
	11.4900	1.4348	0.2466	0.0093	1.4352	4.5571
	11.5000	1.4360	0.2802	0.0106	1.4365	4.5611
	11.5100	1.4372	0.3082	0.0117	1.4377	4.5647
	11.5200	1.4384	0.3073	0.0117	1.4389	4.5686
	11.5300	1.4397	0.2966	0.0112	1.4402	4.5728
	11.5400	1.4411	0.2625	0.0100	1.4415	4.5771
	11.5500	1.4423	0.2335	0.0089	1.4427	4.5808
	11.5600	1.4434	0.1975	0.0075	1.4439	4.5845
	11.5700	1.4446	0.1950	0.0074	1.4451	4.5883
	11.5800	1.4459	0.2184	0.0083	1.4463	4.5923
	11.5900	1.4472	0.2284	0.0087	1.4477	4.5966
	11.6000	1.4485	0.2499	0.0095	1.4489	4.6005
	11.6100	1.4496	0.2742	0.0104	1.4501	4.6042
	11.6200	1.4508	0.2818	0.0107	1.4513	4.6081
	11.6300	1.4521	0.2553	0.0097	1.4526	4.6122
	11.6400	1.4535	0.2332	0.0088	1.4539	4.6164
	11.6500	1.4547	0.2099	0.0080	1.4552	4.6204
	11.6600	1.4559	0.2004	0.0076	1.4563	4.6240
	11.6700	1.4571	0.2139	0.0081	1.4575	4.6279
	11.6800	1.4584	0.2356	0.0089	1.4588	4.6320
	11.6900	1.4597	0.2361	0.0090	1.4602	4.6363
	11.7000	1.4610	0.2316	0.0088	1.4615	4.6403
	11.7100	1.4622	0.2286	0.0087	1.4627	4.6442
	11.7200	1.4634	0.2184	0.0083	1.4639	4.6479
	11.7300	1.4647	0.2124	0.0081	1.4651	4.6520
	11.7400	1.4660	0.1813	0.0069	1.4665	4.6562
	11.7500	1.4673	0.1862	0.0071	1.4677	4.6603
	11.7600	1.4685	0.2154	0.0082	1.4690	4.6642
	11.7700	1.4697	0.2587	0.0098	1.4702	4.6679
	11.7800	1.4710	0.2611	0.0099	1.4714	4.6719
	11.7900	1.4723	0.2558	0.0097	1.4728	4.6762
	11.8000	1.4735	0.2326	0.0088	1.4740	4.6801
	11.8100	1.4748	0.2202	0.0084	1.4752	4.6840
	11.8200	1.4760	0.2421	0.0092	1.4765	4.6880
	11.8300	1.4773	0.2538	0.0096	1.4777	4.6920
	11.8400	1.4786	0.2788	0.0106	1.4790	4.6961
	11.8500	1.4799	0.2921	0.0111	1.4803	4.7002
	11.8600	1.4810	0.3004	0.0114	1.4815	4.7039
	11.8700	1.4822	0.2912	0.0110	1.4827	4.7076
	11.8800	1.4834	0.2837	0.0108	1.4839	4.7115
	11.8900	1.4847	0.2794	0.0106	1.4851	4.7154
	11.9000	1.4859	0.3024	0.0115	1.4864	4.7195
	11.9100	1.4872	0.2968	0.0113	1.4877	4.7236
	11.9200	1.4884	0.2818	0.0107	1.4889	4.7273
	11.9300	1.4896	0.2497	0.0095	1.4901	4.7312
	11.9400	1.4909	0.2283	0.0087	1.4914	4.7354
	11.9500	1.4922	0.2362	0.0090	1.4926	4.7393
	11.9600	1.4934	0.2514	0.0095	1.4939	4.7433
	11.9700	1.4947	0.2415	0.0092	1.4951	4.7472
	11.9800	1.4959	0.2183	0.0083	1.4964	4.7512
	11.9878	1.4970	0.2183	0.0083	1.4974	4.7545
	11.9880	1.4970	0.2179	0.0083	1.4975	4.7546
	11.9980	1.4983	0.1867	0.0071	1.4987	4.7587
	12.0080	1.4992	0.1933	0.0073	1.4997	4.7617
	12.0180	1.4997	0.1948	0.0074	1.5002	4.7633
	12.0280	1.4996	0.2147	0.0081	1.5001	4.7629
	12.0380	1.4989	0.2159	0.0082	1.4993	4.7605
	12.0480	1.4976	0.2055	0.0078	1.4981	4.7565
	12.0580	1.4960	0.1981	0.0075	1.4965	4.7515
	12.0680	1.4944	0.2217	0.0084	1.4949	4.7464
	12.0780	1.4929	0.2463	0.0093	1.4933	4.7415
	12.0880	1.4914	0.2517	0.0095	1.4919	4.7370
	12.0980	1.4901	0.2624	0.0099	1.4905	4.7326
	12.1080	1.4888	0.2329	0.0088	1.4892	4.7284
	12.1180	1.4875	0.2384	0.0090	1.4879	4.7243
	12.1280	1.4863	0.2543	0.0096	1.4867	4.7205
	12.1380	1.4850	0.2701	0.0102	1.4855	4.7165
	12.1480	1.4837	0.2620	0.0099	1.4842	4.7125
	12.1580	1.4825	0.2644	0.0100	1.4830	4.7085
	12.1680	1.4812	0.2745	0.0104	1.4816	4.7043
	12.1780	1.4799	0.2611	0.0099	1.4804	4.7004
	12.1880	1.4787	0.2403	0.0091	1.4792	4.6966
	12.1980	1.4775	0.2412	0.0091	1.4780	4.6927
	12.2080	1.4763	0.2363	0.0090	1.4767	4.6888
	12.2180	1.4750	0.2184	0.0083	1.4755	4.6849
	12.2280	1.4737	0.2303	0.0087	1.4742	4.6807
	12.2380	1.4725	0.2434	0.0092	1.4730	4.6768
	12.2480	1.4712	0.2650	0.0100	1.4717	4.6727
	12.2580	1.4699	0.2750	0.0104	1.4703	4.6685
	12.2680	1.4687	0.2380	0.0090	1.4692	4.6647
	12.2780	1.4674	0.2282	0.0087	1.4679	4.6607
	12.2880	1.4662	0.2308	0.0088	1.4666	4.6567
	12.2980	1.4649	0.2237	0.0085	1.4654	4.6528
	12.3080	1.4636	0.2171	0.0082	1.4641	4.6487
	12.3180	1.4624	0.2136	0.0081	1.4629	4.6447
	12.3280	1.4612	0.2370	0.0090	1.4617	4.6411
	12.3380	1.4600	0.2513	0.0095	1.4604	4.6371
	12.3480	1.4587	0.2373	0.0090	1.4592	4.6330
	12.3580	1.4574	0.2340	0.0089	1.4579	4.6290
	12.3680	1.4561	0.2247	0.0085	1.4566	4.6249
	12.3780	1.4549	0.2306	0.0087	1.4554	4.6209
	12.3880	1.4537	0.2191	0.0083	1.4542	4.6171
	12.3980	1.4524	0.2277	0.0086	1.4529	4.6132
	12.4080	1.4512	0.2328	0.0088	1.4516	4.6091
	12.4180	1.4500	0.2371	0.0090	1.4504	4.6053
	12.4280	1.4487	0.2567	0.0097	1.4492	4.6013
	12.4380	1.4474	0.2384	0.0090	1.4479	4.5972
	12.4480	1.4461	0.2259	0.0086	1.4466	4.5932
	12.4580	1.4449	0.2367	0.0090	1.4453	4.5891
	12.4680	1.4436	0.2656	0.0101	1.4441	4.5851
	12.4780	1.4424	0.2736	0.0104	1.4428	4.5812
	12.4880	1.4411	0.2503	0.0095	1.4416	4.5771
	12.4980	1.4399	0.2332	0.0088	1.4404	4.5733
	12.5080	1.4386	0.2122	0.0080	1.4391	4.5692
	12.5180	1.4373	0.2143	0.0081	1.4378	4.5650
	12.5280	1.4361	0.2233	0.0085	1.4365	4.5612
	12.5380	1.4349	0.2120	0.0080	1.4353	4.5573
	12.5480	1.4337	0.2075	0.0079	1.4341	4.5535
	12.5580	1.4324	0.2095	0.0079	1.4329	4.5496
	12.5680	1.4311	0.2047	0.0078	1.4316	4.5454
	12.5780	1.4298	0.2171	0.0082	1.4303	4.5414
	12.5880	1.4286	0.2426	0.0092	1.4291	4.5376
	12.5980	1.4274	0.2515	0.0095	1.4278	4.5335
	12.6080	1.4261	0.2432	0.0092	1.4266	4.5296
	12.6180	1.4249	0.2634	0.0100	1.4253	4.5256
	12.6280	1.4236	0.2658	0.0101	1.4240	4.5215
	12.6380	1.4223	0.2436	0.0092	1.4228	4.5176
	12.6480	1.4211	0.2261	0.0086	1.4216	4.5137
	12.6580	1.4199	0.2333	0.0088	1.4204	4.5098
	12.6680	1.4186	0.2437	0.0092	1.4191	4.5057
	12.6780	1.4174	0.2335	0.0089	1.4178	4.5018
	12.6880	1.4161	0.2230	0.0085	1.4166	4.4978
	12.6980	1.4150	0.2131	0.0081	1.4155	4.4942
	12.7080	1.4138	0.2324	0.0088	1.4143	4.4906
	12.7180	1.4129	0.2568	0.0097	1.4134	4.4876
	12.7280	1.4125	0.2554	0.0097	1.4130	4.4863
	12.7380	1.4124	0.2320	0.0088	1.4128	4.4859
	12.7480	1.4121	0.2006	0.0076	1.4126	4.4851
	12.7580	1.4114	0.1773	0.0067	1.4119	4.4828
	12.7680	1.4101	0.1619	0.0061	1.4106	4.4789
	12.7780	1.4086	0.1844	0.0070	1.4091	4.4740
	12.7880	1.4070	0.2136	0.0081	1.4074	4.4688
	12.7980	1.4054	0.2315	0.0088	1.4059	4.4638
	12.8080	1.4040	0.2346	0.0089	1.4044	4.4592
	12.8180	1.4025	0.2207	0.0084	1.4030	4.4547
	12.8280	1.4012	0.2021	0.0077	1.4016	4.4503
	12.8380	1.3998	0.1823	0.0069	1.4003	4.4460
	12.8480	1.3984	0.1888	0.0072	1.3989	4.4417
	12.8580	1.3972	0.1978	0.0075	1.3976	4.4376
	12.8680	1.3958	0.1851	0.0070	1.3963	4.4335
	12.8780	1.3945	0.1648	0.0062	1.3950	4.4293
	12.8880	1.3933	0.1579	0.0060	1.3938	4.4254
	12.8980	1.3920	0.1685	0.0064	1.3925	4.4212
	12.9080	1.3907	0.1801	0.0068	1.3911	4.4170
	12.9180	1.3894	0.1865	0.0071	1.3899	4.4130
	12.9280	1.3881	0.2244	0.0085	1.3885	4.4088
	12.9380	1.3868	0.2506	0.0095	1.3872	4.4046
	12.9480	1.3855	0.2718	0.0103	1.3860	4.4007
	12.9580	1.3842	0.2722	0.0103	1.3847	4.3965
	12.9680	1.3830	0.2389	0.0091	1.3834	4.3925
	12.9780	1.3817	0.2245	0.0085	1.3822	4.3885
	12.9880	1.3804	0.2157	0.0082	1.3809	4.3844
	12.9980	1.3792	0.1986	0.0075	1.3796	4.3805
	13.0080	1.3779	0.2045	0.0078	1.3784	4.3764
	13.0180	1.3766	0.2077	0.0079	1.3771	4.3723
	13.0280	1.3753	0.2089	0.0079	1.3758	4.3683
	13.0380	1.3740	0.1913	0.0073	1.3745	4.3641
	13.0480	1.3727	0.1752	0.0066	1.3732	4.3599
	13.0580	1.3715	0.1503	0.0057	1.3719	4.3561
	13.0680	1.3702	0.1607	0.0061	1.3707	4.3521
	13.0780	1.3690	0.1943	0.0074	1.3695	4.3482
	13.0880	1.3677	0.2319	0.0088	1.3682	4.3441
	13.0980	1.3663	0.2581	0.0098	1.3668	4.3397
	13.1080	1.3650	0.2614	0.0099	1.3655	4.3357
	13.1180	1.3639	0.2587	0.0098	1.3643	4.3319
	13.1280	1.3626	0.2484	0.0094	1.3631	4.3279
	13.1380	1.3613	0.2329	0.0088	1.3618	4.3239
	13.1480	1.3600	0.2181	0.0083	1.3605	4.3197
	13.1580	1.3587	0.1889	0.0072	1.3592	4.3155
	13.1680	1.3575	0.1618	0.0061	1.3580	4.3118
	13.1780	1.3563	0.1693	0.0064	1.3568	4.3079
	13.1880	1.3550	0.1599	0.0061	1.3555	4.3037
	13.1980	1.3537	0.1679	0.0064	1.3542	4.2996
	13.2080	1.3524	0.1730	0.0066	1.3529	4.2955
	13.2180	1.3511	0.1846	0.0070	1.3516	4.2914
	13.2280	1.3499	0.1816	0.0069	1.3503	4.2875
	13.2380	1.3486	0.1907	0.0072	1.3490	4.2833
	13.2480	1.3473	0.2017	0.0076	1.3478	4.2793
	13.2580	1.3461	0.2167	0.0082	1.3465	4.2754
	13.2680	1.3448	0.2022	0.0077	1.3453	4.2714
	13.2780	1.3436	0.1872	0.0071	1.3441	4.2675
	13.2880	1.3423	0.1763	0.0067	1.3428	4.2634
	13.2980	1.3410	0.1910	0.0072	1.3415	4.2593
	13.3080	1.3397	0.1947	0.0074	1.3402	4.2553
	13.3180	1.3384	0.1888	0.0072	1.3389	4.2512
	13.3280	1.3372	0.1958	0.0074	1.3377	4.2472
	13.3380	1.3360	0.1943	0.0074	1.3364	4.2434
	13.3480	1.3347	0.2026	0.0077	1.3352	4.2393
	13.3580	1.3334	0.2236	0.0085	1.3338	4.2351
	13.3680	1.3321	0.2069	0.0078	1.3326	4.2312
	13.3780	1.3308	0.2289	0.0087	1.3313	4.2269
	13.3880	1.3295	0.2443	0.0093	1.3300	4.2229
	13.3980	1.3283	0.2318	0.0088	1.3288	4.2190
	13.4080	1.3270	0.2196	0.0083	1.3275	4.2149
	13.4180	1.3257	0.2261	0.0086	1.3262	4.2109
	13.4280	1.3245	0.2238	0.0085	1.3250	4.2069
	13.4380	1.3232	0.2312	0.0088	1.3237	4.2028
	13.4480	1.3220	0.2464	0.0093	1.3224	4.1989
	13.4580	1.3207	0.2595	0.0098	1.3212	4.1949
	13.4680	1.3194	0.2956	0.0112	1.3199	4.1908
	13.4780	1.3182	0.2738	0.0104	1.3187	4.1870
	13.4880	1.3170	0.2091	0.0079	1.3175	4.1832
	13.4980	1.3157	0.1793	0.0068	1.3162	4.1791
	13.5080	1.3144	0.1843	0.0070	1.3149	4.1749
	13.5180	1.3131	0.1928	0.0073	1.3136	4.1707
	13.5280	1.3118	0.2027	0.0077	1.3123	4.1666
	13.5380	1.3106	0.2238	0.0085	1.3111	4.1629
	13.5480	1.3094	0.2263	0.0086	1.3099	4.1590
	13.5580	1.3082	0.2218	0.0084	1.3086	4.1550
	13.5680	1.3069	0.2325	0.0088	1.3074	4.1510
	13.5780	1.3056	0.2293	0.0087	1.3061	4.1469
	13.5880	1.3043	0.2302	0.0087	1.3048	4.1429
	13.5980	1.3030	0.2254	0.0085	1.3035	4.1388
	13.6080	1.3018	0.2298	0.0087	1.3022	4.1347
	13.6180	1.3005	0.2446	0.0093	1.3009	4.1306
	13.6280	1.2992	0.2431	0.0092	1.2996	4.1265
	13.6380	1.2979	0.2509	0.0095	1.2983	4.1224
	13.6480	1.2967	0.2510	0.0095	1.2971	4.1186
	13.6580	1.2954	0.2488	0.0094	1.2959	4.1146
	13.6680	1.2941	0.2405	0.0091	1.2946	4.1105
	13.6780	1.2929	0.2414	0.0092	1.2933	4.1065
	13.6880	1.2916	0.2483	0.0094	1.2920	4.1024
	13.6980	1.2903	0.2471	0.0094	1.2908	4.0984
	13.7080	1.2891	0.2192	0.0083	1.2896	4.0945
	13.7180	1.2878	0.2197	0.0083	1.2883	4.0905
	13.7280	1.2866	0.2057	0.0078	1.2871	4.0865
	13.7380	1.2854	0.2113	0.0080	1.2858	4.0827
	13.7480	1.2841	0.2158	0.0082	1.2845	4.0786
	13.7580	1.2828	0.2330	0.0088	1.2833	4.0746
	13.7680	1.2816	0.2421	0.0092	1.2821	4.0708
	13.7780	1.2803	0.2496	0.0095	1.2808	4.0666
	13.7880	1.2790	0.2561	0.0097	1.2795	4.0625
	13.7980	1.2778	0.2344	0.0089	1.2782	4.0585
	13.8080	1.2765	0.2127	0.0081	1.2770	4.0545
	13.8180	1.2752	0.1834	0.0070	1.2757	4.0505
	13.8280	1.2739	0.1539	0.0058	1.2744	4.0464
	13.8380	1.2726	0.1447	0.0055	1.2731	4.0421
	13.8480	1.2714	0.1647	0.0062	1.2718	4.0382
	13.8580	1.2702	0.1875	0.0071	1.2706	4.0344
	13.8680	1.2689	0.2116	0.0080	1.2694	4.0304
	13.8780	1.2677	0.2403	0.0091	1.2681	4.0265
	13.8880	1.2664	0.2530	0.0096	1.2669	4.0224
	13.8980	1.2651	0.2318	0.0088	1.2656	4.0183
	13.9080	1.2638	0.2111	0.0080	1.2643	4.0143
	13.9180	1.2626	0.1973	0.0075	1.2630	4.0102
	13.9280	1.2613	0.1673	0.0063	1.2618	4.0063
	13.9380	1.2601	0.1654	0.0063	1.2606	4.0024
	13.9480	1.2588	0.1776	0.0067	1.2592	3.9982
	13.9580	1.2575	0.1737	0.0066	1.2580	3.9943
	13.9680	1.2563	0.1640	0.0062	1.2567	3.9902
	13.9780	1.2549	0.1527	0.0058	1.2554	3.9861
	13.9880	1.2537	0.1713	0.0065	1.2542	3.9821
	13.9980	1.2525	0.1725	0.0065	1.2529	3.9782
	14.0080	1.2512	0.1682	0.0064	1.2517	3.9742
	14.0180	1.2500	0.1758	0.0067	1.2504	3.9702
	14.0280	1.2487	0.1966	0.0075	1.2491	3.9661
	14.0380	1.2473	0.2099	0.0080	1.2478	3.9619
	14.0480	1.2461	0.2016	0.0076	1.2466	3.9580
	14.0580	1.2449	0.1644	0.0062	1.2454	3.9542
	14.0680	1.2436	0.1513	0.0057	1.2441	3.9502
	14.0780	1.2424	0.1742	0.0066	1.2429	3.9462
	14.0880	1.2411	0.1918	0.0073	1.2416	3.9421
	14.0980	1.2398	0.2099	0.0080	1.2403	3.9381
	14.1080	1.2386	0.2173	0.0082	1.2391	3.9343
	14.1180	1.2373	0.2231	0.0085	1.2378	3.9301
	14.1280	1.2360	0.2377	0.0090	1.2365	3.9260
	14.1380	1.2348	0.2346	0.0089	1.2352	3.9220
	14.1480	1.2335	0.2182	0.0083	1.2339	3.9179
	14.1580	1.2322	0.1914	0.0073	1.2327	3.9139
	14.1680	1.2310	0.1751	0.0066	1.2314	3.9099
	14.1780	1.2297	0.1517	0.0058	1.2302	3.9059
	14.1880	1.2285	0.1618	0.0061	1.2290	3.9021
	14.1980	1.2273	0.1964	0.0074	1.2278	3.8983
	14.2080	1.2260	0.2217	0.0084	1.2265	3.8943
	14.2180	1.2248	0.2252	0.0085	1.2253	3.8903
	14.2280	1.2235	0.2166	0.0082	1.2240	3.8863
	14.2380	1.2223	0.2033	0.0077	1.2227	3.8823
	14.2480	1.2210	0.2146	0.0081	1.2215	3.8783
	14.2580	1.2197	0.2322	0.0088	1.2202	3.8743
	14.2680	1.2185	0.2502	0.0095	1.2190	3.8704
	14.2780	1.2173	0.2663	0.0101	1.2178	3.8665
	14.2880	1.2160	0.2736	0.0104	1.2165	3.8624
	14.2980	1.2147	0.2612	0.0099	1.2151	3.8582
	14.3080	1.2135	0.2362	0.0090	1.2140	3.8545
	14.3180	1.2122	0.2384	0.0090	1.2127	3.8505
	14.3280	1.2110	0.2272	0.0086	1.2114	3.8465
	14.3380	1.2097	0.2357	0.0089	1.2101	3.8423
	14.3480	1.2083	0.2335	0.0089	1.2088	3.8379
	14.3580	1.2071	0.2058	0.0078	1.2075	3.8341
	14.3680	1.2059	0.1840	0.0070	1.2063	3.8302
	14.3780	1.2046	0.1802	0.0068	1.2050	3.8262
	14.3880	1.2033	0.1963	0.0074	1.2038	3.8222
	14.3980	1.2021	0.1957	0.0074	1.2026	3.8182
	14.4080	1.2008	0.2088	0.0079	1.2013	3.8142
	14.4180	1.1996	0.2215	0.0084	1.2001	3.8104
	14.4280	1.1983	0.2341	0.0089	1.1988	3.8063
	14.4380	1.1970	0.2528	0.0096	1.1975	3.8022
	14.4480	1.1958	0.2577	0.0098	1.1963	3.7983
	14.4580	1.1945	0.2638	0.0100	1.1950	3.7943
	14.4680	1.1933	0.2582	0.0098	1.1937	3.7902
	14.4780	1.1920	0.2540	0.0096	1.1925	3.7863
	14.4880	1.1908	0.2296	0.0087	1.1913	3.7825
	14.4980	1.1896	0.2309	0.0088	1.1900	3.7785
	14.5080	1.1883	0.2347	0.0089	1.1888	3.7744
	14.5180	1.1869	0.2208	0.0084	1.1874	3.7701
	14.5280	1.1857	0.1855	0.0070	1.1862	3.7662
	14.5380	1.1845	0.1460	0.0055	1.1849	3.7623
	14.5480	1.1832	0.1551	0.0059	1.1836	3.7582
	14.5580	1.1819	0.1597	0.0061	1.1823	3.7540
	14.5680	1.1806	0.1616	0.0061	1.1810	3.7499
	14.5780	1.1793	0.1715	0.0065	1.1798	3.7460
	14.5880	1.1781	0.1918	0.0073	1.1786	3.7422
	14.5980	1.1769	0.1950	0.0074	1.1773	3.7382
	14.6080	1.1756	0.1813	0.0069	1.1761	3.7341
	14.6180	1.1744	0.1404	0.0053	1.1749	3.7304
	14.6280	1.1732	0.1441	0.0055	1.1736	3.7264
	14.6380	1.1719	0.1704	0.0065	1.1724	3.7224
	14.6480	1.1706	0.1970	0.0075	1.1711	3.7183
	14.6580	1.1693	0.2422	0.0092	1.1698	3.7143
	14.6680	1.1681	0.2580	0.0098	1.1686	3.7104
	14.6780	1.1670	0.2752	0.0104	1.1674	3.7068
	14.6880	1.1657	0.2939	0.0111	1.1661	3.7027
	14.6980	1.1644	0.3135	0.0119	1.1648	3.6985
	14.7080	1.1631	0.3034	0.0115	1.1636	3.6945
	14.7180	1.1618	0.2681	0.0102	1.1623	3.6905
	14.7280	1.1606	0.2274	0.0086	1.1611	3.6865
	14.7380	1.1593	0.1858	0.0070	1.1598	3.6824
	14.7480	1.1580	0.1695	0.0064	1.1585	3.6784
	14.7580	1.1568	0.1715	0.0065	1.1573	3.6745
	14.7680	1.1556	0.1646	0.0062	1.1561	3.6706
	14.7780	1.1543	0.1635	0.0062	1.1548	3.6666
	14.7880	1.1531	0.1553	0.0059	1.1535	3.6626
	14.7980	1.1518	0.1460	0.0055	1.1523	3.6586
	14.8080	1.1505	0.1474	0.0056	1.1510	3.6544
	14.8180	1.1492	0.1593	0.0060	1.1497	3.6504
	14.8280	1.1479	0.1793	0.0068	1.1484	3.6463
	14.8380	1.1467	0.2019	0.0077	1.1472	3.6424
	14.8480	1.1455	0.1863	0.0071	1.1460	3.6386
	14.8580	1.1442	0.1703	0.0065	1.1447	3.6345
	14.8680	1.1429	0.1719	0.0065	1.1433	3.6303
	14.8780	1.1416	0.1490	0.0056	1.1421	3.6262
	14.8880	1.1404	0.1645	0.0062	1.1409	3.6223
	14.8980	1.1392	0.1915	0.0073	1.1397	3.6186
	14.9080	1.1380	0.2166	0.0082	1.1384	3.6147
	14.9180	1.1367	0.2184	0.0083	1.1371	3.6105
	14.9280	1.1354	0.2200	0.0083	1.1359	3.6066
	14.9380	1.1342	0.2497	0.0095	1.1347	3.6028
	14.9480	1.1330	0.2615	0.0099	1.1334	3.5988
	14.9580	1.1317	0.2877	0.0109	1.1322	3.5947
	14.9680	1.1304	0.2791	0.0106	1.1309	3.5907
	14.9780	1.1292	0.2583	0.0098	1.1297	3.5868
	14.9880	1.1280	0.2200	0.0083	1.1284	3.5829
	14.9980	1.1267	0.1666	0.0063	1.1271	3.5788
	15.0080	1.1254	0.1554	0.0059	1.1258	3.5747
	15.0180	1.1241	0.1616	0.0061	1.1246	3.5707
	15.0280	1.1229	0.1812	0.0069	1.1234	3.5668
	15.0380	1.1216	0.2075	0.0079	1.1221	3.5628
	15.0480	1.1204	0.2062	0.0078	1.1209	3.5589
	15.0580	1.1191	0.1861	0.0071	1.1196	3.5549
	15.0680	1.1179	0.1927	0.0073	1.1184	3.5509
	15.0780	1.1166	0.2000	0.0076	1.1171	3.5469
	15.0880	1.1153	0.1838	0.0070	1.1158	3.5427
	15.0980	1.1141	0.1557	0.0059	1.1146	3.5390
	15.1080	1.1129	0.1750	0.0066	1.1134	3.5351
	15.1180	1.1116	0.1899	0.0072	1.1121	3.5310
	15.1280	1.1104	0.1947	0.0074	1.1108	3.5270
	15.1380	1.1091	0.1769	0.0067	1.1096	3.5229
	15.1480	1.1078	0.1715	0.0065	1.1083	3.5190
	15.1580	1.1066	0.1649	0.0063	1.1071	3.5152
	15.1680	1.1054	0.1559	0.0059	1.1059	3.5112
	15.1780	1.1041	0.1674	0.0063	1.1045	3.5070
	15.1880	1.1029	0.1946	0.0074	1.1033	3.5032
	15.1980	1.1017	0.2198	0.0083	1.1021	3.4994
	15.2080	1.1004	0.2254	0.0085	1.1009	3.4954
	15.2180	1.0992	0.2292	0.0087	1.0996	3.4914
	15.2280	1.0979	0.2138	0.0081	1.0983	3.4874
	15.2380	1.0966	0.2038	0.0077	1.0970	3.4832
	15.2480	1.0954	0.2071	0.0079	1.0958	3.4794
	15.2580	1.0941	0.1691	0.0064	1.0946	3.4753
	15.2680	1.0928	0.1611	0.0061	1.0932	3.4711
	15.2780	1.0916	0.1942	0.0074	1.0920	3.4673
	15.2880	1.0903	0.2223	0.0084	1.0908	3.4634
	15.2980	1.0891	0.1964	0.0074	1.0896	3.4595
	15.3080	1.0878	0.1858	0.0070	1.0883	3.4554
	15.3180	1.0865	0.1810	0.0069	1.0870	3.4512
	15.3280	1.0852	0.1711	0.0065	1.0857	3.4472
	15.3380	1.0840	0.1646	0.0062	1.0845	3.4434
	15.3480	1.0828	0.1733	0.0066	1.0832	3.4394
	15.3580	1.0815	0.1817	0.0069	1.0820	3.4354
	15.3680	1.0803	0.1956	0.0074	1.0808	3.4316
	15.3780	1.0791	0.2031	0.0077	1.0795	3.4276
	15.3880	1.0778	0.2129	0.0081	1.0783	3.4237
	15.3980	1.0765	0.1817	0.0069	1.0770	3.4197
	15.4080	1.0753	0.1338	0.0051	1.0758	3.4157
	15.4180	1.0741	0.1087	0.0041	1.0745	3.4118
	15.4280	1.0728	0.1315	0.0050	1.0733	3.4078
	15.4380	1.0716	0.1342	0.0051	1.0720	3.4039
	15.4480	1.0704	0.1290	0.0049	1.0708	3.4000
	15.4580	1.0691	0.1015	0.0039	1.0696	3.3960
	15.4680	1.0678	0.1007	0.0038	1.0683	3.3920
	15.4780	1.0666	0.1096	0.0042	1.0671	3.3880
	15.4880	1.0653	0.1343	0.0051	1.0658	3.3839
	15.4980	1.0641	0.1858	0.0070	1.0645	3.3801
	15.5080	1.0628	0.2343	0.0089	1.0633	3.3760
	15.5180	1.0615	0.2626	0.0100	1.0620	3.3719
	15.5280	1.0602	0.2528	0.0096	1.0607	3.3679
	15.5380	1.0590	0.2300	0.0087	1.0595	3.3640
	15.5480	1.0577	0.1928	0.0073	1.0582	3.3600
	15.5580	1.0565	0.1865	0.0071	1.0570	3.3560
	15.5680	1.0552	0.2023	0.0077	1.0557	3.3519
	15.5780	1.0539	0.2141	0.0081	1.0544	3.3477
	15.5880	1.0527	0.1955	0.0074	1.0532	3.3440
	15.5980	1.0516	0.1846	0.0070	1.0520	3.3403
	15.6080	1.0503	0.1921	0.0073	1.0508	3.3363
	15.6180	1.0490	0.2000	0.0076	1.0495	3.3323
	15.6280	1.0477	0.2184	0.0083	1.0482	3.3280
	15.6380	1.0464	0.2222	0.0084	1.0469	3.3240
	15.6480	1.0452	0.2127	0.0081	1.0457	3.3202
	15.6580	1.0440	0.2129	0.0081	1.0444	3.3162
	15.6680	1.0427	0.2262	0.0086	1.0432	3.3123
	15.6780	1.0415	0.2594	0.0098	1.0420	3.3085
	15.6880	1.0403	0.2680	0.0102	1.0408	3.3046
	15.6980	1.0391	0.2482	0.0094	1.0395	3.3006
	15.7080	1.0378	0.2267	0.0086	1.0382	3.2965
	15.7180	1.0365	0.2217	0.0084	1.0370	3.2925
	15.7280	1.0352	0.2243	0.0085	1.0357	3.2885
	15.7380	1.0340	0.2430	0.0092	1.0344	3.2845
	15.7480	1.0327	0.2517	0.0095	1.0332	3.2804
	15.7580	1.0315	0.2714	0.0103	1.0320	3.2766
	15.7680	1.0303	0.2903	0.0110	1.0307	3.2727
	15.7780	1.0290	0.2787	0.0106	1.0294	3.2686
	15.7880	1.0277	0.2586	0.0098	1.0282	3.2647
	15.7980	1.0266	0.2305	0.0087	1.0270	3.2609
	15.8080	1.0253	0.2166	0.0082	1.0258	3.2570
	15.8180	1.0241	0.1885	0.0071	1.0245	3.2530
	15.8280	1.0227	0.1793	0.0068	1.0232	3.2488
	15.8380	1.0214	0.1696	0.0064	1.0219	3.2446
	15.8480	1.0202	0.1632	0.0062	1.0207	3.2408
	15.8580	1.0190	0.1730	0.0066	1.0194	3.2368
	15.8680	1.0177	0.1858	0.0070	1.0181	3.2327
	15.8780	1.0164	0.1852	0.0070	1.0169	3.2287
	15.8880	1.0152	0.1620	0.0061	1.0157	3.2249
	15.8980	1.0140	0.1413	0.0054	1.0145	3.2210
	15.9080	1.0128	0.1223	0.0046	1.0132	3.2172
	15.9180	1.0115	0.1265	0.0048	1.0120	3.2131
	15.9280	1.0102	0.1413	0.0054	1.0107	3.2091
	15.9380	1.0090	0.1496	0.0057	1.0095	3.2052
	15.9480	1.0077	0.1550	0.0059	1.0082	3.2011
	15.9580	1.0065	0.1611	0.0061	1.0069	3.1971
	15.9680	1.0052	0.1660	0.0063	1.0057	3.1932
	15.9780	1.0040	0.1793	0.0068	1.0044	3.1892
	15.9880	1.0027	0.1864	0.0071	1.0032	3.1852
	15.9980	1.0015	0.1789	0.0068	1.0019	3.1813
	16.0080	1.0002	0.1960	0.0074	1.0007	3.1772
	16.0180	0.9989	0.1872	0.0071	0.9994	3.1732
	16.0280	0.9977	0.1687	0.0064	0.9981	3.1692
	16.0380	0.9964	0.1696	0.0064	0.9969	3.1651
	16.0480	0.9952	0.1523	0.0058	0.9957	3.1614
	16.0580	0.9940	0.1414	0.0054	0.9944	3.1574
	16.0680	0.9927	0.1397	0.0053	0.9932	3.1534
	16.0780	0.9915	0.1356	0.0051	0.9919	3.1495
	16.0880	0.9902	0.1568	0.0059	0.9907	3.1454
	16.0980	0.9889	0.1819	0.0069	0.9894	3.1415
	16.1080	0.9877	0.1625	0.0062	0.9882	3.1377
	16.1180	0.9865	0.1780	0.0068	0.9869	3.1336
	16.1280	0.9852	0.1808	0.0069	0.9856	3.1295
	16.1380	0.9839	0.2001	0.0076	0.9844	3.1255
	16.1480	0.9826	0.1979	0.0075	0.9831	3.1215
	16.1580	0.9814	0.1850	0.0070	0.9819	3.1176
	16.1680	0.9802	0.1751	0.0066	0.9806	3.1136
	16.1780	0.9789	0.1614	0.0061	0.9793	3.1095
	16.1880	0.9776	0.1711	0.0065	0.9781	3.1056
	16.1980	0.9765	0.2011	0.0076	0.9770	3.1019
	16.2080	0.9752	0.2231	0.0085	0.9757	3.0979
	16.2180	0.9739	0.2228	0.0084	0.9744	3.0938
	16.2280	0.9726	0.1875	0.0071	0.9731	3.0897
	16.2380	0.9714	0.1671	0.0063	0.9719	3.0857
	16.2480	0.9702	0.1630	0.0062	0.9706	3.0818
	16.2580	0.9689	0.1512	0.0057	0.9693	3.0778
	16.2680	0.9676	0.1851	0.0070	0.9681	3.0737
	16.2780	0.9663	0.1929	0.0073	0.9668	3.0697
	16.2880	0.9651	0.2045	0.0078	0.9656	3.0658
	16.2980	0.9639	0.2106	0.0080	0.9643	3.0619
	16.3080	0.9626	0.1984	0.0075	0.9631	3.0580
	16.3180	0.9614	0.1717	0.0065	0.9618	3.0539
	16.3280	0.9601	0.1966	0.0075	0.9606	3.0500
	16.3380	0.9590	0.2114	0.0080	0.9594	3.0463
	16.3480	0.9576	0.2105	0.0080	0.9581	3.0421
	16.3580	0.9564	0.1952	0.0074	0.9569	3.0382
	16.3680	0.9552	0.1986	0.0075	0.9557	3.0344
	16.3780	0.9539	0.2254	0.0085	0.9544	3.0304
	16.3880	0.9527	0.2259	0.0086	0.9531	3.0263
	16.3980	0.9514	0.2245	0.0085	0.9519	3.0223
	16.4080	0.9502	0.2431	0.0092	0.9506	3.0184
	16.4180	0.9490	0.2602	0.0099	0.9495	3.0146
	16.4280	0.9477	0.2604	0.0099	0.9482	3.0106
	16.4380	0.9464	0.2275	0.0086	0.9468	3.0063
	16.4480	0.9452	0.1829	0.0069	0.9456	3.0025
	16.4580	0.9440	0.1703	0.0065	0.9444	2.9987
	16.4680	0.9427	0.1574	0.0060	0.9431	2.9946
	16.4780	0.9414	0.1458	0.0055	0.9419	2.9905
	16.4880	0.9401	0.1413	0.0054	0.9406	2.9864
	16.4980	0.9388	0.1390	0.0053	0.9393	2.9823
	16.5080	0.9376	0.1384	0.0052	0.9381	2.9786
	16.5180	0.9364	0.1278	0.0048	0.9369	2.9746
	16.5280	0.9351	0.1157	0.0044	0.9356	2.9706
	16.5380	0.9339	0.1180	0.0045	0.9344	2.9667
	16.5480	0.9326	0.1133	0.0043	0.9331	2.9627
	16.5580	0.9314	0.0900	0.0034	0.9318	2.9587
	16.5680	0.9301	0.0796	0.0030	0.9306	2.9547
	16.5780	0.9288	0.0680	0.0026	0.9293	2.9506
	16.5880	0.9276	0.0808	0.0031	0.9281	2.9469
	16.5980	0.9265	0.1079	0.0041	0.9269	2.9431
	16.6080	0.9252	0.1374	0.0052	0.9256	2.9390
	16.6180	0.9239	0.1416	0.0054	0.9244	2.9350
	16.6280	0.9226	0.1379	0.0052	0.9231	2.9310
	16.6380	0.9214	0.1293	0.0049	0.9218	2.9269
	16.6480	0.9201	0.1345	0.0051	0.9206	2.9230
	16.6580	0.9189	0.1156	0.0044	0.9194	2.9191
	16.6680	0.9177	0.1065	0.0040	0.9182	2.9154
	16.6780	0.9165	0.1345	0.0051	0.9170	2.9115
	16.6880	0.9152	0.1533	0.0058	0.9157	2.9074
	16.6980	0.9139	0.1473	0.0056	0.9143	2.9031
	16.7080	0.9126	0.1435	0.0054	0.9131	2.8992
	16.7180	0.9114	0.1402	0.0053	0.9118	2.8951
	16.7280	0.9101	0.1434	0.0054	0.9105	2.8911
	16.7380	0.9088	0.1367	0.0052	0.9093	2.8871
	16.7480	0.9076	0.1381	0.0052	0.9081	2.8832
	16.7580	0.9064	0.1082	0.0041	0.9069	2.8794
	16.7680	0.9052	0.1051	0.0040	0.9057	2.8756
	16.7780	0.9039	0.1061	0.0040	0.9044	2.8715
	16.7880	0.9026	0.1072	0.0041	0.9030	2.8673
	16.7980	0.9013	0.1125	0.0043	0.9018	2.8632
	16.8080	0.9000	0.1480	0.0056	0.9005	2.8592
	16.8180	0.8988	0.1756	0.0067	0.8993	2.8554
	16.8280	0.8976	0.1751	0.0066	0.8981	2.8516
	16.8380	0.8964	0.1456	0.0055	0.8968	2.8475
	16.8480	0.8951	0.1294	0.0049	0.8956	2.8435
	16.8580	0.8939	0.1314	0.0050	0.8943	2.8396
	16.8680	0.8926	0.1644	0.0062	0.8931	2.8356
	16.8780	0.8914	0.1907	0.0072	0.8919	2.8317
	16.8880	0.8902	0.2024	0.0077	0.8907	2.8280
	16.8980	0.8889	0.1991	0.0076	0.8894	2.8239
	16.9080	0.8876	0.1990	0.0075	0.8881	2.8199
	16.9180	0.8863	0.1783	0.0068	0.8868	2.8157
	16.9280	0.8850	0.1512	0.0057	0.8855	2.8116
	16.9380	0.8838	0.1345	0.0051	0.8843	2.8077
	16.9480	0.8826	0.1336	0.0051	0.8831	2.8038
	16.9580	0.8813	0.1365	0.0052	0.8818	2.7998
	16.9680	0.8801	0.1183	0.0045	0.8806	2.7960
	16.9780	0.8788	0.1191	0.0045	0.8793	2.7919
	16.9880	0.8776	0.1376	0.0052	0.8781	2.7880
	16.9980	0.8764	0.1576	0.0060	0.8768	2.7841
	17.0080	0.8751	0.1621	0.0061	0.8755	2.7800
	17.0180	0.8739	0.1613	0.0061	0.8743	2.7761
	17.0280	0.8727	0.1525	0.0058	0.8732	2.7724
	17.0380	0.8714	0.1439	0.0055	0.8719	2.7684
	17.0480	0.8701	0.1442	0.0055	0.8706	2.7643
	17.0580	0.8689	0.1627	0.0062	0.8693	2.7603
	17.0680	0.8676	0.1777	0.0067	0.8681	2.7563
	17.0780	0.8664	0.1972	0.0075	0.8669	2.7524
	17.0880	0.8651	0.1922	0.0073	0.8656	2.7484
	17.0980	0.8638	0.1723	0.0065	0.8643	2.7442
	17.1080	0.8626	0.1304	0.0049	0.8631	2.7403
	17.1180	0.8613	0.0900	0.0034	0.8618	2.7363
	17.1280	0.8600	0.1007	0.0038	0.8605	2.7322
	17.1380	0.8588	0.1496	0.0057	0.8593	2.7282
	17.1480	0.8576	0.1602	0.0061	0.8580	2.7244
	17.1580	0.8563	0.1772	0.0067	0.8568	2.7205
	17.1680	0.8551	0.1783	0.0068	0.8556	2.7166
	17.1780	0.8538	0.1588	0.0060	0.8543	2.7125
	17.1880	0.8526	0.1300	0.0049	0.8530	2.7085
	17.1980	0.8513	0.1269	0.0048	0.8518	2.7046
	17.2080	0.8501	0.1307	0.0050	0.8506	2.7006
	17.2180	0.8488	0.1417	0.0054	0.8493	2.6966
	17.2280	0.8476	0.1560	0.0059	0.8480	2.6926
	17.2380	0.8463	0.1573	0.0060	0.8468	2.6886
	17.2480	0.8451	0.1878	0.0071	0.8456	2.6848
	17.2580	0.8439	0.1996	0.0076	0.8444	2.6809
	17.2680	0.8426	0.2026	0.0077	0.8431	2.6768
	17.2780	0.8414	0.1998	0.0076	0.8418	2.6729
	17.2880	0.8401	0.1853	0.0070	0.8406	2.6689
	17.2980	0.8388	0.1769	0.0067	0.8393	2.6648
	17.3080	0.8375	0.1653	0.0063	0.8380	2.6608
	17.3180	0.8363	0.1476	0.0056	0.8368	2.6568
	17.3280	0.8351	0.1435	0.0054	0.8355	2.6529
	17.3380	0.8339	0.1228	0.0047	0.8344	2.6492
	17.3480	0.8326	0.1172	0.0044	0.8330	2.6450
	17.3580	0.8313	0.1216	0.0046	0.8317	2.6408
	17.3680	0.8301	0.1429	0.0054	0.8305	2.6371
	17.3780	0.8289	0.1427	0.0054	0.8293	2.6332
	17.3880	0.8276	0.1555	0.0059	0.8281	2.6292
	17.3980	0.8263	0.1690	0.0064	0.8268	2.6251
	17.4080	0.8250	0.1846	0.0070	0.8255	2.6210
	17.4180	0.8238	0.1678	0.0064	0.8242	2.6171
	17.4280	0.8225	0.1299	0.0049	0.8230	2.6131
	17.4380	0.8212	0.1011	0.0038	0.8217	2.6089
	17.4480	0.8199	0.0655	0.0025	0.8204	2.6048
	17.4580	0.8187	0.0874	0.0033	0.8192	2.6011
	17.4680	0.8175	0.1055	0.0040	0.8180	2.5973
	17.4780	0.8163	0.1382	0.0052	0.8168	2.5934
	17.4880	0.8150	0.1302	0.0049	0.8155	2.5893
	17.4980	0.8138	0.1204	0.0046	0.8142	2.5853
	17.5080	0.8125	0.1336	0.0051	0.8130	2.5814
	17.5180	0.8114	0.1288	0.0049	0.8118	2.5777
	17.5280	0.8101	0.0993	0.0038	0.8106	2.5737
	17.5380	0.8089	0.0905	0.0034	0.8094	2.5698
	17.5480	0.8077	0.1023	0.0039	0.8081	2.5659
	17.5580	0.8063	0.1338	0.0051	0.8068	2.5617
	17.5680	0.8051	0.1375	0.0052	0.8055	2.5576
	17.5780	0.8038	0.1770	0.0067	0.8042	2.5535
	17.5880	0.8025	0.2029	0.0077	0.8030	2.5496
	17.5980	0.8014	0.1895	0.0072	0.8018	2.5460
	17.6080	0.8001	0.1616	0.0061	0.8006	2.5419
	17.6180	0.7988	0.1624	0.0062	0.7993	2.5378
	17.6280	0.7976	0.1529	0.0058	0.7980	2.5338
	17.6380	0.7964	0.1287	0.0049	0.7968	2.5300
	17.6480	0.7951	0.1105	0.0042	0.7956	2.5260
	17.6580	0.7938	0.1245	0.0047	0.7942	2.5217
	17.6680	0.7924	0.1403	0.0053	0.7929	2.5174
	17.6780	0.7912	0.1281	0.0049	0.7917	2.5136
	17.6880	0.7900	0.1173	0.0044	0.7905	2.5100
	17.6980	0.7888	0.1239	0.0047	0.7893	2.5060
	17.7080	0.7876	0.1411	0.0054	0.7880	2.5021
	17.7180	0.7864	0.1223	0.0046	0.7869	2.4984
	17.7280	0.7851	0.1329	0.0050	0.7856	2.4944
	17.7380	0.7839	0.1702	0.0065	0.7844	2.4905
	17.7480	0.7826	0.1733	0.0066	0.7831	2.4864
	17.7580	0.7813	0.1898	0.0072	0.7818	2.4823
	17.7680	0.7801	0.2072	0.0079	0.7806	2.4784
	17.7780	0.7789	0.1860	0.0071	0.7793	2.4745
	17.7880	0.7776	0.1573	0.0060	0.7781	2.4704
	17.7980	0.7763	0.1179	0.0045	0.7767	2.4662
	17.8080	0.7750	0.0877	0.0033	0.7755	2.4623
	17.8180	0.7738	0.0883	0.0033	0.7743	2.4584
	17.8280	0.7725	0.0898	0.0034	0.7730	2.4544
	17.8380	0.7713	0.0935	0.0035	0.7718	2.4504
	17.8480	0.7700	0.0949	0.0036	0.7705	2.4464
	17.8580	0.7688	0.0982	0.0037	0.7693	2.4426
	17.8680	0.7676	0.1150	0.0044	0.7680	2.4386
	17.8780	0.7663	0.1219	0.0046	0.7668	2.4345
	17.8880	0.7650	0.1382	0.0052	0.7655	2.4306
	17.8980	0.7638	0.1598	0.0061	0.7643	2.4267
	17.9080	0.7625	0.1394	0.0053	0.7630	2.4226
	17.9180	0.7612	0.1513	0.0057	0.7617	2.4184
	17.9280	0.7600	0.1681	0.0064	0.7604	2.4144
	17.9380	0.7588	0.1856	0.0070	0.7593	2.4109
	17.9480	0.7576	0.1804	0.0068	0.7581	2.4071
	17.9580	0.7563	0.1424	0.0054	0.7567	2.4028
	17.9680	0.7549	0.1432	0.0054	0.7554	2.3985
	17.9780	0.7537	0.1516	0.0058	0.7541	2.3944
	17.9880	0.7524	0.1564	0.0059	0.7529	2.3905
	17.9980	0.7513	0.1523	0.0058	0.7517	2.3869
	18.0080	0.7500	0.1552	0.0059	0.7505	2.3829
	18.0180	0.7488	0.1549	0.0059	0.7492	2.3789
	18.0280	0.7476	0.1620	0.0061	0.7481	2.3753
	18.0380	0.7465	0.1416	0.0054	0.7469	2.3716
	18.0480	0.7452	0.1232	0.0047	0.7457	2.3676
	18.0580	0.7439	0.1343	0.0051	0.7443	2.3634
	18.0680	0.7426	0.1232	0.0047	0.7430	2.3593
	18.0780	0.7413	0.1229	0.0047	0.7418	2.3553
	18.0880	0.7401	0.1348	0.0051	0.7406	2.3514
	18.0980	0.7389	0.1591	0.0060	0.7393	2.3475
	18.1080	0.7376	0.1618	0.0061	0.7381	2.3436
	18.1180	0.7364	0.1470	0.0056	0.7369	2.3396
	18.1280	0.7351	0.1343	0.0051	0.7355	2.3354
	18.1380	0.7338	0.1303	0.0049	0.7343	2.3315
	18.1480	0.7326	0.1359	0.0052	0.7331	2.3277
	18.1580	0.7314	0.1409	0.0053	0.7319	2.3238
	18.1680	0.7302	0.1163	0.0044	0.7306	2.3199
	18.1780	0.7289	0.0827	0.0031	0.7294	2.3159
	18.1880	0.7276	0.0616	0.0023	0.7281	2.3118
	18.1980	0.7264	0.0774	0.0029	0.7269	2.3080
	18.2080	0.7252	0.0802	0.0030	0.7257	2.3040
	18.2180	0.7238	0.1003	0.0038	0.7243	2.2998
	18.2280	0.7226	0.1177	0.0045	0.7230	2.2957
	18.2380	0.7213	0.1412	0.0054	0.7218	2.2918
	18.2480	0.7201	0.1595	0.0060	0.7206	2.2880
	18.2580	0.7189	0.1408	0.0053	0.7194	2.2841
	18.2680	0.7176	0.1288	0.0049	0.7181	2.2799
	18.2780	0.7163	0.1172	0.0044	0.7167	2.2757
	18.2880	0.7151	0.1093	0.0041	0.7156	2.2720
	18.2980	0.7139	0.1170	0.0044	0.7144	2.2682
	18.3080	0.7126	0.1553	0.0059	0.7131	2.2642
	18.3180	0.7113	0.1768	0.0067	0.7118	2.2601
	18.3280	0.7101	0.1886	0.0072	0.7105	2.2560
	18.3380	0.7089	0.2162	0.0082	0.7093	2.2522
	18.3480	0.7076	0.2086	0.0079	0.7081	2.2483
	18.3580	0.7063	0.1851	0.0070	0.7068	2.2442
	18.3680	0.7050	0.1494	0.0057	0.7055	2.2400
	18.3780	0.7039	0.1444	0.0055	0.7043	2.2363
	18.3880	0.7026	0.1240	0.0047	0.7031	2.2324
	18.3980	0.7014	0.1074	0.0041	0.7018	2.2284
	18.4080	0.7001	0.0920	0.0035	0.7005	2.2243
	18.4180	0.6988	0.0658	0.0025	0.6993	2.2204
	18.4280	0.6976	0.0432	0.0016	0.6981	2.2165
	18.4380	0.6964	0.0884	0.0034	0.6969	2.2126
	18.4480	0.6951	0.1198	0.0045	0.6956	2.2087
	18.4580	0.6939	0.1078	0.0041	0.6944	2.2047
	18.4680	0.6926	0.1023	0.0039	0.6931	2.2007
	18.4780	0.6913	0.1135	0.0043	0.6918	2.1965
	18.4880	0.6900	0.1236	0.0047	0.6905	2.1924
	18.4980	0.6888	0.0892	0.0034	0.6892	2.1884
	18.5080	0.6876	0.0635	0.0024	0.6881	2.1847
	18.5180	0.6864	0.0527	0.0020	0.6869	2.1809
	18.5280	0.6851	0.0552	0.0021	0.6856	2.1768
	18.5380	0.6838	0.0984	0.0037	0.6842	2.1725
	18.5480	0.6825	0.1070	0.0041	0.6830	2.1686
	18.5580	0.6813	0.1057	0.0040	0.6818	2.1647
	18.5680	0.6801	0.1016	0.0039	0.6805	2.1608
	18.5780	0.6788	0.1256	0.0048	0.6792	2.1567
	18.5880	0.6775	0.1291	0.0049	0.6779	2.1525
	18.5980	0.6763	0.1160	0.0044	0.6768	2.1488
	18.6080	0.6751	0.1112	0.0042	0.6756	2.1451
	18.6180	0.6739	0.1176	0.0045	0.6743	2.1411
	18.6280	0.6726	0.1132	0.0043	0.6731	2.1370
	18.6380	0.6713	0.1019	0.0039	0.6718	2.1331
	18.6480	0.6701	0.1073	0.0041	0.6706	2.1291
	18.6580	0.6688	0.1300	0.0049	0.6693	2.1250
	18.6680	0.6675	0.1299	0.0049	0.6679	2.1208
	18.6780	0.6662	0.0920	0.0035	0.6667	2.1169
	18.6880	0.6651	0.0785	0.0030	0.6655	2.1131
	18.6980	0.6638	0.0662	0.0025	0.6643	2.1092
	18.7080	0.6625	0.0943	0.0036	0.6630	2.1051
	18.7180	0.6613	0.1121	0.0043	0.6618	2.1012
	18.7280	0.6600	0.1300	0.0049	0.6605	2.0972
	18.7380	0.6588	0.1483	0.0056	0.6592	2.0932
	18.7480	0.6575	0.1379	0.0052	0.6580	2.0892
	18.7580	0.6563	0.1236	0.0047	0.6567	2.0852
	18.7680	0.6550	0.1200	0.0046	0.6555	2.0812
	18.7780	0.6538	0.1234	0.0047	0.6543	2.0774
	18.7880	0.6526	0.1065	0.0040	0.6530	2.0734
	18.7980	0.6513	0.1141	0.0043	0.6518	2.0694
	18.8080	0.6500	0.1444	0.0055	0.6505	2.0653
	18.8180	0.6487	0.1416	0.0054	0.6492	2.0612
	18.8280	0.6475	0.1030	0.0039	0.6480	2.0573
	18.8380	0.6462	0.1165	0.0044	0.6467	2.0534
	18.8480	0.6450	0.1230	0.0047	0.6455	2.0494
	18.8580	0.6438	0.1106	0.0042	0.6443	2.0457
	18.8680	0.6426	0.1206	0.0046	0.6431	2.0418
	18.8780	0.6413	0.1419	0.0054	0.6418	2.0377
	18.8880	0.6400	0.1358	0.0052	0.6405	2.0336
	18.8980	0.6388	0.1222	0.0046	0.6392	2.0296
	18.9080	0.6375	0.0924	0.0035	0.6380	2.0258
	18.9180	0.6363	0.0937	0.0036	0.6368	2.0219
	18.9280	0.6350	0.1148	0.0044	0.6355	2.0178
	18.9380	0.6337	0.1182	0.0045	0.6342	2.0136
	18.9480	0.6325	0.1182	0.0045	0.6330	2.0099
	18.9580	0.6313	0.1339	0.0051	0.6318	2.0059
	18.9680	0.6300	0.1353	0.0051	0.6305	2.0018
	18.9780	0.6287	0.1586	0.0060	0.6292	1.9978
	18.9880	0.6275	0.1747	0.0066	0.6279	1.9938
	18.9980	0.6263	0.1762	0.0067	0.6268	1.9900
	19.0080	0.6251	0.1890	0.0072	0.6255	1.9862
	19.0180	0.6238	0.2177	0.0083	0.6242	1.9820
	19.0280	0.6224	0.2095	0.0079	0.6229	1.9778
	19.0380	0.6212	0.1908	0.0072	0.6216	1.9738
	19.0480	0.6199	0.1884	0.0071	0.6204	1.9698
	19.0580	0.6187	0.1760	0.0067	0.6192	1.9659
	19.0680	0.6175	0.1726	0.0065	0.6179	1.9620
	19.0780	0.6163	0.1773	0.0067	0.6167	1.9582
	19.0880	0.6150	0.1751	0.0066	0.6155	1.9543
	19.0980	0.6137	0.1625	0.0062	0.6142	1.9501
	19.1080	0.6124	0.1222	0.0046	0.6129	1.9460
	19.1180	0.6112	0.1028	0.0039	0.6117	1.9422
	19.1280	0.6100	0.0690	0.0026	0.6105	1.9383
	19.1380	0.6087	0.0439	0.0017	0.6092	1.9342
	19.1480	0.6074	0.0477	0.0018	0.6079	1.9301
	19.1580	0.6061	0.0719	0.0027	0.6066	1.9259
	19.1680	0.6049	0.0811	0.0031	0.6054	1.9221
	19.1780	0.6037	0.0795	0.0030	0.6042	1.9184
	19.1880	0.6025	0.1159	0.0044	0.6029	1.9144
	19.1980	0.6012	0.1411	0.0054	0.6017	1.9103
	19.2080	0.6000	0.1364	0.0052	0.6004	1.9064
	19.2180	0.5987	0.1600	0.0061	0.5992	1.9025
	19.2280	0.5975	0.1727	0.0065	0.5979	1.8986
	19.2380	0.5962	0.1739	0.0066	0.5966	1.8944
	19.2480	0.5949	0.1706	0.0065	0.5953	1.8903
	19.2580	0.5937	0.1371	0.0052	0.5942	1.8866
	19.2680	0.5925	0.1044	0.0040	0.5930	1.8828
	19.2780	0.5912	0.1039	0.0039	0.5917	1.8787
	19.2880	0.5899	0.1212	0.0046	0.5904	1.8745
	19.2980	0.5887	0.1121	0.0043	0.5892	1.8708
	19.3080	0.5875	0.1366	0.0052	0.5880	1.8669
	19.3180	0.5863	0.1365	0.0052	0.5867	1.8629
	19.3280	0.5850	0.1460	0.0055	0.5855	1.8590
	19.3380	0.5837	0.1336	0.0051	0.5842	1.8549
	19.3480	0.5825	0.1204	0.0046	0.5830	1.8510
	19.3580	0.5813	0.0862	0.0033	0.5818	1.8472
	19.3680	0.5800	0.0956	0.0036	0.5805	1.8431
	19.3780	0.5787	0.1024	0.0039	0.5792	1.8389
	19.3880	0.5775	0.1083	0.0041	0.5779	1.8350
	19.3980	0.5763	0.1291	0.0049	0.5767	1.8312
	19.4080	0.5750	0.1366	0.0052	0.5755	1.8273
	19.4180	0.5737	0.1654	0.0063	0.5742	1.8231
	19.4280	0.5725	0.1728	0.0066	0.5729	1.8192
	19.4380	0.5713	0.1622	0.0061	0.5717	1.8153
	19.4480	0.5700	0.1178	0.0045	0.5705	1.8113
	19.4580	0.5687	0.0946	0.0036	0.5692	1.8072
	19.4680	0.5674	0.1049	0.0040	0.5679	1.8032
	19.4780	0.5662	0.1216	0.0046	0.5667	1.7993
	19.4880	0.5650	0.1391	0.0053	0.5655	1.7954
	19.4980	0.5637	0.1358	0.0051	0.5642	1.7913
	19.5080	0.5624	0.1167	0.0044	0.5629	1.7871
	19.5180	0.5612	0.0865	0.0033	0.5617	1.7834
	19.5280	0.5600	0.1019	0.0039	0.5605	1.7797
	19.5380	0.5588	0.1154	0.0044	0.5593	1.7757
	19.5480	0.5575	0.1268	0.0048	0.5580	1.7718
	19.5580	0.5563	0.1293	0.0049	0.5568	1.7679
	19.5680	0.5551	0.0942	0.0036	0.5555	1.7639
	19.5780	0.5538	0.0832	0.0032	0.5543	1.7600
	19.5880	0.5525	0.0767	0.0029	0.5530	1.7558
	19.5980	0.5512	0.0766	0.0029	0.5517	1.7516
	19.6080	0.5500	0.0846	0.0032	0.5504	1.7477
	19.6180	0.5487	0.1022	0.0039	0.5492	1.7438
	19.6280	0.5475	0.1228	0.0047	0.5479	1.7398
	19.6380	0.5462	0.0901	0.0034	0.5467	1.7358
	19.6480	0.5450	0.0608	0.0023	0.5455	1.7319
	19.6580	0.5438	0.0421	0.0016	0.5443	1.7281
	19.6680	0.5425	0.0528	0.0020	0.5430	1.7240
	19.6780	0.5412	0.0648	0.0025	0.5417	1.7198
	19.6880	0.5399	0.0662	0.0025	0.5404	1.7158
	19.6980	0.5387	0.0648	0.0025	0.5392	1.7119
	19.7080	0.5374	0.0521	0.0020	0.5379	1.7079
	19.7180	0.5362	0.0453	0.0017	0.5367	1.7039
	19.7280	0.5350	0.0474	0.0018	0.5354	1.7000
	19.7380	0.5338	0.0313	0.0012	0.5342	1.6962
	19.7480	0.5325	0.0386	0.0015	0.5330	1.6924
	19.7580	0.5312	0.0908	0.0034	0.5317	1.6882
	19.7680	0.5299	0.1438	0.0055	0.5303	1.6839
	19.7780	0.5287	0.1710	0.0065	0.5292	1.6802
	19.7880	0.5275	0.1484	0.0056	0.5280	1.6764
	19.7980	0.5263	0.1373	0.0052	0.5267	1.6724
	19.8080	0.5250	0.1306	0.0050	0.5255	1.6685
	19.8180	0.5238	0.1540	0.0058	0.5242	1.6645
	19.8280	0.5225	0.1419	0.0054	0.5230	1.6606
	19.8380	0.5213	0.1100	0.0042	0.5218	1.6566
	19.8480	0.5200	0.0920	0.0035	0.5205	1.6525
	19.8580	0.5187	0.0556	0.0021	0.5192	1.6485
	19.8680	0.5176	0.0383	0.0015	0.5180	1.6448
	19.8780	0.5163	0.0448	0.0017	0.5168	1.6409
	19.8880	0.5150	0.0543	0.0021	0.5155	1.6368
	19.8980	0.5137	0.0587	0.0022	0.5142	1.6326
	19.9080	0.5125	0.0662	0.0025	0.5129	1.6286
	19.9180	0.5113	0.0857	0.0032	0.5117	1.6248
	19.9280	0.5100	0.0834	0.0032	0.5105	1.6209
	19.9380	0.5087	0.0908	0.0034	0.5092	1.6167
	19.9480	0.5074	0.0627	0.0024	0.5079	1.6127
	19.9580	0.5063	0.0093	0.0004	0.5067	1.6089
[truncated: 41,802 more rows]
