# Supplementary material for: The influence of sample geometry and size on porcine aortic material properties from uniaxial tensile tests using custom-designed tissue cutters, clamps and molds
Source: PLoS One. 2021 Feb 8;16(2):e0244390. doi: 10.1371/journal.pone.0244390 (PMC7869995; doi:10.1371/journal.pone.0244390)
Supplement: S1 Dataset — (ZIP) [file pone.0244390.s001.zip › Date/RL10-6.csv]

1	ʱ��	λ��	��	����Ӧ��	����λ��	����Ӧ�� (λ��)
	(s)	(mm)	(N)	(MPa)	(mm)	(%)
	0.0000	0.0015	0.2206	0.0137	0.0000	-0.0001
	0.0100	0.0014	0.2193	0.0136	-0.0001	-0.0002
	0.0200	0.0014	0.2016	0.0125	-0.0001	-0.0002
	0.0300	0.0015	0.2097	0.0130	0.0000	0.0000
	0.0400	0.0018	0.2297	0.0143	0.0003	0.0008
	0.0500	0.0026	0.2315	0.0144	0.0011	0.0030
	0.0600	0.0038	0.1930	0.0120	0.0023	0.0063
	0.0700	0.0052	0.1750	0.0109	0.0037	0.0101
	0.0800	0.0067	0.1723	0.0107	0.0052	0.0140
	0.0900	0.0080	0.1932	0.0120	0.0065	0.0177
	0.1000	0.0094	0.2205	0.0137	0.0079	0.0213
	0.1100	0.0107	0.2144	0.0133	0.0092	0.0250
	0.1200	0.0121	0.2466	0.0153	0.0106	0.0286
	0.1300	0.0134	0.2411	0.0150	0.0119	0.0321
	0.1400	0.0147	0.2128	0.0132	0.0132	0.0356
	0.1500	0.0159	0.2214	0.0138	0.0144	0.0390
	0.1600	0.0171	0.2131	0.0132	0.0156	0.0423
	0.1700	0.0184	0.1830	0.0114	0.0169	0.0457
	0.1800	0.0197	0.1871	0.0116	0.0182	0.0492
	0.1900	0.0210	0.1999	0.0124	0.0195	0.0526
	0.2000	0.0223	0.1862	0.0116	0.0208	0.0561
	0.2100	0.0235	0.1709	0.0106	0.0220	0.0596
	0.2200	0.0248	0.1851	0.0115	0.0233	0.0629
	0.2300	0.0260	0.2166	0.0135	0.0245	0.0661
	0.2400	0.0272	0.2153	0.0134	0.0257	0.0694
	0.2500	0.0285	0.1871	0.0116	0.0270	0.0729
	0.2600	0.0298	0.1638	0.0102	0.0283	0.0764
	0.2700	0.0310	0.1515	0.0094	0.0295	0.0797
	0.2800	0.0322	0.1532	0.0095	0.0307	0.0830
	0.2900	0.0334	0.1409	0.0088	0.0319	0.0863
	0.3000	0.0346	0.1397	0.0087	0.0331	0.0896
	0.3100	0.0359	0.1526	0.0095	0.0344	0.0928
	0.3200	0.0371	0.1832	0.0114	0.0356	0.0961
	0.3300	0.0382	0.1916	0.0119	0.0367	0.0992
	0.3400	0.0394	0.1792	0.0111	0.0379	0.1024
	0.3500	0.0406	0.1722	0.0107	0.0391	0.1056
	0.3600	0.0417	0.1756	0.0109	0.0402	0.1088
	0.3700	0.0429	0.1873	0.0116	0.0414	0.1120
	0.3800	0.0442	0.2067	0.0128	0.0427	0.1154
	0.3900	0.0454	0.2190	0.0136	0.0439	0.1188
	0.4000	0.0467	0.2258	0.0140	0.0452	0.1222
	0.4100	0.0479	0.2170	0.0135	0.0464	0.1255
	0.4200	0.0492	0.1993	0.0124	0.0477	0.1288
	0.4300	0.0504	0.1969	0.0122	0.0489	0.1322
	0.4400	0.0516	0.2141	0.0133	0.0501	0.1355
	0.4500	0.0529	0.2202	0.0137	0.0514	0.1388
	0.4600	0.0541	0.1944	0.0121	0.0526	0.1422
	0.4700	0.0554	0.1654	0.0103	0.0538	0.1455
	0.4800	0.0566	0.1697	0.0105	0.0551	0.1489
	0.4900	0.0579	0.1647	0.0102	0.0564	0.1523
	0.5000	0.0591	0.1582	0.0098	0.0576	0.1557
	0.5100	0.0603	0.1508	0.0094	0.0588	0.1590
	0.5200	0.0616	0.1443	0.0090	0.0601	0.1623
	0.5300	0.0628	0.1200	0.0075	0.0613	0.1657
	0.5400	0.0641	0.0932	0.0058	0.0626	0.1691
	0.5500	0.0653	0.0882	0.0055	0.0638	0.1724
	0.5600	0.0666	0.1149	0.0071	0.0651	0.1759
	0.5700	0.0678	0.1586	0.0099	0.0663	0.1793
	0.5800	0.0691	0.2054	0.0128	0.0676	0.1826
	0.5900	0.0703	0.2254	0.0140	0.0688	0.1859
	0.6000	0.0715	0.2089	0.0130	0.0700	0.1893
	0.6100	0.0728	0.1599	0.0099	0.0713	0.1926
	0.6200	0.0741	0.1021	0.0063	0.0726	0.1961
	0.6300	0.0754	0.0993	0.0062	0.0739	0.1997
	0.6400	0.0766	0.0994	0.0062	0.0751	0.2030
	0.6500	0.0778	0.1129	0.0070	0.0763	0.2062
	0.6600	0.0790	0.1314	0.0082	0.0775	0.2094
	0.6700	0.0802	0.1770	0.0110	0.0787	0.2128
	0.6800	0.0815	0.2048	0.0127	0.0800	0.2163
	0.6900	0.0827	0.2483	0.0154	0.0812	0.2195
	0.7000	0.0839	0.2706	0.0168	0.0824	0.2228
	0.7100	0.0852	0.2391	0.0149	0.0837	0.2261
	0.7200	0.0864	0.2299	0.0143	0.0849	0.2294
	0.7300	0.0877	0.2030	0.0126	0.0862	0.2329
	0.7400	0.0889	0.1835	0.0114	0.0874	0.2362
	0.7500	0.0901	0.1885	0.0117	0.0886	0.2395
	0.7600	0.0914	0.1820	0.0113	0.0899	0.2429
	0.7700	0.0927	0.1663	0.0103	0.0912	0.2465
	0.7800	0.0939	0.1922	0.0119	0.0924	0.2497
	0.7900	0.0951	0.2314	0.0144	0.0936	0.2530
	0.8000	0.0963	0.2553	0.0159	0.0948	0.2563
	0.8100	0.0976	0.2584	0.0160	0.0961	0.2597
	0.8200	0.0988	0.2078	0.0129	0.0973	0.2630
	0.8300	0.1001	0.1583	0.0098	0.0986	0.2664
	0.8400	0.1013	0.1499	0.0093	0.0998	0.2697
	0.8500	0.1026	0.1610	0.0100	0.1011	0.2732
	0.8600	0.1039	0.1730	0.0107	0.1024	0.2767
	0.8700	0.1051	0.1842	0.0114	0.1036	0.2800
	0.8800	0.1063	0.1807	0.0112	0.1048	0.2832
	0.8900	0.1075	0.1817	0.0113	0.1060	0.2866
	0.9000	0.1089	0.1766	0.0110	0.1074	0.2902
	0.9100	0.1101	0.1796	0.0112	0.1086	0.2935
	0.9200	0.1113	0.1934	0.0120	0.1098	0.2968
	0.9300	0.1125	0.2242	0.0139	0.1110	0.3001
	0.9400	0.1138	0.2486	0.0154	0.1123	0.3035
	0.9500	0.1150	0.2370	0.0147	0.1135	0.3069
	0.9600	0.1163	0.1965	0.0122	0.1148	0.3102
	0.9700	0.1175	0.1811	0.0113	0.1160	0.3136
	0.9800	0.1188	0.1753	0.0109	0.1173	0.3170
	0.9900	0.1201	0.1795	0.0112	0.1186	0.3204
	1.0000	0.1213	0.1564	0.0097	0.1198	0.3237
	1.0100	0.1226	0.1621	0.0101	0.1211	0.3272
	1.0200	0.1239	0.1836	0.0114	0.1224	0.3307
	1.0300	0.1251	0.2120	0.0132	0.1236	0.3341
	1.0400	0.1263	0.2385	0.0148	0.1248	0.3372
	1.0500	0.1275	0.2215	0.0138	0.1260	0.3406
	1.0600	0.1288	0.1786	0.0111	0.1273	0.3440
	1.0700	0.1301	0.1321	0.0082	0.1286	0.3476
	1.0800	0.1314	0.1039	0.0065	0.1299	0.3510
	1.0900	0.1326	0.1129	0.0070	0.1311	0.3543
	1.1000	0.1337	0.1443	0.0090	0.1322	0.3574
	1.1100	0.1350	0.1580	0.0098	0.1335	0.3607
	1.1200	0.1362	0.1671	0.0104	0.1347	0.3642
	1.1300	0.1375	0.1930	0.0120	0.1360	0.3676
	1.1400	0.1388	0.1952	0.0121	0.1373	0.3710
	1.1500	0.1400	0.2057	0.0128	0.1385	0.3744
	1.1600	0.1413	0.2013	0.0125	0.1398	0.3778
	1.1700	0.1425	0.2122	0.0132	0.1410	0.3811
	1.1800	0.1437	0.2146	0.0133	0.1422	0.3844
	1.1900	0.1450	0.2274	0.0141	0.1435	0.3878
	1.2000	0.1462	0.2239	0.0139	0.1447	0.3912
	1.2100	0.1474	0.2118	0.0132	0.1459	0.3944
	1.2200	0.1487	0.2094	0.0130	0.1472	0.3978
	1.2300	0.1500	0.2034	0.0126	0.1485	0.4013
	1.2400	0.1512	0.2204	0.0137	0.1497	0.4045
	1.2500	0.1524	0.2362	0.0147	0.1509	0.4078
	1.2600	0.1536	0.2300	0.0143	0.1521	0.4110
	1.2700	0.1549	0.2074	0.0129	0.1534	0.4145
	1.2800	0.1561	0.1884	0.0117	0.1546	0.4179
	1.2900	0.1574	0.2099	0.0130	0.1558	0.4212
	1.3000	0.1586	0.2192	0.0136	0.1571	0.4246
	1.3100	0.1599	0.2263	0.0141	0.1584	0.4281
	1.3200	0.1611	0.2405	0.0149	0.1596	0.4313
	1.3300	0.1623	0.2455	0.0152	0.1608	0.4346
	1.3400	0.1635	0.2254	0.0140	0.1620	0.4379
	1.3500	0.1648	0.2132	0.0132	0.1633	0.4414
	1.3600	0.1661	0.2045	0.0127	0.1646	0.4447
	1.3700	0.1673	0.2072	0.0129	0.1658	0.4481
	1.3800	0.1685	0.2123	0.0132	0.1670	0.4515
	1.3900	0.1698	0.2151	0.0134	0.1683	0.4549
	1.4000	0.1711	0.2011	0.0125	0.1696	0.4582
	1.4100	0.1722	0.2026	0.0126	0.1707	0.4615
	1.4200	0.1734	0.2312	0.0144	0.1719	0.4646
	1.4300	0.1747	0.2433	0.0151	0.1732	0.4680
	1.4400	0.1760	0.2538	0.0158	0.1745	0.4715
	1.4500	0.1772	0.2447	0.0152	0.1757	0.4749
	1.4600	0.1784	0.2246	0.0140	0.1769	0.4782
	1.4700	0.1796	0.2103	0.0131	0.1781	0.4814
	1.4800	0.1809	0.1944	0.0121	0.1794	0.4848
	1.4900	0.1821	0.1888	0.0117	0.1806	0.4882
	1.5000	0.1834	0.1989	0.0124	0.1819	0.4916
	1.5100	0.1846	0.1794	0.0111	0.1831	0.4949
	1.5200	0.1858	0.1414	0.0088	0.1843	0.4982
	1.5300	0.1871	0.0994	0.0062	0.1856	0.5015
	1.5400	0.1883	0.0994	0.0062	0.1868	0.5049
	1.5500	0.1896	0.1080	0.0067	0.1881	0.5083
	1.5600	0.1908	0.1339	0.0083	0.1893	0.5117
	1.5700	0.1920	0.1801	0.0112	0.1905	0.5149
	1.5800	0.1932	0.2035	0.0126	0.1917	0.5182
	1.5900	0.1945	0.2136	0.0133	0.1930	0.5217
	1.6000	0.1958	0.2452	0.0152	0.1943	0.5251
	1.6100	0.1971	0.2576	0.0160	0.1956	0.5285
	1.6200	0.1983	0.2370	0.0147	0.1968	0.5318
	1.6300	0.1995	0.2269	0.0141	0.1980	0.5350
	1.6400	0.2007	0.2058	0.0128	0.1992	0.5385
	1.6500	0.2020	0.2039	0.0127	0.2005	0.5419
	1.6600	0.2032	0.2113	0.0131	0.2017	0.5452
	1.6700	0.2044	0.2174	0.0135	0.2029	0.5485
	1.6800	0.2057	0.2115	0.0131	0.2042	0.5519
	1.6900	0.2070	0.2334	0.0145	0.2055	0.5553
	1.7000	0.2082	0.2444	0.0152	0.2067	0.5585
	1.7100	0.2094	0.2278	0.0142	0.2079	0.5618
	1.7200	0.2106	0.2288	0.0142	0.2091	0.5652
	1.7300	0.2119	0.2396	0.0149	0.2104	0.5686
	1.7400	0.2131	0.2412	0.0150	0.2116	0.5720
	1.7500	0.2144	0.2218	0.0138	0.2129	0.5753
	1.7600	0.2156	0.1827	0.0113	0.2141	0.5785
	1.7700	0.2168	0.1478	0.0092	0.2153	0.5819
	1.7800	0.2181	0.1295	0.0080	0.2166	0.5854
	1.7900	0.2193	0.1590	0.0099	0.2178	0.5887
	1.8000	0.2205	0.2091	0.0130	0.2190	0.5920
	1.8100	0.2218	0.2217	0.0138	0.2203	0.5953
	1.8200	0.2230	0.2033	0.0126	0.2215	0.5986
	1.8300	0.2242	0.1698	0.0105	0.2227	0.6019
	1.8400	0.2255	0.1553	0.0096	0.2240	0.6053
	1.8500	0.2267	0.1490	0.0093	0.2252	0.6086
	1.8600	0.2279	0.1582	0.0098	0.2264	0.6119
	1.8700	0.2292	0.1796	0.0112	0.2277	0.6153
	1.8800	0.2304	0.2060	0.0128	0.2289	0.6186
	1.8900	0.2316	0.1956	0.0121	0.2301	0.6219
	1.9000	0.2329	0.1913	0.0119	0.2314	0.6253
	1.9100	0.2341	0.1914	0.0119	0.2326	0.6287
	1.9200	0.2354	0.1682	0.0104	0.2339	0.6320
	1.9300	0.2366	0.1715	0.0107	0.2351	0.6354
	1.9400	0.2378	0.1695	0.0105	0.2363	0.6387
	1.9500	0.2391	0.1780	0.0111	0.2376	0.6421
	1.9600	0.2403	0.1915	0.0119	0.2388	0.6454
	1.9700	0.2416	0.1925	0.0120	0.2401	0.6489
	1.9800	0.2429	0.1828	0.0114	0.2413	0.6523
	1.9900	0.2441	0.1997	0.0124	0.2426	0.6556
	2.0000	0.2453	0.2195	0.0136	0.2438	0.6589
	2.0100	0.2465	0.2464	0.0153	0.2450	0.6623
	2.0200	0.2478	0.2644	0.0164	0.2463	0.6656
	2.0300	0.2490	0.2484	0.0154	0.2475	0.6690
	2.0400	0.2503	0.2258	0.0140	0.2488	0.6724
	2.0500	0.2515	0.2190	0.0136	0.2500	0.6755
	2.0600	0.2527	0.2194	0.0136	0.2512	0.6789
	2.0700	0.2539	0.2086	0.0130	0.2524	0.6822
	2.0800	0.2552	0.2106	0.0131	0.2537	0.6856
	2.0900	0.2565	0.1934	0.0120	0.2550	0.6891
	2.1000	0.2577	0.1796	0.0112	0.2562	0.6925
	2.1100	0.2590	0.1641	0.0102	0.2575	0.6959
	2.1200	0.2602	0.1869	0.0116	0.2587	0.6993
	2.1300	0.2615	0.2131	0.0132	0.2600	0.7026
	2.1400	0.2627	0.2235	0.0139	0.2612	0.7059
	2.1500	0.2639	0.2266	0.0141	0.2624	0.7092
	2.1600	0.2651	0.2489	0.0155	0.2636	0.7125
	2.1700	0.2664	0.2532	0.0157	0.2649	0.7158
	2.1800	0.2676	0.2319	0.0144	0.2661	0.7193
	2.1900	0.2689	0.2195	0.0136	0.2674	0.7226
	2.2000	0.2701	0.2126	0.0132	0.2686	0.7259
	2.2100	0.2713	0.2107	0.0131	0.2698	0.7292
	2.2200	0.2725	0.2185	0.0136	0.2710	0.7325
	2.2300	0.2738	0.2412	0.0150	0.2723	0.7358
	2.2400	0.2750	0.2670	0.0166	0.2735	0.7391
	2.2500	0.2762	0.2638	0.0164	0.2747	0.7425
	2.2600	0.2775	0.2787	0.0173	0.2760	0.7459
	2.2700	0.2787	0.2871	0.0178	0.2772	0.7492
	2.2800	0.2800	0.2690	0.0167	0.2785	0.7526
	2.2900	0.2812	0.2632	0.0163	0.2797	0.7560
	2.3000	0.2824	0.2720	0.0169	0.2809	0.7593
	2.3100	0.2837	0.2874	0.0179	0.2822	0.7626
	2.3200	0.2850	0.2840	0.0176	0.2835	0.7661
	2.3300	0.2862	0.2585	0.0161	0.2847	0.7695
	2.3400	0.2874	0.2426	0.0151	0.2859	0.7727
	2.3500	0.2886	0.2193	0.0136	0.2871	0.7759
	2.3600	0.2898	0.2054	0.0128	0.2883	0.7791
	2.3700	0.2910	0.2154	0.0134	0.2895	0.7825
	2.3800	0.2923	0.2165	0.0135	0.2908	0.7859
	2.3900	0.2935	0.2385	0.0148	0.2920	0.7892
	2.4000	0.2947	0.2295	0.0143	0.2932	0.7925
	2.4100	0.2960	0.2138	0.0133	0.2945	0.7959
	2.4200	0.2973	0.2106	0.0131	0.2958	0.7993
	2.4300	0.2985	0.2257	0.0140	0.2970	0.8028
	2.4400	0.2998	0.2150	0.0134	0.2983	0.8061
	2.4500	0.3010	0.2295	0.0143	0.2995	0.8094
	2.4600	0.3022	0.2361	0.0147	0.3007	0.8127
	2.4700	0.3034	0.2258	0.0140	0.3019	0.8160
	2.4800	0.3046	0.2346	0.0146	0.3031	0.8192
	2.4900	0.3058	0.2155	0.0134	0.3043	0.8225
	2.5000	0.3071	0.1941	0.0121	0.3056	0.8259
	2.5100	0.3083	0.1924	0.0120	0.3068	0.8293
	2.5200	0.3096	0.1934	0.0120	0.3081	0.8327
	2.5300	0.3108	0.2096	0.0130	0.3093	0.8360
	2.5400	0.3121	0.2048	0.0127	0.3106	0.8394
	2.5500	0.3133	0.2184	0.0136	0.3118	0.8428
	2.5600	0.3146	0.2109	0.0131	0.3131	0.8461
	2.5700	0.3158	0.1937	0.0120	0.3143	0.8494
	2.5800	0.3170	0.1859	0.0115	0.3155	0.8527
	2.5900	0.3183	0.1840	0.0114	0.3168	0.8561
	2.6000	0.3196	0.1830	0.0114	0.3181	0.8597
	2.6100	0.3209	0.2002	0.0124	0.3194	0.8631
	2.6200	0.3221	0.2061	0.0128	0.3206	0.8664
	2.6300	0.3233	0.2128	0.0132	0.3218	0.8697
	2.6400	0.3245	0.2101	0.0131	0.3230	0.8730
	2.6500	0.3257	0.2290	0.0142	0.3242	0.8762
	2.6600	0.3269	0.2286	0.0142	0.3254	0.8796
	2.6700	0.3282	0.2058	0.0128	0.3267	0.8828
	2.6800	0.3294	0.1986	0.0123	0.3279	0.8861
	2.6900	0.3306	0.1837	0.0114	0.3291	0.8894
	2.7000	0.3318	0.1765	0.0110	0.3303	0.8926
	2.7100	0.3330	0.1905	0.0118	0.3315	0.8960
	2.7200	0.3343	0.1986	0.0123	0.3328	0.8993
	2.7300	0.3355	0.2332	0.0145	0.3340	0.9027
	2.7400	0.3367	0.2886	0.0179	0.3352	0.9060
	2.7500	0.3380	0.3080	0.0191	0.3365	0.9094
	2.7600	0.3392	0.3027	0.0188	0.3377	0.9127
	2.7700	0.3404	0.2980	0.0185	0.3389	0.9160
	2.7800	0.3416	0.2880	0.0179	0.3401	0.9193
	2.7900	0.3429	0.2860	0.0178	0.3414	0.9228
	2.8000	0.3442	0.2815	0.0175	0.3427	0.9262
	2.8100	0.3454	0.2525	0.0157	0.3439	0.9295
	2.8200	0.3466	0.2393	0.0149	0.3451	0.9328
	2.8300	0.3479	0.2549	0.0158	0.3464	0.9362
	2.8400	0.3491	0.2516	0.0156	0.3476	0.9395
	2.8500	0.3504	0.2462	0.0153	0.3489	0.9429
	2.8600	0.3516	0.2508	0.0156	0.3501	0.9461
	2.8700	0.3528	0.2476	0.0154	0.3513	0.9494
	2.8800	0.3539	0.2651	0.0165	0.3524	0.9525
	2.8900	0.3552	0.2582	0.0160	0.3537	0.9558
	2.9000	0.3564	0.2418	0.0150	0.3549	0.9592
	2.9100	0.3576	0.1952	0.0121	0.3561	0.9625
	2.9200	0.3588	0.1619	0.0101	0.3573	0.9657
	2.9300	0.3601	0.1972	0.0122	0.3586	0.9690
	2.9400	0.3613	0.2267	0.0141	0.3598	0.9723
	2.9500	0.3625	0.2339	0.0145	0.3610	0.9757
	2.9600	0.3637	0.2175	0.0135	0.3622	0.9790
	2.9700	0.3650	0.1762	0.0109	0.3635	0.9824
	2.9800	0.3663	0.1622	0.0101	0.3648	0.9858
	2.9900	0.3675	0.1545	0.0096	0.3660	0.9891
	3.0000	0.3687	0.1695	0.0105	0.3672	0.9925
	3.0100	0.3700	0.1909	0.0119	0.3685	0.9958
	3.0200	0.3712	0.2233	0.0139	0.3697	0.9992
	3.0300	0.3725	0.2503	0.0156	0.3710	1.0027
	3.0400	0.3738	0.2736	0.0170	0.3723	1.0061
	3.0500	0.3750	0.2857	0.0177	0.3735	1.0094
	3.0600	0.3762	0.2761	0.0172	0.3747	1.0126
	3.0700	0.3774	0.2705	0.0168	0.3759	1.0159
	3.0800	0.3786	0.2470	0.0153	0.3771	1.0192
	3.0900	0.3799	0.2068	0.0128	0.3784	1.0225
	3.1000	0.3811	0.1765	0.0110	0.3796	1.0259
	3.1100	0.3824	0.1488	0.0092	0.3809	1.0294
	3.1200	0.3836	0.1845	0.0115	0.3821	1.0327
	3.1300	0.3848	0.2023	0.0126	0.3833	1.0359
	3.1400	0.3860	0.2199	0.0137	0.3845	1.0392
	3.1500	0.3873	0.2287	0.0142	0.3858	1.0426
	3.1600	0.3885	0.2239	0.0139	0.3870	1.0458
	3.1700	0.3897	0.2135	0.0133	0.3882	1.0492
	3.1800	0.3910	0.1995	0.0124	0.3895	1.0526
	3.1900	0.3922	0.1944	0.0121	0.3907	1.0558
	3.2000	0.3934	0.1978	0.0123	0.3919	1.0591
	3.2100	0.3946	0.2070	0.0129	0.3931	1.0623
	3.2200	0.3958	0.2195	0.0136	0.3943	1.0657
	3.2300	0.3971	0.2156	0.0134	0.3956	1.0691
	3.2400	0.3983	0.1950	0.0121	0.3968	1.0725
	3.2500	0.3995	0.1670	0.0104	0.3980	1.0757
	3.2600	0.4007	0.1688	0.0105	0.3992	1.0790
	3.2700	0.4019	0.1984	0.0123	0.4004	1.0822
	3.2800	0.4032	0.2039	0.0127	0.4017	1.0856
	3.2900	0.4045	0.2124	0.0132	0.4030	1.0890
	3.3000	0.4057	0.2286	0.0142	0.4042	1.0924
	3.3100	0.4070	0.2343	0.0146	0.4055	1.0959
	3.3200	0.4082	0.2324	0.0144	0.4067	1.0993
	3.3300	0.4095	0.2384	0.0148	0.4080	1.1026
	3.3400	0.4107	0.2282	0.0142	0.4092	1.1059
	3.3500	0.4120	0.2198	0.0137	0.4105	1.1094
	3.3600	0.4132	0.2210	0.0137	0.4117	1.1127
	3.3700	0.4145	0.2296	0.0143	0.4130	1.1161
	3.3800	0.4157	0.2065	0.0128	0.4142	1.1194
	3.3900	0.4169	0.1691	0.0105	0.4154	1.1226
	3.4000	0.4181	0.1679	0.0104	0.4166	1.1259
	3.4100	0.4193	0.1736	0.0108	0.4178	1.1292
	3.4200	0.4205	0.1783	0.0111	0.4190	1.1325
	3.4300	0.4217	0.1994	0.0124	0.4202	1.1357
	3.4400	0.4229	0.2081	0.0129	0.4214	1.1390
	3.4500	0.4242	0.1908	0.0119	0.4227	1.1423
	3.4600	0.4254	0.1875	0.0116	0.4239	1.1458
	3.4700	0.4266	0.2092	0.0130	0.4251	1.1490
	3.4800	0.4279	0.2054	0.0128	0.4264	1.1523
	3.4900	0.4291	0.2017	0.0125	0.4276	1.1557
	3.5000	0.4303	0.1947	0.0121	0.4288	1.1590
	3.5100	0.4316	0.2171	0.0135	0.4301	1.1624
	3.5200	0.4329	0.2303	0.0143	0.4314	1.1659
	3.5300	0.4340	0.2464	0.0153	0.4325	1.1690
	3.5400	0.4353	0.2457	0.0153	0.4338	1.1723
	3.5500	0.4365	0.2430	0.0151	0.4350	1.1756
	3.5600	0.4377	0.2089	0.0130	0.4362	1.1790
	3.5700	0.4390	0.1880	0.0117	0.4375	1.1824
	3.5800	0.4402	0.1921	0.0119	0.4387	1.1856
	3.5900	0.4413	0.2189	0.0136	0.4398	1.1887
	3.6000	0.4426	0.2199	0.0137	0.4411	1.1921
	3.6100	0.4438	0.1904	0.0118	0.4423	1.1955
	3.6200	0.4450	0.1889	0.0117	0.4435	1.1987
	3.6300	0.4463	0.1889	0.0117	0.4448	1.2021
	3.6400	0.4475	0.2146	0.0133	0.4460	1.2053
	3.6500	0.4487	0.2717	0.0169	0.4472	1.2086
	3.6600	0.4500	0.2826	0.0176	0.4485	1.2120
	3.6700	0.4512	0.2433	0.0151	0.4497	1.2155
	3.6800	0.4525	0.1888	0.0117	0.4510	1.2188
	3.6900	0.4537	0.1733	0.0108	0.4522	1.2222
	3.7000	0.4549	0.2030	0.0126	0.4534	1.2254
	3.7100	0.4561	0.2632	0.0163	0.4546	1.2286
	3.7200	0.4573	0.2904	0.0180	0.4558	1.2319
	3.7300	0.4586	0.2607	0.0162	0.4571	1.2353
	3.7400	0.4598	0.2490	0.0155	0.4583	1.2387
	3.7500	0.4611	0.2597	0.0161	0.4596	1.2420
	3.7600	0.4623	0.2602	0.0162	0.4608	1.2454
	3.7700	0.4636	0.2659	0.0165	0.4621	1.2488
	3.7800	0.4649	0.2797	0.0174	0.4634	1.2523
	3.7900	0.4661	0.2848	0.0177	0.4646	1.2556
	3.8000	0.4673	0.2792	0.0173	0.4658	1.2589
	3.8100	0.4685	0.2644	0.0164	0.4670	1.2620
	3.8200	0.4697	0.2616	0.0162	0.4682	1.2653
	3.8300	0.4709	0.2706	0.0168	0.4694	1.2687
	3.8400	0.4722	0.2469	0.0153	0.4707	1.2722
	3.8500	0.4735	0.1941	0.0121	0.4720	1.2755
	3.8600	0.4747	0.1621	0.0101	0.4732	1.2788
	3.8700	0.4759	0.1525	0.0095	0.4744	1.2820
	3.8800	0.4771	0.1880	0.0117	0.4756	1.2853
	3.8900	0.4783	0.2491	0.0155	0.4768	1.2887
	3.9000	0.4795	0.3154	0.0196	0.4780	1.2919
	3.9100	0.4807	0.3317	0.0206	0.4792	1.2951
	3.9200	0.4820	0.3141	0.0195	0.4805	1.2985
	3.9300	0.4832	0.3022	0.0188	0.4817	1.3019
	3.9400	0.4845	0.2753	0.0171	0.4830	1.3053
	3.9500	0.4857	0.2460	0.0153	0.4842	1.3087
	3.9600	0.4869	0.2406	0.0149	0.4854	1.3119
	3.9700	0.4882	0.2329	0.0145	0.4867	1.3153
	3.9800	0.4894	0.2271	0.0141	0.4879	1.3187
	3.9900	0.4906	0.2544	0.0158	0.4891	1.3220
	4.0000	0.4919	0.2587	0.0161	0.4904	1.3253
	4.0100	0.4932	0.2533	0.0157	0.4917	1.3288
	4.0200	0.4944	0.2722	0.0169	0.4929	1.3321
	4.0300	0.4956	0.2434	0.0151	0.4941	1.3354
	4.0400	0.4969	0.2274	0.0141	0.4954	1.3388
	4.0500	0.4981	0.1979	0.0123	0.4966	1.3421
	4.0600	0.4993	0.1863	0.0116	0.4978	1.3454
	4.0700	0.5005	0.1814	0.0113	0.4990	1.3486
	4.0800	0.5017	0.1765	0.0110	0.5002	1.3519
	4.0900	0.5030	0.1773	0.0110	0.5015	1.3552
	4.1000	0.5042	0.1897	0.0118	0.5027	1.3585
	4.1100	0.5054	0.2166	0.0135	0.5039	1.3618
	4.1200	0.5067	0.1909	0.0119	0.5052	1.3653
	4.1300	0.5079	0.1965	0.0122	0.5064	1.3685
	4.1400	0.5091	0.2222	0.0138	0.5076	1.3718
	4.1500	0.5103	0.2464	0.0153	0.5088	1.3751
	4.1600	0.5115	0.2443	0.0152	0.5100	1.3784
	4.1700	0.5128	0.2117	0.0131	0.5113	1.3819
	4.1800	0.5141	0.2020	0.0125	0.5126	1.3853
	4.1900	0.5153	0.2466	0.0153	0.5137	1.3885
	4.2000	0.5165	0.2579	0.0160	0.5150	1.3918
	4.2100	0.5178	0.2351	0.0146	0.5162	1.3952
	4.2200	0.5190	0.1929	0.0120	0.5175	1.3987
	4.2300	0.5203	0.1586	0.0099	0.5188	1.4020
	4.2400	0.5215	0.1598	0.0099	0.5200	1.4053
	4.2500	0.5227	0.1800	0.0112	0.5212	1.4086
	4.2600	0.5239	0.2067	0.0128	0.5224	1.4120
	4.2700	0.5252	0.2328	0.0145	0.5237	1.4153
	4.2800	0.5264	0.2553	0.0159	0.5249	1.4185
	4.2900	0.5276	0.2601	0.0162	0.5261	1.4218
	4.3000	0.5288	0.2624	0.0163	0.5273	1.4252
	4.3100	0.5301	0.2657	0.0165	0.5286	1.4286
	4.3200	0.5313	0.2314	0.0144	0.5298	1.4320
	4.3300	0.5325	0.2271	0.0141	0.5310	1.4352
	4.3400	0.5337	0.2673	0.0166	0.5322	1.4384
	4.3500	0.5349	0.3024	0.0188	0.5334	1.4416
	4.3600	0.5361	0.3061	0.0190	0.5346	1.4449
	4.3700	0.5374	0.2983	0.0185	0.5359	1.4484
	4.3800	0.5387	0.2725	0.0169	0.5372	1.4519
	4.3900	0.5399	0.2742	0.0170	0.5384	1.4552
	4.4000	0.5411	0.2439	0.0152	0.5396	1.4584
	4.4100	0.5423	0.1938	0.0120	0.5408	1.4616
	4.4200	0.5436	0.1690	0.0105	0.5421	1.4650
	4.4300	0.5448	0.1546	0.0096	0.5433	1.4685
	4.4400	0.5461	0.1596	0.0099	0.5446	1.4719
	4.4500	0.5473	0.1670	0.0104	0.5458	1.4751
	4.4600	0.5485	0.1814	0.0113	0.5470	1.4784
	4.4700	0.5497	0.1857	0.0115	0.5482	1.4817
	4.4800	0.5510	0.2090	0.0130	0.5495	1.4851
	4.4900	0.5523	0.2176	0.0135	0.5508	1.4886
	4.5000	0.5536	0.2479	0.0154	0.5521	1.4920
	4.5100	0.5548	0.2515	0.0156	0.5533	1.4953
	4.5200	0.5560	0.2346	0.0146	0.5545	1.4985
	4.5300	0.5571	0.2278	0.0142	0.5556	1.5017
	4.5400	0.5583	0.2085	0.0129	0.5568	1.5049
	4.5500	0.5596	0.2016	0.0125	0.5581	1.5083
	4.5600	0.5608	0.2255	0.0140	0.5593	1.5116
	4.5700	0.5621	0.2413	0.0150	0.5606	1.5150
	4.5800	0.5633	0.2322	0.0144	0.5618	1.5184
	4.5900	0.5645	0.2387	0.0148	0.5630	1.5216
	4.6000	0.5657	0.2719	0.0169	0.5642	1.5249
	4.6100	0.5670	0.2938	0.0182	0.5655	1.5282
	4.6200	0.5682	0.3022	0.0188	0.5667	1.5315
	4.6300	0.5694	0.2791	0.0173	0.5679	1.5349
	4.6400	0.5707	0.2742	0.0170	0.5692	1.5383
	4.6500	0.5719	0.2856	0.0177	0.5704	1.5416
	4.6600	0.5731	0.2884	0.0179	0.5716	1.5449
	4.6700	0.5744	0.2626	0.0163	0.5729	1.5483
	4.6800	0.5756	0.2394	0.0149	0.5741	1.5517
	4.6900	0.5769	0.2356	0.0146	0.5754	1.5550
	4.7000	0.5781	0.2103	0.0131	0.5766	1.5584
	4.7100	0.5793	0.1894	0.0118	0.5778	1.5617
	4.7200	0.5806	0.2014	0.0125	0.5791	1.5651
	4.7300	0.5818	0.2041	0.0127	0.5803	1.5683
	4.7400	0.5830	0.1995	0.0124	0.5815	1.5716
	4.7500	0.5842	0.2186	0.0136	0.5827	1.5749
	4.7600	0.5854	0.2462	0.0153	0.5839	1.5781
	4.7700	0.5867	0.2565	0.0159	0.5852	1.5815
	4.7800	0.5879	0.2426	0.0151	0.5864	1.5849
	4.7900	0.5891	0.2303	0.0143	0.5876	1.5881
	4.8000	0.5903	0.2552	0.0159	0.5888	1.5914
	4.8100	0.5916	0.2624	0.0163	0.5901	1.5948
	4.8200	0.5928	0.2769	0.0172	0.5913	1.5982
	4.8300	0.5941	0.2783	0.0173	0.5926	1.6016
	4.8400	0.5953	0.2577	0.0160	0.5938	1.6049
	4.8500	0.5965	0.2220	0.0138	0.5950	1.6082
	4.8600	0.5978	0.2041	0.0127	0.5963	1.6116
	4.8700	0.5991	0.1848	0.0115	0.5976	1.6150
	4.8800	0.6003	0.1997	0.0124	0.5988	1.6183
	4.8900	0.6015	0.2201	0.0137	0.6000	1.6216
	4.9000	0.6027	0.2247	0.0140	0.6012	1.6248
	4.9100	0.6040	0.2247	0.0140	0.6025	1.6282
	4.9200	0.6052	0.2245	0.0139	0.6037	1.6316
	4.9300	0.6064	0.2007	0.0125	0.6049	1.6349
	4.9400	0.6077	0.1871	0.0116	0.6062	1.6382
	4.9500	0.6088	0.2200	0.0137	0.6073	1.6414
	4.9600	0.6100	0.2458	0.0153	0.6085	1.6446
	4.9700	0.6113	0.2543	0.0158	0.6098	1.6481
	4.9800	0.6126	0.2472	0.0154	0.6111	1.6515
	4.9900	0.6138	0.2254	0.0140	0.6123	1.6548
	5.0000	0.6151	0.2307	0.0143	0.6136	1.6583
	5.0100	0.6163	0.2485	0.0154	0.6148	1.6615
	5.0200	0.6175	0.2399	0.0149	0.6160	1.6647
	5.0300	0.6188	0.2131	0.0132	0.6173	1.6683
	5.0400	0.6201	0.2088	0.0130	0.6186	1.6718
	5.0500	0.6213	0.2184	0.0136	0.6198	1.6750
	5.0600	0.6225	0.2283	0.0142	0.6210	1.6782
	5.0700	0.6236	0.2401	0.0149	0.6221	1.6813
	5.0800	0.6248	0.2364	0.0147	0.6233	1.6845
	5.0900	0.6261	0.2213	0.0137	0.6246	1.6881
	5.1000	0.6274	0.2320	0.0144	0.6259	1.6917
	5.1100	0.6287	0.2433	0.0151	0.6272	1.6950
	5.1200	0.6299	0.2668	0.0166	0.6284	1.6982
	5.1300	0.6310	0.2819	0.0175	0.6295	1.7014
	5.1400	0.6323	0.2641	0.0164	0.6308	1.7047
	5.1500	0.6335	0.2437	0.0151	0.6320	1.7081
	5.1600	0.6347	0.2257	0.0140	0.6332	1.7113
	5.1700	0.6360	0.2298	0.0143	0.6345	1.7148
	5.1800	0.6372	0.2402	0.0149	0.6357	1.7181
	5.1900	0.6384	0.2365	0.0147	0.6369	1.7214
	5.2000	0.6397	0.2334	0.0145	0.6382	1.7248
	5.2100	0.6410	0.2479	0.0154	0.6395	1.7282
	5.2200	0.6422	0.2678	0.0166	0.6407	1.7316
	5.2300	0.6435	0.2986	0.0185	0.6420	1.7350
	5.2400	0.6447	0.3144	0.0195	0.6432	1.7382
	5.2500	0.6459	0.2869	0.0178	0.6444	1.7415
	5.2600	0.6471	0.2345	0.0146	0.6456	1.7448
	5.2700	0.6482	0.2370	0.0147	0.6467	1.7479
	5.2800	0.6495	0.2343	0.0146	0.6480	1.7513
	5.2900	0.6508	0.2025	0.0126	0.6493	1.7547
	5.3000	0.6520	0.1924	0.0120	0.6505	1.7581
	5.3100	0.6533	0.1750	0.0109	0.6518	1.7616
	5.3200	0.6546	0.1937	0.0120	0.6531	1.7650
	5.3300	0.6557	0.2413	0.0150	0.6542	1.7682
	5.3400	0.6570	0.2583	0.0160	0.6555	1.7715
	5.3500	0.6582	0.2293	0.0142	0.6567	1.7748
	5.3600	0.6594	0.2084	0.0129	0.6579	1.7781
	5.3700	0.6607	0.1981	0.0123	0.6592	1.7815
	5.3800	0.6619	0.2018	0.0125	0.6604	1.7848
	5.3900	0.6631	0.1886	0.0117	0.6616	1.7880
	5.4000	0.6644	0.1861	0.0116	0.6628	1.7914
	5.4100	0.6656	0.1898	0.0118	0.6641	1.7949
	5.4200	0.6668	0.2261	0.0140	0.6653	1.7982
	5.4300	0.6681	0.2434	0.0151	0.6666	1.8015
	5.4400	0.6693	0.2445	0.0152	0.6678	1.8047
	5.4500	0.6705	0.2454	0.0152	0.6690	1.8080
	5.4600	0.6718	0.2587	0.0161	0.6703	1.8115
	5.4700	0.6730	0.2677	0.0166	0.6715	1.8149
	5.4800	0.6743	0.2502	0.0155	0.6728	1.8183
	5.4900	0.6755	0.2305	0.0143	0.6740	1.8216
	5.5000	0.6767	0.2273	0.0141	0.6752	1.8248
	5.5100	0.6779	0.2286	0.0142	0.6764	1.8280
	5.5200	0.6791	0.2198	0.0137	0.6776	1.8314
	5.5300	0.6803	0.2274	0.0141	0.6788	1.8346
	5.5400	0.6816	0.2659	0.0165	0.6801	1.8379
	5.5500	0.6827	0.2814	0.0175	0.6812	1.8412
	5.5600	0.6840	0.2970	0.0184	0.6825	1.8444
	5.5700	0.6853	0.3163	0.0197	0.6838	1.8479
	5.5800	0.6865	0.3239	0.0201	0.6850	1.8514
	5.5900	0.6878	0.3273	0.0203	0.6863	1.8548
	5.6000	0.6890	0.3169	0.0197	0.6875	1.8581
	5.6100	0.6902	0.2885	0.0179	0.6887	1.8613
	5.6200	0.6915	0.2500	0.0155	0.6900	1.8648
	5.6300	0.6928	0.2242	0.0139	0.6913	1.8683
	5.6400	0.6940	0.2037	0.0127	0.6925	1.8717
	5.6500	0.6952	0.1961	0.0122	0.6937	1.8748
	5.6600	0.6964	0.1979	0.0123	0.6949	1.8780
	5.6700	0.6976	0.1818	0.0113	0.6961	1.8813
	5.6800	0.6989	0.1776	0.0110	0.6974	1.8847
	5.6900	0.7002	0.1842	0.0114	0.6986	1.8882
	5.7000	0.7013	0.2105	0.0131	0.6998	1.8914
	5.7100	0.7026	0.2386	0.0148	0.7011	1.8947
	5.7200	0.7038	0.2790	0.0173	0.7023	1.8980
	5.7300	0.7050	0.2894	0.0180	0.7035	1.9014
	5.7400	0.7063	0.2872	0.0178	0.7048	1.9049
	5.7500	0.7076	0.2770	0.0172	0.7061	1.9084
	5.7600	0.7088	0.2639	0.0164	0.7073	1.9115
	5.7700	0.7099	0.2592	0.0161	0.7084	1.9146
	5.7800	0.7111	0.2684	0.0167	0.7096	1.9178
	5.7900	0.7124	0.2780	0.0173	0.7109	1.9212
	5.8000	0.7136	0.3132	0.0195	0.7121	1.9246
	5.8100	0.7148	0.3604	0.0224	0.7133	1.9279
	5.8200	0.7161	0.3861	0.0240	0.7146	1.9312
	5.8300	0.7173	0.3644	0.0226	0.7158	1.9345
	5.8400	0.7185	0.3208	0.0199	0.7170	1.9379
	5.8500	0.7198	0.2363	0.0147	0.7183	1.9413
	5.8600	0.7211	0.1892	0.0118	0.7196	1.9447
	5.8700	0.7222	0.1947	0.0121	0.7207	1.9478
	5.8800	0.7234	0.2163	0.0134	0.7219	1.9510
	5.8900	0.7246	0.2498	0.0155	0.7231	1.9544
	5.9000	0.7259	0.2618	0.0163	0.7244	1.9579
	5.9100	0.7273	0.2877	0.0179	0.7258	1.9615
	5.9200	0.7285	0.3230	0.0201	0.7270	1.9649
	5.9300	0.7297	0.3244	0.0201	0.7282	1.9680
	5.9400	0.7309	0.2938	0.0182	0.7294	1.9712
	5.9500	0.7321	0.2521	0.0157	0.7306	1.9746
	5.9600	0.7334	0.2087	0.0130	0.7319	1.9780
	5.9700	0.7347	0.2047	0.0127	0.7332	1.9816
	5.9800	0.7359	0.2470	0.0153	0.7344	1.9848
	5.9900	0.7370	0.2630	0.0163	0.7355	1.9878
	6.0000	0.7382	0.2748	0.0171	0.7367	1.9911
	6.0100	0.7395	0.2939	0.0183	0.7380	1.9946
	6.0200	0.7408	0.3173	0.0197	0.7393	1.9981
	6.0300	0.7421	0.3335	0.0207	0.7406	2.0014
	6.0400	0.7432	0.3216	0.0200	0.7417	2.0046
	6.0500	0.7445	0.3036	0.0189	0.7429	2.0079
	6.0600	0.7457	0.2782	0.0173	0.7442	2.0114
	6.0700	0.7470	0.2727	0.0169	0.7455	2.0148
	6.0800	0.7482	0.2844	0.0177	0.7467	2.0181
	6.0900	0.7494	0.2919	0.0181	0.7479	2.0214
	6.1000	0.7506	0.2989	0.0186	0.7491	2.0246
	6.1100	0.7519	0.3024	0.0188	0.7504	2.0280
	6.1200	0.7531	0.2643	0.0164	0.7516	2.0314
	6.1300	0.7544	0.2543	0.0158	0.7529	2.0347
	6.1400	0.7556	0.2564	0.0159	0.7541	2.0380
	6.1500	0.7568	0.2790	0.0173	0.7553	2.0412
	6.1600	0.7580	0.2920	0.0181	0.7565	2.0445
	6.1700	0.7593	0.3226	0.0200	0.7578	2.0480
	6.1800	0.7605	0.3550	0.0220	0.7590	2.0514
	6.1900	0.7617	0.3666	0.0228	0.7602	2.0545
	6.2000	0.7629	0.3377	0.0210	0.7614	2.0578
	6.2100	0.7641	0.3103	0.0193	0.7626	2.0611
	6.2200	0.7654	0.2883	0.0179	0.7639	2.0644
	6.2300	0.7667	0.2452	0.0152	0.7652	2.0680
	6.2400	0.7679	0.2346	0.0146	0.7664	2.0714
	6.2500	0.7692	0.2378	0.0148	0.7676	2.0747
	6.2600	0.7704	0.2601	0.0162	0.7689	2.0779
	6.2700	0.7716	0.2853	0.0177	0.7701	2.0812
	6.2800	0.7728	0.3333	0.0207	0.7713	2.0847
	6.2900	0.7742	0.3087	0.0192	0.7727	2.0882
	6.3000	0.7754	0.2760	0.0171	0.7739	2.0916
	6.3100	0.7766	0.2419	0.0150	0.7751	2.0948
	6.3200	0.7778	0.2199	0.0137	0.7763	2.0981
	6.3300	0.7790	0.2383	0.0148	0.7775	2.1014
	6.3400	0.7802	0.2364	0.0147	0.7787	2.1046
	6.3500	0.7815	0.2626	0.0163	0.7800	2.1081
	6.3600	0.7826	0.2931	0.0182	0.7811	2.1111
	6.3700	0.7838	0.2976	0.0185	0.7823	2.1144
	6.3800	0.7851	0.2621	0.0163	0.7836	2.1178
	6.3900	0.7864	0.2395	0.0149	0.7849	2.1213
	6.4000	0.7877	0.2209	0.0137	0.7862	2.1248
	6.4100	0.7889	0.2437	0.0151	0.7874	2.1281
	6.4200	0.7901	0.2593	0.0161	0.7886	2.1313
	6.4300	0.7913	0.2605	0.0162	0.7898	2.1345
	6.4400	0.7926	0.2611	0.0162	0.7911	2.1380
	6.4500	0.7938	0.2605	0.0162	0.7923	2.1414
	6.4600	0.7951	0.2640	0.0164	0.7936	2.1449
	6.4700	0.7963	0.2419	0.0150	0.7948	2.1480
	6.4800	0.7974	0.2099	0.0130	0.7959	2.1511
	6.4900	0.7987	0.1914	0.0119	0.7972	2.1545
	6.5000	0.7999	0.2015	0.0125	0.7984	2.1579
	6.5100	0.8012	0.2207	0.0137	0.7997	2.1612
	6.5200	0.8024	0.2252	0.0140	0.8009	2.1646
	6.5300	0.8036	0.2585	0.0161	0.8021	2.1678
	6.5400	0.8048	0.3129	0.0194	0.8033	2.1711
	6.5500	0.8062	0.3497	0.0217	0.8047	2.1747
	6.5600	0.8074	0.3675	0.0228	0.8059	2.1781
	6.5700	0.8086	0.3763	0.0234	0.8071	2.1814
	6.5800	0.8099	0.3683	0.0229	0.8083	2.1847
	6.5900	0.8110	0.3601	0.0224	0.8095	2.1878
	6.6000	0.8122	0.3423	0.0213	0.8107	2.1910
	6.6100	0.8135	0.2840	0.0176	0.8120	2.1945
	6.6200	0.8148	0.2530	0.0157	0.8133	2.1980
	6.6300	0.8161	0.2249	0.0140	0.8146	2.2015
	6.6400	0.8173	0.2099	0.0130	0.8158	2.2047
	6.6500	0.8185	0.1741	0.0108	0.8170	2.2081
	6.6600	0.8197	0.1940	0.0120	0.8182	2.2114
	6.6700	0.8209	0.2109	0.0131	0.8194	2.2146
	6.6800	0.8221	0.2379	0.0148	0.8206	2.2178
	6.6900	0.8233	0.2530	0.0157	0.8218	2.2211
	6.7000	0.8245	0.2562	0.0159	0.8230	2.2244
	6.7100	0.8258	0.2536	0.0158	0.8243	2.2277
	6.7200	0.8270	0.2430	0.0151	0.8255	2.2311
	6.7300	0.8282	0.2394	0.0149	0.8267	2.2344
	6.7400	0.8295	0.1987	0.0123	0.8280	2.2378
	6.7500	0.8308	0.1796	0.0112	0.8293	2.2412
	6.7600	0.8319	0.1721	0.0107	0.8304	2.2444
	6.7700	0.8333	0.2169	0.0135	0.8318	2.2479
	6.7800	0.8345	0.2625	0.0163	0.8330	2.2514
	6.7900	0.8357	0.3172	0.0197	0.8342	2.2546
	6.8000	0.8370	0.3405	0.0212	0.8355	2.2580
	6.8100	0.8382	0.3162	0.0196	0.8367	2.2612
	6.8200	0.8394	0.2869	0.0178	0.8379	2.2645
	6.8300	0.8407	0.2731	0.0170	0.8392	2.2680
	6.8400	0.8419	0.2711	0.0168	0.8404	2.2714
	6.8500	0.8431	0.2794	0.0174	0.8416	2.2747
	6.8600	0.8444	0.2835	0.0176	0.8429	2.2781
	6.8700	0.8456	0.2616	0.0162	0.8441	2.2813
	6.8800	0.8468	0.2616	0.0162	0.8453	2.2846
	6.8900	0.8482	0.2553	0.0159	0.8466	2.2882
	6.9000	0.8494	0.2685	0.0167	0.8479	2.2916
	6.9100	0.8506	0.2997	0.0186	0.8491	2.2949
	6.9200	0.8518	0.2937	0.0182	0.8503	2.2981
	6.9300	0.8530	0.2812	0.0175	0.8515	2.3012
	6.9400	0.8542	0.2761	0.0172	0.8527	2.3046
	6.9500	0.8555	0.2350	0.0146	0.8540	2.3080
	6.9600	0.8567	0.2165	0.0134	0.8552	2.3112
	6.9700	0.8579	0.2286	0.0142	0.8564	2.3145
	6.9800	0.8591	0.2400	0.0149	0.8576	2.3178
	6.9900	0.8603	0.2341	0.0145	0.8588	2.3211
	7.0000	0.8617	0.2399	0.0149	0.8602	2.3247
	7.0100	0.8629	0.2494	0.0155	0.8614	2.3280
	7.0200	0.8641	0.2675	0.0166	0.8626	2.3313
	7.0300	0.8654	0.2865	0.0178	0.8638	2.3347
	7.0400	0.8666	0.2745	0.0171	0.8651	2.3380
	7.0500	0.8679	0.2678	0.0166	0.8663	2.3414
	7.0600	0.8691	0.2470	0.0153	0.8676	2.3449
	7.0700	0.8703	0.2483	0.0154	0.8688	2.3481
	7.0800	0.8715	0.2807	0.0174	0.8700	2.3514
	7.0900	0.8728	0.2895	0.0180	0.8713	2.3549
	7.1000	0.8741	0.2908	0.0181	0.8726	2.3583
	7.1100	0.8754	0.2787	0.0173	0.8739	2.3617
	7.1200	0.8766	0.3058	0.0190	0.8751	2.3651
	7.1300	0.8777	0.3204	0.0199	0.8762	2.3681
	7.1400	0.8790	0.3255	0.0202	0.8775	2.3715
	7.1500	0.8802	0.3385	0.0210	0.8787	2.3749
	7.1600	0.8814	0.3303	0.0205	0.8799	2.3782
	7.1700	0.8827	0.3431	0.0213	0.8812	2.3816
	7.1800	0.8839	0.3392	0.0211	0.8824	2.3849
	7.1900	0.8851	0.3214	0.0200	0.8836	2.3881
	7.2000	0.8864	0.2845	0.0177	0.8849	2.3915
	7.2100	0.8876	0.2724	0.0169	0.8861	2.3949
	7.2200	0.8889	0.2668	0.0166	0.8874	2.3982
	7.2300	0.8901	0.2798	0.0174	0.8886	2.4016
	7.2400	0.8913	0.3114	0.0193	0.8898	2.4048
	7.2500	0.8926	0.2901	0.0180	0.8911	2.4082
	7.2600	0.8938	0.3102	0.0193	0.8923	2.4116
	7.2700	0.8950	0.3362	0.0209	0.8935	2.4148
	7.2800	0.8962	0.3748	0.0233	0.8947	2.4182
	7.2900	0.8975	0.3983	0.0247	0.8960	2.4215
	7.3000	0.8987	0.3801	0.0236	0.8972	2.4247
	7.3100	0.9000	0.3278	0.0204	0.8985	2.4283
	7.3200	0.9012	0.2821	0.0175	0.8997	2.4317
	7.3300	0.9024	0.2481	0.0154	0.9009	2.4348
	7.3400	0.9037	0.2422	0.0150	0.9022	2.4382
	7.3500	0.9049	0.2589	0.0161	0.9033	2.4414
	7.3600	0.9060	0.2850	0.0177	0.9045	2.4445
	7.3700	0.9073	0.3103	0.0193	0.9058	2.4481
	7.3800	0.9086	0.3070	0.0191	0.9071	2.4515
	7.3900	0.9098	0.3252	0.0202	0.9083	2.4547
	7.4000	0.9110	0.3095	0.0192	0.9095	2.4580
	7.4100	0.9122	0.3084	0.0192	0.9107	2.4612
	7.4200	0.9134	0.2865	0.0178	0.9119	2.4646
	7.4300	0.9147	0.2709	0.0168	0.9132	2.4681
	7.4400	0.9159	0.2446	0.0152	0.9144	2.4712
	7.4500	0.9170	0.2164	0.0134	0.9155	2.4743
	7.4600	0.9183	0.1959	0.0122	0.9168	2.4778
	7.4700	0.9196	0.2029	0.0126	0.9181	2.4812
	7.4800	0.9208	0.2245	0.0139	0.9193	2.4846
	7.4900	0.9221	0.2690	0.0167	0.9206	2.4881
	7.5000	0.9233	0.2900	0.0180	0.9218	2.4913
	7.5100	0.9245	0.2787	0.0173	0.9230	2.4946
	7.5200	0.9258	0.2742	0.0170	0.9243	2.4980
	7.5300	0.9271	0.2627	0.0163	0.9256	2.5014
	7.5400	0.9284	0.2527	0.0157	0.9268	2.5049
	7.5500	0.9295	0.2485	0.0154	0.9280	2.5082
	7.5600	0.9307	0.2419	0.0150	0.9292	2.5113
	7.5700	0.9320	0.2697	0.0168	0.9305	2.5147
	7.5800	0.9332	0.2802	0.0174	0.9317	2.5180
	7.5900	0.9345	0.3084	0.0192	0.9330	2.5215
	7.6000	0.9357	0.3106	0.0193	0.9342	2.5249
	7.6100	0.9369	0.3295	0.0205	0.9354	2.5280
	7.6200	0.9381	0.3186	0.0198	0.9366	2.5313
	7.6300	0.9394	0.3032	0.0188	0.9379	2.5347
	7.6400	0.9407	0.2847	0.0177	0.9392	2.5382
	7.6500	0.9419	0.2797	0.0174	0.9404	2.5417
	7.6600	0.9432	0.2977	0.0185	0.9417	2.5450
	7.6700	0.9443	0.3250	0.0202	0.9428	2.5481
	7.6800	0.9456	0.3103	0.0193	0.9441	2.5515
	7.6900	0.9468	0.3120	0.0194	0.9453	2.5549
	7.7000	0.9480	0.2886	0.0179	0.9465	2.5582
	7.7100	0.9493	0.2596	0.0161	0.9478	2.5615
	7.7200	0.9505	0.2919	0.0181	0.9490	2.5647
	7.7300	0.9517	0.3205	0.0199	0.9502	2.5681
	7.7400	0.9530	0.3130	0.0194	0.9515	2.5716
	7.7500	0.9543	0.2845	0.0177	0.9528	2.5751
	7.7600	0.9555	0.2775	0.0172	0.9540	2.5783
	7.7700	0.9567	0.3021	0.0188	0.9552	2.5814
	7.7800	0.9578	0.2598	0.0161	0.9563	2.5845
	7.7900	0.9591	0.2151	0.0134	0.9576	2.5879
	7.8000	0.9603	0.2094	0.0130	0.9588	2.5913
	7.8100	0.9615	0.2253	0.0140	0.9600	2.5946
	7.8200	0.9627	0.2016	0.0125	0.9612	2.5979
	7.8300	0.9640	0.2150	0.0134	0.9625	2.6012
	7.8400	0.9651	0.2532	0.0157	0.9636	2.6044
	7.8500	0.9664	0.2810	0.0175	0.9649	2.6078
	7.8600	0.9677	0.3151	0.0196	0.9662	2.6114
	7.8700	0.9690	0.3214	0.0200	0.9675	2.6147
	7.8800	0.9702	0.3111	0.0193	0.9687	2.6180
	7.8900	0.9714	0.3066	0.0190	0.9699	2.6212
	7.9000	0.9726	0.2847	0.0177	0.9711	2.6246
	7.9100	0.9739	0.2481	0.0154	0.9724	2.6281
	7.9200	0.9752	0.2132	0.0132	0.9737	2.6316
	7.9300	0.9764	0.2029	0.0126	0.9749	2.6347
	7.9400	0.9776	0.1974	0.0123	0.9761	2.6379
	7.9500	0.9788	0.2183	0.0136	0.9773	2.6412
	7.9600	0.9800	0.2483	0.0154	0.9785	2.6446
	7.9700	0.9813	0.2906	0.0180	0.9798	2.6481
	7.9800	0.9826	0.3154	0.0196	0.9811	2.6515
	7.9900	0.9838	0.3153	0.0196	0.9823	2.6547
	8.0000	0.9849	0.3288	0.0204	0.9834	2.6578
	8.0100	0.9862	0.3349	0.0208	0.9847	2.6612
	8.0200	0.9874	0.3555	0.0221	0.9859	2.6646
	8.0300	0.9888	0.3516	0.0218	0.9873	2.6682
	8.0400	0.9900	0.3450	0.0214	0.9885	2.6715
	8.0500	0.9911	0.3241	0.0201	0.9896	2.6746
	8.0600	0.9923	0.2996	0.0186	0.9908	2.6778
	8.0700	0.9936	0.2805	0.0174	0.9921	2.6812
	8.0800	0.9949	0.2845	0.0177	0.9934	2.6848
	8.0900	0.9962	0.3025	0.0188	0.9947	2.6882
	8.1000	0.9973	0.2966	0.0184	0.9958	2.6914
	8.1100	0.9985	0.2872	0.0178	0.9970	2.6946
	8.1200	0.9998	0.2688	0.0167	0.9983	2.6980
	8.1300	1.0011	0.2584	0.0161	0.9996	2.7014
	8.1400	1.0023	0.2473	0.0154	1.0008	2.7048
	8.1500	1.0035	0.2536	0.0158	1.0020	2.7081
	8.1600	1.0047	0.2555	0.0159	1.0032	2.7114
	8.1700	1.0060	0.2708	0.0168	1.0045	2.7147
	8.1800	1.0072	0.2925	0.0182	1.0057	2.7180
	8.1900	1.0085	0.3118	0.0194	1.0069	2.7214
	8.2000	1.0097	0.2921	0.0181	1.0082	2.7248
	8.2100	1.0109	0.2648	0.0164	1.0094	2.7281
	8.2200	1.0121	0.2474	0.0154	1.0106	2.7314
	8.2300	1.0134	0.2701	0.0168	1.0119	2.7348
	8.2400	1.0147	0.3009	0.0187	1.0132	2.7383
	8.2500	1.0159	0.3540	0.0220	1.0144	2.7417
	8.2600	1.0172	0.3699	0.0230	1.0157	2.7451
	8.2700	1.0183	0.3548	0.0220	1.0168	2.7482
	8.2800	1.0196	0.3318	0.0206	1.0181	2.7514
	8.2900	1.0209	0.3192	0.0198	1.0194	2.7549
	8.3000	1.0222	0.3224	0.0200	1.0207	2.7586
	8.3100	1.0235	0.3348	0.0208	1.0220	2.7621
	8.3200	1.0247	0.3503	0.0218	1.0232	2.7654
	8.3300	1.0258	0.3626	0.0225	1.0243	2.7684
	8.3400	1.0270	0.3627	0.0225	1.0255	2.7715
	8.3500	1.0283	0.3510	0.0218	1.0267	2.7749
	8.3600	1.0295	0.3378	0.0210	1.0280	2.7783
	8.3700	1.0307	0.3220	0.0200	1.0292	2.7816
	8.3800	1.0319	0.2997	0.0186	1.0304	2.7849
	8.3900	1.0331	0.2800	0.0174	1.0316	2.7882
	8.4000	1.0344	0.2574	0.0160	1.0329	2.7917
	8.4100	1.0357	0.2698	0.0168	1.0342	2.7952
	8.4200	1.0370	0.3388	0.0210	1.0354	2.7985
	8.4300	1.0382	0.3667	0.0228	1.0367	2.8017
	8.4400	1.0394	0.3722	0.0231	1.0379	2.8051
	8.4500	1.0407	0.3486	0.0217	1.0392	2.8086
	8.4600	1.0420	0.3314	0.0206	1.0405	2.8121
	8.4700	1.0435	0.3284	0.0204	1.0420	2.8161
	8.4800	1.0457	0.3152	0.0196	1.0442	2.8221
	8.4900	1.0482	0.2946	0.0183	1.0467	2.8290
	8.5000	1.0505	0.2743	0.0170	1.0490	2.8351
	8.5100	1.0523	0.3066	0.0190	1.0508	2.8398
	8.5200	1.0535	0.3276	0.0203	1.0520	2.8432
	8.5300	1.0546	0.3233	0.0201	1.0531	2.8461
	8.5400	1.0557	0.3350	0.0208	1.0542	2.8490
	8.5500	1.0566	0.3445	0.0214	1.0551	2.8515
	8.5600	1.0575	0.3397	0.0211	1.0560	2.8541
	8.5700	1.0587	0.3264	0.0203	1.0572	2.8572
	8.5800	1.0597	0.3063	0.0190	1.0582	2.8601
	8.5900	1.0607	0.2779	0.0173	1.0592	2.8627
	8.6000	1.0618	0.2776	0.0172	1.0603	2.8657
	8.6100	1.0630	0.2795	0.0174	1.0615	2.8689
	8.6200	1.0642	0.2966	0.0184	1.0627	2.8722
	8.6300	1.0654	0.2994	0.0186	1.0639	2.8754
	8.6400	1.0665	0.2969	0.0184	1.0650	2.8784
	8.6500	1.0676	0.3002	0.0186	1.0661	2.8814
	8.6600	1.0688	0.2882	0.0179	1.0673	2.8846
	8.6700	1.0701	0.2711	0.0168	1.0686	2.8880
	8.6800	1.0713	0.2877	0.0179	1.0698	2.8913
	8.6900	1.0725	0.3013	0.0187	1.0710	2.8946
	8.7000	1.0737	0.3041	0.0189	1.0722	2.8977
	8.7100	1.0749	0.2916	0.0181	1.0734	2.9009
	8.7200	1.0761	0.2910	0.0181	1.0746	2.9042
	8.7300	1.0773	0.2908	0.0181	1.0758	2.9075
	8.7400	1.0784	0.3085	0.0192	1.0769	2.9106
	8.7500	1.0796	0.2901	0.0180	1.0781	2.9138
	8.7600	1.0808	0.2414	0.0150	1.0793	2.9170
	8.7700	1.0821	0.2453	0.0152	1.0806	2.9204
	8.7800	1.0834	0.2517	0.0156	1.0819	2.9240
	8.7900	1.0846	0.2415	0.0150	1.0831	2.9273
	8.8000	1.0858	0.2271	0.0141	1.0843	2.9305
	8.8100	1.0870	0.2224	0.0138	1.0855	2.9337
	8.8200	1.0882	0.2097	0.0130	1.0867	2.9369
	8.8300	1.0895	0.2454	0.0152	1.0880	2.9404
	8.8400	1.0907	0.2819	0.0175	1.0892	2.9438
	8.8500	1.0918	0.3006	0.0187	1.0903	2.9467
	8.8600	1.0929	0.3012	0.0187	1.0914	2.9498
	8.8700	1.0942	0.3156	0.0196	1.0927	2.9532
	8.8800	1.0954	0.2950	0.0183	1.0939	2.9565
	8.8900	1.0968	0.3067	0.0190	1.0953	2.9601
	8.9000	1.0980	0.3238	0.0201	1.0965	2.9635
	8.9100	1.0992	0.3465	0.0215	1.0977	2.9666
	8.9200	1.1004	0.3418	0.0212	1.0989	2.9699
	8.9300	1.1016	0.3306	0.0205	1.1001	2.9731
	8.9400	1.1028	0.3429	0.0213	1.1013	2.9763
	8.9500	1.1041	0.3375	0.0210	1.1026	2.9799
	8.9600	1.1053	0.3120	0.0194	1.1038	2.9831
	8.9700	1.1064	0.2897	0.0180	1.1049	2.9862
	8.9800	1.1076	0.2896	0.0180	1.1061	2.9895
	8.9900	1.1089	0.2868	0.0178	1.1074	2.9928
	9.0000	1.1101	0.2831	0.0176	1.1086	2.9961
	9.0100	1.1114	0.2958	0.0184	1.1099	2.9995
	9.0200	1.1125	0.3296	0.0205	1.1110	3.0026
	9.0300	1.1137	0.3509	0.0218	1.1122	3.0058
	9.0400	1.1149	0.3461	0.0215	1.1134	3.0093
	9.0500	1.1162	0.3344	0.0208	1.1147	3.0125
	9.0600	1.1175	0.3055	0.0190	1.1159	3.0160
	9.0700	1.1187	0.3136	0.0195	1.1172	3.0193
	9.0800	1.1198	0.3264	0.0203	1.1183	3.0223
	9.0900	1.1210	0.3547	0.0220	1.1195	3.0257
	9.1000	1.1223	0.3642	0.0226	1.1208	3.0291
	9.1100	1.1235	0.3729	0.0232	1.1220	3.0324
	9.1200	1.1248	0.3696	0.0230	1.1233	3.0360
	9.1300	1.1260	0.3550	0.0221	1.1245	3.0391
	9.1400	1.1271	0.3440	0.0214	1.1256	3.0421
	9.1500	1.1283	0.3424	0.0213	1.1268	3.0454
	9.1600	1.1296	0.3600	0.0224	1.1280	3.0487
	9.1700	1.1307	0.3476	0.0216	1.1292	3.0519
	9.1800	1.1320	0.3199	0.0199	1.1305	3.0554
	9.1900	1.1332	0.3249	0.0202	1.1317	3.0587
	9.2000	1.1345	0.3017	0.0187	1.1330	3.0620
	9.2100	1.1357	0.2877	0.0179	1.1342	3.0654
	9.2200	1.1369	0.2939	0.0183	1.1354	3.0685
	9.2300	1.1381	0.2837	0.0176	1.1366	3.0718
	9.2400	1.1393	0.2490	0.0155	1.1378	3.0752
	9.2500	1.1405	0.2333	0.0145	1.1390	3.0784
	9.2600	1.1418	0.2099	0.0130	1.1403	3.0817
	9.2700	1.1430	0.2116	0.0131	1.1415	3.0851
	9.2800	1.1442	0.2558	0.0159	1.1427	3.0884
	9.2900	1.1455	0.2848	0.0177	1.1440	3.0918
	9.3000	1.1467	0.3069	0.0191	1.1452	3.0950
	9.3100	1.1479	0.3122	0.0194	1.1464	3.0982
	9.3200	1.1491	0.3086	0.0192	1.1476	3.1016
	9.3300	1.1503	0.2977	0.0185	1.1488	3.1049
	9.3400	1.1516	0.2905	0.0180	1.1501	3.1082
	9.3500	1.1528	0.2644	0.0164	1.1513	3.1116
	9.3600	1.1539	0.2713	0.0169	1.1524	3.1146
	9.3700	1.1552	0.2590	0.0161	1.1537	3.1179
	9.3800	1.1565	0.2385	0.0148	1.1550	3.1215
	9.3900	1.1576	0.2575	0.0160	1.1561	3.1246
	9.4000	1.1589	0.2740	0.0170	1.1574	3.1279
	9.4100	1.1601	0.2611	0.0162	1.1586	3.1314
	9.4200	1.1613	0.2912	0.0181	1.1598	3.1345
	9.4300	1.1625	0.3015	0.0187	1.1610	3.1379
	9.4400	1.1638	0.2864	0.0178	1.1623	3.1414
	9.4500	1.1650	0.2888	0.0179	1.1635	3.1445
	9.4600	1.1663	0.2590	0.0161	1.1648	3.1479
	9.4700	1.1675	0.2565	0.0159	1.1660	3.1511
	9.4800	1.1686	0.2814	0.0175	1.1671	3.1543
	9.4900	1.1699	0.3057	0.0190	1.1684	3.1578
	9.5000	1.1711	0.3178	0.0197	1.1696	3.1611
	9.5100	1.1723	0.3439	0.0214	1.1708	3.1642
	9.5200	1.1735	0.3564	0.0221	1.1720	3.1675
	9.5300	1.1747	0.3295	0.0205	1.1732	3.1708
	9.5400	1.1760	0.3088	0.0192	1.1745	3.1743
	9.5500	1.1773	0.2928	0.0182	1.1758	3.1779
	9.5600	1.1785	0.3120	0.0194	1.1770	3.1810
	9.5700	1.1797	0.3090	0.0192	1.1782	3.1842
	9.5800	1.1809	0.3262	0.0203	1.1794	3.1874
	9.5900	1.1821	0.3361	0.0209	1.1806	3.1907
	9.6000	1.1834	0.3473	0.0216	1.1819	3.1943
	9.6100	1.1847	0.3332	0.0207	1.1832	3.1977
	9.6200	1.1858	0.3366	0.0209	1.1843	3.2007
	9.6300	1.1870	0.3500	0.0217	1.1855	3.2041
	9.6400	1.1883	0.3488	0.0217	1.1868	3.2075
	9.6500	1.1895	0.3755	0.0233	1.1880	3.2108
	9.6600	1.1908	0.3895	0.0242	1.1893	3.2143
	9.6700	1.1920	0.3731	0.0232	1.1904	3.2174
	9.6800	1.1931	0.3433	0.0213	1.1916	3.2205
	9.6900	1.1944	0.2894	0.0180	1.1929	3.2240
	9.7000	1.1956	0.2435	0.0151	1.1941	3.2272
	9.7100	1.1968	0.2539	0.0158	1.1953	3.2305
	9.7200	1.1981	0.2783	0.0173	1.1966	3.2340
	9.7300	1.1992	0.2768	0.0172	1.1977	3.2369
	9.7400	1.2003	0.2648	0.0164	1.1988	3.2400
	9.7500	1.2016	0.2780	0.0173	1.2001	3.2435
	9.7600	1.2028	0.3048	0.0189	1.2013	3.2467
	9.7700	1.2041	0.3292	0.0204	1.2026	3.2501
	9.7800	1.2053	0.3363	0.0209	1.2038	3.2535
	9.7900	1.2065	0.3448	0.0214	1.2050	3.2566
	9.8000	1.2077	0.3304	0.0205	1.2062	3.2598
	9.8100	1.2089	0.3380	0.0210	1.2074	3.2633
	9.8200	1.2102	0.3542	0.0220	1.2087	3.2667
	9.8300	1.2115	0.3398	0.0211	1.2100	3.2703
	9.8400	1.2127	0.3071	0.0191	1.2112	3.2735
	9.8500	1.2139	0.2783	0.0173	1.2124	3.2767
	9.8600	1.2151	0.2699	0.0168	1.2136	3.2800
	9.8700	1.2163	0.2521	0.0157	1.2148	3.2833
	9.8800	1.2176	0.2289	0.0142	1.2161	3.2867
	9.8900	1.2189	0.2176	0.0135	1.2174	3.2902
	9.9000	1.2200	0.2341	0.0145	1.2185	3.2932
	9.9100	1.2212	0.2583	0.0160	1.2197	3.2965
	9.9200	1.2225	0.2624	0.0163	1.2210	3.2999
	9.9300	1.2237	0.2474	0.0154	1.2222	3.3031
	9.9400	1.2249	0.2495	0.0155	1.2234	3.3064
	9.9500	1.2261	0.2578	0.0160	1.2246	3.3097
	9.9600	1.2273	0.2694	0.0167	1.2258	3.3129
	9.9700	1.2286	0.2807	0.0174	1.2271	3.3164
	9.9800	1.2299	0.3128	0.0194	1.2284	3.3199
	9.9900	1.2311	0.3265	0.0203	1.2296	3.3231
	10.0000	1.2324	0.3183	0.0198	1.2309	3.3267
	10.0100	1.2336	0.3080	0.0191	1.2321	3.3300
	10.0200	1.2348	0.3126	0.0194	1.2333	3.3332
	10.0300	1.2361	0.3020	0.0188	1.2346	3.3367
	10.0400	1.2373	0.2731	0.0170	1.2358	3.3400
	10.0500	1.2385	0.2966	0.0184	1.2370	3.3432
	10.0600	1.2397	0.3133	0.0195	1.2382	3.3465
	10.0700	1.2408	0.3011	0.0187	1.2393	3.3495
	10.0800	1.2421	0.2803	0.0174	1.2406	3.3528
	10.0900	1.2434	0.2617	0.0163	1.2419	3.3564
	10.1000	1.2446	0.2674	0.0166	1.2431	3.3597
	10.1100	1.2459	0.2780	0.0173	1.2444	3.3631
	10.1200	1.2471	0.2889	0.0179	1.2456	3.3665
	10.1300	1.2483	0.2993	0.0186	1.2468	3.3696
	10.1400	1.2495	0.3025	0.0188	1.2480	3.3730
	10.1500	1.2508	0.3062	0.0190	1.2493	3.3763
	10.1600	1.2519	0.2985	0.0185	1.2504	3.3795
	10.1700	1.2532	0.3098	0.0192	1.2517	3.3829
	10.1800	1.2544	0.3254	0.0202	1.2529	3.3861
	10.1900	1.2556	0.3268	0.0203	1.2541	3.3894
	10.2000	1.2569	0.3308	0.0205	1.2554	3.3929
	10.2100	1.2581	0.3515	0.0218	1.2566	3.3961
	10.2200	1.2592	0.3661	0.0227	1.2577	3.3992
	10.2300	1.2605	0.3648	0.0227	1.2590	3.4026
	10.2400	1.2617	0.3564	0.0221	1.2602	3.4058
	10.2500	1.2629	0.3419	0.0212	1.2614	3.4092
	10.2600	1.2643	0.3342	0.0208	1.2628	3.4128
	10.2700	1.2654	0.3161	0.0196	1.2639	3.4159
	10.2800	1.2667	0.2972	0.0185	1.2652	3.4194
	10.2900	1.2680	0.3209	0.0199	1.2665	3.4228
	10.3000	1.2692	0.3364	0.0209	1.2677	3.4260
	10.3100	1.2705	0.3475	0.0216	1.2690	3.4296
	10.3200	1.2717	0.3594	0.0223	1.2702	3.4330
	10.3300	1.2728	0.3539	0.0220	1.2713	3.4359
	10.3400	1.2740	0.3551	0.0221	1.2725	3.4392
	10.3500	1.2753	0.3706	0.0230	1.2738	3.4426
	10.3600	1.2765	0.3802	0.0236	1.2750	3.4460
	10.3700	1.2778	0.3755	0.0233	1.2763	3.4494
	10.3800	1.2790	0.3726	0.0231	1.2775	3.4526
	10.3900	1.2802	0.3725	0.0231	1.2787	3.4558
	10.4000	1.2814	0.3685	0.0229	1.2799	3.4592
	10.4100	1.2826	0.3544	0.0220	1.2811	3.4624
	10.4200	1.2839	0.3491	0.0217	1.2824	3.4658
	10.4300	1.2851	0.3568	0.0222	1.2836	3.4692
	10.4400	1.2863	0.3417	0.0212	1.2848	3.4723
	10.4500	1.2876	0.3015	0.0187	1.2861	3.4757
	10.4600	1.2888	0.2749	0.0171	1.2873	3.4790
	10.4700	1.2900	0.2287	0.0142	1.2885	3.4824
	10.4800	1.2914	0.2059	0.0128	1.2899	3.4860
	10.4900	1.2925	0.2092	0.0130	1.2910	3.4892
	10.5000	1.2937	0.2501	0.0155	1.2922	3.4923
	10.5100	1.2950	0.2817	0.0175	1.2935	3.4959
	10.5200	1.2962	0.3192	0.0198	1.2947	3.4991
	10.5300	1.2974	0.3346	0.0208	1.2959	3.5023
	10.5400	1.2986	0.3526	0.0219	1.2971	3.5057
	10.5500	1.2998	0.3815	0.0237	1.2983	3.5088
	10.5600	1.3011	0.4081	0.0253	1.2996	3.5123
	10.5700	1.3024	0.3841	0.0239	1.3009	3.5159
	10.5800	1.3036	0.3756	0.0233	1.3021	3.5191
	10.5900	1.3048	0.3913	0.0243	1.3033	3.5224
	10.6000	1.3061	0.4022	0.0250	1.3046	3.5259
	10.6100	1.3072	0.3892	0.0242	1.3057	3.5289
	10.6200	1.3085	0.3490	0.0217	1.3070	3.5323
	10.6300	1.3097	0.3229	0.0201	1.3082	3.5357
	10.6400	1.3110	0.2761	0.0172	1.3095	3.5390
	10.6500	1.3122	0.2549	0.0158	1.3107	3.5425
	10.6600	1.3135	0.2653	0.0165	1.3120	3.5458
	10.6700	1.3146	0.2967	0.0184	1.3131	3.5489
	10.6800	1.3159	0.3019	0.0188	1.3144	3.5523
	10.6900	1.3171	0.3097	0.0192	1.3156	3.5556
	10.7000	1.3184	0.3025	0.0188	1.3169	3.5590
	10.7100	1.3196	0.3120	0.0194	1.3181	3.5625
	10.7200	1.3208	0.3272	0.0203	1.3193	3.5655
	10.7300	1.3220	0.3243	0.0201	1.3205	3.5688
	10.7400	1.3233	0.3517	0.0218	1.3218	3.5722
	10.7500	1.3245	0.3816	0.0237	1.3230	3.5755
	10.7600	1.3258	0.3658	0.0227	1.3243	3.5791
	10.7700	1.3270	0.3334	0.0207	1.3255	3.5823
	10.7800	1.3281	0.3317	0.0206	1.3266	3.5853
	10.7900	1.3294	0.3128	0.0194	1.3279	3.5889
	10.8000	1.3307	0.2900	0.0180	1.3292	3.5923
	10.8100	1.3319	0.2961	0.0184	1.3304	3.5956
	10.8200	1.3332	0.3216	0.0200	1.3317	3.5990
	10.8300	1.3343	0.3754	0.0233	1.3328	3.6021
	10.8400	1.3355	0.3889	0.0242	1.3340	3.6054
	10.8500	1.3368	0.3937	0.0245	1.3353	3.6089
	10.8600	1.3380	0.3894	0.0242	1.3365	3.6122
	10.8700	1.3392	0.3716	0.0231	1.3377	3.6153
	10.8800	1.3405	0.3536	0.0220	1.3390	3.6188
	10.8900	1.3416	0.3376	0.0210	1.3401	3.6219
	10.9000	1.3429	0.3060	0.0190	1.3414	3.6253
	10.9100	1.3442	0.3288	0.0204	1.3427	3.6288
	10.9200	1.3454	0.3635	0.0226	1.3439	3.6322
	10.9300	1.3467	0.3647	0.0227	1.3452	3.6355
	10.9400	1.3479	0.3580	0.0222	1.3464	3.6389
	10.9500	1.3491	0.3538	0.0220	1.3476	3.6420
	10.9600	1.3504	0.3660	0.0227	1.3489	3.6455
	10.9700	1.3516	0.3779	0.0235	1.3501	3.6489
	10.9800	1.3529	0.3797	0.0236	1.3514	3.6523
	10.9900	1.3542	0.3779	0.0235	1.3527	3.6558
	11.0000	1.3553	0.3842	0.0239	1.3538	3.6588
	11.0100	1.3564	0.3792	0.0236	1.3549	3.6618
	11.0200	1.3577	0.3543	0.0220	1.3562	3.6653
	11.0300	1.3589	0.3367	0.0209	1.3574	3.6686
	11.0400	1.3602	0.3503	0.0218	1.3587	3.6720
	11.0500	1.3614	0.3576	0.0222	1.3599	3.6753
	11.0600	1.3625	0.3434	0.0213	1.3610	3.6783
	11.0700	1.3638	0.3224	0.0200	1.3623	3.6818
	11.0800	1.3651	0.3009	0.0187	1.3636	3.6854
	11.0900	1.3664	0.2855	0.0177	1.3649	3.6888
	11.1000	1.3677	0.2752	0.0171	1.3661	3.6922
	11.1100	1.3688	0.2971	0.0185	1.3673	3.6954
	11.1200	1.3699	0.3324	0.0206	1.3684	3.6984
	11.1300	1.3712	0.3454	0.0215	1.3697	3.7019
	11.1400	1.3725	0.3324	0.0206	1.3710	3.7053
	11.1500	1.3736	0.3231	0.0201	1.3721	3.7083
	11.1600	1.3749	0.3221	0.0200	1.3734	3.7118
	11.1700	1.3761	0.3075	0.0191	1.3746	3.7151
	11.1800	1.3773	0.3061	0.0190	1.3758	3.7184
	11.1900	1.3787	0.3004	0.0187	1.3772	3.7220
	11.2000	1.3799	0.2872	0.0178	1.3784	3.7253
	11.2100	1.3811	0.2840	0.0176	1.3796	3.7285
	11.2200	1.3823	0.2660	0.0165	1.3808	3.7318
	11.2300	1.3835	0.2419	0.0150	1.3820	3.7350
	11.2400	1.3848	0.2409	0.0150	1.3833	3.7385
	11.2500	1.3861	0.2747	0.0171	1.3846	3.7421
	11.2600	1.3873	0.3144	0.0195	1.3858	3.7453
	11.2700	1.3885	0.3088	0.0192	1.3870	3.7487
	11.2800	1.3897	0.3010	0.0187	1.3882	3.7519
	11.2900	1.3909	0.3121	0.0194	1.3894	3.7551
	11.3000	1.3922	0.3266	0.0203	1.3907	3.7585
	11.3100	1.3934	0.3055	0.0190	1.3919	3.7619
	11.3200	1.3946	0.3014	0.0187	1.3931	3.7652
	11.3300	1.3959	0.3185	0.0198	1.3944	3.7686
	11.3400	1.3971	0.3448	0.0214	1.3956	3.7718
	11.3500	1.3984	0.3626	0.0225	1.3969	3.7753
	11.3600	1.3997	0.3363	0.0209	1.3982	3.7789
	11.3700	1.4009	0.3256	0.0202	1.3994	3.7820
	11.3800	1.4021	0.3148	0.0196	1.4006	3.7852
	11.3900	1.4033	0.3154	0.0196	1.4018	3.7886
	11.4000	1.4045	0.3239	0.0201	1.4030	3.7917
	11.4100	1.4057	0.3417	0.0212	1.4042	3.7951
	11.4200	1.4070	0.3471	0.0216	1.4055	3.7987
	11.4300	1.4082	0.3463	0.0215	1.4067	3.8018
	11.4400	1.4095	0.3303	0.0205	1.4080	3.8054
	11.4500	1.4107	0.3479	0.0216	1.4092	3.8087
	11.4600	1.4119	0.3594	0.0223	1.4104	3.8118
	11.4700	1.4132	0.3512	0.0218	1.4117	3.8153
	11.4800	1.4144	0.3548	0.0220	1.4129	3.8187
	11.4900	1.4156	0.3658	0.0227	1.4141	3.8217
	11.5000	1.4168	0.3486	0.0217	1.4153	3.8251
	11.5100	1.4180	0.3282	0.0204	1.4165	3.8283
	11.5200	1.4192	0.3397	0.0211	1.4177	3.8317
	11.5300	1.4206	0.3507	0.0218	1.4191	3.8352
	11.5400	1.4217	0.3510	0.0218	1.4202	3.8383
	11.5500	1.4229	0.3453	0.0214	1.4214	3.8416
	11.5600	1.4242	0.3164	0.0197	1.4227	3.8450
	11.5700	1.4254	0.3094	0.0192	1.4239	3.8483
	11.5800	1.4267	0.3087	0.0192	1.4252	3.8518
	11.5900	1.4280	0.3089	0.0192	1.4265	3.8552
	11.6000	1.4291	0.2870	0.0178	1.4276	3.8583
	11.6100	1.4304	0.2688	0.0167	1.4289	3.8617
	11.6200	1.4316	0.2774	0.0172	1.4301	3.8650
	11.6300	1.4328	0.2929	0.0182	1.4313	3.8683
	11.6400	1.4341	0.3254	0.0202	1.4326	3.8718
	11.6500	1.4353	0.3424	0.0213	1.4338	3.8750
	11.6600	1.4364	0.3648	0.0227	1.4349	3.8781
	11.6700	1.4377	0.3818	0.0237	1.4362	3.8816
	11.6800	1.4389	0.3876	0.0241	1.4374	3.8848
	11.6900	1.4402	0.3576	0.0222	1.4387	3.8883
	11.7000	1.4415	0.3285	0.0204	1.4400	3.8919
	11.7100	1.4427	0.3218	0.0200	1.4412	3.8949
	11.7200	1.4439	0.3053	0.0190	1.4424	3.8982
	11.7300	1.4451	0.2853	0.0177	1.4436	3.9016
	11.7400	1.4463	0.2690	0.0167	1.4448	3.9048
	11.7500	1.4476	0.2744	0.0170	1.4461	3.9083
	11.7600	1.4489	0.2685	0.0167	1.4474	3.9117
	11.7700	1.4500	0.2677	0.0166	1.4485	3.9148
	11.7800	1.4513	0.2697	0.0168	1.4498	3.9183
	11.7900	1.4525	0.2566	0.0159	1.4510	3.9216
	11.8000	1.4537	0.2736	0.0170	1.4522	3.9249
	11.8100	1.4550	0.3138	0.0195	1.4535	3.9284
	11.8200	1.4562	0.3508	0.0218	1.4547	3.9316
	11.8300	1.4574	0.3621	0.0225	1.4559	3.9348
	11.8400	1.4587	0.3576	0.0222	1.4572	3.9382
	11.8500	1.4599	0.3915	0.0243	1.4584	3.9416
	11.8600	1.4612	0.4024	0.0250	1.4597	3.9451
	11.8700	1.4625	0.3901	0.0242	1.4610	3.9486
	11.8800	1.4636	0.3943	0.0245	1.4621	3.9515
	11.8900	1.4648	0.3741	0.0232	1.4633	3.9548
	11.9000	1.4661	0.3486	0.0217	1.4646	3.9582
	11.9100	1.4674	0.3311	0.0206	1.4659	3.9617
	11.9200	1.4687	0.3170	0.0197	1.4672	3.9652
	11.9300	1.4698	0.3332	0.0207	1.4683	3.9683
	11.9400	1.4709	0.3611	0.0224	1.4694	3.9713
	11.9500	1.4722	0.3649	0.0227	1.4707	3.9748
	11.9600	1.4735	0.3347	0.0208	1.4720	3.9783
	11.9700	1.4747	0.3211	0.0199	1.4732	3.9817
	11.9800	1.4761	0.3395	0.0211	1.4746	3.9852
	11.9900	1.4772	0.3498	0.0217	1.4757	3.9883
	12.0000	1.4784	0.3455	0.0215	1.4769	3.9915
	12.0100	1.4796	0.3309	0.0206	1.4781	3.9949
	12.0200	1.4808	0.3215	0.0200	1.4793	3.9981
	12.0300	1.4821	0.2973	0.0185	1.4806	4.0015
	12.0400	1.4834	0.3088	0.0192	1.4819	4.0050
	12.0500	1.4845	0.3037	0.0189	1.4830	4.0081
	12.0600	1.4857	0.3048	0.0189	1.4842	4.0113
	12.0700	1.4870	0.3304	0.0205	1.4855	4.0147
	12.0800	1.4882	0.3420	0.0212	1.4867	4.0181
	12.0900	1.4896	0.3354	0.0208	1.4881	4.0217
	12.1000	1.4908	0.3457	0.0215	1.4893	4.0250
	12.1100	1.4919	0.3545	0.0220	1.4904	4.0281
	12.1200	1.4932	0.3398	0.0211	1.4917	4.0316
	12.1300	1.4944	0.3136	0.0195	1.4929	4.0349
	12.1400	1.4957	0.3174	0.0197	1.4942	4.0382
	12.1500	1.4969	0.3487	0.0217	1.4954	4.0416
	12.1600	1.4981	0.3550	0.0221	1.4966	4.0447
	12.1700	1.4993	0.3490	0.0217	1.4978	4.0480
	12.1800	1.5006	0.3567	0.0222	1.4991	4.0516
	12.1900	1.5019	0.3631	0.0226	1.5004	4.0549
	12.2000	1.5031	0.3552	0.0221	1.5016	4.0584
	12.2100	1.5044	0.3619	0.0225	1.5029	4.0617
	12.2200	1.5055	0.3766	0.0234	1.5040	4.0647
	12.2300	1.5068	0.3444	0.0214	1.5052	4.0681
	12.2400	1.5080	0.3147	0.0195	1.5065	4.0716
	12.2500	1.5092	0.3136	0.0195	1.5077	4.0749
	12.2600	1.5105	0.3214	0.0200	1.5090	4.0784
	12.2700	1.5117	0.3271	0.0203	1.5102	4.0816
	12.2800	1.5129	0.3599	0.0224	1.5114	4.0847
	12.2900	1.5142	0.3809	0.0237	1.5127	4.0882
	12.3000	1.5154	0.3814	0.0237	1.5139	4.0915
	12.3100	1.5166	0.3832	0.0238	1.5151	4.0949
	12.3200	1.5180	0.3286	0.0204	1.5164	4.0984
	12.3300	1.5191	0.2784	0.0173	1.5176	4.1015
	12.3400	1.5202	0.2810	0.0175	1.5187	4.1046
	12.3500	1.5215	0.2766	0.0172	1.5200	4.1080
	12.3600	1.5227	0.2598	0.0161	1.5212	4.1113
	12.3700	1.5240	0.2692	0.0167	1.5225	4.1147
	12.3800	1.5252	0.2999	0.0186	1.5237	4.1180
	12.3900	1.5263	0.3353	0.0208	1.5248	4.1211
	12.4000	1.5277	0.3554	0.0221	1.5262	4.1247
	12.4100	1.5290	0.3675	0.0228	1.5275	4.1282
	12.4200	1.5302	0.3306	0.0205	1.5287	4.1315
	12.4300	1.5315	0.2741	0.0170	1.5300	4.1351
	12.4400	1.5327	0.2586	0.0161	1.5312	4.1382
	12.4500	1.5338	0.2580	0.0160	1.5323	4.1414
	12.4600	1.5351	0.2675	0.0166	1.5336	4.1449
	12.4700	1.5364	0.2574	0.0160	1.5349	4.1482
	12.4800	1.5376	0.2716	0.0169	1.5361	4.1516
	12.4900	1.5389	0.3030	0.0188	1.5374	4.1551
	12.5000	1.5400	0.3253	0.0202	1.5385	4.1581
	12.5100	1.5413	0.3329	0.0207	1.5398	4.1615
	12.5200	1.5426	0.3507	0.0218	1.5411	4.1649
	12.5300	1.5437	0.3829	0.0238	1.5422	4.1679
	12.5400	1.5449	0.3997	0.0248	1.5434	4.1713
	12.5500	1.5461	0.3930	0.0244	1.5446	4.1746
	12.5600	1.5474	0.3624	0.0225	1.5459	4.1779
	12.5700	1.5487	0.3694	0.0229	1.5472	4.1815
	12.5800	1.5500	0.3537	0.0220	1.5485	4.1849
	12.5900	1.5511	0.3766	0.0234	1.5496	4.1880
	12.6000	1.5524	0.3630	0.0225	1.5509	4.1916
	12.6100	1.5536	0.3466	0.0215	1.5521	4.1949
	12.6200	1.5548	0.3309	0.0206	1.5533	4.1980
	12.6300	1.5561	0.3327	0.0207	1.5546	4.2014
	12.6400	1.5573	0.3511	0.0218	1.5558	4.2047
	12.6500	1.5585	0.3546	0.0220	1.5570	4.2079
	12.6600	1.5597	0.3295	0.0205	1.5582	4.2114
	12.6700	1.5609	0.3339	0.0207	1.5594	4.2145
	12.6800	1.5621	0.3421	0.0213	1.5606	4.2178
	12.6900	1.5634	0.3345	0.0208	1.5619	4.2213
	12.7000	1.5646	0.3306	0.0205	1.5631	4.2246
	12.7100	1.5659	0.3392	0.0211	1.5644	4.2280
	12.7200	1.5671	0.3454	0.0215	1.5656	4.2313
	12.7300	1.5683	0.3470	0.0216	1.5668	4.2345
	12.7400	1.5696	0.3448	0.0214	1.5681	4.2381
	12.7500	1.5709	0.3272	0.0203	1.5694	4.2415
	12.7600	1.5720	0.3167	0.0197	1.5705	4.2446
	12.7700	1.5733	0.3198	0.0199	1.5718	4.2480
	12.7800	1.5745	0.3313	0.0206	1.5730	4.2512
	12.7900	1.5757	0.3356	0.0208	1.5742	4.2545
	12.8000	1.5771	0.3141	0.0195	1.5755	4.2581
	12.8100	1.5782	0.3021	0.0188	1.5767	4.2614
	12.8200	1.5795	0.3086	0.0192	1.5780	4.2647
	12.8300	1.5808	0.3278	0.0204	1.5793	4.2682
	12.8400	1.5819	0.3624	0.0225	1.5804	4.2713
	12.8500	1.5832	0.3557	0.0221	1.5817	4.2747
	12.8600	1.5845	0.3365	0.0209	1.5830	4.2782
	12.8700	1.5856	0.3329	0.0207	1.5841	4.2811
	12.8800	1.5868	0.3214	0.0200	1.5853	4.2845
	12.8900	1.5881	0.2912	0.0181	1.5866	4.2879
	12.9000	1.5893	0.2925	0.0182	1.5878	4.2911
	12.9100	1.5906	0.3007	0.0187	1.5891	4.2947
	12.9200	1.5918	0.3062	0.0190	1.5903	4.2981
	12.9300	1.5930	0.3470	0.0216	1.5915	4.3011
	12.9400	1.5942	0.3646	0.0227	1.5927	4.3045
	12.9500	1.5954	0.3304	0.0205	1.5939	4.3077
	12.9600	1.5967	0.2969	0.0184	1.5952	4.3111
	12.9700	1.5980	0.3152	0.0196	1.5965	4.3148
	12.9800	1.5992	0.3338	0.0207	1.5977	4.3179
	12.9900	1.6004	0.3329	0.0207	1.5989	4.3213
	13.0000	1.6017	0.3230	0.0201	1.6002	4.3247
	13.0100	1.6029	0.3098	0.0192	1.6014	4.3279
	13.0200	1.6042	0.3046	0.0189	1.6027	4.3315
	13.0300	1.6055	0.3215	0.0200	1.6040	4.3350
	13.0400	1.6065	0.3404	0.0211	1.6050	4.3378
	13.0500	1.6078	0.3476	0.0216	1.6063	4.3412
	13.0600	1.6090	0.3195	0.0198	1.6075	4.3444
	13.0700	1.6102	0.2949	0.0183	1.6087	4.3478
	13.0800	1.6116	0.2730	0.0170	1.6101	4.3514
	13.0900	1.6127	0.2956	0.0184	1.6112	4.3546
	13.1000	1.6139	0.3388	0.0210	1.6124	4.3577
	13.1100	1.6152	0.3535	0.0220	1.6137	4.3612
	13.1200	1.6164	0.3633	0.0226	1.6149	4.3644
	13.1300	1.6176	0.3471	0.0216	1.6161	4.3678
	13.1400	1.6190	0.3453	0.0215	1.6174	4.3714
	13.1500	1.6201	0.3561	0.0221	1.6186	4.3745
	13.1600	1.6213	0.3422	0.0213	1.6198	4.3778
	13.1700	1.6226	0.3177	0.0197	1.6211	4.3813
	13.1800	1.6238	0.3277	0.0204	1.6223	4.3844
	13.1900	1.6250	0.3385	0.0210	1.6235	4.3878
	13.2000	1.6263	0.3397	0.0211	1.6248	4.3911
	13.2100	1.6274	0.3557	0.0221	1.6259	4.3942
	13.2200	1.6287	0.3846	0.0239	1.6272	4.3977
	13.2300	1.6300	0.4175	0.0259	1.6285	4.4011
	13.2400	1.6312	0.4447	0.0276	1.6297	4.4045
	13.2500	1.6325	0.4437	0.0276	1.6310	4.4081
	13.2600	1.6337	0.4581	0.0285	1.6322	4.4112
	13.2700	1.6349	0.4640	0.0288	1.6334	4.4144
	13.2800	1.6362	0.4535	0.0282	1.6347	4.4179
	13.2900	1.6374	0.4312	0.0268	1.6359	4.4212
	13.3000	1.6387	0.4081	0.0254	1.6372	4.4246
	13.3100	1.6399	0.3695	0.0230	1.6384	4.4281
	13.3200	1.6410	0.3529	0.0219	1.6395	4.4310
	13.3300	1.6422	0.3473	0.0216	1.6407	4.4342
	13.3400	1.6435	0.3614	0.0224	1.6420	4.4377
	13.3500	1.6448	0.3748	0.0233	1.6433	4.4411
	13.3600	1.6461	0.3417	0.0212	1.6446	4.4448
	13.3700	1.6474	0.3247	0.0202	1.6459	4.4481
	13.3800	1.6485	0.3133	0.0195	1.6470	4.4511
	13.3900	1.6497	0.3246	0.0202	1.6482	4.4546
	13.4000	1.6509	0.3427	0.0213	1.6494	4.4578
	13.4100	1.6522	0.3792	0.0236	1.6507	4.4611
	13.4200	1.6535	0.3944	0.0245	1.6520	4.4648
	13.4300	1.6547	0.3987	0.0248	1.6532	4.4680
	13.4400	1.6559	0.3598	0.0224	1.6544	4.4711
	13.4500	1.6571	0.3112	0.0193	1.6556	4.4746
	13.4600	1.6583	0.2965	0.0184	1.6568	4.4778
	13.4700	1.6595	0.2631	0.0163	1.6580	4.4811
	13.4800	1.6609	0.2535	0.0157	1.6594	4.4847
	13.4900	1.6621	0.2990	0.0186	1.6606	4.4880
	13.5000	1.6633	0.3285	0.0204	1.6618	4.4913
	13.5100	1.6646	0.3522	0.0219	1.6631	4.4947
	13.5200	1.6658	0.3821	0.0237	1.6643	4.4979
	13.5300	1.6670	0.3710	0.0230	1.6655	4.5014
	13.5400	1.6682	0.3512	0.0218	1.6667	4.5046
	13.5500	1.6694	0.3570	0.0222	1.6679	4.5077
	13.5600	1.6706	0.3872	0.0241	1.6691	4.5110
	13.5700	1.6719	0.3746	0.0233	1.6704	4.5144
	13.5800	1.6731	0.3339	0.0207	1.6716	4.5178
	13.5900	1.6745	0.3198	0.0199	1.6730	4.5214
	13.6000	1.6756	0.3382	0.0210	1.6741	4.5246
	13.6100	1.6768	0.3325	0.0207	1.6753	4.5278
	13.6200	1.6781	0.3222	0.0200	1.6766	4.5312
	13.6300	1.6793	0.3472	0.0216	1.6778	4.5345
	13.6400	1.6806	0.3605	0.0224	1.6791	4.5380
	13.6500	1.6818	0.3707	0.0230	1.6803	4.5414
	13.6600	1.6829	0.3764	0.0234	1.6814	4.5443
	13.6700	1.6842	0.3783	0.0235	1.6827	4.5477
	13.6800	1.6855	0.3705	0.0230	1.6840	4.5511
	13.6900	1.6867	0.3737	0.0232	1.6852	4.5544
	13.7000	1.6880	0.3628	0.0225	1.6865	4.5581
	13.7100	1.6893	0.3432	0.0213	1.6878	4.5614
	13.7200	1.6903	0.3518	0.0219	1.6888	4.5643
	13.7300	1.6916	0.3580	0.0222	1.6901	4.5677
	13.7400	1.6928	0.3744	0.0233	1.6913	4.5710
	13.7500	1.6941	0.3842	0.0239	1.6926	4.5744
	13.7600	1.6954	0.3904	0.0243	1.6939	4.5781
	13.7700	1.6967	0.4230	0.0263	1.6952	4.5814
	13.7800	1.6978	0.4436	0.0276	1.6963	4.5846
	13.7900	1.6991	0.4434	0.0275	1.6976	4.5879
	13.8000	1.7002	0.4365	0.0271	1.6987	4.5911
	13.8100	1.7015	0.4060	0.0252	1.7000	4.5945
	13.8200	1.7028	0.3671	0.0228	1.7013	4.5980
	13.8300	1.7040	0.3679	0.0229	1.7025	4.6012
	13.8400	1.7052	0.3510	0.0218	1.7037	4.6044
	13.8500	1.7065	0.3477	0.0216	1.7050	4.6079
	13.8600	1.7077	0.3601	0.0224	1.7062	4.6113
	13.8700	1.7090	0.3817	0.0237	1.7075	4.6149
	13.8800	1.7102	0.4062	0.0252	1.7087	4.6180
	13.8900	1.7113	0.4079	0.0253	1.7098	4.6210
	13.9000	1.7126	0.4063	0.0252	1.7111	4.6244
	13.9100	1.7138	0.3785	0.0235	1.7123	4.6278
	13.9200	1.7151	0.3899	0.0242	1.7136	4.6314
	13.9300	1.7164	0.3871	0.0240	1.7149	4.6348
	13.9400	1.7175	0.3518	0.0219	1.7160	4.6378
	13.9500	1.7188	0.3514	0.0218	1.7173	4.6411
	13.9600	1.7200	0.3712	0.0231	1.7185	4.6446
	13.9700	1.7212	0.3994	0.0248	1.7197	4.6478
	13.9800	1.7225	0.4076	0.0253	1.7210	4.6513
	13.9900	1.7238	0.3811	0.0237	1.7223	4.6548
	14.0000	1.7249	0.3851	0.0239	1.7234	4.6578
	14.0100	1.7261	0.3483	0.0216	1.7246	4.6611
	14.0200	1.7274	0.3179	0.0197	1.7259	4.6645
	14.0300	1.7286	0.3139	0.0195	1.7271	4.6676
	14.0400	1.7299	0.3236	0.0201	1.7284	4.6712
	14.0500	1.7311	0.3350	0.0208	1.7296	4.6745
	14.0600	1.7323	0.3545	0.0220	1.7308	4.6777
	14.0700	1.7336	0.3587	0.0223	1.7321	4.6812
	14.0800	1.7348	0.3536	0.0220	1.7333	4.6846
	14.0900	1.7361	0.3501	0.0217	1.7346	4.6879
	14.1000	1.7373	0.3593	0.0223	1.7358	4.6913
	14.1100	1.7384	0.3468	0.0215	1.7369	4.6943
	14.1200	1.7396	0.3573	0.0222	1.7381	4.6975
	14.1300	1.7409	0.3431	0.0213	1.7394	4.7009
	14.1400	1.7422	0.3606	0.0224	1.7407	4.7044
	14.1500	1.7434	0.3770	0.0234	1.7419	4.7079
	14.1600	1.7447	0.3869	0.0240	1.7432	4.7111
	14.1700	1.7458	0.3757	0.0233	1.7443	4.7142
	14.1800	1.7470	0.3681	0.0229	1.7455	4.7176
	14.1900	1.7483	0.3721	0.0231	1.7468	4.7210
	14.2000	1.7496	0.3790	0.0235	1.7481	4.7245
	14.2100	1.7509	0.4080	0.0253	1.7494	4.7280
	14.2200	1.7520	0.4214	0.0262	1.7505	4.7311
	14.2300	1.7532	0.3858	0.0240	1.7517	4.7341
	14.2400	1.7544	0.3615	0.0225	1.7529	4.7376
	14.2500	1.7557	0.3485	0.0216	1.7542	4.7409
	14.2600	1.7569	0.3291	0.0204	1.7554	4.7443
	14.2700	1.7583	0.3335	0.0207	1.7568	4.7479
	14.2800	1.7594	0.3631	0.0226	1.7579	4.7511
	14.2900	1.7607	0.3696	0.0230	1.7592	4.7544
	14.3000	1.7619	0.3552	0.0221	1.7604	4.7578
	14.3100	1.7631	0.3420	0.0212	1.7616	4.7609
	14.3200	1.7644	0.3661	0.0227	1.7629	4.7644
	14.3300	1.7656	0.3753	0.0233	1.7641	4.7678
	14.3400	1.7667	0.3661	0.0227	1.7652	4.7708
	14.3500	1.7680	0.3629	0.0225	1.7665	4.7742
	14.3600	1.7693	0.3665	0.0228	1.7678	4.7777
	14.3700	1.7705	0.3417	0.0212	1.7690	4.7810
	14.3800	1.7718	0.3383	0.0210	1.7703	4.7845
	14.3900	1.7730	0.3234	0.0201	1.7715	4.7877
	14.4000	1.7742	0.3197	0.0199	1.7727	4.7910
	14.4100	1.7755	0.3343	0.0208	1.7740	4.7944
	14.4200	1.7767	0.3507	0.0218	1.7752	4.7978
	14.4300	1.7780	0.3719	0.0231	1.7765	4.8012
	14.4400	1.7792	0.3796	0.0236	1.7777	4.8045
	14.4500	1.7803	0.4008	0.0249	1.7788	4.8076
	14.4600	1.7816	0.3906	0.0243	1.7801	4.8110
	14.4700	1.7829	0.3726	0.0231	1.7814	4.8144
	14.4800	1.7841	0.3541	0.0220	1.7826	4.8177
	14.4900	1.7854	0.3342	0.0208	1.7839	4.8213
	14.5000	1.7866	0.3519	0.0219	1.7851	4.8245
	14.5100	1.7877	0.3707	0.0230	1.7862	4.8275
	14.5200	1.7890	0.3722	0.0231	1.7875	4.8310
	14.5300	1.7902	0.3406	0.0212	1.7887	4.8343
	14.5400	1.7914	0.3173	0.0197	1.7899	4.8375
	14.5500	1.7927	0.3113	0.0193	1.7912	4.8410
	14.5600	1.7939	0.3326	0.0207	1.7924	4.8441
	14.5700	1.7951	0.3468	0.0215	1.7936	4.8475
	14.5800	1.7964	0.3621	0.0225	1.7949	4.8510
	14.5838	1.7969	0.3543	0.0220	1.7954	4.8523
	14.5840	1.7969	0.3533	0.0219	1.7954	4.8523
	14.5940	1.7981	0.3329	0.0207	1.7966	4.8555
	14.6040	1.7993	0.2977	0.0185	1.7978	4.8587
	14.6140	1.8001	0.3030	0.0188	1.7986	4.8609
	14.6240	1.8002	0.3083	0.0192	1.7987	4.8613
	14.6340	1.7997	0.3202	0.0199	1.7982	4.8599
	14.6440	1.7985	0.3669	0.0228	1.7970	4.8566
	14.6540	1.7969	0.3866	0.0240	1.7954	4.8524
	14.6640	1.7951	0.4010	0.0249	1.7936	4.8476
	14.6740	1.7934	0.3916	0.0243	1.7919	4.8430
	14.6840	1.7919	0.3754	0.0233	1.7904	4.8388
	14.6940	1.7904	0.3761	0.0234	1.7889	4.8348
	14.7040	1.7892	0.3555	0.0221	1.7877	4.8315
	14.7140	1.7880	0.3647	0.0227	1.7865	4.8281
	14.7240	1.7866	0.3784	0.0235	1.7851	4.8246
	14.7340	1.7855	0.3747	0.0233	1.7840	4.8214
	14.7440	1.7843	0.3752	0.0233	1.7828	4.8183
	14.7540	1.7831	0.3660	0.0227	1.7816	4.8151
	14.7640	1.7818	0.3682	0.0229	1.7803	4.8116
	14.7740	1.7804	0.3640	0.0226	1.7789	4.8078
	14.7840	1.7792	0.3522	0.0219	1.7776	4.8043
	14.7940	1.7781	0.3253	0.0202	1.7766	4.8015
	14.8040	1.7769	0.3322	0.0206	1.7754	4.7982
	14.8140	1.7756	0.3792	0.0236	1.7741	4.7948
	14.8240	1.7743	0.3899	0.0242	1.7728	4.7911
	14.8340	1.7730	0.3919	0.0243	1.7715	4.7877
	14.8440	1.7718	0.3632	0.0226	1.7703	4.7846
	14.8540	1.7706	0.3824	0.0238	1.7691	4.7812
	14.8640	1.7693	0.3813	0.0237	1.7678	4.7777
	14.8740	1.7680	0.3534	0.0220	1.7665	4.7743
	14.8840	1.7668	0.3233	0.0201	1.7653	4.7709
	14.8940	1.7656	0.3383	0.0210	1.7641	4.7676
	14.9040	1.7644	0.3738	0.0232	1.7629	4.7645
	14.9140	1.7630	0.3929	0.0244	1.7615	4.7608
	14.9240	1.7618	0.3759	0.0233	1.7603	4.7575
	14.9340	1.7606	0.3462	0.0215	1.7591	4.7543
	14.9440	1.7593	0.3422	0.0213	1.7578	4.7507
	14.9540	1.7580	0.3430	0.0213	1.7565	4.7473
	14.9640	1.7568	0.3484	0.0216	1.7553	4.7439
	14.9740	1.7555	0.3450	0.0214	1.7540	4.7404
	14.9840	1.7543	0.3596	0.0223	1.7528	4.7372
	14.9940	1.7531	0.3511	0.0218	1.7516	4.7341
	15.0040	1.7518	0.3746	0.0233	1.7503	4.7305
	15.0140	1.7506	0.3672	0.0228	1.7491	4.7271
	15.0240	1.7493	0.3657	0.0227	1.7478	4.7238
	15.0340	1.7481	0.3799	0.0236	1.7466	4.7205
	15.0440	1.7469	0.3898	0.0242	1.7454	4.7171
	15.0540	1.7455	0.3910	0.0243	1.7440	4.7134
	15.0640	1.7442	0.3663	0.0228	1.7427	4.7100
	15.0740	1.7431	0.3469	0.0215	1.7416	4.7070
	15.0840	1.7419	0.3554	0.0221	1.7404	4.7038
	15.0940	1.7407	0.3663	0.0228	1.7392	4.7004
	15.1040	1.7394	0.3718	0.0231	1.7378	4.6968
	15.1140	1.7381	0.3546	0.0220	1.7366	4.6933
	15.1240	1.7370	0.3477	0.0216	1.7355	4.6903
	15.1340	1.7358	0.3443	0.0214	1.7343	4.6871
	15.1440	1.7345	0.3612	0.0224	1.7330	4.6836
	15.1540	1.7332	0.3707	0.0230	1.7316	4.6800
	15.1640	1.7318	0.3783	0.0235	1.7303	4.6763
	15.1740	1.7306	0.3489	0.0217	1.7291	4.6731
	15.1840	1.7294	0.3284	0.0204	1.7279	4.6700
	15.1940	1.7281	0.3348	0.0208	1.7266	4.6663
	15.2040	1.7269	0.3401	0.0211	1.7254	4.6630
	15.2140	1.7258	0.3596	0.0223	1.7242	4.6600
	15.2240	1.7245	0.3730	0.0232	1.7230	4.6567
	15.2340	1.7233	0.3662	0.0228	1.7218	4.6534
	15.2440	1.7220	0.3785	0.0235	1.7205	4.6499
	15.2540	1.7207	0.3831	0.0238	1.7192	4.6463
	15.2640	1.7195	0.3640	0.0226	1.7180	4.6432
	15.2740	1.7184	0.3346	0.0208	1.7169	4.6401
	15.2840	1.7170	0.3159	0.0196	1.7155	4.6364
	15.2940	1.7157	0.3141	0.0195	1.7142	4.6329
	15.3040	1.7145	0.3107	0.0193	1.7130	4.6295
	15.3140	1.7133	0.2971	0.0185	1.7118	4.6263
	15.3240	1.7121	0.2895	0.0180	1.7106	4.6231
	15.3340	1.7108	0.2995	0.0186	1.7093	4.6195
	15.3440	1.7094	0.3131	0.0195	1.7079	4.6159
	15.3540	1.7082	0.3125	0.0194	1.7067	4.6127
	15.3640	1.7071	0.3249	0.0202	1.7056	4.6096
	15.3740	1.7059	0.3420	0.0212	1.7044	4.6063
	15.3840	1.7046	0.3466	0.0215	1.7031	4.6028
	15.3940	1.7032	0.3402	0.0211	1.7017	4.5992
	15.4040	1.7021	0.3213	0.0200	1.7006	4.5962
	15.4140	1.7009	0.3353	0.0208	1.6994	4.5929
	15.4240	1.6997	0.3344	0.0208	1.6982	4.5895
	15.4340	1.6984	0.3406	0.0212	1.6969	4.5860
	15.4440	1.6970	0.3395	0.0211	1.6955	4.5823
	15.4540	1.6958	0.3316	0.0206	1.6943	4.5791
	15.4640	1.6947	0.3271	0.0203	1.6932	4.5761
	15.4740	1.6934	0.3806	0.0236	1.6919	4.5727
	15.4840	1.6922	0.4099	0.0255	1.6907	4.5693
	15.4940	1.6910	0.3780	0.0235	1.6895	4.5661
	15.5040	1.6897	0.3480	0.0216	1.6882	4.5627
	15.5140	1.6885	0.3303	0.0205	1.6870	4.5594
	15.5240	1.6872	0.3213	0.0200	1.6857	4.5559
	15.5340	1.6859	0.3243	0.0201	1.6844	4.5523
	15.5440	1.6847	0.3331	0.0207	1.6832	4.5491
	15.5540	1.6835	0.3489	0.0217	1.6820	4.5459
	15.5640	1.6822	0.3617	0.0225	1.6807	4.5424
	15.5740	1.6810	0.3577	0.0222	1.6795	4.5391
	15.5840	1.6798	0.3817	0.0237	1.6782	4.5357
	15.5940	1.6786	0.3844	0.0239	1.6771	4.5325
	15.6040	1.6774	0.3958	0.0246	1.6759	4.5293
	15.6140	1.6761	0.3785	0.0235	1.6746	4.5257
	15.6240	1.6747	0.3602	0.0224	1.6732	4.5222
	15.6340	1.6736	0.3594	0.0223	1.6721	4.5191
	15.6440	1.6724	0.3735	0.0232	1.6709	4.5159
	15.6540	1.6712	0.3504	0.0218	1.6697	4.5126
	15.6640	1.6699	0.3318	0.0206	1.6684	4.5091
	15.6740	1.6685	0.3303	0.0205	1.6670	4.5053
	15.6840	1.6673	0.3506	0.0218	1.6658	4.5022
	15.6940	1.6662	0.3747	0.0233	1.6647	4.4991
	15.7040	1.6650	0.3989	0.0248	1.6635	4.4958
	15.7140	1.6636	0.3913	0.0243	1.6621	4.4922
	15.7240	1.6622	0.3824	0.0238	1.6607	4.4884
	15.7340	1.6610	0.3677	0.0228	1.6595	4.4851
	15.7440	1.6600	0.3464	0.0215	1.6585	4.4822
	15.7540	1.6587	0.3484	0.0216	1.6572	4.4789
	15.7640	1.6575	0.3367	0.0209	1.6559	4.4754
	15.7740	1.6562	0.3252	0.0202	1.6547	4.4722
	15.7840	1.6550	0.3281	0.0204	1.6535	4.4687
	15.7940	1.6538	0.3458	0.0215	1.6523	4.4655
	15.8040	1.6525	0.3742	0.0232	1.6510	4.4621
	15.8140	1.6511	0.3963	0.0246	1.6496	4.4584
	15.8240	1.6500	0.3705	0.0230	1.6485	4.4552
	15.8340	1.6488	0.3448	0.0214	1.6473	4.4522
	15.8440	1.6476	0.3382	0.0210	1.6461	4.4488
	15.8540	1.6463	0.3458	0.0215	1.6448	4.4452
	15.8640	1.6450	0.3243	0.0201	1.6435	4.4418
	15.8740	1.6438	0.3127	0.0194	1.6423	4.4385
	15.8840	1.6426	0.3046	0.0189	1.6411	4.4353
	15.8940	1.6413	0.3017	0.0187	1.6398	4.4318
	15.9040	1.6400	0.3029	0.0188	1.6385	4.4282
	15.9140	1.6388	0.3210	0.0199	1.6373	4.4251
	15.9240	1.6376	0.3446	0.0214	1.6361	4.4219
	15.9340	1.6365	0.3302	0.0205	1.6350	4.4187
	15.9440	1.6351	0.3258	0.0202	1.6336	4.4151
	15.9540	1.6338	0.3157	0.0196	1.6323	4.4115
	15.9640	1.6326	0.3081	0.0191	1.6311	4.4084
	15.9740	1.6315	0.3162	0.0196	1.6300	4.4054
	15.9840	1.6303	0.3304	0.0205	1.6288	4.4021
	15.9940	1.6290	0.3168	0.0197	1.6275	4.3986
	16.0040	1.6277	0.3121	0.0194	1.6262	4.3950
	16.0140	1.6264	0.3356	0.0208	1.6249	4.3916
	16.0240	1.6253	0.3375	0.0210	1.6238	4.3886
	16.0340	1.6240	0.3497	0.0217	1.6225	4.3851
	16.0440	1.6227	0.3635	0.0226	1.6212	4.3816
	16.0540	1.6215	0.3680	0.0229	1.6200	4.3783
	16.0640	1.6202	0.3596	0.0223	1.6187	4.3749
	16.0740	1.6190	0.3543	0.0220	1.6175	4.3716
	16.0840	1.6178	0.3562	0.0221	1.6163	4.3684
	16.0940	1.6165	0.3715	0.0231	1.6150	4.3648
	16.1040	1.6153	0.3830	0.0238	1.6138	4.3616
	16.1140	1.6142	0.3818	0.0237	1.6127	4.3585
	16.1240	1.6129	0.3819	0.0237	1.6114	4.3551
	16.1340	1.6117	0.3800	0.0236	1.6102	4.3517
	16.1440	1.6103	0.3726	0.0231	1.6088	4.3480
	16.1540	1.6091	0.3565	0.0221	1.6076	4.3446
	16.1640	1.6079	0.3544	0.0220	1.6064	4.3416
	16.1740	1.6067	0.3623	0.0225	1.6052	4.3383
	16.1840	1.6054	0.3674	0.0228	1.6039	4.3347
	16.1940	1.6041	0.3760	0.0234	1.6026	4.3314
	16.2040	1.6029	0.3700	0.0230	1.6014	4.3281
	16.2140	1.6018	0.3654	0.0227	1.6003	4.3250
	16.2240	1.6006	0.3673	0.0228	1.5991	4.3217
	16.2340	1.5992	0.3773	0.0234	1.5977	4.3181
	16.2440	1.5980	0.3540	0.0220	1.5965	4.3147
	16.2540	1.5968	0.3744	0.0233	1.5953	4.3115
	16.2640	1.5955	0.4102	0.0255	1.5940	4.3081
	16.2740	1.5943	0.3821	0.0237	1.5928	4.3048
	16.2840	1.5930	0.3704	0.0230	1.5915	4.3012
	16.2940	1.5917	0.3357	0.0209	1.5902	4.2978
	16.3040	1.5906	0.3222	0.0200	1.5891	4.2949
	16.3140	1.5894	0.3170	0.0197	1.5879	4.2914
	16.3240	1.5881	0.3185	0.0198	1.5866	4.2880
	16.3340	1.5869	0.3357	0.0209	1.5854	4.2847
	16.3440	1.5857	0.3673	0.0228	1.5842	4.2814
	16.3540	1.5845	0.3850	0.0239	1.5830	4.2782
	16.3640	1.5832	0.4116	0.0256	1.5817	4.2749
	16.3740	1.5819	0.4280	0.0266	1.5804	4.2711
	16.3840	1.5806	0.4106	0.0255	1.5791	4.2677
	16.3940	1.5795	0.3566	0.0222	1.5780	4.2648
	16.4040	1.5783	0.3238	0.0201	1.5768	4.2615
	16.4140	1.5770	0.2959	0.0184	1.5755	4.2580
	16.4240	1.5756	0.2701	0.0168	1.5741	4.2543
	16.4340	1.5744	0.2408	0.0150	1.5729	4.2510
	16.4440	1.5733	0.2328	0.0145	1.5718	4.2481
	16.4540	1.5721	0.2907	0.0181	1.5706	4.2448
	16.4640	1.5708	0.3201	0.0199	1.5693	4.2412
	16.4740	1.5695	0.3270	0.0203	1.5680	4.2378
	16.4840	1.5683	0.3304	0.0205	1.5668	4.2345
	16.4940	1.5671	0.3181	0.0198	1.5656	4.2314
	16.5040	1.5659	0.3228	0.0201	1.5644	4.2281
	16.5140	1.5646	0.3512	0.0218	1.5631	4.2244
	16.5240	1.5633	0.3694	0.0229	1.5618	4.2211
	16.5340	1.5622	0.3811	0.0237	1.5607	4.2180
	16.5440	1.5610	0.3553	0.0221	1.5595	4.2147
	16.5540	1.5597	0.3285	0.0204	1.5582	4.2113
	16.5640	1.5583	0.3184	0.0198	1.5568	4.2075
	16.5740	1.5570	0.3197	0.0199	1.5555	4.2040
	16.5840	1.5559	0.3488	0.0217	1.5544	4.2011
	16.5940	1.5547	0.3619	0.0225	1.5532	4.1978
	16.6040	1.5535	0.3735	0.0232	1.5520	4.1944
	16.6140	1.5522	0.3749	0.0233	1.5507	4.1909
	16.6240	1.5509	0.3520	0.0219	1.5494	4.1875
	16.6340	1.5497	0.3262	0.0203	1.5482	4.1842
	16.6440	1.5486	0.3146	0.0195	1.5471	4.1812
	16.6540	1.5472	0.3175	0.0197	1.5457	4.1775
	16.6640	1.5460	0.3156	0.0196	1.5445	4.1741
	16.6740	1.5449	0.3259	0.0202	1.5434	4.1711
	16.6840	1.5436	0.3186	0.0198	1.5421	4.1678
	16.6940	1.5424	0.3290	0.0204	1.5409	4.1644
	16.7040	1.5411	0.3711	0.0231	1.5396	4.1609
	16.7140	1.5398	0.3718	0.0231	1.5383	4.1575
	16.7240	1.5387	0.3709	0.0230	1.5372	4.1545
	16.7340	1.5375	0.3654	0.0227	1.5360	4.1512
	16.7440	1.5362	0.3451	0.0214	1.5347	4.1477
	16.7540	1.5349	0.3377	0.0210	1.5334	4.1442
	16.7640	1.5337	0.3137	0.0195	1.5322	4.1409
	16.7740	1.5326	0.3080	0.0191	1.5311	4.1379
	16.7840	1.5314	0.3183	0.0198	1.5299	4.1347
	16.7940	1.5300	0.3241	0.0201	1.5285	4.1311
	16.8040	1.5287	0.3415	0.0212	1.5272	4.1275
	16.8140	1.5276	0.3480	0.0216	1.5261	4.1244
	16.8240	1.5263	0.3409	0.0212	1.5248	4.1211
	16.8340	1.5251	0.3077	0.0191	1.5236	4.1178
	16.8440	1.5238	0.2989	0.0186	1.5223	4.1142
	16.8540	1.5225	0.3025	0.0188	1.5210	4.1106
	16.8640	1.5213	0.2985	0.0185	1.5198	4.1075
	16.8740	1.5201	0.2871	0.0178	1.5186	4.1043
	16.8840	1.5188	0.3142	0.0195	1.5173	4.1008
	16.8940	1.5176	0.3293	0.0205	1.5161	4.0975
	16.9040	1.5164	0.3291	0.0204	1.5149	4.0942
	16.9140	1.5152	0.3395	0.0211	1.5137	4.0910
	16.9240	1.5140	0.3475	0.0216	1.5125	4.0878
	16.9340	1.5126	0.3340	0.0207	1.5111	4.0840
	16.9440	1.5113	0.3090	0.0192	1.5098	4.0806
	16.9540	1.5103	0.3037	0.0189	1.5088	4.0777
	16.9640	1.5092	0.3109	0.0193	1.5077	4.0747
	16.9740	1.5079	0.3359	0.0209	1.5064	4.0713
	16.9840	1.5066	0.3530	0.0219	1.5051	4.0677
	16.9940	1.5053	0.3481	0.0216	1.5038	4.0641
	17.0040	1.5041	0.3363	0.0209	1.5026	4.0609
	17.0140	1.5028	0.3503	0.0218	1.5013	4.0576
	17.0240	1.5015	0.3312	0.0206	1.5000	4.0540
	17.0340	1.5002	0.3118	0.0194	1.4987	4.0506
	17.0440	1.4991	0.3007	0.0187	1.4975	4.0473
	17.0540	1.4979	0.2964	0.0184	1.4964	4.0442
	17.0640	1.4967	0.3123	0.0194	1.4952	4.0411
	17.0740	1.4954	0.3265	0.0203	1.4939	4.0374
	17.0840	1.4941	0.3431	0.0213	1.4926	4.0339
	17.0940	1.4929	0.3527	0.0219	1.4914	4.0308
	17.1040	1.4918	0.3458	0.0215	1.4903	4.0277
	17.1140	1.4906	0.3331	0.0207	1.4891	4.0244
	17.1240	1.4892	0.3444	0.0214	1.4877	4.0208
	17.1340	1.4879	0.3657	0.0227	1.4864	4.0172
	17.1440	1.4868	0.3560	0.0221	1.4853	4.0141
	17.1540	1.4856	0.3253	0.0202	1.4841	4.0110
	17.1640	1.4843	0.3036	0.0189	1.4828	4.0075
	17.1740	1.4830	0.3001	0.0186	1.4815	4.0040
	17.1840	1.4817	0.3188	0.0198	1.4802	4.0004
	17.1940	1.4805	0.3264	0.0203	1.4790	3.9971
	17.2040	1.4793	0.2973	0.0185	1.4778	3.9941
	17.2140	1.4781	0.2907	0.0181	1.4766	3.9907
	17.2240	1.4768	0.3187	0.0198	1.4753	3.9873
	17.2340	1.4757	0.3454	0.0215	1.4742	3.9843
	17.2440	1.4745	0.3664	0.0228	1.4730	3.9810
	17.2540	1.4732	0.3651	0.0227	1.4717	3.9776
	17.2640	1.4720	0.3473	0.0216	1.4705	3.9741
	17.2740	1.4707	0.3360	0.0209	1.4692	3.9706
	17.2840	1.4695	0.3364	0.0209	1.4680	3.9675
	17.2940	1.4684	0.3406	0.0212	1.4669	3.9644
	17.3040	1.4671	0.3343	0.0208	1.4656	3.9609
	17.3140	1.4658	0.3246	0.0202	1.4643	3.9574
	17.3240	1.4646	0.3184	0.0198	1.4630	3.9541
	17.3340	1.4634	0.3198	0.0199	1.4619	3.9510
	17.3440	1.4622	0.3382	0.0210	1.4607	3.9478
	17.3540	1.4609	0.3606	0.0224	1.4594	3.9442
	17.3640	1.4595	0.3631	0.0226	1.4580	3.9405
	17.3740	1.4584	0.3209	0.0199	1.4569	3.9375
	17.3840	1.4572	0.3034	0.0188	1.4557	3.9342
	17.3940	1.4560	0.2928	0.0182	1.4545	3.9309
	17.4040	1.4546	0.3173	0.0197	1.4531	3.9273
	17.4140	1.4533	0.3254	0.0202	1.4518	3.9236
	17.4240	1.4521	0.3190	0.0198	1.4506	3.9205
	17.4340	1.4510	0.3072	0.0191	1.4495	3.9175
	17.4440	1.4498	0.2981	0.0185	1.4482	3.9141
	17.4540	1.4485	0.2992	0.0186	1.4470	3.9107
	17.4640	1.4472	0.3017	0.0187	1.4457	3.9071
	17.4740	1.4459	0.3015	0.0187	1.4444	3.9038
	17.4840	1.4448	0.3208	0.0199	1.4433	3.9007
	17.4940	1.4436	0.3278	0.0204	1.4421	3.8974
	17.5040	1.4423	0.3158	0.0196	1.4408	3.8938
	17.5140	1.4411	0.3223	0.0200	1.4396	3.8907
	17.5240	1.4399	0.3305	0.0205	1.4384	3.8875
	17.5340	1.4386	0.3546	0.0220	1.4371	3.8840
	17.5440	1.4374	0.3525	0.0219	1.4359	3.8807
	17.5540	1.4361	0.3437	0.0214	1.4346	3.8772
	17.5640	1.4349	0.3473	0.0216	1.4334	3.8741
	17.5740	1.4338	0.3505	0.0218	1.4323	3.8709
	17.5840	1.4325	0.3676	0.0228	1.4310	3.8674
	17.5940	1.4312	0.3808	0.0237	1.4297	3.8638
	17.6040	1.4300	0.3672	0.0228	1.4285	3.8607
	17.6140	1.4288	0.3261	0.0203	1.4273	3.8576
	17.6240	1.4276	0.2912	0.0181	1.4261	3.8543
	17.6340	1.4263	0.2789	0.0173	1.4248	3.8506
	17.6440	1.4249	0.2996	0.0186	1.4234	3.8470
	17.6540	1.4238	0.2980	0.0185	1.4223	3.8440
	17.6640	1.4226	0.2846	0.0177	1.4211	3.8408
	17.6740	1.4214	0.2533	0.0157	1.4199	3.8376
	17.6840	1.4201	0.2597	0.0161	1.4186	3.8341
	17.6940	1.4187	0.2429	0.0151	1.4172	3.8303
	17.7040	1.4176	0.2436	0.0151	1.4161	3.8271
	17.7140	1.4165	0.2573	0.0160	1.4150	3.8242
	17.7240	1.4152	0.2837	0.0176	1.4137	3.8208
	17.7340	1.4140	0.3080	0.0191	1.4125	3.8174
	17.7440	1.4127	0.3023	0.0188	1.4112	3.8140
	17.7540	1.4115	0.3033	0.0188	1.4100	3.8106
	17.7640	1.4103	0.2920	0.0181	1.4088	3.8075
	17.7740	1.4091	0.3144	0.0195	1.4076	3.8041
	17.7840	1.4077	0.3468	0.0215	1.4062	3.8005
	17.7940	1.4065	0.3573	0.0222	1.4050	3.7972
	17.8040	1.4053	0.3622	0.0225	1.4038	3.7941
	17.8140	1.4041	0.3360	0.0209	1.4026	3.7906
	17.8240	1.4028	0.3046	0.0189	1.4013	3.7873
	17.8340	1.4016	0.2984	0.0185	1.4001	3.7840
	17.8440	1.4004	0.2888	0.0179	1.3989	3.7807
	17.8540	1.3992	0.2885	0.0179	1.3977	3.7775
	17.8640	1.3979	0.2979	0.0185	1.3964	3.7740
	17.8740	1.3966	0.3118	0.0194	1.3951	3.7704
	17.8840	1.3955	0.3076	0.0191	1.3940	3.7674
	17.8940	1.3943	0.3087	0.0192	1.3928	3.7642
	17.9040	1.3931	0.2855	0.0177	1.3916	3.7609
	17.9140	1.3917	0.2546	0.0158	1.3902	3.7573
	17.9240	1.3903	0.2515	0.0156	1.3888	3.7535
	17.9340	1.3892	0.2546	0.0158	1.3877	3.7504
	17.9440	1.3881	0.2694	0.0167	1.3866	3.7475
	17.9540	1.3869	0.2827	0.0176	1.3854	3.7442
	17.9640	1.3856	0.2987	0.0186	1.3841	3.7407
	17.9740	1.3842	0.3098	0.0192	1.3827	3.7369
	17.9840	1.3830	0.2850	0.0177	1.3815	3.7336
	17.9940	1.3819	0.2555	0.0159	1.3804	3.7307
	18.0040	1.3806	0.2423	0.0151	1.3791	3.7273
	18.0140	1.3794	0.2329	0.0145	1.3779	3.7239
	18.0240	1.3782	0.2279	0.0142	1.3767	3.7206
	18.0340	1.3769	0.2481	0.0154	1.3754	3.7172
	18.0440	1.3757	0.2683	0.0167	1.3742	3.7140
	18.0540	1.3744	0.2964	0.0184	1.3729	3.7106
	18.0640	1.3731	0.3030	0.0188	1.3716	3.7069
	18.0740	1.3719	0.2860	0.0178	1.3704	3.7038
	18.0840	1.3708	0.2755	0.0171	1.3693	3.7008
	18.0940	1.3695	0.2761	0.0172	1.3680	3.6973
	18.1040	1.3683	0.2953	0.0183	1.3668	3.6939
	18.1140	1.3670	0.3128	0.0194	1.3655	3.6905
	18.1240	1.3658	0.3057	0.0190	1.3643	3.6873
	18.1340	1.3647	0.2929	0.0182	1.3632	3.6842
	18.1440	1.3634	0.2864	0.0178	1.3619	3.6807
	18.1540	1.3620	0.2865	0.0178	1.3605	3.6770
	18.1640	1.3609	0.2777	0.0173	1.3594	3.6739
	18.1740	1.3597	0.2577	0.0160	1.3582	3.6708
	18.1840	1.3585	0.2413	0.0150	1.3570	3.6675
	18.1940	1.3572	0.2522	0.0157	1.3557	3.6639
	18.2040	1.3558	0.2696	0.0167	1.3543	3.6602
	18.2140	1.3547	0.2501	0.0155	1.3532	3.6571
	18.2240	1.3536	0.2331	0.0145	1.3521	3.6541
	18.2340	1.3523	0.2410	0.0150	1.3508	3.6508
	18.2440	1.3510	0.2543	0.0158	1.3495	3.6471
	18.2540	1.3496	0.2651	0.0165	1.3481	3.6435
	18.2640	1.3484	0.2632	0.0164	1.3469	3.6403
	18.2740	1.3474	0.3016	0.0187	1.3459	3.6375
	18.2840	1.3461	0.3472	0.0216	1.3446	3.6341
	18.2940	1.3448	0.3612	0.0224	1.3433	3.6305
	18.3040	1.3436	0.3612	0.0224	1.3421	3.6272
	18.3140	1.3424	0.3432	0.0213	1.3409	3.6240
	18.3240	1.3412	0.3397	0.0211	1.3397	3.6207
	18.3340	1.3400	0.3261	0.0203	1.3385	3.6174
	18.3440	1.3386	0.3319	0.0206	1.3371	3.6138
	18.3540	1.3374	0.3412	0.0212	1.3359	3.6105
	18.3640	1.3363	0.3196	0.0199	1.3348	3.6076
	18.3740	1.3350	0.2821	0.0175	1.3335	3.6041
	18.3840	1.3338	0.2662	0.0165	1.3323	3.6006
	18.3940	1.3325	0.2610	0.0162	1.3310	3.5973
	18.4040	1.3313	0.2867	0.0178	1.3298	3.5940
	18.4140	1.3301	0.3033	0.0188	1.3286	3.5908
	18.4240	1.3288	0.2861	0.0178	1.3273	3.5873
	18.4340	1.3275	0.2663	0.0165	1.3260	3.5837
	18.4440	1.3264	0.2186	0.0136	1.3249	3.5806
	18.4540	1.3252	0.2139	0.0133	1.3237	3.5775
	18.4640	1.3239	0.2445	0.0152	1.3224	3.5741
	18.4740	1.3226	0.2904	0.0180	1.3211	3.5705
	18.4840	1.3213	0.3249	0.0202	1.3198	3.5668
	18.4940	1.3201	0.3144	0.0195	1.3186	3.5638
	18.5040	1.3190	0.2959	0.0184	1.3175	3.5608
	18.5140	1.3178	0.2743	0.0170	1.3163	3.5574
	18.5240	1.3164	0.2661	0.0165	1.3149	3.5537
	18.5340	1.3151	0.2870	0.0178	1.3136	3.5502
	18.5440	1.3139	0.3056	0.0190	1.3124	3.5470
	18.5540	1.3128	0.3145	0.0195	1.3113	3.5441
	18.5640	1.3116	0.3374	0.0210	1.3101	3.5406
	18.5740	1.3102	0.3305	0.0205	1.3087	3.5370
	18.5840	1.3091	0.2874	0.0179	1.3076	3.5339
	18.5940	1.3079	0.2740	0.0170	1.3064	3.5308
	18.6040	1.3067	0.2641	0.0164	1.3052	3.5274
	18.6140	1.3054	0.2403	0.0149	1.3039	3.5239
	18.6240	1.3039	0.2319	0.0144	1.3024	3.5200
	18.6340	1.3027	0.2022	0.0126	1.3012	3.5166
	18.6440	1.3016	0.1892	0.0118	1.3001	3.5137
	18.6540	1.3004	0.2177	0.0135	1.2989	3.5104
	18.6640	1.2991	0.2618	0.0163	1.2976	3.5070
	18.6740	1.2979	0.2894	0.0180	1.2964	3.5037
	18.6840	1.2967	0.2829	0.0176	1.2952	3.5005
	18.6940	1.2955	0.2999	0.0186	1.2940	3.4973
	18.7040	1.2943	0.3250	0.0202	1.2928	3.4939
	18.7140	1.2930	0.3344	0.0208	1.2915	3.4903
	18.7240	1.2918	0.3133	0.0195	1.2903	3.4873
	18.7340	1.2907	0.2799	0.0174	1.2892	3.4841
	18.7440	1.2894	0.2414	0.0150	1.2879	3.4806
	18.7540	1.2880	0.2463	0.0153	1.2865	3.4771
	18.7640	1.2867	0.2285	0.0142	1.2852	3.4735
	18.7740	1.2856	0.2409	0.0150	1.2841	3.4703
	18.7840	1.2845	0.2470	0.0153	1.2830	3.4674
	18.7940	1.2832	0.2612	0.0162	1.2817	3.4639
	18.8040	1.2818	0.2789	0.0173	1.2803	3.4603
	18.8140	1.2806	0.2895	0.0180	1.2791	3.4570
	18.8240	1.2795	0.2990	0.0186	1.2780	3.4539
	18.8340	1.2783	0.3021	0.0188	1.2768	3.4508
	18.8440	1.2770	0.3027	0.0188	1.2755	3.4473
	18.8540	1.2756	0.3153	0.0196	1.2741	3.4435
	18.8640	1.2744	0.3104	0.0193	1.2729	3.4402
	18.8740	1.2732	0.2841	0.0176	1.2717	3.4370
	18.8840	1.2720	0.2427	0.0151	1.2705	3.4337
	18.8940	1.2708	0.2339	0.0145	1.2693	3.4304
	18.9040	1.2694	0.2279	0.0142	1.2679	3.4268
	18.9140	1.2682	0.2528	0.0157	1.2667	3.4235
	18.9240	1.2671	0.2485	0.0154	1.2656	3.4205
	18.9340	1.2659	0.2651	0.0165	1.2644	3.4172
	18.9440	1.2646	0.2601	0.0162	1.2631	3.4137
	18.9540	1.2634	0.2320	0.0144	1.2619	3.4105
	18.9640	1.2623	0.2339	0.0145	1.2608	3.4074
	18.9740	1.2610	0.2416	0.0150	1.2595	3.4040
	18.9840	1.2597	0.2372	0.0147	1.2582	3.4005
	18.9940	1.2584	0.2414	0.0150	1.2569	3.3968
	19.0040	1.2572	0.2693	0.0167	1.2557	3.3936
	19.0140	1.2561	0.2583	0.0160	1.2546	3.3906
	19.0240	1.2548	0.2488	0.0155	1.2533	3.3873
	19.0340	1.2536	0.2306	0.0143	1.2521	3.3838
	19.0440	1.2523	0.2197	0.0137	1.2508	3.3804
	19.0540	1.2511	0.2329	0.0145	1.2496	3.3771
	19.0640	1.2499	0.2208	0.0137	1.2484	3.3740
	19.0740	1.2486	0.2134	0.0133	1.2471	3.3706
	19.0840	1.2473	0.2514	0.0156	1.2458	3.3669
	19.0940	1.2460	0.2919	0.0181	1.2445	3.3636
	19.1040	1.2449	0.3212	0.0200	1.2434	3.3604
	19.1140	1.2438	0.3242	0.0201	1.2422	3.3574
	19.1240	1.2425	0.2918	0.0181	1.2410	3.3539
	19.1340	1.2411	0.3096	0.0192	1.2396	3.3503
	19.1440	1.2399	0.3085	0.0192	1.2384	3.3470
	19.1540	1.2388	0.2951	0.0183	1.2373	3.3440
	19.1640	1.2375	0.2904	0.0180	1.2360	3.3406
	19.1740	1.2363	0.2659	0.0165	1.2348	3.3371
	19.1840	1.2350	0.2635	0.0164	1.2335	3.3337
	19.1940	1.2337	0.2524	0.0157	1.2322	3.3303
	19.2040	1.2326	0.2311	0.0144	1.2311	3.3272
	19.2140	1.2314	0.2028	0.0126	1.2299	3.3239
	19.2240	1.2300	0.1827	0.0113	1.2285	3.3203
	19.2340	1.2288	0.1846	0.0115	1.2273	3.3171
	19.2440	1.2277	0.1743	0.0108	1.2262	3.3139
	19.2540	1.2264	0.1924	0.0120	1.2249	3.3105
	19.2640	1.2251	0.1965	0.0122	1.2236	3.3071
	19.2740	1.2237	0.2004	0.0124	1.2222	3.3033
	19.2840	1.2226	0.2220	0.0138	1.2211	3.3001
	19.2940	1.2215	0.2413	0.0150	1.2200	3.2972
	19.3040	1.2203	0.2540	0.0158	1.2188	3.2940
	19.3140	1.2190	0.2519	0.0156	1.2175	3.2904
	19.3240	1.2177	0.2480	0.0154	1.2162	3.2869
	19.3340	1.2165	0.2531	0.0157	1.2150	3.2836
	19.3440	1.2153	0.2494	0.0155	1.2138	3.2806
	19.3540	1.2141	0.2399	0.0149	1.2126	3.2771
	19.3640	1.2127	0.2408	0.0150	1.2112	3.2734
	19.3740	1.2114	0.2065	0.0128	1.2099	3.2700
	19.3840	1.2103	0.1721	0.0107	1.2088	3.2669
	19.3940	1.2091	0.1837	0.0114	1.2076	3.2638
	19.4040	1.2078	0.2110	0.0131	1.2063	3.2603
	19.4140	1.2064	0.2427	0.0151	1.2049	3.2565
	19.4240	1.2053	0.2513	0.0156	1.2038	3.2534
	19.4340	1.2042	0.2379	0.0148	1.2027	3.2506
	19.4440	1.2030	0.2478	0.0154	1.2015	3.2472
	19.4540	1.2017	0.2472	0.0154	1.2002	3.2437
	19.4640	1.2004	0.2426	0.0151	1.1989	3.2402
	19.4740	1.1991	0.2512	0.0156	1.1976	3.2367
	19.4840	1.1980	0.2427	0.0151	1.1965	3.2337
	19.4940	1.1968	0.2580	0.0160	1.1953	3.2305
	19.5040	1.1955	0.2866	0.0178	1.1940	3.2270
	19.5140	1.1943	0.2996	0.0186	1.1928	3.2237
	19.5240	1.1931	0.2869	0.0178	1.1916	3.2205
	19.5340	1.1919	0.2842	0.0177	1.1904	3.2172
	19.5440	1.1906	0.2809	0.0174	1.1891	3.2137
	19.5540	1.1892	0.2639	0.0164	1.1877	3.2100
	19.5640	1.1880	0.2708	0.0168	1.1865	3.2067
	19.5740	1.1869	0.2742	0.0170	1.1854	3.2037
	19.5840	1.1857	0.2695	0.0167	1.1842	3.2005
	19.5940	1.1844	0.2537	0.0158	1.1829	3.1969
	19.6040	1.1831	0.2346	0.0146	1.1816	3.1934
	19.6140	1.1819	0.2028	0.0126	1.1804	3.1902
	19.6240	1.1808	0.1550	0.0096	1.1793	3.1872
	19.6340	1.1795	0.1694	0.0105	1.1780	3.1838
	19.6440	1.1782	0.2271	0.0141	1.1767	3.1803
	19.6540	1.1770	0.2553	0.0159	1.1755	3.1770
	19.6640	1.1759	0.2367	0.0147	1.1744	3.1739
	19.6740	1.1747	0.2401	0.0149	1.1732	3.1707
	19.6840	1.1733	0.2444	0.0152	1.1718	3.1671
	19.6940	1.1719	0.2490	0.0155	1.1704	3.1632
	19.7040	1.1707	0.2478	0.0154	1.1692	3.1599
	19.7140	1.1696	0.2699	0.0168	1.1681	3.1571
	19.7240	1.1684	0.2818	0.0175	1.1669	3.1538
	19.7340	1.1672	0.2901	0.0180	1.1657	3.1503
	19.7440	1.1659	0.2813	0.0175	1.1644	3.1469
	19.7540	1.1646	0.2718	0.0169	1.1631	3.1435
	19.7640	1.1634	0.2586	0.0161	1.1619	3.1403
	19.7740	1.1622	0.2403	0.0149	1.1607	3.1369
	19.7840	1.1609	0.2501	0.0155	1.1594	3.1333
	19.7940	1.1597	0.2580	0.0160	1.1582	3.1301
	19.8040	1.1586	0.2326	0.0144	1.1571	3.1272
	19.8140	1.1574	0.2117	0.0131	1.1559	3.1240
	19.8240	1.1561	0.2377	0.0148	1.1546	3.1206
	19.8340	1.1548	0.2618	0.0163	1.1533	3.1169
	19.8440	1.1536	0.3031	0.0188	1.1521	3.1137
	19.8540	1.1525	0.3075	0.0191	1.1510	3.1107
	19.8640	1.1512	0.2899	0.0180	1.1497	3.1073
	19.8740	1.1499	0.2893	0.0180	1.1484	3.1036
	19.8840	1.1486	0.2802	0.0174	1.1471	3.1003
	19.8940	1.1475	0.2768	0.0172	1.1460	3.0973
	19.9040	1.1463	0.2699	0.0168	1.1448	3.0941
	19.9140	1.1450	0.2526	0.0157	1.1435	3.0905
	19.9240	1.1436	0.2603	0.0162	1.1421	3.0867
	19.9340	1.1424	0.2652	0.0165	1.1409	3.0835
	19.9440	1.1413	0.2547	0.0158	1.1398	3.0804
	19.9540	1.1401	0.2517	0.0156	1.1386	3.0771
[truncated: 31,533 more rows]
