# Supplementary material for: The influence of sample geometry and size on porcine aortic material properties from uniaxial tensile tests using custom-designed tissue cutters, clamps and molds
Source: PLoS One. 2021 Feb 8;16(2):e0244390. doi: 10.1371/journal.pone.0244390 (PMC7869995; doi:10.1371/journal.pone.0244390)
Supplement: S1 Dataset — (ZIP) [file pone.0244390.s001.zip › Date/RL6-1.csv]

1	ʱ��	λ��	��	����Ӧ��	����λ��	����Ӧ�� (λ��)
	(s)	(mm)	(N)	(MPa)	(mm)	(%)
	0.0000	0.0012	-0.0866	-0.0110	-0.0002	-0.0006
	0.0100	0.0012	-0.0977	-0.0124	-0.0002	-0.0006
	0.0200	0.0012	-0.0711	-0.0090	-0.0002	-0.0005
	0.0300	0.0014	-0.0265	-0.0033	0.0000	0.0000
	0.0400	0.0019	-0.0132	-0.0017	0.0005	0.0013
	0.0500	0.0027	-0.0254	-0.0032	0.0013	0.0036
	0.0600	0.0040	-0.0392	-0.0050	0.0026	0.0068
	0.0700	0.0054	-0.0577	-0.0073	0.0040	0.0107
	0.0800	0.0069	-0.0992	-0.0126	0.0055	0.0146
	0.0900	0.0083	-0.0686	-0.0087	0.0069	0.0183
	0.1000	0.0097	-0.0402	-0.0051	0.0083	0.0219
	0.1100	0.0110	-0.0242	-0.0031	0.0096	0.0256
	0.1200	0.0124	-0.0365	-0.0046	0.0110	0.0291
	0.1300	0.0137	-0.0742	-0.0094	0.0123	0.0326
	0.1400	0.0149	-0.0789	-0.0100	0.0135	0.0359
	0.1500	0.0161	-0.0199	-0.0025	0.0147	0.0391
	0.1600	0.0174	0.0082	0.0010	0.0160	0.0425
	0.1700	0.0187	-0.0151	-0.0019	0.0173	0.0458
	0.1800	0.0200	-0.0337	-0.0043	0.0186	0.0492
	0.1900	0.0212	-0.0324	-0.0041	0.0198	0.0526
	0.2000	0.0225	-0.0311	-0.0039	0.0211	0.0561
	0.2100	0.0238	-0.0267	-0.0034	0.0224	0.0595
	0.2200	0.0251	-0.0151	-0.0019	0.0237	0.0628
	0.2300	0.0263	-0.0217	-0.0027	0.0249	0.0661
	0.2400	0.0276	-0.0166	-0.0021	0.0262	0.0695
	0.2500	0.0289	-0.0180	-0.0023	0.0275	0.0729
	0.2600	0.0301	-0.0258	-0.0033	0.0287	0.0761
	0.2700	0.0313	-0.0567	-0.0072	0.0299	0.0794
	0.2800	0.0326	-0.0577	-0.0073	0.0312	0.0827
	0.2900	0.0339	-0.0472	-0.0060	0.0325	0.0861
	0.3000	0.0351	-0.0446	-0.0056	0.0337	0.0894
	0.3100	0.0363	-0.0564	-0.0071	0.0349	0.0926
	0.3200	0.0375	-0.0546	-0.0069	0.0361	0.0957
	0.3300	0.0387	-0.0346	-0.0044	0.0373	0.0990
	0.3400	0.0400	-0.0623	-0.0079	0.0386	0.1023
	0.3500	0.0412	-0.0686	-0.0087	0.0398	0.1055
	0.3600	0.0425	-0.0567	-0.0072	0.0411	0.1090
	0.3700	0.0438	-0.0655	-0.0083	0.0424	0.1125
	0.3800	0.0451	-0.0679	-0.0086	0.0437	0.1158
	0.3900	0.0463	-0.0485	-0.0061	0.0449	0.1191
	0.4000	0.0475	-0.0467	-0.0059	0.0461	0.1224
	0.4100	0.0488	-0.0361	-0.0046	0.0474	0.1257
	0.4200	0.0501	-0.0106	-0.0013	0.0487	0.1291
	0.4300	0.0513	-0.0134	-0.0017	0.0499	0.1324
	0.4400	0.0525	0.0069	0.0009	0.0511	0.1356
	0.4500	0.0538	0.0204	0.0026	0.0524	0.1389
	0.4600	0.0550	-0.0159	-0.0020	0.0536	0.1423
	0.4700	0.0563	-0.0246	-0.0031	0.0549	0.1457
	0.4800	0.0576	-0.0260	-0.0033	0.0562	0.1490
	0.4900	0.0589	0.0027	0.0003	0.0575	0.1524
	0.5000	0.0602	0.0164	0.0021	0.0588	0.1559
	0.5100	0.0614	0.0108	0.0014	0.0600	0.1593
	0.5200	0.0627	0.0088	0.0011	0.0613	0.1625
	0.5300	0.0639	0.0012	0.0002	0.0625	0.1658
	0.5400	0.0652	0.0124	0.0016	0.0638	0.1692
	0.5500	0.0665	-0.0004	-0.0001	0.0651	0.1726
	0.5600	0.0677	-0.0047	-0.0006	0.0663	0.1759
	0.5700	0.0689	-0.0356	-0.0045	0.0675	0.1791
	0.5800	0.0702	-0.0622	-0.0079	0.0688	0.1825
	0.5900	0.0715	-0.0742	-0.0094	0.0701	0.1859
	0.6000	0.0727	-0.0895	-0.0113	0.0713	0.1892
	0.6100	0.0740	-0.0837	-0.0106	0.0726	0.1926
	0.6200	0.0752	-0.0580	-0.0073	0.0738	0.1958
	0.6300	0.0765	-0.0567	-0.0072	0.0751	0.1992
	0.6400	0.0778	-0.0534	-0.0068	0.0763	0.2025
	0.6500	0.0790	-0.0496	-0.0063	0.0776	0.2058
	0.6600	0.0803	-0.0408	-0.0052	0.0789	0.2092
	0.6700	0.0815	-0.0303	-0.0038	0.0801	0.2126
	0.6800	0.0828	-0.0247	-0.0031	0.0814	0.2158
	0.6900	0.0840	-0.0284	-0.0036	0.0826	0.2192
	0.7000	0.0853	-0.0257	-0.0033	0.0839	0.2225
	0.7100	0.0865	-0.0289	-0.0037	0.0851	0.2258
	0.7200	0.0878	-0.0343	-0.0043	0.0864	0.2291
	0.7300	0.0890	-0.0339	-0.0043	0.0876	0.2323
	0.7400	0.0902	-0.0124	-0.0016	0.0888	0.2355
	0.7500	0.0915	-0.0147	-0.0019	0.0901	0.2389
	0.7600	0.0928	-0.0290	-0.0037	0.0914	0.2424
	0.7700	0.0940	-0.0232	-0.0029	0.0926	0.2457
	0.7800	0.0953	-0.0260	-0.0033	0.0939	0.2490
	0.7900	0.0966	-0.0488	-0.0062	0.0952	0.2524
	0.8000	0.0978	-0.0521	-0.0066	0.0964	0.2557
	0.8100	0.0990	-0.0436	-0.0055	0.0976	0.2589
	0.8200	0.1002	-0.0330	-0.0042	0.0988	0.2622
	0.8300	0.1015	-0.0173	-0.0022	0.1001	0.2655
	0.8400	0.1028	-0.0300	-0.0038	0.1014	0.2689
	0.8500	0.1041	-0.0190	-0.0024	0.1027	0.2723
	0.8600	0.1053	-0.0020	-0.0003	0.1039	0.2756
	0.8700	0.1065	-0.0189	-0.0024	0.1051	0.2789
	0.8800	0.1078	-0.0440	-0.0056	0.1064	0.2821
	0.8900	0.1090	-0.0509	-0.0064	0.1076	0.2855
	0.9000	0.1103	-0.0332	-0.0042	0.1089	0.2888
	0.9100	0.1116	-0.0330	-0.0042	0.1102	0.2922
	0.9200	0.1128	-0.0393	-0.0050	0.1114	0.2956
	0.9300	0.1141	-0.0402	-0.0051	0.1127	0.2990
	0.9400	0.1153	-0.0506	-0.0064	0.1139	0.3022
	0.9500	0.1165	-0.0196	-0.0025	0.1151	0.3054
	0.9600	0.1178	-0.0343	-0.0043	0.1164	0.3089
	0.9700	0.1191	-0.0672	-0.0085	0.1177	0.3123
	0.9800	0.1204	-0.0627	-0.0079	0.1190	0.3156
	0.9900	0.1216	-0.0450	-0.0057	0.1202	0.3188
	1.0000	0.1229	-0.0469	-0.0059	0.1215	0.3222
	1.0100	0.1242	-0.0566	-0.0072	0.1228	0.3256
	1.0200	0.1254	-0.0503	-0.0064	0.1240	0.3290
	1.0300	0.1267	-0.0283	-0.0036	0.1253	0.3323
	1.0400	0.1279	-0.0318	-0.0040	0.1265	0.3356
	1.0500	0.1292	-0.0384	-0.0049	0.1278	0.3390
	1.0600	0.1305	-0.0178	-0.0023	0.1291	0.3425
	1.0700	0.1317	-0.0059	-0.0007	0.1303	0.3457
	1.0800	0.1329	-0.0297	-0.0038	0.1315	0.3489
	1.0900	0.1342	-0.0482	-0.0061	0.1328	0.3522
	1.1000	0.1355	-0.0439	-0.0056	0.1341	0.3556
	1.1100	0.1367	-0.0328	-0.0042	0.1353	0.3589
	1.1200	0.1380	-0.0013	-0.0002	0.1366	0.3623
	1.1300	0.1392	0.0221	0.0028	0.1378	0.3656
	1.1400	0.1405	0.0132	0.0017	0.1391	0.3689
	1.1500	0.1417	0.0146	0.0018	0.1403	0.3722
	1.1600	0.1430	0.0198	0.0025	0.1416	0.3755
	1.1700	0.1442	0.0075	0.0009	0.1428	0.3789
	1.1800	0.1455	0.0081	0.0010	0.1441	0.3823
	1.1900	0.1468	-0.0145	-0.0018	0.1454	0.3856
	1.2000	0.1480	-0.0431	-0.0055	0.1466	0.3888
	1.2100	0.1492	-0.0595	-0.0075	0.1478	0.3920
	1.2200	0.1504	-0.0752	-0.0095	0.1490	0.3953
	1.2300	0.1518	-0.0931	-0.0118	0.1504	0.3988
	1.2400	0.1530	-0.0801	-0.0101	0.1516	0.4022
	1.2500	0.1543	-0.0696	-0.0088	0.1528	0.4054
	1.2600	0.1555	-0.0402	-0.0051	0.1541	0.4087
	1.2700	0.1567	-0.0148	-0.0019	0.1553	0.4120
	1.2800	0.1580	-0.0039	-0.0005	0.1566	0.4153
	1.2900	0.1592	-0.0278	-0.0035	0.1578	0.4187
	1.3000	0.1606	-0.0462	-0.0058	0.1591	0.4221
	1.3100	0.1619	-0.0530	-0.0067	0.1605	0.4256
	1.3200	0.1631	-0.0526	-0.0067	0.1617	0.4290
	1.3300	0.1644	-0.0290	-0.0037	0.1630	0.4323
	1.3400	0.1656	-0.0356	-0.0045	0.1642	0.4355
	1.3500	0.1669	-0.0640	-0.0081	0.1655	0.4389
	1.3600	0.1682	-0.0689	-0.0087	0.1668	0.4423
	1.3700	0.1694	-0.0642	-0.0081	0.1680	0.4456
	1.3800	0.1706	-0.0658	-0.0083	0.1692	0.4489
	1.3900	0.1719	-0.0337	-0.0043	0.1705	0.4523
	1.4000	0.1732	-0.0418	-0.0053	0.1717	0.4556
	1.4100	0.1743	-0.0535	-0.0068	0.1729	0.4587
	1.4200	0.1756	-0.0703	-0.0089	0.1742	0.4620
	1.4300	0.1769	-0.0644	-0.0082	0.1755	0.4654
	1.4400	0.1781	-0.0558	-0.0071	0.1767	0.4688
	1.4500	0.1794	-0.0495	-0.0063	0.1780	0.4721
	1.4600	0.1806	-0.0183	-0.0023	0.1792	0.4754
	1.4700	0.1819	-0.0137	-0.0017	0.1805	0.4787
	1.4800	0.1832	-0.0311	-0.0039	0.1818	0.4821
	1.4900	0.1844	-0.0290	-0.0037	0.1830	0.4854
	1.5000	0.1856	-0.0093	-0.0012	0.1842	0.4887
	1.5100	0.1869	-0.0155	-0.0020	0.1855	0.4920
	1.5200	0.1882	-0.0286	-0.0036	0.1868	0.4954
	1.5300	0.1894	-0.0537	-0.0068	0.1880	0.4987
	1.5400	0.1906	-0.0513	-0.0065	0.1892	0.5019
	1.5500	0.1919	-0.0380	-0.0048	0.1905	0.5053
	1.5600	0.1932	-0.0335	-0.0042	0.1918	0.5088
	1.5700	0.1945	-0.0387	-0.0049	0.1931	0.5122
	1.5800	0.1957	-0.0416	-0.0053	0.1943	0.5155
	1.5900	0.1970	-0.0338	-0.0043	0.1956	0.5187
	1.6000	0.1982	-0.0136	-0.0017	0.1968	0.5221
	1.6100	0.1994	-0.0071	-0.0009	0.1980	0.5253
	1.6200	0.2007	-0.0271	-0.0034	0.1993	0.5286
	1.6300	0.2019	-0.0125	-0.0016	0.2005	0.5319
	1.6400	0.2031	0.0112	0.0014	0.2017	0.5351
	1.6500	0.2044	0.0071	0.0009	0.2030	0.5385
	1.6600	0.2057	0.0066	0.0008	0.2043	0.5420
	1.6700	0.2070	0.0315	0.0040	0.2056	0.5453
	1.6800	0.2082	0.0380	0.0048	0.2068	0.5486
	1.6900	0.2095	0.0190	0.0024	0.2080	0.5519
	1.7000	0.2107	-0.0033	-0.0004	0.2093	0.5551
	1.7100	0.2119	-0.0174	-0.0022	0.2105	0.5583
	1.7200	0.2131	-0.0250	-0.0032	0.2117	0.5617
	1.7300	0.2144	-0.0337	-0.0043	0.2130	0.5651
	1.7400	0.2157	-0.0410	-0.0052	0.2143	0.5685
	1.7500	0.2170	-0.0532	-0.0067	0.2156	0.5719
	1.7600	0.2182	-0.0345	-0.0044	0.2168	0.5752
	1.7700	0.2195	-0.0008	-0.0001	0.2181	0.5785
	1.7800	0.2208	-0.0035	-0.0004	0.2194	0.5819
	1.7900	0.2221	-0.0017	-0.0002	0.2207	0.5853
	1.8000	0.2233	-0.0120	-0.0015	0.2219	0.5885
	1.8100	0.2245	-0.0228	-0.0029	0.2231	0.5918
	1.8200	0.2258	-0.0086	-0.0011	0.2244	0.5952
	1.8300	0.2270	0.0297	0.0038	0.2256	0.5985
	1.8400	0.2282	0.0371	0.0047	0.2268	0.6017
	1.8500	0.2295	0.0436	0.0055	0.2281	0.6050
	1.8600	0.2308	0.0139	0.0018	0.2294	0.6084
	1.8700	0.2321	-0.0028	-0.0004	0.2307	0.6119
	1.8800	0.2334	-0.0357	-0.0045	0.2320	0.6153
	1.8900	0.2346	-0.0343	-0.0043	0.2332	0.6186
	1.9000	0.2359	-0.0535	-0.0068	0.2345	0.6221
	1.9100	0.2372	-0.0660	-0.0083	0.2358	0.6254
	1.9200	0.2384	-0.0946	-0.0120	0.2370	0.6286
	1.9300	0.2396	-0.0831	-0.0105	0.2382	0.6318
	1.9400	0.2408	-0.0682	-0.0086	0.2394	0.6351
	1.9500	0.2421	-0.0618	-0.0078	0.2407	0.6384
	1.9600	0.2433	-0.0534	-0.0068	0.2419	0.6417
	1.9700	0.2446	-0.0518	-0.0065	0.2432	0.6451
	1.9800	0.2459	-0.0380	-0.0048	0.2445	0.6485
	1.9900	0.2472	-0.0200	-0.0025	0.2458	0.6519
	2.0000	0.2485	-0.0259	-0.0033	0.2471	0.6553
	2.0100	0.2497	-0.0149	-0.0019	0.2483	0.6586
	2.0200	0.2509	-0.0096	-0.0012	0.2495	0.6619
	2.0300	0.2522	-0.0129	-0.0016	0.2507	0.6651
	2.0400	0.2534	-0.0199	-0.0025	0.2520	0.6683
	2.0500	0.2546	-0.0229	-0.0029	0.2532	0.6716
	2.0600	0.2558	-0.0514	-0.0065	0.2544	0.6749
	2.0700	0.2571	-0.0434	-0.0055	0.2557	0.6782
	2.0800	0.2583	-0.0189	-0.0024	0.2569	0.6815
	2.0900	0.2596	0.0060	0.0008	0.2582	0.6848
	2.1000	0.2608	0.0197	0.0025	0.2594	0.6881
	2.1100	0.2621	-0.0009	-0.0001	0.2607	0.6915
	2.1200	0.2634	-0.0260	-0.0033	0.2620	0.6949
	2.1300	0.2646	-0.0502	-0.0063	0.2632	0.6982
	2.1400	0.2659	-0.0607	-0.0077	0.2645	0.7016
	2.1500	0.2672	-0.0712	-0.0090	0.2658	0.7049
	2.1600	0.2684	-0.0610	-0.0077	0.2670	0.7083
	2.1700	0.2697	-0.0624	-0.0079	0.2683	0.7118
	2.1800	0.2710	-0.0347	-0.0044	0.2696	0.7150
	2.1900	0.2722	-0.0046	-0.0006	0.2708	0.7184
	2.2000	0.2735	0.0227	0.0029	0.2721	0.7218
	2.2100	0.2747	0.0221	0.0028	0.2733	0.7250
	2.2200	0.2759	0.0334	0.0042	0.2745	0.7282
	2.2300	0.2771	0.0211	0.0027	0.2757	0.7314
	2.2400	0.2784	-0.0170	-0.0022	0.2770	0.7347
	2.2500	0.2796	-0.0299	-0.0038	0.2782	0.7380
	2.2600	0.2809	-0.0190	-0.0024	0.2795	0.7413
	2.2700	0.2821	0.0057	0.0007	0.2807	0.7446
	2.2800	0.2834	0.0145	0.0018	0.2820	0.7479
	2.2900	0.2846	0.0086	0.0011	0.2832	0.7512
	2.3000	0.2858	-0.0178	-0.0023	0.2844	0.7545
	2.3100	0.2871	-0.0278	-0.0035	0.2857	0.7578
	2.3200	0.2884	-0.0339	-0.0043	0.2870	0.7612
	2.3300	0.2897	-0.0148	-0.0019	0.2883	0.7646
	2.3400	0.2909	-0.0096	-0.0012	0.2895	0.7679
	2.3500	0.2921	-0.0232	-0.0029	0.2907	0.7712
	2.3600	0.2934	-0.0251	-0.0032	0.2920	0.7745
	2.3700	0.2947	-0.0191	-0.0024	0.2932	0.7778
	2.3800	0.2959	0.0065	0.0008	0.2945	0.7812
	2.3900	0.2972	0.0109	0.0014	0.2958	0.7846
	2.4000	0.2984	0.0275	0.0035	0.2970	0.7879
	2.4100	0.2997	0.0455	0.0058	0.2983	0.7913
	2.4200	0.3010	0.0293	0.0037	0.2996	0.7947
	2.4300	0.3022	0.0281	0.0036	0.3008	0.7979
	2.4400	0.3035	0.0483	0.0061	0.3020	0.8012
	2.4500	0.3047	0.0355	0.0045	0.3033	0.8045
	2.4600	0.3060	0.0173	0.0022	0.3046	0.8078
	2.4700	0.3072	0.0332	0.0042	0.3058	0.8110
	2.4800	0.3084	0.0353	0.0045	0.3070	0.8142
	2.4900	0.3096	0.0040	0.0005	0.3082	0.8176
	2.5000	0.3109	-0.0169	-0.0021	0.3095	0.8210
	2.5100	0.3122	-0.0553	-0.0070	0.3108	0.8243
	2.5200	0.3135	-0.0868	-0.0110	0.3120	0.8277
	2.5300	0.3147	-0.1046	-0.0132	0.3133	0.8310
	2.5400	0.3160	-0.0978	-0.0124	0.3146	0.8345
	2.5500	0.3173	-0.0788	-0.0100	0.3159	0.8379
	2.5600	0.3186	-0.0770	-0.0097	0.3171	0.8412
	2.5700	0.3198	-0.0617	-0.0078	0.3184	0.8446
	2.5800	0.3211	-0.0392	-0.0050	0.3196	0.8479
	2.5900	0.3223	-0.0163	-0.0021	0.3209	0.8512
	2.6000	0.3236	0.0031	0.0004	0.3222	0.8546
	2.6100	0.3248	0.0075	0.0010	0.3234	0.8578
	2.6200	0.3261	0.0131	0.0017	0.3247	0.8611
	2.6300	0.3273	0.0285	0.0036	0.3259	0.8646
	2.6400	0.3286	0.0457	0.0058	0.3272	0.8679
	2.6500	0.3298	0.0353	0.0045	0.3284	0.8712
	2.6600	0.3311	0.0197	0.0025	0.3297	0.8745
	2.6700	0.3323	0.0156	0.0020	0.3309	0.8778
	2.6800	0.3336	-0.0239	-0.0030	0.3322	0.8811
	2.6900	0.3348	-0.0344	-0.0044	0.3334	0.8844
	2.7000	0.3360	-0.0613	-0.0078	0.3346	0.8876
	2.7100	0.3373	-0.0675	-0.0085	0.3359	0.8909
	2.7200	0.3385	-0.0587	-0.0074	0.3371	0.8941
	2.7300	0.3397	-0.0403	-0.0051	0.3383	0.8974
	2.7400	0.3410	-0.0289	-0.0037	0.3396	0.9008
	2.7500	0.3423	-0.0187	-0.0024	0.3409	0.9042
	2.7600	0.3436	0.0052	0.0007	0.3422	0.9077
	2.7700	0.3449	-0.0011	-0.0001	0.3435	0.9110
	2.7800	0.3461	-0.0268	-0.0034	0.3447	0.9143
	2.7900	0.3474	-0.0364	-0.0046	0.3460	0.9177
	2.8000	0.3487	-0.0316	-0.0040	0.3472	0.9211
	2.8100	0.3499	-0.0292	-0.0037	0.3485	0.9244
	2.8200	0.3511	-0.0108	-0.0014	0.3497	0.9276
	2.8300	0.3524	0.0037	0.0005	0.3510	0.9309
	2.8400	0.3536	0.0087	0.0011	0.3522	0.9343
	2.8500	0.3549	0.0063	0.0008	0.3535	0.9376
	2.8600	0.3561	0.0237	0.0030	0.3547	0.9409
	2.8700	0.3574	0.0140	0.0018	0.3560	0.9443
	2.8800	0.3586	-0.0126	-0.0016	0.3572	0.9476
	2.8900	0.3599	-0.0055	-0.0007	0.3585	0.9510
	2.9000	0.3611	0.0043	0.0005	0.3597	0.9542
	2.9100	0.3624	0.0128	0.0016	0.3610	0.9575
	2.9200	0.3637	0.0140	0.0018	0.3623	0.9609
	2.9300	0.3649	0.0067	0.0009	0.3635	0.9641
	2.9400	0.3661	-0.0252	-0.0032	0.3647	0.9673
	2.9500	0.3673	-0.0281	-0.0036	0.3659	0.9705
	2.9600	0.3686	-0.0137	-0.0017	0.3672	0.9739
	2.9700	0.3699	0.0000	0.0000	0.3685	0.9774
	2.9800	0.3711	0.0143	0.0018	0.3697	0.9807
	2.9900	0.3724	0.0061	0.0008	0.3710	0.9842
	3.0000	0.3737	0.0116	0.0015	0.3723	0.9875
	3.0100	0.3750	0.0302	0.0038	0.3736	0.9909
	3.0200	0.3762	0.0326	0.0041	0.3748	0.9942
	3.0300	0.3774	0.0320	0.0041	0.3760	0.9972
	3.0400	0.3786	0.0111	0.0014	0.3772	1.0005
	3.0500	0.3798	0.0023	0.0003	0.3784	1.0038
	3.0600	0.3811	0.0271	0.0034	0.3797	1.0071
	3.0700	0.3824	0.0506	0.0064	0.3809	1.0105
	3.0800	0.3836	0.0351	0.0044	0.3822	1.0139
	3.0900	0.3849	0.0103	0.0013	0.3835	1.0172
	3.1000	0.3862	-0.0046	-0.0006	0.3848	1.0206
	3.1100	0.3874	0.0011	0.0001	0.3860	1.0239
	3.1200	0.3887	0.0144	0.0018	0.3873	1.0272
	3.1300	0.3899	-0.0054	-0.0007	0.3885	1.0305
	3.1400	0.3911	-0.0161	-0.0020	0.3897	1.0338
	3.1500	0.3924	-0.0273	-0.0035	0.3910	1.0371
	3.1600	0.3936	-0.0018	-0.0002	0.3922	1.0403
	3.1700	0.3948	0.0162	0.0020	0.3934	1.0436
	3.1800	0.3961	0.0261	0.0033	0.3947	1.0469
	3.1900	0.3974	0.0306	0.0039	0.3960	1.0503
	3.2000	0.3987	0.0393	0.0050	0.3973	1.0537
	3.2100	0.4000	0.0375	0.0047	0.3986	1.0572
	3.2200	0.4013	0.0364	0.0046	0.3999	1.0606
	3.2300	0.4025	0.0207	0.0026	0.4011	1.0640
	3.2400	0.4038	0.0110	0.0014	0.4024	1.0673
	3.2500	0.4050	0.0270	0.0034	0.4036	1.0705
	3.2600	0.4062	0.0392	0.0050	0.4048	1.0737
	3.2700	0.4074	0.0397	0.0050	0.4060	1.0770
	3.2800	0.4087	0.0156	0.0020	0.4073	1.0803
	3.2900	0.4100	-0.0273	-0.0035	0.4086	1.0838
	3.3000	0.4113	-0.0525	-0.0066	0.4099	1.0872
	3.3100	0.4125	-0.0398	-0.0050	0.4111	1.0905
	3.3200	0.4138	-0.0100	-0.0013	0.4124	1.0938
	3.3300	0.4150	-0.0104	-0.0013	0.4136	1.0971
	3.3400	0.4163	0.0040	0.0005	0.4149	1.1005
	3.3500	0.4175	-0.0024	-0.0003	0.4161	1.1037
	3.3600	0.4187	-0.0063	-0.0008	0.4173	1.1069
	3.3700	0.4199	0.0086	0.0011	0.4185	1.1102
	3.3800	0.4212	0.0378	0.0048	0.4198	1.1135
	3.3900	0.4224	0.0251	0.0032	0.4210	1.1168
	3.4000	0.4237	0.0040	0.0005	0.4223	1.1201
	3.4100	0.4249	0.0102	0.0013	0.4235	1.1234
	3.4200	0.4262	0.0033	0.0004	0.4248	1.1267
	3.4300	0.4274	-0.0184	-0.0023	0.4260	1.1301
	3.4400	0.4287	-0.0212	-0.0027	0.4272	1.1333
	3.4500	0.4299	-0.0003	0.0000	0.4285	1.1366
	3.4600	0.4312	0.0087	0.0011	0.4298	1.1401
	3.4700	0.4325	0.0320	0.0040	0.4311	1.1435
	3.4800	0.4338	0.0417	0.0053	0.4324	1.1468
	3.4900	0.4350	0.0391	0.0049	0.4336	1.1503
	3.5000	0.4363	0.0156	0.0020	0.4349	1.1536
	3.5100	0.4376	-0.0012	-0.0002	0.4362	1.1569
	3.5200	0.4388	0.0030	0.0004	0.4374	1.1601
	3.5300	0.4400	-0.0084	-0.0011	0.4386	1.1633
	3.5400	0.4412	-0.0089	-0.0011	0.4398	1.1665
	3.5500	0.4424	0.0282	0.0036	0.4410	1.1698
	3.5600	0.4437	0.0254	0.0032	0.4423	1.1733
	3.5700	0.4450	-0.0075	-0.0010	0.4436	1.1767
	3.5800	0.4462	-0.0093	-0.0012	0.4448	1.1799
	3.5900	0.4475	0.0046	0.0006	0.4461	1.1832
	3.6000	0.4487	0.0052	0.0007	0.4473	1.1866
	3.6100	0.4500	0.0130	0.0016	0.4486	1.1899
	3.6200	0.4512	-0.0020	-0.0003	0.4498	1.1932
	3.6300	0.4525	-0.0041	-0.0005	0.4511	1.1965
	3.6400	0.4538	0.0182	0.0023	0.4524	1.1999
	3.6500	0.4550	0.0428	0.0054	0.4536	1.2032
	3.6600	0.4563	0.0228	0.0029	0.4549	1.2065
	3.6700	0.4575	-0.0152	-0.0019	0.4561	1.2099
	3.6800	0.4588	-0.0223	-0.0028	0.4574	1.2132
	3.6900	0.4600	-0.0057	-0.0007	0.4586	1.2165
	3.7000	0.4612	0.0155	0.0020	0.4598	1.2197
	3.7100	0.4624	0.0277	0.0035	0.4610	1.2229
	3.7200	0.4637	0.0244	0.0031	0.4623	1.2263
	3.7300	0.4650	0.0256	0.0032	0.4636	1.2297
	3.7400	0.4662	0.0181	0.0023	0.4648	1.2330
	3.7500	0.4675	-0.0219	-0.0028	0.4661	1.2362
	3.7600	0.4687	-0.0398	-0.0050	0.4673	1.2396
	3.7700	0.4700	-0.0140	-0.0018	0.4686	1.2429
	3.7800	0.4712	-0.0018	-0.0002	0.4698	1.2461
	3.7900	0.4724	0.0033	0.0004	0.4710	1.2494
	3.8000	0.4737	0.0177	0.0022	0.4723	1.2527
	3.8100	0.4749	0.0394	0.0050	0.4735	1.2560
	3.8200	0.4762	0.0400	0.0051	0.4748	1.2593
	3.8300	0.4774	0.0198	0.0025	0.4760	1.2626
	3.8400	0.4787	-0.0166	-0.0021	0.4773	1.2660
	3.8500	0.4799	-0.0292	-0.0037	0.4785	1.2693
	3.8600	0.4812	-0.0157	-0.0020	0.4798	1.2725
	3.8700	0.4824	0.0100	0.0013	0.4810	1.2758
	3.8800	0.4837	0.0278	0.0035	0.4823	1.2793
	3.8900	0.4850	0.0127	0.0016	0.4836	1.2827
	3.9000	0.4862	-0.0133	-0.0017	0.4848	1.2860
	3.9100	0.4875	-0.0442	-0.0056	0.4860	1.2892
	3.9200	0.4887	-0.0587	-0.0074	0.4873	1.2925
	3.9300	0.4899	-0.0569	-0.0072	0.4885	1.2958
	3.9400	0.4912	-0.0403	-0.0051	0.4898	1.2991
	3.9500	0.4924	-0.0289	-0.0037	0.4910	1.3024
	3.9600	0.4937	-0.0243	-0.0031	0.4923	1.3058
	3.9700	0.4950	-0.0223	-0.0028	0.4936	1.3092
	3.9800	0.4962	-0.0098	-0.0012	0.4948	1.3126
	3.9900	0.4974	0.0083	0.0011	0.4960	1.3158
	4.0000	0.4986	-0.0015	-0.0002	0.4972	1.3189
	4.0100	0.4999	0.0130	0.0016	0.4985	1.3222
	4.0200	0.5011	0.0002	0.0000	0.4997	1.3256
	4.0300	0.5024	-0.0160	-0.0020	0.5010	1.3289
	4.0400	0.5036	-0.0304	-0.0038	0.5022	1.3322
	4.0500	0.5049	-0.0538	-0.0068	0.5035	1.3354
	4.0600	0.5061	-0.0496	-0.0063	0.5047	1.3388
	4.0700	0.5074	-0.0444	-0.0056	0.5060	1.3421
	4.0800	0.5087	-0.0102	-0.0013	0.5073	1.3455
	4.0900	0.5100	-0.0017	-0.0002	0.5085	1.3489
	4.1000	0.5112	0.0176	0.0022	0.5098	1.3523
	4.1100	0.5124	0.0341	0.0043	0.5110	1.3555
	4.1200	0.5137	0.0607	0.0077	0.5122	1.3587
	4.1300	0.5149	0.0764	0.0097	0.5135	1.3620
	4.1400	0.5161	0.0876	0.0111	0.5147	1.3653
	4.1500	0.5174	0.0937	0.0119	0.5160	1.3686
	4.1600	0.5186	0.0605	0.0077	0.5172	1.3719
	4.1700	0.5198	0.0308	0.0039	0.5184	1.3752
	4.1800	0.5211	0.0095	0.0012	0.5197	1.3784
	4.1900	0.5224	0.0016	0.0002	0.5210	1.3818
	4.2000	0.5236	0.0020	0.0003	0.5222	1.3853
	4.2100	0.5249	-0.0085	-0.0011	0.5235	1.3887
	4.2200	0.5262	-0.0125	-0.0016	0.5248	1.3920
	4.2300	0.5274	-0.0371	-0.0047	0.5260	1.3953
	4.2400	0.5287	-0.0428	-0.0054	0.5273	1.3986
	4.2500	0.5299	-0.0193	-0.0024	0.5285	1.4020
	4.2600	0.5312	0.0116	0.0015	0.5298	1.4052
	4.2700	0.5324	0.0395	0.0050	0.5310	1.4085
	4.2800	0.5337	0.0435	0.0055	0.5323	1.4119
	4.2900	0.5349	0.0405	0.0051	0.5335	1.4152
	4.3000	0.5362	0.0424	0.0054	0.5348	1.4185
	4.3100	0.5375	0.0496	0.0063	0.5360	1.4219
	4.3200	0.5387	0.0518	0.0066	0.5373	1.4252
	4.3300	0.5399	0.0250	0.0032	0.5385	1.4284
	4.3400	0.5411	-0.0364	-0.0046	0.5397	1.4317
	4.3500	0.5424	-0.0743	-0.0094	0.5410	1.4349
	4.3600	0.5437	-0.0600	-0.0076	0.5422	1.4383
	4.3700	0.5449	-0.0203	-0.0026	0.5435	1.4416
	4.3800	0.5462	-0.0003	0.0000	0.5447	1.4450
	4.3900	0.5474	0.0054	0.0007	0.5460	1.4483
	4.4000	0.5486	0.0313	0.0040	0.5472	1.4515
	4.4100	0.5499	0.0319	0.0040	0.5485	1.4548
	4.4200	0.5511	0.0266	0.0034	0.5497	1.4581
	4.4300	0.5524	0.0152	0.0019	0.5510	1.4615
	4.4400	0.5536	-0.0179	-0.0023	0.5522	1.4647
	4.4500	0.5548	-0.0286	-0.0036	0.5534	1.4680
	4.4600	0.5560	-0.0149	-0.0019	0.5546	1.4712
	4.4700	0.5573	0.0085	0.0011	0.5559	1.4745
	4.4800	0.5585	0.0274	0.0035	0.5571	1.4778
	4.4900	0.5598	0.0519	0.0066	0.5584	1.4811
	4.5000	0.5610	0.0169	0.0021	0.5596	1.4844
	4.5100	0.5623	-0.0073	-0.0009	0.5609	1.4878
	4.5200	0.5635	0.0022	0.0003	0.5621	1.4911
	4.5300	0.5648	-0.0093	-0.0012	0.5634	1.4944
	4.5400	0.5660	-0.0188	-0.0024	0.5646	1.4977
	4.5500	0.5672	-0.0397	-0.0050	0.5658	1.5009
	4.5600	0.5685	-0.0391	-0.0049	0.5671	1.5043
	4.5700	0.5698	-0.0217	-0.0027	0.5684	1.5077
	4.5800	0.5710	0.0183	0.0023	0.5696	1.5109
	4.5900	0.5722	0.0451	0.0057	0.5708	1.5141
	4.6000	0.5735	0.0588	0.0074	0.5721	1.5174
	4.6100	0.5748	0.0458	0.0058	0.5734	1.5209
	4.6200	0.5760	0.0433	0.0055	0.5746	1.5242
	4.6300	0.5773	0.0362	0.0046	0.5759	1.5276
	4.6400	0.5786	0.0309	0.0039	0.5772	1.5309
	4.6500	0.5798	0.0108	0.0014	0.5784	1.5343
	4.6600	0.5811	0.0005	0.0001	0.5797	1.5377
	4.6700	0.5823	0.0056	0.0007	0.5809	1.5409
	4.6800	0.5836	0.0345	0.0044	0.5821	1.5442
	4.6900	0.5848	0.0246	0.0031	0.5834	1.5475
	4.7000	0.5860	0.0351	0.0044	0.5846	1.5507
	4.7100	0.5872	0.0535	0.0068	0.5858	1.5539
	4.7200	0.5885	0.0434	0.0055	0.5871	1.5572
	4.7300	0.5897	0.0155	0.0020	0.5883	1.5605
	4.7400	0.5910	-0.0051	-0.0006	0.5896	1.5638
	4.7500	0.5922	-0.0021	-0.0003	0.5908	1.5672
	4.7600	0.5935	-0.0063	-0.0008	0.5921	1.5706
	4.7700	0.5947	-0.0028	-0.0004	0.5933	1.5738
	4.7800	0.5960	0.0018	0.0002	0.5946	1.5771
	4.7900	0.5973	0.0164	0.0021	0.5958	1.5805
	4.8000	0.5985	0.0317	0.0040	0.5971	1.5839
	4.8100	0.5998	0.0436	0.0055	0.5984	1.5873
	4.8200	0.6011	0.0394	0.0050	0.5997	1.5907
	4.8300	0.6023	0.0365	0.0046	0.6009	1.5940
	4.8400	0.6036	0.0421	0.0053	0.6022	1.5972
	4.8500	0.6048	0.0288	0.0036	0.6034	1.6005
	4.8600	0.6060	-0.0038	-0.0005	0.6046	1.6038
	4.8700	0.6072	-0.0086	-0.0011	0.6058	1.6069
	4.8800	0.6084	0.0012	0.0002	0.6070	1.6100
	4.8900	0.6096	0.0235	0.0030	0.6082	1.6133
	4.9000	0.6109	0.0013	0.0002	0.6095	1.6166
	4.9100	0.6121	-0.0179	-0.0023	0.6107	1.6199
	4.9200	0.6134	-0.0300	-0.0038	0.6120	1.6233
	4.9300	0.6147	-0.0468	-0.0059	0.6133	1.6267
	4.9400	0.6160	-0.0308	-0.0039	0.6146	1.6302
	4.9500	0.6173	0.0343	0.0043	0.6159	1.6337
	4.9600	0.6186	0.0725	0.0092	0.6172	1.6371
	4.9700	0.6198	0.0743	0.0094	0.6184	1.6403
	4.9800	0.6211	0.0838	0.0106	0.6196	1.6436
	4.9900	0.6223	0.1040	0.0132	0.6209	1.6470
	5.0000	0.6236	0.0714	0.0090	0.6222	1.6503
	5.0100	0.6248	0.0404	0.0051	0.6234	1.6536
	5.0200	0.6260	0.0149	0.0019	0.6246	1.6568
	5.0300	0.6272	-0.0003	0.0000	0.6258	1.6600
	5.0400	0.6285	-0.0159	-0.0020	0.6270	1.6633
	5.0500	0.6297	0.0122	0.0015	0.6283	1.6665
	5.0600	0.6310	0.0576	0.0073	0.6296	1.6699
	5.0700	0.6323	0.0317	0.0040	0.6309	1.6734
	5.0800	0.6335	0.0227	0.0029	0.6321	1.6767
	5.0900	0.6348	0.0119	0.0015	0.6334	1.6800
	5.1000	0.6360	-0.0079	-0.0010	0.6346	1.6834
	5.1100	0.6373	0.0064	0.0008	0.6359	1.6867
	5.1200	0.6386	0.0217	0.0027	0.6371	1.6900
	5.1300	0.6398	0.0292	0.0037	0.6384	1.6933
	5.1400	0.6410	0.0195	0.0025	0.6396	1.6965
	5.1500	0.6422	0.0537	0.0068	0.6408	1.6996
	5.1600	0.6434	0.0562	0.0071	0.6420	1.7029
	5.1700	0.6446	0.0503	0.0064	0.6432	1.7062
	5.1800	0.6460	0.0477	0.0060	0.6445	1.7097
	5.1900	0.6472	0.0571	0.0072	0.6458	1.7131
	5.2000	0.6485	0.0618	0.0078	0.6471	1.7163
	5.2100	0.6497	0.0269	0.0034	0.6483	1.7195
	5.2200	0.6509	0.0118	0.0015	0.6495	1.7227
	5.2300	0.6521	0.0141	0.0018	0.6507	1.7260
	5.2400	0.6533	0.0191	0.0024	0.6519	1.7293
	5.2500	0.6546	0.0300	0.0038	0.6532	1.7325
	5.2600	0.6558	0.0262	0.0033	0.6544	1.7359
	5.2700	0.6571	0.0257	0.0033	0.6557	1.7393
	5.2800	0.6585	0.0068	0.0009	0.6570	1.7428
	5.2900	0.6597	0.0051	0.0006	0.6583	1.7462
	5.3000	0.6610	0.0336	0.0043	0.6595	1.7495
	5.3100	0.6622	0.0463	0.0059	0.6608	1.7528
	5.3200	0.6635	0.0705	0.0089	0.6621	1.7562
	5.3300	0.6647	0.0703	0.0089	0.6633	1.7594
	5.3400	0.6659	0.0535	0.0068	0.6645	1.7626
	5.3500	0.6672	0.0425	0.0054	0.6658	1.7660
	5.3600	0.6684	0.0332	0.0042	0.6670	1.7693
	5.3700	0.6697	0.0392	0.0050	0.6683	1.7726
	5.3800	0.6709	0.0703	0.0089	0.6695	1.7759
	5.3900	0.6722	0.0749	0.0095	0.6708	1.7792
	5.4000	0.6734	0.0477	0.0060	0.6720	1.7824
	5.4100	0.6746	0.0395	0.0050	0.6732	1.7858
	5.4200	0.6759	0.0350	0.0044	0.6745	1.7891
	5.4300	0.6772	0.0433	0.0055	0.6757	1.7924
	5.4400	0.6784	0.0423	0.0053	0.6770	1.7957
	5.4500	0.6796	0.0287	0.0036	0.6782	1.7990
	5.4600	0.6809	-0.0029	-0.0004	0.6795	1.8024
	5.4700	0.6821	-0.0349	-0.0044	0.6807	1.8056
	5.4800	0.6833	-0.0461	-0.0058	0.6819	1.8088
	5.4900	0.6845	-0.0418	-0.0053	0.6831	1.8119
	5.5000	0.6857	-0.0344	-0.0044	0.6843	1.8152
	5.5100	0.6870	-0.0038	-0.0005	0.6856	1.8185
	5.5200	0.6882	0.0396	0.0050	0.6868	1.8217
	5.5300	0.6894	0.0657	0.0083	0.6880	1.8249
	5.5400	0.6906	0.0588	0.0074	0.6892	1.8282
	5.5500	0.6919	0.0671	0.0085	0.6905	1.8316
	5.5600	0.6932	0.0570	0.0072	0.6918	1.8350
	5.5700	0.6945	0.0515	0.0065	0.6931	1.8384
	5.5800	0.6957	0.0294	0.0037	0.6943	1.8417
	5.5900	0.6970	0.0347	0.0044	0.6956	1.8450
	5.6000	0.6982	0.0373	0.0047	0.6968	1.8483
	5.6100	0.6995	0.0272	0.0034	0.6981	1.8517
	5.6200	0.7008	0.0211	0.0027	0.6994	1.8551
	5.6300	0.7020	0.0123	0.0016	0.7006	1.8585
	5.6400	0.7033	0.0117	0.0015	0.7019	1.8618
	5.6500	0.7045	0.0121	0.0015	0.7031	1.8651
	5.6600	0.7058	0.0388	0.0049	0.7044	1.8684
	5.6700	0.7071	0.0358	0.0045	0.7057	1.8718
	5.6800	0.7083	0.0039	0.0005	0.7069	1.8751
	5.6900	0.7096	-0.0082	-0.0010	0.7082	1.8785
	5.7000	0.7108	-0.0167	-0.0021	0.7094	1.8818
	5.7100	0.7121	-0.0149	-0.0019	0.7106	1.8850
	5.7200	0.7133	-0.0010	-0.0001	0.7119	1.8884
	5.7300	0.7146	0.0246	0.0031	0.7132	1.8918
	5.7400	0.7159	0.0454	0.0057	0.7145	1.8952
	5.7500	0.7171	0.0658	0.0083	0.7157	1.8985
	5.7600	0.7184	0.0722	0.0091	0.7170	1.9018
	5.7700	0.7196	0.0738	0.0093	0.7182	1.9051
	5.7800	0.7209	0.0582	0.0074	0.7195	1.9084
	5.7900	0.7221	0.0257	0.0032	0.7207	1.9116
	5.8000	0.7233	0.0102	0.0013	0.7219	1.9148
	5.8100	0.7246	-0.0087	-0.0011	0.7231	1.9182
	5.8200	0.7258	0.0192	0.0024	0.7244	1.9214
	5.8300	0.7270	0.0177	0.0022	0.7256	1.9247
	5.8400	0.7282	0.0183	0.0023	0.7268	1.9280
	5.8500	0.7295	0.0186	0.0024	0.7281	1.9312
	5.8600	0.7308	-0.0056	-0.0007	0.7293	1.9346
	5.8700	0.7320	0.0015	0.0002	0.7306	1.9380
	5.8800	0.7333	0.0020	0.0003	0.7319	1.9414
	5.8900	0.7346	0.0066	0.0008	0.7332	1.9447
	5.9000	0.7358	-0.0011	-0.0001	0.7344	1.9481
	5.9100	0.7371	-0.0135	-0.0017	0.7357	1.9513
	5.9200	0.7382	-0.0090	-0.0011	0.7368	1.9545
	5.9300	0.7395	-0.0248	-0.0031	0.7381	1.9579
	5.9400	0.7408	-0.0274	-0.0035	0.7394	1.9613
	5.9500	0.7421	-0.0031	-0.0004	0.7407	1.9646
	5.9600	0.7433	0.0129	0.0016	0.7419	1.9679
	5.9700	0.7446	0.0132	0.0017	0.7432	1.9713
	5.9800	0.7458	0.0023	0.0003	0.7444	1.9746
	5.9900	0.7471	0.0140	0.0018	0.7457	1.9779
	6.0000	0.7483	0.0245	0.0031	0.7469	1.9812
	6.0100	0.7496	0.0340	0.0043	0.7482	1.9845
	6.0200	0.7508	0.0684	0.0087	0.7494	1.9879
	6.0300	0.7521	0.1042	0.0132	0.7507	1.9912
	6.0400	0.7533	0.1173	0.0148	0.7519	1.9945
	6.0500	0.7545	0.1176	0.0149	0.7531	1.9977
	6.0600	0.7558	0.0834	0.0106	0.7544	2.0009
	6.0700	0.7570	0.0749	0.0095	0.7556	2.0043
	6.0800	0.7583	0.0785	0.0099	0.7569	2.0078
	6.0900	0.7597	0.0600	0.0076	0.7583	2.0113
	6.1000	0.7610	0.0377	0.0048	0.7595	2.0147
	6.1100	0.7622	0.0179	0.0023	0.7608	2.0181
	6.1200	0.7635	0.0243	0.0031	0.7621	2.0214
	6.1300	0.7647	0.0159	0.0020	0.7633	2.0246
	6.1400	0.7659	0.0244	0.0031	0.7645	2.0278
	6.1500	0.7671	0.0213	0.0027	0.7657	2.0310
	6.1600	0.7683	0.0182	0.0023	0.7669	2.0343
	6.1700	0.7696	0.0009	0.0001	0.7682	2.0377
	6.1800	0.7709	-0.0148	-0.0019	0.7695	2.0410
	6.1900	0.7721	-0.0031	-0.0004	0.7707	2.0443
	6.2000	0.7734	0.0248	0.0031	0.7720	2.0477
	6.2100	0.7747	0.0267	0.0034	0.7733	2.0511
	6.2200	0.7759	0.0044	0.0006	0.7745	2.0545
	6.2300	0.7772	0.0134	0.0017	0.7758	2.0578
	6.2400	0.7784	0.0117	0.0015	0.7770	2.0610
	6.2500	0.7796	-0.0135	-0.0017	0.7782	2.0642
	6.2600	0.7808	-0.0042	-0.0005	0.7794	2.0673
	6.2700	0.7820	0.0047	0.0006	0.7806	2.0706
	6.2800	0.7833	0.0302	0.0038	0.7819	2.0739
	6.2900	0.7845	0.0265	0.0034	0.7831	2.0773
	6.3000	0.7858	0.0142	0.0018	0.7844	2.0806
	6.3100	0.7870	0.0139	0.0018	0.7856	2.0839
	6.3200	0.7883	0.0309	0.0039	0.7869	2.0872
	6.3300	0.7896	0.0709	0.0090	0.7882	2.0906
	6.3400	0.7908	0.0912	0.0115	0.7894	2.0939
	6.3500	0.7920	0.0837	0.0106	0.7906	2.0972
	6.3600	0.7933	0.0599	0.0076	0.7919	2.1005
	6.3700	0.7945	0.0263	0.0033	0.7931	2.1038
	6.3800	0.7958	0.0284	0.0036	0.7944	2.1071
	6.3900	0.7970	0.0453	0.0057	0.7956	2.1104
	6.4000	0.7983	0.0603	0.0076	0.7969	2.1138
	6.4100	0.7995	0.0815	0.0103	0.7981	2.1171
	6.4200	0.8007	0.0799	0.0101	0.7993	2.1203
	6.4300	0.8020	0.0834	0.0105	0.8006	2.1235
	6.4400	0.8032	0.0836	0.0106	0.8018	2.1269
	6.4500	0.8045	0.0932	0.0118	0.8031	2.1302
	6.4600	0.8058	0.1051	0.0133	0.8044	2.1336
	6.4700	0.8070	0.1061	0.0134	0.8056	2.1368
	6.4800	0.8082	0.1001	0.0127	0.8068	2.1401
	6.4900	0.8095	0.0811	0.0103	0.8081	2.1436
	6.5000	0.8108	0.0681	0.0086	0.8094	2.1470
	6.5100	0.8121	0.0351	0.0044	0.8107	2.1503
	6.5200	0.8133	0.0089	0.0011	0.8119	2.1536
	6.5300	0.8146	0.0141	0.0018	0.8131	2.1569
	6.5400	0.8158	0.0087	0.0011	0.8144	2.1602
	6.5500	0.8171	0.0171	0.0022	0.8157	2.1636
	6.5600	0.8183	0.0550	0.0070	0.8169	2.1668
	6.5700	0.8196	0.0744	0.0094	0.8182	2.1702
	6.5800	0.8209	0.0824	0.0104	0.8194	2.1736
	6.5900	0.8221	0.1051	0.0133	0.8207	2.1770
	6.6000	0.8234	0.1109	0.0140	0.8220	2.1803
	6.6100	0.8246	0.0726	0.0092	0.8232	2.1835
	6.6200	0.8258	0.0443	0.0056	0.8244	2.1867
	6.6300	0.8270	0.0196	0.0025	0.8256	2.1899
	6.6400	0.8283	0.0157	0.0020	0.8269	2.1932
	6.6500	0.8295	0.0260	0.0033	0.8281	2.1966
	6.6600	0.8308	0.0475	0.0060	0.8294	2.2001
	6.6700	0.8321	0.0443	0.0056	0.8307	2.2033
	6.6800	0.8333	0.0205	0.0026	0.8319	2.2066
	6.6900	0.8346	0.0077	0.0010	0.8332	2.2100
	6.7000	0.8358	0.0106	0.0013	0.8344	2.2134
	6.7100	0.8371	0.0006	0.0001	0.8357	2.2168
	6.7200	0.8384	-0.0011	-0.0001	0.8370	2.2202
	6.7300	0.8396	0.0268	0.0034	0.8382	2.2234
	6.7400	0.8409	0.0437	0.0055	0.8395	2.2268
	6.7500	0.8422	0.0682	0.0086	0.8408	2.2301
	6.7600	0.8434	0.0496	0.0063	0.8420	2.2334
	6.7700	0.8446	0.0521	0.0066	0.8432	2.2367
	6.7800	0.8459	0.0616	0.0078	0.8445	2.2400
	6.7900	0.8471	0.0877	0.0111	0.8457	2.2433
	6.8000	0.8484	0.0916	0.0116	0.8470	2.2466
	6.8100	0.8496	0.0743	0.0094	0.8482	2.2500
	6.8200	0.8509	0.0729	0.0092	0.8495	2.2533
	6.8300	0.8521	0.0867	0.0110	0.8507	2.2566
	6.8400	0.8534	0.0858	0.0109	0.8520	2.2600
	6.8500	0.8546	0.0735	0.0093	0.8532	2.2632
	6.8600	0.8559	0.0588	0.0074	0.8544	2.2664
	6.8700	0.8571	0.0328	0.0041	0.8557	2.2697
	6.8800	0.8584	0.0278	0.0035	0.8569	2.2731
	6.8900	0.8596	0.0234	0.0030	0.8582	2.2763
	6.9000	0.8608	0.0221	0.0028	0.8594	2.2796
	6.9100	0.8620	0.0212	0.0027	0.8606	2.2828
	6.9200	0.8633	-0.0098	-0.0012	0.8619	2.2861
	6.9300	0.8645	-0.0148	-0.0019	0.8631	2.2893
	6.9400	0.8657	0.0067	0.0008	0.8643	2.2925
	6.9500	0.8670	0.0089	0.0011	0.8656	2.2959
	6.9600	0.8683	-0.0155	-0.0020	0.8669	2.2994
	6.9700	0.8696	-0.0123	-0.0016	0.8682	2.3028
	6.9800	0.8708	0.0038	0.0005	0.8694	2.3061
	6.9900	0.8721	0.0132	0.0017	0.8706	2.3094
	7.0000	0.8733	0.0075	0.0009	0.8719	2.3127
	7.0100	0.8745	-0.0032	-0.0004	0.8731	2.3160
	7.0200	0.8758	0.0023	0.0003	0.8744	2.3194
	7.0300	0.8771	0.0255	0.0032	0.8757	2.3228
	7.0400	0.8784	0.0357	0.0045	0.8770	2.3262
	7.0500	0.8796	0.0527	0.0067	0.8782	2.3295
	7.0600	0.8808	0.0582	0.0074	0.8794	2.3327
	7.0700	0.8821	0.0673	0.0085	0.8807	2.3360
	7.0800	0.8833	0.0553	0.0070	0.8819	2.3392
	7.0900	0.8845	0.0290	0.0037	0.8831	2.3424
	7.1000	0.8858	0.0247	0.0031	0.8844	2.3459
	7.1100	0.8871	0.0090	0.0011	0.8857	2.3492
	7.1200	0.8883	0.0159	0.0020	0.8869	2.3526
	7.1300	0.8896	0.0277	0.0035	0.8881	2.3558
	7.1400	0.8908	0.0320	0.0041	0.8894	2.3591
	7.1500	0.8920	0.0390	0.0049	0.8906	2.3624
	7.1600	0.8933	0.0624	0.0079	0.8919	2.3658
	7.1700	0.8946	0.0803	0.0102	0.8932	2.3692
	7.1800	0.8959	0.0873	0.0110	0.8945	2.3726
	7.1900	0.8971	0.0874	0.0111	0.8957	2.3759
	7.2000	0.8984	0.0680	0.0086	0.8970	2.3793
	7.2100	0.8996	0.0668	0.0085	0.8982	2.3824
	7.2200	0.9008	0.0579	0.0073	0.8994	2.3857
	7.2300	0.9020	0.0741	0.0094	0.9006	2.3890
	7.2400	0.9033	0.0817	0.0103	0.9019	2.3924
	7.2500	0.9046	0.0790	0.0100	0.9032	2.3957
	7.2600	0.9058	0.0811	0.0103	0.9044	2.3990
	7.2700	0.9071	0.0607	0.0077	0.9057	2.4023
	7.2800	0.9083	0.0518	0.0066	0.9069	2.4055
	7.2900	0.9095	0.0847	0.0107	0.9081	2.4087
	7.3000	0.9108	0.0915	0.0116	0.9094	2.4121
	7.3100	0.9120	0.0807	0.0102	0.9106	2.4154
	7.3200	0.9132	0.0478	0.0061	0.9118	2.4187
	7.3300	0.9145	0.0347	0.0044	0.9131	2.4219
	7.3400	0.9157	0.0269	0.0034	0.9143	2.4252
	7.3500	0.9170	0.0092	0.0012	0.9156	2.4286
	7.3600	0.9182	-0.0093	-0.0012	0.9168	2.4319
	7.3700	0.9195	0.0062	0.0008	0.9181	2.4352
	7.3800	0.9207	0.0475	0.0060	0.9193	2.4385
	7.3900	0.9219	0.0596	0.0075	0.9205	2.4417
	7.4000	0.9233	0.0574	0.0073	0.9219	2.4453
	7.4100	0.9246	0.0649	0.0082	0.9232	2.4487
	7.4200	0.9258	0.0722	0.0091	0.9244	2.4520
	7.4300	0.9271	0.0916	0.0116	0.9257	2.4553
	7.4400	0.9283	0.0819	0.0104	0.9269	2.4587
	7.4500	0.9296	0.0831	0.0105	0.9282	2.4620
	7.4600	0.9308	0.0928	0.0117	0.9294	2.4652
	7.4700	0.9320	0.0722	0.0091	0.9306	2.4685
	7.4800	0.9332	0.0724	0.0092	0.9318	2.4717
	7.4900	0.9345	0.0864	0.0109	0.9331	2.4750
	7.5000	0.9358	0.0877	0.0111	0.9344	2.4784
	7.5100	0.9370	0.0812	0.0103	0.9356	2.4818
	7.5200	0.9383	0.0675	0.0085	0.9369	2.4851
	7.5300	0.9395	0.0431	0.0055	0.9381	2.4884
	7.5400	0.9408	0.0473	0.0060	0.9394	2.4918
	7.5500	0.9421	0.0723	0.0091	0.9407	2.4952
	7.5600	0.9434	0.0794	0.0100	0.9420	2.4985
	7.5700	0.9446	0.0860	0.0109	0.9432	2.5018
	7.5800	0.9458	0.1095	0.0138	0.9444	2.5050
	7.5900	0.9470	0.1023	0.0129	0.9456	2.5081
	7.6000	0.9482	0.0630	0.0080	0.9468	2.5113
	7.6100	0.9494	0.0787	0.0100	0.9480	2.5147
	7.6200	0.9507	0.0818	0.0103	0.9493	2.5181
	7.6300	0.9519	0.0604	0.0076	0.9505	2.5213
	7.6400	0.9532	0.0410	0.0052	0.9517	2.5245
	7.6500	0.9544	0.0487	0.0062	0.9530	2.5279
	7.6600	0.9557	0.0539	0.0068	0.9543	2.5312
	7.6700	0.9569	0.0652	0.0083	0.9555	2.5346
	7.6800	0.9581	0.0919	0.0116	0.9567	2.5377
	7.6900	0.9594	0.1100	0.0139	0.9579	2.5410
	7.7000	0.9606	0.0901	0.0114	0.9592	2.5443
	7.7100	0.9619	0.0612	0.0077	0.9605	2.5477
	7.7200	0.9631	0.0635	0.0080	0.9617	2.5510
	7.7300	0.9644	0.0722	0.0091	0.9630	2.5544
	7.7400	0.9657	0.0553	0.0070	0.9643	2.5578
	7.7500	0.9670	0.0560	0.0071	0.9656	2.5612
	7.7600	0.9682	0.0655	0.0083	0.9668	2.5644
	7.7700	0.9694	0.0706	0.0089	0.9680	2.5676
	7.7800	0.9707	0.0663	0.0084	0.9693	2.5710
	7.7900	0.9719	0.0784	0.0099	0.9705	2.5743
	7.8000	0.9732	0.0576	0.0073	0.9718	2.5777
	7.8100	0.9744	0.0707	0.0089	0.9730	2.5810
	7.8200	0.9757	0.0687	0.0087	0.9743	2.5843
	7.8300	0.9770	0.0502	0.0063	0.9756	2.5877
	7.8400	0.9782	0.0454	0.0057	0.9768	2.5911
	7.8500	0.9795	0.0279	0.0035	0.9781	2.5944
	7.8600	0.9808	0.0224	0.0028	0.9794	2.5978
	7.8700	0.9820	0.0324	0.0041	0.9806	2.6011
	7.8800	0.9833	0.0505	0.0064	0.9819	2.6044
	7.8900	0.9845	0.0738	0.0093	0.9831	2.6078
	7.9000	0.9858	0.0885	0.0112	0.9844	2.6111
	7.9100	0.9870	0.1170	0.0148	0.9856	2.6144
	7.9200	0.9883	0.1404	0.0178	0.9869	2.6177
	7.9300	0.9895	0.1373	0.0174	0.9881	2.6210
	7.9400	0.9908	0.1194	0.0151	0.9894	2.6244
	7.9500	0.9921	0.0982	0.0124	0.9907	2.6277
	7.9600	0.9933	0.0661	0.0084	0.9919	2.6309
	7.9700	0.9945	0.0363	0.0046	0.9931	2.6341
	7.9800	0.9957	0.0463	0.0059	0.9943	2.6374
	7.9900	0.9969	0.0523	0.0066	0.9955	2.6406
	8.0000	0.9982	0.0548	0.0069	0.9968	2.6440
	8.0100	0.9995	0.0220	0.0028	0.9981	2.6473
	8.0200	1.0007	-0.0131	-0.0017	0.9993	2.6506
	8.0300	1.0020	0.0012	0.0001	1.0006	2.6540
	8.0400	1.0032	0.0233	0.0029	1.0018	2.6574
	8.0500	1.0045	0.0433	0.0055	1.0031	2.6606
	8.0600	1.0057	0.0333	0.0042	1.0043	2.6639
	8.0700	1.0069	0.0240	0.0030	1.0055	2.6672
	8.0800	1.0082	0.0371	0.0047	1.0068	2.6705
	8.0900	1.0094	0.0287	0.0036	1.0080	2.6738
	8.1000	1.0107	-0.0023	-0.0003	1.0093	2.6772
	8.1100	1.0120	0.0086	0.0011	1.0106	2.6807
	8.1200	1.0133	0.0430	0.0054	1.0119	2.6841
	8.1300	1.0145	0.0648	0.0082	1.0131	2.6873
	8.1400	1.0157	0.0735	0.0093	1.0143	2.6905
	8.1500	1.0170	0.0783	0.0099	1.0156	2.6938
	8.1600	1.0182	0.0761	0.0096	1.0168	2.6971
	8.1700	1.0194	0.0829	0.0105	1.0180	2.7003
	8.1800	1.0207	0.0831	0.0105	1.0193	2.7036
	8.1900	1.0219	0.0658	0.0083	1.0205	2.7070
	8.2000	1.0232	0.0756	0.0096	1.0218	2.7103
	8.2100	1.0245	0.0657	0.0083	1.0230	2.7136
	8.2200	1.0257	0.0315	0.0040	1.0243	2.7170
	8.2300	1.0269	0.0371	0.0047	1.0255	2.7202
	8.2400	1.0281	0.0477	0.0060	1.0267	2.7235
	8.2500	1.0294	0.0329	0.0042	1.0280	2.7268
	8.2600	1.0307	0.0497	0.0063	1.0293	2.7303
	8.2700	1.0320	0.0405	0.0051	1.0306	2.7336
	8.2800	1.0332	0.0468	0.0059	1.0318	2.7369
	8.2900	1.0345	0.0425	0.0054	1.0331	2.7403
	8.3000	1.0358	0.0356	0.0045	1.0344	2.7438
	8.3100	1.0371	0.0140	0.0018	1.0357	2.7471
	8.3200	1.0383	0.0029	0.0004	1.0369	2.7503
	8.3300	1.0395	-0.0201	-0.0025	1.0381	2.7535
	8.3400	1.0407	0.0007	0.0001	1.0393	2.7569
	8.3500	1.0420	0.0397	0.0050	1.0406	2.7602
	8.3600	1.0433	0.0611	0.0077	1.0419	2.7635
	8.3700	1.0444	0.1072	0.0136	1.0430	2.7667
	8.3800	1.0457	0.1277	0.0162	1.0443	2.7699
	8.3900	1.0469	0.1203	0.0152	1.0455	2.7733
	8.4000	1.0482	0.1054	0.0133	1.0468	2.7767
	8.4100	1.0494	0.0974	0.0123	1.0480	2.7799
	8.4200	1.0506	0.0663	0.0084	1.0492	2.7831
	8.4300	1.0518	0.0400	0.0051	1.0504	2.7863
	8.4400	1.0531	0.0457	0.0058	1.0517	2.7896
	8.4500	1.0544	0.0542	0.0069	1.0530	2.7931
	8.4600	1.0557	0.0578	0.0073	1.0543	2.7965
	8.4700	1.0570	0.0601	0.0076	1.0555	2.7999
	8.4800	1.0582	0.0769	0.0097	1.0568	2.8031
	8.4900	1.0594	0.1022	0.0129	1.0580	2.8064
	8.5000	1.0607	0.1042	0.0132	1.0593	2.8098
	8.5100	1.0620	0.1000	0.0126	1.0606	2.8131
	8.5200	1.0632	0.0679	0.0086	1.0618	2.8165
	8.5300	1.0645	0.0461	0.0058	1.0631	2.8198
	8.5400	1.0657	0.0610	0.0077	1.0643	2.8230
	8.5500	1.0669	0.0548	0.0069	1.0655	2.8263
	8.5600	1.0682	0.0457	0.0058	1.0668	2.8296
	8.5700	1.0694	0.0596	0.0075	1.0680	2.8329
	8.5800	1.0706	0.0679	0.0086	1.0692	2.8362
	8.5900	1.0719	0.0522	0.0066	1.0705	2.8395
	8.6000	1.0732	0.0394	0.0050	1.0718	2.8429
	8.6100	1.0744	0.0436	0.0055	1.0730	2.8462
	8.6200	1.0757	0.0484	0.0061	1.0743	2.8495
	8.6300	1.0769	0.0620	0.0078	1.0755	2.8529
	8.6400	1.0782	0.0648	0.0082	1.0768	2.8562
	8.6500	1.0794	0.0528	0.0067	1.0780	2.8595
	8.6600	1.0807	0.0399	0.0050	1.0793	2.8628
	8.6700	1.0819	0.0356	0.0045	1.0805	2.8661
	8.6800	1.0832	0.0314	0.0040	1.0818	2.8695
	8.6900	1.0845	0.0344	0.0044	1.0831	2.8729
	8.7000	1.0857	0.0527	0.0067	1.0843	2.8762
	8.7100	1.0870	0.0468	0.0059	1.0856	2.8795
	8.7200	1.0882	0.0522	0.0066	1.0868	2.8828
	8.7300	1.0895	0.0696	0.0088	1.0881	2.8862
	8.7400	1.0907	0.0637	0.0081	1.0893	2.8895
	8.7500	1.0920	0.0473	0.0060	1.0906	2.8927
	8.7600	1.0932	0.0672	0.0085	1.0918	2.8961
	8.7700	1.0945	0.0860	0.0109	1.0931	2.8994
	8.7800	1.0958	0.0838	0.0106	1.0944	2.9028
	8.7900	1.0970	0.0868	0.0110	1.0956	2.9061
	8.8000	1.0983	0.0934	0.0118	1.0968	2.9094
	8.8100	1.0995	0.0854	0.0108	1.0981	2.9127
	8.8200	1.1007	0.1098	0.0139	1.0993	2.9159
	8.8300	1.1020	0.1258	0.0159	1.1006	2.9192
	8.8400	1.1032	0.1008	0.0128	1.1018	2.9226
	8.8500	1.1044	0.0707	0.0089	1.1030	2.9257
	8.8600	1.1056	0.0440	0.0056	1.1042	2.9289
	8.8700	1.1068	0.0407	0.0052	1.1054	2.9321
	8.8800	1.1080	0.0338	0.0043	1.1066	2.9354
	8.8900	1.1093	0.0148	0.0019	1.1079	2.9387
	8.9000	1.1106	-0.0074	-0.0009	1.1092	2.9421
	8.9100	1.1118	-0.0141	-0.0018	1.1104	2.9454
	8.9200	1.1131	-0.0057	-0.0007	1.1117	2.9488
	8.9300	1.1144	0.0085	0.0011	1.1130	2.9522
	8.9400	1.1157	0.0471	0.0060	1.1143	2.9556
	8.9500	1.1169	0.1122	0.0142	1.1155	2.9589
	8.9600	1.1182	0.1411	0.0179	1.1168	2.9622
	8.9700	1.1194	0.1497	0.0189	1.1180	2.9655
	8.9800	1.1207	0.1171	0.0148	1.1192	2.9688
	8.9900	1.1219	0.0894	0.0113	1.1205	2.9721
	9.0000	1.1231	0.0748	0.0095	1.1217	2.9754
	9.0100	1.1244	0.0595	0.0075	1.1230	2.9787
	9.0200	1.1257	0.0389	0.0049	1.1243	2.9822
	9.0300	1.1270	0.0504	0.0064	1.1256	2.9856
	9.0400	1.1282	0.0569	0.0072	1.1268	2.9888
	9.0500	1.1294	0.0710	0.0090	1.1280	2.9921
	9.0600	1.1307	0.0841	0.0106	1.1293	2.9954
	9.0700	1.1319	0.1062	0.0134	1.1305	2.9986
	9.0800	1.1331	0.1308	0.0166	1.1317	3.0019
	9.0900	1.1344	0.1323	0.0167	1.1330	3.0053
	9.1000	1.1357	0.1069	0.0135	1.1343	3.0087
	9.1100	1.1370	0.0989	0.0125	1.1356	3.0121
	9.1200	1.1382	0.1036	0.0131	1.1368	3.0154
	9.1300	1.1394	0.1191	0.0151	1.1380	3.0186
	9.1400	1.1407	0.0923	0.0117	1.1393	3.0219
	9.1500	1.1419	0.0832	0.0105	1.1405	3.0253
	9.1600	1.1432	0.0780	0.0099	1.1418	3.0286
	9.1700	1.1444	0.0854	0.0108	1.1430	3.0318
	9.1800	1.1456	0.0815	0.0103	1.1442	3.0351
	9.1900	1.1469	0.0831	0.0105	1.1455	3.0385
	9.2000	1.1481	0.0785	0.0099	1.1467	3.0417
	9.2100	1.1494	0.0531	0.0067	1.1479	3.0450
	9.2200	1.1506	0.0250	0.0032	1.1492	3.0483
	9.2300	1.1519	0.0174	0.0022	1.1505	3.0516
	9.2400	1.1531	0.0244	0.0031	1.1516	3.0548
	9.2500	1.1543	0.0441	0.0056	1.1529	3.0580
	9.2600	1.1556	0.0511	0.0065	1.1542	3.0615
	9.2700	1.1569	0.0616	0.0078	1.1555	3.0650
	9.2800	1.1582	0.0546	0.0069	1.1568	3.0685
	9.2900	1.1595	0.0523	0.0066	1.1581	3.0719
	9.3000	1.1607	0.0819	0.0104	1.1593	3.0752
	9.3100	1.1620	0.0976	0.0124	1.1606	3.0784
	9.3200	1.1632	0.1005	0.0127	1.1618	3.0817
	9.3300	1.1644	0.1159	0.0147	1.1630	3.0849
	9.3400	1.1656	0.1046	0.0132	1.1642	3.0882
	9.3500	1.1669	0.0782	0.0099	1.1655	3.0916
	9.3600	1.1682	0.0636	0.0080	1.1668	3.0949
	9.3700	1.1694	0.0641	0.0081	1.1680	3.0982
	9.3800	1.1707	0.0770	0.0097	1.1693	3.1015
	9.3900	1.1719	0.0779	0.0099	1.1705	3.1048
	9.4000	1.1732	0.0683	0.0086	1.1718	3.1081
	9.4100	1.1744	0.0618	0.0078	1.1730	3.1114
	9.4200	1.1757	0.0732	0.0093	1.1743	3.1148
	9.4300	1.1769	0.0617	0.0078	1.1755	3.1180
	9.4400	1.1782	0.0511	0.0065	1.1768	3.1214
	9.4500	1.1794	0.0672	0.0085	1.1780	3.1247
	9.4600	1.1807	0.0722	0.0091	1.1793	3.1280
	9.4700	1.1820	0.0710	0.0090	1.1805	3.1314
	9.4800	1.1832	0.0641	0.0081	1.1818	3.1346
	9.4900	1.1844	0.0376	0.0048	1.1830	3.1379
	9.5000	1.1857	0.0148	0.0019	1.1843	3.1413
	9.5100	1.1869	0.0105	0.0013	1.1855	3.1446
	9.5200	1.1882	0.0194	0.0025	1.1868	3.1480
	9.5300	1.1895	0.0346	0.0044	1.1881	3.1513
	9.5400	1.1907	0.0578	0.0073	1.1893	3.1546
	9.5500	1.1919	0.0480	0.0061	1.1905	3.1579
	9.5600	1.1932	0.0464	0.0059	1.1918	3.1613
	9.5700	1.1945	0.0437	0.0055	1.1931	3.1646
	9.5800	1.1957	0.0474	0.0060	1.1943	3.1679
	9.5900	1.1969	0.0636	0.0080	1.1955	3.1712
	9.6000	1.1982	0.0892	0.0113	1.1968	3.1745
	9.6100	1.1994	0.1151	0.0146	1.1980	3.1777
	9.6200	1.2006	0.0962	0.0122	1.1992	3.1810
	9.6300	1.2019	0.0685	0.0087	1.2005	3.1843
	9.6400	1.2032	0.0430	0.0054	1.2018	3.1878
	9.6500	1.2045	0.0525	0.0066	1.2031	3.1912
	9.6600	1.2057	0.0675	0.0085	1.2043	3.1945
	9.6700	1.2069	0.0914	0.0116	1.2055	3.1977
	9.6800	1.2082	0.0991	0.0125	1.2068	3.2009
	9.6900	1.2094	0.0971	0.0123	1.2080	3.2042
	9.7000	1.2107	0.0891	0.0113	1.2093	3.2076
	9.7100	1.2120	0.0818	0.0104	1.2106	3.2110
	9.7200	1.2133	0.0879	0.0111	1.2118	3.2145
	9.7300	1.2145	0.0934	0.0118	1.2131	3.2177
	9.7400	1.2157	0.0882	0.0112	1.2143	3.2208
	9.7500	1.2168	0.0847	0.0107	1.2154	3.2240
	9.7600	1.2180	0.0804	0.0102	1.2166	3.2272
	9.7700	1.2193	0.0749	0.0095	1.2179	3.2305
	9.7800	1.2205	0.0888	0.0112	1.2191	3.2338
	9.7900	1.2218	0.0842	0.0107	1.2204	3.2371
	9.8000	1.2231	0.0668	0.0085	1.2217	3.2405
	9.8100	1.2244	0.0706	0.0089	1.2230	3.2439
	9.8200	1.2256	0.0781	0.0099	1.2242	3.2473
	9.8300	1.2269	0.0896	0.0113	1.2255	3.2506
	9.8400	1.2281	0.0974	0.0123	1.2267	3.2540
	9.8500	1.2294	0.0976	0.0123	1.2280	3.2572
	9.8600	1.2306	0.0769	0.0097	1.2292	3.2606
	9.8700	1.2319	0.0429	0.0054	1.2305	3.2638
	9.8800	1.2331	0.0465	0.0059	1.2317	3.2672
	9.8900	1.2344	0.0700	0.0089	1.2330	3.2705
	9.9000	1.2357	0.0996	0.0126	1.2343	3.2739
	9.9100	1.2370	0.1145	0.0145	1.2356	3.2773
	9.9200	1.2382	0.1394	0.0176	1.2368	3.2807
	9.9300	1.2395	0.1468	0.0186	1.2381	3.2840
	9.9400	1.2407	0.1556	0.0197	1.2393	3.2874
	9.9500	1.2420	0.1622	0.0205	1.2406	3.2907
	9.9600	1.2432	0.1310	0.0166	1.2418	3.2939
	9.9700	1.2445	0.0732	0.0093	1.2430	3.2972
	9.9800	1.2457	0.0523	0.0066	1.2443	3.3005
	9.9900	1.2470	0.0551	0.0070	1.2456	3.3039
	10.0000	1.2482	0.0394	0.0050	1.2468	3.3072
	10.0100	1.2495	0.0499	0.0063	1.2481	3.3105
	10.0200	1.2507	0.0686	0.0087	1.2493	3.3138
	10.0300	1.2519	0.0794	0.0100	1.2505	3.3171
	10.0400	1.2531	0.1058	0.0134	1.2517	3.3202
	10.0500	1.2543	0.0826	0.0104	1.2529	3.3234
	10.0600	1.2556	0.0623	0.0079	1.2542	3.3267
	10.0700	1.2568	0.0720	0.0091	1.2554	3.3301
	10.0800	1.2581	0.0808	0.0102	1.2567	3.3334
	10.0900	1.2594	0.0703	0.0089	1.2580	3.3368
	10.1000	1.2607	0.0598	0.0076	1.2593	3.3402
	10.1100	1.2619	0.0684	0.0087	1.2605	3.3435
	10.1200	1.2632	0.1096	0.0139	1.2618	3.3468
	10.1300	1.2644	0.1266	0.0160	1.2630	3.3502
	10.1400	1.2657	0.1435	0.0182	1.2643	3.3535
	10.1500	1.2669	0.1313	0.0166	1.2655	3.3568
	10.1600	1.2682	0.1012	0.0128	1.2668	3.3601
	10.1700	1.2694	0.0959	0.0121	1.2680	3.3634
	10.1800	1.2707	0.0716	0.0091	1.2693	3.3667
	10.1900	1.2720	0.0548	0.0069	1.2706	3.3702
	10.2000	1.2732	0.0731	0.0092	1.2718	3.3736
	10.2100	1.2745	0.0870	0.0110	1.2731	3.3769
	10.2200	1.2758	0.1041	0.0132	1.2743	3.3802
	10.2300	1.2770	0.0620	0.0078	1.2756	3.3835
	10.2400	1.2782	0.0370	0.0047	1.2768	3.3868
	10.2500	1.2795	0.0429	0.0054	1.2781	3.3901
	10.2600	1.2807	0.0513	0.0065	1.2793	3.3934
	10.2700	1.2820	0.0868	0.0110	1.2806	3.3968
	10.2800	1.2832	0.1191	0.0151	1.2818	3.4001
	10.2900	1.2845	0.1222	0.0155	1.2831	3.4033
	10.3000	1.2857	0.1034	0.0131	1.2843	3.4066
	10.3100	1.2870	0.0770	0.0097	1.2856	3.4100
	10.3200	1.2882	0.0965	0.0122	1.2868	3.4133
	10.3300	1.2895	0.1107	0.0140	1.2881	3.4166
	10.3400	1.2908	0.1264	0.0160	1.2894	3.4200
	10.3500	1.2921	0.1332	0.0168	1.2907	3.4235
	10.3600	1.2933	0.0986	0.0125	1.2919	3.4268
	10.3700	1.2945	0.0513	0.0065	1.2931	3.4299
	10.3800	1.2956	0.0313	0.0040	1.2942	3.4329
	10.3900	1.2968	0.0255	0.0032	1.2954	3.4362
	10.4000	1.2981	0.0200	0.0025	1.2967	3.4395
	10.4100	1.2994	0.0468	0.0059	1.2979	3.4428
	10.4200	1.3006	0.0689	0.0087	1.2992	3.4462
	10.4300	1.3019	0.1186	0.0150	1.3005	3.4496
	10.4400	1.3032	0.1549	0.0196	1.3018	3.4531
	10.4500	1.3045	0.1825	0.0231	1.3031	3.4564
	10.4600	1.3057	0.1645	0.0208	1.3043	3.4597
	10.4700	1.3070	0.1359	0.0172	1.3055	3.4630
	10.4800	1.3082	0.1354	0.0171	1.3068	3.4663
	10.4900	1.3095	0.1196	0.0151	1.3081	3.4697
	10.5000	1.3107	0.0878	0.0111	1.3093	3.4730
	10.5100	1.3120	0.0811	0.0103	1.3105	3.4763
	10.5200	1.3132	0.0614	0.0078	1.3118	3.4796
	10.5300	1.3145	0.0444	0.0056	1.3131	3.4829
	10.5400	1.3157	0.0565	0.0071	1.3143	3.4862
	10.5500	1.3169	0.0773	0.0098	1.3155	3.4895
	10.5600	1.3182	0.1082	0.0137	1.3168	3.4928
	10.5700	1.3194	0.1256	0.0159	1.3180	3.4961
	10.5800	1.3207	0.1152	0.0146	1.3193	3.4995
	10.5900	1.3220	0.0955	0.0121	1.3206	3.5028
	10.6000	1.3232	0.0949	0.0120	1.3218	3.5062
	10.6100	1.3245	0.0962	0.0122	1.3231	3.5094
	10.6200	1.3257	0.0896	0.0113	1.3243	3.5127
	10.6300	1.3269	0.0906	0.0115	1.3255	3.5160
	10.6400	1.3282	0.0887	0.0112	1.3268	3.5194
	10.6500	1.3295	0.0863	0.0109	1.3281	3.5227
	10.6600	1.3307	0.0595	0.0075	1.3293	3.5261
	10.6700	1.3320	0.0296	0.0038	1.3306	3.5294
	10.6800	1.3332	0.0437	0.0055	1.3318	3.5326
	10.6900	1.3344	0.0714	0.0090	1.3330	3.5358
	10.7000	1.3357	0.0853	0.0108	1.3343	3.5391
	10.7100	1.3369	0.0849	0.0107	1.3355	3.5424
	10.7200	1.3382	0.0928	0.0117	1.3368	3.5458
	10.7300	1.3395	0.0824	0.0104	1.3380	3.5492
	10.7400	1.3407	0.0511	0.0065	1.3393	3.5525
	10.7500	1.3419	0.0444	0.0056	1.3405	3.5558
	10.7600	1.3432	0.0483	0.0061	1.3418	3.5590
	10.7700	1.3444	0.0642	0.0081	1.3430	3.5623
	10.7800	1.3456	0.0716	0.0091	1.3442	3.5655
	10.7900	1.3468	0.0614	0.0078	1.3454	3.5687
	10.8000	1.3481	0.0356	0.0045	1.3467	3.5721
	10.8100	1.3493	0.0504	0.0064	1.3479	3.5754
	10.8200	1.3506	0.0685	0.0087	1.3492	3.5788
	10.8300	1.3519	0.0848	0.0107	1.3505	3.5821
	10.8400	1.3531	0.0957	0.0121	1.3517	3.5855
	10.8500	1.3544	0.1051	0.0133	1.3530	3.5888
	10.8600	1.3556	0.1124	0.0142	1.3542	3.5920
	10.8700	1.3568	0.0876	0.0111	1.3554	3.5952
	10.8800	1.3580	0.0561	0.0071	1.3566	3.5985
	10.8900	1.3593	0.0500	0.0063	1.3579	3.6019
	10.9000	1.3606	0.0496	0.0063	1.3592	3.6054
	10.9100	1.3619	0.0522	0.0066	1.3605	3.6087
	10.9200	1.3631	0.0367	0.0046	1.3617	3.6120
	10.9300	1.3644	0.0532	0.0067	1.3630	3.6153
	10.9400	1.3657	0.0742	0.0094	1.3643	3.6187
	10.9500	1.3669	0.0875	0.0111	1.3655	3.6220
	10.9600	1.3681	0.0857	0.0108	1.3667	3.6253
	10.9700	1.3694	0.0973	0.0123	1.3680	3.6286
	10.9800	1.3706	0.0955	0.0121	1.3692	3.6319
	10.9900	1.3719	0.0892	0.0113	1.3705	3.6353
	11.0000	1.3732	0.0826	0.0105	1.3718	3.6386
	11.0100	1.3744	0.0712	0.0090	1.3730	3.6418
	11.0200	1.3755	0.0565	0.0071	1.3741	3.6449
	11.0300	1.3767	0.0595	0.0075	1.3753	3.6480
	11.0400	1.3779	0.0627	0.0079	1.3765	3.6512
	11.0500	1.3791	0.0525	0.0066	1.3777	3.6545
	11.0600	1.3804	0.0411	0.0052	1.3790	3.6578
	11.0700	1.3817	0.0400	0.0051	1.3803	3.6613
	11.0800	1.3830	0.0494	0.0063	1.3816	3.6647
	11.0900	1.3842	0.0640	0.0081	1.3828	3.6680
	11.1000	1.3855	0.0744	0.0094	1.3841	3.6714
	11.1100	1.3869	0.0842	0.0107	1.3854	3.6749
	11.1200	1.3881	0.0739	0.0093	1.3867	3.6782
	11.1300	1.3893	0.0796	0.0101	1.3879	3.6814
	11.1400	1.3906	0.0755	0.0096	1.3891	3.6847
	11.1500	1.3918	0.0825	0.0104	1.3904	3.6881
	11.1600	1.3931	0.1221	0.0155	1.3917	3.6915
	11.1700	1.3943	0.1474	0.0186	1.3929	3.6948
	11.1800	1.3955	0.1654	0.0209	1.3941	3.6980
	11.1900	1.3968	0.1679	0.0212	1.3954	3.7014
	11.2000	1.3981	0.1468	0.0186	1.3967	3.7047
	11.2100	1.3993	0.1414	0.0179	1.3979	3.7080
	11.2200	1.4006	0.1157	0.0146	1.3992	3.7113
	11.2300	1.4018	0.0884	0.0112	1.4004	3.7147
	11.2400	1.4032	0.0853	0.0108	1.4018	3.7182
	11.2500	1.4044	0.1084	0.0137	1.4030	3.7216
	11.2600	1.4057	0.1354	0.0171	1.4042	3.7248
	11.2700	1.4069	0.1340	0.0170	1.4055	3.7282
	11.2800	1.4082	0.0922	0.0117	1.4068	3.7316
	11.2900	1.4094	0.0894	0.0113	1.4080	3.7348
	11.3000	1.4106	0.0982	0.0124	1.4092	3.7380
	11.3100	1.4119	0.1157	0.0146	1.4105	3.7413
	11.3200	1.4132	0.1070	0.0135	1.4118	3.7447
	11.3300	1.4144	0.1053	0.0133	1.4130	3.7479
	11.3400	1.4156	0.0965	0.0122	1.4142	3.7511
	11.3500	1.4168	0.1086	0.0137	1.4154	3.7544
	11.3600	1.4181	0.1058	0.0134	1.4167	3.7578
	11.3700	1.4194	0.1097	0.0139	1.4180	3.7613
	11.3800	1.4207	0.0924	0.0117	1.4193	3.7647
	11.3900	1.4219	0.0945	0.0120	1.4205	3.7679
	11.4000	1.4231	0.0820	0.0104	1.4217	3.7712
	11.4100	1.4244	0.0763	0.0097	1.4230	3.7744
	11.4200	1.4256	0.0553	0.0070	1.4242	3.7778
	11.4300	1.4269	0.0651	0.0082	1.4255	3.7812
	11.4400	1.4282	0.0859	0.0109	1.4268	3.7846
	11.4500	1.4294	0.1100	0.0139	1.4280	3.7878
	11.4600	1.4306	0.1286	0.0163	1.4292	3.7910
	11.4700	1.4319	0.1190	0.0151	1.4304	3.7943
	11.4800	1.4331	0.1149	0.0145	1.4317	3.7976
	11.4900	1.4344	0.1086	0.0137	1.4330	3.8010
	11.5000	1.4356	0.1194	0.0151	1.4342	3.8044
	11.5100	1.4369	0.1115	0.0141	1.4355	3.8076
	11.5200	1.4381	0.1031	0.0130	1.4367	3.8110
	11.5300	1.4394	0.0988	0.0125	1.4380	3.8142
	11.5400	1.4406	0.1102	0.0139	1.4392	3.8175
	11.5500	1.4419	0.1233	0.0156	1.4405	3.8210
	11.5600	1.4432	0.1504	0.0190	1.4418	3.8244
	11.5700	1.4445	0.1396	0.0177	1.4431	3.8278
	11.5800	1.4457	0.1195	0.0151	1.4443	3.8311
	11.5900	1.4470	0.1085	0.0137	1.4455	3.8343
	11.6000	1.4482	0.0935	0.0118	1.4468	3.8376
	11.6100	1.4494	0.1122	0.0142	1.4480	3.8410
	11.6200	1.4507	0.1254	0.0159	1.4493	3.8443
	11.6300	1.4519	0.1268	0.0160	1.4505	3.8475
	11.6400	1.4531	0.1328	0.0168	1.4517	3.8508
	11.6500	1.4544	0.1179	0.0149	1.4530	3.8541
	11.6600	1.4557	0.1078	0.0136	1.4543	3.8575
	11.6700	1.4569	0.1112	0.0141	1.4555	3.8608
	11.6800	1.4582	0.1491	0.0189	1.4568	3.8641
	11.6900	1.4594	0.1736	0.0220	1.4580	3.8675
	11.7000	1.4608	0.1401	0.0177	1.4594	3.8710
	11.7100	1.4620	0.1047	0.0133	1.4606	3.8743
	11.7200	1.4632	0.0933	0.0118	1.4618	3.8775
	11.7300	1.4645	0.0848	0.0107	1.4631	3.8808
	11.7400	1.4657	0.0737	0.0093	1.4643	3.8841
	11.7500	1.4669	0.0464	0.0059	1.4655	3.8874
	11.7600	1.4681	0.0207	0.0026	1.4667	3.8905
	11.7700	1.4694	0.0157	0.0020	1.4680	3.8938
	11.7800	1.4706	0.0533	0.0067	1.4692	3.8972
	11.7900	1.4719	0.0934	0.0118	1.4705	3.9005
	11.8000	1.4731	0.1088	0.0138	1.4717	3.9038
	11.8100	1.4744	0.0980	0.0124	1.4730	3.9071
	11.8200	1.4757	0.0788	0.0100	1.4742	3.9105
	11.8300	1.4769	0.0628	0.0079	1.4755	3.9138
	11.8400	1.4782	0.0730	0.0092	1.4768	3.9171
	11.8500	1.4794	0.0958	0.0121	1.4780	3.9205
	11.8600	1.4807	0.1131	0.0143	1.4793	3.9239
	11.8700	1.4820	0.1052	0.0133	1.4806	3.9272
	11.8800	1.4832	0.0927	0.0117	1.4818	3.9304
	11.8900	1.4844	0.0699	0.0088	1.4830	3.9337
	11.9000	1.4856	0.0890	0.0113	1.4842	3.9370
	11.9100	1.4869	0.1167	0.0148	1.4855	3.9403
	11.9200	1.4881	0.1070	0.0135	1.4867	3.9436
	11.9300	1.4894	0.1125	0.0142	1.4880	3.9468
	11.9400	1.4907	0.1497	0.0189	1.4893	3.9503
	11.9500	1.4920	0.1775	0.0225	1.4905	3.9537
	11.9600	1.4932	0.1747	0.0221	1.4918	3.9571
	11.9700	1.4944	0.1213	0.0154	1.4930	3.9603
	11.9800	1.4956	0.1173	0.0148	1.4942	3.9635
	11.9900	1.4968	0.1233	0.0156	1.4954	3.9667
	12.0000	1.4981	0.1339	0.0169	1.4966	3.9699
	12.0100	1.4993	0.1551	0.0196	1.4979	3.9731
	12.0200	1.5006	0.1489	0.0188	1.4992	3.9765
	12.0300	1.5019	0.1132	0.0143	1.5005	3.9800
	12.0400	1.5031	0.0915	0.0116	1.5017	3.9833
	12.0500	1.5044	0.0777	0.0098	1.5030	3.9866
	12.0600	1.5056	0.0524	0.0066	1.5042	3.9899
	12.0700	1.5068	0.0397	0.0050	1.5054	3.9932
	12.0800	1.5081	0.0296	0.0037	1.5067	3.9964
	12.0900	1.5093	0.0375	0.0047	1.5079	3.9997
	12.1000	1.5106	0.0639	0.0081	1.5092	4.0030
	12.1100	1.5118	0.0583	0.0074	1.5104	4.0064
	12.1200	1.5131	0.0799	0.0101	1.5117	4.0098
	12.1300	1.5143	0.0837	0.0106	1.5129	4.0131
	12.1400	1.5156	0.0619	0.0078	1.5142	4.0163
	12.1500	1.5168	0.0664	0.0084	1.5154	4.0196
	12.1600	1.5180	0.0728	0.0092	1.5166	4.0229
	12.1700	1.5193	0.0914	0.0116	1.5179	4.0263
	12.1800	1.5206	0.0966	0.0122	1.5191	4.0296
	12.1900	1.5218	0.1391	0.0176	1.5204	4.0329
	12.2000	1.5231	0.1554	0.0197	1.5217	4.0364
	12.2100	1.5244	0.1591	0.0201	1.5230	4.0398
	12.2200	1.5257	0.1475	0.0187	1.5243	4.0431
	12.2300	1.5269	0.1251	0.0158	1.5255	4.0464
	12.2400	1.5281	0.0969	0.0123	1.5267	4.0496
	12.2500	1.5293	0.0837	0.0106	1.5279	4.0529
	12.2600	1.5306	0.0627	0.0079	1.5292	4.0562
	12.2700	1.5319	0.0386	0.0049	1.5305	4.0597
	12.2800	1.5332	0.0659	0.0083	1.5318	4.0631
	12.2900	1.5344	0.0917	0.0116	1.5330	4.0663
	12.3000	1.5356	0.0946	0.0120	1.5342	4.0694
	12.3100	1.5368	0.1020	0.0129	1.5354	4.0727
	12.3200	1.5381	0.1294	0.0164	1.5367	4.0761
	12.3300	1.5394	0.1522	0.0193	1.5380	4.0795
	12.3400	1.5406	0.1583	0.0200	1.5392	4.0828
	12.3500	1.5419	0.1729	0.0219	1.5405	4.0861
	12.3600	1.5432	0.1531	0.0194	1.5418	4.0895
	12.3700	1.5444	0.1124	0.0142	1.5430	4.0928
	12.3800	1.5456	0.1010	0.0128	1.5442	4.0960
	12.3900	1.5469	0.0775	0.0098	1.5455	4.0993
	12.4000	1.5481	0.0490	0.0062	1.5467	4.1028
	12.4100	1.5494	0.0589	0.0074	1.5480	4.1062
	12.4200	1.5507	0.0790	0.0100	1.5493	4.1095
	12.4300	1.5519	0.0820	0.0104	1.5505	4.1127
	12.4400	1.5532	0.0793	0.0100	1.5518	4.1161
	12.4500	1.5545	0.0907	0.0115	1.5530	4.1195
	12.4600	1.5557	0.1031	0.0131	1.5543	4.1228
	12.4700	1.5569	0.1315	0.0166	1.5555	4.1260
	12.4800	1.5581	0.1144	0.0145	1.5567	4.1292
	12.4900	1.5594	0.0810	0.0102	1.5580	4.1327
	12.5000	1.5607	0.0478	0.0060	1.5593	4.1361
	12.5100	1.5619	0.0444	0.0056	1.5605	4.1393
	12.5200	1.5632	0.0390	0.0049	1.5618	4.1427
	12.5300	1.5645	0.0477	0.0060	1.5631	4.1461
	12.5400	1.5657	0.0666	0.0084	1.5643	4.1494
	12.5500	1.5670	0.0948	0.0120	1.5655	4.1526
	12.5600	1.5682	0.1185	0.0150	1.5668	4.1559
	12.5700	1.5694	0.1105	0.0140	1.5680	4.1592
	12.5800	1.5707	0.1162	0.0147	1.5693	4.1627
	12.5900	1.5720	0.1137	0.0144	1.5706	4.1661
	12.6000	1.5732	0.1212	0.0153	1.5718	4.1693
	12.6100	1.5745	0.1283	0.0162	1.5731	4.1726
	12.6200	1.5757	0.1247	0.0158	1.5743	4.1758
	12.6300	1.5769	0.1131	0.0143	1.5755	4.1790
	12.6400	1.5781	0.1181	0.0149	1.5767	4.1822
	12.6500	1.5794	0.1269	0.0161	1.5780	4.1856
	12.6600	1.5806	0.1232	0.0156	1.5792	4.1889
	12.6700	1.5818	0.0907	0.0115	1.5804	4.1921
	12.6800	1.5831	0.0693	0.0088	1.5816	4.1953
	12.6900	1.5843	0.0960	0.0121	1.5829	4.1988
	12.7000	1.5857	0.1474	0.0187	1.5843	4.2023
	12.7100	1.5869	0.1681	0.0213	1.5855	4.2056
	12.7200	1.5881	0.1710	0.0216	1.5867	4.2088
	12.7300	1.5894	0.1792	0.0227	1.5880	4.2121
	12.7400	1.5907	0.1830	0.0232	1.5893	4.2156
	12.7500	1.5919	0.1846	0.0234	1.5905	4.2189
	12.7600	1.5932	0.1654	0.0209	1.5918	4.2222
	12.7700	1.5944	0.1136	0.0144	1.5930	4.2255
	12.7800	1.5957	0.1044	0.0132	1.5943	4.2290
	12.7900	1.5970	0.1290	0.0163	1.5956	4.2324
	12.8000	1.5983	0.1287	0.0163	1.5969	4.2357
	12.8100	1.5995	0.1533	0.0194	1.5981	4.2389
	12.8200	1.6007	0.1705	0.0216	1.5993	4.2422
	12.8300	1.6019	0.1597	0.0202	1.6005	4.2454
	12.8400	1.6031	0.1820	0.0230	1.6017	4.2486
	12.8500	1.6044	0.1801	0.0228	1.6030	4.2519
	12.8600	1.6056	0.1339	0.0169	1.6042	4.2552
	12.8700	1.6068	0.0838	0.0106	1.6054	4.2584
	12.8800	1.6081	0.0697	0.0088	1.6067	4.2617
	12.8900	1.6093	0.0675	0.0085	1.6079	4.2651
	12.9000	1.6106	0.0871	0.0110	1.6092	4.2685
	12.9100	1.6119	0.1027	0.0130	1.6105	4.2719
	12.9200	1.6132	0.0902	0.0114	1.6118	4.2752
	12.9300	1.6144	0.0707	0.0089	1.6130	4.2786
	12.9400	1.6157	0.0692	0.0088	1.6143	4.2819
	12.9500	1.6169	0.0714	0.0090	1.6155	4.2852
	12.9600	1.6182	0.0665	0.0084	1.6168	4.2885
	12.9700	1.6194	0.0693	0.0088	1.6180	4.2917
	12.9800	1.6206	0.0885	0.0112	1.6192	4.2950
	12.9900	1.6219	0.0911	0.0115	1.6205	4.2984
	13.0000	1.6232	0.1183	0.0150	1.6218	4.3018
	13.0100	1.6244	0.1027	0.0130	1.6230	4.3051
	13.0200	1.6257	0.0783	0.0099	1.6243	4.3084
	13.0300	1.6269	0.0708	0.0090	1.6255	4.3117
	13.0400	1.6282	0.0650	0.0082	1.6268	4.3150
	13.0500	1.6294	0.0648	0.0082	1.6280	4.3183
	13.0600	1.6306	0.0866	0.0110	1.6292	4.3215
	13.0700	1.6319	0.1061	0.0134	1.6305	4.3248
	13.0800	1.6332	0.1225	0.0155	1.6318	4.3283
	13.0900	1.6344	0.1369	0.0173	1.6330	4.3317
	13.1000	1.6357	0.1375	0.0174	1.6343	4.3350
	13.1100	1.6370	0.1272	0.0161	1.6356	4.3384
	13.1200	1.6383	0.1163	0.0147	1.6369	4.3418
	13.1300	1.6395	0.0987	0.0125	1.6381	4.3451
	13.1400	1.6407	0.0956	0.0121	1.6393	4.3482
	13.1500	1.6419	0.0681	0.0086	1.6405	4.3515
	13.1600	1.6432	0.0405	0.0051	1.6418	4.3550
	13.1700	1.6445	0.0454	0.0057	1.6431	4.3584
	13.1800	1.6457	0.0736	0.0093	1.6443	4.3616
	13.1900	1.6469	0.0905	0.0114	1.6455	4.3648
	13.2000	1.6482	0.0860	0.0109	1.6468	4.3682
	13.2100	1.6495	0.1089	0.0138	1.6481	4.3715
	13.2200	1.6507	0.1445	0.0183	1.6493	4.3748
	13.2300	1.6519	0.1608	0.0203	1.6505	4.3780
	13.2400	1.6532	0.1437	0.0182	1.6518	4.3813
	13.2500	1.6544	0.1189	0.0150	1.6530	4.3847
	13.2600	1.6556	0.1254	0.0159	1.6542	4.3878
	13.2700	1.6568	0.0876	0.0111	1.6554	4.3909
	13.2800	1.6580	0.0613	0.0078	1.6566	4.3941
	13.2900	1.6592	0.0702	0.0089	1.6578	4.3974
	13.3000	1.6605	0.1065	0.0135	1.6591	4.4007
	13.3100	1.6618	0.1285	0.0163	1.6603	4.4041
	13.3200	1.6631	0.1566	0.0198	1.6617	4.4076
	13.3300	1.6644	0.1835	0.0232	1.6630	4.4111
	13.3400	1.6656	0.1952	0.0247	1.6642	4.4144
	13.3500	1.6668	0.1706	0.0216	1.6654	4.4176
	13.3600	1.6681	0.1352	0.0171	1.6667	4.4210
	13.3700	1.6695	0.1301	0.0165	1.6680	4.4245
	13.3800	1.6707	0.1396	0.0177	1.6693	4.4279
	13.3900	1.6719	0.1443	0.0183	1.6705	4.4311
	13.4000	1.6732	0.1288	0.0163	1.6718	4.4344
	13.4100	1.6745	0.1035	0.0131	1.6731	4.4378
	13.4200	1.6757	0.0955	0.0121	1.6743	4.4410
	13.4300	1.6769	0.0907	0.0115	1.6755	4.4442
	13.4400	1.6781	0.1071	0.0136	1.6767	4.4475
	13.4500	1.6794	0.1263	0.0160	1.6779	4.4508
	13.4600	1.6806	0.1056	0.0134	1.6792	4.4540
	13.4700	1.6818	0.0726	0.0092	1.6804	4.4573
	13.4800	1.6831	0.0620	0.0079	1.6816	4.4606
	13.4900	1.6844	0.0696	0.0088	1.6830	4.4641
	13.5000	1.6856	0.0942	0.0119	1.6842	4.4674
	13.5100	1.6869	0.1095	0.0139	1.6854	4.4707
	13.5200	1.6881	0.1138	0.0144	1.6867	4.4740
	13.5300	1.6894	0.1179	0.0149	1.6880	4.4774
	13.5400	1.6907	0.1236	0.0156	1.6893	4.4809
	13.5500	1.6920	0.1423	0.0180	1.6906	4.4842
	13.5600	1.6932	0.1297	0.0164	1.6918	4.4875
	13.5700	1.6944	0.1295	0.0164	1.6930	4.4908
	13.5800	1.6956	0.1224	0.0155	1.6942	4.4940
	13.5900	1.6968	0.1171	0.0148	1.6954	4.4972
	13.6000	1.6981	0.1502	0.0190	1.6967	4.5005
	13.6100	1.6994	0.1703	0.0215	1.6980	4.5039
	13.6200	1.7006	0.1800	0.0228	1.6992	4.5073
	13.6300	1.7019	0.2148	0.0272	1.7004	4.5105
	13.6400	1.7031	0.1895	0.0240	1.7017	4.5137
	13.6500	1.7044	0.1502	0.0190	1.7030	4.5172
	13.6600	1.7057	0.1310	0.0166	1.7043	4.5206
	13.6700	1.7069	0.1140	0.0144	1.7055	4.5238
	13.6800	1.7081	0.1349	0.0171	1.7067	4.5270
	13.6900	1.7094	0.1651	0.0209	1.7080	4.5305
	13.7000	1.7107	0.1687	0.0213	1.7093	4.5340
	13.7100	1.7120	0.1516	0.0192	1.7106	4.5373
	13.7200	1.7132	0.1628	0.0206	1.7118	4.5405
	13.7300	1.7144	0.1720	0.0218	1.7130	4.5439
	13.7400	1.7158	0.1509	0.0191	1.7143	4.5473
	13.7500	1.7170	0.1148	0.0145	1.7156	4.5506
	13.7600	1.7182	0.0641	0.0081	1.7168	4.5539
	13.7700	1.7195	0.0581	0.0074	1.7181	4.5572
	13.7800	1.7207	0.1055	0.0134	1.7193	4.5605
	13.7900	1.7220	0.1187	0.0150	1.7205	4.5638
	13.8000	1.7232	0.1143	0.0145	1.7217	4.5670
	13.8100	1.7244	0.1044	0.0132	1.7230	4.5703
	13.8200	1.7257	0.0970	0.0123	1.7243	4.5737
	13.8300	1.7270	0.0841	0.0106	1.7256	4.5771
	13.8400	1.7282	0.0916	0.0116	1.7268	4.5803
	13.8500	1.7294	0.0945	0.0120	1.7280	4.5835
	13.8600	1.7307	0.0748	0.0095	1.7293	4.5869
	13.8700	1.7319	0.0503	0.0064	1.7305	4.5903
	13.8800	1.7331	0.0508	0.0064	1.7317	4.5935
	13.8900	1.7344	0.0473	0.0060	1.7330	4.5968
	13.9000	1.7357	0.0688	0.0087	1.7343	4.6002
	13.9100	1.7369	0.0855	0.0108	1.7355	4.6036
	13.9200	1.7382	0.0982	0.0124	1.7368	4.6069
	13.9300	1.7395	0.1298	0.0164	1.7381	4.6102
	13.9400	1.7407	0.1299	0.0164	1.7393	4.6136
	13.9500	1.7420	0.1070	0.0135	1.7406	4.6169
	13.9600	1.7431	0.0808	0.0102	1.7417	4.6199
	13.9700	1.7443	0.0666	0.0084	1.7429	4.6230
	13.9800	1.7455	0.0515	0.0065	1.7441	4.6264
	13.9900	1.7468	0.0359	0.0045	1.7454	4.6297
	14.0000	1.7481	0.0480	0.0061	1.7467	4.6330
	14.0100	1.7494	0.0609	0.0077	1.7480	4.6365
	14.0200	1.7507	0.0941	0.0119	1.7493	4.6400
	14.0300	1.7520	0.1382	0.0175	1.7506	4.6434
	14.0400	1.7532	0.1650	0.0209	1.7518	4.6466
	14.0500	1.7544	0.1775	0.0225	1.7530	4.6497
	14.0600	1.7556	0.1747	0.0221	1.7542	4.6531
	14.0700	1.7569	0.1653	0.0209	1.7555	4.6565
	14.0800	1.7581	0.1662	0.0210	1.7567	4.6597
	14.0900	1.7594	0.1261	0.0160	1.7580	4.6630
	14.1000	1.7607	0.1185	0.0150	1.7592	4.6664
	14.1100	1.7620	0.1219	0.0154	1.7606	4.6699
	14.1200	1.7632	0.1388	0.0176	1.7618	4.6731
	14.1300	1.7644	0.1198	0.0152	1.7630	4.6763
	14.1400	1.7656	0.1172	0.0148	1.7642	4.6796
	14.1500	1.7669	0.1384	0.0175	1.7655	4.6829
	14.1600	1.7681	0.1392	0.0176	1.7667	4.6862
	14.1700	1.7693	0.1350	0.0171	1.7679	4.6894
	14.1800	1.7706	0.1328	0.0168	1.7692	4.6927
	14.1900	1.7719	0.1492	0.0189	1.7705	4.6962
	14.2000	1.7732	0.1482	0.0188	1.7718	4.6996
	14.2100	1.7744	0.1310	0.0166	1.7730	4.7030
	14.2200	1.7756	0.1487	0.0188	1.7742	4.7062
	14.2300	1.7769	0.1475	0.0187	1.7755	4.7095
	14.2400	1.7781	0.1395	0.0176	1.7767	4.7127
	14.2500	1.7793	0.1181	0.0149	1.7779	4.7160
	14.2600	1.7806	0.1298	0.0164	1.7792	4.7194
	14.2700	1.7819	0.1516	0.0192	1.7805	4.7229
	14.2800	1.7832	0.1608	0.0203	1.7818	4.7262
	14.2900	1.7844	0.1428	0.0181	1.7830	4.7294
	14.3000	1.7856	0.1133	0.0143	1.7842	4.7327
	14.3100	1.7869	0.0656	0.0083	1.7855	4.7360
	14.3200	1.7881	0.0534	0.0068	1.7867	4.7393
	14.3300	1.7893	0.0646	0.0082	1.7879	4.7425
	14.3400	1.7906	0.1017	0.0129	1.7892	4.7459
	14.3500	1.7919	0.1215	0.0154	1.7905	4.7493
	14.3600	1.7932	0.1215	0.0154	1.7918	4.7528
	14.3700	1.7944	0.0694	0.0088	1.7930	4.7560
	14.3800	1.7957	0.0681	0.0086	1.7943	4.7593
	14.3900	1.7970	0.1039	0.0131	1.7956	4.7628
	14.4000	1.7982	0.1372	0.0174	1.7968	4.7661
	14.4038	1.7987	0.1395	0.0176	1.7973	4.7673
	14.4040	1.7987	0.1397	0.0177	1.7973	4.7674
	14.4140	1.7999	0.1327	0.0168	1.7985	4.7704
	14.4240	1.8010	0.1078	0.0136	1.7996	4.7734
	14.4340	1.8017	0.0815	0.0103	1.8003	4.7754
	14.4440	1.8019	0.0762	0.0096	1.8005	4.7758
	14.4540	1.8013	0.0761	0.0096	1.7999	4.7744
	14.4640	1.8002	0.1022	0.0129	1.7988	4.7714
	14.4740	1.7987	0.1031	0.0130	1.7973	4.7675
	14.4840	1.7970	0.1127	0.0143	1.7956	4.7630
	14.4940	1.7954	0.1281	0.0162	1.7940	4.7586
	14.5040	1.7938	0.1359	0.0172	1.7924	4.7544
	14.5140	1.7924	0.1330	0.0168	1.7910	4.7506
	14.5240	1.7910	0.1480	0.0187	1.7896	4.7469
	14.5340	1.7896	0.1218	0.0154	1.7882	4.7433
	14.5440	1.7884	0.1135	0.0144	1.7870	4.7400
	14.5540	1.7871	0.1225	0.0155	1.7857	4.7367
	14.5640	1.7859	0.1322	0.0167	1.7845	4.7335
	14.5740	1.7847	0.1289	0.0163	1.7833	4.7301
	14.5840	1.7834	0.1387	0.0176	1.7820	4.7267
	14.5940	1.7821	0.1288	0.0163	1.7807	4.7233
	14.6040	1.7808	0.1220	0.0154	1.7794	4.7200
	14.6140	1.7796	0.1309	0.0166	1.7782	4.7166
	14.6240	1.7783	0.1450	0.0183	1.7769	4.7132
	14.6340	1.7771	0.1606	0.0203	1.7757	4.7100
	14.6440	1.7758	0.1768	0.0224	1.7744	4.7066
	14.6540	1.7745	0.1509	0.0191	1.7731	4.7032
	14.6640	1.7732	0.1254	0.0159	1.7718	4.6998
	14.6740	1.7720	0.1088	0.0138	1.7706	4.6965
	14.6840	1.7707	0.1301	0.0165	1.7693	4.6931
	14.6940	1.7695	0.1538	0.0195	1.7681	4.6898
	14.7040	1.7682	0.1821	0.0230	1.7668	4.6865
	14.7140	1.7670	0.1808	0.0229	1.7656	4.6832
	14.7240	1.7657	0.1692	0.0214	1.7643	4.6799
	14.7340	1.7644	0.1656	0.0209	1.7630	4.6765
	14.7440	1.7632	0.1477	0.0187	1.7618	4.6731
	14.7540	1.7619	0.1244	0.0157	1.7605	4.6697
	14.7640	1.7606	0.1171	0.0148	1.7592	4.6663
	14.7740	1.7594	0.1220	0.0154	1.7580	4.6631
	14.7840	1.7582	0.1275	0.0161	1.7568	4.6599
	14.7940	1.7569	0.1204	0.0152	1.7555	4.6566
	14.8040	1.7557	0.1144	0.0145	1.7542	4.6532
	14.8140	1.7543	0.1070	0.0135	1.7529	4.6497
	14.8240	1.7530	0.1112	0.0141	1.7516	4.6463
	14.8340	1.7518	0.1238	0.0157	1.7504	4.6429
	14.8440	1.7505	0.1035	0.0131	1.7491	4.6395
	14.8540	1.7492	0.1190	0.0151	1.7478	4.6361
	14.8640	1.7480	0.1100	0.0139	1.7466	4.6328
	14.8740	1.7467	0.0927	0.0117	1.7453	4.6295
	14.8840	1.7455	0.1098	0.0139	1.7441	4.6262
	14.8940	1.7443	0.1066	0.0135	1.7428	4.6229
	14.9040	1.7430	0.1147	0.0145	1.7416	4.6196
	14.9140	1.7418	0.1306	0.0165	1.7404	4.6164
	14.9240	1.7406	0.0895	0.0113	1.7392	4.6132
	14.9340	1.7393	0.0398	0.0050	1.7379	4.6098
	14.9440	1.7380	0.0294	0.0037	1.7366	4.6064
	14.9540	1.7367	0.0193	0.0024	1.7353	4.6029
	14.9640	1.7355	0.0273	0.0035	1.7341	4.5996
	14.9740	1.7342	0.0413	0.0052	1.7328	4.5962
	14.9840	1.7329	0.0708	0.0090	1.7315	4.5928
	14.9940	1.7316	0.0911	0.0115	1.7302	4.5895
	15.0040	1.7304	0.1088	0.0138	1.7290	4.5861
	15.0140	1.7291	0.0916	0.0116	1.7277	4.5828
	15.0240	1.7279	0.0994	0.0126	1.7265	4.5796
	15.0340	1.7266	0.1155	0.0146	1.7252	4.5762
	15.0440	1.7253	0.1249	0.0158	1.7239	4.5727
	15.0540	1.7241	0.1145	0.0145	1.7227	4.5694
	15.0640	1.7228	0.0981	0.0124	1.7214	4.5662
	15.0740	1.7216	0.1146	0.0145	1.7202	4.5628
	15.0840	1.7203	0.1263	0.0160	1.7189	4.5595
	15.0940	1.7191	0.1435	0.0182	1.7177	4.5563
	15.1040	1.7179	0.1439	0.0182	1.7165	4.5529
	15.1140	1.7166	0.1294	0.0164	1.7152	4.5495
	15.1240	1.7153	0.1151	0.0146	1.7139	4.5461
	15.1340	1.7140	0.0930	0.0118	1.7126	4.5427
	15.1440	1.7127	0.0829	0.0105	1.7113	4.5394
	15.1540	1.7115	0.0841	0.0106	1.7101	4.5361
	15.1640	1.7103	0.0811	0.0103	1.7089	4.5329
	15.1740	1.7091	0.0724	0.0092	1.7077	4.5297
	15.1840	1.7078	0.0935	0.0118	1.7064	4.5263
	15.1940	1.7066	0.1248	0.0158	1.7052	4.5230
	15.2040	1.7053	0.1584	0.0200	1.7039	4.5197
	15.2140	1.7041	0.1542	0.0195	1.7026	4.5163
	15.2240	1.7028	0.1481	0.0187	1.7014	4.5129
	15.2340	1.7015	0.1236	0.0156	1.7001	4.5096
	15.2440	1.7003	0.0805	0.0102	1.6989	4.5064
	15.2540	1.6991	0.0638	0.0081	1.6977	4.5031
	15.2640	1.6978	0.0619	0.0078	1.6964	4.4997
	15.2740	1.6966	0.0747	0.0094	1.6952	4.4964
	15.2840	1.6953	0.0753	0.0095	1.6939	4.4932
	15.2940	1.6941	0.1016	0.0128	1.6927	4.4899
	15.3040	1.6928	0.1326	0.0168	1.6914	4.4866
	15.3140	1.6915	0.1200	0.0152	1.6901	4.4831
	15.3240	1.6903	0.1170	0.0148	1.6889	4.4798
	15.3340	1.6890	0.1277	0.0162	1.6876	4.4765
	15.3440	1.6878	0.1424	0.0180	1.6864	4.4732
	15.3540	1.6866	0.1411	0.0178	1.6851	4.4699
	15.3640	1.6853	0.1475	0.0187	1.6839	4.4665
	15.3740	1.6840	0.1533	0.0194	1.6826	4.4632
	15.3840	1.6828	0.1552	0.0196	1.6814	4.4600
	15.3940	1.6816	0.1633	0.0207	1.6802	4.4568
	15.4040	1.6804	0.1743	0.0221	1.6790	4.4536
	15.4140	1.6792	0.1718	0.0217	1.6778	4.4505
	15.4240	1.6780	0.1547	0.0196	1.6766	4.4472
	15.4340	1.6767	0.1373	0.0174	1.6753	4.4438
	15.4440	1.6755	0.1156	0.0146	1.6741	4.4406
	15.4540	1.6743	0.1236	0.0156	1.6729	4.4375
	15.4640	1.6733	0.1401	0.0177	1.6719	4.4347
	15.4740	1.6726	0.1571	0.0199	1.6712	4.4328
	15.4840	1.6723	0.1368	0.0173	1.6709	4.4322
	15.4940	1.6723	0.1173	0.0148	1.6709	4.4321
	15.5040	1.6721	0.0742	0.0094	1.6707	4.4315
	15.5140	1.6712	0.0510	0.0065	1.6698	4.4292
	15.5240	1.6697	0.0943	0.0119	1.6683	4.4251
	15.5340	1.6679	0.0970	0.0123	1.6665	4.4205
	15.5440	1.6662	0.1185	0.0150	1.6648	4.4160
	15.5540	1.6646	0.1328	0.0168	1.6632	4.4118
	15.5640	1.6632	0.1327	0.0168	1.6618	4.4079
	15.5740	1.6618	0.1428	0.0181	1.6604	4.4041
	15.5840	1.6604	0.1084	0.0137	1.6590	4.4005
	15.5940	1.6590	0.0929	0.0118	1.6576	4.3969
	15.6040	1.6577	0.1049	0.0133	1.6563	4.3933
	15.6140	1.6564	0.1319	0.0167	1.6550	4.3898
	15.6240	1.6550	0.1314	0.0166	1.6536	4.3862
	15.6340	1.6536	0.1196	0.0151	1.6522	4.3826
	15.6440	1.6523	0.1158	0.0146	1.6509	4.3790
	15.6540	1.6510	0.0970	0.0123	1.6496	4.3755
	15.6640	1.6497	0.1000	0.0127	1.6483	4.3721
	15.6740	1.6484	0.1008	0.0128	1.6470	4.3686
	15.6840	1.6471	0.1122	0.0142	1.6457	4.3651
	15.6940	1.6457	0.1157	0.0146	1.6443	4.3616
	15.7040	1.6445	0.1055	0.0134	1.6431	4.3583
	15.7140	1.6432	0.0943	0.0119	1.6418	4.3550
	15.7240	1.6420	0.1131	0.0143	1.6406	4.3516
	15.7340	1.6407	0.1308	0.0166	1.6393	4.3482
	15.7440	1.6394	0.1101	0.0139	1.6380	4.3449
	15.7540	1.6381	0.0914	0.0116	1.6367	4.3414
	15.7640	1.6368	0.0939	0.0119	1.6354	4.3380
	15.7740	1.6356	0.1231	0.0156	1.6342	4.3346
	15.7840	1.6343	0.1448	0.0183	1.6329	4.3313
	15.7940	1.6330	0.1757	0.0222	1.6316	4.3280
	15.8040	1.6318	0.1614	0.0204	1.6304	4.3246
	15.8140	1.6305	0.1329	0.0168	1.6291	4.3213
	15.8240	1.6292	0.1181	0.0149	1.6278	4.3178
	15.8340	1.6279	0.1064	0.0135	1.6265	4.3142
	15.8440	1.6266	0.1028	0.0130	1.6252	4.3108
	15.8540	1.6253	0.0857	0.0108	1.6239	4.3075
	15.8640	1.6241	0.0787	0.0100	1.6227	4.3041
	15.8740	1.6228	0.0762	0.0096	1.6214	4.3007
	15.8840	1.6215	0.0780	0.0099	1.6201	4.2973
	15.8940	1.6202	0.1135	0.0144	1.6188	4.2940
	15.9040	1.6190	0.1388	0.0176	1.6176	4.2907
	15.9140	1.6177	0.1623	0.0205	1.6163	4.2873
	15.9240	1.6164	0.1691	0.0214	1.6150	4.2839
	15.9340	1.6151	0.1540	0.0195	1.6137	4.2804
	15.9440	1.6139	0.1540	0.0195	1.6125	4.2771
	15.9540	1.6126	0.1740	0.0220	1.6112	4.2737
	15.9640	1.6114	0.1644	0.0208	1.6099	4.2704
	15.9740	1.6101	0.1393	0.0176	1.6086	4.2670
	15.9840	1.6088	0.1281	0.0162	1.6074	4.2637
	15.9940	1.6076	0.1105	0.0140	1.6062	4.2605
	16.0040	1.6064	0.1062	0.0134	1.6050	4.2572
	16.0140	1.6051	0.0780	0.0099	1.6037	4.2538
	16.0240	1.6038	0.0958	0.0121	1.6024	4.2504
	16.0340	1.6025	0.1181	0.0149	1.6011	4.2470
	16.0440	1.6013	0.1150	0.0145	1.5999	4.2436
	16.0540	1.6000	0.1201	0.0152	1.5986	4.2403
	16.0640	1.5988	0.1234	0.0156	1.5974	4.2370
	16.0740	1.5975	0.0968	0.0122	1.5961	4.2337
	16.0840	1.5962	0.1208	0.0153	1.5948	4.2302
	16.0940	1.5949	0.1567	0.0198	1.5935	4.2269
	16.1040	1.5937	0.1630	0.0206	1.5923	4.2236
	16.1140	1.5925	0.1825	0.0231	1.5910	4.2203
	16.1240	1.5912	0.2026	0.0256	1.5898	4.2169
	16.1340	1.5899	0.1851	0.0234	1.5885	4.2136
	16.1440	1.5886	0.1521	0.0192	1.5872	4.2102
	16.1540	1.5874	0.1216	0.0154	1.5860	4.2068
	16.1640	1.5861	0.1057	0.0134	1.5847	4.2033
	16.1740	1.5848	0.1049	0.0133	1.5834	4.1999
	16.1840	1.5835	0.1036	0.0131	1.5821	4.1966
	16.1940	1.5822	0.1060	0.0134	1.5808	4.1932
	16.2040	1.5810	0.1022	0.0129	1.5795	4.1898
	16.2140	1.5797	0.0902	0.0114	1.5783	4.1864
	16.2240	1.5784	0.0633	0.0080	1.5770	4.1831
	16.2340	1.5772	0.0670	0.0085	1.5758	4.1798
	16.2440	1.5759	0.1127	0.0143	1.5745	4.1764
	16.2540	1.5746	0.1079	0.0137	1.5732	4.1730
	16.2640	1.5733	0.0986	0.0125	1.5719	4.1696
	16.2740	1.5721	0.1071	0.0135	1.5707	4.1663
	16.2840	1.5709	0.1174	0.0149	1.5695	4.1630
	16.2940	1.5696	0.0960	0.0121	1.5682	4.1598
	16.3040	1.5684	0.0800	0.0101	1.5670	4.1565
	16.3140	1.5672	0.0845	0.0107	1.5658	4.1532
	16.3240	1.5659	0.1019	0.0129	1.5645	4.1499
	16.3340	1.5646	0.1450	0.0183	1.5632	4.1465
	16.3440	1.5634	0.1526	0.0193	1.5620	4.1432
	16.3540	1.5621	0.1511	0.0191	1.5607	4.1398
	16.3640	1.5608	0.1345	0.0170	1.5594	4.1364
	16.3740	1.5595	0.1402	0.0177	1.5581	4.1330
	16.3840	1.5582	0.1181	0.0149	1.5568	4.1295
	16.3940	1.5570	0.0876	0.0111	1.5556	4.1262
	16.4040	1.5558	0.0474	0.0060	1.5544	4.1230
	16.4140	1.5545	0.0315	0.0040	1.5531	4.1196
	16.4240	1.5532	0.0507	0.0064	1.5518	4.1161
	16.4340	1.5519	0.0393	0.0050	1.5505	4.1128
	16.4440	1.5507	0.0552	0.0070	1.5493	4.1095
	16.4540	1.5494	0.0751	0.0095	1.5480	4.1062
	16.4640	1.5482	0.1092	0.0138	1.5468	4.1028
	16.4740	1.5469	0.1485	0.0188	1.5455	4.0995
	16.4840	1.5457	0.1583	0.0200	1.5443	4.0962
	16.4940	1.5444	0.1445	0.0183	1.5430	4.0929
	16.5040	1.5432	0.1231	0.0156	1.5418	4.0895
	16.5140	1.5419	0.1069	0.0135	1.5405	4.0862
	16.5240	1.5407	0.0876	0.0111	1.5392	4.0829
	16.5340	1.5394	0.0935	0.0118	1.5380	4.0795
	16.5440	1.5381	0.1110	0.0140	1.5367	4.0761
	16.5540	1.5368	0.1339	0.0169	1.5354	4.0727
	16.5640	1.5355	0.1545	0.0195	1.5341	4.0692
	16.5740	1.5342	0.1823	0.0231	1.5328	4.0657
	16.5840	1.5330	0.1834	0.0232	1.5316	4.0625
	16.5940	1.5317	0.1353	0.0171	1.5303	4.0592
	16.6040	1.5305	0.0860	0.0109	1.5291	4.0559
	16.6140	1.5292	0.0611	0.0077	1.5278	4.0526
	16.6240	1.5280	0.0743	0.0094	1.5266	4.0494
	16.6340	1.5268	0.0985	0.0125	1.5254	4.0461
	16.6440	1.5255	0.0970	0.0123	1.5241	4.0427
	16.6540	1.5242	0.0993	0.0126	1.5228	4.0393
	16.6640	1.5229	0.1088	0.0138	1.5215	4.0359
	16.6740	1.5216	0.1260	0.0159	1.5202	4.0325
	16.6840	1.5204	0.1270	0.0161	1.5190	4.0292
	16.6940	1.5192	0.1118	0.0141	1.5178	4.0259
	16.7040	1.5179	0.0983	0.0124	1.5165	4.0225
	16.7140	1.5166	0.1073	0.0136	1.5152	4.0191
	16.7240	1.5153	0.0832	0.0105	1.5139	4.0157
	16.7340	1.5141	0.0878	0.0111	1.5127	4.0125
	16.7440	1.5129	0.1064	0.0135	1.5115	4.0092
	16.7540	1.5115	0.1206	0.0153	1.5101	4.0057
	16.7640	1.5103	0.1434	0.0181	1.5089	4.0023
	16.7740	1.5090	0.1381	0.0175	1.5076	3.9989
	16.7840	1.5077	0.1254	0.0159	1.5063	3.9955
	16.7940	1.5065	0.1112	0.0141	1.5051	3.9923
	16.8040	1.5053	0.1210	0.0153	1.5039	3.9890
	16.8140	1.5041	0.1318	0.0167	1.5027	3.9858
	16.8240	1.5028	0.1283	0.0162	1.5014	3.9825
	16.8340	1.5016	0.0887	0.0112	1.5001	3.9792
	16.8440	1.5003	0.0676	0.0086	1.4989	3.9759
	16.8540	1.4990	0.0818	0.0103	1.4976	3.9724
	16.8640	1.4978	0.0965	0.0122	1.4964	3.9692
	16.8740	1.4965	0.1041	0.0132	1.4951	3.9658
	16.8840	1.4952	0.0810	0.0103	1.4938	3.9624
	16.8940	1.4939	0.0769	0.0097	1.4925	3.9590
	16.9040	1.4927	0.0746	0.0094	1.4913	3.9556
	16.9140	1.4914	0.0737	0.0093	1.4900	3.9523
	16.9240	1.4902	0.0642	0.0081	1.4888	3.9491
	16.9340	1.4889	0.0810	0.0102	1.4875	3.9457
	16.9440	1.4877	0.1157	0.0146	1.4863	3.9423
	16.9540	1.4864	0.1521	0.0192	1.4850	3.9390
	16.9640	1.4852	0.1680	0.0213	1.4838	3.9357
	16.9740	1.4839	0.1744	0.0221	1.4825	3.9323
	16.9840	1.4826	0.1760	0.0223	1.4812	3.9290
	16.9940	1.4814	0.1554	0.0197	1.4800	3.9257
	17.0040	1.4801	0.1471	0.0186	1.4787	3.9222
	17.0140	1.4788	0.1493	0.0189	1.4774	3.9187
	17.0240	1.4775	0.1504	0.0190	1.4761	3.9154
	17.0340	1.4763	0.1328	0.0168	1.4749	3.9122
	17.0440	1.4750	0.1243	0.0157	1.4736	3.9088
	17.0540	1.4737	0.1295	0.0164	1.4723	3.9054
	17.0640	1.4725	0.1115	0.0141	1.4711	3.9021
	17.0740	1.4713	0.0759	0.0096	1.4699	3.8988
	17.0840	1.4700	0.0358	0.0045	1.4686	3.8954
	17.0940	1.4687	0.0380	0.0048	1.4673	3.8921
	17.1040	1.4675	0.0597	0.0076	1.4661	3.8888
	17.1140	1.4663	0.0817	0.0103	1.4649	3.8857
	17.1240	1.4651	0.1177	0.0149	1.4637	3.8825
	17.1340	1.4639	0.1286	0.0163	1.4625	3.8792
	17.1440	1.4626	0.1351	0.0171	1.4612	3.8758
	17.1540	1.4613	0.1211	0.0153	1.4599	3.8723
	17.1640	1.4600	0.1123	0.0142	1.4586	3.8690
	17.1740	1.4587	0.1125	0.0142	1.4573	3.8656
	17.1840	1.4574	0.1060	0.0134	1.4560	3.8621
	17.1940	1.4562	0.1018	0.0129	1.4548	3.8589
	17.2040	1.4550	0.0934	0.0118	1.4536	3.8557
	17.2140	1.4538	0.1041	0.0132	1.4524	3.8524
	17.2240	1.4525	0.1200	0.0152	1.4511	3.8489
	17.2340	1.4512	0.1392	0.0176	1.4498	3.8456
	17.2440	1.4500	0.1360	0.0172	1.4486	3.8423
	17.2540	1.4487	0.1214	0.0154	1.4473	3.8391
	17.2640	1.4474	0.0913	0.0116	1.4460	3.8356
	17.2740	1.4462	0.0981	0.0124	1.4447	3.8322
	17.2840	1.4449	0.1128	0.0143	1.4435	3.8290
	17.2940	1.4437	0.1243	0.0157	1.4423	3.8258
	17.3040	1.4425	0.1432	0.0181	1.4411	3.8224
	17.3140	1.4412	0.1344	0.0170	1.4398	3.8191
	17.3240	1.4399	0.1254	0.0159	1.4385	3.8158
	17.3340	1.4387	0.1079	0.0137	1.4373	3.8124
	17.3440	1.4374	0.0966	0.0122	1.4360	3.8090
	17.3540	1.4361	0.0706	0.0089	1.4347	3.8056
	17.3640	1.4348	0.0270	0.0034	1.4334	3.8022
	17.3740	1.4336	0.0190	0.0024	1.4322	3.7988
	17.3840	1.4323	0.0318	0.0040	1.4309	3.7956
	17.3940	1.4311	0.0387	0.0049	1.4297	3.7923
	17.4040	1.4299	0.0476	0.0060	1.4285	3.7891
	17.4140	1.4286	0.0854	0.0108	1.4272	3.7858
	17.4240	1.4274	0.0842	0.0107	1.4260	3.7824
	17.4340	1.4261	0.0832	0.0105	1.4247	3.7790
	17.4440	1.4249	0.0614	0.0078	1.4235	3.7757
	17.4540	1.4236	0.0530	0.0067	1.4222	3.7724
	17.4640	1.4223	0.0833	0.0105	1.4209	3.7690
	17.4740	1.4210	0.0943	0.0119	1.4196	3.7656
	17.4840	1.4198	0.1115	0.0141	1.4183	3.7622
	17.4940	1.4185	0.1318	0.0167	1.4171	3.7589
	17.5040	1.4173	0.1547	0.0196	1.4159	3.7557
	17.5140	1.4161	0.1708	0.0216	1.4147	3.7524
	17.5240	1.4148	0.1737	0.0220	1.4134	3.7490
	17.5340	1.4136	0.1640	0.0207	1.4122	3.7458
	17.5440	1.4123	0.1411	0.0179	1.4109	3.7425
	17.5540	1.4111	0.1237	0.0156	1.4097	3.7392
	17.5640	1.4098	0.1130	0.0143	1.4084	3.7358
	17.5740	1.4085	0.0995	0.0126	1.4071	3.7324
	17.5840	1.4072	0.0734	0.0093	1.4058	3.7290
	17.5940	1.4059	0.0764	0.0097	1.4045	3.7256
	17.6040	1.4047	0.1045	0.0132	1.4033	3.7223
	17.6140	1.4035	0.1389	0.0176	1.4021	3.7191
	17.6240	1.4023	0.1616	0.0204	1.4009	3.7158
	17.6340	1.4010	0.1629	0.0206	1.3996	3.7124
	17.6440	1.3997	0.1542	0.0195	1.3983	3.7091
	17.6540	1.3985	0.1701	0.0215	1.3971	3.7059
	17.6640	1.3973	0.1762	0.0223	1.3959	3.7025
	17.6740	1.3960	0.1797	0.0227	1.3946	3.6992
	17.6840	1.3947	0.1994	0.0252	1.3933	3.6958
	17.6940	1.3935	0.2102	0.0266	1.3921	3.6925
	17.7040	1.3922	0.1990	0.0252	1.3908	3.6891
	17.7140	1.3909	0.1723	0.0218	1.3895	3.6858
	17.7240	1.3897	0.1580	0.0200	1.3883	3.6825
	17.7340	1.3884	0.1336	0.0169	1.3870	3.6791
	17.7440	1.3872	0.1070	0.0135	1.3858	3.6758
	17.7540	1.3860	0.1010	0.0128	1.3846	3.6726
	17.7640	1.3848	0.1013	0.0128	1.3834	3.6694
	17.7740	1.3835	0.0859	0.0109	1.3821	3.6661
	17.7840	1.3822	0.0461	0.0058	1.3808	3.6627
	17.7940	1.3810	0.0382	0.0048	1.3796	3.6593
	17.8040	1.3797	0.0631	0.0080	1.3783	3.6559
	17.8140	1.3784	0.0583	0.0074	1.3770	3.6525
	17.8240	1.3771	0.0519	0.0066	1.3757	3.6492
	17.8340	1.3759	0.0582	0.0074	1.3745	3.6459
	17.8440	1.3747	0.0839	0.0106	1.3733	3.6426
	17.8540	1.3734	0.1085	0.0137	1.3720	3.6393
	17.8640	1.3722	0.1305	0.0165	1.3708	3.6361
	17.8740	1.3710	0.1396	0.0177	1.3696	3.6328
	17.8840	1.3697	0.1338	0.0169	1.3683	3.6295
	17.8940	1.3684	0.1432	0.0181	1.3670	3.6261
	17.9040	1.3671	0.1159	0.0147	1.3657	3.6226
	17.9140	1.3658	0.1165	0.0147	1.3644	3.6192
	17.9240	1.3646	0.1141	0.0144	1.3632	3.6158
	17.9340	1.3633	0.0970	0.0123	1.3619	3.6125
	17.9440	1.3621	0.0831	0.0105	1.3607	3.6092
	17.9540	1.3608	0.0816	0.0103	1.3594	3.6059
	17.9640	1.3596	0.0869	0.0110	1.3582	3.6027
	17.9740	1.3584	0.0959	0.0121	1.3570	3.5994
	17.9840	1.3571	0.1240	0.0157	1.3557	3.5960
	17.9940	1.3559	0.1302	0.0165	1.3545	3.5928
	18.0040	1.3547	0.1045	0.0132	1.3533	3.5895
	18.0140	1.3534	0.0573	0.0072	1.3520	3.5863
	18.0240	1.3521	0.0444	0.0056	1.3507	3.5828
	18.0340	1.3508	0.0698	0.0088	1.3494	3.5794
	18.0440	1.3496	0.1041	0.0132	1.3482	3.5761
	18.0540	1.3484	0.1361	0.0172	1.3469	3.5728
	18.0640	1.3472	0.1196	0.0151	1.3458	3.5696
	18.0740	1.3459	0.0742	0.0094	1.3445	3.5664
	18.0840	1.3447	0.0460	0.0058	1.3433	3.5631
	18.0940	1.3435	0.0335	0.0042	1.3420	3.5598
	18.1040	1.3422	0.0291	0.0037	1.3408	3.5564
	18.1140	1.3409	0.0252	0.0032	1.3395	3.5530
	18.1240	1.3396	0.0454	0.0057	1.3382	3.5496
	18.1340	1.3383	0.0407	0.0051	1.3369	3.5463
	18.1440	1.3371	0.0572	0.0072	1.3357	3.5429
	18.1540	1.3358	0.0812	0.0103	1.3344	3.5395
	18.1640	1.3346	0.0972	0.0123	1.3332	3.5362
	18.1740	1.3333	0.1349	0.0171	1.3319	3.5329
	18.1840	1.3321	0.1699	0.0215	1.3307	3.5296
	18.1940	1.3308	0.1796	0.0227	1.3294	3.5263
	18.2040	1.3296	0.1712	0.0217	1.3282	3.5231
	18.2140	1.3284	0.1291	0.0163	1.3270	3.5198
	18.2240	1.3271	0.1090	0.0138	1.3257	3.5165
	18.2340	1.3259	0.0909	0.0115	1.3244	3.5131
	18.2440	1.3246	0.0713	0.0090	1.3232	3.5098
	18.2540	1.3233	0.0694	0.0088	1.3219	3.5064
	18.2640	1.3221	0.0883	0.0112	1.3207	3.5031
	18.2740	1.3208	0.0996	0.0126	1.3194	3.4998
	18.2840	1.3196	0.0777	0.0098	1.3182	3.4965
	18.2940	1.3183	0.0643	0.0081	1.3169	3.4932
	18.3040	1.3171	0.0520	0.0066	1.3157	3.4899
	18.3140	1.3158	0.0476	0.0060	1.3144	3.4865
	18.3240	1.3145	0.0721	0.0091	1.3131	3.4831
	18.3340	1.3132	0.0865	0.0109	1.3118	3.4796
	18.3440	1.3120	0.1000	0.0127	1.3106	3.4763
	18.3540	1.3108	0.0914	0.0116	1.3093	3.4731
	18.3640	1.3096	0.0986	0.0125	1.3082	3.4699
	18.3740	1.3083	0.0967	0.0122	1.3069	3.4666
	18.3840	1.3071	0.0852	0.0108	1.3057	3.4633
	18.3940	1.3058	0.0875	0.0111	1.3044	3.4600
	18.4040	1.3045	0.0770	0.0097	1.3031	3.4565
	18.4140	1.3032	0.0709	0.0090	1.3018	3.4532
	18.4240	1.3020	0.0787	0.0100	1.3006	3.4498
	18.4340	1.3007	0.0827	0.0105	1.2993	3.4465
	18.4440	1.2995	0.0822	0.0104	1.2981	3.4431
	18.4540	1.2982	0.0718	0.0091	1.2968	3.4398
	18.4640	1.2970	0.0699	0.0088	1.2956	3.4366
	18.4740	1.2957	0.0806	0.0102	1.2943	3.4333
	18.4840	1.2945	0.0863	0.0109	1.2931	3.4299
	18.4940	1.2932	0.0827	0.0105	1.2918	3.4266
	18.5040	1.2920	0.0775	0.0098	1.2906	3.4233
	18.5140	1.2907	0.0552	0.0070	1.2893	3.4199
	18.5240	1.2894	0.0668	0.0085	1.2880	3.4166
	18.5340	1.2882	0.1164	0.0147	1.2868	3.4133
	18.5440	1.2870	0.1082	0.0137	1.2856	3.4100
	18.5540	1.2857	0.0913	0.0116	1.2843	3.4067
	18.5640	1.2845	0.0677	0.0086	1.2831	3.4035
	18.5740	1.2833	0.0640	0.0081	1.2819	3.4002
	18.5840	1.2820	0.1012	0.0128	1.2806	3.3968
	18.5940	1.2807	0.1108	0.0140	1.2793	3.3934
	18.6040	1.2795	0.1042	0.0132	1.2781	3.3901
	18.6140	1.2782	0.0845	0.0107	1.2768	3.3868
	18.6240	1.2769	0.0774	0.0098	1.2755	3.3834
	18.6340	1.2757	0.0786	0.0099	1.2743	3.3801
	18.6440	1.2744	0.0743	0.0094	1.2730	3.3767
	18.6540	1.2732	0.0705	0.0089	1.2718	3.3734
	18.6640	1.2719	0.0596	0.0075	1.2705	3.3701
	18.6740	1.2707	0.0450	0.0057	1.2693	3.3668
	18.6840	1.2694	0.0537	0.0068	1.2680	3.3635
	18.6940	1.2682	0.0444	0.0056	1.2668	3.3603
	18.7040	1.2670	0.0722	0.0091	1.2656	3.3570
	18.7140	1.2658	0.1258	0.0159	1.2644	3.3538
	18.7240	1.2645	0.1570	0.0199	1.2631	3.3505
	18.7340	1.2633	0.1773	0.0224	1.2619	3.3472
	18.7440	1.2620	0.1788	0.0226	1.2606	3.3437
	18.7540	1.2607	0.1352	0.0171	1.2593	3.3402
	18.7640	1.2594	0.1029	0.0130	1.2580	3.3369
	18.7740	1.2582	0.0795	0.0101	1.2568	3.3336
	18.7840	1.2570	0.0461	0.0058	1.2556	3.3304
	18.7940	1.2557	0.0318	0.0040	1.2543	3.3270
	18.8040	1.2544	0.0435	0.0055	1.2530	3.3237
	18.8140	1.2532	0.0495	0.0063	1.2518	3.3204
	18.8240	1.2520	0.0669	0.0085	1.2506	3.3171
	18.8340	1.2507	0.0831	0.0105	1.2493	3.3138
	18.8440	1.2495	0.1112	0.0141	1.2481	3.3106
	18.8540	1.2482	0.0906	0.0115	1.2468	3.3073
	18.8640	1.2469	0.0521	0.0066	1.2455	3.3038
	18.8740	1.2456	0.0430	0.0054	1.2442	3.3004
	18.8840	1.2444	0.0486	0.0061	1.2430	3.2971
	18.8940	1.2433	0.0827	0.0105	1.2418	3.2940
	18.9040	1.2421	0.1105	0.0140	1.2406	3.2908
	18.9140	1.2408	0.0979	0.0124	1.2394	3.2876
	18.9240	1.2395	0.0777	0.0098	1.2381	3.2841
	18.9340	1.2382	0.0807	0.0102	1.2368	3.2806
	18.9440	1.2369	0.0915	0.0116	1.2355	3.2772
	18.9540	1.2356	0.1080	0.0137	1.2342	3.2737
	18.9640	1.2344	0.1220	0.0154	1.2330	3.2705
	18.9740	1.2332	0.1451	0.0184	1.2317	3.2672
	18.9840	1.2319	0.1311	0.0166	1.2305	3.2639
	18.9940	1.2306	0.0941	0.0119	1.2292	3.2606
	19.0040	1.2294	0.0812	0.0103	1.2280	3.2573
	19.0140	1.2282	0.0678	0.0086	1.2268	3.2541
	19.0240	1.2269	0.0723	0.0091	1.2255	3.2508
	19.0340	1.2257	0.0841	0.0106	1.2243	3.2475
	19.0440	1.2245	0.0878	0.0111	1.2231	3.2442
	19.0540	1.2232	0.0851	0.0108	1.2218	3.2408
	19.0640	1.2219	0.0760	0.0096	1.2205	3.2375
	19.0740	1.2207	0.0761	0.0096	1.2193	3.2342
	19.0840	1.2194	0.0748	0.0095	1.2180	3.2308
	19.0940	1.2182	0.0863	0.0109	1.2168	3.2276
	19.1040	1.2170	0.0841	0.0106	1.2156	3.2243
	19.1140	1.2157	0.0839	0.0106	1.2143	3.2210
	19.1240	1.2144	0.0759	0.0096	1.2130	3.2176
	19.1340	1.2131	0.0921	0.0116	1.2117	3.2142
	19.1440	1.2119	0.1034	0.0131	1.2105	3.2107
	19.1540	1.2106	0.1064	0.0135	1.2092	3.2075
	19.1640	1.2094	0.1095	0.0139	1.2080	3.2043
	19.1740	1.2082	0.0987	0.0125	1.2068	3.2009
	19.1840	1.2070	0.0975	0.0123	1.2056	3.1978
	19.1940	1.2057	0.0858	0.0109	1.2043	3.1945
	19.2040	1.2045	0.0790	0.0100	1.2031	3.1912
	19.2140	1.2032	0.0939	0.0119	1.2018	3.1877
	19.2240	1.2019	0.0871	0.0110	1.2005	3.1843
	19.2340	1.2006	0.0857	0.0108	1.1992	3.1810
	19.2440	1.1994	0.0847	0.0107	1.1980	3.1776
	19.2540	1.1981	0.0605	0.0077	1.1967	3.1742
	19.2640	1.1968	0.0640	0.0081	1.1954	3.1709
	19.2740	1.1956	0.0848	0.0107	1.1942	3.1676
	19.2840	1.1943	0.0793	0.0100	1.1929	3.1642
	19.2940	1.1931	0.0910	0.0115	1.1917	3.1609
	19.3040	1.1919	0.0840	0.0106	1.1905	3.1577
	19.3140	1.1907	0.0740	0.0094	1.1893	3.1545
	19.3240	1.1894	0.0738	0.0093	1.1880	3.1512
	19.3340	1.1881	0.0888	0.0112	1.1867	3.1478
	19.3440	1.1869	0.0838	0.0106	1.1855	3.1445
	19.3540	1.1856	0.0779	0.0099	1.1842	3.1412
	19.3640	1.1844	0.0863	0.0109	1.1830	3.1380
	19.3740	1.1832	0.1064	0.0135	1.1818	3.1347
	19.3840	1.1819	0.1122	0.0142	1.1805	3.1314
	19.3940	1.1807	0.0803	0.0102	1.1793	3.1280
	19.4040	1.1794	0.0683	0.0086	1.1780	3.1247
	19.4140	1.1781	0.0626	0.0079	1.1767	3.1213
	19.4240	1.1769	0.0870	0.0110	1.1755	3.1179
	19.4340	1.1756	0.1235	0.0156	1.1742	3.1146
	19.4440	1.1743	0.1045	0.0132	1.1729	3.1113
	19.4540	1.1731	0.0747	0.0095	1.1716	3.1078
	19.4640	1.1718	0.1050	0.0133	1.1704	3.1045
	19.4740	1.1706	0.1061	0.0134	1.1691	3.1012
	19.4840	1.1693	0.1093	0.0138	1.1679	3.0980
	19.4940	1.1681	0.0946	0.0120	1.1667	3.0947
	19.5040	1.1669	0.0845	0.0107	1.1655	3.0914
	19.5140	1.1656	0.0820	0.0104	1.1642	3.0882
	19.5240	1.1644	0.0795	0.0101	1.1630	3.0849
	19.5340	1.1632	0.0720	0.0091	1.1618	3.0816
	19.5440	1.1619	0.0732	0.0093	1.1605	3.0781
	19.5540	1.1606	0.0705	0.0089	1.1592	3.0748
	19.5640	1.1594	0.0555	0.0070	1.1580	3.0716
	19.5740	1.1581	0.0492	0.0062	1.1567	3.0683
	19.5840	1.1569	0.0484	0.0061	1.1555	3.0649
	19.5940	1.1556	0.0571	0.0072	1.1542	3.0616
	19.6040	1.1544	0.0563	0.0071	1.1530	3.0583
	19.6140	1.1532	0.0384	0.0049	1.1518	3.0551
	19.6240	1.1519	0.0008	0.0001	1.1505	3.0518
	19.6340	1.1507	-0.0377	-0.0048	1.1493	3.0485
	19.6440	1.1494	-0.0242	-0.0031	1.1480	3.0451
	19.6540	1.1481	0.0103	0.0013	1.1467	3.0417
	19.6640	1.1468	0.0406	0.0051	1.1454	3.0382
	19.6740	1.1455	0.0577	0.0073	1.1441	3.0347
	19.6840	1.1443	0.0531	0.0067	1.1429	3.0315
	19.6940	1.1431	0.0600	0.0076	1.1417	3.0283
	19.7040	1.1419	0.0616	0.0078	1.1404	3.0251
	19.7140	1.1406	0.0518	0.0065	1.1392	3.0218
	19.7240	1.1394	0.0290	0.0037	1.1380	3.0185
	19.7340	1.1381	0.0084	0.0011	1.1367	3.0152
	19.7440	1.1369	0.0190	0.0024	1.1355	3.0118
	19.7540	1.1356	0.0663	0.0084	1.1342	3.0085
	19.7640	1.1344	0.1078	0.0136	1.1330	3.0052
	19.7740	1.1331	0.1273	0.0161	1.1317	3.0020
	19.7840	1.1319	0.1285	0.0163	1.1305	2.9987
	19.7940	1.1307	0.1106	0.0140	1.1293	2.9954
	19.8040	1.1294	0.0854	0.0108	1.1280	2.9920
	19.8140	1.1281	0.0504	0.0064	1.1267	2.9887
	19.8240	1.1268	0.0515	0.0065	1.1254	2.9852
	19.8340	1.1255	0.0463	0.0059	1.1241	2.9817
	19.8440	1.1242	0.0252	0.0032	1.1228	2.9782
	19.8540	1.1230	0.0240	0.0030	1.1216	2.9749
	19.8640	1.1217	0.0142	0.0018	1.1203	2.9716
	19.8740	1.1204	0.0203	0.0026	1.1190	2.9681
	19.8840	1.1192	0.0326	0.0041	1.1178	2.9649
	19.8940	1.1179	0.0455	0.0058	1.1165	2.9617
	19.9040	1.1167	0.0631	0.0080	1.1153	2.9584
	19.9140	1.1155	0.0628	0.0080	1.1141	2.9552
	19.9240	1.1143	0.0541	0.0068	1.1129	2.9519
	19.9340	1.1130	0.0355	0.0045	1.1116	2.9486
	19.9440	1.1118	0.0114	0.0014	1.1104	2.9454
	19.9540	1.1106	-0.0007	-0.0001	1.1092	2.9421
[truncated: 29,502 more rows]
