# Supplementary material for: The influence of sample geometry and size on porcine aortic material properties from uniaxial tensile tests using custom-designed tissue cutters, clamps and molds
Source: PLoS One. 2021 Feb 8;16(2):e0244390. doi: 10.1371/journal.pone.0244390 (PMC7869995; doi:10.1371/journal.pone.0244390)
Supplement: S1 Dataset — (ZIP) [file pone.0244390.s001.zip › Date/RL6-2.csv]

1	ʱ��	λ��	��	����Ӧ��	����λ��	����Ӧ�� (λ��)
	(s)	(mm)	(N)	(MPa)	(mm)	(%)
	0.0000	0.0011	0.0464	0.0057	-0.0001	-0.0002
	0.0100	0.0011	0.0670	0.0082	-0.0001	-0.0003
	0.0200	0.0011	0.0757	0.0092	0.0000	-0.0001
	0.0300	0.0014	0.0878	0.0107	0.0003	0.0008
	0.0400	0.0020	0.0582	0.0071	0.0008	0.0025
	0.0500	0.0029	0.0478	0.0058	0.0017	0.0051
	0.0600	0.0040	0.0217	0.0026	0.0029	0.0086
	0.0700	0.0052	0.0106	0.0013	0.0041	0.0122
	0.0800	0.0065	0.0268	0.0033	0.0054	0.0160
	0.0900	0.0078	0.0229	0.0028	0.0066	0.0197
	0.1000	0.0090	0.0314	0.0038	0.0078	0.0234
	0.1100	0.0103	0.0213	0.0026	0.0091	0.0272
	0.1200	0.0115	0.0060	0.0007	0.0104	0.0309
	0.1300	0.0127	-0.0065	-0.0008	0.0116	0.0345
	0.1400	0.0139	-0.0187	-0.0023	0.0127	0.0380
	0.1500	0.0151	-0.0324	-0.0039	0.0139	0.0416
	0.1600	0.0163	-0.0119	-0.0015	0.0151	0.0452
	0.1700	0.0175	0.0242	0.0030	0.0163	0.0488
	0.1800	0.0187	0.0664	0.0081	0.0175	0.0522
	0.1900	0.0198	0.0869	0.0106	0.0187	0.0557
	0.2000	0.0210	0.0638	0.0078	0.0198	0.0592
	0.2100	0.0222	0.0423	0.0052	0.0210	0.0627
	0.2200	0.0233	0.0171	0.0021	0.0222	0.0662
	0.2300	0.0246	-0.0153	-0.0019	0.0234	0.0698
	0.2400	0.0257	-0.0240	-0.0029	0.0246	0.0734
	0.2500	0.0269	0.0099	0.0012	0.0257	0.0768
	0.2600	0.0280	0.0306	0.0037	0.0269	0.0802
	0.2700	0.0292	0.0456	0.0056	0.0280	0.0836
	0.2800	0.0304	0.0581	0.0071	0.0292	0.0871
	0.2900	0.0316	0.0564	0.0069	0.0304	0.0907
	0.3000	0.0327	0.0331	0.0040	0.0316	0.0943
	0.3100	0.0339	0.0175	0.0021	0.0327	0.0977
	0.3200	0.0351	0.0295	0.0036	0.0339	0.1012
	0.3300	0.0363	0.0765	0.0093	0.0351	0.1048
	0.3400	0.0375	0.0979	0.0119	0.0363	0.1084
	0.3500	0.0387	0.0648	0.0079	0.0375	0.1120
	0.3600	0.0398	0.0355	0.0043	0.0387	0.1154
	0.3700	0.0410	0.0487	0.0059	0.0398	0.1188
	0.3800	0.0421	0.0762	0.0093	0.0409	0.1222
	0.3900	0.0432	0.0752	0.0092	0.0421	0.1256
	0.4000	0.0444	0.0678	0.0083	0.0433	0.1291
	0.4100	0.0456	0.0468	0.0057	0.0444	0.1326
	0.4200	0.0468	0.0471	0.0058	0.0456	0.1362
	0.4300	0.0480	0.0488	0.0060	0.0468	0.1398
	0.4400	0.0492	0.0267	0.0033	0.0481	0.1435
	0.4500	0.0504	0.0014	0.0002	0.0493	0.1470
	0.4600	0.0515	-0.0161	-0.0020	0.0504	0.1504
	0.4700	0.0527	-0.0190	-0.0023	0.0515	0.1538
	0.4800	0.0538	-0.0083	-0.0010	0.0527	0.1573
	0.4900	0.0550	0.0310	0.0038	0.0539	0.1608
	0.5000	0.0562	0.0366	0.0045	0.0551	0.1643
	0.5100	0.0574	0.0314	0.0038	0.0562	0.1679
	0.5200	0.0586	0.0276	0.0034	0.0574	0.1714
	0.5300	0.0597	0.0488	0.0059	0.0586	0.1749
	0.5400	0.0609	0.0935	0.0114	0.0597	0.1783
	0.5500	0.0620	0.0903	0.0110	0.0609	0.1817
	0.5600	0.0632	0.0336	0.0041	0.0621	0.1852
	0.5700	0.0644	0.0130	0.0016	0.0632	0.1888
	0.5800	0.0656	-0.0134	-0.0016	0.0644	0.1922
	0.5900	0.0667	-0.0495	-0.0060	0.0655	0.1956
	0.6000	0.0679	-0.0643	-0.0078	0.0667	0.1991
	0.6100	0.0690	-0.0581	-0.0071	0.0679	0.2027
	0.6200	0.0702	-0.0529	-0.0065	0.0691	0.2062
	0.6300	0.0714	-0.0388	-0.0047	0.0703	0.2098
	0.6400	0.0726	-0.0146	-0.0018	0.0715	0.2134
	0.6500	0.0738	0.0099	0.0012	0.0727	0.2169
	0.6600	0.0750	0.0301	0.0037	0.0738	0.2203
	0.6700	0.0761	0.0542	0.0066	0.0749	0.2237
	0.6800	0.0773	0.0784	0.0096	0.0761	0.2272
	0.6900	0.0785	0.0782	0.0095	0.0773	0.2308
	0.7000	0.0796	0.0715	0.0087	0.0785	0.2343
	0.7100	0.0808	0.0537	0.0065	0.0797	0.2378
	0.7200	0.0820	0.0466	0.0057	0.0808	0.2412
	0.7300	0.0832	0.0762	0.0093	0.0820	0.2448
	0.7400	0.0843	0.0933	0.0114	0.0832	0.2483
	0.7500	0.0855	0.0961	0.0117	0.0844	0.2518
	0.7600	0.0867	0.0819	0.0100	0.0856	0.2554
	0.7700	0.0879	0.0480	0.0059	0.0868	0.2590
	0.7800	0.0890	0.0554	0.0068	0.0879	0.2623
	0.7900	0.0902	0.0539	0.0066	0.0890	0.2657
	0.8000	0.0914	0.0501	0.0061	0.0902	0.2693
	0.8100	0.0926	0.0384	0.0047	0.0914	0.2729
	0.8200	0.0937	0.0219	0.0027	0.0926	0.2764
	0.8300	0.0949	0.0216	0.0026	0.0938	0.2799
	0.8400	0.0961	0.0241	0.0029	0.0949	0.2834
	0.8500	0.0973	0.0453	0.0055	0.0962	0.2870
	0.8600	0.0985	0.0791	0.0097	0.0973	0.2904
	0.8700	0.0996	0.0933	0.0114	0.0984	0.2937
	0.8800	0.1008	0.1020	0.0124	0.0996	0.2973
	0.8900	0.1019	0.0790	0.0096	0.1008	0.3009
	0.9000	0.1031	0.0670	0.0082	0.1020	0.3044
	0.9100	0.1043	0.0612	0.0075	0.1032	0.3079
	0.9200	0.1055	0.0287	0.0035	0.1043	0.3115
	0.9300	0.1067	0.0159	0.0019	0.1056	0.3151
	0.9400	0.1080	0.0159	0.0019	0.1068	0.3188
	0.9500	0.1092	0.0625	0.0076	0.1080	0.3224
	0.9600	0.1103	0.0667	0.0081	0.1091	0.3258
	0.9700	0.1114	0.0463	0.0057	0.1103	0.3292
	0.9800	0.1126	0.0282	0.0034	0.1114	0.3326
	0.9900	0.1137	0.0220	0.0027	0.1126	0.3360
	1.0000	0.1149	0.0203	0.0025	0.1138	0.3396
	1.0100	0.1161	0.0261	0.0032	0.1149	0.3431
	1.0200	0.1172	0.0609	0.0074	0.1161	0.3465
	1.0300	0.1184	0.0589	0.0072	0.1172	0.3500
	1.0400	0.1196	0.0523	0.0064	0.1184	0.3535
	1.0500	0.1208	0.0371	0.0045	0.1196	0.3571
	1.0600	0.1220	0.0242	0.0030	0.1208	0.3606
	1.0700	0.1232	0.0188	0.0023	0.1220	0.3642
	1.0800	0.1243	0.0307	0.0037	0.1232	0.3676
	1.0900	0.1255	0.0060	0.0007	0.1244	0.3713
	1.1000	0.1267	-0.0123	-0.0015	0.1256	0.3748
	1.1100	0.1279	-0.0009	-0.0001	0.1267	0.3782
	1.1200	0.1290	0.0361	0.0044	0.1278	0.3816
	1.1300	0.1301	0.0475	0.0058	0.1290	0.3850
	1.1400	0.1313	0.0601	0.0073	0.1301	0.3884
	1.1500	0.1324	0.0561	0.0068	0.1313	0.3918
	1.1600	0.1336	0.0675	0.0082	0.1324	0.3952
	1.1700	0.1348	0.0763	0.0093	0.1336	0.3988
	1.1800	0.1360	0.0858	0.0105	0.1348	0.4024
	1.1900	0.1372	0.0683	0.0083	0.1360	0.4060
	1.2000	0.1383	0.0344	0.0042	0.1371	0.4094
	1.2100	0.1395	0.0253	0.0031	0.1383	0.4128
	1.2200	0.1406	0.0427	0.0052	0.1395	0.4163
	1.2300	0.1417	0.0210	0.0026	0.1406	0.4197
	1.2400	0.1429	0.0022	0.0003	0.1417	0.4230
	1.2500	0.1440	0.0012	0.0001	0.1429	0.4265
	1.2600	0.1452	-0.0010	-0.0001	0.1441	0.4301
	1.2700	0.1464	0.0017	0.0002	0.1453	0.4337
	1.2800	0.1476	0.0274	0.0033	0.1465	0.4373
	1.2900	0.1488	0.0663	0.0081	0.1477	0.4408
	1.3000	0.1500	0.0728	0.0089	0.1488	0.4442
	1.3100	0.1511	0.0735	0.0090	0.1499	0.4476
	1.3200	0.1522	0.0695	0.0085	0.1511	0.4510
	1.3300	0.1534	0.0663	0.0081	0.1523	0.4545
	1.3400	0.1546	0.0519	0.0063	0.1535	0.4582
	1.3500	0.1558	0.0420	0.0051	0.1547	0.4617
	1.3600	0.1570	0.0485	0.0059	0.1558	0.4650
	1.3700	0.1580	0.0680	0.0083	0.1569	0.4683
	1.3800	0.1592	0.0816	0.0100	0.1580	0.4717
	1.3900	0.1603	0.0523	0.0064	0.1592	0.4752
	1.4000	0.1615	0.0411	0.0050	0.1604	0.4787
	1.4100	0.1627	0.0356	0.0043	0.1616	0.4823
	1.4200	0.1639	0.0596	0.0073	0.1627	0.4858
	1.4300	0.1650	0.0608	0.0074	0.1639	0.4892
	1.4400	0.1662	0.0423	0.0052	0.1650	0.4926
	1.4500	0.1674	0.0242	0.0030	0.1662	0.4962
	1.4600	0.1686	0.0123	0.0015	0.1674	0.4998
	1.4700	0.1698	0.0068	0.0008	0.1687	0.5034
	1.4800	0.1710	-0.0246	-0.0030	0.1698	0.5070
	1.4900	0.1722	-0.0468	-0.0057	0.1710	0.5105
	1.5000	0.1733	-0.0441	-0.0054	0.1721	0.5138
	1.5100	0.1744	-0.0064	-0.0008	0.1733	0.5172
	1.5200	0.1756	0.0064	0.0008	0.1744	0.5207
	1.5300	0.1768	0.0065	0.0008	0.1756	0.5242
	1.5400	0.1779	0.0144	0.0018	0.1768	0.5277
	1.5500	0.1791	0.0368	0.0045	0.1780	0.5313
	1.5600	0.1803	0.0225	0.0027	0.1792	0.5348
	1.5700	0.1815	0.0189	0.0023	0.1803	0.5382
	1.5800	0.1827	0.0268	0.0033	0.1815	0.5418
	1.5900	0.1838	0.0207	0.0025	0.1827	0.5452
	1.6000	0.1850	0.0182	0.0022	0.1838	0.5487
	1.6100	0.1861	0.0199	0.0024	0.1850	0.5521
	1.6200	0.1873	0.0008	0.0001	0.1862	0.5557
	1.6300	0.1885	-0.0057	-0.0007	0.1873	0.5592
	1.6400	0.1897	0.0086	0.0011	0.1885	0.5627
	1.6500	0.1909	0.0278	0.0034	0.1897	0.5663
	1.6600	0.1920	0.0506	0.0062	0.1909	0.5697
	1.6700	0.1932	0.0596	0.0073	0.1920	0.5731
	1.6800	0.1943	0.0462	0.0056	0.1932	0.5766
	1.6900	0.1955	0.0476	0.0058	0.1943	0.5800
	1.7000	0.1967	0.0439	0.0054	0.1955	0.5836
	1.7100	0.1979	0.0382	0.0047	0.1967	0.5871
	1.7200	0.1990	0.0378	0.0046	0.1978	0.5905
	1.7300	0.2001	0.0185	0.0023	0.1989	0.5938
	1.7400	0.2013	0.0218	0.0027	0.2001	0.5973
	1.7500	0.2024	0.0153	0.0019	0.2013	0.6008
	1.7600	0.2036	-0.0187	-0.0023	0.2024	0.6042
	1.7700	0.2047	-0.0142	-0.0017	0.2035	0.6076
	1.7800	0.2058	-0.0088	-0.0011	0.2047	0.6110
	1.7900	0.2070	-0.0070	-0.0008	0.2058	0.6144
	1.8000	0.2081	0.0104	0.0013	0.2070	0.6179
	1.8100	0.2093	0.0385	0.0047	0.2082	0.6214
	1.8200	0.2105	0.0702	0.0086	0.2094	0.6250
	1.8300	0.2116	0.0803	0.0098	0.2105	0.6283
	1.8400	0.2128	0.0821	0.0100	0.2116	0.6316
	1.8500	0.2139	0.1087	0.0133	0.2127	0.6350
	1.8600	0.2150	0.1139	0.0139	0.2139	0.6384
	1.8700	0.2162	0.0777	0.0095	0.2150	0.6419
	1.8800	0.2173	0.0682	0.0083	0.2162	0.6453
	1.8900	0.2185	0.0499	0.0061	0.2174	0.6489
	1.9000	0.2197	0.0523	0.0064	0.2186	0.6524
	1.9100	0.2209	0.0364	0.0044	0.2197	0.6559
	1.9200	0.2220	0.0143	0.0017	0.2209	0.6592
	1.9300	0.2231	0.0145	0.0018	0.2220	0.6625
	1.9400	0.2243	0.0271	0.0033	0.2231	0.6659
	1.9500	0.2254	0.0641	0.0078	0.2242	0.6693
	1.9600	0.2265	0.0478	0.0058	0.2254	0.6728
	1.9700	0.2277	0.0462	0.0056	0.2266	0.6762
	1.9800	0.2288	0.0530	0.0065	0.2277	0.6796
	1.9900	0.2299	0.0356	0.0043	0.2288	0.6829
	2.0000	0.2311	0.0085	0.0010	0.2299	0.6863
	2.0100	0.2323	-0.0214	-0.0026	0.2311	0.6898
	2.0200	0.2334	-0.0400	-0.0049	0.2322	0.6932
	2.0300	0.2345	-0.0485	-0.0059	0.2334	0.6966
	2.0400	0.2357	-0.0286	-0.0035	0.2345	0.7001
	2.0500	0.2369	-0.0142	-0.0017	0.2357	0.7036
	2.0600	0.2380	0.0204	0.0025	0.2369	0.7071
	2.0700	0.2392	0.0331	0.0040	0.2381	0.7106
	2.0800	0.2404	0.0299	0.0037	0.2392	0.7140
	2.0900	0.2415	0.0166	0.0020	0.2404	0.7175
	2.1000	0.2427	0.0293	0.0036	0.2415	0.7209
	2.1100	0.2438	0.0459	0.0056	0.2427	0.7244
	2.1200	0.2449	0.0707	0.0086	0.2438	0.7277
	2.1300	0.2461	0.0974	0.0119	0.2449	0.7311
	2.1400	0.2473	0.0821	0.0100	0.2461	0.7347
	2.1500	0.2485	0.0694	0.0085	0.2474	0.7384
	2.1600	0.2498	0.0528	0.0064	0.2486	0.7421
	2.1700	0.2509	0.0586	0.0071	0.2498	0.7456
	2.1800	0.2521	0.0529	0.0065	0.2509	0.7490
	2.1900	0.2532	0.0295	0.0036	0.2521	0.7524
	2.2000	0.2544	0.0252	0.0031	0.2532	0.7559
	2.2100	0.2556	0.0122	0.0015	0.2544	0.7595
	2.2200	0.2567	0.0210	0.0026	0.2556	0.7629
	2.2300	0.2579	-0.0070	-0.0008	0.2568	0.7665
	2.2400	0.2591	-0.0009	-0.0001	0.2580	0.7700
	2.2500	0.2602	0.0156	0.0019	0.2591	0.7734
	2.2600	0.2614	0.0237	0.0029	0.2602	0.7767
	2.2700	0.2625	0.0132	0.0016	0.2613	0.7801
	2.2800	0.2637	0.0083	0.0010	0.2625	0.7836
	2.2900	0.2649	-0.0071	-0.0009	0.2637	0.7872
	2.3000	0.2661	0.0271	0.0033	0.2650	0.7909
	2.3100	0.2673	0.0816	0.0100	0.2662	0.7946
	2.3200	0.2685	0.0873	0.0106	0.2673	0.7980
	2.3300	0.2696	0.0723	0.0088	0.2684	0.8013
	2.3400	0.2707	0.0563	0.0069	0.2695	0.8046
	2.3500	0.2719	0.0218	0.0027	0.2707	0.8080
	2.3600	0.2730	-0.0012	-0.0001	0.2719	0.8115
	2.3700	0.2742	-0.0103	-0.0013	0.2730	0.8150
	2.3800	0.2753	0.0047	0.0006	0.2742	0.8184
	2.3900	0.2765	-0.0021	-0.0003	0.2754	0.8220
	2.4000	0.2777	-0.0344	-0.0042	0.2766	0.8255
	2.4100	0.2789	0.0002	0.0000	0.2777	0.8290
	2.4200	0.2801	0.0281	0.0034	0.2789	0.8326
	2.4300	0.2812	0.0670	0.0082	0.2801	0.8360
	2.4400	0.2824	0.0623	0.0076	0.2812	0.8394
	2.4500	0.2835	0.0771	0.0094	0.2823	0.8427
	2.4600	0.2846	0.0913	0.0111	0.2834	0.8460
	2.4700	0.2857	0.0952	0.0116	0.2846	0.8494
	2.4800	0.2869	0.0936	0.0114	0.2857	0.8528
	2.4900	0.2879	0.0907	0.0111	0.2868	0.8560
	2.5000	0.2889	0.0909	0.0111	0.2878	0.8590
	2.5100	0.2899	0.0924	0.0113	0.2887	0.8618
	2.5200	0.2908	0.0825	0.0101	0.2897	0.8646
	2.5300	0.2919	0.0719	0.0088	0.2907	0.8678
	2.5400	0.2931	0.0613	0.0075	0.2919	0.8713
	2.5500	0.2942	0.0705	0.0086	0.2931	0.8747
	2.5600	0.2954	0.0604	0.0074	0.2942	0.8782
	2.5700	0.2965	0.0328	0.0040	0.2954	0.8816
	2.5800	0.2976	0.0158	0.0019	0.2965	0.8849
	2.5900	0.2988	0.0068	0.0008	0.2976	0.8884
	2.6000	0.3000	0.0337	0.0041	0.2988	0.8920
	2.6100	0.3012	0.0787	0.0096	0.3001	0.8957
	2.6200	0.3024	0.0925	0.0113	0.3013	0.8993
	2.6300	0.3036	0.0887	0.0108	0.3025	0.9029
	2.6400	0.3048	0.0609	0.0074	0.3037	0.9065
	2.6500	0.3060	0.0393	0.0048	0.3048	0.9099
	2.6600	0.3071	-0.0005	-0.0001	0.3060	0.9134
	2.6700	0.3084	-0.0304	-0.0037	0.3072	0.9170
	2.6800	0.3096	-0.0539	-0.0066	0.3084	0.9206
	2.6900	0.3108	-0.0398	-0.0049	0.3096	0.9242
	2.7000	0.3120	-0.0140	-0.0017	0.3108	0.9277
	2.7100	0.3131	0.0295	0.0036	0.3120	0.9312
	2.7200	0.3142	0.0432	0.0053	0.3131	0.9346
	2.7300	0.3154	0.0843	0.0103	0.3142	0.9380
	2.7400	0.3166	0.0901	0.0110	0.3155	0.9416
	2.7500	0.3178	0.0895	0.0109	0.3167	0.9452
	2.7600	0.3190	0.0735	0.0090	0.3178	0.9487
	2.7700	0.3201	0.0616	0.0075	0.3190	0.9522
	2.7800	0.3214	0.0512	0.0063	0.3202	0.9558
	2.7900	0.3226	0.0392	0.0048	0.3214	0.9594
	2.8000	0.3238	0.0271	0.0033	0.3226	0.9630
	2.8100	0.3249	0.0194	0.0024	0.3238	0.9665
	2.8200	0.3261	0.0598	0.0073	0.3250	0.9700
	2.8300	0.3273	0.0645	0.0079	0.3262	0.9737
	2.8400	0.3285	0.0502	0.0061	0.3274	0.9772
	2.8500	0.3297	0.0669	0.0082	0.3285	0.9807
	2.8600	0.3309	0.0841	0.0103	0.3297	0.9842
	2.8700	0.3320	0.0801	0.0098	0.3309	0.9877
	2.8800	0.3332	0.0637	0.0078	0.3321	0.9912
	2.8900	0.3344	0.0380	0.0046	0.3333	0.9948
	2.9000	0.3356	0.0379	0.0046	0.3345	0.9984
	2.9100	0.3369	0.0356	0.0043	0.3357	1.0020
	2.9200	0.3381	0.0403	0.0049	0.3369	1.0056
	2.9300	0.3393	0.0618	0.0075	0.3381	1.0092
	2.9400	0.3405	0.0838	0.0102	0.3393	1.0128
	2.9500	0.3417	0.1007	0.0123	0.3405	1.0164
	2.9600	0.3429	0.0872	0.0106	0.3418	1.0201
	2.9700	0.3441	0.0626	0.0076	0.3429	1.0235
	2.9800	0.3452	0.0323	0.0039	0.3441	1.0270
	2.9900	0.3464	0.0300	0.0037	0.3452	1.0305
	3.0000	0.3476	0.0258	0.0032	0.3464	1.0341
	3.0100	0.3488	0.0385	0.0047	0.3476	1.0376
	3.0200	0.3499	0.0819	0.0100	0.3487	1.0410
	3.0300	0.3510	0.1059	0.0129	0.3499	1.0444
	3.0400	0.3523	0.0901	0.0110	0.3511	1.0480
	3.0500	0.3535	0.0985	0.0120	0.3523	1.0516
	3.0600	0.3547	0.1158	0.0141	0.3535	1.0553
	3.0700	0.3559	0.0954	0.0116	0.3548	1.0590
	3.0800	0.3571	0.0625	0.0076	0.3560	1.0626
	3.0900	0.3584	0.0275	0.0034	0.3572	1.0662
	3.1000	0.3595	0.0409	0.0050	0.3584	1.0698
	3.1100	0.3608	0.0398	0.0049	0.3596	1.0734
	3.1200	0.3620	0.0153	0.0019	0.3608	1.0770
	3.1300	0.3631	0.0180	0.0022	0.3619	1.0804
	3.1400	0.3643	0.0304	0.0037	0.3631	1.0839
	3.1500	0.3655	0.0265	0.0032	0.3643	1.0875
	3.1600	0.3667	0.0177	0.0022	0.3655	1.0911
	3.1700	0.3678	0.0096	0.0012	0.3667	1.0946
	3.1800	0.3690	0.0221	0.0027	0.3678	1.0979
	3.1900	0.3702	0.0319	0.0039	0.3690	1.1015
	3.2000	0.3714	0.0422	0.0051	0.3702	1.1051
	3.2100	0.3725	0.0730	0.0089	0.3714	1.1086
	3.2200	0.3737	0.0701	0.0086	0.3726	1.1120
	3.2300	0.3748	0.0611	0.0075	0.3737	1.1154
	3.2400	0.3760	0.0604	0.0074	0.3748	1.1188
	3.2500	0.3770	0.0451	0.0055	0.3759	1.1219
	3.2600	0.3781	0.0290	0.0035	0.3770	1.1252
	3.2700	0.3793	0.0447	0.0054	0.3781	1.1287
	3.2800	0.3805	0.0447	0.0054	0.3794	1.1324
	3.2900	0.3817	0.0723	0.0088	0.3806	1.1360
	3.3000	0.3829	0.0821	0.0100	0.3818	1.1396
	3.3100	0.3841	0.0601	0.0073	0.3830	1.1432
	3.3200	0.3853	0.0552	0.0067	0.3842	1.1468
	3.3300	0.3866	0.0716	0.0087	0.3854	1.1504
	3.3400	0.3878	0.0815	0.0099	0.3866	1.1540
	3.3500	0.3889	0.0886	0.0108	0.3878	1.1574
	3.3600	0.3901	0.0633	0.0077	0.3889	1.1609
	3.3700	0.3913	0.0516	0.0063	0.3901	1.1645
	3.3800	0.3925	0.0511	0.0062	0.3913	1.1680
	3.3900	0.3937	0.0627	0.0076	0.3925	1.1717
	3.4000	0.3949	0.0504	0.0062	0.3937	1.1753
	3.4100	0.3961	0.0309	0.0038	0.3950	1.1789
	3.4200	0.3974	0.0377	0.0046	0.3962	1.1826
	3.4300	0.3986	0.0785	0.0096	0.3974	1.1862
	3.4400	0.3997	0.0829	0.0101	0.3985	1.1896
	3.4500	0.4009	0.0621	0.0076	0.3997	1.1931
	3.4600	0.4020	0.0552	0.0067	0.4009	1.1966
	3.4700	0.4032	0.0490	0.0060	0.4020	1.2000
	3.4800	0.4044	0.0396	0.0048	0.4032	1.2035
	3.4900	0.4055	0.0214	0.0026	0.4044	1.2070
	3.5000	0.4067	-0.0060	-0.0007	0.4056	1.2107
	3.5100	0.4080	-0.0047	-0.0006	0.4068	1.2143
	3.5200	0.4092	0.0145	0.0018	0.4080	1.2179
	3.5300	0.4104	0.0532	0.0065	0.4092	1.2215
	3.5400	0.4116	0.0954	0.0116	0.4104	1.2251
	3.5500	0.4128	0.1165	0.0142	0.4116	1.2287
	3.5600	0.4139	0.1196	0.0146	0.4128	1.2321
	3.5700	0.4151	0.1237	0.0151	0.4139	1.2356
	3.5800	0.4162	0.0966	0.0118	0.4150	1.2389
	3.5900	0.4173	0.0756	0.0092	0.4162	1.2422
	3.6000	0.4184	0.0779	0.0095	0.4173	1.2455
	3.6100	0.4196	0.0565	0.0069	0.4185	1.2491
	3.6200	0.4208	0.0452	0.0055	0.4196	1.2526
	3.6300	0.4219	0.0195	0.0024	0.4208	1.2560
	3.6400	0.4231	0.0196	0.0024	0.4219	1.2595
	3.6500	0.4242	0.0211	0.0026	0.4231	1.2628
	3.6600	0.4253	0.0206	0.0025	0.4242	1.2662
	3.6700	0.4266	0.0345	0.0042	0.4254	1.2698
	3.6800	0.4278	0.0525	0.0064	0.4266	1.2734
	3.6900	0.4290	0.0441	0.0054	0.4278	1.2770
	3.7000	0.4302	0.0242	0.0030	0.4290	1.2806
	3.7100	0.4314	0.0508	0.0062	0.4302	1.2841
	3.7200	0.4325	0.0690	0.0084	0.4314	1.2877
	3.7300	0.4337	0.0913	0.0111	0.4325	1.2911
	3.7400	0.4349	0.0949	0.0116	0.4337	1.2946
	3.7500	0.4361	0.0665	0.0081	0.4349	1.2983
	3.7600	0.4373	0.0465	0.0057	0.4362	1.3019
	3.7700	0.4385	0.0327	0.0040	0.4374	1.3055
	3.7800	0.4397	0.0339	0.0041	0.4385	1.3090
	3.7900	0.4408	0.0279	0.0034	0.4397	1.3124
	3.8000	0.4420	0.0231	0.0028	0.4408	1.3158
	3.8100	0.4431	0.0366	0.0045	0.4420	1.3193
	3.8200	0.4443	0.0670	0.0082	0.4432	1.3229
	3.8300	0.4455	0.1009	0.0123	0.4444	1.3264
	3.8400	0.4467	0.1030	0.0126	0.4455	1.3298
	3.8500	0.4478	0.0995	0.0121	0.4466	1.3332
	3.8600	0.4490	0.0986	0.0120	0.4478	1.3367
	3.8700	0.4501	0.0837	0.0102	0.4490	1.3402
	3.8800	0.4513	0.0867	0.0106	0.4501	1.3436
	3.8900	0.4525	0.0506	0.0062	0.4514	1.3473
	3.9000	0.4537	0.0391	0.0048	0.4526	1.3508
	3.9100	0.4549	0.0086	0.0010	0.4538	1.3545
	3.9200	0.4561	-0.0153	-0.0019	0.4550	1.3580
	3.9300	0.4573	-0.0022	-0.0003	0.4562	1.3616
	3.9400	0.4585	0.0162	0.0020	0.4573	1.3651
	3.9500	0.4596	-0.0001	0.0000	0.4585	1.3685
	3.9600	0.4608	-0.0025	-0.0003	0.4596	1.3720
	3.9700	0.4620	-0.0096	-0.0012	0.4608	1.3755
	3.9800	0.4631	0.0248	0.0030	0.4619	1.3789
	3.9900	0.4642	0.0543	0.0066	0.4631	1.3822
	4.0000	0.4654	0.0776	0.0095	0.4642	1.3857
	4.0100	0.4666	0.0887	0.0108	0.4654	1.3893
	4.0200	0.4678	0.0876	0.0107	0.4666	1.3928
	4.0300	0.4690	0.0845	0.0103	0.4678	1.3965
	4.0400	0.4702	0.0830	0.0101	0.4690	1.4001
	4.0500	0.4713	0.0858	0.0105	0.4702	1.4034
	4.0600	0.4725	0.0910	0.0111	0.4713	1.4068
	4.0700	0.4736	0.0903	0.0110	0.4724	1.4102
	4.0800	0.4747	0.0759	0.0093	0.4736	1.4135
	4.0900	0.4759	0.0561	0.0068	0.4747	1.4170
	4.1000	0.4771	0.0525	0.0064	0.4759	1.4206
	4.1100	0.4782	0.0410	0.0050	0.4771	1.4240
	4.1200	0.4794	0.0369	0.0045	0.4783	1.4276
	4.1300	0.4806	0.0292	0.0036	0.4794	1.4310
	4.1400	0.4817	0.0295	0.0036	0.4806	1.4345
	4.1500	0.4829	0.0291	0.0036	0.4818	1.4380
	4.1600	0.4841	0.0229	0.0028	0.4829	1.4415
	4.1700	0.4852	0.0415	0.0051	0.4841	1.4449
	4.1800	0.4864	0.0671	0.0082	0.4852	1.4483
	4.1900	0.4876	0.0688	0.0084	0.4864	1.4519
	4.2000	0.4888	0.0598	0.0073	0.4876	1.4555
	4.2100	0.4899	0.0505	0.0062	0.4888	1.4589
	4.2200	0.4910	0.0549	0.0067	0.4899	1.4622
	4.2300	0.4922	0.0631	0.0077	0.4910	1.4656
	4.2400	0.4934	0.0529	0.0065	0.4922	1.4692
	4.2500	0.4945	0.0583	0.0071	0.4934	1.4727
	4.2600	0.4957	0.0755	0.0092	0.4945	1.4762
	4.2700	0.4968	0.0412	0.0050	0.4957	1.4796
	4.2800	0.4980	-0.0014	-0.0002	0.4968	1.4831
	4.2900	0.4992	0.0006	0.0001	0.4981	1.4867
	4.3000	0.5004	0.0274	0.0033	0.4993	1.4903
	4.3100	0.5016	0.0373	0.0045	0.5005	1.4938
	4.3200	0.5028	0.0804	0.0098	0.5016	1.4972
	4.3300	0.5039	0.0700	0.0085	0.5027	1.5006
	4.3400	0.5050	0.0799	0.0097	0.5039	1.5040
	4.3500	0.5062	0.0748	0.0091	0.5050	1.5075
	4.3600	0.5074	0.0642	0.0078	0.5062	1.5110
	4.3700	0.5085	0.0382	0.0047	0.5074	1.5144
	4.3800	0.5097	0.0552	0.0067	0.5085	1.5179
	4.3900	0.5109	0.0452	0.0055	0.5098	1.5217
	4.4000	0.5122	0.0269	0.0033	0.5110	1.5253
	4.4100	0.5133	0.0389	0.0047	0.5122	1.5288
	4.4200	0.5144	0.0476	0.0058	0.5133	1.5321
	4.4300	0.5156	0.0617	0.0075	0.5145	1.5356
	4.4400	0.5168	0.0483	0.0059	0.5156	1.5391
	4.4500	0.5179	0.0301	0.0037	0.5167	1.5425
	4.4600	0.5191	0.0091	0.0011	0.5179	1.5460
	4.4700	0.5203	0.0188	0.0023	0.5192	1.5497
	4.4800	0.5215	0.0334	0.0041	0.5204	1.5533
	4.4900	0.5227	0.0409	0.0050	0.5216	1.5568
	4.5000	0.5239	0.0294	0.0036	0.5227	1.5603
	4.5100	0.5251	0.0471	0.0057	0.5239	1.5638
	4.5200	0.5262	0.0769	0.0094	0.5251	1.5673
	4.5300	0.5274	0.1007	0.0123	0.5262	1.5708
	4.5400	0.5285	0.1028	0.0125	0.5274	1.5741
	4.5500	0.5296	0.1171	0.0143	0.5285	1.5775
	4.5600	0.5308	0.1192	0.0145	0.5296	1.5809
	4.5700	0.5319	0.1172	0.0143	0.5308	1.5844
	4.5800	0.5331	0.1009	0.0123	0.5320	1.5879
	4.5900	0.5343	0.1111	0.0135	0.5331	1.5914
	4.6000	0.5355	0.1132	0.0138	0.5344	1.5950
	4.6100	0.5367	0.1038	0.0127	0.5356	1.5987
	4.6200	0.5379	0.0690	0.0084	0.5367	1.6022
	4.6300	0.5390	0.0481	0.0059	0.5379	1.6055
	4.6400	0.5402	0.0218	0.0027	0.5390	1.6089
	4.6500	0.5413	0.0466	0.0057	0.5402	1.6124
	4.6600	0.5425	0.0770	0.0094	0.5414	1.6159
	4.6700	0.5436	0.0934	0.0114	0.5425	1.6193
	4.6800	0.5448	0.1047	0.0128	0.5436	1.6227
	4.6900	0.5459	0.0936	0.0114	0.5447	1.6260
	4.7000	0.5471	0.0724	0.0088	0.5459	1.6295
	4.7100	0.5483	0.0725	0.0088	0.5471	1.6332
	4.7200	0.5495	0.1137	0.0139	0.5483	1.6367
	4.7300	0.5506	0.1263	0.0154	0.5495	1.6402
	4.7400	0.5517	0.1184	0.0144	0.5506	1.6434
	4.7500	0.5529	0.1225	0.0149	0.5517	1.6469
	4.7600	0.5540	0.1182	0.0144	0.5529	1.6503
	4.7700	0.5552	0.1076	0.0131	0.5541	1.6539
	4.7800	0.5564	0.1006	0.0123	0.5553	1.6574
	4.7900	0.5576	0.1035	0.0126	0.5564	1.6609
	4.8000	0.5587	0.1019	0.0124	0.5576	1.6644
	4.8100	0.5599	0.0812	0.0099	0.5587	1.6677
	4.8200	0.5610	0.0440	0.0054	0.5599	1.6712
	4.8300	0.5622	0.0195	0.0024	0.5610	1.6746
	4.8400	0.5633	-0.0095	-0.0012	0.5622	1.6780
	4.8500	0.5645	-0.0121	-0.0015	0.5634	1.6816
	4.8600	0.5657	0.0064	0.0008	0.5646	1.6852
	4.8700	0.5669	0.0349	0.0043	0.5657	1.6887
	4.8800	0.5681	0.0499	0.0061	0.5669	1.6922
	4.8900	0.5692	0.0663	0.0081	0.5681	1.6956
	4.9000	0.5704	0.0852	0.0104	0.5692	1.6991
	4.9100	0.5716	0.0923	0.0113	0.5704	1.7027
	4.9200	0.5728	0.0863	0.0105	0.5716	1.7062
	4.9300	0.5739	0.0788	0.0096	0.5728	1.7097
	4.9400	0.5751	0.0797	0.0097	0.5739	1.7131
	4.9500	0.5762	0.0972	0.0119	0.5750	1.7164
	4.9600	0.5774	0.1004	0.0122	0.5762	1.7199
	4.9700	0.5785	0.0938	0.0114	0.5774	1.7235
	4.9800	0.5797	0.0879	0.0107	0.5786	1.7270
	4.9900	0.5809	0.0423	0.0052	0.5798	1.7305
	5.0000	0.5822	0.0275	0.0033	0.5810	1.7344
	5.0100	0.5833	0.0249	0.0030	0.5821	1.7377
	5.0200	0.5844	0.0175	0.0021	0.5832	1.7408
	5.0300	0.5855	0.0125	0.0015	0.5843	1.7441
	5.0400	0.5865	-0.0021	-0.0003	0.5854	1.7474
	5.0500	0.5876	-0.0145	-0.0018	0.5865	1.7506
	5.0600	0.5888	0.0063	0.0008	0.5876	1.7540
	5.0700	0.5899	0.0508	0.0062	0.5888	1.7575
	5.0800	0.5912	0.0829	0.0101	0.5900	1.7612
	5.0900	0.5924	0.0930	0.0113	0.5913	1.7649
	5.1000	0.5936	0.1106	0.0135	0.5925	1.7685
	5.1100	0.5948	0.0960	0.0117	0.5937	1.7720
	5.1200	0.5960	0.0675	0.0082	0.5948	1.7755
	5.1300	0.5971	0.0467	0.0057	0.5960	1.7790
	5.1400	0.5983	0.0413	0.0050	0.5972	1.7825
	5.1500	0.5995	0.0342	0.0042	0.5984	1.7861
	5.1600	0.6007	0.0486	0.0059	0.5995	1.7896
	5.1700	0.6019	0.0970	0.0118	0.6007	1.7931
	5.1800	0.6030	0.1271	0.0155	0.6019	1.7966
	5.1900	0.6042	0.0964	0.0118	0.6031	1.8001
	5.2000	0.6054	0.0776	0.0095	0.6042	1.8036
	5.2100	0.6066	0.0643	0.0078	0.6054	1.8072
	5.2200	0.6078	0.0641	0.0078	0.6066	1.8107
	5.2300	0.6089	0.0520	0.0063	0.6077	1.8140
	5.2400	0.6100	0.0264	0.0032	0.6089	1.8175
	5.2500	0.6113	0.0388	0.0047	0.6101	1.8212
	5.2600	0.6124	0.0623	0.0076	0.6113	1.8247
	5.2700	0.6136	0.0942	0.0115	0.6124	1.8280
	5.2800	0.6148	0.0840	0.0102	0.6136	1.8317
	5.2900	0.6160	0.0594	0.0072	0.6149	1.8354
	5.3000	0.6172	0.0434	0.0053	0.6160	1.8388
	5.3100	0.6183	0.0512	0.0062	0.6172	1.8422
	5.3200	0.6195	0.0475	0.0058	0.6183	1.8456
	5.3300	0.6206	0.0332	0.0040	0.6195	1.8491
	5.3400	0.6218	0.0353	0.0043	0.6206	1.8525
	5.3500	0.6230	0.0418	0.0051	0.6218	1.8560
	5.3600	0.6241	0.0467	0.0057	0.6230	1.8596
	5.3700	0.6253	0.0467	0.0057	0.6242	1.8631
	5.3800	0.6265	0.0337	0.0041	0.6253	1.8665
	5.3900	0.6275	0.0405	0.0049	0.6264	1.8697
	5.4000	0.6287	0.0333	0.0041	0.6276	1.8733
	5.4100	0.6300	0.0287	0.0035	0.6288	1.8769
	5.4200	0.6312	0.0653	0.0080	0.6300	1.8806
	5.4300	0.6324	0.1006	0.0123	0.6312	1.8841
	5.4400	0.6335	0.1085	0.0132	0.6324	1.8875
	5.4500	0.6347	0.1222	0.0149	0.6335	1.8910
	5.4600	0.6358	0.1273	0.0155	0.6347	1.8944
	5.4700	0.6370	0.1100	0.0134	0.6358	1.8979
	5.4800	0.6382	0.0907	0.0111	0.6370	1.9014
	5.4900	0.6394	0.0579	0.0071	0.6382	1.9050
	5.5000	0.6406	0.0320	0.0039	0.6395	1.9087
	5.5100	0.6419	0.0230	0.0028	0.6407	1.9125
	5.5200	0.6431	0.0228	0.0028	0.6419	1.9161
	5.5300	0.6443	0.0140	0.0017	0.6431	1.9196
	5.5400	0.6454	0.0070	0.0009	0.6443	1.9232
	5.5500	0.6466	0.0184	0.0022	0.6455	1.9266
	5.5600	0.6478	0.0504	0.0062	0.6466	1.9301
	5.5700	0.6489	0.0561	0.0068	0.6478	1.9335
	5.5800	0.6500	0.0805	0.0098	0.6489	1.9369
	5.5900	0.6511	0.0897	0.0109	0.6500	1.9402
	5.6000	0.6523	0.0799	0.0097	0.6511	1.9435
	5.6100	0.6534	0.0783	0.0096	0.6522	1.9469
	5.6200	0.6545	0.0649	0.0079	0.6534	1.9503
	5.6300	0.6557	0.0638	0.0078	0.6546	1.9538
	5.6400	0.6569	0.0772	0.0094	0.6557	1.9574
	5.6500	0.6581	0.0723	0.0088	0.6569	1.9609
	5.6600	0.6593	0.0507	0.0062	0.6581	1.9645
	5.6700	0.6605	0.0348	0.0042	0.6593	1.9681
	5.6800	0.6617	0.0432	0.0053	0.6605	1.9717
	5.6900	0.6629	0.0716	0.0087	0.6618	1.9753
	5.7000	0.6641	0.0994	0.0121	0.6630	1.9790
	5.7100	0.6653	0.1159	0.0141	0.6641	1.9824
	5.7200	0.6664	0.1188	0.0145	0.6652	1.9857
	5.7300	0.6676	0.0851	0.0104	0.6664	1.9892
	5.7400	0.6688	0.0416	0.0051	0.6676	1.9928
	5.7500	0.6701	0.0122	0.0015	0.6689	1.9967
	5.7600	0.6714	0.0325	0.0040	0.6703	2.0007
	5.7700	0.6732	0.0679	0.0083	0.6720	2.0059
	5.7800	0.6758	0.0384	0.0047	0.6746	2.0137
	5.7900	0.6783	0.0057	0.0007	0.6772	2.0213
	5.8000	0.6803	0.0227	0.0028	0.6791	2.0271
	5.8100	0.6815	0.0610	0.0074	0.6803	2.0308
	5.8200	0.6823	0.0905	0.0110	0.6811	2.0332
	5.8300	0.6830	0.0959	0.0117	0.6819	2.0354
	5.8400	0.6839	0.0743	0.0091	0.6827	2.0379
	5.8500	0.6848	0.0352	0.0043	0.6836	2.0406
	5.8600	0.6858	0.0061	0.0007	0.6847	2.0436
	5.8700	0.6869	0.0137	0.0017	0.6857	2.0468
	5.8800	0.6879	0.0184	0.0022	0.6868	2.0500
	5.8900	0.6889	0.0382	0.0047	0.6878	2.0529
	5.9000	0.6899	0.0258	0.0032	0.6888	2.0560
	5.9100	0.6910	0.0401	0.0049	0.6899	2.0593
	5.9200	0.6921	0.0525	0.0064	0.6910	2.0625
	5.9300	0.6932	0.0455	0.0056	0.6920	2.0657
	5.9400	0.6943	0.0374	0.0046	0.6931	2.0689
	5.9500	0.6954	0.0243	0.0030	0.6942	2.0722
	5.9600	0.6965	0.0456	0.0056	0.6954	2.0756
	5.9700	0.6977	0.0603	0.0074	0.6966	2.0792
	5.9800	0.6988	0.0661	0.0081	0.6977	2.0825
	5.9900	0.6999	0.0568	0.0069	0.6987	2.0856
	6.0000	0.7009	0.0373	0.0045	0.6998	2.0887
	6.0100	0.7021	0.0311	0.0038	0.7009	2.0922
	6.0200	0.7032	0.0130	0.0016	0.7021	2.0956
	6.0300	0.7044	0.0144	0.0018	0.7033	2.0992
	6.0400	0.7055	0.0195	0.0024	0.7044	2.1025
	6.0500	0.7067	0.0380	0.0046	0.7055	2.1059
	6.0600	0.7078	0.0696	0.0085	0.7067	2.1093
	6.0700	0.7089	0.0949	0.0116	0.7078	2.1126
	6.0800	0.7100	0.0990	0.0121	0.7089	2.1159
	6.0900	0.7112	0.0854	0.0104	0.7100	2.1194
	6.1000	0.7124	0.0671	0.0082	0.7112	2.1229
	6.1100	0.7135	0.0515	0.0063	0.7124	2.1264
	6.1200	0.7147	0.0537	0.0066	0.7136	2.1300
	6.1300	0.7159	0.0564	0.0069	0.7147	2.1333
	6.1400	0.7169	0.0383	0.0047	0.7158	2.1366
	6.1500	0.7181	0.0238	0.0029	0.7169	2.1399
	6.1600	0.7192	0.0364	0.0044	0.7181	2.1433
	6.1700	0.7204	0.0367	0.0045	0.7192	2.1469
	6.1800	0.7215	0.0475	0.0058	0.7204	2.1503
	6.1900	0.7226	0.0725	0.0088	0.7215	2.1536
	6.2000	0.7238	0.0633	0.0077	0.7226	2.1569
	6.2100	0.7249	0.0689	0.0084	0.7237	2.1603
	6.2200	0.7260	0.1009	0.0123	0.7249	2.1637
	6.2300	0.7271	0.1241	0.0151	0.7260	2.1670
	6.2400	0.7283	0.1195	0.0146	0.7272	2.1705
	6.2500	0.7295	0.1023	0.0125	0.7284	2.1741
	6.2600	0.7307	0.0811	0.0099	0.7296	2.1777
	6.2700	0.7319	0.0597	0.0073	0.7308	2.1813
	6.2800	0.7331	0.0603	0.0074	0.7320	2.1848
	6.2900	0.7343	0.0814	0.0099	0.7331	2.1883
	6.3000	0.7354	0.1263	0.0154	0.7342	2.1917
	6.3100	0.7365	0.1528	0.0186	0.7353	2.1950
	6.3200	0.7376	0.1412	0.0172	0.7364	2.1982
	6.3300	0.7387	0.1006	0.0123	0.7375	2.2015
	6.3400	0.7398	0.0489	0.0060	0.7387	2.2049
	6.3500	0.7410	0.0364	0.0044	0.7398	2.2083
	6.3600	0.7422	0.0307	0.0037	0.7410	2.2119
	6.3700	0.7434	0.0263	0.0032	0.7423	2.2157
	6.3800	0.7447	0.0585	0.0071	0.7435	2.2194
	6.3900	0.7458	0.0791	0.0097	0.7447	2.2228
	6.4000	0.7470	0.0918	0.0112	0.7458	2.2263
	6.4100	0.7482	0.1093	0.0133	0.7470	2.2298
	6.4200	0.7493	0.1122	0.0137	0.7482	2.2332
	6.4300	0.7504	0.0908	0.0111	0.7493	2.2366
	6.4400	0.7516	0.0627	0.0077	0.7504	2.2399
	6.4500	0.7527	0.0315	0.0038	0.7515	2.2433
	6.4600	0.7538	0.0201	0.0025	0.7527	2.2467
	6.4700	0.7550	0.0256	0.0031	0.7538	2.2501
	6.4800	0.7562	0.0426	0.0052	0.7550	2.2537
	6.4900	0.7573	0.0590	0.0072	0.7562	2.2572
	6.5000	0.7585	0.0483	0.0059	0.7573	2.2605
	6.5100	0.7596	0.0449	0.0055	0.7584	2.2638
	6.5200	0.7607	0.0476	0.0058	0.7596	2.2672
	6.5300	0.7619	0.0513	0.0063	0.7607	2.2706
	6.5400	0.7630	0.0428	0.0052	0.7618	2.2740
	6.5500	0.7641	0.0401	0.0049	0.7630	2.2774
	6.5600	0.7652	0.0431	0.0053	0.7641	2.2807
	6.5700	0.7664	0.0402	0.0049	0.7652	2.2842
	6.5800	0.7675	0.0708	0.0086	0.7664	2.2876
	6.5900	0.7687	0.0865	0.0105	0.7676	2.2912
	6.6000	0.7700	0.0908	0.0111	0.7688	2.2949
	6.6100	0.7711	0.0691	0.0084	0.7700	2.2984
	6.6200	0.7723	0.0376	0.0046	0.7711	2.3017
	6.6300	0.7734	0.0188	0.0023	0.7722	2.3050
	6.6400	0.7745	0.0224	0.0027	0.7734	2.3085
	6.6500	0.7757	0.0157	0.0019	0.7745	2.3120
	6.6600	0.7769	0.0000	0.0000	0.7757	2.3154
	6.6700	0.7780	0.0125	0.0015	0.7769	2.3189
	6.6800	0.7792	0.0016	0.0002	0.7781	2.3224
	6.6900	0.7804	0.0190	0.0023	0.7793	2.3260
	6.7000	0.7816	0.0467	0.0057	0.7804	2.3296
	6.7100	0.7827	0.0707	0.0086	0.7816	2.3330
	6.7200	0.7839	0.0948	0.0116	0.7827	2.3364
	6.7300	0.7849	0.1055	0.0129	0.7838	2.3396
	6.7400	0.7860	0.1165	0.0142	0.7849	2.3428
	6.7500	0.7872	0.1007	0.0123	0.7861	2.3464
	6.7600	0.7885	0.0849	0.0104	0.7873	2.3501
	6.7700	0.7897	0.0766	0.0093	0.7885	2.3536
	6.7800	0.7908	0.0870	0.0106	0.7896	2.3570
	6.7900	0.7919	0.0620	0.0076	0.7907	2.3602
	6.8000	0.7930	0.0715	0.0087	0.7918	2.3635
	6.8100	0.7941	0.0604	0.0074	0.7929	2.3668
	6.8200	0.7952	0.0520	0.0063	0.7941	2.3703
	6.8300	0.7964	0.0719	0.0088	0.7953	2.3738
	6.8400	0.7976	0.0784	0.0096	0.7965	2.3775
	6.8500	0.7988	0.0634	0.0077	0.7977	2.3811
	6.8600	0.8000	0.0634	0.0077	0.7989	2.3846
	6.8700	0.8012	0.0804	0.0098	0.8001	2.3882
	6.8800	0.8024	0.0884	0.0108	0.8013	2.3917
	6.8900	0.8036	0.0997	0.0122	0.8025	2.3953
	6.9000	0.8047	0.1017	0.0124	0.8036	2.3986
	6.9100	0.8058	0.1231	0.0150	0.8047	2.4018
	6.9200	0.8070	0.1490	0.0182	0.8058	2.4053
	6.9300	0.8081	0.1545	0.0188	0.8070	2.4088
	6.9400	0.8093	0.1460	0.0178	0.8082	2.4123
	6.9500	0.8105	0.1540	0.0188	0.8093	2.4157
	6.9600	0.8116	0.1590	0.0194	0.8105	2.4193
	6.9700	0.8128	0.1179	0.0144	0.8117	2.4228
	6.9800	0.8140	0.0879	0.0107	0.8128	2.4263
	6.9900	0.8151	0.0836	0.0102	0.8140	2.4296
	7.0000	0.8163	0.0753	0.0092	0.8151	2.4331
	7.0100	0.8175	0.0674	0.0082	0.8163	2.4367
	7.0200	0.8187	0.0551	0.0067	0.8175	2.4403
	7.0300	0.8199	0.0498	0.0061	0.8187	2.4438
	7.0400	0.8210	0.0639	0.0078	0.8198	2.4471
	7.0500	0.8221	0.0986	0.0120	0.8210	2.4505
	7.0600	0.8232	0.0798	0.0097	0.8221	2.4539
	7.0700	0.8243	0.0775	0.0095	0.8232	2.4572
	7.0800	0.8255	0.0772	0.0094	0.8243	2.4605
	7.0900	0.8266	0.0579	0.0071	0.8254	2.4639
	7.1000	0.8277	0.0225	0.0027	0.8266	2.4673
	7.1100	0.8288	-0.0153	-0.0019	0.8277	2.4705
	7.1200	0.8300	-0.0192	-0.0023	0.8288	2.4739
	7.1300	0.8311	0.0109	0.0013	0.8300	2.4775
	7.1400	0.8323	0.0490	0.0060	0.8312	2.4810
	7.1500	0.8335	0.1029	0.0125	0.8324	2.4846
	7.1600	0.8347	0.1450	0.0177	0.8336	2.4881
	7.1700	0.8359	0.1553	0.0189	0.8347	2.4916
	7.1800	0.8371	0.1497	0.0183	0.8359	2.4951
	7.1900	0.8382	0.1061	0.0129	0.8370	2.4985
	7.2000	0.8394	0.0723	0.0088	0.8382	2.5020
	7.2100	0.8405	0.0660	0.0080	0.8394	2.5055
	7.2200	0.8417	0.0460	0.0056	0.8406	2.5090
	7.2300	0.8429	0.0307	0.0037	0.8417	2.5125
	7.2400	0.8440	0.0679	0.0083	0.8429	2.5159
	7.2500	0.8452	0.0988	0.0121	0.8440	2.5194
	7.2600	0.8464	0.1056	0.0129	0.8452	2.5230
	7.2700	0.8476	0.1244	0.0152	0.8464	2.5265
	7.2800	0.8487	0.1250	0.0152	0.8476	2.5299
	7.2900	0.8499	0.1308	0.0159	0.8487	2.5333
	7.3000	0.8510	0.1212	0.0148	0.8498	2.5367
	7.3100	0.8521	0.1172	0.0143	0.8510	2.5401
	7.3200	0.8533	0.1120	0.0137	0.8521	2.5435
	7.3300	0.8545	0.1223	0.0149	0.8533	2.5470
	7.3400	0.8557	0.1149	0.0140	0.8545	2.5507
	7.3500	0.8568	0.1006	0.0123	0.8557	2.5542
	7.3600	0.8580	0.0804	0.0098	0.8569	2.5577
	7.3700	0.8592	0.0509	0.0062	0.8581	2.5613
	7.3800	0.8604	0.0585	0.0071	0.8592	2.5647
	7.3900	0.8615	0.1001	0.0122	0.8603	2.5680
	7.4000	0.8626	0.0973	0.0119	0.8615	2.5715
	7.4100	0.8638	0.0712	0.0087	0.8627	2.5750
	7.4200	0.8650	0.0431	0.0053	0.8639	2.5786
	7.4300	0.8661	0.0243	0.0030	0.8650	2.5819
	7.4400	0.8673	0.0020	0.0002	0.8661	2.5853
	7.4500	0.8684	0.0251	0.0031	0.8673	2.5887
	7.4600	0.8695	0.0637	0.0078	0.8684	2.5921
	7.4700	0.8707	0.0865	0.0106	0.8696	2.5956
	7.4800	0.8719	0.1034	0.0126	0.8708	2.5992
	7.4900	0.8732	0.0941	0.0115	0.8720	2.6029
	7.5000	0.8743	0.1040	0.0127	0.8732	2.6064
	7.5100	0.8754	0.1157	0.0141	0.8743	2.6097
	7.5200	0.8766	0.0959	0.0117	0.8755	2.6132
	7.5300	0.8778	0.0836	0.0102	0.8766	2.6167
	7.5400	0.8790	0.0950	0.0116	0.8778	2.6203
	7.5500	0.8802	0.0794	0.0097	0.8790	2.6239
	7.5600	0.8814	0.1025	0.0125	0.8802	2.6274
	7.5700	0.8825	0.1011	0.0123	0.8813	2.6308
	7.5800	0.8836	0.0908	0.0111	0.8825	2.6341
	7.5900	0.8847	0.0779	0.0095	0.8836	2.6374
	7.6000	0.8859	0.0554	0.0068	0.8847	2.6408
	7.6100	0.8871	0.0824	0.0101	0.8859	2.6443
	7.6200	0.8883	0.1061	0.0129	0.8871	2.6479
	7.6300	0.8894	0.1269	0.0155	0.8883	2.6515
	7.6400	0.8906	0.1449	0.0177	0.8895	2.6551
	7.6500	0.8918	0.1317	0.0161	0.8907	2.6586
	7.6600	0.8930	0.1034	0.0126	0.8918	2.6621
	7.6700	0.8941	0.0778	0.0095	0.8930	2.6654
	7.6800	0.8952	0.0506	0.0062	0.8941	2.6687
	7.6900	0.8964	0.0396	0.0048	0.8953	2.6723
	7.7000	0.8976	0.0509	0.0062	0.8964	2.6758
	7.7100	0.8988	0.0720	0.0088	0.8976	2.6793
	7.7200	0.8999	0.0857	0.0105	0.8987	2.6827
	7.7300	0.9010	0.1197	0.0146	0.8999	2.6860
	7.7400	0.9022	0.1408	0.0172	0.9010	2.6895
	7.7500	0.9033	0.1220	0.0149	0.9022	2.6929
	7.7600	0.9045	0.0987	0.0120	0.9034	2.6965
	7.7700	0.9057	0.0967	0.0118	0.9045	2.7000
	7.7800	0.9069	0.1010	0.0123	0.9058	2.7036
	7.7900	0.9081	0.0818	0.0100	0.9069	2.7072
	7.8000	0.9092	0.0568	0.0069	0.9081	2.7106
	7.8100	0.9104	0.0067	0.0008	0.9092	2.7140
	7.8200	0.9115	-0.0058	-0.0007	0.9104	2.7174
	7.8300	0.9127	-0.0008	-0.0001	0.9115	2.7209
	7.8400	0.9139	0.0013	0.0002	0.9127	2.7244
	7.8500	0.9150	0.0250	0.0030	0.9139	2.7278
	7.8600	0.9162	0.0026	0.0003	0.9150	2.7313
	7.8700	0.9173	-0.0052	-0.0006	0.9162	2.7348
	7.8800	0.9185	0.0277	0.0034	0.9174	2.7383
	7.8900	0.9197	0.0543	0.0066	0.9185	2.7417
	7.9000	0.9209	0.0418	0.0051	0.9197	2.7453
	7.9100	0.9221	0.0199	0.0024	0.9209	2.7488
	7.9200	0.9232	0.0307	0.0037	0.9220	2.7522
	7.9300	0.9243	0.0526	0.0064	0.9232	2.7556
	7.9400	0.9254	0.0607	0.0074	0.9243	2.7589
	7.9500	0.9266	0.0669	0.0082	0.9254	2.7624
	7.9600	0.9277	0.0868	0.0106	0.9266	2.7657
	7.9700	0.9289	0.1030	0.0126	0.9278	2.7693
	7.9800	0.9301	0.1097	0.0134	0.9289	2.7728
	7.9900	0.9313	0.0961	0.0117	0.9301	2.7764
	8.0000	0.9325	0.0943	0.0115	0.9313	2.7799
	8.0100	0.9336	0.1012	0.0123	0.9325	2.7833
	8.0200	0.9348	0.1122	0.0137	0.9336	2.7868
	8.0300	0.9360	0.1068	0.0130	0.9348	2.7903
	8.0400	0.9371	0.1044	0.0127	0.9359	2.7937
	8.0500	0.9382	0.0687	0.0084	0.9371	2.7971
	8.0600	0.9394	0.0316	0.0039	0.9383	2.8007
	8.0700	0.9407	0.0454	0.0055	0.9395	2.8044
	8.0800	0.9418	0.0781	0.0095	0.9407	2.8079
	8.0900	0.9430	0.1219	0.0149	0.9418	2.8113
	8.1000	0.9441	0.0981	0.0120	0.9430	2.8147
	8.1100	0.9453	0.0803	0.0098	0.9441	2.8182
	8.1200	0.9464	0.0929	0.0113	0.9453	2.8216
	8.1300	0.9476	0.1027	0.0125	0.9465	2.8251
	8.1400	0.9488	0.1019	0.0124	0.9476	2.8286
	8.1500	0.9499	0.0847	0.0103	0.9487	2.8320
	8.1600	0.9510	0.0656	0.0080	0.9498	2.8352
	8.1700	0.9521	0.0809	0.0099	0.9510	2.8386
	8.1800	0.9533	0.0855	0.0104	0.9521	2.8420
	8.1900	0.9545	0.0906	0.0111	0.9533	2.8456
	8.2000	0.9557	0.0551	0.0067	0.9545	2.8491
	8.2100	0.9568	0.0334	0.0041	0.9557	2.8527
	8.2200	0.9580	0.0584	0.0071	0.9569	2.8562
	8.2300	0.9593	0.0546	0.0067	0.9581	2.8599
	8.2400	0.9604	0.0361	0.0044	0.9593	2.8634
	8.2500	0.9616	0.0289	0.0035	0.9604	2.8668
	8.2600	0.9627	0.0417	0.0051	0.9615	2.8702
	8.2700	0.9638	0.0682	0.0083	0.9627	2.8735
	8.2800	0.9650	0.0785	0.0096	0.9638	2.8770
	8.2900	0.9662	0.0792	0.0097	0.9650	2.8806
	8.3000	0.9674	0.0766	0.0093	0.9662	2.8841
	8.3100	0.9686	0.1081	0.0132	0.9674	2.8877
	8.3200	0.9697	0.1188	0.0145	0.9686	2.8912
	8.3300	0.9709	0.1130	0.0138	0.9697	2.8946
	8.3400	0.9721	0.0754	0.0092	0.9709	2.8981
	8.3500	0.9733	0.0471	0.0058	0.9721	2.9017
	8.3600	0.9744	0.0396	0.0048	0.9733	2.9052
	8.3700	0.9756	0.0688	0.0084	0.9745	2.9087
	8.3800	0.9768	0.0882	0.0108	0.9757	2.9123
	8.3900	0.9779	0.0912	0.0111	0.9768	2.9156
	8.4000	0.9790	0.1148	0.0140	0.9779	2.9189
	8.4100	0.9802	0.0861	0.0105	0.9791	2.9224
	8.4200	0.9814	0.0611	0.0075	0.9802	2.9259
	8.4300	0.9825	0.0704	0.0086	0.9814	2.9294
	8.4400	0.9837	0.0669	0.0082	0.9825	2.9328
	8.4500	0.9848	0.0740	0.0090	0.9837	2.9362
	8.4600	0.9860	0.0894	0.0109	0.9848	2.9396
	8.4700	0.9871	0.0449	0.0055	0.9860	2.9431
	8.4800	0.9883	0.0093	0.0011	0.9872	2.9466
	8.4900	0.9895	0.0039	0.0005	0.9883	2.9502
	8.5000	0.9907	0.0136	0.0017	0.9895	2.9536
	8.5100	0.9918	0.0472	0.0058	0.9907	2.9571
	8.5200	0.9930	0.0709	0.0087	0.9919	2.9606
	8.5300	0.9942	0.0782	0.0095	0.9930	2.9641
	8.5400	0.9953	0.0893	0.0109	0.9942	2.9676
	8.5500	0.9965	0.0700	0.0085	0.9954	2.9711
	8.5600	0.9977	0.0712	0.0087	0.9966	2.9747
	8.5700	0.9989	0.0821	0.0100	0.9977	2.9782
	8.5800	1.0001	0.0880	0.0107	0.9989	2.9816
	8.5900	1.0012	0.0983	0.0120	1.0000	2.9851
	8.6000	1.0023	0.0978	0.0119	1.0012	2.9884
	8.6100	1.0035	0.1041	0.0127	1.0023	2.9918
	8.6200	1.0047	0.0932	0.0114	1.0035	2.9954
	8.6300	1.0059	0.0731	0.0089	1.0047	2.9990
	8.6400	1.0071	0.0627	0.0076	1.0059	3.0026
	8.6500	1.0082	0.0617	0.0075	1.0071	3.0061
	8.6600	1.0094	0.0757	0.0092	1.0082	3.0095
	8.6700	1.0105	0.0881	0.0107	1.0094	3.0129
	8.6800	1.0117	0.1339	0.0163	1.0105	3.0164
	8.6900	1.0128	0.1618	0.0197	1.0117	3.0198
	8.7000	1.0140	0.1582	0.0193	1.0128	3.0232
	8.7100	1.0151	0.1423	0.0174	1.0140	3.0266
	8.7200	1.0163	0.1061	0.0129	1.0152	3.0302
	8.7300	1.0175	0.0956	0.0117	1.0163	3.0336
	8.7400	1.0186	0.0844	0.0103	1.0174	3.0370
	8.7500	1.0198	0.0938	0.0114	1.0186	3.0405
	8.7600	1.0210	0.1154	0.0141	1.0198	3.0441
	8.7700	1.0222	0.1256	0.0153	1.0210	3.0477
	8.7800	1.0233	0.1339	0.0163	1.0222	3.0511
	8.7900	1.0245	0.0844	0.0103	1.0233	3.0545
	8.8000	1.0256	0.0470	0.0057	1.0244	3.0579
	8.8100	1.0268	0.0481	0.0059	1.0256	3.0613
	8.8200	1.0279	0.0575	0.0070	1.0268	3.0648
	8.8300	1.0291	0.0536	0.0065	1.0279	3.0683
	8.8400	1.0303	0.0217	0.0027	1.0291	3.0719
	8.8500	1.0314	0.0215	0.0026	1.0303	3.0753
	8.8600	1.0326	0.0452	0.0055	1.0315	3.0788
	8.8700	1.0338	0.0951	0.0116	1.0326	3.0823
	8.8800	1.0350	0.1395	0.0170	1.0338	3.0859
	8.8900	1.0362	0.1519	0.0185	1.0350	3.0895
	8.9000	1.0373	0.1400	0.0171	1.0361	3.0928
	8.9100	1.0384	0.1272	0.0155	1.0373	3.0962
	8.9200	1.0396	0.0948	0.0116	1.0384	3.0997
	8.9300	1.0408	0.0691	0.0084	1.0396	3.1032
	8.9400	1.0420	0.0378	0.0046	1.0408	3.1068
	8.9500	1.0431	0.0368	0.0045	1.0420	3.1102
	8.9600	1.0443	0.0522	0.0064	1.0432	3.1138
	8.9700	1.0455	0.0735	0.0090	1.0443	3.1173
	8.9800	1.0466	0.1045	0.0127	1.0455	3.1207
	8.9900	1.0478	0.1281	0.0156	1.0466	3.1240
	9.0000	1.0489	0.1377	0.0168	1.0478	3.1276
	9.0100	1.0501	0.1025	0.0125	1.0489	3.1310
	9.0200	1.0512	0.0878	0.0107	1.0501	3.1344
	9.0300	1.0524	0.0968	0.0118	1.0512	3.1378
	9.0400	1.0535	0.1062	0.0130	1.0524	3.1413
	9.0500	1.0547	0.1123	0.0137	1.0535	3.1447
	9.0600	1.0559	0.0990	0.0121	1.0547	3.1482
	9.0700	1.0571	0.0839	0.0102	1.0559	3.1518
	9.0800	1.0582	0.1044	0.0127	1.0571	3.1553
	9.0900	1.0594	0.1382	0.0169	1.0583	3.1589
	9.1000	1.0606	0.1280	0.0156	1.0594	3.1624
	9.1100	1.0618	0.1155	0.0141	1.0606	3.1659
	9.1200	1.0629	0.0909	0.0111	1.0618	3.1694
	9.1300	1.0641	0.1086	0.0132	1.0629	3.1727
	9.1400	1.0652	0.1241	0.0151	1.0640	3.1760
	9.1500	1.0664	0.1271	0.0155	1.0652	3.1795
	9.1600	1.0675	0.1156	0.0141	1.0664	3.1831
	9.1700	1.0687	0.1006	0.0123	1.0676	3.1866
	9.1800	1.0699	0.0964	0.0118	1.0687	3.1901
	9.1900	1.0710	0.0998	0.0122	1.0699	3.1935
	9.2000	1.0722	0.1145	0.0140	1.0711	3.1971
	9.2100	1.0734	0.1007	0.0123	1.0723	3.2007
	9.2200	1.0746	0.1134	0.0138	1.0735	3.2042
	9.2300	1.0758	0.1090	0.0133	1.0746	3.2076
	9.2400	1.0769	0.0989	0.0121	1.0758	3.2110
	9.2500	1.0780	0.1009	0.0123	1.0769	3.2144
	9.2600	1.0791	0.1046	0.0128	1.0780	3.2177
	9.2700	1.0803	0.1039	0.0127	1.0792	3.2212
	9.2800	1.0815	0.1007	0.0123	1.0804	3.2249
	9.2900	1.0828	0.0920	0.0112	1.0816	3.2286
	9.3000	1.0840	0.0797	0.0097	1.0828	3.2322
	9.3100	1.0851	0.0946	0.0115	1.0840	3.2356
	9.3200	1.0863	0.1077	0.0131	1.0851	3.2391
	9.3300	1.0875	0.1130	0.0138	1.0863	3.2427
	9.3400	1.0886	0.1150	0.0140	1.0875	3.2460
	9.3500	1.0897	0.1028	0.0125	1.0886	3.2493
	9.3600	1.0909	0.0983	0.0120	1.0897	3.2527
	9.3700	1.0921	0.0959	0.0117	1.0909	3.2563
	9.3800	1.0933	0.1160	0.0142	1.0921	3.2600
	9.3900	1.0945	0.1081	0.0132	1.0933	3.2635
	9.4000	1.0957	0.1085	0.0132	1.0945	3.2670
	9.4100	1.0968	0.1133	0.0138	1.0956	3.2704
	9.4200	1.0979	0.1166	0.0142	1.0968	3.2739
	9.4300	1.0991	0.1088	0.0133	1.0979	3.2773
	9.4400	1.1002	0.0726	0.0089	1.0991	3.2807
	9.4500	1.1014	0.0565	0.0069	1.1002	3.2841
	9.4600	1.1026	0.0404	0.0049	1.1014	3.2876
	9.4700	1.1037	0.0481	0.0059	1.1026	3.2911
	9.4800	1.1049	0.0892	0.0109	1.1037	3.2945
	9.4900	1.1060	0.1104	0.0135	1.1048	3.2979
	9.5000	1.1072	0.1302	0.0159	1.1060	3.3013
	9.5100	1.1083	0.1416	0.0173	1.1072	3.3048
	9.5200	1.1095	0.1213	0.0148	1.1084	3.3084
	9.5300	1.1107	0.0724	0.0088	1.1095	3.3119
	9.5400	1.1119	0.0164	0.0020	1.1107	3.3154
	9.5500	1.1130	-0.0204	-0.0025	1.1119	3.3188
	9.5600	1.1141	-0.0177	-0.0022	1.1130	3.3222
	9.5700	1.1153	-0.0080	-0.0010	1.1141	3.3256
	9.5800	1.1165	0.0019	0.0002	1.1153	3.3291
	9.5900	1.1176	0.0072	0.0009	1.1165	3.3326
	9.6000	1.1188	0.0491	0.0060	1.1177	3.3362
	9.6100	1.1200	0.1032	0.0126	1.1189	3.3397
	9.6200	1.1211	0.1168	0.0142	1.1200	3.3431
	9.6300	1.1223	0.1229	0.0150	1.1211	3.3465
	9.6400	1.1235	0.1292	0.0158	1.1223	3.3500
	9.6500	1.1247	0.1134	0.0138	1.1235	3.3537
	9.6600	1.1259	0.1054	0.0129	1.1247	3.3572
	9.6700	1.1270	0.0680	0.0083	1.1259	3.3607
	9.6800	1.1282	0.0412	0.0050	1.1270	3.3641
	9.6900	1.1294	0.0647	0.0079	1.1282	3.3676
	9.7000	1.1305	0.0964	0.0118	1.1294	3.3712
	9.7100	1.1317	0.0821	0.0100	1.1306	3.3746
	9.7200	1.1328	0.0769	0.0094	1.1317	3.3780
	9.7300	1.1340	0.0844	0.0103	1.1329	3.3815
	9.7400	1.1352	0.0804	0.0098	1.1340	3.3850
	9.7500	1.1363	0.1034	0.0126	1.1352	3.3884
	9.7600	1.1375	0.1360	0.0166	1.1363	3.3919
	9.7700	1.1387	0.1296	0.0158	1.1375	3.3954
	9.7800	1.1398	0.1176	0.0144	1.1387	3.3989
	9.7900	1.1410	0.1226	0.0150	1.1398	3.4022
	9.8000	1.1421	0.1096	0.0134	1.1410	3.4058
	9.8100	1.1433	0.0806	0.0098	1.1422	3.4093
	9.8200	1.1445	0.0553	0.0067	1.1434	3.4128
	9.8300	1.1457	0.0564	0.0069	1.1445	3.4162
	9.8400	1.1468	0.0887	0.0108	1.1456	3.4196
	9.8500	1.1479	0.1005	0.0123	1.1468	3.4231
	9.8600	1.1491	0.1069	0.0130	1.1480	3.4267
	9.8700	1.1504	0.1127	0.0137	1.1492	3.4303
	9.8800	1.1516	0.1180	0.0144	1.1504	3.4339
	9.8900	1.1528	0.1007	0.0123	1.1516	3.4375
	9.9000	1.1540	0.0943	0.0115	1.1528	3.4410
	9.9100	1.1551	0.1010	0.0123	1.1539	3.4444
	9.9200	1.1562	0.1149	0.0140	1.1550	3.4477
	9.9300	1.1573	0.1023	0.0125	1.1561	3.4510
	9.9400	1.1585	0.1105	0.0135	1.1573	3.4545
	9.9500	1.1597	0.1079	0.0132	1.1585	3.4581
	9.9600	1.1608	0.0934	0.0114	1.1597	3.4615
	9.9700	1.1620	0.0839	0.0102	1.1608	3.4649
	9.9800	1.1631	0.0849	0.0104	1.1620	3.4684
	9.9900	1.1643	0.0771	0.0094	1.1632	3.4720
	10.0000	1.1655	0.0615	0.0075	1.1643	3.4755
	10.0100	1.1667	0.0517	0.0063	1.1655	3.4790
	10.0200	1.1678	0.0688	0.0084	1.1667	3.4825
	10.0300	1.1690	0.0749	0.0091	1.1679	3.4861
	10.0400	1.1703	0.0376	0.0046	1.1691	3.4897
	10.0500	1.1714	0.0458	0.0056	1.1703	3.4932
	10.0600	1.1726	0.0611	0.0075	1.1715	3.4967
	10.0700	1.1738	0.0568	0.0069	1.1726	3.5003
	10.0800	1.1750	0.0462	0.0056	1.1738	3.5039
	10.0900	1.1762	0.0600	0.0073	1.1751	3.5075
	10.1000	1.1774	0.0796	0.0097	1.1762	3.5110
	10.1100	1.1786	0.0948	0.0116	1.1774	3.5145
	10.1200	1.1797	0.1350	0.0165	1.1785	3.5178
	10.1300	1.1808	0.1504	0.0183	1.1796	3.5212
	10.1400	1.1819	0.1318	0.0161	1.1808	3.5245
	10.1500	1.1831	0.1023	0.0125	1.1820	3.5281
	10.1600	1.1843	0.0663	0.0081	1.1831	3.5316
	10.1700	1.1855	0.0421	0.0051	1.1843	3.5351
	10.1800	1.1866	0.0438	0.0053	1.1855	3.5386
	10.1900	1.1878	0.0523	0.0064	1.1867	3.5421
	10.2000	1.1890	0.0682	0.0083	1.1878	3.5456
	10.2100	1.1902	0.0747	0.0091	1.1890	3.5492
	10.2200	1.1914	0.1031	0.0126	1.1902	3.5527
	10.2300	1.1925	0.1152	0.0140	1.1914	3.5562
	10.2400	1.1937	0.1202	0.0147	1.1926	3.5597
	10.2500	1.1948	0.0832	0.0101	1.1937	3.5631
	10.2600	1.1960	0.0552	0.0067	1.1949	3.5666
	10.2700	1.1972	0.0609	0.0074	1.1960	3.5700
	10.2800	1.1983	0.0642	0.0078	1.1972	3.5734
	10.2900	1.1995	0.0516	0.0063	1.1983	3.5769
	10.3000	1.2006	0.0662	0.0081	1.1995	3.5803
	10.3100	1.2018	0.0919	0.0112	1.2006	3.5838
	10.3200	1.2030	0.1202	0.0147	1.2018	3.5874
	10.3300	1.2042	0.1709	0.0209	1.2030	3.5909
	10.3400	1.2053	0.2016	0.0246	1.2041	3.5942
	10.3500	1.2064	0.1906	0.0233	1.2052	3.5976
	10.3600	1.2076	0.1488	0.0182	1.2064	3.6010
	10.3700	1.2087	0.1349	0.0165	1.2076	3.6045
	10.3800	1.2099	0.1279	0.0156	1.2088	3.6081
	10.3900	1.2111	0.1154	0.0141	1.2100	3.6117
	10.4000	1.2123	0.1242	0.0151	1.2111	3.6152
	10.4100	1.2135	0.1187	0.0145	1.2123	3.6187
	10.4200	1.2146	0.1230	0.0150	1.2134	3.6220
	10.4300	1.2157	0.0884	0.0108	1.2146	3.6254
	10.4400	1.2169	0.0571	0.0070	1.2157	3.6289
	10.4500	1.2181	0.0417	0.0051	1.2169	3.6325
	10.4600	1.2193	0.0420	0.0051	1.2181	3.6360
	10.4700	1.2204	0.0620	0.0076	1.2193	3.6394
	10.4800	1.2216	0.0816	0.0100	1.2204	3.6430
	10.4900	1.2228	0.1110	0.0135	1.2217	3.6466
	10.5000	1.2240	0.1016	0.0124	1.2228	3.6501
	10.5100	1.2252	0.0810	0.0099	1.2240	3.6536
	10.5200	1.2263	0.0876	0.0107	1.2252	3.6571
	10.5300	1.2275	0.0829	0.0101	1.2263	3.6605
	10.5400	1.2287	0.0808	0.0099	1.2275	3.6640
	10.5500	1.2298	0.0516	0.0063	1.2287	3.6675
	10.5600	1.2310	0.0491	0.0060	1.2298	3.6710
	10.5700	1.2321	0.0668	0.0082	1.2310	3.6744
	10.5800	1.2333	0.0894	0.0109	1.2321	3.6778
	10.5900	1.2345	0.1053	0.0128	1.2333	3.6814
	10.6000	1.2356	0.0870	0.0106	1.2345	3.6849
	10.6100	1.2368	0.0861	0.0105	1.2356	3.6883
	10.6200	1.2379	0.0951	0.0116	1.2368	3.6917
	10.6300	1.2390	0.0971	0.0118	1.2379	3.6949
	10.6400	1.2402	0.1006	0.0123	1.2390	3.6984
	10.6500	1.2414	0.1078	0.0131	1.2402	3.7020
	10.6600	1.2426	0.1131	0.0138	1.2414	3.7056
	10.6700	1.2437	0.1095	0.0134	1.2426	3.7091
	10.6800	1.2449	0.1183	0.0144	1.2437	3.7125
	10.6900	1.2461	0.1321	0.0161	1.2449	3.7160
	10.7000	1.2472	0.1467	0.0179	1.2461	3.7195
	10.7100	1.2484	0.1444	0.0176	1.2472	3.7230
	10.7200	1.2496	0.1534	0.0187	1.2484	3.7265
	10.7300	1.2507	0.1537	0.0187	1.2496	3.7298
	10.7400	1.2519	0.1482	0.0181	1.2507	3.7333
	10.7500	1.2531	0.1578	0.0193	1.2519	3.7369
	10.7600	1.2543	0.1392	0.0170	1.2531	3.7405
	10.7700	1.2554	0.1289	0.0157	1.2543	3.7439
	10.7800	1.2565	0.1188	0.0145	1.2554	3.7473
	10.7900	1.2577	0.0889	0.0108	1.2565	3.7506
	10.8000	1.2587	0.0971	0.0118	1.2576	3.7538
	10.8100	1.2598	0.1246	0.0152	1.2587	3.7571
	10.8200	1.2609	0.1452	0.0177	1.2598	3.7604
	10.8300	1.2621	0.1240	0.0151	1.2610	3.7639
	10.8400	1.2634	0.1158	0.0141	1.2622	3.7676
	10.8500	1.2646	0.1080	0.0132	1.2634	3.7712
	10.8600	1.2658	0.1060	0.0129	1.2646	3.7748
	10.8700	1.2669	0.1072	0.0131	1.2658	3.7782
	10.8800	1.2681	0.0956	0.0117	1.2670	3.7818
	10.8900	1.2693	0.0837	0.0102	1.2681	3.7853
	10.9000	1.2704	0.0936	0.0114	1.2693	3.7887
	10.9100	1.2716	0.0858	0.0105	1.2704	3.7921
	10.9200	1.2727	0.0841	0.0103	1.2715	3.7955
	10.9300	1.2738	0.0739	0.0090	1.2727	3.7989
	10.9400	1.2750	0.0427	0.0052	1.2738	3.8022
	10.9500	1.2761	0.0245	0.0030	1.2749	3.8056
	10.9600	1.2773	0.0247	0.0030	1.2762	3.8093
	10.9700	1.2786	0.0439	0.0054	1.2774	3.8130
	10.9800	1.2798	0.0689	0.0084	1.2786	3.8166
	10.9900	1.2809	0.0761	0.0093	1.2797	3.8200
	11.0000	1.2820	0.0618	0.0075	1.2809	3.8234
	11.0100	1.2832	0.0623	0.0076	1.2821	3.8269
	11.0200	1.2844	0.0692	0.0084	1.2832	3.8303
	11.0300	1.2855	0.0767	0.0094	1.2844	3.8338
	11.0400	1.2866	0.0828	0.0101	1.2855	3.8371
	11.0500	1.2878	0.0915	0.0112	1.2867	3.8406
	11.0600	1.2890	0.0961	0.0117	1.2878	3.8441
	11.0700	1.2901	0.0872	0.0106	1.2890	3.8476
	11.0800	1.2913	0.0929	0.0113	1.2902	3.8511
	11.0900	1.2926	0.1089	0.0133	1.2914	3.8548
	11.1000	1.2938	0.1089	0.0133	1.2926	3.8584
	11.1100	1.2950	0.1361	0.0166	1.2938	3.8619
	11.1200	1.2961	0.1486	0.0181	1.2950	3.8654
	11.1300	1.2973	0.1586	0.0193	1.2961	3.8689
	11.1400	1.2985	0.1246	0.0152	1.2973	3.8724
	11.1500	1.2996	0.1438	0.0175	1.2985	3.8758
	11.1600	1.3008	0.1390	0.0170	1.2996	3.8793
	11.1700	1.3020	0.1119	0.0136	1.3008	3.8829
	11.1800	1.3031	0.0865	0.0106	1.3020	3.8863
	11.1900	1.3043	0.0858	0.0105	1.3031	3.8897
	11.2000	1.3054	0.0922	0.0112	1.3043	3.8932
	11.2100	1.3066	0.0839	0.0102	1.3055	3.8968
	11.2200	1.3078	0.1195	0.0146	1.3066	3.9003
	11.2300	1.3089	0.1276	0.0156	1.3078	3.9036
	11.2400	1.3101	0.0888	0.0108	1.3089	3.9070
	11.2500	1.3112	0.0673	0.0082	1.3100	3.9104
	11.2600	1.3123	0.0506	0.0062	1.3112	3.9138
	11.2700	1.3134	0.0480	0.0059	1.3123	3.9171
	11.2800	1.3146	0.0395	0.0048	1.3134	3.9205
	11.2900	1.3158	0.0604	0.0074	1.3146	3.9241
	11.3000	1.3170	0.0930	0.0113	1.3158	3.9276
	11.3100	1.3181	0.0742	0.0090	1.3170	3.9311
	11.3200	1.3193	0.0624	0.0076	1.3181	3.9344
	11.3300	1.3204	0.0621	0.0076	1.3192	3.9378
	11.3400	1.3215	0.0707	0.0086	1.3204	3.9412
	11.3500	1.3227	0.0941	0.0115	1.3216	3.9448
	11.3600	1.3239	0.1221	0.0149	1.3228	3.9484
	11.3700	1.3251	0.1306	0.0159	1.3240	3.9520
	11.3800	1.3263	0.0997	0.0122	1.3252	3.9556
	11.3900	1.3275	0.0752	0.0092	1.3264	3.9592
	11.4000	1.3287	0.0401	0.0049	1.3276	3.9627
	11.4100	1.3299	0.0253	0.0031	1.3287	3.9661
	11.4200	1.3310	0.0388	0.0047	1.3299	3.9695
	11.4300	1.3322	0.0565	0.0069	1.3310	3.9730
	11.4400	1.3333	0.0402	0.0049	1.3322	3.9764
	11.4500	1.3345	0.0585	0.0071	1.3333	3.9799
	11.4600	1.3356	0.0617	0.0075	1.3345	3.9833
	11.4700	1.3368	0.0726	0.0089	1.3356	3.9868
	11.4800	1.3380	0.0819	0.0100	1.3368	3.9903
	11.4900	1.3391	0.0999	0.0122	1.3380	3.9937
	11.5000	1.3403	0.1078	0.0132	1.3391	3.9972
	11.5100	1.3414	0.1114	0.0136	1.3403	4.0006
	11.5200	1.3426	0.1001	0.0122	1.3414	4.0040
	11.5300	1.3437	0.0882	0.0108	1.3425	4.0074
	11.5400	1.3448	0.0706	0.0086	1.3437	4.0108
	11.5500	1.3460	0.0686	0.0084	1.3449	4.0143
	11.5600	1.3472	0.0969	0.0118	1.3460	4.0178
	11.5700	1.3483	0.1078	0.0131	1.3472	4.0213
	11.5800	1.3495	0.1263	0.0154	1.3484	4.0248
	11.5900	1.3507	0.1113	0.0136	1.3495	4.0283
	11.6000	1.3519	0.1068	0.0130	1.3507	4.0318
	11.6100	1.3530	0.1242	0.0151	1.3518	4.0352
	11.6200	1.3542	0.1250	0.0153	1.3530	4.0387
	11.6300	1.3553	0.1278	0.0156	1.3542	4.0421
	11.6400	1.3565	0.1389	0.0169	1.3553	4.0456
	11.6500	1.3577	0.1259	0.0154	1.3565	4.0491
	11.6600	1.3588	0.0949	0.0116	1.3577	4.0526
	11.6700	1.3600	0.0736	0.0090	1.3589	4.0562
	11.6800	1.3612	0.0689	0.0084	1.3600	4.0596
	11.6900	1.3623	0.0921	0.0112	1.3612	4.0630
	11.7000	1.3635	0.1154	0.0141	1.3623	4.0665
	11.7100	1.3646	0.1509	0.0184	1.3635	4.0699
	11.7200	1.3658	0.1653	0.0202	1.3647	4.0734
	11.7300	1.3670	0.1485	0.0181	1.3658	4.0769
	11.7400	1.3682	0.1078	0.0131	1.3670	4.0805
	11.7500	1.3693	0.1323	0.0161	1.3682	4.0840
	11.7600	1.3705	0.1544	0.0188	1.3693	4.0874
	11.7700	1.3717	0.1454	0.0177	1.3705	4.0910
	11.7800	1.3728	0.1416	0.0173	1.3717	4.0944
	11.7900	1.3740	0.1139	0.0139	1.3729	4.0979
	11.8000	1.3752	0.0679	0.0083	1.3740	4.1014
	11.8100	1.3763	0.0525	0.0064	1.3752	4.1048
	11.8200	1.3775	0.0531	0.0065	1.3763	4.1083
	11.8300	1.3786	0.0812	0.0099	1.3775	4.1117
	11.8400	1.3798	0.1207	0.0147	1.3786	4.1151
	11.8500	1.3810	0.1342	0.0164	1.3798	4.1187
	11.8600	1.3822	0.1277	0.0156	1.3810	4.1222
	11.8700	1.3834	0.1366	0.0167	1.3822	4.1258
	11.8800	1.3846	0.1417	0.0173	1.3834	4.1294
	11.8900	1.3857	0.1369	0.0167	1.3846	4.1328
	11.9000	1.3869	0.1437	0.0175	1.3857	4.1362
	11.9100	1.3880	0.1429	0.0174	1.3869	4.1398
	11.9200	1.3893	0.1315	0.0160	1.3881	4.1434
	11.9300	1.3904	0.1144	0.0140	1.3893	4.1469
	11.9400	1.3916	0.1112	0.0136	1.3905	4.1504
	11.9500	1.3928	0.1234	0.0151	1.3916	4.1539
	11.9600	1.3939	0.1315	0.0160	1.3928	4.1573
	11.9700	1.3951	0.1314	0.0160	1.3939	4.1607
	11.9800	1.3962	0.1146	0.0140	1.3951	4.1642
	11.9900	1.3974	0.1012	0.0123	1.3962	4.1676
	12.0000	1.3985	0.1088	0.0133	1.3974	4.1710
	12.0100	1.3997	0.1260	0.0154	1.3986	4.1746
	12.0200	1.4009	0.1681	0.0205	1.3997	4.1781
	12.0300	1.4021	0.1373	0.0167	1.4009	4.1817
	12.0400	1.4033	0.1061	0.0129	1.4021	4.1853
	12.0500	1.4044	0.1033	0.0126	1.4033	4.1887
	12.0600	1.4055	0.0931	0.0114	1.4044	4.1920
	12.0700	1.4066	0.0828	0.0101	1.4055	4.1953
	12.0800	1.4078	0.1092	0.0133	1.4066	4.1987
	12.0900	1.4090	0.1220	0.0149	1.4078	4.2022
	12.1000	1.4101	0.1354	0.0165	1.4089	4.2056
	12.1100	1.4112	0.1159	0.0141	1.4101	4.2090
	12.1200	1.4124	0.0768	0.0094	1.4112	4.2124
	12.1300	1.4136	0.0650	0.0079	1.4124	4.2160
	12.1400	1.4148	0.0630	0.0077	1.4136	4.2196
	12.1500	1.4160	0.0275	0.0034	1.4148	4.2231
	12.1600	1.4172	0.0086	0.0010	1.4160	4.2267
	12.1700	1.4184	0.0205	0.0025	1.4172	4.2302
	12.1800	1.4195	0.0404	0.0049	1.4183	4.2337
	12.1900	1.4206	0.0730	0.0089	1.4195	4.2371
	12.2000	1.4218	0.0936	0.0114	1.4207	4.2406
	12.2100	1.4230	0.1201	0.0147	1.4218	4.2441
	12.2200	1.4241	0.1427	0.0174	1.4230	4.2475
	12.2300	1.4253	0.1369	0.0167	1.4241	4.2509
	12.2400	1.4264	0.1048	0.0128	1.4253	4.2544
	12.2500	1.4277	0.0686	0.0084	1.4265	4.2580
	12.2600	1.4288	0.0932	0.0114	1.4277	4.2615
	12.2700	1.4300	0.1156	0.0141	1.4289	4.2651
	12.2800	1.4312	0.1354	0.0165	1.4301	4.2687
	12.2900	1.4324	0.1215	0.0148	1.4312	4.2722
	12.3000	1.4336	0.1040	0.0127	1.4325	4.2758
	12.3100	1.4347	0.1081	0.0132	1.4336	4.2792
	12.3200	1.4359	0.1238	0.0151	1.4348	4.2827
	12.3300	1.4371	0.1383	0.0169	1.4359	4.2862
	12.3400	1.4383	0.1110	0.0135	1.4371	4.2898
	12.3500	1.4395	0.1000	0.0122	1.4383	4.2932
	12.3600	1.4406	0.1173	0.0143	1.4394	4.2966
	12.3700	1.4417	0.1281	0.0156	1.4406	4.3001
	12.3800	1.4428	0.1180	0.0144	1.4417	4.3033
	12.3900	1.4439	0.0927	0.0113	1.4428	4.3067
	12.4000	1.4451	0.1031	0.0126	1.4440	4.3102
	12.4100	1.4463	0.1052	0.0128	1.4452	4.3137
	12.4200	1.4475	0.1143	0.0139	1.4464	4.3174
	12.4300	1.4487	0.1243	0.0152	1.4476	4.3209
	12.4400	1.4499	0.1266	0.0154	1.4487	4.3244
	12.4500	1.4510	0.1276	0.0156	1.4499	4.3278
	12.4600	1.4522	0.1134	0.0138	1.4511	4.3313
	12.4700	1.4534	0.1161	0.0142	1.4522	4.3348
	12.4800	1.4546	0.1005	0.0123	1.4534	4.3384
	12.4900	1.4558	0.1014	0.0124	1.4546	4.3419
	12.5000	1.4569	0.1085	0.0132	1.4558	4.3453
	12.5100	1.4580	0.1182	0.0144	1.4569	4.3487
	12.5200	1.4592	0.1231	0.0150	1.4580	4.3521
	12.5300	1.4603	0.1486	0.0181	1.4592	4.3555
	12.5400	1.4615	0.1797	0.0219	1.4603	4.3590
	12.5500	1.4626	0.1713	0.0209	1.4615	4.3625
	12.5600	1.4638	0.1301	0.0159	1.4627	4.3659
	12.5700	1.4650	0.1076	0.0131	1.4638	4.3694
	12.5800	1.4661	0.1201	0.0146	1.4650	4.3728
	12.5900	1.4673	0.1177	0.0144	1.4662	4.3764
	12.6000	1.4685	0.1500	0.0183	1.4674	4.3800
	12.6100	1.4697	0.1565	0.0191	1.4685	4.3835
	12.6200	1.4709	0.1382	0.0169	1.4697	4.3870
	12.6300	1.4720	0.1177	0.0144	1.4708	4.3904
	12.6400	1.4732	0.1163	0.0142	1.4720	4.3939
	12.6500	1.4744	0.1040	0.0127	1.4732	4.3975
	12.6600	1.4756	0.1171	0.0143	1.4744	4.4010
	12.6700	1.4767	0.1160	0.0142	1.4756	4.4044
	12.6800	1.4779	0.1153	0.0141	1.4767	4.4079
	12.6900	1.4791	0.1043	0.0127	1.4779	4.4114
	12.7000	1.4802	0.1152	0.0141	1.4791	4.4149
	12.7100	1.4814	0.1316	0.0160	1.4802	4.4184
	12.7200	1.4825	0.1665	0.0203	1.4814	4.4218
	12.7300	1.4837	0.1836	0.0224	1.4826	4.4254
	12.7400	1.4849	0.1844	0.0225	1.4837	4.4289
	12.7500	1.4861	0.1867	0.0228	1.4849	4.4324
	12.7600	1.4872	0.1787	0.0218	1.4861	4.4359
	12.7700	1.4884	0.1577	0.0192	1.4872	4.4392
	12.7800	1.4895	0.1107	0.0135	1.4884	4.4427
	12.7900	1.4907	0.0745	0.0091	1.4895	4.4461
	12.8000	1.4918	0.0620	0.0076	1.4906	4.4495
	12.8100	1.4929	0.0432	0.0053	1.4918	4.4528
	12.8200	1.4941	0.0381	0.0046	1.4929	4.4563
	12.8300	1.4953	0.0397	0.0048	1.4941	4.4598
	12.8400	1.4964	0.0509	0.0062	1.4953	4.4633
	12.8500	1.4976	0.0704	0.0086	1.4964	4.4667
	12.8600	1.4987	0.0956	0.0117	1.4976	4.4701
	12.8700	1.4999	0.0921	0.0112	1.4987	4.4736
	12.8800	1.5011	0.0929	0.0113	1.5000	4.4773
	12.8900	1.5023	0.1138	0.0139	1.5011	4.4808
	12.9000	1.5035	0.1008	0.0123	1.5023	4.4844
	12.9100	1.5047	0.0790	0.0096	1.5035	4.4878
	12.9200	1.5058	0.0834	0.0102	1.5047	4.4914
	12.9300	1.5070	0.0960	0.0117	1.5058	4.4948
	12.9400	1.5081	0.0871	0.0106	1.5069	4.4981
	12.9500	1.5093	0.0566	0.0069	1.5081	4.5016
	12.9600	1.5104	0.0298	0.0036	1.5093	4.5051
	12.9700	1.5116	0.0397	0.0048	1.5104	4.5085
	12.9800	1.5128	0.0713	0.0087	1.5116	4.5121
	12.9900	1.5139	0.1089	0.0133	1.5128	4.5156
	13.0000	1.5151	0.1339	0.0163	1.5139	4.5190
	13.0100	1.5162	0.1526	0.0186	1.5151	4.5224
	13.0200	1.5174	0.1620	0.0198	1.5163	4.5260
	13.0300	1.5186	0.1578	0.0192	1.5175	4.5295
	13.0400	1.5198	0.1664	0.0203	1.5187	4.5331
	13.0500	1.5210	0.1642	0.0200	1.5198	4.5366
	13.0600	1.5221	0.1324	0.0161	1.5210	4.5401
	13.0700	1.5233	0.1042	0.0127	1.5221	4.5435
	13.0800	1.5244	0.0646	0.0079	1.5233	4.5469
	13.0900	1.5256	0.0381	0.0046	1.5245	4.5505
	13.1000	1.5268	0.0533	0.0065	1.5257	4.5540
	13.1100	1.5280	0.0746	0.0091	1.5269	4.5576
	13.1200	1.5292	0.0868	0.0106	1.5280	4.5611
	13.1300	1.5303	0.0696	0.0085	1.5292	4.5644
	13.1400	1.5314	0.0702	0.0086	1.5303	4.5678
	13.1500	1.5326	0.0728	0.0089	1.5314	4.5712
	13.1600	1.5338	0.0843	0.0103	1.5326	4.5747
	13.1700	1.5349	0.1187	0.0145	1.5338	4.5782
	13.1800	1.5361	0.1252	0.0153	1.5349	4.5816
	13.1900	1.5373	0.1342	0.0164	1.5361	4.5852
	13.2000	1.5385	0.1007	0.0123	1.5373	4.5889
	13.2100	1.5397	0.0836	0.0102	1.5385	4.5924
	13.2200	1.5409	0.0631	0.0077	1.5397	4.5960
	13.2300	1.5420	0.0758	0.0092	1.5409	4.5995
	13.2400	1.5432	0.1149	0.0140	1.5421	4.6030
	13.2500	1.5444	0.1461	0.0178	1.5432	4.6064
	13.2600	1.5455	0.1404	0.0171	1.5444	4.6099
	13.2700	1.5467	0.1298	0.0158	1.5455	4.6133
	13.2800	1.5479	0.1372	0.0167	1.5467	4.6168
	13.2900	1.5490	0.1211	0.0148	1.5479	4.6204
	13.3000	1.5503	0.0944	0.0115	1.5491	4.6240
	13.3100	1.5514	0.0752	0.0092	1.5503	4.6275
	13.3200	1.5525	0.0682	0.0083	1.5514	4.6308
	13.3300	1.5537	0.0892	0.0109	1.5525	4.6341
	13.3400	1.5548	0.1028	0.0125	1.5537	4.6376
	13.3500	1.5560	0.0891	0.0109	1.5549	4.6412
	13.3600	1.5572	0.1110	0.0135	1.5560	4.6447
	13.3700	1.5583	0.1512	0.0184	1.5572	4.6481
	13.3800	1.5595	0.1461	0.0178	1.5583	4.6515
	13.3900	1.5606	0.1238	0.0151	1.5595	4.6549
	13.4000	1.5618	0.1140	0.0139	1.5606	4.6583
	13.4100	1.5629	0.1237	0.0151	1.5618	4.6618
	13.4200	1.5641	0.1634	0.0199	1.5629	4.6653
	13.4300	1.5653	0.1946	0.0237	1.5641	4.6688
	13.4400	1.5665	0.1945	0.0237	1.5653	4.6724
	13.4500	1.5677	0.1831	0.0223	1.5665	4.6759
	13.4600	1.5689	0.1787	0.0218	1.5677	4.6795
	13.4700	1.5701	0.1683	0.0205	1.5689	4.6831
	13.4800	1.5712	0.1553	0.0189	1.5701	4.6866
	13.4900	1.5724	0.1499	0.0183	1.5712	4.6900
	13.5000	1.5736	0.1378	0.0168	1.5724	4.6935
	13.5100	1.5747	0.1171	0.0143	1.5735	4.6969
	13.5200	1.5758	0.1034	0.0126	1.5747	4.7003
	13.5300	1.5770	0.1108	0.0135	1.5759	4.7039
	13.5400	1.5782	0.1213	0.0148	1.5771	4.7074
	13.5500	1.5794	0.1433	0.0175	1.5782	4.7110
	13.5600	1.5806	0.1691	0.0206	1.5795	4.7146
	13.5700	1.5818	0.1789	0.0218	1.5807	4.7182
	13.5800	1.5829	0.1850	0.0226	1.5818	4.7215
	13.5900	1.5840	0.1950	0.0238	1.5829	4.7248
	13.6000	1.5852	0.1979	0.0241	1.5840	4.7282
	13.6100	1.5863	0.1813	0.0221	1.5852	4.7317
	13.6200	1.5875	0.1488	0.0181	1.5864	4.7352
	13.6300	1.5887	0.1282	0.0156	1.5875	4.7386
	13.6400	1.5898	0.1505	0.0184	1.5887	4.7422
	13.6500	1.5910	0.1725	0.0210	1.5899	4.7457
	13.6600	1.5922	0.1796	0.0219	1.5910	4.7491
	13.6700	1.5934	0.1996	0.0243	1.5922	4.7526
	13.6800	1.5945	0.2097	0.0256	1.5934	4.7561
	13.6900	1.5957	0.1871	0.0228	1.5946	4.7597
	13.7000	1.5969	0.1756	0.0214	1.5957	4.7632
	13.7100	1.5981	0.1710	0.0209	1.5969	4.7667
	13.7200	1.5992	0.1540	0.0188	1.5981	4.7702
	13.7300	1.6004	0.1459	0.0178	1.5992	4.7736
	13.7400	1.6016	0.1496	0.0182	1.6004	4.7772
	13.7500	1.6028	0.1679	0.0205	1.6016	4.7807
	13.7600	1.6039	0.1829	0.0223	1.6027	4.7841
	13.7700	1.6050	0.1682	0.0205	1.6039	4.7875
	13.7800	1.6062	0.1227	0.0150	1.6050	4.7909
	13.7900	1.6073	0.0872	0.0106	1.6062	4.7944
	13.8000	1.6085	0.0792	0.0097	1.6074	4.7979
	13.8100	1.6097	0.0800	0.0098	1.6085	4.8014
	13.8200	1.6108	0.0885	0.0108	1.6097	4.8048
	13.8300	1.6120	0.0850	0.0104	1.6108	4.8083
	13.8400	1.6131	0.1140	0.0139	1.6120	4.8116
	13.8500	1.6142	0.1480	0.0180	1.6131	4.8150
	13.8600	1.6154	0.1588	0.0194	1.6143	4.8185
	13.8700	1.6166	0.1429	0.0174	1.6155	4.8221
	13.8800	1.6178	0.1478	0.0180	1.6166	4.8256
	13.8900	1.6190	0.1619	0.0198	1.6179	4.8292
	13.9000	1.6203	0.1576	0.0192	1.6191	4.8329
	13.9100	1.6214	0.1414	0.0172	1.6203	4.8364
	13.9200	1.6226	0.1319	0.0161	1.6214	4.8398
	13.9300	1.6237	0.1391	0.0170	1.6225	4.8432
	13.9400	1.6248	0.1518	0.0185	1.6237	4.8466
	13.9500	1.6260	0.1467	0.0179	1.6249	4.8501
	13.9600	1.6272	0.1444	0.0176	1.6260	4.8536
	13.9700	1.6283	0.1542	0.0188	1.6272	4.8570
	13.9800	1.6295	0.1663	0.0203	1.6284	4.8605
	13.9900	1.6307	0.1678	0.0205	1.6295	4.8640
	14.0000	1.6318	0.1639	0.0200	1.6307	4.8674
	14.0100	1.6330	0.1666	0.0203	1.6318	4.8709
	14.0200	1.6342	0.1587	0.0194	1.6330	4.8744
	14.0300	1.6353	0.1409	0.0172	1.6342	4.8778
	14.0400	1.6364	0.1310	0.0160	1.6353	4.8812
	14.0500	1.6376	0.1150	0.0140	1.6365	4.8848
	14.0600	1.6388	0.1245	0.0152	1.6376	4.8883
	14.0700	1.6400	0.1238	0.0151	1.6388	4.8917
	14.0800	1.6411	0.1325	0.0162	1.6399	4.8951
	14.0900	1.6422	0.1456	0.0178	1.6411	4.8985
	14.1000	1.6434	0.1342	0.0164	1.6422	4.9020
	14.1100	1.6446	0.1190	0.0145	1.6435	4.9056
	14.1200	1.6458	0.1229	0.0150	1.6447	4.9092
	14.1300	1.6470	0.1715	0.0209	1.6459	4.9128
	14.1400	1.6482	0.1603	0.0195	1.6470	4.9163
	14.1500	1.6493	0.1424	0.0174	1.6482	4.9197
	14.1600	1.6505	0.1420	0.0173	1.6493	4.9231
	14.1700	1.6516	0.1317	0.0161	1.6505	4.9266
	14.1800	1.6528	0.1252	0.0153	1.6516	4.9300
	14.1900	1.6540	0.1350	0.0165	1.6528	4.9336
	14.2000	1.6552	0.1407	0.0172	1.6540	4.9372
	14.2100	1.6563	0.1328	0.0162	1.6552	4.9406
	14.2200	1.6575	0.1425	0.0174	1.6563	4.9441
	14.2300	1.6586	0.1590	0.0194	1.6575	4.9475
	14.2400	1.6598	0.1638	0.0200	1.6586	4.9509
	14.2500	1.6610	0.1554	0.0190	1.6598	4.9544
	14.2600	1.6621	0.1409	0.0172	1.6610	4.9579
	14.2700	1.6633	0.1363	0.0166	1.6622	4.9615
	14.2800	1.6645	0.1489	0.0182	1.6633	4.9650
	14.2900	1.6657	0.1572	0.0192	1.6645	4.9685
	14.3000	1.6669	0.1485	0.0181	1.6657	4.9721
	14.3100	1.6680	0.1265	0.0154	1.6669	4.9756
	14.3200	1.6692	0.0995	0.0121	1.6680	4.9790
	14.3300	1.6703	0.0940	0.0115	1.6691	4.9823
	14.3400	1.6715	0.0781	0.0095	1.6703	4.9857
	14.3500	1.6726	0.1028	0.0125	1.6715	4.9893
	14.3600	1.6738	0.1256	0.0153	1.6727	4.9929
	14.3700	1.6750	0.1465	0.0179	1.6738	4.9963
	14.3800	1.6761	0.1594	0.0194	1.6750	4.9997
	14.3900	1.6773	0.1800	0.0220	1.6761	5.0031
	14.4000	1.6784	0.1675	0.0204	1.6773	5.0066
	14.4100	1.6796	0.1590	0.0194	1.6785	5.0101
	14.4200	1.6808	0.1607	0.0196	1.6796	5.0135
	14.4300	1.6820	0.1526	0.0186	1.6808	5.0171
	14.4400	1.6832	0.1268	0.0155	1.6820	5.0207
	14.4500	1.6843	0.1513	0.0185	1.6832	5.0242
	14.4600	1.6855	0.1846	0.0225	1.6844	5.0277
	14.4700	1.6866	0.1843	0.0225	1.6855	5.0311
	14.4800	1.6878	0.1863	0.0227	1.6866	5.0345
	14.4900	1.6890	0.1669	0.0204	1.6878	5.0380
	14.5000	1.6902	0.1691	0.0206	1.6890	5.0416
	14.5100	1.6913	0.1505	0.0184	1.6902	5.0451
	14.5200	1.6925	0.1414	0.0172	1.6914	5.0486
	14.5300	1.6936	0.1463	0.0178	1.6925	5.0520
	14.5400	1.6948	0.1639	0.0200	1.6936	5.0553
	14.5500	1.6959	0.1703	0.0208	1.6948	5.0588
	14.5600	1.6971	0.1385	0.0169	1.6959	5.0622
	14.5700	1.6983	0.1261	0.0154	1.6971	5.0658
	14.5800	1.6995	0.1069	0.0130	1.6983	5.0694
	14.5900	1.7006	0.0965	0.0118	1.6995	5.0728
	14.6000	1.7018	0.0878	0.0107	1.7006	5.0763
	14.6100	1.7030	0.1042	0.0127	1.7018	5.0799
	14.6200	1.7042	0.1058	0.0129	1.7030	5.0835
	14.6300	1.7054	0.1188	0.0145	1.7042	5.0870
	14.6400	1.7065	0.1313	0.0160	1.7054	5.0904
	14.6500	1.7077	0.1476	0.0180	1.7065	5.0938
	14.6600	1.7088	0.1497	0.0183	1.7077	5.0973
	14.6700	1.7100	0.1421	0.0173	1.7089	5.1009
	14.6800	1.7112	0.1364	0.0166	1.7100	5.1044
	14.6900	1.7123	0.1151	0.0140	1.7112	5.1078
	14.7000	1.7135	0.0944	0.0115	1.7123	5.1112
	14.7100	1.7146	0.0998	0.0122	1.7135	5.1146
	14.7200	1.7158	0.1078	0.0131	1.7146	5.1180
	14.7300	1.7170	0.1214	0.0148	1.7158	5.1215
	14.7400	1.7181	0.1324	0.0162	1.7169	5.1249
	14.7500	1.7192	0.1217	0.0148	1.7181	5.1284
	14.7600	1.7204	0.0977	0.0119	1.7192	5.1318
	14.7700	1.7216	0.0999	0.0122	1.7204	5.1354
	14.7800	1.7227	0.1152	0.0140	1.7216	5.1388
	14.7900	1.7239	0.1285	0.0157	1.7227	5.1423
	14.8000	1.7251	0.1371	0.0167	1.7239	5.1458
	14.8100	1.7263	0.1186	0.0145	1.7251	5.1494
	14.8200	1.7275	0.1104	0.0135	1.7263	5.1529
	14.8300	1.7286	0.1060	0.0129	1.7275	5.1564
	14.8400	1.7298	0.1277	0.0156	1.7286	5.1598
	14.8500	1.7310	0.1467	0.0179	1.7298	5.1634
	14.8600	1.7322	0.1379	0.0168	1.7310	5.1670
	14.8700	1.7333	0.1231	0.0150	1.7322	5.1705
	14.8800	1.7345	0.1132	0.0138	1.7333	5.1739
	14.8900	1.7356	0.1036	0.0126	1.7345	5.1773
	14.9000	1.7368	0.1099	0.0134	1.7357	5.1808
	14.9100	1.7380	0.1380	0.0168	1.7368	5.1844
	14.9200	1.7392	0.1664	0.0203	1.7380	5.1879
	14.9300	1.7403	0.1486	0.0181	1.7391	5.1912
	14.9400	1.7414	0.1466	0.0179	1.7403	5.1947
	14.9500	1.7426	0.1312	0.0160	1.7414	5.1981
	14.9600	1.7438	0.0866	0.0106	1.7426	5.2016
	14.9700	1.7449	0.0686	0.0084	1.7438	5.2051
	14.9800	1.7461	0.0619	0.0076	1.7449	5.2085
	14.9900	1.7472	0.1035	0.0126	1.7461	5.2120
	14.9968	1.7480	0.1146	0.0140	1.7469	5.2143
	14.9970	1.7481	0.1153	0.0141	1.7469	5.2144
	15.0070	1.7493	0.1227	0.0150	1.7481	5.2180
	15.0170	1.7503	0.0991	0.0121	1.7492	5.2211
	15.0270	1.7510	0.1191	0.0145	1.7499	5.2232
	15.0370	1.7512	0.1406	0.0172	1.7500	5.2237
	15.0470	1.7506	0.1744	0.0213	1.7494	5.2220
	15.0570	1.7493	0.1897	0.0231	1.7482	5.2182
	15.0670	1.7476	0.1917	0.0234	1.7464	5.2129
	15.0770	1.7458	0.1650	0.0201	1.7446	5.2076
	15.0870	1.7441	0.1309	0.0160	1.7430	5.2027
	15.0970	1.7427	0.1404	0.0171	1.7416	5.1984
	15.1070	1.7414	0.1507	0.0184	1.7403	5.1945
	15.1170	1.7402	0.1577	0.0192	1.7390	5.1910
	15.1270	1.7391	0.1585	0.0193	1.7379	5.1875
	15.1370	1.7379	0.1414	0.0172	1.7368	5.1842
	15.1470	1.7368	0.1186	0.0145	1.7356	5.1808
	15.1570	1.7356	0.1268	0.0155	1.7345	5.1773
	15.1670	1.7345	0.1292	0.0158	1.7334	5.1740
	15.1770	1.7334	0.1049	0.0128	1.7322	5.1705
	15.1870	1.7321	0.0905	0.0110	1.7310	5.1669
	15.1970	1.7310	0.1079	0.0132	1.7298	5.1634
	15.2070	1.7298	0.1223	0.0149	1.7287	5.1600
	15.2170	1.7287	0.1230	0.0150	1.7275	5.1566
	15.2270	1.7275	0.1465	0.0179	1.7264	5.1532
	15.2370	1.7264	0.1785	0.0218	1.7252	5.1497
	15.2470	1.7252	0.1862	0.0227	1.7240	5.1462
	15.2570	1.7240	0.1946	0.0237	1.7229	5.1426
	15.2670	1.7228	0.1920	0.0234	1.7217	5.1391
	15.2770	1.7217	0.1773	0.0216	1.7205	5.1357
	15.2870	1.7205	0.1407	0.0172	1.7194	5.1322
	15.2970	1.7194	0.1027	0.0125	1.7182	5.1288
	15.3070	1.7182	0.0773	0.0094	1.7171	5.1254
	15.3170	1.7171	0.0806	0.0098	1.7160	5.1220
	15.3270	1.7160	0.0772	0.0094	1.7148	5.1186
	15.3370	1.7148	0.1043	0.0127	1.7136	5.1150
	15.3470	1.7135	0.1184	0.0144	1.7124	5.1114
	15.3570	1.7123	0.1224	0.0149	1.7112	5.1078
	15.3670	1.7111	0.1343	0.0164	1.7100	5.1042
	15.3770	1.7100	0.1309	0.0160	1.7088	5.1006
	15.3870	1.7088	0.1253	0.0153	1.7076	5.0971
	15.3970	1.7076	0.1203	0.0147	1.7065	5.0937
	15.4070	1.7065	0.1264	0.0154	1.7053	5.0903
	15.4170	1.7053	0.1405	0.0171	1.7042	5.0869
	15.4270	1.7042	0.1455	0.0178	1.7030	5.0834
	15.4370	1.7030	0.1252	0.0153	1.7018	5.0799
	15.4470	1.7018	0.1143	0.0139	1.7006	5.0763
	15.4570	1.7006	0.1239	0.0151	1.6994	5.0727
	15.4670	1.6994	0.1285	0.0157	1.6982	5.0692
	15.4770	1.6982	0.1085	0.0132	1.6971	5.0657
	15.4870	1.6971	0.0960	0.0117	1.6960	5.0623
	15.4970	1.6959	0.1230	0.0150	1.6948	5.0588
	15.5070	1.6947	0.1474	0.0180	1.6936	5.0552
	15.5170	1.6936	0.1387	0.0169	1.6924	5.0518
	15.5270	1.6924	0.1286	0.0157	1.6913	5.0483
	15.5370	1.6912	0.1197	0.0146	1.6901	5.0448
	15.5470	1.6901	0.1111	0.0135	1.6889	5.0413
	15.5570	1.6889	0.1144	0.0140	1.6878	5.0379
	15.5670	1.6878	0.1044	0.0127	1.6866	5.0344
	15.5770	1.6866	0.1228	0.0150	1.6854	5.0308
	15.5870	1.6854	0.1579	0.0193	1.6842	5.0273
	15.5970	1.6842	0.1537	0.0187	1.6831	5.0238
	15.6070	1.6830	0.1468	0.0179	1.6818	5.0202
	15.6170	1.6818	0.1169	0.0143	1.6806	5.0166
	15.6270	1.6806	0.0892	0.0109	1.6795	5.0132
	15.6370	1.6795	0.0718	0.0088	1.6783	5.0098
	15.6470	1.6783	0.1068	0.0130	1.6772	5.0062
	15.6570	1.6771	0.1140	0.0139	1.6760	5.0027
	15.6670	1.6760	0.1084	0.0132	1.6748	4.9992
	15.6770	1.6748	0.1089	0.0133	1.6737	4.9957
	15.6870	1.6737	0.1111	0.0135	1.6725	4.9923
	15.6970	1.6725	0.1061	0.0129	1.6713	4.9888
	15.7070	1.6713	0.0977	0.0119	1.6701	4.9853
	15.7170	1.6701	0.0936	0.0114	1.6690	4.9818
	15.7270	1.6690	0.0786	0.0096	1.6679	4.9784
	15.7370	1.6679	0.0516	0.0063	1.6667	4.9750
	15.7470	1.6667	0.0473	0.0058	1.6655	4.9715
	15.7570	1.6655	0.0634	0.0077	1.6644	4.9680
	15.7670	1.6643	0.0974	0.0119	1.6632	4.9645
	15.7770	1.6632	0.1214	0.0148	1.6620	4.9611
	15.7870	1.6620	0.1094	0.0133	1.6608	4.9574
	15.7970	1.6608	0.1448	0.0177	1.6596	4.9539
	15.8070	1.6596	0.1734	0.0211	1.6584	4.9503
	15.8170	1.6584	0.1549	0.0189	1.6573	4.9468
	15.8270	1.6573	0.1253	0.0153	1.6561	4.9434
	15.8370	1.6561	0.1110	0.0135	1.6550	4.9399
	15.8470	1.6550	0.0854	0.0104	1.6538	4.9365
	15.8570	1.6538	0.0622	0.0076	1.6526	4.9330
	15.8670	1.6526	0.0469	0.0057	1.6515	4.9295
	15.8770	1.6514	0.0074	0.0009	1.6503	4.9260
	15.8870	1.6503	0.0058	0.0007	1.6491	4.9225
	15.8970	1.6491	0.0525	0.0064	1.6479	4.9189
	15.9070	1.6479	0.0899	0.0110	1.6467	4.9153
	15.9170	1.6467	0.1010	0.0123	1.6456	4.9119
	15.9270	1.6456	0.1058	0.0129	1.6444	4.9085
	15.9370	1.6444	0.0949	0.0116	1.6432	4.9050
	15.9470	1.6432	0.0910	0.0111	1.6421	4.9015
	15.9570	1.6420	0.0800	0.0098	1.6409	4.8979
	15.9670	1.6409	0.0636	0.0078	1.6397	4.8945
	15.9770	1.6397	0.0344	0.0042	1.6385	4.8909
	15.9870	1.6385	0.0295	0.0036	1.6374	4.8874
	15.9970	1.6374	0.0511	0.0062	1.6362	4.8841
	16.0070	1.6362	0.0528	0.0064	1.6351	4.8805
	16.0170	1.6350	0.0298	0.0036	1.6339	4.8770
	16.0270	1.6338	0.0101	0.0012	1.6327	4.8734
	16.0370	1.6326	-0.0009	-0.0001	1.6315	4.8699
	16.0470	1.6314	0.0451	0.0055	1.6303	4.8663
	16.0570	1.6302	0.0818	0.0100	1.6291	4.8627
	16.0670	1.6291	0.0888	0.0108	1.6279	4.8592
	16.0770	1.6279	0.0922	0.0113	1.6268	4.8558
	16.0870	1.6268	0.0932	0.0114	1.6257	4.8525
	16.0970	1.6257	0.1335	0.0163	1.6245	4.8490
	16.1070	1.6245	0.1490	0.0182	1.6233	4.8456
	16.1170	1.6233	0.1422	0.0173	1.6221	4.8420
	16.1270	1.6221	0.1387	0.0169	1.6210	4.8385
	16.1370	1.6209	0.1431	0.0175	1.6198	4.8349
	16.1470	1.6198	0.1505	0.0184	1.6186	4.8314
	16.1570	1.6186	0.1369	0.0167	1.6175	4.8280
	16.1670	1.6175	0.1411	0.0172	1.6163	4.8246
	16.1770	1.6163	0.1615	0.0197	1.6151	4.8211
	16.1870	1.6151	0.1585	0.0193	1.6140	4.8176
	16.1970	1.6140	0.1270	0.0155	1.6128	4.8142
	16.2070	1.6128	0.0984	0.0120	1.6116	4.8107
	16.2170	1.6116	0.1024	0.0125	1.6105	4.8071
	16.2270	1.6104	0.1318	0.0161	1.6093	4.8036
	16.2370	1.6092	0.1303	0.0159	1.6081	4.8000
	16.2470	1.6080	0.1337	0.0163	1.6069	4.7965
	16.2570	1.6069	0.1348	0.0164	1.6058	4.7931
	16.2670	1.6058	0.1259	0.0154	1.6046	4.7896
	16.2770	1.6046	0.1179	0.0144	1.6034	4.7861
	16.2870	1.6034	0.1123	0.0137	1.6023	4.7827
	16.2970	1.6022	0.1120	0.0137	1.6011	4.7791
	16.3070	1.6010	0.1179	0.0144	1.5999	4.7755
	16.3170	1.5998	0.1405	0.0171	1.5987	4.7720
	16.3270	1.5987	0.1373	0.0167	1.5975	4.7685
	16.3370	1.5975	0.1528	0.0186	1.5964	4.7651
	16.3470	1.5964	0.1622	0.0198	1.5952	4.7617
	16.3570	1.5952	0.1489	0.0182	1.5941	4.7582
	16.3670	1.5940	0.1621	0.0198	1.5929	4.7546
	16.3770	1.5928	0.1669	0.0204	1.5917	4.7510
	16.3870	1.5916	0.1435	0.0175	1.5905	4.7475
	16.3970	1.5904	0.1276	0.0156	1.5893	4.7439
	16.4070	1.5893	0.1225	0.0149	1.5881	4.7405
	16.4170	1.5881	0.1265	0.0154	1.5870	4.7370
	16.4270	1.5870	0.1217	0.0148	1.5858	4.7337
	16.4370	1.5858	0.1100	0.0134	1.5847	4.7302
	16.4470	1.5847	0.1098	0.0134	1.5835	4.7267
	16.4570	1.5835	0.1071	0.0131	1.5824	4.7232
	16.4670	1.5823	0.1132	0.0138	1.5812	4.7196
	16.4770	1.5811	0.1331	0.0162	1.5800	4.7161
	16.4870	1.5800	0.1463	0.0178	1.5788	4.7127
	16.4970	1.5788	0.1671	0.0204	1.5777	4.7093
	16.5070	1.5777	0.1669	0.0204	1.5766	4.7059
	16.5170	1.5765	0.1732	0.0211	1.5754	4.7023
	16.5270	1.5753	0.1758	0.0214	1.5741	4.6987
	16.5370	1.5741	0.1632	0.0199	1.5729	4.6951
	16.5470	1.5729	0.1348	0.0164	1.5718	4.6917
	16.5570	1.5718	0.1208	0.0147	1.5706	4.6883
	16.5670	1.5707	0.1034	0.0126	1.5695	4.6849
	16.5770	1.5695	0.1208	0.0147	1.5684	4.6814
	16.5870	1.5683	0.1502	0.0183	1.5672	4.6780
	16.5970	1.5672	0.1771	0.0216	1.5660	4.6745
	16.6070	1.5660	0.1921	0.0234	1.5649	4.6710
	16.6170	1.5648	0.1676	0.0204	1.5637	4.6675
	16.6270	1.5636	0.1428	0.0174	1.5625	4.6639
	16.6370	1.5624	0.1400	0.0171	1.5613	4.6603
	16.6470	1.5613	0.1343	0.0164	1.5601	4.6568
	16.6570	1.5600	0.1073	0.0131	1.5589	4.6532
	16.6670	1.5589	0.0694	0.0085	1.5577	4.6497
	16.6770	1.5578	0.0528	0.0064	1.5566	4.6464
	16.6870	1.5566	0.0579	0.0071	1.5555	4.6430
	16.6970	1.5555	0.0915	0.0112	1.5544	4.6397
	16.7070	1.5543	0.1185	0.0145	1.5532	4.6361
	16.7170	1.5531	0.1405	0.0171	1.5519	4.6323
	16.7270	1.5518	0.1701	0.0207	1.5507	4.6287
	16.7370	1.5506	0.2121	0.0259	1.5495	4.6251
	16.7470	1.5495	0.1960	0.0239	1.5483	4.6217
	16.7570	1.5484	0.1800	0.0220	1.5472	4.6183
	16.7670	1.5472	0.1505	0.0184	1.5461	4.6150
	16.7770	1.5460	0.1520	0.0185	1.5449	4.6114
	16.7870	1.5448	0.1640	0.0200	1.5437	4.6078
	16.7970	1.5436	0.1679	0.0205	1.5425	4.6042
	16.8070	1.5425	0.1898	0.0231	1.5413	4.6007
	16.8170	1.5413	0.1760	0.0215	1.5401	4.5972
	16.8270	1.5401	0.1348	0.0164	1.5390	4.5938
	16.8370	1.5390	0.0981	0.0120	1.5379	4.5904
	16.8470	1.5379	0.0813	0.0099	1.5367	4.5870
	16.8570	1.5366	0.0894	0.0109	1.5355	4.5833
	16.8670	1.5354	0.1152	0.0141	1.5343	4.5797
	16.8770	1.5343	0.1041	0.0127	1.5331	4.5763
	16.8870	1.5332	0.1126	0.0137	1.5320	4.5730
	16.8970	1.5321	0.1192	0.0145	1.5309	4.5697
	16.9070	1.5309	0.1089	0.0133	1.5297	4.5662
	16.9170	1.5297	0.1007	0.0123	1.5286	4.5626
	16.9270	1.5285	0.1032	0.0126	1.5274	4.5591
	16.9370	1.5273	0.1002	0.0122	1.5262	4.5555
	16.9470	1.5261	0.1140	0.0139	1.5250	4.5520
	16.9570	1.5250	0.1530	0.0187	1.5238	4.5485
	16.9670	1.5238	0.1610	0.0196	1.5226	4.5449
	16.9770	1.5226	0.1548	0.0189	1.5214	4.5413
	16.9870	1.5214	0.1362	0.0166	1.5203	4.5379
	16.9970	1.5203	0.1476	0.0180	1.5191	4.5346
	17.0070	1.5192	0.1559	0.0190	1.5180	4.5311
	17.0170	1.5180	0.1546	0.0189	1.5168	4.5276
	17.0270	1.5168	0.1319	0.0161	1.5156	4.5241
	17.0370	1.5156	0.1078	0.0131	1.5145	4.5206
	17.0470	1.5144	0.0932	0.0114	1.5133	4.5171
	17.0570	1.5133	0.0991	0.0121	1.5121	4.5136
	17.0670	1.5121	0.1244	0.0152	1.5110	4.5101
	17.0770	1.5109	0.1396	0.0170	1.5098	4.5066
	17.0870	1.5097	0.1587	0.0194	1.5086	4.5030
	17.0970	1.5086	0.1616	0.0197	1.5075	4.4997
	17.1070	1.5075	0.1549	0.0189	1.5063	4.4962
	17.1170	1.5063	0.1493	0.0182	1.5051	4.4928
	17.1270	1.5051	0.1188	0.0145	1.5040	4.4892
	17.1370	1.5039	0.1277	0.0156	1.5027	4.4856
	17.1470	1.5027	0.1250	0.0152	1.5016	4.4821
	17.1570	1.5016	0.1221	0.0149	1.5004	4.4786
	17.1670	1.5004	0.1146	0.0140	1.4993	4.4752
	17.1770	1.4993	0.0997	0.0122	1.4981	4.4717
	17.1870	1.4981	0.0800	0.0098	1.4969	4.4683
	17.1970	1.4969	0.0724	0.0088	1.4958	4.4648
	17.2070	1.4958	0.0865	0.0105	1.4946	4.4614
	17.2170	1.4946	0.0790	0.0096	1.4935	4.4579
	17.2270	1.4935	0.0810	0.0099	1.4923	4.4544
	17.2370	1.4923	0.1216	0.0148	1.4911	4.4509
	17.2470	1.4911	0.1437	0.0175	1.4900	4.4475
	17.2570	1.4900	0.1464	0.0179	1.4888	4.4440
	17.2670	1.4887	0.1356	0.0165	1.4876	4.4403
	17.2770	1.4875	0.1454	0.0177	1.4863	4.4366
	17.2870	1.4863	0.1421	0.0173	1.4851	4.4329
	17.2970	1.4851	0.1118	0.0136	1.4839	4.4294
	17.3070	1.4840	0.1349	0.0164	1.4828	4.4261
	17.3170	1.4829	0.1509	0.0184	1.4817	4.4228
	17.3270	1.4817	0.1370	0.0167	1.4806	4.4194
	17.3370	1.4806	0.1114	0.0136	1.4794	4.4159
	17.3470	1.4794	0.0985	0.0120	1.4782	4.4124
	17.3570	1.4782	0.0623	0.0076	1.4770	4.4088
	17.3670	1.4770	0.0783	0.0096	1.4758	4.4052
	17.3770	1.4758	0.0824	0.0101	1.4746	4.4016
	17.3870	1.4746	0.0623	0.0076	1.4734	4.3980
	17.3970	1.4734	0.0811	0.0099	1.4723	4.3946
	17.4070	1.4723	0.1115	0.0136	1.4711	4.3912
	17.4170	1.4711	0.1266	0.0154	1.4700	4.3878
	17.4270	1.4700	0.1349	0.0165	1.4688	4.3843
	17.4370	1.4688	0.1219	0.0149	1.4677	4.3809
	17.4470	1.4677	0.1004	0.0122	1.4665	4.3776
	17.4570	1.4666	0.0468	0.0057	1.4654	4.3741
	17.4670	1.4654	0.0313	0.0038	1.4643	4.3707
	17.4770	1.4642	0.0581	0.0071	1.4631	4.3672
	17.4870	1.4631	0.1023	0.0125	1.4619	4.3637
	17.4970	1.4619	0.1275	0.0156	1.4607	4.3601
	17.5070	1.4607	0.1281	0.0156	1.4596	4.3567
	17.5170	1.4596	0.1129	0.0138	1.4584	4.3533
	17.5270	1.4584	0.1095	0.0134	1.4572	4.3496
	17.5370	1.4571	0.1531	0.0187	1.4560	4.3460
	17.5470	1.4559	0.1626	0.0198	1.4548	4.3424
	17.5570	1.4548	0.1616	0.0197	1.4536	4.3389
	17.5670	1.4536	0.1576	0.0192	1.4525	4.3356
	17.5770	1.4525	0.1337	0.0163	1.4513	4.3321
	17.5870	1.4513	0.1038	0.0127	1.4501	4.3286
	17.5970	1.4501	0.0667	0.0081	1.4489	4.3249
	17.6070	1.4488	0.0507	0.0062	1.4477	4.3212
	17.6170	1.4476	0.0475	0.0058	1.4465	4.3177
	17.6270	1.4465	0.0613	0.0075	1.4453	4.3143
	17.6370	1.4453	0.0667	0.0081	1.4442	4.3108
	17.6470	1.4442	0.0786	0.0096	1.4431	4.3074
	17.6570	1.4431	0.0873	0.0106	1.4419	4.3040
	17.6670	1.4419	0.0780	0.0095	1.4407	4.3005
	17.6770	1.4407	0.0495	0.0060	1.4396	4.2970
	17.6870	1.4396	0.0607	0.0074	1.4384	4.2935
	17.6970	1.4384	0.0653	0.0080	1.4372	4.2900
	17.7070	1.4372	0.0694	0.0085	1.4360	4.2865
	17.7170	1.4360	0.1010	0.0123	1.4349	4.2830
	17.7270	1.4349	0.1194	0.0146	1.4337	4.2795
	17.7370	1.4337	0.1140	0.0139	1.4325	4.2760
	17.7470	1.4325	0.1187	0.0145	1.4314	4.2726
	17.7570	1.4314	0.1546	0.0189	1.4302	4.2691
	17.7670	1.4301	0.1664	0.0203	1.4290	4.2654
	17.7770	1.4289	0.1491	0.0182	1.4278	4.2619
	17.7870	1.4278	0.1096	0.0134	1.4266	4.2584
	17.7970	1.4266	0.0697	0.0085	1.4255	4.2550
	17.8070	1.4255	0.0353	0.0043	1.4243	4.2515
	17.8170	1.4244	0.0356	0.0043	1.4232	4.2482
	17.8270	1.4232	0.0614	0.0075	1.4221	4.2448
	17.8370	1.4221	0.1166	0.0142	1.4209	4.2413
	17.8470	1.4209	0.1327	0.0162	1.4197	4.2377
	17.8570	1.4197	0.1476	0.0180	1.4185	4.2342
	17.8670	1.4186	0.1561	0.0190	1.4174	4.2309
	17.8770	1.4174	0.1870	0.0228	1.4163	4.2275
	17.8870	1.4163	0.1626	0.0198	1.4151	4.2241
	17.8970	1.4151	0.1621	0.0198	1.4140	4.2207
	17.9070	1.4139	0.1637	0.0200	1.4128	4.2171
	17.9170	1.4127	0.1386	0.0169	1.4116	4.2135
	17.9270	1.4115	0.1338	0.0163	1.4104	4.2099
	17.9370	1.4104	0.1450	0.0177	1.4092	4.2064
	17.9470	1.4093	0.1385	0.0169	1.4081	4.2031
	17.9570	1.4081	0.1252	0.0153	1.4070	4.1997
	17.9670	1.4070	0.1291	0.0157	1.4058	4.1962
	17.9770	1.4057	0.1187	0.0145	1.4046	4.1925
	17.9870	1.4045	0.1249	0.0152	1.4033	4.1888
	17.9970	1.4033	0.1139	0.0139	1.4021	4.1853
	18.0070	1.4021	0.1085	0.0132	1.4010	4.1819
	18.0170	1.4010	0.1025	0.0125	1.3999	4.1785
	18.0270	1.3999	0.0970	0.0118	1.3987	4.1750
	18.0370	1.3987	0.1099	0.0134	1.3975	4.1716
	18.0470	1.3976	0.0998	0.0122	1.3964	4.1682
	18.0570	1.3964	0.0922	0.0112	1.3952	4.1646
	18.0670	1.3952	0.1119	0.0137	1.3940	4.1611
	18.0770	1.3940	0.1586	0.0193	1.3929	4.1576
	18.0870	1.3929	0.1793	0.0219	1.3918	4.1543
	18.0970	1.3917	0.1570	0.0192	1.3906	4.1508
	18.1070	1.3905	0.1555	0.0190	1.3894	4.1472
	18.1170	1.3894	0.1498	0.0183	1.3882	4.1437
	18.1270	1.3882	0.1467	0.0179	1.3870	4.1402
	18.1370	1.3870	0.1304	0.0159	1.3859	4.1368
	18.1470	1.3859	0.1167	0.0142	1.3847	4.1334
	18.1570	1.3847	0.1267	0.0155	1.3835	4.1298
	18.1670	1.3835	0.1260	0.0154	1.3823	4.1261
	18.1770	1.3823	0.1303	0.0159	1.3811	4.1226
	18.1870	1.3811	0.1253	0.0153	1.3800	4.1191
	18.1970	1.3800	0.1162	0.0142	1.3788	4.1157
	18.2070	1.3789	0.0987	0.0120	1.3777	4.1124
	18.2170	1.3777	0.0782	0.0095	1.3766	4.1090
	18.2270	1.3766	0.0645	0.0079	1.3754	4.1056
	18.2370	1.3754	0.0643	0.0078	1.3743	4.1021
	18.2470	1.3743	0.0634	0.0077	1.3731	4.0986
	18.2570	1.3731	0.0812	0.0099	1.3719	4.0951
	18.2670	1.3719	0.0944	0.0115	1.3707	4.0915
	18.2770	1.3707	0.0901	0.0110	1.3696	4.0881
	18.2870	1.3696	0.1039	0.0127	1.3684	4.0846
	18.2970	1.3684	0.1132	0.0138	1.3672	4.0811
	18.3070	1.3673	0.0885	0.0108	1.3661	4.0777
	18.3170	1.3661	0.0599	0.0073	1.3650	4.0744
	18.3270	1.3650	0.0741	0.0090	1.3638	4.0709
	18.3370	1.3638	0.1104	0.0135	1.3626	4.0673
	18.3470	1.3626	0.1162	0.0142	1.3614	4.0637
	18.3570	1.3615	0.1137	0.0139	1.3603	4.0604
	18.3670	1.3603	0.1105	0.0135	1.3592	4.0571
	18.3770	1.3591	0.1149	0.0140	1.3580	4.0535
	18.3870	1.3579	0.1010	0.0123	1.3567	4.0497
	18.3970	1.3567	0.0567	0.0069	1.3555	4.0462
	18.4070	1.3555	0.0303	0.0037	1.3544	4.0427
	18.4170	1.3544	0.0356	0.0043	1.3532	4.0392
	18.4270	1.3532	0.0768	0.0094	1.3520	4.0357
	18.4370	1.3520	0.0793	0.0097	1.3509	4.0323
	18.4470	1.3509	0.0847	0.0103	1.3498	4.0290
	18.4570	1.3498	0.0731	0.0089	1.3486	4.0255
	18.4670	1.3486	0.0441	0.0054	1.3474	4.0220
	18.4770	1.3474	0.0434	0.0053	1.3463	4.0185
	18.4870	1.3463	0.0769	0.0094	1.3451	4.0151
	18.4970	1.3451	0.1196	0.0146	1.3439	4.0116
	18.5070	1.3439	0.1429	0.0174	1.3428	4.0080
	18.5170	1.3428	0.1424	0.0174	1.3416	4.0047
	18.5270	1.3416	0.1378	0.0168	1.3405	4.0012
	18.5370	1.3404	0.1314	0.0160	1.3393	3.9977
	18.5470	1.3393	0.1007	0.0123	1.3381	3.9942
	18.5570	1.3381	0.0826	0.0101	1.3369	3.9906
	18.5670	1.3369	0.0650	0.0079	1.3357	3.9871
	18.5770	1.3357	0.0694	0.0085	1.3346	3.9836
	18.5870	1.3345	0.0640	0.0078	1.3334	3.9800
	18.5970	1.3334	0.0743	0.0091	1.3322	3.9766
	18.6070	1.3322	0.1203	0.0147	1.3311	3.9732
	18.6170	1.3311	0.1614	0.0197	1.3299	3.9698
	18.6270	1.3299	0.1654	0.0202	1.3288	3.9663
	18.6370	1.3288	0.1492	0.0182	1.3276	3.9629
	18.6470	1.3276	0.1153	0.0141	1.3265	3.9594
	18.6570	1.3265	0.0595	0.0073	1.3253	3.9560
	18.6670	1.3253	0.0255	0.0031	1.3241	3.9524
	18.6770	1.3240	0.0147	0.0018	1.3229	3.9487
	18.6870	1.3228	0.0271	0.0033	1.3217	3.9451
	18.6970	1.3217	0.0317	0.0039	1.3205	3.9416
	18.7070	1.3205	0.0686	0.0084	1.3194	3.9382
	18.7170	1.3194	0.1026	0.0125	1.3182	3.9348
	18.7270	1.3182	0.1029	0.0126	1.3170	3.9313
	18.7370	1.3170	0.1015	0.0124	1.3158	3.9277
	18.7470	1.3158	0.0839	0.0102	1.3146	3.9241
	18.7570	1.3147	0.0776	0.0095	1.3135	3.9207
	18.7670	1.3135	0.0702	0.0086	1.3123	3.9173
	18.7770	1.3123	0.0916	0.0112	1.3111	3.9137
	18.7870	1.3111	0.1089	0.0133	1.3100	3.9102
	18.7970	1.3100	0.1145	0.0140	1.3088	3.9067
	18.8070	1.3089	0.1202	0.0147	1.3077	3.9034
	18.8170	1.3077	0.1282	0.0156	1.3065	3.8999
	18.8270	1.3065	0.1201	0.0146	1.3054	3.8964
	18.8370	1.3054	0.1081	0.0132	1.3042	3.8930
	18.8470	1.3042	0.1103	0.0135	1.3031	3.8896
	18.8570	1.3031	0.1084	0.0132	1.3019	3.8862
	18.8670	1.3019	0.1081	0.0132	1.3008	3.8827
	18.8770	1.3007	0.1006	0.0123	1.2996	3.8791
	18.8870	1.2995	0.0972	0.0119	1.2984	3.8756
	18.8970	1.2984	0.1048	0.0128	1.2972	3.8721
	18.9070	1.2972	0.1038	0.0127	1.2961	3.8687
	18.9170	1.2961	0.0988	0.0121	1.2949	3.8653
	18.9270	1.2949	0.0883	0.0108	1.2938	3.8618
	18.9370	1.2937	0.1049	0.0128	1.2926	3.8582
	18.9470	1.2925	0.1376	0.0168	1.2914	3.8547
	18.9570	1.2914	0.1549	0.0189	1.2902	3.8513
	18.9670	1.2902	0.1519	0.0185	1.2891	3.8479
	18.9770	1.2891	0.1444	0.0176	1.2879	3.8443
	18.9870	1.2879	0.1358	0.0166	1.2867	3.8407
	18.9970	1.2867	0.1164	0.0142	1.2855	3.8372
	19.0070	1.2855	0.0783	0.0096	1.2843	3.8336
	19.0170	1.2843	0.0527	0.0064	1.2832	3.8302
	19.0270	1.2832	0.0440	0.0054	1.2820	3.8267
	19.0370	1.2820	0.0656	0.0080	1.2809	3.8234
	19.0470	1.2809	0.0981	0.0120	1.2798	3.8200
	19.0570	1.2798	0.1190	0.0145	1.2786	3.8166
	19.0670	1.2786	0.1191	0.0145	1.2775	3.8131
	19.0770	1.2774	0.1135	0.0138	1.2763	3.8095
	19.0870	1.2762	0.1031	0.0126	1.2751	3.8060
	19.0970	1.2750	0.1106	0.0135	1.2739	3.8024
	19.1070	1.2739	0.1248	0.0152	1.2727	3.7990
	19.1170	1.2727	0.1168	0.0142	1.2716	3.7955
	19.1270	1.2715	0.1176	0.0143	1.2703	3.7919
	19.1370	1.2702	0.1519	0.0185	1.2691	3.7881
	19.1470	1.2691	0.1929	0.0235	1.2679	3.7847
	19.1570	1.2679	0.1800	0.0220	1.2668	3.7813
	19.1670	1.2668	0.1522	0.0186	1.2657	3.7780
	19.1770	1.2657	0.1195	0.0146	1.2645	3.7745
	19.1870	1.2645	0.0874	0.0107	1.2633	3.7709
	19.1970	1.2633	0.0746	0.0091	1.2621	3.7674
	19.2070	1.2622	0.0832	0.0102	1.2610	3.7640
	19.2170	1.2610	0.1136	0.0139	1.2599	3.7606
	19.2270	1.2598	0.1159	0.0141	1.2586	3.7570
	19.2370	1.2586	0.0982	0.0120	1.2574	3.7533
	19.2470	1.2574	0.0865	0.0106	1.2562	3.7497
	19.2570	1.2562	0.0914	0.0112	1.2550	3.7461
	19.2670	1.2550	0.1016	0.0124	1.2538	3.7426
	19.2770	1.2538	0.1132	0.0138	1.2527	3.7392
	19.2870	1.2527	0.1079	0.0132	1.2515	3.7357
	19.2970	1.2515	0.0841	0.0103	1.2504	3.7323
	19.3070	1.2504	0.0770	0.0094	1.2492	3.7289
	19.3170	1.2492	0.0684	0.0083	1.2481	3.7255
	19.3270	1.2481	0.0434	0.0053	1.2469	3.7219
	19.3370	1.2469	0.0332	0.0040	1.2457	3.7184
	19.3470	1.2457	0.0324	0.0040	1.2446	3.7150
	19.3570	1.2446	0.0464	0.0057	1.2434	3.7115
	19.3670	1.2434	0.0678	0.0083	1.2423	3.7080
	19.3770	1.2422	0.0992	0.0121	1.2411	3.7046
	19.3870	1.2411	0.0909	0.0111	1.2399	3.7012
	19.3970	1.2399	0.0944	0.0115	1.2388	3.6977
	19.4070	1.2388	0.1000	0.0122	1.2376	3.6943
	19.4170	1.2376	0.0969	0.0118	1.2365	3.6908
	19.4270	1.2364	0.0943	0.0115	1.2352	3.6871
	19.4370	1.2351	0.0922	0.0112	1.2340	3.6834
	19.4470	1.2339	0.0724	0.0088	1.2327	3.6796
	19.4570	1.2327	0.0561	0.0068	1.2315	3.6760
	19.4670	1.2315	0.0444	0.0054	1.2304	3.6725
	19.4770	1.2303	0.0620	0.0076	1.2292	3.6690
	19.4870	1.2292	0.0823	0.0100	1.2280	3.6656
	19.4970	1.2280	0.1023	0.0125	1.2269	3.6621
	19.5070	1.2269	0.0926	0.0113	1.2258	3.6588
	19.5170	1.2258	0.0785	0.0096	1.2246	3.6554
	19.5270	1.2246	0.0717	0.0087	1.2234	3.6519
	19.5370	1.2234	0.0756	0.0092	1.2223	3.6484
	19.5470	1.2223	0.0593	0.0072	1.2211	3.6450
	19.5570	1.2212	0.0859	0.0105	1.2200	3.6417
	19.5670	1.2200	0.0920	0.0112	1.2189	3.6382
	19.5770	1.2188	0.1022	0.0125	1.2177	3.6346
	19.5870	1.2176	0.1225	0.0149	1.2164	3.6309
	19.5970	1.2164	0.1305	0.0159	1.2153	3.6275
	19.6070	1.2153	0.1641	0.0200	1.2141	3.6241
	19.6170	1.2141	0.1479	0.0180	1.2130	3.6207
	19.6270	1.2130	0.1338	0.0163	1.2118	3.6172
	19.6370	1.2118	0.1231	0.0150	1.2107	3.6138
	19.6470	1.2107	0.0884	0.0108	1.2095	3.6104
	19.6570	1.2096	0.0533	0.0065	1.2084	3.6071
	19.6670	1.2084	0.0430	0.0052	1.2072	3.6035
	19.6770	1.2072	0.0620	0.0076	1.2061	3.6000
	19.6870	1.2060	0.0751	0.0092	1.2049	3.5965
	19.6970	1.2049	0.0767	0.0094	1.2037	3.5931
	19.7070	1.2037	0.0701	0.0086	1.2026	3.5895
	19.7170	1.2026	0.0785	0.0096	1.2014	3.5861
	19.7270	1.2014	0.0891	0.0109	1.2002	3.5826
	19.7370	1.2002	0.0915	0.0112	1.1991	3.5791
	19.7470	1.1990	0.0959	0.0117	1.1979	3.5756
	19.7570	1.1978	0.0735	0.0090	1.1967	3.5720
	19.7670	1.1967	0.0480	0.0059	1.1955	3.5686
	19.7770	1.1955	0.0282	0.0034	1.1944	3.5652
	19.7870	1.1944	0.0446	0.0054	1.1932	3.5617
	19.7970	1.1933	0.0572	0.0070	1.1921	3.5584
	19.8070	1.1921	0.0470	0.0057	1.1910	3.5550
	19.8170	1.1910	0.0757	0.0092	1.1898	3.5515
	19.8270	1.1898	0.0911	0.0111	1.1886	3.5480
	19.8370	1.1886	0.0962	0.0117	1.1874	3.5444
	19.8470	1.1874	0.0890	0.0109	1.1862	3.5408
	19.8570	1.1862	0.0893	0.0109	1.1850	3.5373
	19.8670	1.1851	0.0957	0.0117	1.1839	3.5339
	19.8770	1.1839	0.1005	0.0123	1.1827	3.5304
	19.8870	1.1828	0.0819	0.0100	1.1816	3.5270
	19.8970	1.1817	0.0777	0.0095	1.1805	3.5238
	19.9070	1.1805	0.0635	0.0077	1.1793	3.5203
	19.9170	1.1793	0.0565	0.0069	1.1782	3.5167
	19.9270	1.1781	0.0741	0.0090	1.1769	3.5131
	19.9370	1.1769	0.0990	0.0121	1.1757	3.5094
	19.9470	1.1757	0.1008	0.0123	1.1746	3.5060
	19.9570	1.1746	0.1191	0.0145	1.1734	3.5026
[truncated: 37,842 more rows]
