# Supplementary material for: The influence of sample geometry and size on porcine aortic material properties from uniaxial tensile tests using custom-designed tissue cutters, clamps and molds
Source: PLoS One. 2021 Feb 8;16(2):e0244390. doi: 10.1371/journal.pone.0244390 (PMC7869995; doi:10.1371/journal.pone.0244390)
Supplement: S1 Dataset — (ZIP) [file pone.0244390.s001.zip › Date/RL6-3.csv]

1	ʱ��	λ��	��	����Ӧ��	����λ��	����Ӧ�� (λ��)
	(s)	(mm)	(N)	(MPa)	(mm)	(%)
	0.0000	0.0020	0.0485	0.0056	-0.0001	-0.0003
	0.0100	0.0020	0.0759	0.0087	-0.0001	-0.0003
	0.0200	0.0020	0.0685	0.0079	-0.0001	-0.0003
	0.0300	0.0020	0.0420	0.0048	-0.0001	-0.0002
	0.0400	0.0020	0.0429	0.0049	0.0000	-0.0001
	0.0500	0.0023	0.0527	0.0061	0.0002	0.0006
	0.0600	0.0030	0.0509	0.0059	0.0009	0.0025
	0.0700	0.0041	0.0587	0.0068	0.0020	0.0054
	0.0800	0.0055	0.0861	0.0099	0.0034	0.0091
	0.0900	0.0071	0.0946	0.0109	0.0050	0.0135
	0.1000	0.0086	0.1088	0.0125	0.0066	0.0177
	0.1100	0.0101	0.0933	0.0107	0.0080	0.0217
	0.1200	0.0115	0.0792	0.0091	0.0094	0.0254
	0.1300	0.0127	0.0539	0.0062	0.0106	0.0286
	0.1400	0.0138	0.0302	0.0035	0.0117	0.0316
	0.1500	0.0149	0.0326	0.0037	0.0128	0.0347
	0.1600	0.0160	0.0262	0.0030	0.0140	0.0377
	0.1700	0.0172	0.0135	0.0016	0.0152	0.0409
	0.1800	0.0184	0.0208	0.0024	0.0163	0.0441
	0.1900	0.0196	0.0252	0.0029	0.0175	0.0473
	0.2000	0.0207	0.0367	0.0042	0.0186	0.0504
	0.2100	0.0219	0.0593	0.0068	0.0198	0.0536
	0.2200	0.0231	0.0684	0.0079	0.0210	0.0568
	0.2300	0.0243	0.0539	0.0062	0.0222	0.0600
	0.2400	0.0255	0.0350	0.0040	0.0234	0.0632
	0.2500	0.0266	0.0243	0.0028	0.0245	0.0663
	0.2600	0.0278	0.0119	0.0014	0.0257	0.0695
	0.2700	0.0290	0.0176	0.0020	0.0269	0.0727
	0.2800	0.0302	0.0163	0.0019	0.0281	0.0760
	0.2900	0.0314	0.0057	0.0007	0.0293	0.0793
	0.3000	0.0326	-0.0068	-0.0008	0.0305	0.0824
	0.3100	0.0338	-0.0081	-0.0009	0.0317	0.0857
	0.3200	0.0350	0.0170	0.0020	0.0329	0.0889
	0.3300	0.0361	0.0316	0.0036	0.0340	0.0920
	0.3400	0.0372	0.0463	0.0053	0.0352	0.0950
	0.3500	0.0384	0.0500	0.0058	0.0363	0.0981
	0.3600	0.0395	0.0499	0.0057	0.0375	0.1012
	0.3700	0.0407	0.0296	0.0034	0.0386	0.1044
	0.3800	0.0419	0.0206	0.0024	0.0399	0.1077
	0.3900	0.0431	0.0054	0.0006	0.0411	0.1110
	0.4000	0.0443	0.0285	0.0033	0.0422	0.1140
	0.4100	0.0454	0.0549	0.0063	0.0433	0.1170
	0.4200	0.0465	0.0728	0.0084	0.0444	0.1200
	0.4300	0.0477	0.0671	0.0077	0.0456	0.1233
	0.4400	0.0489	0.0538	0.0062	0.0468	0.1266
	0.4500	0.0501	0.0352	0.0041	0.0481	0.1299
	0.4600	0.0513	0.0326	0.0038	0.0492	0.1330
	0.4700	0.0524	0.0358	0.0041	0.0503	0.1360
	0.4800	0.0536	0.0465	0.0053	0.0515	0.1392
	0.4900	0.0548	0.0576	0.0066	0.0527	0.1425
	0.5000	0.0560	0.0503	0.0058	0.0540	0.1459
	0.5100	0.0572	0.0523	0.0060	0.0551	0.1490
	0.5200	0.0584	0.0643	0.0074	0.0563	0.1521
	0.5300	0.0595	0.0678	0.0078	0.0575	0.1553
	0.5400	0.0607	0.0500	0.0058	0.0587	0.1585
	0.5500	0.0619	0.0261	0.0030	0.0598	0.1617
	0.5600	0.0631	0.0133	0.0015	0.0610	0.1649
	0.5700	0.0642	0.0392	0.0045	0.0622	0.1680
	0.5800	0.0654	0.0658	0.0076	0.0633	0.1711
	0.5900	0.0665	0.0782	0.0090	0.0644	0.1741
	0.6000	0.0677	0.0706	0.0081	0.0656	0.1773
	0.6100	0.0689	0.0689	0.0079	0.0668	0.1805
	0.6200	0.0701	0.0680	0.0078	0.0680	0.1838
	0.6300	0.0712	0.0475	0.0055	0.0692	0.1869
	0.6400	0.0725	0.0200	0.0023	0.0704	0.1902
	0.6500	0.0737	0.0363	0.0042	0.0716	0.1934
	0.6600	0.0748	0.0775	0.0089	0.0727	0.1966
	0.6700	0.0760	0.0846	0.0097	0.0739	0.1998
	0.6800	0.0772	0.1061	0.0122	0.0751	0.2030
	0.6900	0.0784	0.0993	0.0114	0.0763	0.2061
	0.7000	0.0795	0.0716	0.0082	0.0775	0.2093
	0.7100	0.0807	0.0575	0.0066	0.0786	0.2125
	0.7200	0.0819	0.0427	0.0049	0.0798	0.2157
	0.7300	0.0831	0.0426	0.0049	0.0810	0.2189
	0.7400	0.0843	0.0639	0.0074	0.0822	0.2222
	0.7500	0.0855	0.0565	0.0065	0.0834	0.2255
	0.7600	0.0867	0.0588	0.0068	0.0846	0.2286
	0.7700	0.0878	0.0400	0.0046	0.0857	0.2317
	0.7800	0.0890	0.0209	0.0024	0.0869	0.2349
	0.7900	0.0901	0.0295	0.0034	0.0881	0.2380
	0.8000	0.0913	0.0423	0.0049	0.0893	0.2413
	0.8100	0.0925	0.0450	0.0052	0.0904	0.2444
	0.8200	0.0937	0.0394	0.0045	0.0916	0.2477
	0.8300	0.0949	0.0230	0.0027	0.0928	0.2509
	0.8400	0.0960	0.0180	0.0021	0.0940	0.2539
	0.8500	0.0971	0.0359	0.0041	0.0951	0.2569
	0.8600	0.0983	0.0336	0.0039	0.0962	0.2600
	0.8700	0.0994	0.0502	0.0058	0.0973	0.2631
	0.8800	0.1006	0.0605	0.0070	0.0985	0.2662
	0.8900	0.1018	0.0690	0.0079	0.0997	0.2694
	0.9000	0.1030	0.0748	0.0086	0.1009	0.2727
	0.9100	0.1042	0.0816	0.0094	0.1021	0.2760
	0.9200	0.1054	0.0700	0.0081	0.1033	0.2791
	0.9300	0.1065	0.0596	0.0069	0.1044	0.2822
	0.9400	0.1077	0.0539	0.0062	0.1056	0.2855
	0.9500	0.1089	0.0442	0.0051	0.1068	0.2886
	0.9600	0.1100	0.0280	0.0032	0.1079	0.2917
	0.9700	0.1112	0.0019	0.0002	0.1091	0.2949
	0.9800	0.1124	-0.0121	-0.0014	0.1103	0.2981
	0.9900	0.1136	-0.0009	-0.0001	0.1115	0.3013
	1.0000	0.1148	0.0168	0.0019	0.1127	0.3046
	1.0100	0.1160	0.0113	0.0013	0.1140	0.3080
	1.0200	0.1172	0.0165	0.0019	0.1151	0.3112
	1.0300	0.1184	0.0286	0.0033	0.1163	0.3143
	1.0400	0.1195	0.0446	0.0051	0.1174	0.3174
	1.0500	0.1206	0.0541	0.0062	0.1186	0.3204
	1.0600	0.1218	0.0732	0.0084	0.1197	0.3235
	1.0700	0.1230	0.0623	0.0072	0.1209	0.3267
	1.0800	0.1241	0.0502	0.0058	0.1220	0.3298
	1.0900	0.1252	0.0223	0.0026	0.1232	0.3329
	1.1000	0.1265	0.0132	0.0015	0.1244	0.3362
	1.1100	0.1277	0.0249	0.0029	0.1256	0.3394
	1.1200	0.1288	0.0478	0.0055	0.1267	0.3425
	1.1300	0.1300	0.0798	0.0092	0.1279	0.3457
	1.1400	0.1311	0.0990	0.0114	0.1291	0.3488
	1.1500	0.1323	0.0876	0.0101	0.1302	0.3519
	1.1600	0.1335	0.0668	0.0077	0.1314	0.3551
	1.1700	0.1346	0.0471	0.0054	0.1326	0.3583
	1.1800	0.1358	0.0347	0.0040	0.1337	0.3614
	1.1900	0.1370	0.0253	0.0029	0.1349	0.3646
	1.2000	0.1382	0.0048	0.0006	0.1361	0.3679
	1.2100	0.1394	-0.0253	-0.0029	0.1373	0.3712
	1.2200	0.1406	-0.0243	-0.0028	0.1385	0.3744
	1.2300	0.1418	0.0075	0.0009	0.1398	0.3777
	1.2400	0.1430	0.0260	0.0030	0.1409	0.3808
	1.2500	0.1441	0.0560	0.0064	0.1420	0.3838
	1.2600	0.1453	0.0650	0.0075	0.1432	0.3870
	1.2700	0.1464	0.0922	0.0106	0.1443	0.3900
	1.2800	0.1475	0.1504	0.0173	0.1455	0.3931
	1.2900	0.1487	0.1675	0.0193	0.1467	0.3963
	1.3000	0.1499	0.1509	0.0174	0.1478	0.3996
	1.3100	0.1511	0.1325	0.0152	0.1490	0.4027
	1.3200	0.1523	0.1366	0.0157	0.1502	0.4059
	1.3300	0.1534	0.1246	0.0143	0.1514	0.4091
	1.3400	0.1546	0.0887	0.0102	0.1525	0.4123
	1.3500	0.1558	0.0687	0.0079	0.1537	0.4154
	1.3600	0.1569	0.0459	0.0053	0.1548	0.4184
	1.3700	0.1581	0.0066	0.0008	0.1560	0.4216
	1.3800	0.1592	-0.0025	-0.0003	0.1571	0.4246
	1.3900	0.1604	0.0051	0.0006	0.1583	0.4278
	1.4000	0.1616	0.0230	0.0026	0.1595	0.4311
	1.4100	0.1628	0.0496	0.0057	0.1607	0.4343
	1.4200	0.1640	0.0854	0.0098	0.1619	0.4375
	1.4300	0.1652	0.0935	0.0108	0.1631	0.4408
	1.4400	0.1663	0.0996	0.0115	0.1643	0.4439
	1.4500	0.1675	0.0804	0.0093	0.1654	0.4470
	1.4600	0.1687	0.0624	0.0072	0.1666	0.4502
	1.4700	0.1699	0.0417	0.0048	0.1678	0.4535
	1.4800	0.1711	0.0386	0.0044	0.1690	0.4567
	1.4900	0.1722	0.0502	0.0058	0.1701	0.4597
	1.5000	0.1733	0.0683	0.0079	0.1712	0.4627
	1.5100	0.1744	0.0933	0.0107	0.1723	0.4658
	1.5200	0.1756	0.1086	0.0125	0.1735	0.4689
	1.5300	0.1768	0.0740	0.0085	0.1747	0.4722
	1.5400	0.1780	0.0562	0.0065	0.1759	0.4753
	1.5500	0.1791	0.0563	0.0065	0.1771	0.4785
	1.5600	0.1803	0.0496	0.0057	0.1783	0.4817
	1.5700	0.1815	0.0541	0.0062	0.1794	0.4849
	1.5800	0.1826	0.0756	0.0087	0.1806	0.4880
	1.5900	0.1838	0.1024	0.0118	0.1817	0.4911
	1.6000	0.1850	0.0988	0.0114	0.1829	0.4942
	1.6100	0.1861	0.0793	0.0091	0.1840	0.4974
	1.6200	0.1873	0.0432	0.0050	0.1852	0.5005
	1.6300	0.1885	0.0283	0.0033	0.1864	0.5037
	1.6400	0.1897	0.0069	0.0008	0.1876	0.5069
	1.6500	0.1908	0.0002	0.0000	0.1887	0.5101
	1.6600	0.1919	0.0074	0.0009	0.1899	0.5131
	1.6700	0.1931	0.0300	0.0035	0.1910	0.5162
	1.6800	0.1943	0.0328	0.0038	0.1922	0.5194
	1.6900	0.1955	0.0464	0.0053	0.1934	0.5226
	1.7000	0.1967	0.0663	0.0076	0.1946	0.5259
	1.7100	0.1979	0.1010	0.0116	0.1958	0.5291
	1.7200	0.1991	0.1205	0.0139	0.1970	0.5324
	1.7300	0.2002	0.1046	0.0120	0.1982	0.5356
	1.7400	0.2014	0.0863	0.0099	0.1993	0.5387
	1.7500	0.2026	0.0815	0.0094	0.2005	0.5418
	1.7600	0.2037	0.0638	0.0073	0.2016	0.5449
	1.7700	0.2049	0.0380	0.0044	0.2028	0.5480
	1.7800	0.2060	0.0120	0.0014	0.2039	0.5510
	1.7900	0.2072	0.0244	0.0028	0.2051	0.5542
	1.8000	0.2084	0.0607	0.0070	0.2063	0.5576
	1.8100	0.2095	0.0852	0.0098	0.2075	0.5607
	1.8200	0.2107	0.0866	0.0100	0.2086	0.5638
	1.8300	0.2119	0.0590	0.0068	0.2098	0.5670
	1.8400	0.2130	0.0772	0.0089	0.2110	0.5701
	1.8500	0.2142	0.1052	0.0121	0.2121	0.5733
	1.8600	0.2153	0.1289	0.0148	0.2133	0.5764
	1.8700	0.2165	0.1377	0.0158	0.2144	0.5795
	1.8800	0.2177	0.1190	0.0137	0.2156	0.5827
	1.8900	0.2188	0.0946	0.0109	0.2168	0.5858
	1.9000	0.2200	0.0733	0.0084	0.2180	0.5891
	1.9100	0.2213	0.0613	0.0071	0.2192	0.5923
	1.9200	0.2225	0.0718	0.0083	0.2204	0.5956
	1.9300	0.2237	0.0798	0.0092	0.2216	0.5989
	1.9400	0.2248	0.0630	0.0072	0.2228	0.6020
	1.9500	0.2260	0.0699	0.0080	0.2239	0.6051
	1.9600	0.2271	0.0688	0.0079	0.2250	0.6081
	1.9700	0.2283	0.0993	0.0114	0.2262	0.6113
	1.9800	0.2295	0.1272	0.0146	0.2274	0.6145
	1.9900	0.2306	0.1304	0.0150	0.2285	0.6176
	2.0000	0.2318	0.1071	0.0123	0.2297	0.6207
	2.0100	0.2329	0.0959	0.0110	0.2309	0.6239
	2.0200	0.2341	0.1035	0.0119	0.2321	0.6271
	2.0300	0.2353	0.1007	0.0116	0.2332	0.6302
	2.0400	0.2364	0.0908	0.0104	0.2344	0.6334
	2.0500	0.2375	0.0946	0.0109	0.2355	0.6364
	2.0600	0.2387	0.1242	0.0143	0.2366	0.6394
	2.0700	0.2399	0.0954	0.0110	0.2378	0.6426
	2.0800	0.2410	0.0493	0.0057	0.2390	0.6458
	2.0900	0.2423	0.0363	0.0042	0.2402	0.6491
	2.1000	0.2435	0.0372	0.0043	0.2414	0.6523
	2.1100	0.2446	0.0568	0.0065	0.2426	0.6555
	2.1200	0.2458	0.0293	0.0034	0.2438	0.6588
	2.1300	0.2470	0.0230	0.0026	0.2449	0.6620
	2.1400	0.2482	0.0462	0.0053	0.2461	0.6651
	2.1500	0.2494	0.0710	0.0082	0.2473	0.6683
	2.1600	0.2505	0.0907	0.0104	0.2484	0.6714
	2.1700	0.2516	0.1184	0.0136	0.2496	0.6745
	2.1800	0.2528	0.0903	0.0104	0.2507	0.6776
	2.1900	0.2539	0.0613	0.0071	0.2518	0.6806
	2.2000	0.2550	0.0479	0.0055	0.2530	0.6837
	2.2100	0.2562	0.0485	0.0056	0.2542	0.6869
	2.2200	0.2574	0.0753	0.0087	0.2553	0.6900
	2.2300	0.2586	0.0814	0.0094	0.2565	0.6933
	2.2400	0.2598	0.0687	0.0079	0.2577	0.6965
	2.2500	0.2610	0.0739	0.0085	0.2589	0.6997
	2.2600	0.2622	0.0791	0.0091	0.2601	0.7030
	2.2700	0.2634	0.0833	0.0096	0.2613	0.7061
	2.2800	0.2645	0.0862	0.0099	0.2624	0.7092
	2.2900	0.2657	0.0948	0.0109	0.2636	0.7124
	2.3000	0.2668	0.0914	0.0105	0.2647	0.7154
	2.3100	0.2680	0.0932	0.0107	0.2659	0.7186
	2.3200	0.2692	0.0906	0.0104	0.2671	0.7218
	2.3300	0.2704	0.0961	0.0111	0.2683	0.7250
	2.3400	0.2715	0.0769	0.0089	0.2694	0.7282
	2.3500	0.2727	0.0749	0.0086	0.2706	0.7314
	2.3600	0.2739	0.0837	0.0096	0.2718	0.7345
	2.3700	0.2750	0.0885	0.0102	0.2729	0.7376
	2.3800	0.2762	0.0961	0.0111	0.2741	0.7407
	2.3900	0.2773	0.0915	0.0105	0.2752	0.7438
	2.4000	0.2785	0.0698	0.0080	0.2764	0.7469
	2.4100	0.2797	0.0452	0.0052	0.2776	0.7502
	2.4200	0.2809	0.0340	0.0039	0.2788	0.7534
	2.4300	0.2820	0.0058	0.0007	0.2799	0.7565
	2.4400	0.2832	0.0105	0.0012	0.2811	0.7596
	2.4500	0.2843	0.0150	0.0017	0.2823	0.7628
	2.4600	0.2856	0.0108	0.0012	0.2835	0.7661
	2.4700	0.2867	0.0172	0.0020	0.2847	0.7693
	2.4800	0.2879	0.0195	0.0022	0.2858	0.7724
	2.4900	0.2890	0.0649	0.0075	0.2869	0.7755
	2.5000	0.2902	0.1086	0.0125	0.2881	0.7787
	2.5100	0.2914	0.1079	0.0124	0.2893	0.7819
	2.5200	0.2925	0.0809	0.0093	0.2905	0.7850
	2.5300	0.2937	0.0607	0.0070	0.2916	0.7881
	2.5400	0.2949	0.0482	0.0055	0.2928	0.7913
	2.5500	0.2960	0.0588	0.0068	0.2940	0.7944
	2.5600	0.2972	0.0660	0.0076	0.2952	0.7977
	2.5700	0.2984	0.0726	0.0084	0.2963	0.8009
	2.5800	0.2996	0.0870	0.0100	0.2975	0.8040
	2.5900	0.3007	0.0977	0.0113	0.2987	0.8071
	2.6000	0.3019	0.0945	0.0109	0.2998	0.8102
	2.6100	0.3031	0.0856	0.0099	0.3010	0.8134
	2.6200	0.3042	0.0720	0.0083	0.3021	0.8165
	2.6300	0.3054	0.0803	0.0092	0.3033	0.8196
	2.6400	0.3065	0.0856	0.0099	0.3044	0.8227
	2.6500	0.3076	0.0756	0.0087	0.3055	0.8258
	2.6600	0.3088	0.0598	0.0069	0.3067	0.8289
	2.6700	0.3099	0.0573	0.0066	0.3079	0.8320
	2.6800	0.3111	0.0858	0.0099	0.3090	0.8352
	2.6900	0.3123	0.0997	0.0115	0.3102	0.8384
	2.7000	0.3135	0.1262	0.0145	0.3114	0.8416
	2.7100	0.3147	0.1085	0.0125	0.3126	0.8449
	2.7200	0.3159	0.0654	0.0075	0.3138	0.8481
	2.7300	0.3171	0.0427	0.0049	0.3150	0.8514
	2.7400	0.3183	0.0270	0.0031	0.3163	0.8547
	2.7500	0.3195	0.0385	0.0044	0.3174	0.8578
	2.7600	0.3206	0.0515	0.0059	0.3185	0.8608
	2.7700	0.3217	0.0538	0.0062	0.3196	0.8638
	2.7800	0.3229	0.0525	0.0060	0.3208	0.8670
	2.7900	0.3241	0.0490	0.0056	0.3220	0.8702
	2.8000	0.3253	0.0548	0.0063	0.3232	0.8734
	2.8100	0.3264	0.0750	0.0086	0.3243	0.8765
	2.8200	0.3276	0.0816	0.0094	0.3255	0.8796
	2.8300	0.3287	0.0916	0.0105	0.3266	0.8828
	2.8400	0.3299	0.0859	0.0099	0.3278	0.8859
	2.8500	0.3310	0.0549	0.0063	0.3290	0.8890
	2.8600	0.3322	0.0445	0.0051	0.3301	0.8922
	2.8700	0.3334	0.0403	0.0046	0.3313	0.8953
	2.8800	0.3345	0.0670	0.0077	0.3324	0.8984
	2.8900	0.3357	0.0755	0.0087	0.3336	0.9015
	2.9000	0.3369	0.0605	0.0070	0.3348	0.9048
	2.9100	0.3381	0.0518	0.0060	0.3360	0.9080
	2.9200	0.3393	0.0363	0.0042	0.3372	0.9113
	2.9300	0.3404	0.0472	0.0054	0.3384	0.9145
	2.9400	0.3416	0.0684	0.0079	0.3395	0.9176
	2.9500	0.3428	0.0908	0.0105	0.3407	0.9207
	2.9600	0.3439	0.0873	0.0100	0.3418	0.9238
	2.9700	0.3451	0.0697	0.0080	0.3430	0.9269
	2.9800	0.3462	0.0611	0.0070	0.3442	0.9301
	2.9900	0.3474	0.0702	0.0081	0.3453	0.9331
	3.0000	0.3485	0.0559	0.0064	0.3464	0.9362
	3.0100	0.3497	0.0475	0.0055	0.3476	0.9394
	3.0200	0.3509	0.0572	0.0066	0.3488	0.9427
	3.0300	0.3521	0.0796	0.0092	0.3500	0.9460
	3.0400	0.3533	0.0869	0.0100	0.3512	0.9492
	3.0500	0.3544	0.1001	0.0115	0.3524	0.9523
	3.0600	0.3555	0.1125	0.0129	0.3534	0.9552
	3.0700	0.3567	0.1002	0.0115	0.3546	0.9583
	3.0800	0.3578	0.0939	0.0108	0.3557	0.9614
	3.0900	0.3590	0.1087	0.0125	0.3569	0.9645
	3.1000	0.3601	0.1097	0.0126	0.3580	0.9676
	3.1100	0.3613	0.0972	0.0112	0.3593	0.9709
	3.1200	0.3626	0.1147	0.0132	0.3605	0.9742
	3.1300	0.3637	0.1365	0.0157	0.3616	0.9774
	3.1400	0.3649	0.1283	0.0148	0.3628	0.9805
	3.1500	0.3660	0.1108	0.0128	0.3640	0.9836
	3.1600	0.3672	0.1071	0.0123	0.3651	0.9868
	3.1700	0.3684	0.1286	0.0148	0.3663	0.9900
	3.1800	0.3696	0.1411	0.0162	0.3675	0.9931
	3.1900	0.3707	0.1553	0.0179	0.3686	0.9962
	3.2000	0.3719	0.1337	0.0154	0.3698	0.9993
	3.2100	0.3731	0.1008	0.0116	0.3710	1.0026
	3.2200	0.3742	0.0698	0.0080	0.3722	1.0058
	3.2300	0.3754	0.0610	0.0070	0.3733	1.0090
	3.2400	0.3766	0.0812	0.0093	0.3745	1.0122
	3.2500	0.3778	0.1165	0.0134	0.3757	1.0153
	3.2600	0.3789	0.0994	0.0114	0.3769	1.0185
	3.2700	0.3801	0.0962	0.0111	0.3780	1.0217
	3.2800	0.3812	0.0983	0.0113	0.3791	1.0246
	3.2900	0.3823	0.0891	0.0103	0.3802	1.0276
	3.3000	0.3835	0.0575	0.0066	0.3814	1.0308
	3.3100	0.3847	0.0427	0.0049	0.3826	1.0340
	3.3200	0.3859	0.0659	0.0076	0.3838	1.0373
	3.3300	0.3871	0.0906	0.0104	0.3850	1.0405
	3.3400	0.3882	0.0959	0.0110	0.3861	1.0436
	3.3500	0.3894	0.1076	0.0124	0.3873	1.0467
	3.3600	0.3905	0.1005	0.0116	0.3884	1.0498
	3.3700	0.3916	0.0803	0.0092	0.3896	1.0528
	3.3800	0.3928	0.0487	0.0056	0.3907	1.0560
	3.3900	0.3940	0.0163	0.0019	0.3919	1.0591
	3.4000	0.3952	0.0156	0.0018	0.3931	1.0623
	3.4100	0.3964	0.0161	0.0019	0.3943	1.0656
	3.4200	0.3975	0.0398	0.0046	0.3955	1.0687
	3.4300	0.3987	0.0656	0.0076	0.3966	1.0719
	3.4400	0.3998	0.0601	0.0069	0.3978	1.0750
	3.4500	0.4010	0.1001	0.0115	0.3989	1.0781
	3.4600	0.4022	0.0939	0.0108	0.4001	1.0812
	3.4700	0.4034	0.0726	0.0084	0.4013	1.0845
	3.4800	0.4046	0.0453	0.0052	0.4025	1.0878
	3.4900	0.4057	0.0526	0.0061	0.4036	1.0909
	3.5000	0.4069	0.0501	0.0058	0.4048	1.0940
	3.5100	0.4081	0.0523	0.0060	0.4060	1.0972
	3.5200	0.4092	0.0502	0.0058	0.4072	1.1004
	3.5300	0.4104	0.0520	0.0060	0.4083	1.1035
	3.5400	0.4115	0.0231	0.0027	0.4094	1.1065
	3.5500	0.4127	0.0238	0.0027	0.4106	1.1097
	3.5600	0.4139	0.0478	0.0055	0.4118	1.1129
	3.5700	0.4150	0.0717	0.0083	0.4130	1.1160
	3.5800	0.4162	0.0853	0.0098	0.4141	1.1192
	3.5900	0.4173	0.0829	0.0095	0.4153	1.1223
	3.6000	0.4185	0.0283	0.0033	0.4164	1.1255
	3.6100	0.4197	-0.0172	-0.0020	0.4176	1.1286
	3.6200	0.4209	-0.0315	-0.0036	0.4188	1.1318
	3.6300	0.4221	0.0102	0.0012	0.4200	1.1350
	3.6400	0.4233	0.0391	0.0045	0.4212	1.1382
	3.6500	0.4244	0.0570	0.0066	0.4224	1.1415
	3.6600	0.4256	0.0784	0.0090	0.4236	1.1447
	3.6700	0.4268	0.1219	0.0140	0.4247	1.1478
	3.6800	0.4279	0.1187	0.0137	0.4258	1.1508
	3.6900	0.4291	0.1276	0.0147	0.4270	1.1540
	3.7000	0.4303	0.1277	0.0147	0.4282	1.1572
	3.7100	0.4314	0.1283	0.0148	0.4294	1.1604
	3.7200	0.4326	0.1212	0.0139	0.4306	1.1636
	3.7300	0.4338	0.1024	0.0118	0.4317	1.1668
	3.7400	0.4350	0.0908	0.0105	0.4329	1.1699
	3.7500	0.4361	0.0847	0.0097	0.4340	1.1730
	3.7600	0.4373	0.0798	0.0092	0.4352	1.1761
	3.7700	0.4384	0.1207	0.0139	0.4363	1.1792
	3.7800	0.4395	0.1432	0.0165	0.4375	1.1822
	3.7900	0.4407	0.1191	0.0137	0.4386	1.1853
	3.8000	0.4419	0.0815	0.0094	0.4398	1.1886
	3.8100	0.4431	0.0816	0.0094	0.4410	1.1918
	3.8200	0.4442	0.0780	0.0090	0.4421	1.1949
	3.8300	0.4453	0.0863	0.0099	0.4433	1.1979
	3.8400	0.4465	0.0760	0.0087	0.4444	1.2011
	3.8500	0.4477	0.0607	0.0070	0.4456	1.2043
	3.8600	0.4488	0.0349	0.0040	0.4468	1.2074
	3.8700	0.4501	0.0222	0.0026	0.4480	1.2108
	3.8800	0.4513	0.0157	0.0018	0.4492	1.2141
	3.8900	0.4525	0.0455	0.0052	0.4504	1.2172
	3.9000	0.4537	0.0884	0.0102	0.4516	1.2205
	3.9100	0.4549	0.1123	0.0129	0.4528	1.2237
	3.9200	0.4560	0.1325	0.0152	0.4539	1.2267
	3.9300	0.4571	0.1333	0.0153	0.4550	1.2297
	3.9400	0.4582	0.1060	0.0122	0.4562	1.2328
	3.9500	0.4594	0.0976	0.0112	0.4573	1.2359
	3.9600	0.4605	0.0703	0.0081	0.4585	1.2390
	3.9700	0.4618	0.0466	0.0054	0.4597	1.2423
	3.9800	0.4629	0.0388	0.0045	0.4608	1.2455
	3.9900	0.4641	0.0468	0.0054	0.4620	1.2486
	4.0000	0.4653	0.0865	0.0100	0.4632	1.2518
	4.0100	0.4665	0.0983	0.0113	0.4644	1.2550
	4.0200	0.4676	0.1098	0.0126	0.4655	1.2582
	4.0300	0.4688	0.0868	0.0100	0.4667	1.2613
	4.0400	0.4699	0.0607	0.0070	0.4679	1.2644
	4.0500	0.4711	0.0877	0.0101	0.4690	1.2675
	4.0600	0.4723	0.0793	0.0091	0.4702	1.2707
	4.0700	0.4735	0.0661	0.0076	0.4714	1.2739
	4.0800	0.4746	0.0705	0.0081	0.4725	1.2770
	4.0900	0.4757	0.0804	0.0093	0.4737	1.2801
	4.1000	0.4769	0.0761	0.0088	0.4748	1.2833
	4.1100	0.4781	0.0814	0.0094	0.4760	1.2865
	4.1200	0.4793	0.0758	0.0087	0.4772	1.2897
	4.1300	0.4805	0.0713	0.0082	0.4784	1.2929
	4.1400	0.4816	0.0629	0.0072	0.4796	1.2961
	4.1500	0.4828	0.0590	0.0068	0.4807	1.2991
	4.1600	0.4839	0.0620	0.0071	0.4818	1.3022
	4.1700	0.4851	0.0748	0.0086	0.4830	1.3053
	4.1800	0.4862	0.0620	0.0071	0.4841	1.3084
	4.1900	0.4874	0.0664	0.0076	0.4853	1.3115
	4.2000	0.4885	0.0713	0.0082	0.4864	1.3147
	4.2100	0.4897	0.0930	0.0107	0.4876	1.3179
	4.2200	0.4909	0.0900	0.0104	0.4888	1.3210
	4.2300	0.4920	0.0772	0.0089	0.4899	1.3241
	4.2400	0.4932	0.0615	0.0071	0.4911	1.3272
	4.2500	0.4943	0.0752	0.0087	0.4923	1.3304
	4.2600	0.4955	0.0757	0.0087	0.4934	1.3334
	4.2700	0.4966	0.0600	0.0069	0.4946	1.3365
	4.2800	0.4978	0.0370	0.0043	0.4957	1.3397
	4.2900	0.4990	0.0333	0.0038	0.4969	1.3430
	4.3000	0.5002	0.0563	0.0065	0.4981	1.3462
	4.3100	0.5014	0.0669	0.0077	0.4993	1.3493
	4.3200	0.5025	0.0842	0.0097	0.5005	1.3525
	4.3300	0.5037	0.0953	0.0110	0.5017	1.3558
	4.3400	0.5049	0.0942	0.0108	0.5029	1.3590
	4.3500	0.5061	0.0843	0.0097	0.5040	1.3621
	4.3600	0.5072	0.0584	0.0067	0.5051	1.3651
	4.3700	0.5084	0.0430	0.0050	0.5063	1.3683
	4.3800	0.5095	0.0296	0.0034	0.5074	1.3713
	4.3900	0.5106	0.0204	0.0023	0.5086	1.3744
	4.4000	0.5118	0.0454	0.0052	0.5097	1.3775
	4.4100	0.5130	0.0738	0.0085	0.5109	1.3808
	4.4200	0.5142	0.0724	0.0083	0.5121	1.3841
	4.4300	0.5154	0.0513	0.0059	0.5133	1.3872
	4.4400	0.5165	0.0643	0.0074	0.5144	1.3903
	4.4500	0.5177	0.0749	0.0086	0.5156	1.3934
	4.4600	0.5188	0.0752	0.0087	0.5168	1.3966
	4.4700	0.5200	0.0789	0.0091	0.5179	1.3998
	4.4800	0.5212	0.0841	0.0097	0.5191	1.4028
	4.4900	0.5223	0.0613	0.0071	0.5202	1.4060
	4.5000	0.5235	0.0637	0.0073	0.5214	1.4091
	4.5100	0.5246	0.0737	0.0085	0.5225	1.4121
	4.5200	0.5258	0.0424	0.0049	0.5237	1.4153
	4.5300	0.5270	0.0384	0.0044	0.5249	1.4186
	4.5400	0.5282	0.0546	0.0063	0.5261	1.4218
	4.5500	0.5293	0.0777	0.0089	0.5273	1.4250
	4.5600	0.5305	0.0945	0.0109	0.5285	1.4282
	4.5700	0.5317	0.1064	0.0122	0.5296	1.4314
	4.5800	0.5329	0.1099	0.0127	0.5308	1.4345
	4.5900	0.5340	0.1216	0.0140	0.5319	1.4376
	4.6000	0.5351	0.1562	0.0180	0.5331	1.4406
	4.6100	0.5363	0.1741	0.0200	0.5342	1.4437
	4.6200	0.5375	0.1350	0.0155	0.5354	1.4469
	4.6300	0.5386	0.1015	0.0117	0.5365	1.4500
	4.6400	0.5398	0.0955	0.0110	0.5377	1.4532
	4.6500	0.5409	0.1126	0.0130	0.5388	1.4562
	4.6600	0.5421	0.1273	0.0147	0.5400	1.4593
	4.6700	0.5432	0.1117	0.0129	0.5411	1.4625
	4.6800	0.5443	0.1073	0.0124	0.5423	1.4655
	4.6900	0.5455	0.1134	0.0131	0.5434	1.4686
	4.7000	0.5467	0.0885	0.0102	0.5446	1.4719
	4.7100	0.5479	0.0609	0.0070	0.5458	1.4751
	4.7200	0.5491	0.0371	0.0043	0.5470	1.4783
	4.7300	0.5502	0.0201	0.0023	0.5482	1.4814
	4.7400	0.5514	0.0197	0.0023	0.5493	1.4846
	4.7500	0.5526	0.0386	0.0044	0.5505	1.4877
	4.7600	0.5538	0.0543	0.0062	0.5517	1.4909
	4.7700	0.5550	0.0678	0.0078	0.5529	1.4942
	4.7800	0.5561	0.0797	0.0092	0.5541	1.4974
	4.7900	0.5573	0.0720	0.0083	0.5553	1.5006
	4.8000	0.5585	0.0722	0.0083	0.5564	1.5038
	4.8100	0.5597	0.0709	0.0082	0.5576	1.5070
	4.8200	0.5609	0.0342	0.0039	0.5588	1.5101
	4.8300	0.5620	0.0194	0.0022	0.5599	1.5132
	4.8400	0.5631	0.0258	0.0030	0.5611	1.5163
	4.8500	0.5643	0.0287	0.0033	0.5622	1.5194
	4.8600	0.5655	0.0427	0.0049	0.5634	1.5227
	4.8700	0.5667	0.0735	0.0085	0.5646	1.5258
	4.8800	0.5677	0.1027	0.0118	0.5657	1.5288
	4.8900	0.5689	0.1175	0.0135	0.5668	1.5319
	4.9000	0.5701	0.1063	0.0122	0.5680	1.5352
	4.9100	0.5713	0.0751	0.0086	0.5692	1.5384
	4.9200	0.5725	0.0730	0.0084	0.5704	1.5415
	4.9300	0.5736	0.0839	0.0097	0.5715	1.5446
	4.9400	0.5748	0.0867	0.0100	0.5727	1.5478
	4.9500	0.5759	0.0867	0.0100	0.5739	1.5509
	4.9600	0.5771	0.1014	0.0117	0.5750	1.5540
	4.9700	0.5782	0.0991	0.0114	0.5762	1.5571
	4.9800	0.5794	0.0858	0.0099	0.5773	1.5602
	4.9900	0.5806	0.0810	0.0093	0.5785	1.5634
	5.0000	0.5817	0.0811	0.0093	0.5796	1.5665
	5.0100	0.5829	0.1020	0.0117	0.5808	1.5698
	5.0200	0.5842	0.1304	0.0150	0.5821	1.5731
	5.0300	0.5854	0.1292	0.0149	0.5833	1.5765
	5.0400	0.5865	0.1148	0.0132	0.5844	1.5795
	5.0500	0.5876	0.0810	0.0093	0.5855	1.5824
	5.0600	0.5887	0.0742	0.0085	0.5867	1.5855
	5.0700	0.5899	0.0762	0.0088	0.5878	1.5886
	5.0800	0.5911	0.0870	0.0100	0.5890	1.5918
	5.0900	0.5923	0.1032	0.0119	0.5902	1.5950
	5.1000	0.5935	0.1114	0.0128	0.5914	1.5983
	5.1100	0.5946	0.1370	0.0158	0.5926	1.6014
	5.1200	0.5958	0.1488	0.0171	0.5937	1.6046
	5.1300	0.5970	0.1403	0.0161	0.5949	1.6078
	5.1400	0.5981	0.1395	0.0161	0.5960	1.6108
	5.1500	0.5992	0.1507	0.0174	0.5972	1.6139
	5.1600	0.6004	0.1100	0.0127	0.5983	1.6170
	5.1700	0.6016	0.0791	0.0091	0.5995	1.6203
	5.1800	0.6028	0.0722	0.0083	0.6007	1.6235
	5.1900	0.6040	0.0711	0.0082	0.6019	1.6267
	5.2000	0.6052	0.0649	0.0075	0.6031	1.6299
	5.2100	0.6064	0.0596	0.0069	0.6043	1.6332
	5.2200	0.6076	0.0829	0.0095	0.6055	1.6365
	5.2300	0.6087	0.1392	0.0160	0.6067	1.6395
	5.2400	0.6098	0.1586	0.0183	0.6077	1.6424
	5.2500	0.6109	0.1696	0.0195	0.6088	1.6454
	5.2600	0.6121	0.1690	0.0195	0.6100	1.6486
	5.2700	0.6133	0.1586	0.0183	0.6112	1.6519
	5.2800	0.6145	0.1419	0.0163	0.6124	1.6552
	5.2900	0.6157	0.0983	0.0113	0.6136	1.6583
	5.3000	0.6169	0.0647	0.0074	0.6148	1.6616
	5.3100	0.6181	0.0492	0.0057	0.6160	1.6648
	5.3200	0.6193	0.0639	0.0074	0.6172	1.6681
	5.3300	0.6205	0.0925	0.0106	0.6184	1.6712
	5.3400	0.6217	0.0843	0.0097	0.6196	1.6745
	5.3500	0.6228	0.0765	0.0088	0.6208	1.6776
	5.3600	0.6239	0.0718	0.0083	0.6219	1.6806
	5.3700	0.6250	0.1089	0.0125	0.6230	1.6836
	5.3800	0.6262	0.1326	0.0153	0.6241	1.6866
	5.3900	0.6273	0.1363	0.0157	0.6253	1.6898
	5.4000	0.6285	0.1163	0.0134	0.6265	1.6930
	5.4100	0.6297	0.0997	0.0115	0.6276	1.6961
	5.4200	0.6308	0.0863	0.0099	0.6287	1.6992
	5.4300	0.6320	0.0644	0.0074	0.6299	1.7023
	5.4400	0.6332	0.0328	0.0038	0.6311	1.7055
	5.4500	0.6343	-0.0058	-0.0007	0.6323	1.7087
	5.4600	0.6355	-0.0037	-0.0004	0.6334	1.7119
	5.4700	0.6367	0.0292	0.0034	0.6346	1.7151
	5.4800	0.6379	0.0360	0.0041	0.6358	1.7182
	5.4900	0.6390	0.0589	0.0068	0.6370	1.7214
	5.5000	0.6402	0.0849	0.0098	0.6381	1.7245
	5.5100	0.6414	0.1055	0.0121	0.6393	1.7277
	5.5200	0.6425	0.1370	0.0158	0.6405	1.7309
	5.5300	0.6437	0.1653	0.0190	0.6416	1.7340
	5.5400	0.6448	0.1434	0.0165	0.6428	1.7371
	5.5500	0.6460	0.1154	0.0133	0.6440	1.7404
	5.5600	0.6472	0.1088	0.0125	0.6452	1.7436
	5.5700	0.6484	0.1081	0.0124	0.6463	1.7467
	5.5800	0.6496	0.0952	0.0110	0.6475	1.7499
	5.5900	0.6507	0.0907	0.0104	0.6487	1.7530
	5.6000	0.6519	0.0942	0.0108	0.6498	1.7562
	5.6100	0.6530	0.1076	0.0124	0.6509	1.7591
	5.6200	0.6541	0.1038	0.0119	0.6521	1.7622
	5.6300	0.6553	0.0909	0.0105	0.6533	1.7655
	5.6400	0.6566	0.0876	0.0101	0.6545	1.7688
	5.6500	0.6578	0.0718	0.0083	0.6557	1.7720
	5.6600	0.6589	0.0429	0.0049	0.6568	1.7750
	5.6700	0.6600	0.0461	0.0053	0.6580	1.7782
	5.6800	0.6612	0.0642	0.0074	0.6591	1.7814
	5.6900	0.6624	0.1082	0.0125	0.6603	1.7844
	5.7000	0.6635	0.1301	0.0150	0.6614	1.7875
	5.7100	0.6647	0.1262	0.0145	0.6626	1.7907
	5.7200	0.6659	0.1484	0.0171	0.6638	1.7939
	5.7300	0.6670	0.1718	0.0198	0.6649	1.7970
	5.7400	0.6681	0.1540	0.0177	0.6660	1.8000
	5.7500	0.6693	0.1324	0.0152	0.6673	1.8033
	5.7600	0.6705	0.1103	0.0127	0.6685	1.8066
	5.7700	0.6717	0.1039	0.0120	0.6696	1.8097
	5.7800	0.6728	0.0817	0.0094	0.6708	1.8128
	5.7900	0.6741	0.0656	0.0075	0.6720	1.8161
	5.8000	0.6753	0.0737	0.0085	0.6732	1.8194
	5.8100	0.6765	0.0645	0.0074	0.6744	1.8226
	5.8200	0.6775	0.0546	0.0063	0.6755	1.8255
	5.8300	0.6786	0.0703	0.0081	0.6766	1.8285
	5.8400	0.6798	0.0736	0.0085	0.6778	1.8317
	5.8500	0.6810	0.0552	0.0064	0.6789	1.8349
	5.8600	0.6822	0.0717	0.0083	0.6801	1.8381
	5.8700	0.6834	0.0731	0.0084	0.6814	1.8414
	5.8800	0.6847	0.0710	0.0082	0.6826	1.8447
	5.8900	0.6858	0.0758	0.0087	0.6838	1.8479
	5.9000	0.6870	0.0987	0.0114	0.6849	1.8509
	5.9100	0.6881	0.1013	0.0117	0.6860	1.8540
	5.9200	0.6892	0.0768	0.0088	0.6872	1.8571
	5.9300	0.6904	0.0559	0.0064	0.6883	1.8602
	5.9400	0.6915	0.0464	0.0053	0.6895	1.8633
	5.9500	0.6927	0.0607	0.0070	0.6906	1.8663
	5.9600	0.6938	0.0846	0.0097	0.6917	1.8695
	5.9700	0.6950	0.1140	0.0131	0.6929	1.8726
	5.9800	0.6962	0.0902	0.0104	0.6941	1.8759
	5.9900	0.6974	0.1030	0.0119	0.6953	1.8791
	6.0000	0.6985	0.0885	0.0102	0.6965	1.8822
	6.0100	0.6997	0.0738	0.0085	0.6977	1.8855
	6.0200	0.7009	0.0905	0.0104	0.6988	1.8885
	6.0300	0.7020	0.0901	0.0104	0.7000	1.8917
	6.0400	0.7032	0.0697	0.0080	0.7012	1.8949
	6.0500	0.7044	0.1059	0.0122	0.7023	1.8981
	6.0600	0.7055	0.1312	0.0151	0.7034	1.9010
	6.0700	0.7066	0.1244	0.0143	0.7045	1.9040
	6.0800	0.7078	0.1204	0.0139	0.7057	1.9071
	6.0900	0.7089	0.1151	0.0133	0.7069	1.9104
	6.1000	0.7101	0.0890	0.0102	0.7081	1.9136
	6.1100	0.7114	0.0687	0.0079	0.7093	1.9169
	6.1200	0.7126	0.0730	0.0084	0.7105	1.9202
	6.1300	0.7138	0.0763	0.0088	0.7117	1.9235
	6.1400	0.7150	0.0824	0.0095	0.7129	1.9266
	6.1500	0.7161	0.1002	0.0115	0.7140	1.9296
	6.1600	0.7172	0.0999	0.0115	0.7151	1.9327
	6.1700	0.7184	0.0912	0.0105	0.7163	1.9360
	6.1800	0.7196	0.0891	0.0103	0.7175	1.9390
	6.1900	0.7207	0.0671	0.0077	0.7186	1.9420
	6.2000	0.7219	0.0686	0.0079	0.7198	1.9452
	6.2100	0.7230	0.0871	0.0100	0.7210	1.9484
	6.2200	0.7242	0.0991	0.0114	0.7221	1.9516
	6.2300	0.7254	0.1058	0.0122	0.7233	1.9547
	6.2400	0.7266	0.1131	0.0130	0.7245	1.9579
	6.2500	0.7278	0.0998	0.0115	0.7257	1.9612
	6.2600	0.7289	0.0805	0.0093	0.7268	1.9643
	6.2700	0.7300	0.0632	0.0073	0.7279	1.9673
	6.2800	0.7312	0.0593	0.0068	0.7291	1.9705
	6.2900	0.7324	0.0543	0.0063	0.7303	1.9738
	6.3000	0.7336	0.0760	0.0087	0.7315	1.9770
	6.3100	0.7348	0.0959	0.0110	0.7327	1.9803
	6.3200	0.7360	0.0918	0.0106	0.7339	1.9835
	6.3300	0.7372	0.1107	0.0127	0.7351	1.9867
	6.3400	0.7383	0.1022	0.0118	0.7362	1.9897
	6.3500	0.7394	0.0862	0.0099	0.7373	1.9927
	6.3600	0.7405	0.0897	0.0103	0.7384	1.9956
	6.3700	0.7417	0.1070	0.0123	0.7396	1.9988
	6.3800	0.7429	0.1156	0.0133	0.7408	2.0020
	6.3900	0.7440	0.1146	0.0132	0.7419	2.0051
	6.4000	0.7452	0.0905	0.0104	0.7431	2.0082
	6.4100	0.7464	0.0790	0.0091	0.7443	2.0115
	6.4200	0.7475	0.1058	0.0122	0.7455	2.0147
	6.4300	0.7487	0.1326	0.0153	0.7466	2.0177
	6.4400	0.7498	0.1301	0.0150	0.7478	2.0209
	6.4500	0.7510	0.1337	0.0154	0.7490	2.0241
	6.4600	0.7522	0.1375	0.0158	0.7501	2.0273
	6.4700	0.7534	0.1207	0.0139	0.7513	2.0305
	6.4800	0.7546	0.0974	0.0112	0.7525	2.0336
	6.4900	0.7558	0.0769	0.0089	0.7537	2.0368
	6.5000	0.7569	0.0913	0.0105	0.7548	2.0400
	6.5100	0.7581	0.0638	0.0073	0.7560	2.0431
	6.5200	0.7592	0.0523	0.0060	0.7571	2.0462
	6.5300	0.7604	0.0625	0.0072	0.7583	2.0494
	6.5400	0.7616	0.0597	0.0069	0.7595	2.0526
	6.5500	0.7627	0.0694	0.0080	0.7606	2.0557
	6.5600	0.7639	0.0893	0.0103	0.7618	2.0588
	6.5700	0.7651	0.0772	0.0089	0.7630	2.0620
	6.5800	0.7663	0.0793	0.0091	0.7642	2.0652
	6.5900	0.7674	0.0853	0.0098	0.7653	2.0683
	6.6000	0.7685	0.0966	0.0111	0.7664	2.0713
	6.6100	0.7697	0.0984	0.0113	0.7676	2.0745
	6.6200	0.7709	0.0808	0.0093	0.7688	2.0778
	6.6300	0.7721	0.0586	0.0067	0.7700	2.0810
	6.6400	0.7733	0.0412	0.0047	0.7712	2.0841
	6.6500	0.7744	0.0554	0.0064	0.7724	2.0874
	6.6600	0.7757	0.0746	0.0086	0.7736	2.0906
	6.6700	0.7768	0.0878	0.0101	0.7748	2.0938
	6.6800	0.7780	0.1218	0.0140	0.7759	2.0968
	6.6900	0.7791	0.1284	0.0148	0.7770	2.0999
	6.7000	0.7803	0.1014	0.0117	0.7782	2.1031
	6.7100	0.7814	0.0850	0.0098	0.7793	2.1061
	6.7200	0.7825	0.0847	0.0097	0.7805	2.1092
	6.7300	0.7837	0.0973	0.0112	0.7816	2.1125
	6.7400	0.7850	0.0804	0.0093	0.7829	2.1158
	6.7500	0.7862	0.0764	0.0088	0.7841	2.1190
	6.7600	0.7873	0.1012	0.0116	0.7852	2.1222
	6.7700	0.7885	0.1330	0.0153	0.7864	2.1254
	6.7800	0.7897	0.1340	0.0154	0.7876	2.1285
	6.7900	0.7908	0.1170	0.0135	0.7887	2.1315
	6.8000	0.7919	0.1082	0.0125	0.7898	2.1346
	6.8100	0.7931	0.1041	0.0120	0.7910	2.1378
	6.8200	0.7943	0.1004	0.0116	0.7923	2.1411
	6.8300	0.7955	0.1151	0.0132	0.7934	2.1442
	6.8400	0.7966	0.1332	0.0153	0.7945	2.1473
	6.8500	0.7978	0.1469	0.0169	0.7957	2.1505
	6.8600	0.7989	0.1532	0.0176	0.7969	2.1536
	6.8700	0.8001	0.1615	0.0186	0.7980	2.1567
	6.8800	0.8012	0.1489	0.0171	0.7992	2.1598
	6.8900	0.8024	0.1292	0.0149	0.8004	2.1630
	6.9000	0.8036	0.1128	0.0130	0.8015	2.1662
	6.9100	0.8047	0.1106	0.0127	0.8027	2.1693
	6.9200	0.8059	0.1332	0.0153	0.8038	2.1724
	6.9300	0.8071	0.1502	0.0173	0.8050	2.1756
	6.9400	0.8083	0.1237	0.0142	0.8062	2.1789
	6.9500	0.8094	0.0997	0.0115	0.8074	2.1819
	6.9600	0.8106	0.0900	0.0104	0.8085	2.1849
	6.9700	0.8117	0.0657	0.0076	0.8096	2.1881
	6.9800	0.8129	0.0612	0.0070	0.8108	2.1913
	6.9900	0.8141	0.0875	0.0101	0.8120	2.1945
	7.0000	0.8153	0.1272	0.0146	0.8132	2.1977
	7.0100	0.8164	0.1749	0.0201	0.8144	2.2009
	7.0200	0.8176	0.1987	0.0229	0.8155	2.2040
	7.0300	0.8188	0.1841	0.0212	0.8167	2.2072
	7.0400	0.8199	0.1793	0.0206	0.8178	2.2103
	7.0500	0.8211	0.1834	0.0211	0.8190	2.2134
	7.0600	0.8222	0.1820	0.0210	0.8202	2.2166
	7.0700	0.8234	0.1746	0.0201	0.8213	2.2197
	7.0800	0.8245	0.1447	0.0167	0.8225	2.2228
	7.0900	0.8257	0.1292	0.0149	0.8236	2.2259
	7.1000	0.8269	0.1116	0.0129	0.8248	2.2291
	7.1100	0.8281	0.1145	0.0132	0.8260	2.2324
	7.1200	0.8292	0.1058	0.0122	0.8272	2.2355
	7.1300	0.8304	0.0679	0.0078	0.8284	2.2387
	7.1400	0.8316	0.0525	0.0060	0.8295	2.2419
	7.1500	0.8328	0.0841	0.0097	0.8307	2.2451
	7.1600	0.8340	0.1332	0.0153	0.8319	2.2482
	7.1700	0.8351	0.1687	0.0194	0.8330	2.2513
	7.1800	0.8363	0.1732	0.0199	0.8342	2.2545
	7.1900	0.8375	0.1756	0.0202	0.8354	2.2577
	7.2000	0.8387	0.1873	0.0216	0.8366	2.2609
	7.2100	0.8398	0.1667	0.0192	0.8377	2.2640
	7.2200	0.8410	0.1349	0.0155	0.8389	2.2671
	7.2300	0.8421	0.1291	0.0149	0.8400	2.2702
	7.2400	0.8433	0.1421	0.0164	0.8412	2.2733
	7.2500	0.8444	0.1405	0.0162	0.8423	2.2764
	7.2600	0.8456	0.1325	0.0153	0.8435	2.2797
	7.2700	0.8468	0.1478	0.0170	0.8447	2.2829
	7.2800	0.8480	0.1319	0.0152	0.8459	2.2861
	7.2900	0.8491	0.1303	0.0150	0.8470	2.2891
	7.3000	0.8503	0.1077	0.0124	0.8482	2.2923
	7.3100	0.8515	0.0844	0.0097	0.8494	2.2956
	7.3200	0.8526	0.0795	0.0092	0.8505	2.2987
	7.3300	0.8538	0.1085	0.0125	0.8517	2.3017
	7.3400	0.8549	0.0896	0.0103	0.8529	2.3049
	7.3500	0.8561	0.0532	0.0061	0.8541	2.3082
	7.3600	0.8573	0.0575	0.0066	0.8552	2.3112
	7.3700	0.8584	0.0828	0.0095	0.8563	2.3142
	7.3800	0.8595	0.1106	0.0127	0.8574	2.3173
	7.3900	0.8607	0.1017	0.0117	0.8586	2.3205
	7.4000	0.8619	0.0982	0.0113	0.8598	2.3237
	7.4100	0.8631	0.1214	0.0140	0.8610	2.3269
	7.4200	0.8643	0.1428	0.0164	0.8622	2.3301
	7.4300	0.8654	0.1287	0.0148	0.8634	2.3333
	7.4400	0.8666	0.1076	0.0124	0.8645	2.3364
	7.4500	0.8678	0.0997	0.0115	0.8657	2.3396
	7.4600	0.8689	0.1010	0.0116	0.8669	2.3427
	7.4700	0.8701	0.1049	0.0121	0.8680	2.3459
	7.4800	0.8713	0.1210	0.0139	0.8692	2.3490
	7.4900	0.8724	0.1425	0.0164	0.8703	2.3521
	7.5000	0.8736	0.1710	0.0197	0.8715	2.3552
	7.5100	0.8748	0.1678	0.0193	0.8727	2.3585
	7.5200	0.8760	0.1452	0.0167	0.8739	2.3617
	7.5300	0.8771	0.1514	0.0174	0.8750	2.3648
	7.5400	0.8783	0.1472	0.0169	0.8762	2.3680
	7.5500	0.8795	0.1483	0.0171	0.8774	2.3713
	7.5600	0.8807	0.1468	0.0169	0.8786	2.3745
	7.5700	0.8818	0.1300	0.0150	0.8797	2.3775
	7.5800	0.8829	0.1214	0.0140	0.8808	2.3805
	7.5900	0.8841	0.1154	0.0133	0.8820	2.3837
	7.6000	0.8853	0.1247	0.0144	0.8832	2.3869
	7.6100	0.8864	0.1090	0.0126	0.8844	2.3900
	7.6200	0.8876	0.0917	0.0106	0.8855	2.3932
	7.6300	0.8888	0.1036	0.0119	0.8867	2.3965
	7.6400	0.8900	0.1093	0.0126	0.8879	2.3996
	7.6500	0.8911	0.1071	0.0123	0.8890	2.4026
	7.6600	0.8922	0.1044	0.0120	0.8901	2.4056
	7.6700	0.8934	0.0933	0.0107	0.8913	2.4088
	7.6800	0.8945	0.0940	0.0108	0.8924	2.4119
	7.6900	0.8957	0.0783	0.0090	0.8936	2.4151
	7.7000	0.8969	0.0719	0.0083	0.8948	2.4183
	7.7100	0.8981	0.0764	0.0088	0.8960	2.4216
	7.7200	0.8993	0.0878	0.0101	0.8972	2.4248
	7.7300	0.9004	0.0920	0.0106	0.8984	2.4279
	7.7400	0.9016	0.1065	0.0123	0.8995	2.4310
	7.7500	0.9028	0.0956	0.0110	0.9007	2.4342
	7.7600	0.9039	0.0751	0.0086	0.9018	2.4372
	7.7700	0.9050	0.0768	0.0088	0.9029	2.4402
	7.7800	0.9062	0.0935	0.0108	0.9041	2.4434
	7.7900	0.9073	0.1343	0.0155	0.9053	2.4465
	7.8000	0.9085	0.1348	0.0155	0.9065	2.4497
	7.8100	0.9097	0.1176	0.0135	0.9076	2.4529
	7.8200	0.9109	0.0882	0.0102	0.9088	2.4560
	7.8300	0.9121	0.0743	0.0086	0.9100	2.4593
	7.8400	0.9133	0.0703	0.0081	0.9112	2.4626
	7.8500	0.9144	0.0858	0.0099	0.9124	2.4657
	7.8600	0.9156	0.0912	0.0105	0.9135	2.4688
	7.8700	0.9167	0.0879	0.0101	0.9146	2.4719
	7.8800	0.9179	0.0915	0.0105	0.9158	2.4751
	7.8900	0.9190	0.1164	0.0134	0.9170	2.4782
	7.9000	0.9202	0.1416	0.0163	0.9181	2.4813
	7.9100	0.9214	0.1431	0.0165	0.9193	2.4846
	7.9200	0.9226	0.1266	0.0146	0.9205	2.4877
	7.9300	0.9238	0.1164	0.0134	0.9217	2.4910
	7.9400	0.9250	0.1023	0.0118	0.9229	2.4942
	7.9500	0.9262	0.0837	0.0096	0.9241	2.4974
	7.9600	0.9273	0.0787	0.0091	0.9252	2.5004
	7.9700	0.9284	0.0890	0.0102	0.9263	2.5034
	7.9800	0.9295	0.1182	0.0136	0.9274	2.5065
	7.9900	0.9307	0.1116	0.0129	0.9286	2.5097
	8.0000	0.9319	0.0993	0.0114	0.9298	2.5130
	8.0100	0.9331	0.0957	0.0110	0.9310	2.5162
	8.0200	0.9343	0.1054	0.0121	0.9322	2.5193
	8.0300	0.9354	0.1103	0.0127	0.9333	2.5224
	8.0400	0.9365	0.0985	0.0113	0.9345	2.5254
	8.0500	0.9377	0.0760	0.0088	0.9356	2.5284
	8.0600	0.9388	0.0805	0.0093	0.9367	2.5316
	8.0700	0.9400	0.0986	0.0113	0.9379	2.5348
	8.0800	0.9412	0.1291	0.0149	0.9391	2.5381
	8.0900	0.9424	0.1451	0.0167	0.9403	2.5413
	8.1000	0.9435	0.1522	0.0175	0.9414	2.5443
	8.1100	0.9447	0.1480	0.0170	0.9426	2.5474
	8.1200	0.9459	0.1551	0.0179	0.9438	2.5506
	8.1300	0.9470	0.1536	0.0177	0.9449	2.5537
	8.1400	0.9481	0.1311	0.0151	0.9460	2.5567
	8.1500	0.9492	0.1070	0.0123	0.9472	2.5597
	8.1600	0.9504	0.0984	0.0113	0.9483	2.5629
	8.1700	0.9516	0.1006	0.0116	0.9495	2.5661
	8.1800	0.9528	0.1130	0.0130	0.9507	2.5693
	8.1900	0.9540	0.1048	0.0121	0.9519	2.5725
	8.2000	0.9551	0.1164	0.0134	0.9531	2.5757
	8.2100	0.9563	0.1337	0.0154	0.9542	2.5789
	8.2200	0.9575	0.1570	0.0181	0.9554	2.5820
	8.2300	0.9586	0.1954	0.0225	0.9566	2.5852
	8.2400	0.9598	0.1793	0.0206	0.9577	2.5883
	8.2500	0.9610	0.1481	0.0170	0.9589	2.5915
	8.2600	0.9621	0.1302	0.0150	0.9600	2.5945
	8.2700	0.9633	0.1224	0.0141	0.9612	2.5976
	8.2800	0.9645	0.1099	0.0126	0.9624	2.6010
	8.2900	0.9657	0.1030	0.0119	0.9636	2.6042
	8.3000	0.9669	0.0948	0.0109	0.9648	2.6074
	8.3100	0.9680	0.0732	0.0084	0.9659	2.6104
	8.3200	0.9691	0.0567	0.0065	0.9670	2.6135
	8.3300	0.9703	0.0399	0.0046	0.9682	2.6166
	8.3400	0.9714	0.0438	0.0050	0.9694	2.6197
	8.3500	0.9726	0.0630	0.0072	0.9705	2.6229
	8.3600	0.9738	0.0789	0.0091	0.9717	2.6261
	8.3700	0.9750	0.0961	0.0111	0.9729	2.6293
	8.3800	0.9762	0.1053	0.0121	0.9741	2.6325
	8.3900	0.9773	0.1020	0.0117	0.9753	2.6357
	8.4000	0.9785	0.0909	0.0105	0.9765	2.6390
	8.4100	0.9797	0.0733	0.0084	0.9777	2.6422
	8.4200	0.9809	0.0868	0.0100	0.9788	2.6453
	8.4300	0.9820	0.1010	0.0116	0.9799	2.6484
	8.4400	0.9832	0.1151	0.0132	0.9811	2.6515
	8.4500	0.9844	0.0975	0.0112	0.9823	2.6547
	8.4600	0.9855	0.0937	0.0108	0.9834	2.6576
	8.4700	0.9866	0.1037	0.0119	0.9845	2.6608
	8.4800	0.9878	0.1033	0.0119	0.9857	2.6640
	8.4900	0.9890	0.1049	0.0121	0.9869	2.6672
	8.5000	0.9902	0.0944	0.0109	0.9881	2.6704
	8.5100	0.9913	0.0997	0.0115	0.9892	2.6734
	8.5200	0.9925	0.1161	0.0134	0.9904	2.6766
	8.5300	0.9936	0.1163	0.0134	0.9916	2.6797
	8.5400	0.9948	0.1320	0.0152	0.9927	2.6829
	8.5500	0.9960	0.1564	0.0180	0.9939	2.6861
	8.5600	0.9972	0.1448	0.0167	0.9951	2.6893
	8.5700	0.9984	0.1046	0.0120	0.9963	2.6926
	8.5800	0.9995	0.0790	0.0091	0.9975	2.6957
	8.5900	1.0007	0.0678	0.0078	0.9986	2.6988
	8.6000	1.0019	0.1106	0.0127	0.9998	2.7020
	8.6100	1.0031	0.1456	0.0168	1.0010	2.7052
	8.6200	1.0042	0.1586	0.0183	1.0021	2.7083
	8.6300	1.0053	0.1609	0.0185	1.0032	2.7113
	8.6400	1.0065	0.1469	0.0169	1.0044	2.7145
	8.6500	1.0076	0.1187	0.0137	1.0056	2.7176
	8.6600	1.0088	0.0974	0.0112	1.0067	2.7206
	8.6700	1.0100	0.0949	0.0109	1.0079	2.7238
	8.6800	1.0112	0.0796	0.0092	1.0091	2.7271
	8.6900	1.0124	0.0742	0.0085	1.0103	2.7304
	8.7000	1.0135	0.0663	0.0076	1.0115	2.7336
	8.7100	1.0147	0.0697	0.0080	1.0126	2.7367
	8.7200	1.0159	0.0881	0.0101	1.0138	2.7399
	8.7300	1.0171	0.0954	0.0110	1.0150	2.7432
	8.7400	1.0183	0.1295	0.0149	1.0162	2.7464
	8.7500	1.0194	0.1540	0.0177	1.0173	2.7494
	8.7600	1.0206	0.1695	0.0195	1.0185	2.7525
	8.7700	1.0217	0.1675	0.0193	1.0196	2.7556
	8.7800	1.0229	0.1696	0.0195	1.0208	2.7588
	8.7900	1.0241	0.1636	0.0188	1.0220	2.7619
	8.8000	1.0252	0.1568	0.0181	1.0231	2.7651
	8.8100	1.0264	0.1579	0.0182	1.0243	2.7682
	8.8200	1.0275	0.1568	0.0180	1.0255	2.7714
	8.8300	1.0287	0.1526	0.0176	1.0266	2.7745
	8.8400	1.0299	0.1443	0.0166	1.0278	2.7777
	8.8500	1.0311	0.1590	0.0183	1.0290	2.7809
	8.8600	1.0322	0.1338	0.0154	1.0302	2.7841
	8.8700	1.0334	0.1010	0.0116	1.0313	2.7871
	8.8800	1.0345	0.0825	0.0095	1.0324	2.7902
	8.8900	1.0357	0.0709	0.0082	1.0336	2.7935
	8.9000	1.0369	0.0722	0.0083	1.0349	2.7967
	8.9100	1.0381	0.0647	0.0074	1.0360	2.7999
	8.9200	1.0393	0.0660	0.0076	1.0372	2.8030
	8.9300	1.0405	0.0783	0.0090	1.0384	2.8063
	8.9400	1.0416	0.0853	0.0098	1.0396	2.8095
	8.9500	1.0428	0.0802	0.0092	1.0407	2.8125
	8.9600	1.0439	0.1114	0.0128	1.0418	2.8156
	8.9700	1.0451	0.1626	0.0187	1.0430	2.8188
	8.9800	1.0462	0.1709	0.0197	1.0441	2.8218
	8.9900	1.0473	0.1479	0.0170	1.0453	2.8249
	9.0000	1.0485	0.1227	0.0141	1.0464	2.8280
	9.0100	1.0497	0.1145	0.0132	1.0476	2.8313
	9.0200	1.0509	0.1328	0.0153	1.0488	2.8345
	9.0300	1.0521	0.1534	0.0177	1.0500	2.8377
	9.0400	1.0532	0.1569	0.0181	1.0511	2.8407
	9.0500	1.0543	0.1689	0.0194	1.0523	2.8438
	9.0600	1.0556	0.1674	0.0193	1.0535	2.8471
	9.0700	1.0568	0.1529	0.0176	1.0547	2.8503
	9.0800	1.0579	0.1505	0.0173	1.0559	2.8535
	9.0900	1.0591	0.1272	0.0146	1.0570	2.8566
	9.1000	1.0602	0.0923	0.0106	1.0581	2.8597
	9.1100	1.0614	0.0839	0.0097	1.0593	2.8628
	9.1200	1.0625	0.1067	0.0123	1.0604	2.8658
	9.1300	1.0637	0.1218	0.0140	1.0616	2.8690
	9.1400	1.0648	0.1224	0.0141	1.0627	2.8721
	9.1500	1.0660	0.1409	0.0162	1.0639	2.8753
	9.1600	1.0672	0.1371	0.0158	1.0651	2.8785
	9.1700	1.0684	0.1031	0.0119	1.0664	2.8819
	9.1800	1.0696	0.1335	0.0154	1.0676	2.8851
	9.1900	1.0707	0.1430	0.0165	1.0686	2.8881
	9.2000	1.0718	0.1274	0.0147	1.0698	2.8911
	9.2100	1.0730	0.1083	0.0125	1.0709	2.8942
	9.2200	1.0741	0.1024	0.0118	1.0721	2.8973
	9.2300	1.0753	0.1134	0.0131	1.0732	2.9005
	9.2400	1.0765	0.1184	0.0136	1.0745	2.9038
	9.2500	1.0778	0.1114	0.0128	1.0757	2.9071
	9.2600	1.0790	0.1087	0.0125	1.0769	2.9103
	9.2700	1.0801	0.1211	0.0139	1.0781	2.9135
	9.2800	1.0812	0.1553	0.0179	1.0792	2.9165
	9.2900	1.0824	0.1882	0.0217	1.0803	2.9197
	9.3000	1.0836	0.1905	0.0219	1.0815	2.9228
	9.3100	1.0847	0.1639	0.0189	1.0827	2.9260
	9.3200	1.0859	0.1366	0.0157	1.0838	2.9291
	9.3300	1.0871	0.0955	0.0110	1.0850	2.9323
	9.3400	1.0883	0.0648	0.0075	1.0862	2.9355
	9.3500	1.0894	0.0347	0.0040	1.0873	2.9386
	9.3600	1.0905	0.0363	0.0042	1.0884	2.9414
	9.3700	1.0916	0.0759	0.0087	1.0895	2.9446
	9.3800	1.0928	0.1236	0.0142	1.0908	2.9478
	9.3900	1.0940	0.1537	0.0177	1.0920	2.9511
	9.4000	1.0952	0.1614	0.0186	1.0931	2.9542
	9.4100	1.0964	0.1560	0.0180	1.0943	2.9574
	9.4200	1.0975	0.1531	0.0176	1.0955	2.9606
	9.4300	1.0987	0.1528	0.0176	1.0966	2.9636
	9.4400	1.0998	0.1373	0.0158	1.0977	2.9667
	9.4500	1.1010	0.1157	0.0133	1.0989	2.9699
	9.4600	1.1022	0.1220	0.0140	1.1001	2.9731
	9.4700	1.1034	0.1326	0.0153	1.1013	2.9763
	9.4800	1.1045	0.1411	0.0162	1.1024	2.9794
	9.4900	1.1057	0.1556	0.0179	1.1036	2.9825
	9.5000	1.1069	0.1682	0.0194	1.1048	2.9858
	9.5100	1.1081	0.1389	0.0160	1.1060	2.9890
	9.5200	1.1092	0.1350	0.0155	1.1071	2.9920
	9.5300	1.1104	0.1484	0.0171	1.1083	2.9952
	9.5400	1.1116	0.1419	0.0163	1.1095	2.9985
	9.5500	1.1127	0.1208	0.0139	1.1107	3.0016
	9.5600	1.1139	0.1256	0.0145	1.1118	3.0047
	9.5700	1.1151	0.1204	0.0139	1.1130	3.0080
	9.5800	1.1163	0.1239	0.0143	1.1142	3.0112
	9.5900	1.1174	0.1272	0.0146	1.1153	3.0142
	9.6000	1.1185	0.1414	0.0163	1.1165	3.0173
	9.6100	1.1197	0.1568	0.0180	1.1176	3.0204
	9.6200	1.1209	0.1581	0.0182	1.1188	3.0236
	9.6300	1.1220	0.1513	0.0174	1.1200	3.0268
	9.6400	1.1232	0.1481	0.0170	1.1211	3.0298
	9.6500	1.1243	0.1483	0.0171	1.1223	3.0330
	9.6600	1.1256	0.1065	0.0123	1.1235	3.0362
	9.6700	1.1267	0.0778	0.0090	1.1247	3.0394
	9.6800	1.1279	0.0648	0.0075	1.1258	3.0425
	9.6900	1.1290	0.0756	0.0087	1.1270	3.0457
	9.7000	1.1303	0.1016	0.0117	1.1282	3.0490
	9.7100	1.1315	0.1128	0.0130	1.1294	3.0522
	9.7200	1.1326	0.1464	0.0169	1.1305	3.0553
	9.7300	1.1337	0.1786	0.0206	1.1316	3.0583
	9.7400	1.1349	0.1854	0.0213	1.1328	3.0614
	9.7500	1.1361	0.1862	0.0214	1.1340	3.0647
	9.7600	1.1372	0.2053	0.0236	1.1351	3.0677
	9.7700	1.1384	0.2083	0.0240	1.1363	3.0709
	9.7800	1.1395	0.2027	0.0233	1.1374	3.0740
	9.7900	1.1407	0.1862	0.0214	1.1386	3.0772
	9.8000	1.1419	0.1648	0.0190	1.1398	3.0804
	9.8100	1.1431	0.1276	0.0147	1.1410	3.0836
	9.8200	1.1443	0.1098	0.0126	1.1422	3.0868
	9.8300	1.1455	0.0808	0.0093	1.1434	3.0900
	9.8400	1.1466	0.0761	0.0088	1.1445	3.0931
	9.8500	1.1477	0.1111	0.0128	1.1457	3.0962
	9.8600	1.1489	0.1051	0.0121	1.1468	3.0994
	9.8700	1.1501	0.0845	0.0097	1.1480	3.1026
	9.8800	1.1512	0.0860	0.0099	1.1491	3.1056
	9.8900	1.1523	0.0899	0.0103	1.1502	3.1086
	9.9000	1.1535	0.0971	0.0112	1.1514	3.1119
	9.9100	1.1547	0.0927	0.0107	1.1526	3.1151
	9.9200	1.1559	0.1082	0.0125	1.1538	3.1182
	9.9300	1.1570	0.1156	0.0133	1.1549	3.1213
	9.9400	1.1582	0.1091	0.0126	1.1561	3.1245
	9.9500	1.1594	0.0906	0.0104	1.1573	3.1277
	9.9600	1.1605	0.0864	0.0099	1.1584	3.1307
	9.9700	1.1616	0.1095	0.0126	1.1596	3.1338
	9.9800	1.1628	0.1158	0.0133	1.1608	3.1370
	9.9900	1.1640	0.1317	0.0152	1.1619	3.1402
	10.0000	1.1652	0.1503	0.0173	1.1631	3.1434
	10.0100	1.1663	0.1229	0.0141	1.1643	3.1465
	10.0200	1.1675	0.1164	0.0134	1.1655	3.1497
	10.0300	1.1687	0.1407	0.0162	1.1667	3.1530
	10.0400	1.1699	0.1483	0.0171	1.1678	3.1561
	10.0500	1.1710	0.1383	0.0159	1.1689	3.1591
	10.0600	1.1722	0.1145	0.0132	1.1701	3.1623
	10.0700	1.1734	0.1057	0.0122	1.1713	3.1655
	10.0800	1.1745	0.1292	0.0149	1.1724	3.1685
	10.0900	1.1756	0.1436	0.0165	1.1735	3.1715
	10.1000	1.1768	0.1395	0.0161	1.1747	3.1747
	10.1100	1.1780	0.1061	0.0122	1.1759	3.1781
	10.1200	1.1792	0.0904	0.0104	1.1772	3.1813
	10.1300	1.1804	0.1193	0.0137	1.1783	3.1845
	10.1400	1.1815	0.1274	0.0147	1.1795	3.1875
	10.1500	1.1827	0.1344	0.0155	1.1806	3.1907
	10.1600	1.1839	0.1278	0.0147	1.1818	3.1938
	10.1700	1.1850	0.1392	0.0160	1.1829	3.1969
	10.1800	1.1862	0.1673	0.0193	1.1841	3.2001
	10.1900	1.1874	0.1367	0.0157	1.1853	3.2033
	10.2000	1.1885	0.1160	0.0133	1.1865	3.2065
	10.2100	1.1897	0.1237	0.0142	1.1876	3.2095
	10.2200	1.1908	0.1255	0.0145	1.1888	3.2127
	10.2300	1.1920	0.1082	0.0125	1.1900	3.2159
	10.2400	1.1932	0.0995	0.0115	1.1911	3.2191
	10.2500	1.1943	0.1254	0.0144	1.1923	3.2222
	10.2600	1.1955	0.1650	0.0190	1.1934	3.2252
	10.2700	1.1967	0.1678	0.0193	1.1946	3.2284
	10.2800	1.1978	0.1867	0.0215	1.1957	3.2315
	10.2900	1.1989	0.1915	0.0220	1.1968	3.2345
	10.3000	1.2001	0.1783	0.0205	1.1981	3.2378
	10.3100	1.2014	0.1480	0.0170	1.1993	3.2412
	10.3200	1.2026	0.1232	0.0142	1.2005	3.2444
	10.3300	1.2037	0.1270	0.0146	1.2017	3.2476
	10.3400	1.2049	0.1083	0.0125	1.2028	3.2506
	10.3500	1.2060	0.1303	0.0150	1.2039	3.2537
	10.3600	1.2072	0.1595	0.0184	1.2051	3.2568
	10.3700	1.2083	0.1637	0.0188	1.2062	3.2599
	10.3800	1.2095	0.1759	0.0202	1.2074	3.2630
	10.3900	1.2107	0.1679	0.0193	1.2086	3.2663
	10.4000	1.2119	0.1404	0.0162	1.2098	3.2695
	10.4100	1.2130	0.1343	0.0155	1.2109	3.2725
	10.4200	1.2142	0.1367	0.0157	1.2121	3.2757
	10.4300	1.2154	0.1284	0.0148	1.2133	3.2790
	10.4400	1.2166	0.1396	0.0161	1.2145	3.2822
	10.4500	1.2177	0.1422	0.0164	1.2156	3.2853
	10.4600	1.2188	0.1538	0.0177	1.2167	3.2882
	10.4700	1.2199	0.1927	0.0222	1.2179	3.2914
	10.4800	1.2211	0.2084	0.0240	1.2190	3.2945
	10.4900	1.2223	0.1885	0.0217	1.2202	3.2977
	10.5000	1.2234	0.1322	0.0152	1.2214	3.3008
	10.5100	1.2247	0.1107	0.0127	1.2226	3.3041
	10.5200	1.2259	0.1112	0.0128	1.2238	3.3073
	10.5300	1.2270	0.1410	0.0162	1.2249	3.3104
	10.5400	1.2282	0.1408	0.0162	1.2261	3.3136
	10.5500	1.2294	0.1175	0.0135	1.2273	3.3169
	10.5600	1.2306	0.1044	0.0120	1.2285	3.3201
	10.5700	1.2317	0.1233	0.0142	1.2296	3.3232
	10.5800	1.2328	0.1467	0.0169	1.2308	3.3262
	10.5900	1.2340	0.1484	0.0171	1.2319	3.3294
	10.6000	1.2352	0.1562	0.0180	1.2332	3.3327
	10.6100	1.2364	0.1643	0.0189	1.2344	3.3359
	10.6200	1.2376	0.1750	0.0201	1.2355	3.3390
	10.6300	1.2387	0.2007	0.0231	1.2367	3.3422
	10.6400	1.2399	0.2000	0.0230	1.2378	3.3453
	10.6500	1.2410	0.1859	0.0214	1.2390	3.3484
	10.6600	1.2422	0.1585	0.0182	1.2401	3.3514
	10.6700	1.2433	0.1434	0.0165	1.2412	3.3545
	10.6800	1.2445	0.1538	0.0177	1.2424	3.3578
	10.6900	1.2457	0.1670	0.0192	1.2436	3.3609
	10.7000	1.2469	0.1475	0.0170	1.2448	3.3641
	10.7100	1.2481	0.1206	0.0139	1.2460	3.3674
	10.7200	1.2493	0.0957	0.0110	1.2472	3.3707
	10.7300	1.2504	0.0658	0.0076	1.2483	3.3737
	10.7400	1.2515	0.0827	0.0095	1.2495	3.3767
	10.7500	1.2527	0.1297	0.0149	1.2506	3.3799
	10.7600	1.2539	0.1695	0.0195	1.2518	3.3831
	10.7700	1.2550	0.1922	0.0221	1.2529	3.3861
	10.7800	1.2562	0.1933	0.0223	1.2541	3.3892
	10.7900	1.2574	0.1951	0.0225	1.2553	3.3926
	10.8000	1.2586	0.1579	0.0182	1.2565	3.3959
	10.8100	1.2597	0.1335	0.0154	1.2577	3.3989
	10.8200	1.2609	0.1124	0.0129	1.2588	3.4019
	10.8300	1.2621	0.1286	0.0148	1.2600	3.4052
	10.8400	1.2633	0.1360	0.0157	1.2612	3.4084
	10.8500	1.2644	0.1221	0.0141	1.2623	3.4114
	10.8600	1.2654	0.1262	0.0145	1.2634	3.4143
	10.8700	1.2666	0.1516	0.0175	1.2646	3.4176
	10.8800	1.2679	0.1562	0.0180	1.2658	3.4208
	10.8900	1.2690	0.1536	0.0177	1.2670	3.4240
	10.9000	1.2702	0.1596	0.0184	1.2681	3.4272
	10.9100	1.2714	0.1799	0.0207	1.2693	3.4305
	10.9200	1.2726	0.1610	0.0185	1.2706	3.4338
	10.9300	1.2738	0.1322	0.0152	1.2717	3.4368
	10.9400	1.2748	0.1065	0.0123	1.2728	3.4397
	10.9500	1.2760	0.1009	0.0116	1.2739	3.4429
	10.9600	1.2772	0.1182	0.0136	1.2752	3.4462
	10.9700	1.2785	0.1544	0.0178	1.2764	3.4496
	10.9800	1.2797	0.1856	0.0214	1.2776	3.4528
	10.9900	1.2808	0.1899	0.0219	1.2787	3.4559
	11.0000	1.2819	0.1930	0.0222	1.2799	3.4589
	11.0100	1.2831	0.1723	0.0198	1.2810	3.4620
	11.0200	1.2842	0.1581	0.0182	1.2822	3.4651
	11.0300	1.2854	0.1256	0.0145	1.2833	3.4682
	11.0400	1.2866	0.1244	0.0143	1.2845	3.4715
	11.0500	1.2878	0.1358	0.0156	1.2857	3.4746
	11.0600	1.2889	0.1328	0.0153	1.2868	3.4776
	11.0700	1.2900	0.1305	0.0150	1.2880	3.4808
	11.0800	1.2912	0.1222	0.0141	1.2892	3.4840
	11.0900	1.2924	0.1218	0.0140	1.2903	3.4871
	11.1000	1.2935	0.1322	0.0152	1.2915	3.4902
	11.1100	1.2947	0.1603	0.0184	1.2927	3.4935
	11.1200	1.2960	0.1674	0.0193	1.2939	3.4968
	11.1300	1.2971	0.1436	0.0165	1.2951	3.5000
	11.1400	1.2983	0.1345	0.0155	1.2962	3.5031
	11.1500	1.2994	0.1140	0.0131	1.2973	3.5062
	11.1600	1.3006	0.1032	0.0119	1.2985	3.5094
	11.1700	1.3018	0.0923	0.0106	1.2997	3.5124
	11.1800	1.3029	0.1238	0.0142	1.3008	3.5155
	11.1900	1.3041	0.1812	0.0209	1.3020	3.5187
	11.2000	1.3052	0.2005	0.0231	1.3032	3.5219
	11.2100	1.3064	0.1954	0.0225	1.3043	3.5250
	11.2200	1.3076	0.1805	0.0208	1.3055	3.5282
	11.2300	1.3088	0.1812	0.0209	1.3067	3.5314
	11.2400	1.3099	0.2019	0.0232	1.3079	3.5346
	11.2500	1.3111	0.1913	0.0220	1.3090	3.5377
	11.2600	1.3122	0.1770	0.0204	1.3101	3.5407
	11.2700	1.3133	0.1700	0.0196	1.3113	3.5438
	11.2800	1.3146	0.1555	0.0179	1.3125	3.5472
	11.2900	1.3158	0.1437	0.0165	1.3137	3.5504
	11.3000	1.3169	0.1349	0.0155	1.3148	3.5533
	11.3100	1.3180	0.1191	0.0137	1.3160	3.5564
	11.3200	1.3193	0.1083	0.0125	1.3172	3.5597
	11.3300	1.3204	0.0971	0.0112	1.3183	3.5629
	11.3400	1.3215	0.1167	0.0134	1.3194	3.5659
	11.3500	1.3227	0.1386	0.0159	1.3206	3.5691
	11.3600	1.3239	0.1486	0.0171	1.3218	3.5723
	11.3700	1.3251	0.1499	0.0173	1.3230	3.5754
	11.3800	1.3262	0.1597	0.0184	1.3241	3.5785
	11.3900	1.3273	0.1682	0.0194	1.3252	3.5815
	11.4000	1.3285	0.1840	0.0212	1.3264	3.5848
	11.4100	1.3297	0.1848	0.0213	1.3276	3.5880
	11.4200	1.3309	0.1904	0.0219	1.3288	3.5911
	11.4300	1.3321	0.2002	0.0230	1.3300	3.5944
	11.4400	1.3333	0.2002	0.0230	1.3312	3.5977
	11.4500	1.3345	0.2130	0.0245	1.3324	3.6008
	11.4600	1.3356	0.2080	0.0239	1.3335	3.6039
	11.4700	1.3367	0.1883	0.0217	1.3346	3.6069
	11.4800	1.3379	0.1902	0.0219	1.3358	3.6101
	11.4900	1.3391	0.1793	0.0206	1.3370	3.6134
	11.5000	1.3403	0.1645	0.0189	1.3382	3.6165
	11.5100	1.3414	0.1533	0.0176	1.3393	3.6196
	11.5200	1.3426	0.1410	0.0162	1.3405	3.6228
	11.5300	1.3438	0.1313	0.0151	1.3417	3.6260
	11.5400	1.3449	0.1170	0.0135	1.3428	3.6291
	11.5500	1.3461	0.1224	0.0141	1.3440	3.6323
	11.5600	1.3473	0.1140	0.0131	1.3452	3.6354
	11.5700	1.3484	0.0899	0.0103	1.3464	3.6386
	11.5800	1.3496	0.0930	0.0107	1.3475	3.6417
	11.5900	1.3507	0.1029	0.0118	1.3487	3.6448
	11.6000	1.3519	0.1218	0.0140	1.3499	3.6481
	11.6100	1.3532	0.1396	0.0161	1.3511	3.6514
	11.6200	1.3543	0.1504	0.0173	1.3522	3.6544
	11.6300	1.3554	0.1361	0.0157	1.3533	3.6573
	11.6400	1.3566	0.1225	0.0141	1.3545	3.6606
	11.6500	1.3578	0.1344	0.0155	1.3557	3.6639
	11.6600	1.3589	0.1252	0.0144	1.3568	3.6669
	11.6700	1.3600	0.1137	0.0131	1.3580	3.6700
	11.6800	1.3612	0.1203	0.0138	1.3591	3.6732
	11.6900	1.3624	0.1385	0.0159	1.3603	3.6764
	11.7000	1.3635	0.1387	0.0160	1.3615	3.6794
	11.7100	1.3647	0.1501	0.0173	1.3626	3.6825
	11.7200	1.3659	0.1320	0.0152	1.3638	3.6858
	11.7300	1.3671	0.1234	0.0142	1.3650	3.6891
	11.7400	1.3683	0.1393	0.0160	1.3662	3.6923
	11.7500	1.3694	0.1515	0.0174	1.3673	3.6953
	11.7600	1.3706	0.1417	0.0163	1.3685	3.6984
	11.7700	1.3717	0.1513	0.0174	1.3697	3.7016
	11.7800	1.3729	0.1777	0.0205	1.3708	3.7046
	11.7900	1.3740	0.2075	0.0239	1.3719	3.7077
	11.8000	1.3752	0.1902	0.0219	1.3731	3.7109
	11.8100	1.3765	0.1960	0.0226	1.3744	3.7144
	11.8200	1.3776	0.1922	0.0221	1.3755	3.7175
	11.8300	1.3787	0.1653	0.0190	1.3766	3.7205
	11.8400	1.3799	0.1720	0.0198	1.3778	3.7235
	11.8500	1.3810	0.1898	0.0218	1.3790	3.7267
	11.8600	1.3822	0.1737	0.0200	1.3801	3.7299
	11.8700	1.3833	0.1507	0.0173	1.3813	3.7330
	11.8800	1.3845	0.1272	0.0146	1.3825	3.7362
	11.8900	1.3857	0.1347	0.0155	1.3837	3.7394
	11.9000	1.3869	0.1677	0.0193	1.3849	3.7427
	11.9100	1.3881	0.1873	0.0216	1.3860	3.7457
	11.9200	1.3892	0.1935	0.0223	1.3871	3.7488
	11.9300	1.3904	0.1884	0.0217	1.3883	3.7520
	11.9400	1.3915	0.1620	0.0186	1.3894	3.7550
	11.9500	1.3926	0.1613	0.0186	1.3905	3.7580
	11.9600	1.3938	0.1654	0.0190	1.3917	3.7612
	11.9700	1.3950	0.1510	0.0174	1.3929	3.7645
	11.9800	1.3962	0.1298	0.0149	1.3941	3.7677
	11.9900	1.3974	0.1337	0.0154	1.3953	3.7708
	12.0000	1.3985	0.1083	0.0125	1.3964	3.7739
	12.0100	1.3997	0.1016	0.0117	1.3976	3.7772
	12.0200	1.4009	0.0798	0.0092	1.3988	3.7804
	12.0300	1.4021	0.0969	0.0112	1.4000	3.7835
	12.0400	1.4032	0.1316	0.0151	1.4011	3.7865
	12.0500	1.4043	0.1807	0.0208	1.4022	3.7897
	12.0600	1.4055	0.2023	0.0233	1.4034	3.7928
	12.0700	1.4066	0.2069	0.0238	1.4045	3.7958
	12.0800	1.4077	0.2052	0.0236	1.4057	3.7989
	12.0900	1.4089	0.2009	0.0231	1.4069	3.8021
	12.1000	1.4102	0.1640	0.0189	1.4081	3.8054
	12.1100	1.4113	0.1771	0.0204	1.4092	3.8086
	12.1200	1.4125	0.1685	0.0194	1.4104	3.8117
	12.1300	1.4137	0.1742	0.0201	1.4116	3.8150
	12.1400	1.4149	0.1874	0.0216	1.4129	3.8183
	12.1500	1.4161	0.1748	0.0201	1.4140	3.8214
	12.1600	1.4171	0.1796	0.0207	1.4151	3.8243
	12.1700	1.4183	0.1729	0.0199	1.4162	3.8274
	12.1800	1.4194	0.1539	0.0177	1.4173	3.8304
	12.1900	1.4205	0.1583	0.0182	1.4184	3.8334
	12.2000	1.4217	0.1475	0.0170	1.4196	3.8365
	12.2100	1.4229	0.1301	0.0150	1.4208	3.8399
	12.2200	1.4241	0.1380	0.0159	1.4220	3.8431
	12.2300	1.4253	0.1670	0.0192	1.4232	3.8464
	12.2400	1.4265	0.2011	0.0231	1.4244	3.8495
	12.2500	1.4276	0.2191	0.0252	1.4255	3.8526
	12.2600	1.4288	0.2060	0.0237	1.4267	3.8557
	12.2700	1.4299	0.1866	0.0215	1.4278	3.8588
	12.2800	1.4310	0.1897	0.0218	1.4289	3.8618
	12.2900	1.4322	0.2149	0.0247	1.4302	3.8651
	12.3000	1.4335	0.1899	0.0219	1.4314	3.8684
	12.3100	1.4346	0.1773	0.0204	1.4325	3.8715
	12.3200	1.4357	0.1489	0.0171	1.4337	3.8745
	12.3300	1.4369	0.1360	0.0157	1.4348	3.8777
	12.3400	1.4381	0.1330	0.0153	1.4360	3.8809
	12.3500	1.4392	0.1383	0.0159	1.4372	3.8840
	12.3600	1.4404	0.1357	0.0156	1.4383	3.8871
	12.3700	1.4416	0.1583	0.0182	1.4395	3.8903
	12.3800	1.4427	0.1838	0.0212	1.4406	3.8934
	12.3900	1.4438	0.1715	0.0197	1.4418	3.8964
	12.4000	1.4450	0.1638	0.0189	1.4429	3.8995
	12.4100	1.4462	0.1671	0.0192	1.4441	3.9027
	12.4200	1.4474	0.1428	0.0164	1.4453	3.9061
	12.4300	1.4487	0.1249	0.0144	1.4466	3.9095
	12.4400	1.4498	0.1273	0.0146	1.4478	3.9127
	12.4500	1.4510	0.1551	0.0179	1.4489	3.9158
	12.4600	1.4522	0.1750	0.0201	1.4501	3.9190
	12.4700	1.4534	0.2047	0.0236	1.4513	3.9222
	12.4800	1.4545	0.2259	0.0260	1.4524	3.9253
	12.4900	1.4557	0.2248	0.0259	1.4536	3.9284
	12.5000	1.4569	0.2356	0.0271	1.4548	3.9317
	12.5100	1.4581	0.2349	0.0270	1.4560	3.9348
	12.5200	1.4592	0.2102	0.0242	1.4571	3.9379
	12.5300	1.4603	0.1662	0.0191	1.4582	3.9410
	12.5400	1.4615	0.1550	0.0178	1.4594	3.9441
	12.5500	1.4626	0.1483	0.0171	1.4605	3.9472
	12.5600	1.4637	0.1393	0.0160	1.4617	3.9502
	12.5700	1.4649	0.1402	0.0161	1.4628	3.9534
	12.5800	1.4661	0.1472	0.0169	1.4640	3.9565
	12.5900	1.4673	0.1694	0.0195	1.4652	3.9597
	12.6000	1.4684	0.1857	0.0214	1.4663	3.9628
	12.6100	1.4696	0.1805	0.0208	1.4675	3.9660
	12.6200	1.4708	0.1582	0.0182	1.4687	3.9693
	12.6300	1.4720	0.1497	0.0172	1.4699	3.9726
	12.6400	1.4731	0.1424	0.0164	1.4710	3.9756
	12.6500	1.4742	0.1510	0.0174	1.4722	3.9786
	12.6600	1.4754	0.1650	0.0190	1.4734	3.9819
	12.6700	1.4766	0.1767	0.0203	1.4746	3.9851
	12.6800	1.4778	0.1715	0.0197	1.4757	3.9881
	12.6900	1.4789	0.1924	0.0221	1.4768	3.9912
	12.7000	1.4801	0.1837	0.0211	1.4780	3.9945
	12.7100	1.4813	0.1684	0.0194	1.4792	3.9977
	12.7200	1.4825	0.1717	0.0198	1.4804	4.0008
	12.7300	1.4836	0.1681	0.0193	1.4815	4.0038
	12.7400	1.4848	0.1838	0.0212	1.4827	4.0071
	12.7500	1.4860	0.1992	0.0229	1.4839	4.0103
	12.7600	1.4871	0.2046	0.0235	1.4850	4.0134
	12.7700	1.4883	0.1919	0.0221	1.4862	4.0166
	12.7800	1.4895	0.1658	0.0191	1.4874	4.0199
	12.7900	1.4907	0.1678	0.0193	1.4886	4.0231
	12.8000	1.4918	0.1476	0.0170	1.4897	4.0261
	12.8100	1.4929	0.1359	0.0156	1.4908	4.0291
	12.8200	1.4941	0.1292	0.0149	1.4920	4.0323
	12.8300	1.4954	0.1431	0.0165	1.4933	4.0357
	12.8400	1.4965	0.1429	0.0164	1.4945	4.0388
	12.8500	1.4976	0.1223	0.0141	1.4956	4.0418
	12.8600	1.4988	0.1185	0.0136	1.4967	4.0450
	12.8700	1.5000	0.1485	0.0171	1.4979	4.0482
	12.8800	1.5011	0.1441	0.0166	1.4990	4.0512
	12.8900	1.5023	0.1529	0.0176	1.5002	4.0544
	12.9000	1.5035	0.1552	0.0179	1.5014	4.0577
	12.9100	1.5047	0.1545	0.0178	1.5026	4.0609
	12.9200	1.5058	0.1693	0.0195	1.5037	4.0639
	12.9300	1.5069	0.1653	0.0190	1.5048	4.0669
	12.9400	1.5081	0.1643	0.0189	1.5060	4.0701
	12.9500	1.5093	0.1532	0.0176	1.5072	4.0734
	12.9600	1.5105	0.1781	0.0205	1.5084	4.0766
	12.9700	1.5116	0.1824	0.0210	1.5095	4.0796
	12.9800	1.5128	0.1871	0.0215	1.5107	4.0828
	12.9900	1.5139	0.1978	0.0228	1.5119	4.0859
	13.0000	1.5151	0.1879	0.0216	1.5130	4.0890
	13.0100	1.5162	0.1790	0.0206	1.5142	4.0921
	13.0200	1.5174	0.1707	0.0196	1.5153	4.0952
	13.0300	1.5186	0.1852	0.0213	1.5165	4.0985
	13.0400	1.5198	0.1936	0.0223	1.5177	4.1017
	13.0500	1.5210	0.1901	0.0219	1.5189	4.1049
	13.0600	1.5222	0.1865	0.0215	1.5201	4.1082
	13.0700	1.5234	0.1723	0.0198	1.5213	4.1114
	13.0800	1.5245	0.1920	0.0221	1.5224	4.1145
	13.0900	1.5257	0.1906	0.0219	1.5236	4.1175
	13.1000	1.5268	0.1836	0.0211	1.5247	4.1207
	13.1100	1.5280	0.1774	0.0204	1.5260	4.1240
	13.1200	1.5292	0.1969	0.0227	1.5272	4.1273
	13.1300	1.5304	0.2165	0.0249	1.5283	4.1304
	13.1400	1.5315	0.2068	0.0238	1.5294	4.1334
	13.1500	1.5327	0.1936	0.0223	1.5306	4.1367
	13.1600	1.5339	0.1910	0.0220	1.5318	4.1398
	13.1700	1.5350	0.1892	0.0218	1.5329	4.1427
	13.1800	1.5361	0.1682	0.0194	1.5340	4.1458
	13.1900	1.5374	0.1558	0.0179	1.5353	4.1492
	13.2000	1.5385	0.1807	0.0208	1.5364	4.1523
	13.2100	1.5396	0.2300	0.0265	1.5375	4.1553
	13.2200	1.5408	0.2343	0.0270	1.5387	4.1584
	13.2300	1.5420	0.2131	0.0245	1.5399	4.1617
	13.2400	1.5432	0.2064	0.0238	1.5411	4.1650
	13.2500	1.5443	0.2028	0.0233	1.5423	4.1680
	13.2600	1.5454	0.1825	0.0210	1.5433	4.1710
	13.2700	1.5466	0.1517	0.0175	1.5445	4.1742
	13.2800	1.5478	0.1565	0.0180	1.5458	4.1775
	13.2900	1.5490	0.1715	0.0197	1.5469	4.1807
	13.3000	1.5502	0.1475	0.0170	1.5481	4.1838
	13.3100	1.5514	0.1147	0.0132	1.5493	4.1871
	13.3200	1.5526	0.0985	0.0113	1.5505	4.1903
	13.3300	1.5537	0.1227	0.0141	1.5517	4.1935
	13.3400	1.5549	0.1563	0.0180	1.5528	4.1966
	13.3500	1.5561	0.1684	0.0194	1.5540	4.1998
	13.3600	1.5573	0.1766	0.0203	1.5552	4.2030
	13.3700	1.5584	0.1774	0.0204	1.5563	4.2061
	13.3800	1.5595	0.1826	0.0210	1.5574	4.2091
	13.3900	1.5607	0.1930	0.0222	1.5586	4.2122
	13.4000	1.5619	0.1941	0.0223	1.5598	4.2155
	13.4100	1.5630	0.2124	0.0244	1.5609	4.2185
	13.4200	1.5641	0.2233	0.0257	1.5621	4.2216
	13.4300	1.5654	0.2229	0.0257	1.5633	4.2249
	13.4400	1.5666	0.2318	0.0267	1.5645	4.2282
	13.4500	1.5677	0.2254	0.0260	1.5657	4.2313
	13.4600	1.5689	0.1961	0.0226	1.5668	4.2344
	13.4700	1.5701	0.1636	0.0188	1.5680	4.2376
	13.4800	1.5713	0.1523	0.0175	1.5692	4.2409
	13.4900	1.5724	0.1617	0.0186	1.5703	4.2439
	13.5000	1.5735	0.1752	0.0202	1.5714	4.2469
	13.5100	1.5747	0.1753	0.0202	1.5726	4.2501
	13.5200	1.5759	0.1722	0.0198	1.5738	4.2534
	13.5300	1.5771	0.1902	0.0219	1.5750	4.2565
	13.5400	1.5782	0.2048	0.0236	1.5761	4.2594
	13.5500	1.5793	0.1925	0.0222	1.5772	4.2626
	13.5600	1.5805	0.1654	0.0190	1.5784	4.2658
	13.5700	1.5816	0.1232	0.0142	1.5796	4.2689
	13.5800	1.5828	0.1154	0.0133	1.5807	4.2719
	13.5900	1.5840	0.1420	0.0163	1.5819	4.2751
	13.6000	1.5852	0.1627	0.0187	1.5831	4.2784
	13.6100	1.5864	0.1693	0.0195	1.5843	4.2816
	13.6200	1.5875	0.1554	0.0179	1.5854	4.2846
	13.6300	1.5886	0.1488	0.0171	1.5866	4.2878
	13.6400	1.5898	0.1319	0.0152	1.5878	4.2910
	13.6500	1.5910	0.1149	0.0132	1.5890	4.2942
	13.6600	1.5922	0.1211	0.0139	1.5901	4.2973
	13.6700	1.5933	0.1266	0.0146	1.5913	4.3005
	13.6800	1.5945	0.1624	0.0187	1.5925	4.3037
	13.6900	1.5957	0.1933	0.0223	1.5936	4.3068
	13.7000	1.5968	0.2061	0.0237	1.5948	4.3099
	13.7100	1.5980	0.1884	0.0217	1.5959	4.3131
	13.7200	1.5992	0.1639	0.0189	1.5971	4.3164
	13.7300	1.6004	0.1672	0.0193	1.5983	4.3196
	13.7400	1.6015	0.1763	0.0203	1.5994	4.3226
	13.7500	1.6027	0.1680	0.0193	1.6006	4.3258
	13.7600	1.6039	0.1516	0.0175	1.6018	4.3291
	13.7700	1.6051	0.1220	0.0140	1.6030	4.3322
	13.7800	1.6062	0.1112	0.0128	1.6041	4.3353
	13.7900	1.6074	0.1113	0.0128	1.6053	4.3384
	13.8000	1.6086	0.1435	0.0165	1.6065	4.3416
	13.8100	1.6098	0.1947	0.0224	1.6077	4.3449
	13.8200	1.6109	0.2454	0.0282	1.6088	4.3480
	13.8300	1.6120	0.2715	0.0313	1.6099	4.3510
	13.8400	1.6132	0.2584	0.0297	1.6111	4.3541
	13.8500	1.6144	0.2497	0.0287	1.6123	4.3573
	13.8600	1.6155	0.2484	0.0286	1.6135	4.3604
	13.8700	1.6167	0.2506	0.0288	1.6146	4.3637
	13.8800	1.6179	0.2432	0.0280	1.6158	4.3669
	13.8900	1.6192	0.2100	0.0242	1.6171	4.3702
	13.9000	1.6203	0.2251	0.0259	1.6182	4.3733
	13.9100	1.6214	0.2363	0.0272	1.6194	4.3764
	13.9200	1.6226	0.2226	0.0256	1.6205	4.3796
	13.9300	1.6238	0.2036	0.0234	1.6217	4.3827
	13.9400	1.6249	0.1932	0.0222	1.6228	4.3857
	13.9500	1.6260	0.1667	0.0192	1.6239	4.3887
	13.9600	1.6272	0.1432	0.0165	1.6251	4.3920
	13.9700	1.6284	0.1546	0.0178	1.6263	4.3952
	13.9800	1.6295	0.1640	0.0189	1.6274	4.3983
	13.9900	1.6307	0.1628	0.0187	1.6286	4.4015
	14.0000	1.6319	0.1474	0.0170	1.6299	4.4048
	14.0100	1.6331	0.1509	0.0174	1.6311	4.4080
	14.0200	1.6343	0.1514	0.0174	1.6322	4.4111
	14.0300	1.6354	0.1508	0.0174	1.6333	4.4141
	14.0400	1.6366	0.1444	0.0166	1.6345	4.4173
	14.0500	1.6377	0.1339	0.0154	1.6357	4.4205
	14.0600	1.6389	0.1467	0.0169	1.6368	4.4236
	14.0700	1.6400	0.1401	0.0161	1.6379	4.4265
	14.0800	1.6412	0.1570	0.0181	1.6391	4.4298
	14.0900	1.6424	0.1764	0.0203	1.6403	4.4330
	14.1000	1.6436	0.1815	0.0209	1.6415	4.4362
	14.1100	1.6448	0.1612	0.0186	1.6427	4.4394
	14.1200	1.6460	0.1332	0.0153	1.6439	4.4427
	14.1300	1.6472	0.1443	0.0166	1.6451	4.4460
	14.1400	1.6483	0.1707	0.0196	1.6462	4.4490
	14.1500	1.6494	0.1896	0.0218	1.6473	4.4519
	14.1600	1.6505	0.1709	0.0197	1.6485	4.4550
	14.1700	1.6517	0.1269	0.0146	1.6496	4.4582
	14.1800	1.6528	0.1051	0.0121	1.6507	4.4612
	14.1900	1.6539	0.1299	0.0150	1.6519	4.4643
	14.2000	1.6552	0.1227	0.0141	1.6531	4.4676
	14.2100	1.6564	0.1242	0.0143	1.6544	4.4710
	14.2200	1.6576	0.1320	0.0152	1.6556	4.4742
	14.2300	1.6588	0.1353	0.0156	1.6567	4.4774
	14.2400	1.6600	0.1568	0.0180	1.6579	4.4806
	14.2500	1.6612	0.1660	0.0191	1.6591	4.4838
	14.2600	1.6623	0.1480	0.0170	1.6602	4.4868
	14.2700	1.6634	0.1506	0.0173	1.6613	4.4898
	14.2800	1.6646	0.1641	0.0189	1.6625	4.4930
	14.2900	1.6657	0.1856	0.0214	1.6636	4.4961
	14.3000	1.6669	0.1943	0.0224	1.6648	4.4993
	14.3100	1.6681	0.1936	0.0223	1.6660	4.5024
	14.3200	1.6693	0.1567	0.0180	1.6672	4.5057
	14.3300	1.6705	0.1469	0.0169	1.6684	4.5089
	14.3400	1.6716	0.1503	0.0173	1.6695	4.5119
	14.3500	1.6727	0.1456	0.0168	1.6707	4.5151
	14.3600	1.6740	0.1826	0.0210	1.6719	4.5184
	14.3700	1.6752	0.2209	0.0254	1.6731	4.5216
	14.3800	1.6763	0.2337	0.0269	1.6742	4.5246
	14.3900	1.6774	0.2574	0.0296	1.6753	4.5276
	14.4000	1.6786	0.2476	0.0285	1.6765	4.5309
	14.4100	1.6798	0.2301	0.0265	1.6777	4.5342
	14.4200	1.6810	0.2493	0.0287	1.6789	4.5373
	14.4300	1.6821	0.2399	0.0276	1.6800	4.5404
	14.4400	1.6833	0.2193	0.0252	1.6812	4.5436
	14.4500	1.6844	0.2305	0.0265	1.6823	4.5466
	14.4600	1.6855	0.2383	0.0274	1.6835	4.5496
	14.4700	1.6867	0.2436	0.0280	1.6847	4.5529
	14.4800	1.6879	0.2296	0.0264	1.6859	4.5561
	14.4900	1.6891	0.2137	0.0246	1.6870	4.5592
	14.5000	1.6901	0.2047	0.0236	1.6881	4.5621
	14.5100	1.6912	0.2150	0.0247	1.6892	4.5651
	14.5200	1.6924	0.2310	0.0266	1.6903	4.5681
	14.5300	1.6935	0.2475	0.0285	1.6914	4.5712
	14.5400	1.6946	0.2458	0.0283	1.6926	4.5743
	14.5500	1.6958	0.2322	0.0267	1.6937	4.5774
	14.5600	1.6970	0.2087	0.0240	1.6949	4.5806
	14.5700	1.6982	0.2028	0.0233	1.6961	4.5838
	14.5798	1.6993	0.2084	0.0240	1.6973	4.5869
	14.5800	1.6994	0.2079	0.0239	1.6973	4.5870
	14.5900	1.7006	0.1912	0.0220	1.6985	4.5903
	14.6000	1.7017	0.2108	0.0243	1.6996	4.5933
	14.6100	1.7025	0.2089	0.0241	1.7004	4.5954
	14.6200	1.7027	0.1852	0.0213	1.7007	4.5961
	14.6300	1.7024	0.1505	0.0173	1.7003	4.5953
	14.6400	1.7014	0.1539	0.0177	1.6993	4.5925
	14.6500	1.6999	0.1820	0.0209	1.6978	4.5884
	14.6600	1.6981	0.2032	0.0234	1.6960	4.5836
	14.6700	1.6963	0.1998	0.0230	1.6943	4.5788
	14.6800	1.6947	0.1699	0.0196	1.6927	4.5745
	14.6900	1.6933	0.1429	0.0165	1.6913	4.5707
	14.7000	1.6921	0.1318	0.0152	1.6900	4.5674
	14.7100	1.6909	0.1405	0.0162	1.6889	4.5642
	14.7200	1.6898	0.1298	0.0149	1.6877	4.5611
	14.7300	1.6886	0.1558	0.0179	1.6865	4.5580
	14.7400	1.6874	0.2042	0.0235	1.6854	4.5548
	14.7500	1.6863	0.2204	0.0254	1.6842	4.5516
	14.7600	1.6852	0.2061	0.0237	1.6831	4.5486
	14.7700	1.6840	0.2443	0.0281	1.6820	4.5456
	14.7800	1.6829	0.2565	0.0295	1.6808	4.5425
	14.7900	1.6817	0.2299	0.0265	1.6796	4.5392
	14.8000	1.6805	0.2040	0.0235	1.6784	4.5361
	14.8100	1.6793	0.1830	0.0211	1.6773	4.5329
	14.8200	1.6781	0.1697	0.0195	1.6761	4.5297
	14.8300	1.6770	0.1481	0.0170	1.6749	4.5265
	14.8400	1.6758	0.1359	0.0156	1.6737	4.5233
	14.8500	1.6746	0.1193	0.0137	1.6726	4.5202
	14.8600	1.6734	0.1305	0.0150	1.6713	4.5169
	14.8700	1.6722	0.1620	0.0186	1.6702	4.5137
	14.8800	1.6711	0.1691	0.0195	1.6690	4.5106
	14.8900	1.6699	0.1882	0.0217	1.6678	4.5074
	14.9000	1.6687	0.2421	0.0279	1.6666	4.5042
	14.9100	1.6675	0.2842	0.0327	1.6655	4.5010
	14.9200	1.6664	0.2742	0.0316	1.6643	4.4979
	14.9300	1.6652	0.2604	0.0300	1.6631	4.4947
	14.9400	1.6640	0.2410	0.0277	1.6619	4.4915
	14.9500	1.6628	0.2058	0.0237	1.6607	4.4882
	14.9600	1.6616	0.1832	0.0211	1.6595	4.4850
	14.9700	1.6604	0.1712	0.0197	1.6584	4.4818
	14.9800	1.6592	0.1650	0.0190	1.6572	4.4786
	14.9900	1.6581	0.1581	0.0182	1.6560	4.4754
	15.0000	1.6569	0.1347	0.0155	1.6548	4.4723
	15.0100	1.6558	0.1167	0.0134	1.6537	4.4692
	15.0200	1.6547	0.1233	0.0142	1.6526	4.4662
	15.0300	1.6535	0.1381	0.0159	1.6514	4.4630
	15.0400	1.6523	0.1693	0.0195	1.6502	4.4598
	15.0500	1.6511	0.1854	0.0213	1.6490	4.4566
	15.0600	1.6499	0.1968	0.0226	1.6478	4.4533
	15.0700	1.6487	0.1984	0.0228	1.6466	4.4501
	15.0800	1.6475	0.1687	0.0194	1.6454	4.4469
	15.0900	1.6464	0.1638	0.0189	1.6443	4.4438
	15.1000	1.6452	0.1895	0.0218	1.6431	4.4406
	15.1100	1.6440	0.2049	0.0236	1.6420	4.4375
	15.1200	1.6429	0.1984	0.0228	1.6408	4.4345
	15.1300	1.6418	0.1957	0.0225	1.6397	4.4314
	15.1400	1.6406	0.1995	0.0230	1.6385	4.4281
	15.1500	1.6394	0.2050	0.0236	1.6373	4.4248
	15.1600	1.6381	0.2153	0.0248	1.6360	4.4215
	15.1700	1.6369	0.2110	0.0243	1.6348	4.4182
	15.1800	1.6357	0.2067	0.0238	1.6336	4.4150
	15.1900	1.6345	0.2105	0.0242	1.6325	4.4118
	15.2000	1.6334	0.2090	0.0241	1.6313	4.4087
	15.2100	1.6322	0.2177	0.0251	1.6301	4.4055
	15.2200	1.6311	0.2011	0.0231	1.6290	4.4024
	15.2300	1.6299	0.2026	0.0233	1.6279	4.3994
	15.2400	1.6288	0.1941	0.0223	1.6267	4.3963
	15.2500	1.6276	0.1915	0.0220	1.6255	4.3931
	15.2600	1.6265	0.1887	0.0217	1.6244	4.3900
	15.2700	1.6253	0.1769	0.0204	1.6232	4.3868
	15.2800	1.6241	0.1702	0.0196	1.6220	4.3836
	15.2900	1.6229	0.1737	0.0200	1.6208	4.3804
	15.3000	1.6217	0.1824	0.0210	1.6197	4.3772
	15.3100	1.6205	0.1995	0.0230	1.6185	4.3740
	15.3200	1.6194	0.2130	0.0245	1.6173	4.3708
	15.3300	1.6182	0.2021	0.0233	1.6161	4.3677
	15.3400	1.6170	0.1714	0.0197	1.6149	4.3645
	15.3500	1.6159	0.1429	0.0165	1.6138	4.3614
	15.3600	1.6147	0.1258	0.0145	1.6126	4.3583
	15.3700	1.6136	0.1267	0.0146	1.6115	4.3551
	15.3800	1.6124	0.1153	0.0133	1.6103	4.3519
	15.3900	1.6111	0.1231	0.0142	1.6091	4.3486
	15.4000	1.6100	0.1415	0.0163	1.6079	4.3454
	15.4100	1.6088	0.1633	0.0188	1.6067	4.3422
	15.4200	1.6076	0.1489	0.0171	1.6055	4.3390
	15.4300	1.6064	0.1256	0.0145	1.6044	4.3359
	15.4400	1.6052	0.1194	0.0137	1.6031	4.3326
	15.4500	1.6041	0.0850	0.0098	1.6020	4.3295
	15.4600	1.6029	0.0763	0.0088	1.6009	4.3264
	15.4700	1.6018	0.0719	0.0083	1.5998	4.3234
	15.4800	1.6007	0.0925	0.0106	1.5986	4.3203
	15.4900	1.5995	0.1287	0.0148	1.5974	4.3170
	15.5000	1.5983	0.2098	0.0241	1.5962	4.3137
	15.5100	1.5970	0.2671	0.0308	1.5950	4.3105
	15.5200	1.5959	0.2742	0.0316	1.5938	4.3073
	15.5300	1.5947	0.2518	0.0290	1.5926	4.3041
	15.5400	1.5935	0.2311	0.0266	1.5914	4.3009
	15.5500	1.5923	0.2260	0.0260	1.5903	4.2978
	15.5600	1.5912	0.2027	0.0233	1.5891	4.2947
	15.5700	1.5900	0.2191	0.0252	1.5879	4.2915
	15.5800	1.5888	0.2010	0.0231	1.5867	4.2883
	15.5900	1.5876	0.1863	0.0214	1.5856	4.2851
	15.6000	1.5865	0.1979	0.0228	1.5844	4.2820
	15.6100	1.5854	0.1911	0.0220	1.5833	4.2789
	15.6200	1.5842	0.1591	0.0183	1.5821	4.2758
	15.6300	1.5830	0.1534	0.0177	1.5810	4.2726
	15.6400	1.5819	0.1698	0.0195	1.5798	4.2694
	15.6500	1.5807	0.1759	0.0202	1.5786	4.2662
	15.6600	1.5795	0.1695	0.0195	1.5774	4.2630
	15.6700	1.5783	0.1572	0.0181	1.5762	4.2598
	15.6800	1.5771	0.1749	0.0201	1.5750	4.2566
	15.6900	1.5760	0.1844	0.0212	1.5739	4.2537
	15.7000	1.5749	0.1908	0.0220	1.5728	4.2505
	15.7100	1.5736	0.1946	0.0224	1.5716	4.2473
	15.7200	1.5724	0.1854	0.0213	1.5704	4.2440
	15.7300	1.5712	0.1780	0.0205	1.5692	4.2407
	15.7400	1.5701	0.1803	0.0208	1.5680	4.2375
	15.7500	1.5689	0.2156	0.0248	1.5669	4.2345
	15.7600	1.5678	0.2206	0.0254	1.5657	4.2315
	15.7700	1.5666	0.1962	0.0226	1.5646	4.2283
	15.7800	1.5654	0.1818	0.0209	1.5633	4.2250
	15.7900	1.5642	0.1858	0.0214	1.5621	4.2218
	15.8000	1.5631	0.1802	0.0207	1.5610	4.2186
	15.8100	1.5619	0.1725	0.0199	1.5599	4.2156
	15.8200	1.5608	0.1848	0.0213	1.5587	4.2125
	15.8300	1.5596	0.1962	0.0226	1.5575	4.2092
	15.8400	1.5584	0.2100	0.0242	1.5563	4.2059
	15.8500	1.5572	0.2009	0.0231	1.5551	4.2027
	15.8600	1.5560	0.1849	0.0213	1.5539	4.1994
	15.8700	1.5548	0.1498	0.0172	1.5527	4.1963
	15.8800	1.5536	0.1506	0.0173	1.5515	4.1931
	15.8900	1.5525	0.1542	0.0177	1.5504	4.1900
	15.9000	1.5513	0.1609	0.0185	1.5492	4.1869
	15.9100	1.5501	0.1661	0.0191	1.5481	4.1837
	15.9200	1.5490	0.1505	0.0173	1.5469	4.1805
	15.9300	1.5478	0.1520	0.0175	1.5457	4.1774
	15.9400	1.5466	0.1566	0.0180	1.5445	4.1742
	15.9500	1.5454	0.1746	0.0201	1.5433	4.1709
	15.9600	1.5442	0.1648	0.0190	1.5421	4.1676
	15.9700	1.5430	0.1621	0.0187	1.5410	4.1646
	15.9800	1.5419	0.1583	0.0182	1.5398	4.1614
	15.9900	1.5407	0.1738	0.0200	1.5387	4.1583
	16.0000	1.5396	0.1929	0.0222	1.5375	4.1551
	16.0100	1.5384	0.1955	0.0225	1.5364	4.1521
	16.0200	1.5373	0.1810	0.0208	1.5352	4.1491
	16.0300	1.5362	0.2037	0.0234	1.5341	4.1460
	16.0400	1.5350	0.2392	0.0275	1.5330	4.1429
	16.0500	1.5339	0.2580	0.0297	1.5318	4.1398
	16.0600	1.5326	0.2637	0.0304	1.5306	4.1364
	16.0700	1.5314	0.2560	0.0295	1.5293	4.1331
	16.0800	1.5302	0.2452	0.0282	1.5281	4.1299
	16.0900	1.5291	0.2076	0.0239	1.5270	4.1268
	16.1000	1.5279	0.1738	0.0200	1.5258	4.1237
	16.1100	1.5268	0.1582	0.0182	1.5247	4.1205
	16.1200	1.5256	0.1746	0.0201	1.5236	4.1175
	16.1300	1.5245	0.1833	0.0211	1.5224	4.1143
	16.1400	1.5233	0.1933	0.0222	1.5212	4.1111
	16.1500	1.5221	0.1921	0.0221	1.5200	4.1079
	16.1600	1.5209	0.1702	0.0196	1.5188	4.1048
	16.1700	1.5197	0.1575	0.0181	1.5177	4.1016
	16.1800	1.5185	0.1571	0.0181	1.5165	4.0983
	16.1900	1.5174	0.1387	0.0160	1.5153	4.0951
	16.2000	1.5162	0.1524	0.0175	1.5141	4.0920
	16.2100	1.5151	0.1706	0.0196	1.5130	4.0889
	16.2200	1.5139	0.1570	0.0181	1.5118	4.0859
	16.2300	1.5128	0.1508	0.0174	1.5107	4.0827
	16.2400	1.5116	0.1429	0.0164	1.5095	4.0795
	16.2500	1.5104	0.1430	0.0165	1.5083	4.0764
	16.2600	1.5092	0.1404	0.0162	1.5072	4.0732
	16.2700	1.5081	0.1117	0.0129	1.5060	4.0701
	16.2800	1.5069	0.0969	0.0112	1.5048	4.0669
	16.2900	1.5058	0.1048	0.0121	1.5037	4.0638
	16.3000	1.5046	0.1212	0.0140	1.5025	4.0605
	16.3100	1.5033	0.1593	0.0183	1.5012	4.0571
	16.3200	1.5021	0.2036	0.0234	1.5000	4.0539
	16.3300	1.5009	0.2217	0.0255	1.4989	4.0508
	16.3400	1.4998	0.2206	0.0254	1.4977	4.0477
	16.3500	1.4987	0.2001	0.0230	1.4966	4.0446
	16.3600	1.4975	0.1946	0.0224	1.4954	4.0414
	16.3700	1.4963	0.1762	0.0203	1.4942	4.0383
	16.3800	1.4952	0.1391	0.0160	1.4931	4.0351
	16.3900	1.4940	0.1535	0.0177	1.4919	4.0320
	16.4000	1.4928	0.1848	0.0213	1.4907	4.0288
	16.4100	1.4916	0.1716	0.0198	1.4896	4.0256
	16.4200	1.4905	0.1603	0.0184	1.4884	4.0225
	16.4300	1.4893	0.1447	0.0167	1.4872	4.0193
	16.4400	1.4881	0.1245	0.0143	1.4860	4.0161
	16.4500	1.4869	0.1271	0.0146	1.4849	4.0129
	16.4600	1.4858	0.1275	0.0147	1.4837	4.0098
	16.4700	1.4846	0.1473	0.0170	1.4825	4.0066
	16.4800	1.4834	0.1747	0.0201	1.4813	4.0034
	16.4900	1.4822	0.1842	0.0212	1.4802	4.0002
	16.5000	1.4811	0.2098	0.0242	1.4790	3.9971
	16.5100	1.4799	0.2021	0.0233	1.4778	3.9939
	16.5200	1.4787	0.1914	0.0220	1.4767	3.9908
	16.5300	1.4776	0.1726	0.0199	1.4755	3.9877
	16.5400	1.4765	0.1677	0.0193	1.4744	3.9846
	16.5500	1.4753	0.1766	0.0203	1.4732	3.9814
	16.5600	1.4741	0.1665	0.0192	1.4720	3.9783
	16.5700	1.4729	0.1751	0.0202	1.4709	3.9751
	16.5800	1.4718	0.1805	0.0208	1.4697	3.9719
	16.5900	1.4706	0.1867	0.0215	1.4685	3.9688
	16.6000	1.4694	0.1796	0.0207	1.4674	3.9656
	16.6100	1.4683	0.1569	0.0181	1.4662	3.9625
	16.6200	1.4671	0.1478	0.0170	1.4650	3.9593
	16.6300	1.4659	0.1317	0.0152	1.4639	3.9561
	16.6400	1.4648	0.1224	0.0141	1.4627	3.9531
	16.6500	1.4636	0.1188	0.0137	1.4615	3.9499
	16.6600	1.4624	0.1038	0.0120	1.4603	3.9466
	16.6700	1.4612	0.0617	0.0071	1.4592	3.9434
	16.6800	1.4601	0.0786	0.0090	1.4580	3.9404
	16.6900	1.4589	0.1247	0.0143	1.4568	3.9372
	16.7000	1.4577	0.1510	0.0174	1.4557	3.9340
	16.7100	1.4566	0.1578	0.0182	1.4545	3.9308
	16.7200	1.4554	0.1478	0.0170	1.4533	3.9277
	16.7300	1.4542	0.1465	0.0169	1.4521	3.9245
	16.7400	1.4530	0.1621	0.0187	1.4509	3.9213
	16.7500	1.4518	0.1522	0.0175	1.4498	3.9180
	16.7600	1.4507	0.1096	0.0126	1.4486	3.9149
	16.7700	1.4495	0.1068	0.0123	1.4475	3.9118
	16.7800	1.4484	0.1472	0.0169	1.4463	3.9088
	16.7900	1.4472	0.1732	0.0199	1.4451	3.9056
	16.8000	1.4460	0.1776	0.0204	1.4440	3.9024
	16.8100	1.4449	0.1705	0.0196	1.4428	3.8992
	16.8200	1.4437	0.1634	0.0188	1.4416	3.8961
	16.8300	1.4426	0.1464	0.0169	1.4405	3.8930
	16.8400	1.4414	0.1533	0.0177	1.4393	3.8898
	16.8500	1.4402	0.1495	0.0172	1.4381	3.8866
	16.8600	1.4390	0.1593	0.0183	1.4370	3.8835
	16.8700	1.4378	0.1392	0.0160	1.4358	3.8802
	16.8800	1.4366	0.1280	0.0147	1.4345	3.8768
	16.8900	1.4354	0.1669	0.0192	1.4333	3.8735
	16.9000	1.4342	0.1872	0.0215	1.4322	3.8705
	16.9100	1.4331	0.1591	0.0183	1.4310	3.8675
	16.9200	1.4320	0.1446	0.0166	1.4300	3.8645
	16.9300	1.4309	0.1386	0.0160	1.4288	3.8615
	16.9400	1.4298	0.1387	0.0160	1.4277	3.8585
	16.9500	1.4287	0.1551	0.0178	1.4266	3.8554
	16.9600	1.4274	0.1457	0.0168	1.4253	3.8520
	16.9700	1.4262	0.1342	0.0154	1.4241	3.8487
	16.9800	1.4250	0.1345	0.0155	1.4229	3.8455
	16.9900	1.4238	0.1318	0.0152	1.4217	3.8424
	17.0000	1.4227	0.1280	0.0147	1.4206	3.8392
	17.0100	1.4215	0.1230	0.0142	1.4194	3.8361
	17.0200	1.4203	0.1224	0.0141	1.4182	3.8329
	17.0300	1.4191	0.1275	0.0147	1.4170	3.8296
	17.0400	1.4179	0.1385	0.0159	1.4159	3.8264
	17.0500	1.4167	0.1277	0.0147	1.4147	3.8232
	17.0600	1.4156	0.1383	0.0159	1.4135	3.8201
	17.0700	1.4144	0.1638	0.0189	1.4123	3.8169
	17.0800	1.4133	0.1649	0.0190	1.4112	3.8138
	17.0900	1.4121	0.1575	0.0181	1.4100	3.8107
	17.1000	1.4110	0.1448	0.0167	1.4089	3.8077
	17.1100	1.4099	0.1214	0.0140	1.4078	3.8046
	17.1200	1.4087	0.0960	0.0111	1.4066	3.8014
	17.1300	1.4075	0.0958	0.0110	1.4054	3.7981
	17.1400	1.4063	0.1027	0.0118	1.4042	3.7950
	17.1500	1.4052	0.1060	0.0122	1.4031	3.7919
	17.1600	1.4040	0.1249	0.0144	1.4019	3.7887
	17.1700	1.4028	0.1551	0.0179	1.4007	3.7856
	17.1800	1.4017	0.1547	0.0178	1.3996	3.7824
	17.1900	1.4005	0.1272	0.0146	1.3984	3.7792
	17.2000	1.3993	0.1187	0.0137	1.3972	3.7761
	17.2100	1.3981	0.1120	0.0129	1.3960	3.7729
	17.2200	1.3970	0.1157	0.0133	1.3949	3.7697
	17.2300	1.3958	0.1326	0.0153	1.3937	3.7666
	17.2400	1.3946	0.1608	0.0185	1.3925	3.7634
	17.2500	1.3934	0.1610	0.0185	1.3913	3.7601
	17.2600	1.3922	0.1525	0.0176	1.3901	3.7570
	17.2700	1.3911	0.1325	0.0153	1.3890	3.7539
	17.2800	1.3900	0.1098	0.0126	1.3879	3.7508
	17.2900	1.3888	0.1027	0.0118	1.3867	3.7476
	17.3000	1.3876	0.0874	0.0101	1.3856	3.7445
	17.3100	1.3865	0.1057	0.0122	1.3844	3.7414
	17.3200	1.3853	0.1498	0.0172	1.3832	3.7382
	17.3300	1.3841	0.1786	0.0206	1.3820	3.7350
	17.3400	1.3829	0.1945	0.0224	1.3808	3.7318
	17.3500	1.3817	0.2238	0.0258	1.3796	3.7286
	17.3600	1.3806	0.2301	0.0265	1.3785	3.7254
	17.3700	1.3794	0.2333	0.0269	1.3773	3.7223
	17.3800	1.3782	0.2335	0.0269	1.3761	3.7191
	17.3900	1.3770	0.2212	0.0255	1.3749	3.7159
	17.4000	1.3759	0.2065	0.0238	1.3738	3.7127
	17.4100	1.3747	0.2023	0.0233	1.3727	3.7097
	17.4200	1.3736	0.1696	0.0195	1.3715	3.7067
	17.4300	1.3724	0.1396	0.0161	1.3703	3.7034
	17.4400	1.3712	0.1133	0.0130	1.3691	3.7002
	17.4500	1.3700	0.1082	0.0125	1.3680	3.6970
	17.4600	1.3689	0.1150	0.0132	1.3668	3.6939
	17.4700	1.3678	0.1066	0.0123	1.3657	3.6908
	17.4800	1.3666	0.0965	0.0111	1.3645	3.6877
	17.4900	1.3654	0.1019	0.0117	1.3633	3.6845
	17.5000	1.3642	0.1151	0.0133	1.3621	3.6813
	17.5100	1.3630	0.1163	0.0134	1.3610	3.6781
	17.5200	1.3619	0.1387	0.0160	1.3598	3.6749
	17.5300	1.3607	0.1618	0.0186	1.3586	3.6717
	17.5400	1.3596	0.1326	0.0153	1.3575	3.6687
	17.5500	1.3584	0.1159	0.0133	1.3563	3.6656
	17.5600	1.3573	0.1386	0.0160	1.3552	3.6625
	17.5700	1.3561	0.1556	0.0179	1.3540	3.6593
	17.5800	1.3549	0.1574	0.0181	1.3528	3.6561
	17.5900	1.3538	0.1365	0.0157	1.3517	3.6531
	17.6000	1.3527	0.1229	0.0141	1.3506	3.6501
	17.6100	1.3515	0.1210	0.0139	1.3494	3.6469
	17.6200	1.3503	0.1324	0.0152	1.3483	3.6438
	17.6300	1.3491	0.1687	0.0194	1.3471	3.6405
	17.6400	1.3479	0.1813	0.0209	1.3458	3.6372
	17.6500	1.3467	0.2048	0.0236	1.3446	3.6339
	17.6600	1.3456	0.2095	0.0241	1.3435	3.6308
	17.6700	1.3444	0.1950	0.0225	1.3424	3.6278
	17.6800	1.3433	0.2016	0.0232	1.3412	3.6248
	17.6900	1.3421	0.1908	0.0220	1.3401	3.6216
	17.7000	1.3410	0.1624	0.0187	1.3389	3.6184
	17.7100	1.3398	0.1506	0.0173	1.3377	3.6152
	17.7200	1.3386	0.1344	0.0155	1.3365	3.6119
	17.7300	1.3374	0.0959	0.0110	1.3353	3.6087
	17.7400	1.3362	0.0822	0.0095	1.3341	3.6056
	17.7500	1.3351	0.0751	0.0086	1.3330	3.6025
	17.7600	1.3339	0.0849	0.0098	1.3318	3.5994
	17.7700	1.3327	0.1129	0.0130	1.3307	3.5962
	17.7800	1.3316	0.1338	0.0154	1.3295	3.5930
	17.7900	1.3304	0.1435	0.0165	1.3283	3.5898
	17.8000	1.3292	0.1539	0.0177	1.3271	3.5867
	17.8100	1.3280	0.1283	0.0148	1.3260	3.5835
	17.8200	1.3268	0.1459	0.0168	1.3248	3.5802
	17.8300	1.3257	0.1346	0.0155	1.3236	3.5771
	17.8400	1.3245	0.1441	0.0166	1.3225	3.5740
	17.8500	1.3234	0.1866	0.0215	1.3213	3.5709
	17.8600	1.3223	0.1758	0.0202	1.3202	3.5679
	17.8700	1.3211	0.1486	0.0171	1.3190	3.5647
	17.8800	1.3199	0.1313	0.0151	1.3178	3.5614
	17.8900	1.3186	0.1362	0.0157	1.3166	3.5581
	17.9000	1.3174	0.1332	0.0153	1.3154	3.5548
	17.9100	1.3163	0.1434	0.0165	1.3142	3.5517
	17.9200	1.3152	0.1774	0.0204	1.3131	3.5488
	17.9300	1.3141	0.1898	0.0218	1.3120	3.5457
	17.9400	1.3129	0.1889	0.0217	1.3108	3.5425
	17.9500	1.3117	0.1761	0.0203	1.3096	3.5393
	17.9600	1.3105	0.1587	0.0183	1.3084	3.5362
	17.9700	1.3093	0.1236	0.0142	1.3073	3.5330
	17.9800	1.3082	0.0980	0.0113	1.3061	3.5298
	17.9900	1.3070	0.0966	0.0111	1.3049	3.5267
	18.0000	1.3059	0.1009	0.0116	1.3038	3.5235
	18.0100	1.3047	0.1263	0.0145	1.3026	3.5203
	18.0200	1.3035	0.1202	0.0138	1.3014	3.5172
	18.0300	1.3023	0.1260	0.0145	1.3003	3.5141
	18.0400	1.3012	0.1407	0.0162	1.2992	3.5110
	18.0500	1.3001	0.1470	0.0169	1.2980	3.5080
	18.0600	1.2989	0.1316	0.0151	1.2969	3.5048
	18.0700	1.2978	0.1296	0.0149	1.2957	3.5017
	18.0800	1.2966	0.1308	0.0151	1.2945	3.4985
	18.0900	1.2954	0.1482	0.0171	1.2933	3.4952
	18.1000	1.2942	0.1276	0.0147	1.2921	3.4919
	18.1100	1.2930	0.1043	0.0120	1.2909	3.4888
	18.1200	1.2919	0.1166	0.0134	1.2898	3.4857
	18.1300	1.2907	0.1320	0.0152	1.2886	3.4825
	18.1400	1.2895	0.1418	0.0163	1.2874	3.4794
	18.1500	1.2883	0.1407	0.0162	1.2863	3.4762
	18.1600	1.2872	0.1430	0.0165	1.2851	3.4731
	18.1700	1.2860	0.1585	0.0182	1.2840	3.4700
	18.1800	1.2848	0.1977	0.0228	1.2827	3.4667
	18.1900	1.2837	0.2120	0.0244	1.2816	3.4636
	18.2000	1.2825	0.2132	0.0245	1.2804	3.4604
	18.2100	1.2813	0.1928	0.0222	1.2792	3.4572
	18.2200	1.2802	0.2075	0.0239	1.2781	3.4541
	18.2300	1.2790	0.1930	0.0222	1.2769	3.4509
	18.2400	1.2778	0.1864	0.0215	1.2758	3.4478
	18.2500	1.2766	0.2060	0.0237	1.2746	3.4446
	18.2600	1.2754	0.2230	0.0257	1.2734	3.4413
	18.2700	1.2743	0.2141	0.0246	1.2722	3.4382
	18.2800	1.2731	0.1807	0.0208	1.2710	3.4350
	18.2900	1.2719	0.1449	0.0167	1.2699	3.4319
	18.3000	1.2708	0.1033	0.0119	1.2687	3.4288
	18.3100	1.2697	0.0796	0.0092	1.2676	3.4257
	18.3200	1.2685	0.0928	0.0107	1.2664	3.4226
	18.3300	1.2673	0.1013	0.0117	1.2652	3.4193
	18.3400	1.2661	0.1182	0.0136	1.2640	3.4161
	18.3500	1.2650	0.1286	0.0148	1.2629	3.4130
	18.3600	1.2638	0.0976	0.0112	1.2618	3.4100
	18.3700	1.2627	0.1112	0.0128	1.2607	3.4070
	18.3800	1.2616	0.1381	0.0159	1.2595	3.4038
	18.3900	1.2603	0.1690	0.0195	1.2582	3.4004
	18.4000	1.2591	0.1827	0.0210	1.2570	3.3972
	18.4100	1.2580	0.1562	0.0180	1.2559	3.3942
	18.4200	1.2568	0.1328	0.0153	1.2547	3.3910
	18.4300	1.2556	0.1226	0.0141	1.2535	3.3878
	18.4400	1.2545	0.1217	0.0140	1.2524	3.3847
	18.4500	1.2533	0.1396	0.0161	1.2513	3.3816
	18.4600	1.2521	0.1665	0.0192	1.2501	3.3784
	18.4700	1.2510	0.1523	0.0175	1.2489	3.3752
	18.4800	1.2498	0.1341	0.0154	1.2478	3.3721
	18.4900	1.2487	0.0993	0.0114	1.2466	3.3690
	18.5000	1.2475	0.0794	0.0091	1.2454	3.3658
	18.5100	1.2463	0.0739	0.0085	1.2442	3.3626
	18.5200	1.2451	0.0783	0.0090	1.2431	3.3594
	18.5300	1.2440	0.0813	0.0094	1.2419	3.3562
	18.5400	1.2428	0.0974	0.0112	1.2407	3.3530
	18.5500	1.2416	0.1304	0.0150	1.2395	3.3498
	18.5600	1.2404	0.1592	0.0183	1.2384	3.3467
	18.5700	1.2393	0.1511	0.0174	1.2373	3.3437
	18.5800	1.2382	0.1253	0.0144	1.2361	3.3407
	18.5900	1.2370	0.1077	0.0124	1.2349	3.3375
	18.6000	1.2358	0.1119	0.0129	1.2338	3.3343
	18.6100	1.2346	0.1146	0.0132	1.2326	3.3311
	18.6200	1.2334	0.0869	0.0100	1.2314	3.3278
	18.6300	1.2322	0.0797	0.0092	1.2302	3.3246
	18.6400	1.2310	0.0990	0.0114	1.2290	3.3213
	18.6500	1.2299	0.1281	0.0148	1.2278	3.3183
	18.6600	1.2288	0.1286	0.0148	1.2267	3.3152
	18.6700	1.2277	0.1471	0.0169	1.2256	3.3123
	18.6800	1.2265	0.1395	0.0161	1.2245	3.3092
	18.6900	1.2254	0.1210	0.0139	1.2233	3.3060
	18.7000	1.2242	0.1142	0.0131	1.2221	3.3028
	18.7100	1.2230	0.1110	0.0128	1.2209	3.2996
	18.7200	1.2219	0.1257	0.0145	1.2198	3.2966
	18.7300	1.2207	0.1771	0.0204	1.2186	3.2934
	18.7400	1.2195	0.2120	0.0244	1.2174	3.2902
	18.7500	1.2183	0.1903	0.0219	1.2162	3.2869
	18.7600	1.2171	0.1771	0.0204	1.2151	3.2837
	18.7700	1.2160	0.1717	0.0198	1.2139	3.2806
	18.7800	1.2148	0.1509	0.0174	1.2127	3.2774
	18.7900	1.2136	0.1375	0.0158	1.2116	3.2743
	18.8000	1.2125	0.1363	0.0157	1.2104	3.2712
	18.8100	1.2113	0.1247	0.0144	1.2092	3.2680
	18.8200	1.2101	0.1162	0.0134	1.2080	3.2648
	18.8300	1.2089	0.1044	0.0120	1.2068	3.2616
	18.8400	1.2078	0.0893	0.0103	1.2057	3.2585
	18.8500	1.2067	0.0661	0.0076	1.2046	3.2554
	18.8600	1.2055	0.0879	0.0101	1.2034	3.2523
	18.8700	1.2043	0.1062	0.0122	1.2022	3.2490
	18.8800	1.2031	0.1267	0.0146	1.2010	3.2458
	18.8900	1.2020	0.1354	0.0156	1.1999	3.2427
	18.9000	1.2008	0.1674	0.0193	1.1988	3.2397
	18.9100	1.1997	0.1617	0.0186	1.1976	3.2367
	18.9200	1.1985	0.1239	0.0143	1.1965	3.2335
	18.9300	1.1974	0.1146	0.0132	1.1953	3.2304
	18.9400	1.1962	0.1338	0.0154	1.1941	3.2272
	18.9500	1.1950	0.1318	0.0152	1.1929	3.2240
	18.9600	1.1938	0.0991	0.0114	1.1917	3.2208
	18.9700	1.1926	0.0892	0.0103	1.1906	3.2175
	18.9800	1.1914	0.1179	0.0136	1.1894	3.2143
	18.9900	1.1903	0.1597	0.0184	1.1882	3.2111
	19.0000	1.1891	0.1585	0.0182	1.1870	3.2080
	19.0100	1.1879	0.1697	0.0195	1.1858	3.2048
	19.0200	1.1868	0.1666	0.0192	1.1847	3.2017
	19.0300	1.1856	0.1796	0.0207	1.1836	3.1987
	19.0400	1.1845	0.1830	0.0211	1.1824	3.1954
	19.0500	1.1833	0.1611	0.0185	1.1812	3.1923
	19.0600	1.1821	0.1141	0.0131	1.1801	3.1892
	19.0700	1.1810	0.0557	0.0064	1.1789	3.1861
	19.0800	1.1799	0.0336	0.0039	1.1778	3.1830
	19.0900	1.1787	0.0426	0.0049	1.1766	3.1799
	19.1000	1.1775	0.0702	0.0081	1.1754	3.1767
	19.1100	1.1763	0.1210	0.0139	1.1743	3.1735
	19.1200	1.1752	0.1326	0.0153	1.1731	3.1704
	19.1300	1.1740	0.1546	0.0178	1.1719	3.1672
	19.1400	1.1729	0.1858	0.0214	1.1708	3.1641
	19.1500	1.1717	0.1973	0.0227	1.1696	3.1610
	19.1600	1.1705	0.2021	0.0233	1.1685	3.1578
	19.1700	1.1694	0.2123	0.0244	1.1673	3.1546
	19.1800	1.1682	0.2032	0.0234	1.1661	3.1514
	19.1900	1.1670	0.1862	0.0214	1.1649	3.1482
	19.2000	1.1658	0.1960	0.0226	1.1637	3.1450
	19.2100	1.1646	0.1694	0.0195	1.1625	3.1418
	19.2200	1.1634	0.1382	0.0159	1.1613	3.1386
	19.2300	1.1622	0.1067	0.0123	1.1602	3.1354
	19.2400	1.1611	0.0918	0.0106	1.1590	3.1323
	19.2500	1.1600	0.0686	0.0079	1.1579	3.1293
	19.2600	1.1589	0.0514	0.0059	1.1568	3.1262
	19.2700	1.1577	0.0580	0.0067	1.1556	3.1232
	19.2800	1.1565	0.0849	0.0098	1.1544	3.1199
	19.2900	1.1553	0.1099	0.0126	1.1532	3.1167
	19.3000	1.1541	0.1060	0.0122	1.1521	3.1135
	19.3100	1.1529	0.1085	0.0125	1.1509	3.1103
	19.3200	1.1518	0.0885	0.0102	1.1497	3.1071
	19.3300	1.1506	0.0931	0.0107	1.1485	3.1039
	19.3400	1.1494	0.1142	0.0131	1.1473	3.1008
	19.3500	1.1483	0.1256	0.0145	1.1462	3.0977
	19.3600	1.1471	0.1267	0.0146	1.1450	3.0945
	19.3700	1.1459	0.1404	0.0162	1.1439	3.0914
	19.3800	1.1448	0.1421	0.0164	1.1427	3.0882
	19.3900	1.1436	0.1342	0.0154	1.1415	3.0850
	19.4000	1.1424	0.1246	0.0143	1.1403	3.0818
	19.4100	1.1413	0.1031	0.0119	1.1392	3.0787
	19.4200	1.1401	0.0690	0.0079	1.1380	3.0756
	19.4300	1.1390	0.0746	0.0086	1.1369	3.0725
	19.4400	1.1378	0.0816	0.0094	1.1358	3.0694
	19.4500	1.1367	0.0829	0.0095	1.1346	3.0663
	19.4600	1.1355	0.0986	0.0113	1.1335	3.0632
	19.4700	1.1343	0.1335	0.0154	1.1322	3.0600
	19.4800	1.1331	0.1403	0.0162	1.1310	3.0566
	19.4900	1.1319	0.1267	0.0146	1.1298	3.0534
	19.5000	1.1307	0.1093	0.0126	1.1287	3.0503
	19.5100	1.1296	0.1049	0.0121	1.1275	3.0472
	19.5200	1.1285	0.0831	0.0096	1.1264	3.0441
	19.5300	1.1273	0.0621	0.0072	1.1252	3.0409
	19.5400	1.1261	0.0665	0.0077	1.1240	3.0377
	19.5500	1.1249	0.0866	0.0100	1.1228	3.0345
	19.5600	1.1238	0.0940	0.0108	1.1217	3.0314
	19.5700	1.1226	0.1098	0.0126	1.1206	3.0284
	19.5800	1.1215	0.1360	0.0157	1.1194	3.0253
	19.5900	1.1203	0.1493	0.0172	1.1182	3.0221
	19.6000	1.1191	0.1159	0.0133	1.1170	3.0188
	19.6100	1.1179	0.0827	0.0095	1.1158	3.0156
	19.6200	1.1168	0.0793	0.0091	1.1147	3.0125
	19.6300	1.1156	0.0758	0.0087	1.1135	3.0094
	19.6400	1.1145	0.0879	0.0101	1.1124	3.0063
	19.6500	1.1134	0.1181	0.0136	1.1113	3.0033
	19.6600	1.1122	0.1321	0.0152	1.1101	3.0001
	19.6700	1.1110	0.1430	0.0165	1.1089	2.9969
	19.6800	1.1098	0.1363	0.0157	1.1077	2.9936
	19.6900	1.1086	0.1155	0.0133	1.1065	2.9903
	19.7000	1.1074	0.1010	0.0116	1.1053	2.9872
	19.7100	1.1063	0.0709	0.0082	1.1042	2.9841
	19.7200	1.1051	0.0617	0.0071	1.1030	2.9810
	19.7300	1.1040	0.0760	0.0088	1.1019	2.9779
	19.7400	1.1029	0.0937	0.0108	1.1008	2.9749
	19.7500	1.1017	0.1133	0.0130	1.0996	2.9718
	19.7600	1.1005	0.1206	0.0139	1.0984	2.9686
	19.7700	1.0993	0.1339	0.0154	1.0973	2.9654
	19.7800	1.0981	0.1538	0.0177	1.0961	2.9622
	19.7900	1.0969	0.1407	0.0162	1.0948	2.9588
	19.8000	1.0957	0.1413	0.0163	1.0936	2.9555
	19.8100	1.0945	0.1319	0.0152	1.0925	2.9524
	19.8200	1.0934	0.1225	0.0141	1.0914	2.9495
	19.8300	1.0923	0.0973	0.0112	1.0902	2.9464
	19.8400	1.0912	0.0857	0.0099	1.0891	2.9434
	19.8500	1.0900	0.1052	0.0121	1.0879	2.9401
	19.8600	1.0888	0.1108	0.0128	1.0867	2.9368
	19.8700	1.0876	0.1273	0.0147	1.0855	2.9337
	19.8800	1.0864	0.1301	0.0150	1.0843	2.9305
	19.8900	1.0852	0.1450	0.0167	1.0832	2.9273
	19.9000	1.0841	0.1463	0.0168	1.0820	2.9241
	19.9100	1.0830	0.1395	0.0161	1.0809	2.9211
	19.9200	1.0818	0.1033	0.0119	1.0798	2.9181
	19.9300	1.0807	0.0741	0.0085	1.0786	2.9150
	19.9400	1.0795	0.0755	0.0087	1.0775	2.9119
	19.9500	1.0783	0.0593	0.0068	1.0762	2.9086
	19.9600	1.0771	0.0779	0.0090	1.0751	2.9054
[truncated: 28,983 more rows]
