# Supplementary material for: The influence of sample geometry and size on porcine aortic material properties from uniaxial tensile tests using custom-designed tissue cutters, clamps and molds
Source: PLoS One. 2021 Feb 8;16(2):e0244390. doi: 10.1371/journal.pone.0244390 (PMC7869995; doi:10.1371/journal.pone.0244390)
Supplement: S1 Dataset — (ZIP) [file pone.0244390.s001.zip › Date/RL6-4.csv]

1	ʱ��	λ��	��	����Ӧ��	����λ��	����Ӧ�� (λ��)
	(s)	(mm)	(N)	(MPa)	(mm)	(%)
	0.0000	0.0014	0.0420	0.0038	-0.0002	-0.0006
	0.0100	0.0014	0.0482	0.0044	-0.0002	-0.0007
	0.0200	0.0014	0.0387	0.0035	-0.0002	-0.0007
	0.0300	0.0015	0.0321	0.0029	0.0000	-0.0001
	0.0400	0.0020	0.0402	0.0037	0.0004	0.0015
	0.0500	0.0027	0.0661	0.0060	0.0012	0.0043
	0.0600	0.0037	0.0637	0.0058	0.0022	0.0079
	0.0700	0.0048	0.0444	0.0040	0.0033	0.0119
	0.0800	0.0059	0.0469	0.0043	0.0044	0.0159
	0.0900	0.0070	0.0579	0.0053	0.0054	0.0198
	0.1000	0.0080	0.0596	0.0054	0.0064	0.0234
	0.1100	0.0089	0.0651	0.0059	0.0074	0.0269
	0.1200	0.0098	0.0670	0.0061	0.0083	0.0302
	0.1300	0.0108	0.0337	0.0031	0.0092	0.0335
	0.1400	0.0117	0.0049	0.0004	0.0102	0.0370
	0.1500	0.0126	0.0061	0.0006	0.0110	0.0401
	0.1600	0.0134	-0.0202	-0.0018	0.0119	0.0432
	0.1700	0.0144	-0.0204	-0.0018	0.0128	0.0466
	0.1800	0.0153	0.0116	0.0011	0.0138	0.0501
	0.1900	0.0163	0.0509	0.0046	0.0147	0.0536
	0.2000	0.0172	0.0620	0.0056	0.0157	0.0570
	0.2100	0.0181	0.0643	0.0058	0.0166	0.0603
	0.2200	0.0191	0.0784	0.0071	0.0175	0.0637
	0.2300	0.0200	0.0836	0.0076	0.0184	0.0670
	0.2400	0.0209	0.0852	0.0077	0.0193	0.0702
	0.2500	0.0217	0.1061	0.0096	0.0201	0.0733
	0.2600	0.0226	0.0890	0.0081	0.0210	0.0765
	0.2700	0.0235	0.0651	0.0059	0.0220	0.0799
	0.2800	0.0244	0.0646	0.0059	0.0228	0.0830
	0.2900	0.0253	0.0519	0.0047	0.0237	0.0862
	0.3000	0.0262	0.0536	0.0049	0.0247	0.0898
	0.3100	0.0272	0.0424	0.0038	0.0256	0.0931
	0.3200	0.0280	0.0302	0.0027	0.0265	0.0964
	0.3300	0.0290	0.0097	0.0009	0.0274	0.0997
	0.3400	0.0299	0.0188	0.0017	0.0284	0.1032
	0.3500	0.0308	0.0634	0.0058	0.0293	0.1064
	0.3600	0.0317	0.0581	0.0053	0.0301	0.1096
	0.3700	0.0326	0.0380	0.0034	0.0311	0.1129
	0.3800	0.0335	0.0097	0.0009	0.0320	0.1162
	0.3900	0.0344	0.0397	0.0036	0.0328	0.1194
	0.4000	0.0353	0.0542	0.0049	0.0337	0.1227
	0.4100	0.0362	0.0680	0.0062	0.0346	0.1259
	0.4200	0.0371	0.0434	0.0039	0.0356	0.1293
	0.4300	0.0381	0.0188	0.0017	0.0365	0.1328
	0.4400	0.0390	-0.0033	-0.0003	0.0375	0.1363
	0.4500	0.0399	-0.0252	-0.0023	0.0384	0.1395
	0.4600	0.0408	-0.0196	-0.0018	0.0393	0.1429
	0.4700	0.0418	0.0142	0.0013	0.0402	0.1462
	0.4800	0.0426	0.0356	0.0032	0.0411	0.1494
	0.4900	0.0436	0.0449	0.0041	0.0421	0.1529
	0.5000	0.0446	0.0388	0.0035	0.0430	0.1565
	0.5100	0.0455	0.0449	0.0041	0.0440	0.1599
	0.5200	0.0464	0.0780	0.0071	0.0449	0.1632
	0.5300	0.0474	0.0974	0.0088	0.0458	0.1666
	0.5400	0.0483	0.0835	0.0076	0.0467	0.1700
	0.5500	0.0492	0.0830	0.0075	0.0476	0.1731
	0.5600	0.0500	0.0902	0.0082	0.0485	0.1763
	0.5700	0.0509	0.0713	0.0065	0.0493	0.1793
	0.5800	0.0518	0.0441	0.0040	0.0502	0.1826
	0.5900	0.0528	0.0176	0.0016	0.0512	0.1863
	0.6000	0.0537	-0.0007	-0.0001	0.0522	0.1898
	0.6100	0.0547	-0.0071	-0.0006	0.0531	0.1931
	0.6200	0.0555	0.0124	0.0011	0.0540	0.1963
	0.6300	0.0565	0.0263	0.0024	0.0549	0.1997
	0.6400	0.0573	0.0701	0.0064	0.0558	0.2029
	0.6500	0.0582	0.1034	0.0094	0.0567	0.2062
	0.6600	0.0592	0.0938	0.0085	0.0577	0.2097
	0.6700	0.0602	0.0989	0.0090	0.0586	0.2131
	0.6800	0.0611	0.1043	0.0095	0.0595	0.2164
	0.6900	0.0620	0.0761	0.0069	0.0604	0.2197
	0.7000	0.0629	0.0353	0.0032	0.0614	0.2231
	0.7100	0.0638	0.0385	0.0035	0.0623	0.2264
	0.7200	0.0648	0.0546	0.0050	0.0632	0.2298
	0.7300	0.0656	0.0712	0.0065	0.0641	0.2331
	0.7400	0.0666	0.0852	0.0077	0.0650	0.2364
	0.7500	0.0675	0.0519	0.0047	0.0660	0.2399
	0.7600	0.0685	0.0267	0.0024	0.0669	0.2434
	0.7700	0.0694	0.0013	0.0001	0.0678	0.2466
	0.7800	0.0702	0.0008	0.0001	0.0687	0.2498
	0.7900	0.0712	0.0145	0.0013	0.0696	0.2532
	0.8000	0.0721	0.0341	0.0031	0.0705	0.2565
	0.8100	0.0730	0.0246	0.0022	0.0715	0.2599
	0.8200	0.0740	0.0280	0.0025	0.0724	0.2634
	0.8300	0.0749	0.0251	0.0023	0.0733	0.2667
	0.8400	0.0758	0.0050	0.0005	0.0743	0.2701
	0.8500	0.0767	-0.0064	-0.0006	0.0752	0.2734
	0.8600	0.0777	-0.0083	-0.0008	0.0761	0.2768
	0.8700	0.0786	0.0186	0.0017	0.0770	0.2801
	0.8800	0.0795	0.0455	0.0041	0.0779	0.2834
	0.8900	0.0804	0.0449	0.0041	0.0788	0.2867
	0.9000	0.0812	0.0400	0.0036	0.0797	0.2897
	0.9100	0.0821	0.0235	0.0021	0.0806	0.2930
	0.9200	0.0831	-0.0036	-0.0003	0.0815	0.2965
	0.9300	0.0840	0.0091	0.0008	0.0825	0.2999
	0.9400	0.0849	-0.0021	-0.0002	0.0834	0.3032
	0.9500	0.0859	-0.0014	-0.0001	0.0843	0.3066
	0.9600	0.0868	0.0174	0.0016	0.0853	0.3100
	0.9700	0.0877	0.0356	0.0032	0.0862	0.3133
	0.9800	0.0886	0.0432	0.0039	0.0871	0.3166
	0.9900	0.0896	0.0700	0.0064	0.0880	0.3201
	1.0000	0.0905	0.0733	0.0067	0.0890	0.3235
	1.0100	0.0915	0.0622	0.0056	0.0899	0.3270
	1.0200	0.0924	0.0215	0.0019	0.0909	0.3305
	1.0300	0.0933	0.0052	0.0005	0.0918	0.3337
	1.0400	0.0942	0.0231	0.0021	0.0927	0.3369
	1.0500	0.0951	0.0226	0.0021	0.0936	0.3403
	1.0600	0.0961	0.0153	0.0014	0.0945	0.3437
	1.0700	0.0970	0.0284	0.0026	0.0954	0.3470
	1.0800	0.0979	0.0615	0.0056	0.0963	0.3503
	1.0900	0.0988	0.0469	0.0043	0.0973	0.3538
	1.1000	0.0997	0.0413	0.0038	0.0982	0.3571
	1.1100	0.1007	0.0421	0.0038	0.0991	0.3605
	1.1200	0.1017	0.0264	0.0024	0.1001	0.3641
	1.1300	0.1026	0.0372	0.0034	0.1010	0.3673
	1.1400	0.1035	0.0453	0.0041	0.1019	0.3707
	1.1500	0.1045	0.0244	0.0022	0.1029	0.3743
	1.1600	0.1054	0.0144	0.0013	0.1038	0.3775
	1.1700	0.1062	0.0410	0.0037	0.1047	0.3807
	1.1800	0.1071	0.0597	0.0054	0.1056	0.3839
	1.1900	0.1081	0.0755	0.0069	0.1065	0.3873
	1.2000	0.1090	0.0614	0.0056	0.1074	0.3906
	1.2100	0.1099	0.0230	0.0021	0.1084	0.3940
	1.2200	0.1109	0.0048	0.0004	0.1093	0.3975
	1.2300	0.1118	0.0035	0.0003	0.1103	0.4009
	1.2400	0.1127	0.0329	0.0030	0.1111	0.4042
	1.2500	0.1136	0.0673	0.0061	0.1121	0.4075
	1.2600	0.1145	0.0461	0.0042	0.1130	0.4109
	1.2700	0.1155	0.0395	0.0036	0.1139	0.4143
	1.2800	0.1164	0.0486	0.0044	0.1149	0.4178
	1.2900	0.1174	0.0586	0.0053	0.1158	0.4211
	1.3000	0.1182	0.0655	0.0059	0.1167	0.4243
	1.3100	0.1191	0.0554	0.0050	0.1176	0.4275
	1.3200	0.1200	0.0537	0.0049	0.1185	0.4308
	1.3300	0.1209	0.0286	0.0026	0.1194	0.4341
	1.3400	0.1218	0.0334	0.0030	0.1203	0.4374
	1.3500	0.1228	0.0333	0.0030	0.1212	0.4409
	1.3600	0.1237	0.0712	0.0065	0.1222	0.4442
	1.3700	0.1246	0.0956	0.0087	0.1231	0.4475
	1.3800	0.1255	0.1104	0.0100	0.1240	0.4508
	1.3900	0.1265	0.0996	0.0090	0.1250	0.4544
	1.4000	0.1274	0.0784	0.0071	0.1259	0.4577
	1.4100	0.1283	0.0384	0.0035	0.1267	0.4609
	1.4200	0.1292	0.0140	0.0013	0.1277	0.4642
	1.4300	0.1301	0.0075	0.0007	0.1286	0.4675
	1.4400	0.1310	0.0097	0.0009	0.1295	0.4708
	1.4500	0.1319	0.0008	0.0001	0.1304	0.4742
	1.4600	0.1329	0.0071	0.0006	0.1313	0.4776
	1.4700	0.1338	0.0002	0.0000	0.1323	0.4811
	1.4800	0.1348	0.0001	0.0000	0.1332	0.4845
	1.4900	0.1357	-0.0023	-0.0002	0.1341	0.4877
	1.5000	0.1365	0.0072	0.0007	0.1350	0.4909
	1.5100	0.1375	0.0147	0.0013	0.1359	0.4944
	1.5200	0.1384	0.0132	0.0012	0.1369	0.4977
	1.5300	0.1393	0.0496	0.0045	0.1378	0.5010
	1.5400	0.1402	0.0690	0.0063	0.1387	0.5044
	1.5500	0.1412	0.0882	0.0080	0.1397	0.5078
	1.5600	0.1421	0.1072	0.0097	0.1406	0.5111
	1.5700	0.1430	0.0850	0.0077	0.1415	0.5144
	1.5800	0.1440	0.0833	0.0076	0.1424	0.5179
	1.5900	0.1449	0.0753	0.0068	0.1434	0.5213
	1.6000	0.1458	0.0936	0.0085	0.1442	0.5245
	1.6100	0.1467	0.0804	0.0073	0.1452	0.5280
	1.6200	0.1477	0.0640	0.0058	0.1461	0.5314
	1.6300	0.1486	0.0695	0.0063	0.1470	0.5346
	1.6400	0.1495	0.0531	0.0048	0.1479	0.5378
	1.6500	0.1504	0.0422	0.0038	0.1489	0.5414
	1.6600	0.1514	0.0523	0.0047	0.1498	0.5448
	1.6700	0.1522	0.0392	0.0036	0.1507	0.5480
	1.6800	0.1532	0.0301	0.0027	0.1517	0.5515
	1.6900	0.1541	0.0431	0.0039	0.1526	0.5548
	1.7000	0.1550	0.0684	0.0062	0.1534	0.5580
	1.7100	0.1559	0.0574	0.0052	0.1544	0.5613
	1.7200	0.1568	0.0417	0.0038	0.1553	0.5647
	1.7300	0.1577	0.0417	0.0038	0.1562	0.5680
	1.7400	0.1587	0.0303	0.0028	0.1571	0.5713
	1.7500	0.1596	0.0323	0.0029	0.1580	0.5747
	1.7600	0.1605	0.0190	0.0017	0.1589	0.5779
	1.7700	0.1614	0.0273	0.0025	0.1598	0.5812
	1.7800	0.1623	0.0582	0.0053	0.1608	0.5846
	1.7900	0.1633	0.0823	0.0075	0.1618	0.5882
	1.8000	0.1642	0.0824	0.0075	0.1627	0.5916
	1.8100	0.1652	0.1100	0.0100	0.1636	0.5950
	1.8200	0.1661	0.1099	0.0100	0.1646	0.5984
	1.8300	0.1670	0.0896	0.0081	0.1654	0.6016
	1.8400	0.1679	0.0653	0.0059	0.1664	0.6050
	1.8500	0.1688	0.0498	0.0045	0.1672	0.6081
	1.8600	0.1696	0.0365	0.0033	0.1681	0.6111
	1.8700	0.1706	0.0393	0.0036	0.1690	0.6146
	1.8800	0.1715	0.0292	0.0027	0.1700	0.6181
	1.8900	0.1725	0.0392	0.0036	0.1709	0.6215
	1.9000	0.1734	0.0421	0.0038	0.1718	0.6248
	1.9100	0.1743	0.0381	0.0035	0.1727	0.6281
	1.9200	0.1752	0.0190	0.0017	0.1736	0.6314
	1.9300	0.1761	-0.0034	-0.0003	0.1745	0.6346
	1.9400	0.1770	-0.0082	-0.0007	0.1754	0.6379
	1.9500	0.1779	-0.0098	-0.0009	0.1764	0.6414
	1.9600	0.1789	0.0290	0.0026	0.1773	0.6448
	1.9700	0.1798	0.0614	0.0056	0.1782	0.6481
	1.9800	0.1807	0.0592	0.0054	0.1792	0.6515
	1.9900	0.1816	0.0811	0.0074	0.1801	0.6547
	2.0000	0.1825	0.0863	0.0078	0.1810	0.6581
	2.0100	0.1835	0.0951	0.0086	0.1819	0.6615
	2.0200	0.1844	0.0739	0.0067	0.1828	0.6648
	2.0300	0.1853	0.0654	0.0059	0.1838	0.6682
	2.0400	0.1862	0.0369	0.0033	0.1847	0.6716
	2.0500	0.1872	0.0400	0.0036	0.1856	0.6749
	2.0600	0.1880	0.0524	0.0048	0.1865	0.6782
	2.0700	0.1890	0.0647	0.0059	0.1875	0.6817
	2.0800	0.1899	0.0685	0.0062	0.1884	0.6851
	2.0900	0.1908	0.0558	0.0051	0.1893	0.6883
	2.1000	0.1917	0.0525	0.0048	0.1901	0.6914
	2.1100	0.1926	0.0458	0.0042	0.1911	0.6949
	2.1200	0.1936	0.0480	0.0044	0.1921	0.6985
	2.1300	0.1946	0.0420	0.0038	0.1930	0.7019
	2.1400	0.1955	0.0678	0.0062	0.1940	0.7053
	2.1500	0.1964	0.0761	0.0069	0.1948	0.7085
	2.1600	0.1973	0.0751	0.0068	0.1957	0.7118
	2.1700	0.1982	0.1275	0.0116	0.1966	0.7151
	2.1800	0.1991	0.1542	0.0140	0.1976	0.7184
	2.1900	0.2000	0.1251	0.0114	0.1985	0.7218
	2.2000	0.2009	0.0883	0.0080	0.1994	0.7251
	2.2100	0.2018	0.0572	0.0052	0.2003	0.7283
	2.2200	0.2027	0.0368	0.0033	0.2012	0.7316
	2.2300	0.2037	0.0432	0.0039	0.2021	0.7349
	2.2400	0.2046	0.0526	0.0048	0.2031	0.7384
	2.2500	0.2056	0.0726	0.0066	0.2040	0.7420
	2.2600	0.2066	0.0783	0.0071	0.2050	0.7455
	2.2700	0.2075	0.0753	0.0068	0.2060	0.7489
	2.2800	0.2084	0.0795	0.0072	0.2068	0.7521
	2.2900	0.2092	0.0685	0.0062	0.2077	0.7552
	2.3000	0.2101	0.0527	0.0048	0.2086	0.7585
	2.3100	0.2111	0.0201	0.0018	0.2096	0.7620
	2.3200	0.2120	0.0244	0.0022	0.2105	0.7654
	2.3300	0.2130	0.0298	0.0027	0.2115	0.7689
	2.3400	0.2140	0.0602	0.0055	0.2124	0.7724
	2.3500	0.2148	0.0915	0.0083	0.2133	0.7755
	2.3600	0.2156	0.0764	0.0069	0.2141	0.7785
	2.3700	0.2165	0.0414	0.0038	0.2149	0.7816
	2.3800	0.2174	0.0293	0.0027	0.2158	0.7849
	2.3900	0.2183	0.0273	0.0025	0.2168	0.7883
	2.4000	0.2193	0.0357	0.0032	0.2178	0.7920
	2.4100	0.2203	0.0357	0.0032	0.2187	0.7954
	2.4200	0.2212	0.0445	0.0040	0.2196	0.7987
	2.4300	0.2221	0.0544	0.0049	0.2205	0.8020
	2.4400	0.2230	0.0477	0.0043	0.2214	0.8052
	2.4500	0.2239	0.0554	0.0050	0.2223	0.8084
	2.4600	0.2248	0.0417	0.0038	0.2232	0.8117
	2.4700	0.2258	0.0393	0.0036	0.2242	0.8153
	2.4800	0.2267	0.0455	0.0041	0.2252	0.8188
	2.4900	0.2276	0.0704	0.0064	0.2261	0.8220
	2.5000	0.2285	0.0970	0.0088	0.2270	0.8253
	2.5100	0.2295	0.0860	0.0078	0.2279	0.8288
	2.5200	0.2304	0.0621	0.0056	0.2288	0.8321
	2.5300	0.2313	0.0417	0.0038	0.2297	0.8354
	2.5400	0.2322	0.0324	0.0029	0.2306	0.8386
	2.5500	0.2330	0.0415	0.0038	0.2315	0.8418
	2.5600	0.2340	0.0431	0.0039	0.2324	0.8452
	2.5700	0.2349	0.0591	0.0054	0.2333	0.8485
	2.5800	0.2358	0.0562	0.0051	0.2343	0.8518
	2.5900	0.2368	0.0528	0.0048	0.2352	0.8553
	2.6000	0.2377	0.0503	0.0046	0.2362	0.8588
	2.6100	0.2386	0.0352	0.0032	0.2371	0.8620
	2.6200	0.2395	0.0323	0.0029	0.2379	0.8652
	2.6300	0.2404	-0.0017	-0.0002	0.2389	0.8686
	2.6400	0.2414	0.0010	0.0001	0.2398	0.8720
	2.6500	0.2422	0.0279	0.0025	0.2407	0.8752
	2.6600	0.2431	0.0471	0.0043	0.2416	0.8785
	2.6700	0.2440	0.0656	0.0060	0.2425	0.8817
	2.6800	0.2449	0.0712	0.0065	0.2434	0.8851
	2.6900	0.2459	0.0523	0.0047	0.2444	0.8886
	2.7000	0.2468	0.0641	0.0058	0.2453	0.8919
	2.7100	0.2477	0.0912	0.0083	0.2461	0.8950
	2.7200	0.2486	0.1086	0.0099	0.2471	0.8984
	2.7300	0.2495	0.0956	0.0087	0.2480	0.9017
	2.7400	0.2504	0.0793	0.0072	0.2489	0.9049
	2.7500	0.2514	0.0862	0.0078	0.2498	0.9084
	2.7600	0.2523	0.0928	0.0084	0.2508	0.9118
	2.7700	0.2532	0.1226	0.0111	0.2517	0.9152
	2.7800	0.2542	0.1136	0.0103	0.2526	0.9186
	2.7900	0.2551	0.0909	0.0083	0.2535	0.9219
	2.8000	0.2560	0.0691	0.0063	0.2544	0.9251
	2.8100	0.2568	0.0625	0.0057	0.2553	0.9283
	2.8200	0.2578	0.0427	0.0039	0.2563	0.9319
	2.8300	0.2588	0.0340	0.0031	0.2572	0.9354
	2.8400	0.2597	0.0332	0.0030	0.2582	0.9388
	2.8500	0.2606	0.0381	0.0035	0.2591	0.9421
	2.8600	0.2615	0.0266	0.0024	0.2600	0.9455
	2.8700	0.2624	0.0354	0.0032	0.2609	0.9487
	2.8800	0.2633	0.0538	0.0049	0.2618	0.9519
	2.8900	0.2643	0.0770	0.0070	0.2627	0.9554
	2.9000	0.2652	0.0765	0.0069	0.2636	0.9587
	2.9100	0.2661	0.0689	0.0063	0.2645	0.9619
	2.9200	0.2670	0.0563	0.0051	0.2655	0.9653
	2.9300	0.2680	0.0346	0.0031	0.2664	0.9688
	2.9400	0.2689	0.0307	0.0028	0.2673	0.9722
	2.9500	0.2698	0.0309	0.0028	0.2682	0.9754
	2.9600	0.2707	0.0477	0.0043	0.2692	0.9788
	2.9700	0.2716	0.0499	0.0045	0.2701	0.9820
	2.9800	0.2725	0.0503	0.0046	0.2710	0.9854
	2.9900	0.2734	0.0664	0.0060	0.2719	0.9887
	3.0000	0.2743	0.0856	0.0078	0.2728	0.9919
	3.0100	0.2752	0.1234	0.0112	0.2737	0.9952
	3.0200	0.2762	0.1072	0.0097	0.2746	0.9986
	3.0300	0.2771	0.0983	0.0089	0.2755	1.0019
	3.0400	0.2780	0.0710	0.0064	0.2764	1.0053
	3.0500	0.2789	0.0378	0.0034	0.2774	1.0087
	3.0600	0.2799	0.0509	0.0046	0.2783	1.0120
	3.0700	0.2808	0.0830	0.0075	0.2792	1.0154
	3.0800	0.2817	0.0888	0.0081	0.2802	1.0187
	3.0900	0.2826	0.0558	0.0051	0.2811	1.0220
	3.1000	0.2835	0.0335	0.0030	0.2820	1.0253
	3.1100	0.2845	0.0100	0.0009	0.2829	1.0288
	3.1200	0.2854	0.0009	0.0001	0.2839	1.0322
	3.1300	0.2863	0.0078	0.0007	0.2847	1.0354
	3.1400	0.2872	0.0579	0.0053	0.2856	1.0386
	3.1500	0.2881	0.0978	0.0089	0.2865	1.0420
	3.1600	0.2890	0.1126	0.0102	0.2874	1.0452
	3.1700	0.2898	0.1004	0.0091	0.2883	1.0483
	3.1800	0.2908	0.0773	0.0070	0.2892	1.0516
	3.1900	0.2916	0.0669	0.0061	0.2901	1.0549
	3.2000	0.2926	0.0654	0.0059	0.2910	1.0583
	3.2100	0.2935	0.0549	0.0050	0.2920	1.0618
	3.2200	0.2945	0.0658	0.0060	0.2929	1.0651
	3.2300	0.2954	0.0750	0.0068	0.2938	1.0684
	3.2400	0.2963	0.0633	0.0057	0.2947	1.0717
	3.2500	0.2972	0.0398	0.0036	0.2956	1.0750
	3.2600	0.2981	0.0468	0.0043	0.2966	1.0784
	3.2700	0.2990	0.0455	0.0041	0.2975	1.0818
	3.2800	0.3000	0.0638	0.0058	0.2985	1.0853
	3.2900	0.3010	0.0600	0.0054	0.2994	1.0888
	3.3000	0.3019	0.0689	0.0063	0.3003	1.0922
	3.3100	0.3028	0.0728	0.0066	0.3013	1.0956
	3.3200	0.3038	0.0840	0.0076	0.3022	1.0990
	3.3300	0.3047	0.1211	0.0110	0.3031	1.1023
	3.3400	0.3056	0.1412	0.0128	0.3041	1.1056
	3.3500	0.3066	0.1113	0.0101	0.3050	1.1091
	3.3600	0.3075	0.0647	0.0059	0.3059	1.1124
	3.3700	0.3083	0.0259	0.0024	0.3068	1.1155
	3.3800	0.3092	0.0142	0.0013	0.3077	1.1188
	3.3900	0.3101	0.0345	0.0031	0.3086	1.1221
	3.4000	0.3110	0.0494	0.0045	0.3095	1.1254
	3.4100	0.3120	0.0590	0.0054	0.3105	1.1290
	3.4200	0.3130	0.0484	0.0044	0.3114	1.1325
	3.4300	0.3139	0.0542	0.0049	0.3123	1.1358
	3.4400	0.3148	0.0546	0.0050	0.3132	1.1390
	3.4500	0.3156	0.0306	0.0028	0.3141	1.1421
	3.4600	0.3165	0.0161	0.0015	0.3150	1.1454
	3.4700	0.3175	0.0315	0.0029	0.3159	1.1488
	3.4800	0.3184	0.0746	0.0068	0.3168	1.1520
	3.4900	0.3192	0.0881	0.0080	0.3177	1.1552
	3.5000	0.3201	0.1027	0.0093	0.3186	1.1584
	3.5100	0.3211	0.1120	0.0102	0.3196	1.1620
	3.5200	0.3221	0.0980	0.0089	0.3206	1.1656
	3.5300	0.3230	0.0591	0.0054	0.3215	1.1689
	3.5400	0.3240	0.0125	0.0011	0.3224	1.1724
	3.5500	0.3248	-0.0069	-0.0006	0.3233	1.1756
	3.5600	0.3257	-0.0035	-0.0003	0.3242	1.1789
	3.5700	0.3267	0.0237	0.0022	0.3251	1.1822
	3.5800	0.3275	0.0441	0.0040	0.3260	1.1854
	3.5900	0.3285	0.0325	0.0030	0.3269	1.1888
	3.6000	0.3294	0.0174	0.0016	0.3279	1.1923
	3.6100	0.3304	-0.0037	-0.0003	0.3288	1.1958
	3.6200	0.3313	0.0018	0.0002	0.3298	1.1992
	3.6300	0.3322	0.0344	0.0031	0.3307	1.2025
	3.6400	0.3332	0.0519	0.0047	0.3316	1.2058
	3.6500	0.3341	0.0665	0.0060	0.3325	1.2092
	3.6600	0.3350	0.0692	0.0063	0.3334	1.2124
	3.6700	0.3359	0.0447	0.0041	0.3343	1.2158
	3.6800	0.3368	0.0389	0.0035	0.3353	1.2192
	3.6900	0.3377	0.0214	0.0019	0.3362	1.2224
	3.7000	0.3386	0.0070	0.0006	0.3371	1.2256
	3.7100	0.3395	0.0104	0.0009	0.3380	1.2289
	3.7200	0.3405	0.0277	0.0025	0.3389	1.2324
	3.7300	0.3414	0.0476	0.0043	0.3399	1.2360
	3.7400	0.3424	0.0637	0.0058	0.3408	1.2393
	3.7500	0.3432	0.0406	0.0037	0.3417	1.2424
	3.7600	0.3440	0.0022	0.0002	0.3425	1.2454
	3.7700	0.3449	-0.0106	-0.0010	0.3434	1.2487
	3.7800	0.3459	0.0020	0.0002	0.3444	1.2522
	3.7900	0.3468	0.0235	0.0021	0.3453	1.2556
	3.8000	0.3478	0.0440	0.0040	0.3463	1.2592
	3.8100	0.3487	0.0558	0.0051	0.3472	1.2625
	3.8200	0.3496	0.0672	0.0061	0.3481	1.2657
	3.8300	0.3505	0.0839	0.0076	0.3490	1.2690
	3.8400	0.3514	0.1008	0.0091	0.3499	1.2722
	3.8500	0.3523	0.1025	0.0093	0.3508	1.2756
	3.8600	0.3533	0.1244	0.0113	0.3517	1.2790
	3.8700	0.3542	0.1234	0.0112	0.3527	1.2825
	3.8800	0.3552	0.1221	0.0111	0.3536	1.2858
	3.8900	0.3561	0.0949	0.0086	0.3545	1.2891
	3.9000	0.3570	0.0430	0.0039	0.3554	1.2924
	3.9100	0.3579	0.0062	0.0006	0.3563	1.2957
	3.9200	0.3588	-0.0170	-0.0015	0.3572	1.2990
	3.9300	0.3597	-0.0264	-0.0024	0.3582	1.3024
	3.9400	0.3607	-0.0015	-0.0001	0.3591	1.3059
	3.9500	0.3616	0.0134	0.0012	0.3600	1.3092
	3.9600	0.3625	0.0123	0.0011	0.3609	1.3125
	3.9700	0.3634	0.0142	0.0013	0.3618	1.3157
	3.9800	0.3643	0.0162	0.0015	0.3627	1.3190
	3.9900	0.3652	0.0346	0.0031	0.3637	1.3224
	4.0000	0.3661	0.0431	0.0039	0.3646	1.3258
	4.0100	0.3671	0.0385	0.0035	0.3655	1.3291
	4.0200	0.3679	0.0239	0.0022	0.3664	1.3322
	4.0300	0.3688	0.0137	0.0012	0.3673	1.3355
	4.0400	0.3697	0.0379	0.0034	0.3682	1.3388
	4.0500	0.3706	0.0670	0.0061	0.3691	1.3421
	4.0600	0.3715	0.1138	0.0103	0.3700	1.3454
	4.0700	0.3725	0.1402	0.0127	0.3710	1.3490
	4.0800	0.3735	0.1366	0.0124	0.3719	1.3525
	4.0900	0.3744	0.1058	0.0096	0.3729	1.3560
	4.1000	0.3754	0.0642	0.0058	0.3738	1.3593
	4.1100	0.3763	0.0321	0.0029	0.3747	1.3626
	4.1200	0.3772	0.0095	0.0009	0.3756	1.3660
	4.1300	0.3781	0.0165	0.0015	0.3766	1.3693
	4.1400	0.3790	0.0221	0.0020	0.3775	1.3726
	4.1500	0.3799	0.0202	0.0018	0.3784	1.3760
	4.1600	0.3809	0.0325	0.0030	0.3793	1.3793
	4.1700	0.3817	0.0611	0.0055	0.3802	1.3825
	4.1800	0.3826	0.0503	0.0046	0.3811	1.3858
	4.1900	0.3836	0.0269	0.0024	0.3820	1.3892
	4.2000	0.3845	0.0482	0.0044	0.3830	1.3926
	4.2100	0.3854	0.0695	0.0063	0.3838	1.3957
	4.2200	0.3863	0.0497	0.0045	0.3848	1.3991
	4.2300	0.3873	0.0428	0.0039	0.3857	1.4026
	4.2400	0.3881	0.0478	0.0043	0.3866	1.4058
	4.2500	0.3890	0.0674	0.0061	0.3875	1.4090
	4.2600	0.3899	0.0574	0.0052	0.3884	1.4122
	4.2700	0.3908	0.0317	0.0029	0.3893	1.4155
	4.2800	0.3917	0.0088	0.0008	0.3902	1.4189
	4.2900	0.3927	0.0290	0.0026	0.3911	1.4223
	4.3000	0.3936	0.0424	0.0038	0.3920	1.4256
	4.3100	0.3945	0.0356	0.0032	0.3930	1.4290
	4.3200	0.3955	0.0321	0.0029	0.3939	1.4324
	4.3300	0.3964	0.0131	0.0012	0.3949	1.4359
	4.3400	0.3974	0.0105	0.0010	0.3958	1.4393
	4.3500	0.3983	0.0286	0.0026	0.3967	1.4426
	4.3600	0.3992	0.0346	0.0031	0.3976	1.4458
	4.3700	0.4000	0.0608	0.0055	0.3984	1.4489
	4.3800	0.4009	0.0912	0.0083	0.3993	1.4520
	4.3900	0.4018	0.0763	0.0069	0.4003	1.4555
	4.4000	0.4027	0.0379	0.0034	0.4012	1.4588
	4.4100	0.4036	0.0231	0.0021	0.4021	1.4621
	4.4200	0.4045	0.0180	0.0016	0.4030	1.4653
	4.4300	0.4054	0.0400	0.0036	0.4039	1.4687
	4.4400	0.4063	0.0560	0.0051	0.4048	1.4720
	4.4500	0.4073	0.0542	0.0049	0.4057	1.4753
	4.4600	0.4082	0.0784	0.0071	0.4066	1.4787
	4.4700	0.4091	0.0799	0.0073	0.4076	1.4820
	4.4800	0.4100	0.0982	0.0089	0.4085	1.4853
	4.4900	0.4110	0.1027	0.0093	0.4094	1.4887
	4.5000	0.4119	0.0792	0.0072	0.4103	1.4920
	4.5100	0.4128	0.0651	0.0059	0.4112	1.4953
	4.5200	0.4137	0.0631	0.0057	0.4122	1.4988
	4.5300	0.4146	0.0527	0.0048	0.4131	1.5021
	4.5400	0.4155	0.0356	0.0032	0.4140	1.5054
	4.5500	0.4165	0.0445	0.0040	0.4149	1.5088
	4.5600	0.4173	0.0458	0.0042	0.4158	1.5120
	4.5700	0.4183	0.0514	0.0047	0.4167	1.5153
	4.5800	0.4192	0.0468	0.0042	0.4176	1.5187
	4.5900	0.4201	0.0083	0.0008	0.4186	1.5221
	4.6000	0.4210	-0.0129	-0.0012	0.4195	1.5254
	4.6100	0.4220	0.0181	0.0016	0.4204	1.5289
	4.6200	0.4229	0.0339	0.0031	0.4214	1.5322
	4.6300	0.4238	0.0590	0.0054	0.4222	1.5354
	4.6400	0.4247	0.0405	0.0037	0.4231	1.5386
	4.6500	0.4256	0.0226	0.0020	0.4241	1.5420
	4.6600	0.4265	0.0409	0.0037	0.4250	1.5454
	4.6700	0.4275	0.0508	0.0046	0.4259	1.5488
	4.6800	0.4284	0.0555	0.0050	0.4268	1.5521
	4.6900	0.4293	0.0753	0.0068	0.4277	1.5553
	4.7000	0.4302	0.1076	0.0098	0.4286	1.5587
	4.7100	0.4311	0.1124	0.0102	0.4296	1.5621
	4.7200	0.4320	0.1034	0.0094	0.4305	1.5654
	4.7300	0.4329	0.0981	0.0089	0.4314	1.5686
	4.7400	0.4338	0.0885	0.0080	0.4322	1.5717
	4.7500	0.4346	0.0776	0.0070	0.4331	1.5749
	4.7600	0.4355	0.0680	0.0062	0.4340	1.5782
	4.7700	0.4365	0.0602	0.0055	0.4349	1.5816
	4.7800	0.4374	0.0744	0.0068	0.4359	1.5851
	4.7900	0.4383	0.0945	0.0086	0.4368	1.5883
	4.8000	0.4392	0.0805	0.0073	0.4377	1.5915
	4.8100	0.4401	0.0814	0.0074	0.4386	1.5949
	4.8200	0.4411	0.0718	0.0065	0.4395	1.5982
	4.8300	0.4419	0.0629	0.0057	0.4404	1.6014
	4.8400	0.4428	0.0710	0.0064	0.4413	1.6046
	4.8500	0.4437	0.0945	0.0086	0.4422	1.6079
	4.8600	0.4447	0.0946	0.0086	0.4431	1.6113
	4.8700	0.4456	0.0543	0.0049	0.4441	1.6148
	4.8800	0.4465	0.0195	0.0018	0.4450	1.6180
	4.8900	0.4473	0.0354	0.0032	0.4458	1.6210
	4.9000	0.4481	0.0564	0.0051	0.4466	1.6240
	4.9100	0.4490	0.0547	0.0050	0.4475	1.6272
	4.9200	0.4499	0.0698	0.0063	0.4484	1.6304
	4.9300	0.4508	0.0624	0.0057	0.4492	1.6336
	4.9400	0.4518	0.0312	0.0028	0.4502	1.6372
	4.9500	0.4527	0.0195	0.0018	0.4511	1.6405
	4.9600	0.4536	0.0342	0.0031	0.4521	1.6438
	4.9700	0.4545	0.0590	0.0054	0.4530	1.6471
	4.9800	0.4554	0.0511	0.0046	0.4538	1.6502
	4.9900	0.4563	0.0293	0.0027	0.4547	1.6535
	5.0000	0.4572	0.0512	0.0046	0.4556	1.6569
	5.0100	0.4581	0.0844	0.0077	0.4566	1.6602
	5.0200	0.4590	0.0983	0.0089	0.4574	1.6634
	5.0300	0.4600	0.0819	0.0074	0.4584	1.6669
	5.0400	0.4609	0.0819	0.0074	0.4594	1.6704
	5.0500	0.4618	0.0843	0.0077	0.4603	1.6737
	5.0600	0.4627	0.0769	0.0070	0.4611	1.6769
	5.0700	0.4636	0.0482	0.0044	0.4621	1.6802
	5.0800	0.4645	0.0223	0.0020	0.4630	1.6836
	5.0900	0.4655	0.0203	0.0018	0.4639	1.6870
	5.1000	0.4664	0.0329	0.0030	0.4648	1.6903
	5.1100	0.4673	0.0507	0.0046	0.4657	1.6935
	5.1200	0.4682	0.0390	0.0035	0.4667	1.6969
	5.1300	0.4692	0.0257	0.0023	0.4676	1.7004
	5.1400	0.4701	0.0417	0.0038	0.4686	1.7039
	5.1500	0.4710	0.0618	0.0056	0.4695	1.7073
	5.1600	0.4719	0.0851	0.0077	0.4704	1.7105
	5.1700	0.4729	0.1060	0.0096	0.4713	1.7139
	5.1800	0.4738	0.0931	0.0084	0.4722	1.7172
	5.1900	0.4747	0.0838	0.0076	0.4732	1.7207
	5.2000	0.4757	0.1017	0.0092	0.4742	1.7242
	5.2100	0.4766	0.0991	0.0090	0.4751	1.7276
	5.2200	0.4775	0.1018	0.0092	0.4760	1.7309
	5.2300	0.4785	0.1195	0.0108	0.4769	1.7342
	5.2400	0.4794	0.1230	0.0112	0.4778	1.7376
	5.2500	0.4803	0.1324	0.0120	0.4787	1.7409
	5.2600	0.4812	0.1246	0.0113	0.4797	1.7442
	5.2700	0.4821	0.1080	0.0098	0.4806	1.7475
	5.2800	0.4831	0.0863	0.0078	0.4815	1.7510
	5.2900	0.4840	0.0779	0.0071	0.4825	1.7545
	5.3000	0.4849	0.0747	0.0068	0.4834	1.7576
	5.3100	0.4858	0.0631	0.0057	0.4842	1.7608
	5.3200	0.4867	0.0330	0.0030	0.4852	1.7642
	5.3300	0.4877	0.0002	0.0000	0.4861	1.7677
	5.3400	0.4886	-0.0098	-0.0009	0.4871	1.7712
	5.3500	0.4895	-0.0011	-0.0001	0.4880	1.7745
	5.3600	0.4905	0.0156	0.0014	0.4889	1.7778
	5.3700	0.4914	0.0162	0.0015	0.4898	1.7811
	5.3800	0.4923	0.0314	0.0028	0.4907	1.7844
	5.3900	0.4932	0.0286	0.0026	0.4916	1.7878
	5.4000	0.4941	0.0232	0.0021	0.4926	1.7912
	5.4100	0.4951	0.0219	0.0020	0.4935	1.7946
	5.4200	0.4960	0.0150	0.0014	0.4944	1.7979
	5.4300	0.4970	0.0198	0.0018	0.4954	1.8015
	5.4400	0.4979	0.0277	0.0025	0.4964	1.8049
	5.4500	0.4988	0.0304	0.0028	0.4972	1.8081
	5.4600	0.4996	0.0278	0.0025	0.4981	1.8112
	5.4700	0.5005	0.0320	0.0029	0.4989	1.8142
	5.4800	0.5013	0.0406	0.0037	0.4998	1.8174
	5.4900	0.5023	0.0564	0.0051	0.5007	1.8208
	5.5000	0.5033	0.0592	0.0054	0.5017	1.8244
	5.5100	0.5042	0.0595	0.0054	0.5027	1.8278
	5.5200	0.5052	0.0466	0.0042	0.5036	1.8313
	5.5300	0.5061	0.0275	0.0025	0.5045	1.8347
	5.5400	0.5070	0.0319	0.0029	0.5055	1.8380
	5.5500	0.5079	0.0436	0.0040	0.5064	1.8413
	5.5600	0.5088	0.0840	0.0076	0.5072	1.8444
	5.5700	0.5097	0.1032	0.0094	0.5082	1.8478
	5.5800	0.5106	0.0944	0.0086	0.5091	1.8512
	5.5900	0.5116	0.0969	0.0088	0.5100	1.8545
	5.6000	0.5125	0.0828	0.0075	0.5109	1.8579
	5.6100	0.5134	0.0617	0.0056	0.5118	1.8611
	5.6200	0.5143	0.0428	0.0039	0.5127	1.8645
	5.6300	0.5153	0.0211	0.0019	0.5137	1.8681
	5.6400	0.5162	0.0320	0.0029	0.5147	1.8715
	5.6500	0.5171	0.0679	0.0062	0.5156	1.8748
	5.6600	0.5180	0.0957	0.0087	0.5165	1.8781
	5.6700	0.5190	0.0923	0.0084	0.5174	1.8814
	5.6800	0.5198	0.0677	0.0061	0.5183	1.8847
	5.6900	0.5208	0.0420	0.0038	0.5192	1.8880
	5.7000	0.5217	0.0560	0.0051	0.5201	1.8914
	5.7100	0.5226	0.0768	0.0070	0.5211	1.8947
	5.7200	0.5235	0.1017	0.0092	0.5220	1.8981
	5.7300	0.5244	0.1030	0.0093	0.5229	1.9014
	5.7400	0.5253	0.1155	0.0105	0.5238	1.9047
	5.7500	0.5263	0.1099	0.0100	0.5247	1.9081
	5.7600	0.5272	0.0947	0.0086	0.5257	1.9116
	5.7700	0.5281	0.1127	0.0102	0.5266	1.9148
	5.7800	0.5290	0.1186	0.0108	0.5274	1.9179
	5.7900	0.5299	0.0794	0.0072	0.5283	1.9212
	5.8000	0.5308	0.0617	0.0056	0.5293	1.9246
	5.8100	0.5317	0.0681	0.0062	0.5302	1.9279
	5.8200	0.5327	0.0841	0.0076	0.5311	1.9314
	5.8300	0.5336	0.0993	0.0090	0.5321	1.9348
	5.8400	0.5345	0.0841	0.0076	0.5330	1.9381
	5.8500	0.5355	0.0636	0.0058	0.5339	1.9415
	5.8600	0.5364	0.0750	0.0068	0.5348	1.9448
	5.8700	0.5373	0.0581	0.0053	0.5358	1.9482
	5.8800	0.5382	0.0477	0.0043	0.5367	1.9515
	5.8900	0.5392	0.0583	0.0053	0.5376	1.9549
	5.9000	0.5400	0.0799	0.0073	0.5385	1.9581
	5.9100	0.5409	0.0805	0.0073	0.5394	1.9614
	5.9200	0.5419	0.0718	0.0065	0.5403	1.9648
	5.9300	0.5428	0.0736	0.0067	0.5413	1.9682
	5.9400	0.5437	0.0473	0.0043	0.5422	1.9716
	5.9500	0.5447	0.0432	0.0039	0.5431	1.9749
	5.9600	0.5456	0.0547	0.0050	0.5440	1.9782
	5.9700	0.5464	0.0594	0.0054	0.5449	1.9814
	5.9800	0.5473	0.0544	0.0049	0.5458	1.9846
	5.9900	0.5482	0.0597	0.0054	0.5467	1.9879
	6.0000	0.5491	0.0791	0.0072	0.5476	1.9911
	6.0100	0.5500	0.0654	0.0059	0.5485	1.9944
	6.0200	0.5509	0.0532	0.0048	0.5493	1.9976
	6.0300	0.5518	0.0569	0.0052	0.5502	2.0008
	6.0400	0.5526	0.0905	0.0082	0.5511	2.0040
	6.0500	0.5536	0.1276	0.0116	0.5520	2.0073
	6.0600	0.5545	0.1183	0.0107	0.5530	2.0108
	6.0700	0.5555	0.1053	0.0096	0.5539	2.0143
	6.0800	0.5564	0.1125	0.0102	0.5549	2.0178
	6.0900	0.5573	0.1083	0.0098	0.5558	2.0210
	6.1000	0.5582	0.0928	0.0084	0.5567	2.0243
	6.1100	0.5592	0.0715	0.0065	0.5576	2.0276
	6.1200	0.5601	0.0578	0.0052	0.5585	2.0310
	6.1300	0.5610	0.0426	0.0039	0.5595	2.0345
	6.1400	0.5619	0.0408	0.0037	0.5604	2.0378
	6.1500	0.5629	0.0337	0.0031	0.5613	2.0411
	6.1600	0.5638	0.0141	0.0013	0.5623	2.0445
	6.1700	0.5647	0.0163	0.0015	0.5632	2.0480
	6.1800	0.5657	0.0123	0.0011	0.5641	2.0514
	6.1900	0.5666	0.0051	0.0005	0.5650	2.0546
	6.2000	0.5675	0.0183	0.0017	0.5660	2.0580
	6.2100	0.5685	0.0704	0.0064	0.5669	2.0615
	6.2200	0.5694	0.0937	0.0085	0.5678	2.0648
	6.2300	0.5702	0.0941	0.0085	0.5687	2.0679
	6.2400	0.5710	0.0869	0.0079	0.5695	2.0708
	6.2500	0.5719	0.0783	0.0071	0.5704	2.0740
	6.2600	0.5728	0.0528	0.0048	0.5713	2.0774
	6.2700	0.5738	0.0401	0.0036	0.5722	2.0809
	6.2800	0.5747	0.0455	0.0041	0.5732	2.0843
	6.2900	0.5757	0.0123	0.0011	0.5741	2.0877
	6.3000	0.5766	0.0142	0.0013	0.5750	2.0909
	6.3100	0.5775	0.0053	0.0005	0.5760	2.0944
	6.3200	0.5785	0.0023	0.0002	0.5769	2.0979
	6.3300	0.5794	0.0064	0.0006	0.5778	2.1012
	6.3400	0.5804	0.0092	0.0008	0.5788	2.1047
	6.3500	0.5812	0.0000	0.0000	0.5797	2.1080
	6.3600	0.5821	0.0052	0.0005	0.5806	2.1111
	6.3700	0.5830	0.0226	0.0021	0.5815	2.1143
	6.3800	0.5839	0.0068	0.0006	0.5824	2.1177
	6.3900	0.5848	0.0382	0.0035	0.5833	2.1211
	6.4000	0.5858	0.0618	0.0056	0.5843	2.1246
	6.4100	0.5868	0.0717	0.0065	0.5853	2.1282
	6.4200	0.5877	0.0646	0.0059	0.5862	2.1316
	6.4300	0.5886	0.0556	0.0050	0.5871	2.1348
	6.4400	0.5895	0.0381	0.0035	0.5880	2.1380
	6.4500	0.5904	0.0192	0.0017	0.5889	2.1413
	6.4600	0.5913	0.0220	0.0020	0.5898	2.1446
	6.4700	0.5922	0.0303	0.0027	0.5907	2.1479
	6.4800	0.5931	0.0572	0.0052	0.5916	2.1512
	6.4900	0.5940	0.0456	0.0041	0.5925	2.1544
	6.5000	0.5950	0.0250	0.0023	0.5934	2.1578
	6.5100	0.5959	0.0507	0.0046	0.5943	2.1612
	6.5200	0.5968	0.0802	0.0073	0.5953	2.1645
	6.5300	0.5977	0.0600	0.0055	0.5962	2.1679
	6.5400	0.5986	0.0358	0.0033	0.5971	2.1712
	6.5500	0.5995	0.0669	0.0061	0.5980	2.1745
	6.5600	0.6005	0.1157	0.0105	0.5989	2.1778
	6.5700	0.6014	0.1543	0.0140	0.5998	2.1811
	6.5800	0.6023	0.1423	0.0129	0.6007	2.1845
	6.5900	0.6032	0.1375	0.0125	0.6017	2.1879
	6.6000	0.6041	0.1342	0.0122	0.6026	2.1911
	6.6100	0.6050	0.1234	0.0112	0.6035	2.1945
	6.6200	0.6060	0.0929	0.0084	0.6044	2.1979
	6.6300	0.6069	0.0894	0.0081	0.6053	2.2012
	6.6400	0.6078	0.0843	0.0077	0.6063	2.2045
	6.6500	0.6087	0.0829	0.0075	0.6072	2.2079
	6.6600	0.6097	0.0679	0.0062	0.6081	2.2113
	6.6700	0.6106	0.0491	0.0045	0.6091	2.2149
	6.6800	0.6116	0.0326	0.0030	0.6100	2.2182
	6.6900	0.6124	0.0311	0.0028	0.6109	2.2213
	6.7000	0.6133	0.0610	0.0055	0.6117	2.2245
	6.7100	0.6142	0.0617	0.0056	0.6127	2.2279
	6.7200	0.6152	0.0765	0.0069	0.6137	2.2315
	6.7300	0.6161	0.0855	0.0078	0.6145	2.2347
	6.7400	0.6170	0.0740	0.0067	0.6154	2.2379
	6.7500	0.6178	0.0631	0.0057	0.6163	2.2411
	6.7600	0.6187	0.0861	0.0078	0.6172	2.2442
	6.7700	0.6196	0.1003	0.0091	0.6181	2.2475
	6.7800	0.6206	0.1034	0.0094	0.6191	2.2511
	6.7900	0.6215	0.1137	0.0103	0.6200	2.2545
	6.8000	0.6225	0.1260	0.0114	0.6210	2.2580
	6.8100	0.6234	0.1237	0.0112	0.6219	2.2613
	6.8200	0.6243	0.0868	0.0079	0.6228	2.2646
	6.8300	0.6253	0.0887	0.0081	0.6237	2.2680
	6.8400	0.6262	0.0790	0.0072	0.6247	2.2715
	6.8500	0.6271	0.0727	0.0066	0.6255	2.2746
	6.8600	0.6279	0.0665	0.0060	0.6263	2.2776
	6.8700	0.6288	0.0435	0.0040	0.6272	2.2809
	6.8800	0.6297	0.0368	0.0033	0.6282	2.2842
	6.8900	0.6306	0.0335	0.0030	0.6291	2.2875
	6.9000	0.6315	0.0386	0.0035	0.6300	2.2907
	6.9100	0.6324	0.0489	0.0044	0.6309	2.2941
	6.9200	0.6334	0.0488	0.0044	0.6318	2.2975
	6.9300	0.6343	0.0663	0.0060	0.6328	2.3010
	6.9400	0.6353	0.0687	0.0062	0.6337	2.3044
	6.9500	0.6362	0.0819	0.0074	0.6346	2.3076
	6.9600	0.6371	0.0708	0.0064	0.6355	2.3109
	6.9700	0.6380	0.0830	0.0075	0.6364	2.3142
	6.9800	0.6388	0.0690	0.0063	0.6373	2.3174
	6.9900	0.6397	0.0419	0.0038	0.6382	2.3205
	7.0000	0.6406	0.0239	0.0022	0.6390	2.3237
	7.0100	0.6415	0.0063	0.0006	0.6399	2.3270
	7.0200	0.6424	-0.0134	-0.0012	0.6409	2.3304
	7.0300	0.6433	-0.0017	-0.0002	0.6418	2.3337
	7.0400	0.6442	0.0236	0.0021	0.6427	2.3370
	7.0500	0.6451	0.0298	0.0027	0.6436	2.3402
	7.0600	0.6460	0.0410	0.0037	0.6445	2.3436
	7.0700	0.6470	0.0474	0.0043	0.6454	2.3470
	7.0800	0.6480	0.0536	0.0049	0.6464	2.3507
	7.0900	0.6490	0.0515	0.0047	0.6474	2.3543
	7.1000	0.6499	0.0548	0.0050	0.6484	2.3576
	7.1100	0.6508	0.0549	0.0050	0.6493	2.3609
	7.1200	0.6517	0.0581	0.0053	0.6502	2.3642
	7.1300	0.6526	0.0826	0.0075	0.6511	2.3675
	7.1400	0.6535	0.0570	0.0052	0.6520	2.3709
	7.1500	0.6545	0.0514	0.0047	0.6529	2.3743
	7.1600	0.6554	0.0853	0.0077	0.6539	2.3778
	7.1700	0.6563	0.1161	0.0105	0.6548	2.3810
	7.1800	0.6572	0.1186	0.0108	0.6556	2.3840
	7.1900	0.6581	0.1298	0.0118	0.6565	2.3873
	7.2000	0.6590	0.1153	0.0105	0.6575	2.3909
	7.2100	0.6600	0.0820	0.0074	0.6585	2.3944
	7.2200	0.6610	0.0647	0.0059	0.6594	2.3979
	7.2300	0.6618	0.0682	0.0062	0.6603	2.4010
	7.2400	0.6627	0.0710	0.0064	0.6612	2.4042
	7.2500	0.6636	0.0715	0.0065	0.6621	2.4075
	7.2600	0.6646	0.0763	0.0069	0.6630	2.4109
	7.2700	0.6655	0.1014	0.0092	0.6639	2.4142
	7.2800	0.6663	0.0957	0.0087	0.6648	2.4174
	7.2900	0.6673	0.1013	0.0092	0.6657	2.4208
	7.3000	0.6682	0.1065	0.0097	0.6667	2.4242
	7.3100	0.6692	0.1044	0.0095	0.6676	2.4277
	7.3200	0.6701	0.0839	0.0076	0.6686	2.4312
	7.3300	0.6710	0.0734	0.0067	0.6695	2.4344
	7.3400	0.6719	0.0949	0.0086	0.6703	2.4375
	7.3500	0.6728	0.1060	0.0096	0.6713	2.4409
	7.3600	0.6738	0.1238	0.0112	0.6722	2.4444
	7.3700	0.6747	0.1318	0.0120	0.6731	2.4478
	7.3800	0.6756	0.1336	0.0121	0.6740	2.4509
	7.3900	0.6764	0.1291	0.0117	0.6749	2.4541
	7.4000	0.6774	0.1174	0.0107	0.6758	2.4575
	7.4100	0.6783	0.1238	0.0112	0.6768	2.4610
	7.4200	0.6793	0.1396	0.0127	0.6777	2.4644
	7.4300	0.6802	0.1388	0.0126	0.6786	2.4678
	7.4400	0.6811	0.1352	0.0123	0.6795	2.4711
	7.4500	0.6820	0.1252	0.0114	0.6805	2.4743
	7.4600	0.6829	0.0953	0.0087	0.6814	2.4777
	7.4700	0.6838	0.0759	0.0069	0.6822	2.4808
	7.4800	0.6847	0.0744	0.0068	0.6832	2.4842
	7.4900	0.6857	0.1036	0.0094	0.6841	2.4876
	7.5000	0.6866	0.1402	0.0127	0.6851	2.4911
	7.5100	0.6875	0.1243	0.0113	0.6860	2.4945
	7.5200	0.6885	0.1104	0.0100	0.6869	2.4978
	7.5300	0.6894	0.1167	0.0106	0.6878	2.5012
	7.5400	0.6903	0.1078	0.0098	0.6887	2.5045
	7.5500	0.6912	0.0865	0.0079	0.6897	2.5078
	7.5600	0.6921	0.0835	0.0076	0.6906	2.5111
	7.5700	0.6930	0.0648	0.0059	0.6915	2.5144
	7.5800	0.6939	0.0688	0.0062	0.6924	2.5177
	7.5900	0.6949	0.0732	0.0067	0.6933	2.5211
	7.6000	0.6957	0.0538	0.0049	0.6942	2.5243
	7.6100	0.6967	0.0379	0.0034	0.6951	2.5277
	7.6200	0.6976	0.0706	0.0064	0.6961	2.5311
	7.6300	0.6986	0.0811	0.0074	0.6970	2.5346
	7.6400	0.6995	0.0598	0.0054	0.6980	2.5381
	7.6500	0.7004	0.0611	0.0055	0.6989	2.5413
	7.6600	0.7013	0.0715	0.0065	0.6997	2.5444
	7.6700	0.7022	0.0620	0.0056	0.7006	2.5477
	7.6800	0.7030	0.0566	0.0051	0.7015	2.5509
	7.6900	0.7039	0.0711	0.0065	0.7024	2.5541
	7.7000	0.7048	0.0876	0.0080	0.7033	2.5574
	7.7100	0.7057	0.0938	0.0085	0.7042	2.5606
	7.7200	0.7067	0.0868	0.0079	0.7051	2.5641
	7.7300	0.7076	0.0752	0.0068	0.7061	2.5676
	7.7400	0.7086	0.0443	0.0040	0.7070	2.5710
	7.7500	0.7095	0.0432	0.0039	0.7079	2.5742
	7.7600	0.7103	0.0684	0.0062	0.7088	2.5774
	7.7700	0.7112	0.0603	0.0055	0.7097	2.5807
	7.7800	0.7122	0.0549	0.0050	0.7107	2.5842
	7.7900	0.7132	0.0574	0.0052	0.7116	2.5877
	7.8000	0.7141	0.0772	0.0070	0.7126	2.5912
	7.8100	0.7151	0.0916	0.0083	0.7135	2.5946
	7.8200	0.7160	0.0868	0.0079	0.7144	2.5979
	7.8300	0.7169	0.0816	0.0074	0.7153	2.6011
	7.8400	0.7177	0.0630	0.0057	0.7161	2.6041
	7.8500	0.7186	0.0394	0.0036	0.7171	2.6075
	7.8600	0.7196	0.0221	0.0020	0.7180	2.6110
	7.8700	0.7206	0.0288	0.0026	0.7190	2.6146
	7.8800	0.7215	0.0380	0.0035	0.7199	2.6180
	7.8900	0.7224	0.0485	0.0044	0.7208	2.6212
	7.9000	0.7233	0.0628	0.0057	0.7217	2.6245
	7.9100	0.7242	0.0933	0.0085	0.7227	2.6278
	7.9200	0.7251	0.0972	0.0088	0.7236	2.6312
	7.9300	0.7261	0.0902	0.0082	0.7245	2.6346
	7.9400	0.7270	0.0806	0.0073	0.7254	2.6379
	7.9500	0.7279	0.0625	0.0057	0.7263	2.6411
	7.9600	0.7288	0.0556	0.0051	0.7272	2.6444
	7.9700	0.7297	0.0867	0.0079	0.7281	2.6477
	7.9800	0.7306	0.1061	0.0096	0.7291	2.6511
	7.9900	0.7316	0.0951	0.0086	0.7300	2.6546
	8.0000	0.7325	0.0725	0.0066	0.7309	2.6579
	8.0100	0.7334	0.0640	0.0058	0.7318	2.6611
	8.0200	0.7343	0.0727	0.0066	0.7328	2.6645
	8.0300	0.7352	0.0722	0.0066	0.7337	2.6680
	8.0400	0.7362	0.0708	0.0064	0.7346	2.6713
	8.0500	0.7370	0.0980	0.0089	0.7355	2.6745
	8.0600	0.7379	0.1166	0.0106	0.7364	2.6777
	8.0700	0.7388	0.1092	0.0099	0.7373	2.6810
	8.0800	0.7397	0.0953	0.0087	0.7382	2.6842
	8.0900	0.7406	0.0651	0.0059	0.7391	2.6875
	8.1000	0.7416	0.0604	0.0055	0.7400	2.6909
	8.1100	0.7425	0.0555	0.0050	0.7410	2.6944
	8.1200	0.7435	0.0424	0.0038	0.7419	2.6979
	8.1300	0.7444	0.0371	0.0034	0.7428	2.7011
	8.1400	0.7452	0.0344	0.0031	0.7437	2.7043
	8.1500	0.7462	0.0529	0.0048	0.7447	2.7078
	8.1600	0.7471	0.0845	0.0077	0.7456	2.7112
	8.1700	0.7481	0.1267	0.0115	0.7465	2.7145
	8.1800	0.7489	0.1345	0.0122	0.7474	2.7177
	8.1900	0.7499	0.0986	0.0089	0.7483	2.7211
	8.2000	0.7508	0.0616	0.0056	0.7493	2.7246
	8.2100	0.7517	0.0357	0.0032	0.7502	2.7279
	8.2200	0.7526	0.0247	0.0022	0.7511	2.7312
	8.2300	0.7535	0.0300	0.0027	0.7520	2.7345
	8.2400	0.7544	0.0309	0.0028	0.7529	2.7377
	8.2500	0.7553	0.0175	0.0016	0.7538	2.7410
	8.2600	0.7562	0.0192	0.0017	0.7547	2.7443
	8.2700	0.7572	0.0385	0.0035	0.7556	2.7477
	8.2800	0.7581	0.0657	0.0060	0.7566	2.7512
	8.2900	0.7591	0.0897	0.0081	0.7576	2.7547
	8.3000	0.7600	0.1155	0.0105	0.7585	2.7580
	8.3100	0.7609	0.1385	0.0126	0.7593	2.7612
	8.3200	0.7618	0.1320	0.0120	0.7602	2.7645
	8.3300	0.7627	0.1153	0.0105	0.7611	2.7678
	8.3400	0.7636	0.1030	0.0094	0.7621	2.7711
	8.3500	0.7645	0.0890	0.0081	0.7630	2.7744
	8.3600	0.7655	0.0858	0.0078	0.7639	2.7778
	8.3700	0.7664	0.0624	0.0057	0.7648	2.7812
	8.3800	0.7673	0.0519	0.0047	0.7657	2.7844
	8.3900	0.7682	0.0587	0.0053	0.7666	2.7877
	8.4000	0.7691	0.0557	0.0051	0.7676	2.7912
	8.4100	0.7701	0.0478	0.0043	0.7685	2.7946
	8.4200	0.7710	0.0471	0.0043	0.7695	2.7980
	8.4300	0.7719	0.0635	0.0058	0.7704	2.8013
	8.4400	0.7727	0.0749	0.0068	0.7712	2.8043
	8.4500	0.7736	0.0901	0.0082	0.7721	2.8075
	8.4600	0.7745	0.0950	0.0086	0.7730	2.8109
	8.4700	0.7754	0.1003	0.0091	0.7739	2.8141
	8.4800	0.7763	0.0839	0.0076	0.7748	2.8173
	8.4900	0.7772	0.0779	0.0071	0.7757	2.8206
	8.5000	0.7781	0.0871	0.0079	0.7766	2.8239
	8.5100	0.7790	0.0684	0.0062	0.7775	2.8272
	8.5200	0.7800	0.0534	0.0048	0.7784	2.8306
	8.5300	0.7809	0.0590	0.0054	0.7794	2.8341
	8.5400	0.7819	0.0709	0.0064	0.7803	2.8375
	8.5500	0.7828	0.0786	0.0071	0.7813	2.8409
	8.5600	0.7837	0.0866	0.0079	0.7822	2.8442
	8.5700	0.7846	0.0768	0.0070	0.7831	2.8476
	8.5800	0.7856	0.0680	0.0062	0.7840	2.8509
	8.5900	0.7865	0.0595	0.0054	0.7849	2.8543
	8.6000	0.7874	0.0488	0.0044	0.7859	2.8576
	8.6100	0.7883	0.0448	0.0041	0.7868	2.8610
	8.6200	0.7893	0.0174	0.0016	0.7877	2.8644
	8.6300	0.7902	0.0026	0.0002	0.7887	2.8678
	8.6400	0.7911	0.0069	0.0006	0.7896	2.8711
	8.6500	0.7920	0.0153	0.0014	0.7904	2.8743
	8.6600	0.7929	0.0359	0.0033	0.7914	2.8776
	8.6700	0.7938	0.0223	0.0020	0.7923	2.8810
	8.6800	0.7948	0.0476	0.0043	0.7932	2.8844
	8.6900	0.7957	0.0628	0.0057	0.7942	2.8878
	8.7000	0.7966	0.0748	0.0068	0.7950	2.8910
	8.7100	0.7975	0.0632	0.0057	0.7960	2.8944
	8.7200	0.7985	0.0571	0.0052	0.7970	2.8981
	8.7300	0.7995	0.0730	0.0066	0.7979	2.9015
	8.7400	0.8003	0.0799	0.0073	0.7988	2.9046
	8.7500	0.8012	0.0789	0.0072	0.7997	2.9078
	8.7600	0.8021	0.0494	0.0045	0.8005	2.9110
	8.7700	0.8030	0.0202	0.0018	0.8014	2.9143
	8.7800	0.8039	0.0161	0.0015	0.8024	2.9178
	8.7900	0.8049	0.0384	0.0035	0.8033	2.9212
	8.8000	0.8058	0.0507	0.0046	0.8042	2.9245
	8.8100	0.8067	0.0376	0.0034	0.8052	2.9278
	8.8200	0.8077	0.0570	0.0052	0.8061	2.9313
	8.8300	0.8086	0.0678	0.0062	0.8071	2.9348
	8.8400	0.8095	0.0670	0.0061	0.8080	2.9380
	8.8500	0.8104	0.0811	0.0074	0.8088	2.9412
	8.8600	0.8112	0.0688	0.0062	0.8097	2.9443
	8.8700	0.8121	0.0471	0.0043	0.8106	2.9475
	8.8800	0.8131	0.0458	0.0042	0.8116	2.9511
	8.8900	0.8141	0.0697	0.0063	0.8125	2.9546
	8.9000	0.8150	0.0978	0.0089	0.8134	2.9580
	8.9100	0.8159	0.1156	0.0105	0.8143	2.9612
	8.9200	0.8168	0.1154	0.0105	0.8153	2.9647
	8.9300	0.8178	0.1100	0.0100	0.8163	2.9682
	8.9400	0.8187	0.0744	0.0068	0.8171	2.9714
	8.9500	0.8196	0.0471	0.0043	0.8180	2.9747
	8.9600	0.8205	0.0202	0.0018	0.8189	2.9780
	8.9700	0.8214	0.0125	0.0011	0.8199	2.9812
	8.9800	0.8223	0.0054	0.0005	0.8208	2.9846
	8.9900	0.8232	0.0188	0.0017	0.8217	2.9879
	9.0000	0.8242	0.0464	0.0042	0.8226	2.9913
	9.0100	0.8251	0.0743	0.0067	0.8236	2.9948
	9.0200	0.8260	0.0857	0.0078	0.8245	2.9980
	9.0300	0.8269	0.0654	0.0059	0.8254	3.0013
	9.0400	0.8278	0.0414	0.0038	0.8263	3.0046
	9.0500	0.8287	0.0383	0.0035	0.8271	3.0078
	9.0600	0.8297	0.0297	0.0027	0.8281	3.0113
	9.0700	0.8306	0.0148	0.0013	0.8290	3.0145
	9.0800	0.8314	0.0349	0.0032	0.8299	3.0178
	9.0900	0.8324	0.0433	0.0039	0.8308	3.0211
	9.1000	0.8333	0.0420	0.0038	0.8318	3.0246
	9.1100	0.8342	0.0482	0.0044	0.8327	3.0279
	9.1200	0.8351	0.0515	0.0047	0.8336	3.0312
	9.1300	0.8360	0.0634	0.0058	0.8345	3.0345
	9.1400	0.8370	0.0969	0.0088	0.8354	3.0380
	9.1500	0.8379	0.1123	0.0102	0.8364	3.0413
	9.1600	0.8388	0.1175	0.0107	0.8373	3.0446
	9.1700	0.8397	0.0942	0.0086	0.8382	3.0479
	9.1800	0.8406	0.0915	0.0083	0.8391	3.0511
	9.1900	0.8415	0.0623	0.0057	0.8400	3.0544
	9.2000	0.8425	0.0556	0.0050	0.8410	3.0580
	9.2100	0.8434	0.0586	0.0053	0.8419	3.0613
	9.2200	0.8443	0.0533	0.0048	0.8428	3.0646
	9.2300	0.8452	0.0620	0.0056	0.8437	3.0679
	9.2400	0.8461	0.0577	0.0052	0.8446	3.0711
	9.2500	0.8470	0.0695	0.0063	0.8455	3.0743
	9.2600	0.8479	0.0578	0.0052	0.8464	3.0776
	9.2700	0.8488	0.0646	0.0059	0.8473	3.0809
	9.2800	0.8497	0.0796	0.0072	0.8482	3.0843
	9.2900	0.8506	0.0947	0.0086	0.8491	3.0876
	9.3000	0.8515	0.0995	0.0090	0.8500	3.0909
	9.3100	0.8525	0.0788	0.0072	0.8509	3.0942
	9.3200	0.8534	0.0605	0.0055	0.8519	3.0976
	9.3300	0.8543	0.0278	0.0025	0.8528	3.1010
	9.3400	0.8552	0.0254	0.0023	0.8537	3.1043
	9.3500	0.8562	0.0232	0.0021	0.8546	3.1077
	9.3600	0.8571	0.0099	0.0009	0.8555	3.1110
	9.3700	0.8580	0.0117	0.0011	0.8564	3.1143
	9.3800	0.8589	0.0505	0.0046	0.8573	3.1175
	9.3900	0.8598	0.0403	0.0037	0.8582	3.1207
	9.4000	0.8607	0.0502	0.0046	0.8591	3.1241
	9.4100	0.8616	0.0559	0.0051	0.8601	3.1276
	9.4200	0.8626	0.0587	0.0053	0.8610	3.1309
	9.4300	0.8635	0.0600	0.0054	0.8619	3.1343
	9.4400	0.8644	0.0638	0.0058	0.8628	3.1376
	9.4500	0.8653	0.0724	0.0066	0.8638	3.1410
	9.4600	0.8663	0.0859	0.0078	0.8648	3.1445
	9.4700	0.8673	0.0834	0.0076	0.8657	3.1481
	9.4800	0.8682	0.0657	0.0060	0.8666	3.1514
	9.4900	0.8691	0.0832	0.0076	0.8676	3.1547
	9.5000	0.8699	0.1094	0.0099	0.8684	3.1578
	9.5100	0.8708	0.1126	0.0102	0.8693	3.1610
	9.5200	0.8718	0.0914	0.0083	0.8702	3.1645
	9.5300	0.8727	0.0617	0.0056	0.8712	3.1679
	9.5400	0.8737	0.0125	0.0011	0.8721	3.1713
	9.5500	0.8746	0.0057	0.0005	0.8730	3.1746
	9.5600	0.8755	0.0276	0.0025	0.8740	3.1781
	9.5700	0.8764	0.0695	0.0063	0.8749	3.1813
	9.5800	0.8773	0.1025	0.0093	0.8757	3.1844
	9.5900	0.8782	0.0840	0.0076	0.8766	3.1876
	9.6000	0.8791	0.0914	0.0083	0.8775	3.1910
	9.6100	0.8801	0.1153	0.0105	0.8785	3.1946
	9.6200	0.8810	0.1381	0.0125	0.8795	3.1980
	9.6300	0.8819	0.1530	0.0139	0.8803	3.2012
	9.6400	0.8828	0.1566	0.0142	0.8813	3.2045
	9.6500	0.8837	0.1631	0.0148	0.8822	3.2079
	9.6600	0.8847	0.1463	0.0133	0.8831	3.2113
	9.6700	0.8856	0.1150	0.0104	0.8840	3.2146
	9.6800	0.8865	0.0734	0.0067	0.8850	3.2180
	9.6900	0.8875	0.0453	0.0041	0.8859	3.2214
	9.7000	0.8883	0.0387	0.0035	0.8868	3.2247
	9.7100	0.8893	0.0379	0.0034	0.8877	3.2280
	9.7200	0.8902	0.0428	0.0039	0.8886	3.2314
	9.7300	0.8911	0.0610	0.0055	0.8896	3.2348
	9.7400	0.8920	0.0742	0.0067	0.8905	3.2382
	9.7500	0.8929	0.0802	0.0073	0.8914	3.2414
	9.7600	0.8938	0.0721	0.0065	0.8923	3.2445
	9.7700	0.8947	0.0709	0.0064	0.8931	3.2478
	9.7800	0.8956	0.0601	0.0055	0.8940	3.2510
	9.7900	0.8964	0.0618	0.0056	0.8949	3.2541
	9.8000	0.8973	0.0742	0.0067	0.8958	3.2574
	9.8100	0.8982	0.0791	0.0072	0.8967	3.2607
	9.8200	0.8992	0.1029	0.0093	0.8976	3.2641
	9.8300	0.9001	0.1071	0.0097	0.8986	3.2675
	9.8400	0.9010	0.0895	0.0081	0.8995	3.2708
	9.8500	0.9020	0.0586	0.0053	0.9004	3.2742
	9.8600	0.9029	0.0465	0.0042	0.9013	3.2775
	9.8700	0.9038	0.0387	0.0035	0.9023	3.2811
	9.8800	0.9048	0.0316	0.0029	0.9033	3.2845
	9.8900	0.9057	0.0585	0.0053	0.9041	3.2878
	9.9000	0.9066	0.0786	0.0071	0.9051	3.2911
	9.9100	0.9075	0.1113	0.0101	0.9060	3.2945
	9.9200	0.9084	0.1328	0.0121	0.9069	3.2978
	9.9300	0.9093	0.1433	0.0130	0.9078	3.3010
	9.9400	0.9102	0.1554	0.0141	0.9087	3.3043
	9.9500	0.9112	0.1396	0.0127	0.9096	3.3077
	9.9600	0.9121	0.1333	0.0121	0.9106	3.3111
	9.9700	0.9131	0.1247	0.0113	0.9115	3.3145
	9.9800	0.9140	0.1022	0.0093	0.9125	3.3181
	9.9900	0.9149	0.0806	0.0073	0.9134	3.3213
	10.0000	0.9158	0.0693	0.0063	0.9143	3.3245
	10.0100	0.9167	0.0924	0.0084	0.9152	3.3279
	10.0200	0.9176	0.1012	0.0092	0.9161	3.3311
	10.0300	0.9185	0.0655	0.0059	0.9170	3.3344
	10.0400	0.9194	0.0554	0.0050	0.9179	3.3378
	10.0500	0.9203	0.0554	0.0050	0.9188	3.3411
	10.0600	0.9213	0.0628	0.0057	0.9198	3.3445
	10.0700	0.9223	0.0678	0.0062	0.9207	3.3480
	10.0800	0.9232	0.0783	0.0071	0.9216	3.3513
	10.0900	0.9240	0.0808	0.0073	0.9225	3.3544
	10.1000	0.9249	0.0676	0.0061	0.9234	3.3578
	10.1100	0.9258	0.0527	0.0048	0.9243	3.3610
	10.1200	0.9268	0.0748	0.0068	0.9252	3.3643
	10.1300	0.9277	0.1049	0.0095	0.9261	3.3677
	10.1400	0.9286	0.1049	0.0095	0.9271	3.3711
	10.1500	0.9295	0.0786	0.0071	0.9280	3.3744
	10.1600	0.9304	0.0342	0.0031	0.9289	3.3777
	10.1700	0.9313	0.0168	0.0015	0.9298	3.3810
	10.1800	0.9323	0.0445	0.0040	0.9307	3.3844
	10.1900	0.9332	0.0496	0.0045	0.9317	3.3878
	10.2000	0.9342	0.0528	0.0048	0.9326	3.3913
	10.2100	0.9351	0.0653	0.0059	0.9335	3.3946
	10.2200	0.9360	0.0682	0.0062	0.9345	3.3980
	10.2300	0.9369	0.0536	0.0049	0.9354	3.4013
	10.2400	0.9378	0.0603	0.0055	0.9362	3.4044
	10.2500	0.9387	0.0780	0.0071	0.9371	3.4077
	10.2600	0.9396	0.0505	0.0046	0.9381	3.4111
	10.2700	0.9405	0.0430	0.0039	0.9390	3.4144
	10.2800	0.9414	0.0506	0.0046	0.9399	3.4177
	10.2900	0.9424	0.0589	0.0053	0.9408	3.4211
	10.3000	0.9433	0.0635	0.0058	0.9418	3.4246
	10.3100	0.9442	0.0821	0.0075	0.9427	3.4279
	10.3200	0.9451	0.1073	0.0097	0.9436	3.4312
	10.3300	0.9461	0.1093	0.0099	0.9445	3.4347
	10.3400	0.9470	0.1142	0.0104	0.9455	3.4380
	10.3500	0.9479	0.1095	0.0099	0.9463	3.4412
	10.3600	0.9488	0.1085	0.0098	0.9473	3.4446
	10.3700	0.9498	0.1132	0.0103	0.9482	3.4481
	10.3800	0.9507	0.1230	0.0112	0.9491	3.4513
	10.3900	0.9515	0.1402	0.0127	0.9500	3.4545
	10.4000	0.9524	0.1271	0.0115	0.9508	3.4576
	10.4100	0.9533	0.1315	0.0119	0.9517	3.4607
	10.4200	0.9542	0.1221	0.0111	0.9526	3.4640
	10.4300	0.9551	0.1055	0.0096	0.9535	3.4673
	10.4400	0.9560	0.0803	0.0073	0.9544	3.4707
	10.4500	0.9569	0.1035	0.0094	0.9554	3.4741
	10.4600	0.9579	0.1061	0.0096	0.9563	3.4775
	10.4700	0.9588	0.1295	0.0118	0.9572	3.4808
	10.4800	0.9597	0.1609	0.0146	0.9581	3.4841
	10.4900	0.9607	0.1466	0.0133	0.9591	3.4877
	10.5000	0.9616	0.1226	0.0111	0.9601	3.4911
	10.5100	0.9625	0.0691	0.0063	0.9610	3.4945
	10.5200	0.9634	0.0278	0.0025	0.9619	3.4977
	10.5300	0.9643	0.0507	0.0046	0.9628	3.5010
	10.5400	0.9652	0.0523	0.0047	0.9637	3.5043
	10.5500	0.9662	0.0703	0.0064	0.9646	3.5077
	10.5600	0.9671	0.0742	0.0067	0.9656	3.5111
	10.5700	0.9681	0.0830	0.0075	0.9665	3.5146
	10.5800	0.9690	0.1179	0.0107	0.9674	3.5179
	10.5900	0.9699	0.1227	0.0111	0.9684	3.5213
	10.6000	0.9708	0.0868	0.0079	0.9692	3.5244
	10.6100	0.9716	0.0614	0.0056	0.9701	3.5276
	10.6200	0.9726	0.0340	0.0031	0.9710	3.5310
	10.6300	0.9735	0.0211	0.0019	0.9719	3.5343
	10.6400	0.9744	-0.0015	-0.0001	0.9729	3.5378
	10.6500	0.9754	-0.0071	-0.0006	0.9738	3.5412
	10.6600	0.9763	0.0037	0.0003	0.9748	3.5446
	10.6700	0.9773	0.0288	0.0026	0.9757	3.5480
	10.6800	0.9782	0.0580	0.0053	0.9766	3.5513
	10.6900	0.9791	0.0846	0.0077	0.9775	3.5546
	10.7000	0.9799	0.1132	0.0103	0.9784	3.5576
	10.7100	0.9808	0.1052	0.0096	0.9793	3.5609
	10.7200	0.9818	0.1165	0.0106	0.9803	3.5646
	10.7300	0.9828	0.1252	0.0114	0.9812	3.5681
	10.7400	0.9837	0.1213	0.0110	0.9821	3.5713
	10.7500	0.9846	0.0928	0.0084	0.9830	3.5746
	10.7600	0.9855	0.1020	0.0093	0.9839	3.5778
	10.7700	0.9864	0.1049	0.0095	0.9848	3.5812
	10.7800	0.9873	0.0953	0.0087	0.9858	3.5846
	10.7900	0.9883	0.1177	0.0107	0.9867	3.5880
	10.8000	0.9892	0.1110	0.0101	0.9876	3.5914
	10.8100	0.9901	0.0792	0.0072	0.9885	3.5946
	10.8200	0.9910	0.0358	0.0033	0.9894	3.5979
	10.8300	0.9919	0.0118	0.0011	0.9904	3.6013
	10.8400	0.9929	0.0400	0.0036	0.9913	3.6048
	10.8500	0.9938	0.0719	0.0065	0.9923	3.6082
	10.8600	0.9947	0.1082	0.0098	0.9931	3.6114
	10.8700	0.9956	0.1433	0.0130	0.9940	3.6146
	10.8800	0.9965	0.1510	0.0137	0.9950	3.6181
	10.8900	0.9975	0.1172	0.0106	0.9959	3.6214
	10.9000	0.9983	0.0603	0.0055	0.9968	3.6247
	10.9100	0.9993	0.0152	0.0014	0.9977	3.6280
	10.9200	1.0002	0.0266	0.0024	0.9986	3.6313
	10.9300	1.0011	0.0436	0.0040	0.9995	3.6346
	10.9400	1.0020	0.0649	0.0059	1.0005	3.6381
	10.9500	1.0030	0.0715	0.0065	1.0014	3.6415
	10.9600	1.0039	0.1103	0.0100	1.0023	3.6447
	10.9700	1.0047	0.1422	0.0129	1.0032	3.6479
	10.9800	1.0056	0.1512	0.0137	1.0041	3.6512
	10.9900	1.0065	0.1455	0.0132	1.0050	3.6545
	11.0000	1.0075	0.1458	0.0132	1.0059	3.6578
	11.0100	1.0084	0.1323	0.0120	1.0069	3.6613
	11.0200	1.0094	0.1063	0.0096	1.0078	3.6647
	11.0300	1.0103	0.0860	0.0078	1.0087	3.6680
	11.0400	1.0112	0.0738	0.0067	1.0096	3.6713
	11.0500	1.0121	0.0551	0.0050	1.0106	3.6747
	11.0600	1.0130	0.0596	0.0054	1.0115	3.6781
	11.0700	1.0140	0.0828	0.0075	1.0124	3.6814
	11.0800	1.0149	0.0808	0.0073	1.0133	3.6847
	11.0900	1.0157	0.0627	0.0057	1.0142	3.6879
	11.1000	1.0166	0.0427	0.0039	1.0151	3.6912
	11.1100	1.0176	0.0463	0.0042	1.0160	3.6946
	11.1200	1.0185	0.0451	0.0041	1.0169	3.6979
	11.1300	1.0194	0.0479	0.0043	1.0178	3.7011
	11.1400	1.0203	0.0553	0.0050	1.0187	3.7044
	11.1500	1.0212	0.1129	0.0103	1.0197	3.7078
	11.1600	1.0221	0.1325	0.0120	1.0206	3.7111
	11.1700	1.0230	0.1230	0.0112	1.0215	3.7145
	11.1800	1.0239	0.1061	0.0096	1.0224	3.7178
	11.1900	1.0249	0.1036	0.0094	1.0233	3.7211
	11.2000	1.0258	0.1055	0.0096	1.0243	3.7245
	11.2100	1.0267	0.1175	0.0107	1.0252	3.7279
	11.2200	1.0277	0.1083	0.0098	1.0261	3.7313
	11.2300	1.0286	0.0956	0.0087	1.0270	3.7346
	11.2400	1.0295	0.0898	0.0082	1.0279	3.7379
	11.2500	1.0304	0.0794	0.0072	1.0288	3.7411
	11.2600	1.0313	0.0825	0.0075	1.0297	3.7445
	11.2700	1.0322	0.1071	0.0097	1.0307	3.7478
	11.2800	1.0331	0.1281	0.0116	1.0315	3.7510
	11.2900	1.0340	0.0910	0.0083	1.0324	3.7543
	11.3000	1.0349	0.0529	0.0048	1.0334	3.7577
	11.3100	1.0359	0.0593	0.0054	1.0343	3.7611
	11.3200	1.0368	0.0569	0.0052	1.0352	3.7644
	11.3300	1.0377	0.0586	0.0053	1.0362	3.7679
	11.3400	1.0387	0.0775	0.0070	1.0371	3.7713
	11.3500	1.0396	0.0990	0.0090	1.0380	3.7745
	11.3600	1.0405	0.1121	0.0102	1.0389	3.7779
	11.3700	1.0414	0.1158	0.0105	1.0398	3.7812
	11.3800	1.0423	0.1219	0.0111	1.0408	3.7845
	11.3900	1.0432	0.1179	0.0107	1.0417	3.7878
	11.4000	1.0441	0.0841	0.0076	1.0426	3.7912
	11.4100	1.0451	0.0473	0.0043	1.0435	3.7945
	11.4200	1.0459	0.0275	0.0025	1.0444	3.7977
	11.4300	1.0469	0.0360	0.0033	1.0453	3.8011
	11.4400	1.0478	0.0368	0.0033	1.0462	3.8045
	11.4500	1.0487	0.0515	0.0047	1.0472	3.8079
	11.4600	1.0497	0.0369	0.0034	1.0481	3.8113
	11.4700	1.0506	0.0256	0.0023	1.0490	3.8146
	11.4800	1.0515	0.0343	0.0031	1.0499	3.8179
	11.4900	1.0524	0.0677	0.0061	1.0509	3.8213
	11.5000	1.0533	0.1057	0.0096	1.0517	3.8244
	11.5100	1.0541	0.1212	0.0110	1.0526	3.8276
	11.5200	1.0551	0.1372	0.0125	1.0535	3.8309
	11.5300	1.0560	0.1347	0.0122	1.0545	3.8344
	11.5400	1.0569	0.1425	0.0129	1.0554	3.8377
	11.5500	1.0578	0.1251	0.0114	1.0563	3.8410
	11.5600	1.0588	0.1014	0.0092	1.0572	3.8445
	11.5700	1.0597	0.1040	0.0094	1.0582	3.8479
	11.5800	1.0607	0.1025	0.0093	1.0591	3.8513
	11.5900	1.0616	0.0875	0.0079	1.0600	3.8547
	11.6000	1.0625	0.0878	0.0080	1.0610	3.8580
	11.6100	1.0634	0.0959	0.0087	1.0619	3.8614
	11.6200	1.0644	0.1017	0.0092	1.0628	3.8647
	11.6300	1.0652	0.0868	0.0079	1.0637	3.8678
	11.6400	1.0661	0.0698	0.0063	1.0646	3.8712
	11.6500	1.0670	0.0698	0.0063	1.0655	3.8745
	11.6600	1.0680	0.0992	0.0090	1.0664	3.8779
	11.6700	1.0689	0.0959	0.0087	1.0674	3.8813
	11.6800	1.0699	0.0506	0.0046	1.0683	3.8847
	11.6900	1.0708	0.0347	0.0031	1.0692	3.8881
	11.7000	1.0716	0.0335	0.0030	1.0701	3.8912
	11.7100	1.0725	0.0450	0.0041	1.0710	3.8944
	11.7200	1.0734	0.0730	0.0066	1.0719	3.8977
	11.7300	1.0743	0.0950	0.0086	1.0728	3.9010
	11.7400	1.0752	0.1019	0.0093	1.0737	3.9042
	11.7500	1.0762	0.1157	0.0105	1.0746	3.9077
	11.7600	1.0771	0.1041	0.0095	1.0755	3.9109
	11.7700	1.0780	0.0934	0.0085	1.0764	3.9143
	11.7800	1.0789	0.0890	0.0081	1.0774	3.9178
	11.7900	1.0799	0.0917	0.0083	1.0783	3.9211
	11.8000	1.0808	0.0874	0.0079	1.0792	3.9244
	11.8100	1.0817	0.0986	0.0089	1.0801	3.9277
	11.8200	1.0826	0.1175	0.0107	1.0811	3.9312
	11.8300	1.0836	0.1118	0.0102	1.0821	3.9347
	11.8400	1.0845	0.1090	0.0099	1.0830	3.9381
	11.8500	1.0854	0.1025	0.0093	1.0839	3.9414
	11.8600	1.0863	0.1013	0.0092	1.0848	3.9445
	11.8700	1.0872	0.1115	0.0101	1.0856	3.9477
	11.8800	1.0881	0.1280	0.0116	1.0865	3.9509
	11.8900	1.0890	0.1090	0.0099	1.0874	3.9543
	11.9000	1.0899	0.0952	0.0086	1.0884	3.9577
	11.9100	1.0909	0.1006	0.0091	1.0893	3.9612
	11.9200	1.0918	0.1125	0.0102	1.0903	3.9647
	11.9300	1.0928	0.1138	0.0103	1.0912	3.9681
	11.9400	1.0937	0.0868	0.0079	1.0922	3.9715
	11.9500	1.0946	0.0407	0.0037	1.0931	3.9747
	11.9600	1.0955	0.0476	0.0043	1.0939	3.9779
	11.9700	1.0964	0.0805	0.0073	1.0948	3.9811
	11.9800	1.0973	0.0911	0.0083	1.0957	3.9845
	11.9900	1.0982	0.0866	0.0079	1.0967	3.9878
	12.0000	1.0991	0.0960	0.0087	1.0976	3.9912
	12.0100	1.1001	0.0831	0.0075	1.0985	3.9946
	12.0200	1.1010	0.0987	0.0090	1.0994	3.9979
	12.0300	1.1019	0.0934	0.0085	1.1004	4.0012
	12.0400	1.1028	0.0797	0.0072	1.1013	4.0046
	12.0500	1.1037	0.0570	0.0052	1.1022	4.0079
	12.0600	1.1047	0.0363	0.0033	1.1031	4.0113
	12.0700	1.1056	0.0329	0.0030	1.1040	4.0147
	12.0800	1.1065	0.0421	0.0038	1.1049	4.0179
	12.0900	1.1073	0.0543	0.0049	1.1058	4.0211
	12.1000	1.1083	0.0912	0.0083	1.1067	4.0244
	12.1100	1.1092	0.1194	0.0108	1.1077	4.0279
	12.1200	1.1102	0.1235	0.0112	1.1086	4.0313
	12.1300	1.1111	0.1489	0.0135	1.1096	4.0348
	12.1400	1.1120	0.1784	0.0162	1.1105	4.0381
	12.1500	1.1129	0.1921	0.0174	1.1114	4.0413
	12.1600	1.1139	0.1664	0.0151	1.1123	4.0447
	12.1700	1.1148	0.1368	0.0124	1.1132	4.0481
	12.1800	1.1156	0.1139	0.0103	1.1141	4.0512
	12.1900	1.1165	0.0867	0.0079	1.1150	4.0545
	12.2000	1.1175	0.0637	0.0058	1.1159	4.0579
	12.2100	1.1184	0.0632	0.0057	1.1169	4.0613
	12.2200	1.1193	0.0602	0.0055	1.1178	4.0647
	12.2300	1.1202	0.0675	0.0061	1.1187	4.0679
	12.2400	1.1212	0.0861	0.0078	1.1196	4.0713
	12.2500	1.1221	0.0949	0.0086	1.1205	4.0746
	12.2600	1.1230	0.0915	0.0083	1.1215	4.0780
	12.2700	1.1240	0.0957	0.0087	1.1224	4.0814
	12.2800	1.1248	0.1293	0.0117	1.1233	4.0847
	12.2900	1.1258	0.1393	0.0126	1.1242	4.0880
	12.3000	1.1266	0.1450	0.0132	1.1251	4.0912
	12.3100	1.1275	0.1314	0.0119	1.1260	4.0944
	12.3200	1.1284	0.1256	0.0114	1.1269	4.0977
	12.3300	1.1294	0.1259	0.0114	1.1278	4.1012
	12.3400	1.1303	0.1411	0.0128	1.1287	4.1044
	12.3500	1.1312	0.1195	0.0108	1.1296	4.1077
	12.3600	1.1321	0.1230	0.0112	1.1306	4.1111
	12.3700	1.1331	0.1170	0.0106	1.1316	4.1147
	12.3800	1.1340	0.1223	0.0111	1.1325	4.1181
	12.3900	1.1350	0.1080	0.0098	1.1334	4.1214
	12.4000	1.1359	0.0884	0.0080	1.1343	4.1248
	12.4100	1.1368	0.0803	0.0073	1.1352	4.1280
	12.4200	1.1377	0.1105	0.0100	1.1361	4.1313
	12.4300	1.1386	0.1252	0.0114	1.1370	4.1345
	12.4400	1.1394	0.0939	0.0085	1.1379	4.1376
	12.4500	1.1403	0.0820	0.0074	1.1388	4.1409
	12.4600	1.1413	0.0753	0.0068	1.1397	4.1444
	12.4700	1.1422	0.0580	0.0053	1.1407	4.1478
	12.4800	1.1431	0.0770	0.0070	1.1416	4.1512
	12.4900	1.1440	0.0971	0.0088	1.1425	4.1544
	12.5000	1.1449	0.1143	0.0104	1.1434	4.1577
	12.5100	1.1459	0.1121	0.0102	1.1443	4.1611
	12.5200	1.1468	0.1332	0.0121	1.1453	4.1646
	12.5300	1.1477	0.1387	0.0126	1.1461	4.1677
	12.5400	1.1486	0.1131	0.0103	1.1470	4.1710
	12.5500	1.1495	0.0843	0.0077	1.1479	4.1742
	12.5600	1.1504	0.1183	0.0107	1.1489	4.1777
	12.5700	1.1514	0.1411	0.0128	1.1498	4.1811
	12.5800	1.1523	0.1511	0.0137	1.1508	4.1846
	12.5900	1.1532	0.1494	0.0136	1.1517	4.1879
	12.6000	1.1541	0.1542	0.0140	1.1525	4.1910
	12.6100	1.1550	0.1590	0.0144	1.1535	4.1944
	12.6200	1.1560	0.1583	0.0144	1.1544	4.1978
	12.6300	1.1569	0.1229	0.0112	1.1553	4.2012
	12.6400	1.1579	0.1035	0.0094	1.1563	4.2047
	12.6500	1.1588	0.0941	0.0085	1.1573	4.2081
	12.6600	1.1597	0.0965	0.0088	1.1581	4.2114
	12.6700	1.1606	0.0926	0.0084	1.1590	4.2146
	12.6800	1.1615	0.0774	0.0070	1.1600	4.2180
	12.6900	1.1624	0.0731	0.0066	1.1609	4.2213
	12.7000	1.1633	0.0909	0.0083	1.1617	4.2245
	12.7100	1.1642	0.1012	0.0092	1.1627	4.2278
	12.7200	1.1651	0.1253	0.0114	1.1636	4.2311
	12.7300	1.1660	0.1532	0.0139	1.1644	4.2343
	12.7400	1.1669	0.1455	0.0132	1.1653	4.2375
	12.7500	1.1677	0.1258	0.0114	1.1662	4.2406
	12.7600	1.1686	0.1071	0.0097	1.1670	4.2437
	12.7700	1.1695	0.0980	0.0089	1.1679	4.2470
	12.7800	1.1704	0.0704	0.0064	1.1689	4.2504
	12.7900	1.1713	0.0586	0.0053	1.1698	4.2536
	12.8000	1.1723	0.0632	0.0057	1.1707	4.2572
	12.8100	1.1733	0.1013	0.0092	1.1717	4.2607
	12.8200	1.1742	0.1101	0.0100	1.1726	4.2640
	12.8300	1.1751	0.1115	0.0101	1.1735	4.2673
	12.8400	1.1760	0.1051	0.0095	1.1744	4.2706
	12.8500	1.1769	0.0654	0.0059	1.1753	4.2738
	12.8600	1.1777	0.0560	0.0051	1.1762	4.2770
	12.8700	1.1787	0.0679	0.0062	1.1771	4.2805
	12.8800	1.1797	0.1007	0.0091	1.1781	4.2840
	12.8900	1.1806	0.1335	0.0121	1.1790	4.2873
	12.9000	1.1815	0.1453	0.0132	1.1799	4.2906
	12.9100	1.1824	0.1451	0.0132	1.1808	4.2939
	12.9200	1.1833	0.1580	0.0143	1.1817	4.2972
	12.9300	1.1842	0.1662	0.0151	1.1827	4.3006
	12.9400	1.1852	0.1457	0.0132	1.1836	4.3040
	12.9500	1.1860	0.1147	0.0104	1.1845	4.3072
	12.9600	1.1869	0.0834	0.0076	1.1854	4.3105
	12.9700	1.1879	0.0924	0.0084	1.1863	4.3139
	12.9800	1.1888	0.1164	0.0106	1.1873	4.3173
	12.9900	1.1897	0.1201	0.0109	1.1882	4.3206
	13.0000	1.1907	0.1495	0.0136	1.1891	4.3240
	13.0100	1.1916	0.1488	0.0135	1.1901	4.3274
	13.0200	1.1925	0.1542	0.0140	1.1909	4.3306
	13.0300	1.1934	0.1516	0.0138	1.1919	4.3340
	13.0400	1.1943	0.1245	0.0113	1.1928	4.3373
	13.0500	1.1952	0.1257	0.0114	1.1937	4.3406
	13.0600	1.1962	0.1116	0.0101	1.1946	4.3441
	13.0700	1.1971	0.1085	0.0099	1.1956	4.3475
	13.0800	1.1980	0.1132	0.0103	1.1965	4.3508
	13.0900	1.1989	0.0829	0.0075	1.1974	4.3540
	13.1000	1.1998	0.0556	0.0050	1.1983	4.3574
	13.1100	1.2008	0.0788	0.0072	1.1992	4.3608
	13.1200	1.2017	0.0841	0.0076	1.2002	4.3642
	13.1300	1.2026	0.0866	0.0079	1.2011	4.3676
	13.1400	1.2035	0.0813	0.0074	1.2020	4.3709
	13.1500	1.2044	0.0922	0.0084	1.2029	4.3741
	13.1600	1.2053	0.0959	0.0087	1.2038	4.3774
	13.1700	1.2063	0.1025	0.0093	1.2047	4.3808
	13.1800	1.2072	0.1256	0.0114	1.2056	4.3841
	13.1900	1.2081	0.1461	0.0133	1.2066	4.3875
	13.2000	1.2091	0.1358	0.0123	1.2075	4.3910
	13.2100	1.2100	0.1110	0.0101	1.2084	4.3942
	13.2200	1.2109	0.0754	0.0068	1.2094	4.3977
	13.2300	1.2118	0.0821	0.0075	1.2103	4.4010
	13.2400	1.2128	0.0889	0.0081	1.2112	4.4043
	13.2500	1.2137	0.1044	0.0095	1.2121	4.4076
	13.2600	1.2146	0.1244	0.0113	1.2131	4.4110
	13.2700	1.2155	0.1538	0.0140	1.2140	4.4144
	13.2800	1.2164	0.1564	0.0142	1.2149	4.4176
	13.2900	1.2173	0.1510	0.0137	1.2158	4.4210
	13.3000	1.2182	0.1388	0.0126	1.2167	4.4242
	13.3100	1.2191	0.1111	0.0101	1.2176	4.4275
	13.3200	1.2201	0.0978	0.0089	1.2186	4.4311
	13.3300	1.2211	0.0935	0.0085	1.2196	4.4348
	13.3400	1.2220	0.1034	0.0094	1.2205	4.4381
	13.3500	1.2229	0.1055	0.0096	1.2213	4.4412
	13.3600	1.2237	0.0832	0.0076	1.2222	4.4442
	13.3700	1.2246	0.0533	0.0048	1.2231	4.4475
	13.3800	1.2256	0.0356	0.0032	1.2240	4.4509
	13.3900	1.2265	0.0434	0.0039	1.2250	4.4544
	13.4000	1.2274	0.0923	0.0084	1.2259	4.4577
	13.4100	1.2283	0.1126	0.0102	1.2268	4.4610
	13.4200	1.2293	0.1152	0.0105	1.2277	4.4645
	13.4300	1.2302	0.1308	0.0119	1.2286	4.4678
	13.4400	1.2311	0.1315	0.0119	1.2295	4.4709
	13.4500	1.2320	0.1395	0.0127	1.2304	4.4743
	13.4600	1.2329	0.1436	0.0130	1.2313	4.4776
	13.4700	1.2338	0.1604	0.0146	1.2323	4.4810
	13.4800	1.2348	0.1699	0.0154	1.2333	4.4845
	13.4900	1.2357	0.1704	0.0155	1.2342	4.4879
	13.5000	1.2366	0.1623	0.0147	1.2351	4.4911
	13.5100	1.2374	0.1373	0.0125	1.2359	4.4940
	13.5200	1.2383	0.1159	0.0105	1.2368	4.4972
	13.5300	1.2393	0.1075	0.0098	1.2377	4.5008
	13.5400	1.2403	0.0870	0.0079	1.2387	4.5044
	13.5500	1.2412	0.0733	0.0067	1.2397	4.5078
	13.5600	1.2422	0.0773	0.0070	1.2406	4.5113
	13.5700	1.2431	0.0780	0.0071	1.2415	4.5145
	13.5800	1.2440	0.1041	0.0095	1.2424	4.5178
	13.5900	1.2448	0.1310	0.0119	1.2433	4.5210
	13.6000	1.2457	0.1418	0.0129	1.2442	4.5242
	13.6100	1.2467	0.1638	0.0149	1.2452	4.5278
	13.6200	1.2477	0.1813	0.0165	1.2461	4.5314
	13.6300	1.2486	0.1957	0.0178	1.2470	4.5347
	13.6400	1.2495	0.1976	0.0179	1.2480	4.5381
	13.6500	1.2505	0.1797	0.0163	1.2489	4.5415
	13.6600	1.2513	0.1442	0.0131	1.2498	4.5447
	13.6700	1.2522	0.1113	0.0101	1.2507	4.5478
	13.6800	1.2531	0.0845	0.0077	1.2516	4.5511
	13.6900	1.2541	0.1008	0.0092	1.2525	4.5546
	13.7000	1.2550	0.1366	0.0124	1.2534	4.5579
	13.7100	1.2559	0.1512	0.0137	1.2543	4.5612
	13.7200	1.2568	0.1508	0.0137	1.2553	4.5645
	13.7300	1.2577	0.1274	0.0116	1.2562	4.5678
	13.7400	1.2586	0.1147	0.0104	1.2571	4.5711
	13.7500	1.2596	0.1448	0.0131	1.2580	4.5746
	13.7600	1.2605	0.1568	0.0142	1.2589	4.5778
	13.7700	1.2613	0.1611	0.0146	1.2598	4.5810
	13.7800	1.2622	0.1633	0.0148	1.2607	4.5842
	13.7900	1.2631	0.1615	0.0147	1.2616	4.5875
	13.8000	1.2641	0.1577	0.0143	1.2625	4.5909
	13.8100	1.2650	0.1437	0.0130	1.2634	4.5943
	13.8200	1.2659	0.1522	0.0138	1.2644	4.5977
	13.8300	1.2668	0.1814	0.0165	1.2653	4.6010
	13.8400	1.2678	0.1888	0.0171	1.2663	4.6046
	13.8500	1.2687	0.1799	0.0163	1.2672	4.6079
	13.8600	1.2696	0.1749	0.0159	1.2681	4.6111
	13.8700	1.2706	0.1624	0.0147	1.2690	4.6146
	13.8800	1.2715	0.1531	0.0139	1.2699	4.6179
	13.8900	1.2723	0.1577	0.0143	1.2708	4.6210
	13.9000	1.2733	0.1451	0.0132	1.2717	4.6243
	13.9100	1.2742	0.1218	0.0111	1.2727	4.6279
	13.9200	1.2752	0.0956	0.0087	1.2736	4.6314
	13.9300	1.2761	0.0860	0.0078	1.2746	4.6347
	13.9400	1.2770	0.0662	0.0060	1.2755	4.6381
	13.9500	1.2780	0.0744	0.0068	1.2764	4.6414
	13.9600	1.2789	0.0803	0.0073	1.2773	4.6447
	13.9700	1.2798	0.0867	0.0079	1.2782	4.6480
	13.9800	1.2806	0.1185	0.0108	1.2791	4.6511
	13.9900	1.2815	0.1206	0.0109	1.2799	4.6542
	14.0000	1.2824	0.1366	0.0124	1.2808	4.6575
	14.0100	1.2833	0.1132	0.0103	1.2818	4.6609
	14.0200	1.2842	0.1119	0.0102	1.2827	4.6642
	14.0300	1.2852	0.1128	0.0102	1.2837	4.6679
	14.0400	1.2862	0.0835	0.0076	1.2846	4.6714
	14.0500	1.2871	0.0556	0.0050	1.2855	4.6746
	14.0600	1.2880	0.0572	0.0052	1.2865	4.6780
	14.0700	1.2889	0.0781	0.0071	1.2873	4.6812
	14.0800	1.2898	0.1092	0.0099	1.2883	4.6845
	14.0900	1.2907	0.1029	0.0093	1.2891	4.6877
	14.1000	1.2916	0.1114	0.0101	1.2900	4.6910
	14.1100	1.2925	0.1422	0.0129	1.2909	4.6943
	14.1200	1.2934	0.1728	0.0157	1.2919	4.6977
	14.1300	1.2944	0.1832	0.0166	1.2928	4.7012
	14.1400	1.2953	0.1939	0.0176	1.2937	4.7045
	14.1500	1.2962	0.1936	0.0176	1.2946	4.7077
	14.1600	1.2971	0.1867	0.0169	1.2956	4.7112
	14.1678	1.2979	0.1573	0.0143	1.2964	4.7140
	14.1680	1.2979	0.1578	0.0143	1.2964	4.7141
	14.1780	1.2988	0.1462	0.0133	1.2973	4.7173
	14.1880	1.2997	0.1368	0.0124	1.2981	4.7204
	14.1980	1.3002	0.1358	0.0123	1.2987	4.7225
	14.2080	1.3004	0.1586	0.0144	1.2988	4.7229
	14.2180	1.3000	0.1665	0.0151	1.2984	4.7214
	14.2280	1.2991	0.1546	0.0140	1.2975	4.7183
	14.2380	1.2979	0.1656	0.0150	1.2964	4.7141
	14.2480	1.2966	0.2056	0.0187	1.2950	4.7092
	14.2580	1.2953	0.2217	0.0201	1.2938	4.7046
	14.2680	1.2941	0.2033	0.0185	1.2926	4.7002
	14.2780	1.2930	0.1664	0.0151	1.2915	4.6961
	14.2880	1.2920	0.1104	0.0100	1.2904	4.6925
	14.2980	1.2911	0.1012	0.0092	1.2895	4.6891
	14.3080	1.2902	0.0895	0.0081	1.2886	4.6858
	14.3180	1.2892	0.1199	0.0109	1.2877	4.6825
	14.3280	1.2883	0.1132	0.0103	1.2868	4.6792
	14.3380	1.2874	0.0999	0.0091	1.2859	4.6759
	14.3480	1.2865	0.1326	0.0120	1.2850	4.6727
	14.3580	1.2857	0.1616	0.0147	1.2841	4.6695
	14.3680	1.2848	0.1637	0.0149	1.2832	4.6662
	14.3780	1.2838	0.1178	0.0107	1.2823	4.6629
	14.3880	1.2829	0.1053	0.0096	1.2813	4.6594
	14.3980	1.2819	0.0976	0.0089	1.2804	4.6559
	14.4080	1.2810	0.1050	0.0095	1.2795	4.6526
	14.4180	1.2801	0.1215	0.0110	1.2785	4.6492
	14.4280	1.2792	0.1247	0.0113	1.2776	4.6458
	14.4380	1.2782	0.1290	0.0117	1.2767	4.6425
	14.4480	1.2773	0.1386	0.0126	1.2758	4.6391
	14.4580	1.2764	0.1272	0.0115	1.2748	4.6356
	14.4680	1.2754	0.1562	0.0142	1.2739	4.6323
	14.4780	1.2745	0.1673	0.0152	1.2730	4.6290
	14.4880	1.2737	0.1504	0.0137	1.2721	4.6259
	14.4980	1.2727	0.1315	0.0119	1.2712	4.6225
	14.5080	1.2718	0.1019	0.0093	1.2702	4.6190
	14.5180	1.2709	0.0555	0.0050	1.2694	4.6158
	14.5280	1.2700	0.0781	0.0071	1.2684	4.6124
	14.5380	1.2690	0.0825	0.0075	1.2675	4.6089
	14.5480	1.2680	0.0930	0.0084	1.2665	4.6054
	14.5580	1.2671	0.0988	0.0090	1.2656	4.6020
	14.5680	1.2662	0.1078	0.0098	1.2647	4.5988
	14.5780	1.2653	0.1191	0.0108	1.2638	4.5955
	14.5880	1.2644	0.1451	0.0132	1.2629	4.5921
	14.5980	1.2635	0.1610	0.0146	1.2619	4.5887
	14.6080	1.2625	0.1438	0.0131	1.2610	4.5854
	14.6180	1.2617	0.1273	0.0116	1.2601	4.5822
	14.6280	1.2608	0.1395	0.0127	1.2592	4.5790
	14.6380	1.2599	0.1781	0.0162	1.2583	4.5757
	14.6480	1.2589	0.1946	0.0177	1.2574	4.5723
	14.6580	1.2580	0.1771	0.0161	1.2565	4.5689
	14.6680	1.2571	0.1536	0.0139	1.2555	4.5655
	14.6780	1.2562	0.1369	0.0124	1.2546	4.5622
	14.6880	1.2553	0.1161	0.0105	1.2537	4.5589
	14.6980	1.2543	0.0949	0.0086	1.2528	4.5555
	14.7080	1.2533	0.0655	0.0059	1.2518	4.5519
	14.7180	1.2524	0.0298	0.0027	1.2509	4.5485
	14.7280	1.2515	0.0140	0.0013	1.2499	4.5451
	14.7380	1.2505	0.0305	0.0028	1.2490	4.5416
	14.7480	1.2496	0.0498	0.0045	1.2480	4.5382
	14.7580	1.2486	0.0509	0.0046	1.2471	4.5349
	14.7680	1.2478	0.0423	0.0038	1.2462	4.5316
	14.7780	1.2469	0.0517	0.0047	1.2453	4.5284
	14.7880	1.2460	0.0447	0.0041	1.2444	4.5251
	14.7980	1.2450	0.0653	0.0059	1.2435	4.5217
	14.8080	1.2441	0.0815	0.0074	1.2426	4.5184
	14.8180	1.2431	0.0890	0.0081	1.2416	4.5149
	14.8280	1.2422	0.1171	0.0106	1.2406	4.5113
	14.8380	1.2413	0.1173	0.0107	1.2397	4.5081
	14.8480	1.2404	0.0994	0.0090	1.2388	4.5048
	14.8580	1.2395	0.0934	0.0085	1.2380	4.5016
	14.8680	1.2386	0.1012	0.0092	1.2370	4.4983
	14.8780	1.2377	0.0804	0.0073	1.2361	4.4950
	14.8880	1.2368	0.0600	0.0055	1.2352	4.4916
	14.8980	1.2358	0.0654	0.0059	1.2342	4.4881
	14.9080	1.2348	0.1095	0.0099	1.2333	4.4846
	14.9180	1.2339	0.1396	0.0127	1.2324	4.4813
	14.9280	1.2330	0.1453	0.0132	1.2315	4.4780
	14.9380	1.2321	0.1324	0.0120	1.2305	4.4746
	14.9480	1.2311	0.0990	0.0090	1.2296	4.4711
	14.9580	1.2302	0.0878	0.0080	1.2286	4.4677
	14.9680	1.2292	0.1078	0.0098	1.2277	4.4643
	14.9780	1.2284	0.1382	0.0125	1.2268	4.4611
	14.9880	1.2275	0.1471	0.0134	1.2259	4.4579
	14.9980	1.2266	0.1431	0.0130	1.2250	4.4546
	15.0080	1.2256	0.1613	0.0146	1.2241	4.4512
	15.0180	1.2247	0.1748	0.0159	1.2232	4.4479
	15.0280	1.2238	0.1460	0.0133	1.2222	4.4445
	15.0380	1.2229	0.1371	0.0124	1.2213	4.4411
	15.0480	1.2219	0.1188	0.0108	1.2204	4.4377
	15.0580	1.2210	0.1145	0.0104	1.2195	4.4343
	15.0680	1.2201	0.1010	0.0092	1.2186	4.4311
	15.0780	1.2192	0.0754	0.0068	1.2177	4.4279
	15.0880	1.2183	0.0526	0.0048	1.2167	4.4245
	15.0980	1.2173	0.0436	0.0040	1.2157	4.4208
	15.1080	1.2163	0.0466	0.0042	1.2148	4.4173
	15.1180	1.2154	0.0953	0.0087	1.2139	4.4141
	15.1280	1.2146	0.1359	0.0123	1.2130	4.4109
	15.1380	1.2137	0.1748	0.0159	1.2122	4.4078
	15.1480	1.2128	0.1363	0.0124	1.2113	4.4045
	15.1580	1.2118	0.1044	0.0095	1.2103	4.4010
	15.1680	1.2109	0.0925	0.0084	1.2093	4.3976
	15.1780	1.2100	0.0989	0.0090	1.2084	4.3942
	15.1880	1.2090	0.1319	0.0120	1.2075	4.3908
	15.1980	1.2081	0.1241	0.0113	1.2066	4.3875
	15.2080	1.2072	0.1117	0.0101	1.2057	4.3843
	15.2180	1.2063	0.1048	0.0095	1.2048	4.3810
	15.2280	1.2054	0.1228	0.0111	1.2039	4.3776
	15.2380	1.2045	0.1353	0.0123	1.2029	4.3742
	15.2480	1.2035	0.1359	0.0123	1.2020	4.3707
	15.2580	1.2026	0.0950	0.0086	1.2011	4.3674
	15.2680	1.2017	0.0798	0.0072	1.2002	4.3642
	15.2780	1.2008	0.0735	0.0067	1.1992	4.3608
	15.2880	1.1999	0.0894	0.0081	1.1983	4.3575
	15.2980	1.1990	0.1097	0.0100	1.1974	4.3543
	15.3080	1.1980	0.1132	0.0103	1.1965	4.3509
	15.3180	1.1970	0.1014	0.0092	1.1955	4.3472
	15.3280	1.1961	0.1081	0.0098	1.1945	4.3437
	15.3380	1.1951	0.1180	0.0107	1.1936	4.3402
	15.3480	1.1942	0.1247	0.0113	1.1926	4.3368
	15.3580	1.1933	0.1488	0.0135	1.1917	4.3335
	15.3680	1.1924	0.1410	0.0128	1.1909	4.3304
	15.3780	1.1916	0.1220	0.0111	1.1900	4.3273
	15.3880	1.1907	0.1250	0.0114	1.1891	4.3240
	15.3980	1.1897	0.1468	0.0133	1.1882	4.3207
	15.4080	1.1888	0.1482	0.0135	1.1873	4.3173
	15.4180	1.1879	0.1370	0.0124	1.1863	4.3139
	15.4280	1.1870	0.1437	0.0130	1.1854	4.3105
	15.4380	1.1860	0.1500	0.0136	1.1845	4.3072
	15.4480	1.1851	0.1170	0.0106	1.1835	4.3037
	15.4580	1.1842	0.0912	0.0083	1.1826	4.3004
	15.4680	1.1833	0.0977	0.0089	1.1817	4.2971
	15.4780	1.1823	0.1256	0.0114	1.1808	4.2937
	15.4880	1.1814	0.1488	0.0135	1.1799	4.2903
	15.4980	1.1805	0.1704	0.0155	1.1789	4.2870
	15.5080	1.1796	0.1951	0.0177	1.1780	4.2837
	15.5180	1.1787	0.2115	0.0192	1.1771	4.2803
	15.5280	1.1777	0.2322	0.0211	1.1761	4.2768
	15.5380	1.1768	0.2250	0.0204	1.1752	4.2735
	15.5480	1.1759	0.2187	0.0199	1.1744	4.2703
	15.5580	1.1750	0.2033	0.0185	1.1735	4.2672
	15.5680	1.1741	0.1735	0.0158	1.1725	4.2637
	15.5780	1.1731	0.1566	0.0142	1.1716	4.2603
	15.5880	1.1722	0.1288	0.0117	1.1707	4.2569
	15.5980	1.1713	0.1020	0.0093	1.1698	4.2537
	15.6080	1.1705	0.0846	0.0077	1.1689	4.2506
	15.6180	1.1695	0.0739	0.0067	1.1680	4.2471
	15.6280	1.1685	0.0903	0.0082	1.1670	4.2436
	15.6380	1.1676	0.0979	0.0089	1.1661	4.2402
	15.6480	1.1667	0.0771	0.0070	1.1652	4.2369
	15.6580	1.1658	0.0794	0.0072	1.1642	4.2335
	15.6680	1.1648	0.0680	0.0062	1.1633	4.2301
	15.6780	1.1639	0.0461	0.0042	1.1624	4.2267
	15.6880	1.1630	0.0421	0.0038	1.1615	4.2234
	15.6980	1.1621	0.0241	0.0022	1.1605	4.2200
	15.7080	1.1612	0.0242	0.0022	1.1596	4.2167
	15.7180	1.1603	0.0347	0.0032	1.1587	4.2136
	15.7280	1.1594	0.0511	0.0046	1.1578	4.2102
	15.7380	1.1584	0.0683	0.0062	1.1569	4.2067
	15.7480	1.1574	0.0947	0.0086	1.1559	4.2032
	15.7580	1.1565	0.1041	0.0095	1.1549	4.1997
	15.7680	1.1556	0.1004	0.0091	1.1540	4.1963
	15.7780	1.1547	0.1203	0.0109	1.1531	4.1931
	15.7880	1.1538	0.1520	0.0138	1.1522	4.1898
	15.7980	1.1528	0.1631	0.0148	1.1513	4.1865
	15.8080	1.1519	0.1519	0.0138	1.1504	4.1832
	15.8180	1.1510	0.1231	0.0112	1.1495	4.1798
	15.8280	1.1501	0.0997	0.0090	1.1485	4.1765
	15.8380	1.1492	0.0873	0.0079	1.1476	4.1732
	15.8480	1.1482	0.0609	0.0055	1.1467	4.1697
	15.8580	1.1473	0.0336	0.0031	1.1458	4.1663
	15.8680	1.1464	0.0258	0.0023	1.1448	4.1629
	15.8780	1.1454	0.0082	0.0007	1.1439	4.1595
	15.8880	1.1445	0.0190	0.0017	1.1430	4.1562
	15.8980	1.1436	0.0505	0.0046	1.1421	4.1530
	15.9080	1.1427	0.0732	0.0066	1.1412	4.1497
	15.9180	1.1418	0.1371	0.0124	1.1403	4.1464
	15.9280	1.1410	0.1755	0.0159	1.1394	4.1433
	15.9380	1.1401	0.1959	0.0178	1.1385	4.1400
	15.9480	1.1392	0.1746	0.0159	1.1376	4.1367
	15.9580	1.1382	0.1609	0.0146	1.1367	4.1333
	15.9680	1.1373	0.1545	0.0140	1.1357	4.1298
	15.9780	1.1363	0.1484	0.0135	1.1348	4.1264
	15.9880	1.1355	0.1494	0.0136	1.1339	4.1233
	15.9980	1.1346	0.1480	0.0134	1.1330	4.1201
	16.0080	1.1336	0.1292	0.0117	1.1321	4.1166
	16.0180	1.1327	0.1074	0.0098	1.1312	4.1132
	16.0280	1.1317	0.0680	0.0062	1.1302	4.1097
	16.0380	1.1308	0.0530	0.0048	1.1292	4.1063
	16.0480	1.1298	0.0662	0.0060	1.1283	4.1029
	16.0580	1.1289	0.0863	0.0078	1.1274	4.0995
	16.0680	1.1280	0.1062	0.0096	1.1265	4.0962
	16.0780	1.1271	0.1025	0.0093	1.1256	4.0929
	16.0880	1.1262	0.1060	0.0096	1.1247	4.0896
	16.0980	1.1253	0.1125	0.0102	1.1238	4.0863
	16.1080	1.1244	0.1012	0.0092	1.1229	4.0830
	16.1180	1.1234	0.0842	0.0076	1.1219	4.0796
	16.1280	1.1225	0.0858	0.0078	1.1210	4.0763
	16.1380	1.1217	0.0879	0.0080	1.1201	4.0731
	16.1480	1.1208	0.0976	0.0089	1.1192	4.0698
	16.1580	1.1199	0.1097	0.0100	1.1183	4.0665
	16.1680	1.1189	0.1302	0.0118	1.1174	4.0631
	16.1780	1.1179	0.1350	0.0123	1.1164	4.0594
	16.1880	1.1170	0.1453	0.0132	1.1154	4.0561
	16.1980	1.1161	0.1517	0.0138	1.1145	4.0529
	16.2080	1.1153	0.1141	0.0104	1.1137	4.0498
	16.2180	1.1144	0.0834	0.0076	1.1128	4.0466
	16.2280	1.1134	0.0769	0.0070	1.1119	4.0432
	16.2380	1.1125	0.0691	0.0063	1.1109	4.0397
	16.2480	1.1115	0.0536	0.0049	1.1100	4.0362
	16.2580	1.1106	0.0492	0.0045	1.1090	4.0328
	16.2680	1.1096	0.0656	0.0060	1.1081	4.0293
	16.2780	1.1087	0.0842	0.0076	1.1072	4.0261
	16.2880	1.1078	0.0704	0.0064	1.1063	4.0229
	16.2980	1.1069	0.0708	0.0064	1.1054	4.0195
	16.3080	1.1060	0.0918	0.0083	1.1044	4.0160
	16.3180	1.1051	0.0908	0.0082	1.1035	4.0128
	16.3280	1.1042	0.0865	0.0079	1.1026	4.0095
	16.3380	1.1033	0.0941	0.0085	1.1017	4.0062
	16.3480	1.1024	0.1030	0.0093	1.1008	4.0029
	16.3580	1.1015	0.1078	0.0098	1.0999	3.9996
	16.3680	1.1005	0.1026	0.0093	1.0990	3.9962
	16.3780	1.0995	0.1068	0.0097	1.0980	3.9927
	16.3880	1.0986	0.1193	0.0108	1.0970	3.9892
	16.3980	1.0977	0.1379	0.0125	1.0961	3.9859
	16.4080	1.0968	0.1108	0.0101	1.0953	3.9827
	16.4180	1.0959	0.0737	0.0067	1.0944	3.9795
	16.4280	1.0950	0.0743	0.0067	1.0935	3.9762
	16.4380	1.0941	0.0959	0.0087	1.0926	3.9729
	16.4480	1.0932	0.1184	0.0107	1.0916	3.9695
	16.4580	1.0922	0.1407	0.0128	1.0907	3.9660
	16.4680	1.0913	0.1526	0.0139	1.0897	3.9626
	16.4780	1.0904	0.1520	0.0138	1.0888	3.9593
	16.4880	1.0894	0.1344	0.0122	1.0879	3.9559
	16.4980	1.0885	0.1319	0.0120	1.0869	3.9524
	16.5080	1.0876	0.1287	0.0117	1.0860	3.9491
	16.5180	1.0867	0.1432	0.0130	1.0851	3.9459
	16.5280	1.0858	0.1513	0.0137	1.0843	3.9428
	16.5380	1.0849	0.1605	0.0146	1.0834	3.9396
	16.5480	1.0840	0.1559	0.0142	1.0825	3.9362
	16.5580	1.0831	0.1124	0.0102	1.0816	3.9329
	16.5680	1.0822	0.0929	0.0084	1.0806	3.9294
	16.5780	1.0812	0.1035	0.0094	1.0796	3.9259
	16.5880	1.0803	0.0739	0.0067	1.0787	3.9225
	16.5980	1.0794	0.0490	0.0044	1.0778	3.9193
	16.6080	1.0784	0.0542	0.0049	1.0769	3.9159
	16.6180	1.0775	0.0800	0.0073	1.0760	3.9126
	16.6280	1.0767	0.0852	0.0077	1.0751	3.9094
	16.6380	1.0758	0.1163	0.0106	1.0742	3.9062
	16.6480	1.0748	0.1187	0.0108	1.0733	3.9029
	16.6580	1.0739	0.0801	0.0073	1.0724	3.8995
	16.6680	1.0730	0.0599	0.0054	1.0715	3.8961
	16.6780	1.0721	0.0697	0.0063	1.0705	3.8927
	16.6880	1.0711	0.0805	0.0073	1.0696	3.8893
	16.6980	1.0701	0.1194	0.0108	1.0686	3.8857
	16.7080	1.0692	0.1254	0.0114	1.0677	3.8824
	16.7180	1.0683	0.1347	0.0122	1.0668	3.8791
	16.7280	1.0674	0.1369	0.0124	1.0659	3.8759
	16.7380	1.0666	0.1347	0.0122	1.0650	3.8727
	16.7480	1.0656	0.1332	0.0121	1.0641	3.8694
	16.7580	1.0647	0.1465	0.0133	1.0632	3.8660
	16.7680	1.0637	0.1441	0.0131	1.0622	3.8625
	16.7780	1.0628	0.1118	0.0101	1.0613	3.8591
	16.7880	1.0619	0.1246	0.0113	1.0604	3.8559
	16.7980	1.0610	0.1323	0.0120	1.0595	3.8526
	16.8080	1.0601	0.1232	0.0112	1.0585	3.8491
	16.8180	1.0591	0.1241	0.0113	1.0576	3.8456
	16.8280	1.0581	0.1227	0.0111	1.0566	3.8421
	16.8380	1.0572	0.1335	0.0121	1.0556	3.8385
	16.8480	1.0562	0.1305	0.0119	1.0547	3.8351
	16.8580	1.0553	0.0882	0.0080	1.0537	3.8317
	16.8680	1.0543	0.0757	0.0069	1.0528	3.8283
	16.8780	1.0534	0.0677	0.0061	1.0519	3.8250
	16.8880	1.0525	0.0586	0.0053	1.0510	3.8217
	16.8980	1.0516	0.0783	0.0071	1.0501	3.8185
	16.9080	1.0508	0.0886	0.0080	1.0492	3.8153
	16.9180	1.0498	0.1288	0.0117	1.0483	3.8120
	16.9280	1.0489	0.1560	0.0142	1.0474	3.8086
	16.9380	1.0480	0.1308	0.0119	1.0464	3.8052
	16.9480	1.0471	0.1101	0.0100	1.0455	3.8019
	16.9580	1.0461	0.1080	0.0098	1.0446	3.7985
	16.9680	1.0452	0.0955	0.0087	1.0436	3.7949
	16.9780	1.0442	0.0964	0.0087	1.0427	3.7916
	16.9880	1.0434	0.0724	0.0066	1.0418	3.7884
	16.9980	1.0425	0.0545	0.0050	1.0409	3.7852
	17.0080	1.0416	0.0452	0.0041	1.0400	3.7819
	17.0180	1.0407	0.0625	0.0057	1.0391	3.7787
	17.0280	1.0398	0.0688	0.0062	1.0382	3.7754
	17.0380	1.0388	0.0700	0.0064	1.0373	3.7719
	17.0480	1.0379	0.0929	0.0084	1.0363	3.7684
	17.0580	1.0369	0.1362	0.0124	1.0354	3.7650
	17.0680	1.0360	0.1604	0.0146	1.0345	3.7617
	17.0780	1.0351	0.1698	0.0154	1.0335	3.7582
	17.0880	1.0342	0.1791	0.0163	1.0326	3.7550
	17.0980	1.0333	0.1517	0.0138	1.0317	3.7517
	17.1080	1.0324	0.1414	0.0128	1.0308	3.7484
	17.1180	1.0315	0.1477	0.0134	1.0299	3.7451
	17.1280	1.0305	0.1666	0.0151	1.0290	3.7418
	17.1380	1.0296	0.1719	0.0156	1.0281	3.7385
	17.1480	1.0288	0.1743	0.0158	1.0272	3.7353
	17.1580	1.0278	0.1686	0.0153	1.0263	3.7320
	17.1680	1.0269	0.1623	0.0147	1.0254	3.7286
	17.1780	1.0260	0.1497	0.0136	1.0245	3.7252
	17.1880	1.0250	0.0854	0.0078	1.0235	3.7217
	17.1980	1.0241	0.0491	0.0045	1.0225	3.7183
	17.2080	1.0232	0.0113	0.0010	1.0217	3.7151
	17.2180	1.0224	-0.0030	-0.0003	1.0208	3.7120
	17.2280	1.0214	-0.0050	-0.0005	1.0199	3.7086
	17.2380	1.0205	-0.0001	0.0000	1.0189	3.7051
	17.2480	1.0195	0.0572	0.0052	1.0180	3.7018
	17.2580	1.0186	0.1286	0.0117	1.0171	3.6984
	17.2680	1.0177	0.1628	0.0148	1.0162	3.6951
	17.2780	1.0168	0.1753	0.0159	1.0153	3.6919
	17.2880	1.0159	0.1536	0.0139	1.0144	3.6886
	17.2980	1.0150	0.1122	0.0102	1.0135	3.6853
	17.3080	1.0141	0.1057	0.0096	1.0125	3.6819
	17.3180	1.0132	0.0887	0.0081	1.0116	3.6786
	17.3280	1.0122	0.0801	0.0073	1.0107	3.6752
	17.3380	1.0113	0.0906	0.0082	1.0098	3.6718
	17.3480	1.0104	0.0867	0.0079	1.0088	3.6685
	17.3580	1.0095	0.1075	0.0098	1.0079	3.6651
	17.3680	1.0085	0.1146	0.0104	1.0070	3.6617
	17.3780	1.0076	0.1050	0.0095	1.0061	3.6585
	17.3880	1.0067	0.1163	0.0106	1.0052	3.6552
	17.3980	1.0058	0.1477	0.0134	1.0043	3.6520
	17.4080	1.0050	0.1605	0.0146	1.0034	3.6488
	17.4180	1.0041	0.1545	0.0140	1.0025	3.6455
	17.4280	1.0031	0.1603	0.0146	1.0016	3.6421
	17.4380	1.0022	0.1533	0.0139	1.0007	3.6387
	17.4480	1.0013	0.1373	0.0125	0.9997	3.6354
	17.4580	1.0003	0.1081	0.0098	0.9988	3.6320
	17.4680	0.9994	0.0632	0.0057	0.9979	3.6286
	17.4780	0.9985	0.0520	0.0047	0.9970	3.6253
	17.4880	0.9976	0.0454	0.0041	0.9960	3.6219
	17.4980	0.9966	0.0720	0.0065	0.9951	3.6185
	17.5080	0.9957	0.1139	0.0103	0.9942	3.6152
	17.5180	0.9948	0.1582	0.0144	0.9933	3.6119
	17.5280	0.9939	0.1650	0.0150	0.9924	3.6087
	17.5380	0.9930	0.1379	0.0125	0.9915	3.6053
	17.5480	0.9921	0.1314	0.0119	0.9906	3.6020
	17.5580	0.9912	0.1132	0.0103	0.9897	3.5987
	17.5680	0.9903	0.1000	0.0091	0.9887	3.5953
	17.5780	0.9893	0.1176	0.0107	0.9878	3.5918
	17.5880	0.9883	0.1241	0.0113	0.9868	3.5883
	17.5980	0.9875	0.1302	0.0118	0.9859	3.5852
	17.6080	0.9866	0.1183	0.0107	0.9851	3.5821
	17.6180	0.9857	0.1009	0.0092	0.9842	3.5787
	17.6280	0.9848	0.1110	0.0101	0.9832	3.5754
	17.6380	0.9839	0.1117	0.0101	0.9823	3.5721
	17.6480	0.9830	0.0758	0.0069	0.9814	3.5687
	17.6580	0.9821	0.0577	0.0052	0.9805	3.5654
	17.6680	0.9811	0.0742	0.0067	0.9796	3.5621
	17.6780	0.9802	0.0881	0.0080	0.9787	3.5587
	17.6880	0.9793	0.0924	0.0084	0.9778	3.5554
	17.6980	0.9784	0.1098	0.0100	0.9768	3.5521
	17.7080	0.9775	0.1238	0.0112	0.9759	3.5488
	17.7180	0.9766	0.1520	0.0138	0.9750	3.5455
	17.7280	0.9756	0.1413	0.0128	0.9740	3.5419
	17.7380	0.9746	0.1282	0.0116	0.9731	3.5384
	17.7480	0.9737	0.1321	0.0120	0.9722	3.5352
	17.7580	0.9729	0.1432	0.0130	0.9714	3.5322
	17.7680	0.9720	0.1229	0.0112	0.9704	3.5287
	17.7780	0.9710	0.1069	0.0097	0.9695	3.5253
	17.7880	0.9701	0.0963	0.0087	0.9685	3.5219
	17.7980	0.9691	0.0892	0.0081	0.9676	3.5185
	17.8080	0.9682	0.0856	0.0078	0.9667	3.5152
	17.8180	0.9674	0.0854	0.0078	0.9658	3.5120
	17.8280	0.9665	0.0555	0.0050	0.9649	3.5087
	17.8380	0.9655	0.0559	0.0051	0.9640	3.5053
	17.8480	0.9646	0.0462	0.0042	0.9631	3.5020
	17.8580	0.9637	0.0269	0.0024	0.9621	3.4987
	17.8680	0.9628	0.0618	0.0056	0.9612	3.4953
	17.8780	0.9619	0.0879	0.0080	0.9603	3.4920
	17.8880	0.9609	0.1246	0.0113	0.9594	3.4885
	17.8980	0.9600	0.1367	0.0124	0.9584	3.4852
	17.9080	0.9591	0.1058	0.0096	0.9576	3.4820
	17.9180	0.9582	0.0986	0.0090	0.9566	3.4786
	17.9280	0.9572	0.1158	0.0105	0.9557	3.4751
	17.9380	0.9563	0.1312	0.0119	0.9548	3.4719
	17.9480	0.9555	0.1508	0.0137	0.9540	3.4689
	17.9580	0.9546	0.1325	0.0120	0.9531	3.4657
	17.9680	0.9537	0.1323	0.0120	0.9521	3.4622
	17.9780	0.9527	0.0956	0.0087	0.9512	3.4588
	17.9880	0.9518	0.0607	0.0055	0.9502	3.4554
	17.9980	0.9508	0.0435	0.0040	0.9493	3.4520
	18.0080	0.9499	0.0416	0.0038	0.9483	3.4484
	18.0180	0.9490	0.0531	0.0048	0.9474	3.4451
	18.0280	0.9481	0.0719	0.0065	0.9465	3.4419
	18.0380	0.9472	0.0972	0.0088	0.9456	3.4386
	18.0480	0.9463	0.1289	0.0117	0.9448	3.4354
	18.0580	0.9454	0.1336	0.0121	0.9438	3.4321
	18.0680	0.9444	0.0887	0.0080	0.9429	3.4287
	18.0780	0.9435	0.0394	0.0036	0.9420	3.4253
	18.0880	0.9426	0.0178	0.0016	0.9411	3.4220
	18.0980	0.9417	0.0274	0.0025	0.9401	3.4186
	18.1080	0.9407	0.0229	0.0021	0.9392	3.4152
	18.1180	0.9398	0.0325	0.0029	0.9383	3.4119
	18.1280	0.9389	0.0326	0.0030	0.9374	3.4086
	18.1380	0.9380	0.0637	0.0058	0.9364	3.4052
	18.1480	0.9370	0.0880	0.0080	0.9355	3.4018
	18.1580	0.9361	0.0934	0.0085	0.9346	3.3984
	18.1680	0.9352	0.0918	0.0083	0.9337	3.3951
	18.1780	0.9343	0.0979	0.0089	0.9328	3.3919
	18.1880	0.9334	0.1203	0.0109	0.9319	3.3886
	18.1980	0.9325	0.1284	0.0117	0.9309	3.3852
	18.2080	0.9316	0.1134	0.0103	0.9300	3.3818
	18.2180	0.9307	0.0890	0.0081	0.9291	3.3786
	18.2280	0.9298	0.0999	0.0091	0.9282	3.3754
	18.2380	0.9289	0.0861	0.0078	0.9273	3.3720
	18.2480	0.9279	0.0958	0.0087	0.9264	3.3686
	18.2580	0.9270	0.1071	0.0097	0.9255	3.3653
	18.2680	0.9261	0.1131	0.0103	0.9246	3.3620
	18.2780	0.9252	0.1387	0.0126	0.9236	3.3587
	18.2880	0.9242	0.1317	0.0120	0.9227	3.3552
	18.2980	0.9233	0.1084	0.0098	0.9218	3.3519
	18.3080	0.9224	0.0865	0.0079	0.9208	3.3485
	18.3180	0.9215	0.1059	0.0096	0.9199	3.3452
	18.3280	0.9206	0.1100	0.0100	0.9191	3.3420
	18.3380	0.9197	0.1132	0.0103	0.9182	3.3388
	18.3480	0.9188	0.1200	0.0109	0.9172	3.3354
	18.3580	0.9179	0.1237	0.0112	0.9163	3.3320
	18.3680	0.9169	0.1048	0.0095	0.9154	3.3287
	18.3780	0.9160	0.0975	0.0088	0.9145	3.3253
	18.3880	0.9151	0.1032	0.0094	0.9135	3.3219
	18.3980	0.9142	0.1015	0.0092	0.9126	3.3187
	18.4080	0.9133	0.1079	0.0098	0.9117	3.3153
	18.4180	0.9124	0.1350	0.0123	0.9108	3.3120
	18.4280	0.9115	0.1441	0.0131	0.9099	3.3088
	18.4380	0.9105	0.1611	0.0146	0.9090	3.3054
	18.4480	0.9096	0.1520	0.0138	0.9081	3.3020
	18.4580	0.9087	0.1143	0.0104	0.9071	3.2987
	18.4680	0.9077	0.0987	0.0090	0.9062	3.2952
	18.4780	0.9068	0.1003	0.0091	0.9053	3.2919
	18.4880	0.9060	0.0928	0.0084	0.9044	3.2887
	18.4980	0.9050	0.1085	0.0098	0.9035	3.2853
	18.5080	0.9041	0.1196	0.0109	0.9025	3.2818
	18.5180	0.9032	0.1050	0.0095	0.9016	3.2786
	18.5280	0.9023	0.0831	0.0075	0.9008	3.2755
	18.5380	0.9014	0.0920	0.0084	0.8999	3.2722
	18.5480	0.9005	0.0978	0.0089	0.8989	3.2688
	18.5580	0.8995	0.1027	0.0093	0.8980	3.2653
	18.5680	0.8986	0.1468	0.0133	0.8970	3.2618
	18.5780	0.8976	0.1497	0.0136	0.8961	3.2584
	18.5880	0.8967	0.1394	0.0127	0.8952	3.2552
	18.5980	0.8959	0.1184	0.0107	0.8943	3.2520
	18.6080	0.8949	0.0881	0.0080	0.8934	3.2487
	18.6180	0.8940	0.0845	0.0077	0.8925	3.2454
	18.6280	0.8931	0.0731	0.0066	0.8916	3.2420
	18.6380	0.8922	0.0725	0.0066	0.8906	3.2386
	18.6480	0.8913	0.0862	0.0078	0.8897	3.2352
	18.6580	0.8903	0.0849	0.0077	0.8888	3.2319
	18.6680	0.8894	0.0722	0.0066	0.8879	3.2286
	18.6780	0.8885	0.0507	0.0046	0.8870	3.2253
	18.6880	0.8876	0.0676	0.0061	0.8861	3.2221
	18.6980	0.8867	0.0557	0.0051	0.8851	3.2187
	18.7080	0.8858	0.0609	0.0055	0.8843	3.2154
	18.7180	0.8849	0.0787	0.0071	0.8834	3.2122
	18.7280	0.8840	0.1002	0.0091	0.8824	3.2087
	18.7380	0.8830	0.1082	0.0098	0.8814	3.2052
	18.7480	0.8820	0.0704	0.0064	0.8805	3.2017
	18.7580	0.8811	0.0457	0.0041	0.8796	3.1985
	18.7680	0.8803	0.0740	0.0067	0.8787	3.1953
	18.7780	0.8793	0.1081	0.0098	0.8778	3.1919
	18.7880	0.8784	0.1047	0.0095	0.8769	3.1885
	18.7980	0.8775	0.0994	0.0090	0.8760	3.1853
	18.8080	0.8766	0.0614	0.0056	0.8751	3.1821
	18.8180	0.8757	0.0654	0.0059	0.8742	3.1788
	18.8280	0.8748	0.0886	0.0080	0.8732	3.1754
	18.8380	0.8738	0.1190	0.0108	0.8723	3.1719
	18.8480	0.8729	0.1455	0.0132	0.8714	3.1686
	18.8580	0.8720	0.1471	0.0134	0.8705	3.1653
	18.8680	0.8711	0.1446	0.0131	0.8696	3.1620
	18.8780	0.8702	0.1628	0.0148	0.8686	3.1586
	18.8880	0.8693	0.1525	0.0138	0.8677	3.1554
	18.8980	0.8684	0.1251	0.0114	0.8668	3.1520
	18.9080	0.8674	0.0919	0.0083	0.8659	3.1486
	18.9180	0.8665	0.0762	0.0069	0.8650	3.1453
	18.9280	0.8656	0.0540	0.0049	0.8641	3.1420
	18.9380	0.8647	0.0605	0.0055	0.8631	3.1386
	18.9480	0.8638	0.0601	0.0055	0.8623	3.1354
	18.9580	0.8629	0.0635	0.0058	0.8614	3.1322
	18.9680	0.8620	0.0881	0.0080	0.8604	3.1287
	18.9780	0.8610	0.1177	0.0107	0.8595	3.1253
	18.9880	0.8601	0.1084	0.0098	0.8586	3.1220
	18.9980	0.8592	0.1085	0.0098	0.8577	3.1187
	19.0080	0.8583	0.0853	0.0077	0.8567	3.1153
	19.0180	0.8573	0.0591	0.0054	0.8558	3.1118
	19.0280	0.8564	0.0677	0.0061	0.8548	3.1084
	19.0380	0.8555	0.0738	0.0067	0.8540	3.1053
	19.0480	0.8546	0.0979	0.0089	0.8531	3.1021
	19.0580	0.8537	0.0975	0.0088	0.8522	3.0987
	19.0680	0.8528	0.0980	0.0089	0.8513	3.0955
	19.0780	0.8519	0.0842	0.0076	0.8504	3.0922
	19.0880	0.8510	0.0659	0.0060	0.8494	3.0887
	19.0980	0.8500	0.0513	0.0047	0.8485	3.0853
	19.1080	0.8491	0.0492	0.0045	0.8475	3.0818
	19.1180	0.8481	0.0708	0.0064	0.8466	3.0784
	19.1280	0.8473	0.0961	0.0087	0.8457	3.0753
	19.1380	0.8464	0.0825	0.0075	0.8449	3.0722
	19.1480	0.8455	0.0777	0.0071	0.8439	3.0688
	19.1580	0.8445	0.0922	0.0084	0.8430	3.0654
	19.1680	0.8436	0.1050	0.0095	0.8421	3.0620
	19.1780	0.8427	0.1230	0.0112	0.8411	3.0586
	19.1880	0.8417	0.1388	0.0126	0.8402	3.0552
	19.1980	0.8408	0.1419	0.0129	0.8393	3.0519
	19.2080	0.8399	0.1091	0.0099	0.8384	3.0486
	19.2180	0.8391	0.0632	0.0057	0.8375	3.0455
	19.2280	0.8382	0.0563	0.0051	0.8366	3.0422
	19.2380	0.8372	0.0841	0.0076	0.8357	3.0387
	19.2480	0.8363	0.1174	0.0107	0.8347	3.0354
	19.2580	0.8354	0.1339	0.0122	0.8339	3.0322
	19.2680	0.8345	0.1480	0.0134	0.8330	3.0289
	19.2780	0.8335	0.1562	0.0142	0.8320	3.0254
	19.2880	0.8326	0.1447	0.0131	0.8311	3.0220
	19.2980	0.8317	0.1066	0.0097	0.8301	3.0186
	19.3080	0.8307	0.0910	0.0083	0.8292	3.0152
	19.3180	0.8298	0.0796	0.0072	0.8283	3.0118
	19.3280	0.8289	0.0878	0.0080	0.8273	3.0084
	19.3380	0.8279	0.1082	0.0098	0.8264	3.0050
	19.3480	0.8270	0.1039	0.0094	0.8255	3.0017
	19.3580	0.8262	0.0973	0.0088	0.8246	2.9985
	19.3680	0.8253	0.1055	0.0096	0.8237	2.9953
	19.3780	0.8244	0.1104	0.0100	0.8228	2.9920
	19.3880	0.8234	0.1292	0.0117	0.8219	2.9887
	19.3980	0.8225	0.1604	0.0146	0.8210	2.9853
	19.4080	0.8216	0.1736	0.0158	0.8200	2.9819
	19.4180	0.8207	0.1552	0.0141	0.8191	2.9786
	19.4280	0.8198	0.1315	0.0119	0.8183	2.9754
	19.4380	0.8189	0.1128	0.0102	0.8173	2.9721
	19.4480	0.8180	0.0967	0.0088	0.8164	2.9688
	19.4580	0.8170	0.0735	0.0067	0.8155	2.9653
	19.4680	0.8161	0.0722	0.0066	0.8145	2.9618
	19.4780	0.8151	0.0633	0.0057	0.8136	2.9585
	19.4880	0.8142	0.0649	0.0059	0.8127	2.9552
	19.4980	0.8133	0.0567	0.0051	0.8118	2.9518
	19.5080	0.8124	0.0702	0.0064	0.8108	2.9484
	19.5180	0.8115	0.0864	0.0078	0.8099	2.9452
	19.5280	0.8106	0.0831	0.0075	0.8091	2.9420
	19.5380	0.8097	0.0846	0.0077	0.8081	2.9386
	19.5480	0.8088	0.0709	0.0064	0.8072	2.9353
	19.5580	0.8079	0.0695	0.0063	0.8063	2.9320
	19.5680	0.8069	0.0743	0.0067	0.8054	2.9287
	19.5780	0.8060	0.0605	0.0055	0.8045	2.9254
	19.5880	0.8051	0.0509	0.0046	0.8035	2.9218
	19.5980	0.8041	0.0419	0.0038	0.8026	2.9184
	19.6080	0.8032	0.0529	0.0048	0.8017	2.9151
	19.6180	0.8023	0.0843	0.0077	0.8008	2.9118
	19.6280	0.8014	0.1175	0.0107	0.7999	2.9085
	19.6380	0.8005	0.1271	0.0115	0.7990	2.9053
	19.6480	0.7996	0.1388	0.0126	0.7980	2.9019
	19.6580	0.7986	0.1323	0.0120	0.7971	2.8985
	19.6680	0.7977	0.1245	0.0113	0.7962	2.8952
	19.6780	0.7969	0.1163	0.0106	0.7953	2.8920
	19.6880	0.7960	0.1184	0.0108	0.7944	2.8887
	19.6980	0.7950	0.1303	0.0118	0.7934	2.8852
	19.7080	0.7940	0.1216	0.0110	0.7925	2.8817
	19.7180	0.7932	0.1123	0.0102	0.7916	2.8785
	19.7280	0.7923	0.1027	0.0093	0.7907	2.8753
	19.7380	0.7913	0.0901	0.0082	0.7898	2.8720
	19.7480	0.7904	0.0910	0.0083	0.7888	2.8685
	19.7580	0.7895	0.0941	0.0085	0.7879	2.8652
	19.7680	0.7886	0.1029	0.0093	0.7870	2.8618
	19.7780	0.7877	0.0984	0.0089	0.7861	2.8586
	19.7880	0.7867	0.0992	0.0090	0.7852	2.8552
	19.7980	0.7858	0.1129	0.0103	0.7843	2.8519
	19.8080	0.7849	0.1172	0.0106	0.7834	2.8486
	19.8180	0.7841	0.1178	0.0107	0.7825	2.8454
	19.8280	0.7832	0.1424	0.0129	0.7816	2.8423
	19.8380	0.7823	0.1453	0.0132	0.7807	2.8390
	19.8480	0.7813	0.1242	0.0113	0.7797	2.8354
	19.8580	0.7803	0.0794	0.0072	0.7788	2.8318
	19.8680	0.7794	0.0511	0.0046	0.7778	2.8284
	19.8780	0.7785	0.0450	0.0041	0.7770	2.8253
	19.8880	0.7776	0.0399	0.0036	0.7761	2.8221
	19.8980	0.7767	0.0446	0.0040	0.7752	2.8189
	19.9080	0.7758	0.0709	0.0064	0.7743	2.8156
	19.9180	0.7749	0.0835	0.0076	0.7734	2.8122
	19.9280	0.7739	0.0817	0.0074	0.7724	2.8086
	19.9380	0.7730	0.0840	0.0076	0.7714	2.8051
	19.9480	0.7720	0.0723	0.0066	0.7705	2.8017
	19.9580	0.7711	0.0662	0.0060	0.7695	2.7983
[truncated: 36,033 more rows]
