# Supplementary material for: The influence of sample geometry and size on porcine aortic material properties from uniaxial tensile tests using custom-designed tissue cutters, clamps and molds
Source: PLoS One. 2021 Feb 8;16(2):e0244390. doi: 10.1371/journal.pone.0244390 (PMC7869995; doi:10.1371/journal.pone.0244390)
Supplement: S1 Dataset — (ZIP) [file pone.0244390.s001.zip › Date/RL6-5.csv]

1	ʱ��	λ��	��	����Ӧ��	����λ��	����Ӧ�� (λ��)
	(s)	(mm)	(N)	(MPa)	(mm)	(%)
	0.0000	0.0016	0.0225	0.0024	-0.0001	-0.0004
	0.0100	0.0016	0.0478	0.0050	-0.0001	-0.0004
	0.0200	0.0016	0.0594	0.0062	-0.0001	-0.0003
	0.0300	0.0017	0.0607	0.0064	-0.0001	-0.0002
	0.0400	0.0019	0.0486	0.0051	0.0002	0.0006
	0.0500	0.0024	0.0177	0.0019	0.0007	0.0024
	0.0600	0.0032	0.0270	0.0028	0.0015	0.0051
	0.0700	0.0042	0.0168	0.0018	0.0025	0.0085
	0.0800	0.0053	0.0171	0.0018	0.0036	0.0122
	0.0900	0.0063	0.0232	0.0024	0.0046	0.0159
	0.1000	0.0074	0.0410	0.0043	0.0056	0.0195
	0.1100	0.0084	0.0316	0.0033	0.0067	0.0231
	0.1200	0.0094	0.0209	0.0022	0.0077	0.0266
	0.1300	0.0104	-0.0004	0.0000	0.0087	0.0299
	0.1400	0.0115	-0.0137	-0.0014	0.0098	0.0336
	0.1500	0.0126	-0.0209	-0.0022	0.0109	0.0375
	0.1600	0.0136	0.0019	0.0002	0.0119	0.0411
	0.1700	0.0146	0.0258	0.0027	0.0129	0.0444
	0.1800	0.0156	0.0359	0.0038	0.0139	0.0479
	0.1900	0.0166	0.0321	0.0034	0.0149	0.0513
	0.2000	0.0176	0.0264	0.0028	0.0158	0.0546
	0.2100	0.0186	0.0191	0.0020	0.0169	0.0582
	0.2200	0.0197	0.0062	0.0006	0.0180	0.0619
	0.2300	0.0207	0.0067	0.0007	0.0190	0.0654
	0.2400	0.0217	0.0175	0.0018	0.0200	0.0689
	0.2500	0.0228	0.0157	0.0016	0.0210	0.0725
	0.2600	0.0238	0.0000	0.0000	0.0221	0.0762
	0.2700	0.0249	-0.0304	-0.0032	0.0232	0.0799
	0.2800	0.0259	-0.0433	-0.0045	0.0242	0.0834
	0.2900	0.0269	-0.0056	-0.0006	0.0252	0.0869
	0.3000	0.0280	0.0199	0.0021	0.0262	0.0905
	0.3100	0.0289	0.0278	0.0029	0.0272	0.0939
	0.3200	0.0299	0.0026	0.0003	0.0282	0.0973
	0.3300	0.0309	-0.0191	-0.0020	0.0292	0.1006
	0.3400	0.0318	-0.0418	-0.0044	0.0301	0.1037
	0.3500	0.0327	-0.0610	-0.0064	0.0310	0.1070
	0.3600	0.0337	-0.0603	-0.0063	0.0320	0.1104
	0.3700	0.0347	-0.0565	-0.0059	0.0330	0.1136
	0.3800	0.0356	-0.0867	-0.0091	0.0339	0.1168
	0.3900	0.0366	-0.0836	-0.0088	0.0349	0.1202
	0.4000	0.0376	-0.0562	-0.0059	0.0358	0.1236
	0.4100	0.0385	-0.0191	-0.0020	0.0368	0.1269
	0.4200	0.0395	0.0201	0.0021	0.0378	0.1304
	0.4300	0.0405	0.0337	0.0035	0.0388	0.1338
	0.4400	0.0415	0.0212	0.0022	0.0398	0.1371
	0.4500	0.0425	0.0284	0.0030	0.0408	0.1406
	0.4600	0.0435	0.0510	0.0053	0.0418	0.1442
	0.4700	0.0445	0.0395	0.0041	0.0428	0.1476
	0.4800	0.0455	0.0381	0.0040	0.0438	0.1510
	0.4900	0.0466	0.0177	0.0019	0.0449	0.1547
	0.5000	0.0476	0.0254	0.0027	0.0459	0.1583
	0.5100	0.0486	0.0214	0.0022	0.0469	0.1616
	0.5200	0.0496	0.0032	0.0003	0.0478	0.1650
	0.5300	0.0506	-0.0136	-0.0014	0.0488	0.1684
	0.5400	0.0515	-0.0268	-0.0028	0.0498	0.1717
	0.5500	0.0525	-0.0207	-0.0022	0.0507	0.1750
	0.5600	0.0535	0.0045	0.0005	0.0518	0.1786
	0.5700	0.0545	0.0052	0.0005	0.0528	0.1820
	0.5800	0.0555	0.0041	0.0004	0.0537	0.1853
	0.5900	0.0565	0.0293	0.0031	0.0548	0.1889
	0.6000	0.0576	0.0584	0.0061	0.0559	0.1926
	0.6100	0.0586	0.0466	0.0049	0.0569	0.1961
	0.6200	0.0595	0.0138	0.0014	0.0578	0.1994
	0.6300	0.0606	0.0151	0.0016	0.0589	0.2031
	0.6400	0.0616	0.0463	0.0049	0.0599	0.2066
	0.6500	0.0626	0.0296	0.0031	0.0609	0.2099
	0.6600	0.0636	-0.0062	-0.0006	0.0619	0.2133
	0.6700	0.0646	-0.0133	-0.0014	0.0629	0.2168
	0.6800	0.0655	0.0167	0.0017	0.0638	0.2201
	0.6900	0.0665	0.0017	0.0002	0.0648	0.2235
	0.7000	0.0676	-0.0274	-0.0029	0.0659	0.2272
	0.7100	0.0686	-0.0225	-0.0024	0.0669	0.2306
	0.7200	0.0695	-0.0026	-0.0003	0.0678	0.2339
	0.7300	0.0706	0.0378	0.0040	0.0688	0.2374
	0.7400	0.0716	0.0644	0.0067	0.0699	0.2410
	0.7500	0.0726	0.0935	0.0098	0.0709	0.2445
	0.7600	0.0737	0.0624	0.0065	0.0720	0.2482
	0.7700	0.0748	0.0107	0.0011	0.0730	0.2519
	0.7800	0.0758	-0.0133	-0.0014	0.0741	0.2555
	0.7900	0.0768	-0.0117	-0.0012	0.0751	0.2588
	0.8000	0.0778	-0.0132	-0.0014	0.0760	0.2623
	0.8100	0.0788	-0.0164	-0.0017	0.0770	0.2657
	0.8200	0.0798	-0.0161	-0.0017	0.0780	0.2691
	0.8300	0.0808	-0.0261	-0.0027	0.0791	0.2727
	0.8400	0.0818	-0.0168	-0.0018	0.0801	0.2761
	0.8500	0.0828	-0.0051	-0.0005	0.0810	0.2795
	0.8600	0.0837	-0.0077	-0.0008	0.0820	0.2828
	0.8700	0.0847	-0.0282	-0.0030	0.0830	0.2862
	0.8800	0.0857	-0.0471	-0.0049	0.0840	0.2897
	0.8900	0.0867	-0.0410	-0.0043	0.0850	0.2932
	0.9000	0.0878	-0.0300	-0.0031	0.0860	0.2967
	0.9100	0.0888	-0.0249	-0.0026	0.0870	0.3002
	0.9200	0.0897	-0.0225	-0.0024	0.0880	0.3035
	0.9300	0.0907	-0.0227	-0.0024	0.0890	0.3069
	0.9400	0.0917	-0.0092	-0.0010	0.0900	0.3104
	0.9500	0.0928	0.0200	0.0021	0.0910	0.3139
	0.9600	0.0938	0.0261	0.0027	0.0920	0.3174
	0.9700	0.0948	0.0350	0.0037	0.0931	0.3210
	0.9800	0.0959	0.0499	0.0052	0.0942	0.3247
	0.9900	0.0969	0.0312	0.0033	0.0952	0.3282
	1.0000	0.0979	0.0119	0.0012	0.0961	0.3316
	1.0100	0.0989	-0.0048	-0.0005	0.0972	0.3352
	1.0200	0.1000	-0.0015	-0.0002	0.0982	0.3388
	1.0300	0.1010	0.0080	0.0008	0.0992	0.3423
	1.0400	0.1020	0.0010	0.0001	0.1002	0.3457
	1.0500	0.1030	-0.0150	-0.0016	0.1012	0.3491
	1.0600	0.1040	0.0036	0.0004	0.1022	0.3526
	1.0700	0.1049	0.0187	0.0020	0.1032	0.3560
	1.0800	0.1059	-0.0021	-0.0002	0.1042	0.3594
	1.0900	0.1069	-0.0125	-0.0013	0.1052	0.3627
	1.1000	0.1079	-0.0181	-0.0019	0.1061	0.3661
	1.1100	0.1089	-0.0304	-0.0032	0.1072	0.3696
	1.1200	0.1099	-0.0156	-0.0016	0.1082	0.3731
	1.1300	0.1109	0.0021	0.0002	0.1092	0.3765
	1.1400	0.1119	0.0253	0.0026	0.1102	0.3800
	1.1500	0.1129	0.0362	0.0038	0.1112	0.3835
	1.1600	0.1139	0.0596	0.0062	0.1121	0.3868
	1.1700	0.1149	0.0532	0.0056	0.1132	0.3903
	1.1800	0.1160	0.0269	0.0028	0.1143	0.3940
	1.1900	0.1171	0.0031	0.0003	0.1153	0.3977
	1.2000	0.1180	0.0064	0.0007	0.1163	0.4011
	1.2100	0.1190	0.0258	0.0027	0.1173	0.4045
	1.2200	0.1200	0.0261	0.0027	0.1183	0.4081
	1.2300	0.1210	0.0365	0.0038	0.1193	0.4113
	1.2400	0.1220	0.0525	0.0055	0.1202	0.4146
	1.2500	0.1230	0.0392	0.0041	0.1212	0.4181
	1.2600	0.1240	0.0149	0.0016	0.1222	0.4216
	1.2700	0.1249	0.0142	0.0015	0.1232	0.4249
	1.2800	0.1260	0.0237	0.0025	0.1243	0.4285
	1.2900	0.1270	0.0447	0.0047	0.1253	0.4320
	1.3000	0.1280	0.0713	0.0075	0.1263	0.4354
	1.3100	0.1290	0.0380	0.0040	0.1273	0.4390
	1.3200	0.1301	-0.0265	-0.0028	0.1283	0.4426
	1.3300	0.1311	-0.0644	-0.0067	0.1294	0.4461
	1.3400	0.1320	-0.0791	-0.0083	0.1303	0.4494
	1.3500	0.1330	-0.0503	-0.0053	0.1313	0.4528
	1.3600	0.1340	-0.0193	-0.0020	0.1323	0.4563
	1.3700	0.1350	-0.0191	-0.0020	0.1333	0.4598
	1.3800	0.1360	-0.0139	-0.0015	0.1343	0.4631
	1.3900	0.1370	0.0165	0.0017	0.1353	0.4666
	1.4000	0.1381	0.0099	0.0010	0.1363	0.4702
	1.4100	0.1390	0.0370	0.0039	0.1373	0.4736
	1.4200	0.1401	0.0519	0.0054	0.1384	0.4772
	1.4300	0.1411	0.0433	0.0045	0.1394	0.4807
	1.4400	0.1421	0.0255	0.0027	0.1404	0.4841
	1.4500	0.1431	0.0290	0.0030	0.1413	0.4875
	1.4600	0.1441	0.0405	0.0042	0.1424	0.4910
	1.4700	0.1451	0.0512	0.0054	0.1434	0.4944
	1.4800	0.1461	0.0534	0.0056	0.1443	0.4978
	1.4900	0.1471	0.0250	0.0026	0.1454	0.5014
	1.5000	0.1481	0.0036	0.0004	0.1464	0.5050
	1.5100	0.1491	0.0102	0.0011	0.1474	0.5083
	1.5200	0.1501	0.0296	0.0031	0.1484	0.5118
	1.5300	0.1512	0.0047	0.0005	0.1495	0.5154
	1.5400	0.1522	-0.0210	-0.0022	0.1505	0.5189
	1.5500	0.1532	-0.0089	-0.0009	0.1515	0.5224
	1.5600	0.1542	0.0232	0.0024	0.1525	0.5259
	1.5700	0.1552	0.0400	0.0042	0.1535	0.5293
	1.5800	0.1562	0.0480	0.0050	0.1545	0.5328
	1.5900	0.1573	0.0433	0.0045	0.1555	0.5364
	1.6000	0.1583	0.0164	0.0017	0.1566	0.5400
	1.6100	0.1593	-0.0233	-0.0024	0.1575	0.5433
	1.6200	0.1602	-0.0192	-0.0020	0.1585	0.5466
	1.6300	0.1612	0.0235	0.0025	0.1595	0.5501
	1.6400	0.1623	0.0593	0.0062	0.1606	0.5538
	1.6500	0.1633	0.0602	0.0063	0.1616	0.5572
	1.6600	0.1643	0.0571	0.0060	0.1626	0.5606
	1.6700	0.1653	0.0514	0.0054	0.1635	0.5640
	1.6800	0.1662	0.0444	0.0047	0.1645	0.5672
	1.6900	0.1672	0.0279	0.0029	0.1655	0.5706
	1.7000	0.1683	0.0124	0.0013	0.1665	0.5743
	1.7100	0.1693	0.0016	0.0002	0.1675	0.5778
	1.7200	0.1702	-0.0002	0.0000	0.1685	0.5812
	1.7300	0.1713	0.0244	0.0026	0.1695	0.5847
	1.7400	0.1723	0.0324	0.0034	0.1706	0.5882
	1.7500	0.1733	0.0230	0.0024	0.1716	0.5917
	1.7600	0.1743	-0.0024	-0.0002	0.1726	0.5951
	1.7700	0.1753	-0.0189	-0.0020	0.1736	0.5986
	1.7800	0.1762	-0.0307	-0.0032	0.1745	0.6018
	1.7900	0.1772	-0.0383	-0.0040	0.1755	0.6052
	1.8000	0.1782	-0.0614	-0.0064	0.1765	0.6086
	1.8100	0.1792	-0.0573	-0.0060	0.1775	0.6121
	1.8200	0.1802	-0.0432	-0.0045	0.1785	0.6156
	1.8300	0.1813	-0.0163	-0.0017	0.1795	0.6191
	1.8400	0.1823	-0.0067	-0.0007	0.1806	0.6228
	1.8500	0.1833	0.0288	0.0030	0.1816	0.6264
	1.8600	0.1843	0.0311	0.0033	0.1826	0.6298
	1.8700	0.1854	-0.0077	-0.0008	0.1837	0.6335
	1.8800	0.1864	-0.0401	-0.0042	0.1847	0.6370
	1.8900	0.1873	-0.0204	-0.0021	0.1856	0.6401
	1.9000	0.1883	0.0204	0.0021	0.1866	0.6434
	1.9100	0.1893	0.0543	0.0057	0.1876	0.6468
	1.9200	0.1903	0.0709	0.0074	0.1886	0.6504
	1.9300	0.1914	0.0592	0.0062	0.1896	0.6540
	1.9400	0.1924	0.0338	0.0035	0.1907	0.6576
	1.9500	0.1934	0.0148	0.0016	0.1917	0.6611
	1.9600	0.1944	-0.0123	-0.0013	0.1926	0.6643
	1.9700	0.1953	-0.0574	-0.0060	0.1936	0.6677
	1.9800	0.1963	-0.0882	-0.0092	0.1946	0.6711
	1.9900	0.1973	-0.0605	-0.0063	0.1956	0.6746
	2.0000	0.1983	-0.0142	-0.0015	0.1966	0.6779
	2.0100	0.1993	0.0137	0.0014	0.1976	0.6815
	2.0200	0.2004	0.0203	0.0021	0.1987	0.6851
	2.0300	0.2014	0.0156	0.0016	0.1997	0.6886
	2.0400	0.2024	0.0213	0.0022	0.2007	0.6921
	2.0500	0.2034	0.0470	0.0049	0.2017	0.6956
	2.0600	0.2044	0.0527	0.0055	0.2027	0.6991
	2.0700	0.2054	0.0280	0.0029	0.2037	0.7025
	2.0800	0.2064	0.0188	0.0020	0.2047	0.7060
	2.0900	0.2075	0.0138	0.0014	0.2058	0.7096
	2.1000	0.2085	0.0200	0.0021	0.2067	0.7130
	2.1100	0.2095	0.0183	0.0019	0.2077	0.7165
	2.1200	0.2105	0.0133	0.0014	0.2088	0.7201
	2.1300	0.2115	0.0117	0.0012	0.2098	0.7234
	2.1400	0.2125	0.0087	0.0009	0.2108	0.7269
	2.1500	0.2135	-0.0056	-0.0006	0.2118	0.7305
	2.1600	0.2146	0.0090	0.0009	0.2128	0.7340
	2.1700	0.2156	0.0194	0.0020	0.2139	0.7376
	2.1800	0.2166	0.0204	0.0021	0.2148	0.7410
	2.1900	0.2175	0.0335	0.0035	0.2158	0.7442
	2.2000	0.2185	0.0530	0.0056	0.2168	0.7477
	2.2100	0.2196	0.0498	0.0052	0.2179	0.7513
	2.2200	0.2206	0.0369	0.0039	0.2189	0.7549
	2.2300	0.2216	0.0183	0.0019	0.2199	0.7584
	2.2400	0.2226	0.0289	0.0030	0.2208	0.7616
	2.2500	0.2235	0.0349	0.0037	0.2218	0.7650
	2.2600	0.2246	0.0248	0.0026	0.2229	0.7686
	2.2700	0.2256	0.0465	0.0049	0.2239	0.7721
	2.2800	0.2266	0.0686	0.0072	0.2249	0.7755
	2.2900	0.2276	0.0582	0.0061	0.2258	0.7789
	2.3000	0.2286	0.0359	0.0038	0.2268	0.7823
	2.3100	0.2295	0.0088	0.0009	0.2278	0.7857
	2.3200	0.2306	-0.0164	-0.0017	0.2288	0.7892
	2.3300	0.2316	-0.0328	-0.0034	0.2299	0.7928
	2.3400	0.2326	-0.0281	-0.0029	0.2308	0.7961
	2.3500	0.2336	-0.0245	-0.0026	0.2319	0.7996
	2.3600	0.2346	0.0113	0.0012	0.2329	0.8032
	2.3700	0.2356	0.0493	0.0052	0.2339	0.8067
	2.3800	0.2366	0.0969	0.0102	0.2349	0.8101
	2.3900	0.2377	0.1118	0.0117	0.2360	0.8138
	2.4000	0.2387	0.0910	0.0095	0.2370	0.8174
	2.4100	0.2397	0.0705	0.0074	0.2380	0.8207
	2.4200	0.2407	0.0272	0.0028	0.2390	0.8241
	2.4300	0.2417	-0.0238	-0.0025	0.2400	0.8277
	2.4400	0.2427	-0.0084	-0.0009	0.2410	0.8312
	2.4500	0.2437	0.0317	0.0033	0.2420	0.8345
	2.4600	0.2447	0.0444	0.0047	0.2430	0.8380
	2.4700	0.2458	0.0338	0.0035	0.2440	0.8416
	2.4800	0.2468	0.0219	0.0023	0.2451	0.8451
	2.4900	0.2478	0.0157	0.0016	0.2460	0.8485
	2.5000	0.2487	0.0222	0.0023	0.2470	0.8518
	2.5100	0.2498	0.0112	0.0012	0.2480	0.8554
	2.5200	0.2508	0.0170	0.0018	0.2490	0.8588
	2.5300	0.2518	0.0358	0.0038	0.2500	0.8623
	2.5400	0.2528	0.0492	0.0052	0.2510	0.8657
	2.5500	0.2538	0.0480	0.0050	0.2520	0.8692
	2.5600	0.2548	0.0499	0.0052	0.2530	0.8726
	2.5700	0.2557	0.0492	0.0052	0.2540	0.8761
	2.5800	0.2568	0.0394	0.0041	0.2550	0.8796
	2.5900	0.2578	0.0023	0.0002	0.2561	0.8832
	2.6000	0.2588	-0.0148	-0.0015	0.2571	0.8867
	2.6100	0.2598	-0.0101	-0.0011	0.2581	0.8900
	2.6200	0.2607	0.0183	0.0019	0.2590	0.8933
	2.6300	0.2617	0.0411	0.0043	0.2600	0.8967
	2.6400	0.2628	0.0300	0.0031	0.2611	0.9003
	2.6500	0.2638	0.0331	0.0035	0.2621	0.9038
	2.6600	0.2648	0.0534	0.0056	0.2630	0.9072
	2.6700	0.2658	0.0996	0.0104	0.2640	0.9107
	2.6800	0.2668	0.0894	0.0094	0.2651	0.9141
	2.6900	0.2678	0.0579	0.0061	0.2661	0.9177
	2.7000	0.2689	0.0399	0.0042	0.2671	0.9213
	2.7100	0.2698	0.0307	0.0032	0.2681	0.9247
	2.7200	0.2708	0.0227	0.0024	0.2691	0.9279
	2.7300	0.2718	0.0003	0.0000	0.2701	0.9315
	2.7400	0.2729	0.0007	0.0001	0.2711	0.9351
	2.7500	0.2739	0.0176	0.0018	0.2721	0.9385
	2.7600	0.2749	0.0531	0.0056	0.2731	0.9420
	2.7700	0.2758	0.0809	0.0085	0.2741	0.9454
	2.7800	0.2768	0.0602	0.0063	0.2751	0.9488
	2.7900	0.2779	0.0196	0.0021	0.2761	0.9524
	2.8000	0.2789	-0.0046	-0.0005	0.2772	0.9560
	2.8100	0.2799	-0.0127	-0.0013	0.2782	0.9594
	2.8200	0.2808	0.0047	0.0005	0.2791	0.9626
	2.8300	0.2818	0.0129	0.0013	0.2801	0.9660
	2.8400	0.2829	0.0375	0.0039	0.2811	0.9695
	2.8500	0.2839	0.0496	0.0052	0.2821	0.9730
	2.8600	0.2848	0.0358	0.0037	0.2831	0.9764
	2.8700	0.2859	0.0318	0.0033	0.2841	0.9799
	2.8800	0.2869	0.0249	0.0026	0.2852	0.9835
	2.8900	0.2879	0.0042	0.0004	0.2861	0.9869
	2.9000	0.2889	-0.0084	-0.0009	0.2871	0.9903
	2.9100	0.2899	-0.0206	-0.0022	0.2882	0.9938
	2.9200	0.2909	-0.0232	-0.0024	0.2892	0.9973
	2.9300	0.2919	-0.0024	-0.0002	0.2901	1.0006
	2.9400	0.2928	0.0121	0.0013	0.2911	1.0040
	2.9500	0.2938	0.0186	0.0019	0.2921	1.0074
	2.9600	0.2948	0.0423	0.0044	0.2931	1.0108
	2.9700	0.2959	0.0259	0.0027	0.2941	1.0144
	2.9800	0.2969	-0.0126	-0.0013	0.2952	1.0181
	2.9900	0.2980	-0.0287	-0.0030	0.2962	1.0216
	3.0000	0.2989	-0.0232	-0.0024	0.2972	1.0250
	3.0100	0.2999	0.0005	0.0000	0.2982	1.0284
	3.0200	0.3010	0.0292	0.0031	0.2992	1.0320
	3.0300	0.3019	0.0409	0.0043	0.3002	1.0353
	3.0400	0.3029	0.0434	0.0045	0.3011	1.0385
	3.0500	0.3038	0.0353	0.0037	0.3021	1.0418
	3.0600	0.3049	0.0278	0.0029	0.3031	1.0455
	3.0700	0.3059	0.0189	0.0020	0.3042	1.0490
	3.0800	0.3069	0.0230	0.0024	0.3052	1.0526
	3.0900	0.3080	0.0393	0.0041	0.3062	1.0561
	3.1000	0.3089	0.0491	0.0051	0.3072	1.0595
	3.1100	0.3100	0.0521	0.0055	0.3083	1.0631
	3.1200	0.3110	0.0288	0.0030	0.3093	1.0667
	3.1300	0.3120	0.0300	0.0031	0.3102	1.0700
	3.1400	0.3129	0.0453	0.0047	0.3112	1.0732
	3.1500	0.3139	0.0325	0.0034	0.3122	1.0766
	3.1600	0.3149	0.0356	0.0037	0.3132	1.0801
	3.1700	0.3159	0.0271	0.0028	0.3142	1.0836
	3.1800	0.3170	0.0341	0.0036	0.3153	1.0873
	3.1900	0.3181	0.0339	0.0036	0.3164	1.0910
	3.2000	0.3191	0.0045	0.0005	0.3174	1.0947
	3.2100	0.3202	-0.0280	-0.0029	0.3184	1.0982
	3.2200	0.3211	-0.0198	-0.0021	0.3194	1.1015
	3.2300	0.3220	-0.0051	-0.0005	0.3203	1.1046
	3.2400	0.3230	-0.0254	-0.0027	0.3212	1.1079
	3.2500	0.3240	-0.0293	-0.0031	0.3223	1.1114
	3.2600	0.3250	-0.0230	-0.0024	0.3233	1.1150
	3.2700	0.3261	-0.0100	-0.0010	0.3243	1.1185
	3.2800	0.3270	-0.0045	-0.0005	0.3253	1.1218
	3.2900	0.3280	0.0108	0.0011	0.3263	1.1253
	3.3000	0.3290	0.0133	0.0014	0.3273	1.1288
	3.3100	0.3300	0.0384	0.0040	0.3283	1.1323
	3.3200	0.3311	0.0537	0.0056	0.3293	1.1358
	3.3300	0.3321	0.0943	0.0099	0.3303	1.1392
	3.3400	0.3330	0.1258	0.0132	0.3313	1.1426
	3.3500	0.3341	0.1304	0.0137	0.3323	1.1461
	3.3600	0.3351	0.0784	0.0082	0.3334	1.1497
	3.3700	0.3361	0.0484	0.0051	0.3344	1.1532
	3.3800	0.3370	0.0634	0.0066	0.3353	1.1564
	3.3900	0.3380	0.0612	0.0064	0.3363	1.1597
	3.4000	0.3391	0.0592	0.0062	0.3373	1.1634
	3.4100	0.3401	0.0345	0.0036	0.3383	1.1669
	3.4200	0.3411	0.0299	0.0031	0.3393	1.1703
	3.4300	0.3421	0.0303	0.0032	0.3403	1.1738
	3.4400	0.3431	0.0160	0.0017	0.3413	1.1772
	3.4500	0.3441	-0.0009	-0.0001	0.3423	1.1806
	3.4600	0.3451	-0.0184	-0.0019	0.3433	1.1841
	3.4700	0.3460	-0.0136	-0.0014	0.3443	1.1874
	3.4800	0.3470	-0.0063	-0.0007	0.3453	1.1908
	3.4900	0.3480	-0.0264	-0.0028	0.3463	1.1943
	3.5000	0.3490	-0.0261	-0.0027	0.3473	1.1977
	3.5100	0.3500	-0.0077	-0.0008	0.3483	1.2012
	3.5200	0.3510	0.0116	0.0012	0.3493	1.2047
	3.5300	0.3520	0.0348	0.0036	0.3503	1.2082
	3.5400	0.3530	0.0314	0.0033	0.3513	1.2115
	3.5500	0.3540	0.0187	0.0020	0.3523	1.2150
	3.5600	0.3551	0.0172	0.0018	0.3533	1.2185
	3.5700	0.3561	0.0329	0.0034	0.3544	1.2222
	3.5800	0.3571	0.0320	0.0033	0.3554	1.2255
	3.5900	0.3581	0.0142	0.0015	0.3564	1.2290
	3.6000	0.3591	-0.0241	-0.0025	0.3573	1.2324
	3.6100	0.3600	0.0034	0.0004	0.3583	1.2357
	3.6200	0.3610	0.0204	0.0021	0.3593	1.2392
	3.6300	0.3620	0.0155	0.0016	0.3603	1.2426
	3.6400	0.3631	0.0010	0.0001	0.3613	1.2462
	3.6500	0.3641	-0.0252	-0.0026	0.3624	1.2498
	3.6600	0.3651	-0.0353	-0.0037	0.3634	1.2533
	3.6700	0.3661	-0.0338	-0.0035	0.3644	1.2567
	3.6800	0.3671	-0.0203	-0.0021	0.3653	1.2600
	3.6900	0.3681	-0.0060	-0.0006	0.3664	1.2635
	3.7000	0.3691	0.0156	0.0016	0.3674	1.2671
	3.7100	0.3701	0.0244	0.0026	0.3684	1.2705
	3.7200	0.3711	0.0279	0.0029	0.3694	1.2739
	3.7300	0.3721	0.0085	0.0009	0.3704	1.2773
	3.7400	0.3731	0.0060	0.0006	0.3714	1.2808
	3.7500	0.3741	0.0232	0.0024	0.3724	1.2843
	3.7600	0.3751	0.0299	0.0031	0.3734	1.2877
	3.7700	0.3760	0.0552	0.0058	0.3743	1.2909
	3.7800	0.3771	0.0651	0.0068	0.3753	1.2944
	3.7900	0.3781	0.0630	0.0066	0.3763	1.2979
	3.8000	0.3791	0.0434	0.0046	0.3774	1.3014
	3.8100	0.3801	0.0473	0.0050	0.3784	1.3049
	3.8200	0.3811	0.0391	0.0041	0.3793	1.3082
	3.8300	0.3821	0.0257	0.0027	0.3804	1.3118
	3.8400	0.3831	0.0078	0.0008	0.3814	1.3153
	3.8500	0.3841	0.0051	0.0005	0.3824	1.3187
	3.8600	0.3850	0.0394	0.0041	0.3833	1.3219
	3.8700	0.3860	0.0231	0.0024	0.3843	1.3253
	3.8800	0.3870	0.0320	0.0034	0.3853	1.3288
	3.8900	0.3880	0.0258	0.0027	0.3863	1.3322
	3.9000	0.3891	0.0267	0.0028	0.3873	1.3359
	3.9100	0.3901	0.0087	0.0009	0.3884	1.3395
	3.9200	0.3912	0.0161	0.0017	0.3894	1.3431
	3.9300	0.3922	0.0223	0.0023	0.3905	1.3466
	3.9400	0.3932	0.0257	0.0027	0.3914	1.3500
	3.9500	0.3941	0.0123	0.0013	0.3924	1.3532
	3.9600	0.3950	0.0015	0.0002	0.3933	1.3563
	3.9700	0.3960	-0.0207	-0.0022	0.3942	1.3596
	3.9800	0.3970	-0.0323	-0.0034	0.3953	1.3632
	3.9900	0.3981	-0.0348	-0.0036	0.3963	1.3669
	4.0000	0.3991	-0.0318	-0.0033	0.3974	1.3704
	4.0100	0.4001	-0.0287	-0.0030	0.3984	1.3740
	4.0200	0.4011	-0.0350	-0.0037	0.3994	1.3773
	4.0300	0.4021	-0.0574	-0.0060	0.4004	1.3808
	4.0400	0.4032	-0.0407	-0.0043	0.4014	1.3845
	4.0500	0.4042	0.0036	0.0004	0.4025	1.3880
	4.0600	0.4052	0.0200	0.0021	0.4035	1.3915
	4.0700	0.4061	0.0100	0.0010	0.4044	1.3947
	4.0800	0.4071	0.0170	0.0018	0.4054	1.3981
	4.0900	0.4081	0.0396	0.0042	0.4064	1.4016
	4.1000	0.4092	0.0592	0.0062	0.4074	1.4052
	4.1100	0.4102	0.0717	0.0075	0.4085	1.4087
	4.1200	0.4112	0.0531	0.0056	0.4094	1.4120
	4.1300	0.4121	0.0627	0.0066	0.4104	1.4154
	4.1400	0.4131	0.0884	0.0093	0.4114	1.4188
	4.1500	0.4141	0.0510	0.0053	0.4124	1.4223
	4.1600	0.4151	0.0345	0.0036	0.4134	1.4257
	4.1700	0.4161	0.0349	0.0037	0.4144	1.4291
	4.1800	0.4171	0.0486	0.0051	0.4154	1.4327
	4.1900	0.4181	0.0487	0.0051	0.4164	1.4361
	4.2000	0.4191	0.0564	0.0059	0.4174	1.4395
	4.2100	0.4201	0.0441	0.0046	0.4184	1.4430
	4.2200	0.4211	0.0485	0.0051	0.4194	1.4465
	4.2300	0.4221	0.0534	0.0056	0.4203	1.4497
	4.2400	0.4230	0.0410	0.0043	0.4213	1.4529
	4.2500	0.4240	0.0163	0.0017	0.4223	1.4564
	4.2600	0.4251	0.0057	0.0006	0.4233	1.4600
	4.2700	0.4261	0.0188	0.0020	0.4244	1.4637
	4.2800	0.4272	0.0433	0.0045	0.4255	1.4675
	4.2900	0.4283	0.0505	0.0053	0.4265	1.4710
	4.3000	0.4292	0.0420	0.0044	0.4275	1.4743
	4.3100	0.4302	0.0026	0.0003	0.4285	1.4778
	4.3200	0.4312	-0.0127	-0.0013	0.4295	1.4813
	4.3300	0.4322	-0.0181	-0.0019	0.4305	1.4846
	4.3400	0.4332	0.0115	0.0012	0.4314	1.4880
	4.3500	0.4342	0.0318	0.0033	0.4324	1.4914
	4.3600	0.4352	0.0426	0.0045	0.4334	1.4948
	4.3700	0.4362	0.0237	0.0025	0.4345	1.4983
	4.3800	0.4372	0.0131	0.0014	0.4355	1.5019
	4.3900	0.4382	0.0072	0.0008	0.4364	1.5052
	4.4000	0.4391	-0.0069	-0.0007	0.4374	1.5086
	4.4100	0.4402	-0.0145	-0.0015	0.4385	1.5122
	4.4200	0.4412	0.0116	0.0012	0.4395	1.5158
	4.4300	0.4422	0.0617	0.0065	0.4405	1.5192
	4.4400	0.4432	0.0862	0.0090	0.4414	1.5224
	4.4500	0.4441	0.1007	0.0105	0.4424	1.5258
	4.4600	0.4452	0.0719	0.0075	0.4434	1.5293
	4.4700	0.4461	0.0158	0.0017	0.4444	1.5327
	4.4800	0.4471	-0.0127	-0.0013	0.4454	1.5360
	4.4900	0.4481	0.0014	0.0001	0.4463	1.5393
	4.5000	0.4491	-0.0149	-0.0016	0.4474	1.5429
	4.5100	0.4501	-0.0341	-0.0036	0.4484	1.5464
	4.5200	0.4512	-0.0183	-0.0019	0.4494	1.5500
	4.5300	0.4522	0.0288	0.0030	0.4504	1.5534
	4.5400	0.4531	0.0594	0.0062	0.4514	1.5568
	4.5500	0.4541	0.0696	0.0073	0.4524	1.5603
	4.5600	0.4552	0.0723	0.0076	0.4535	1.5639
	4.5700	0.4562	0.0699	0.0073	0.4545	1.5675
	4.5800	0.4572	0.0807	0.0084	0.4555	1.5710
	4.5900	0.4582	0.0707	0.0074	0.4565	1.5742
	4.6000	0.4591	0.0516	0.0054	0.4574	1.5775
	4.6100	0.4601	0.0562	0.0059	0.4584	1.5810
	4.6200	0.4611	0.0435	0.0046	0.4594	1.5844
	4.6300	0.4621	0.0363	0.0038	0.4604	1.5877
	4.6400	0.4631	0.0465	0.0049	0.4613	1.5910
	4.6500	0.4641	0.0559	0.0058	0.4623	1.5945
	4.6600	0.4651	0.0451	0.0047	0.4634	1.5981
	4.6700	0.4661	0.0823	0.0086	0.4644	1.6016
	4.6800	0.4671	0.0693	0.0073	0.4654	1.6050
	4.6900	0.4681	0.0325	0.0034	0.4664	1.6084
	4.7000	0.4692	-0.0034	-0.0004	0.4674	1.6121
	4.7100	0.4702	-0.0204	-0.0021	0.4685	1.6157
	4.7200	0.4712	-0.0328	-0.0034	0.4695	1.6192
	4.7300	0.4722	-0.0378	-0.0040	0.4705	1.6227
	4.7400	0.4732	-0.0176	-0.0018	0.4715	1.6260
	4.7500	0.4742	0.0231	0.0024	0.4724	1.6293
	4.7600	0.4752	0.0169	0.0018	0.4735	1.6328
	4.7700	0.4762	-0.0152	-0.0016	0.4744	1.6363
	4.7800	0.4771	-0.0301	-0.0031	0.4754	1.6396
	4.7900	0.4781	-0.0028	-0.0003	0.4764	1.6429
	4.8000	0.4791	-0.0032	-0.0003	0.4773	1.6463
	4.8100	0.4801	0.0143	0.0015	0.4783	1.6497
	4.8200	0.4811	0.0290	0.0030	0.4794	1.6533
	4.8300	0.4822	0.0168	0.0018	0.4804	1.6569
	4.8400	0.4832	0.0517	0.0054	0.4814	1.6604
	4.8500	0.4842	0.0841	0.0088	0.4824	1.6638
	4.8600	0.4851	0.0922	0.0097	0.4834	1.6671
	4.8700	0.4861	0.0875	0.0092	0.4844	1.6705
	4.8800	0.4871	0.0708	0.0074	0.4854	1.6740
	4.8900	0.4882	0.0439	0.0046	0.4864	1.6776
	4.9000	0.4892	0.0291	0.0030	0.4875	1.6812
	4.9100	0.4902	0.0127	0.0013	0.4884	1.6845
	4.9200	0.4912	-0.0086	-0.0009	0.4894	1.6880
	4.9300	0.4922	-0.0030	-0.0003	0.4905	1.6915
	4.9400	0.4932	-0.0054	-0.0006	0.4914	1.6949
	4.9500	0.4942	-0.0087	-0.0009	0.4924	1.6984
	4.9600	0.4952	0.0089	0.0009	0.4934	1.7018
	4.9700	0.4962	0.0254	0.0027	0.4944	1.7052
	4.9800	0.4972	0.0537	0.0056	0.4955	1.7087
	4.9900	0.4982	0.0561	0.0059	0.4965	1.7123
	5.0000	0.4992	0.0187	0.0020	0.4975	1.7157
	5.0100	0.5002	0.0062	0.0006	0.4985	1.7191
	5.0200	0.5012	0.0339	0.0035	0.4994	1.7224
	5.0300	0.5021	0.0140	0.0015	0.5004	1.7257
	5.0400	0.5032	-0.0061	-0.0006	0.5014	1.7293
	5.0500	0.5042	-0.0098	-0.0010	0.5025	1.7330
	5.0600	0.5052	-0.0057	-0.0006	0.5035	1.7364
	5.0700	0.5061	-0.0237	-0.0025	0.5044	1.7396
	5.0800	0.5071	-0.0214	-0.0022	0.5054	1.7430
	5.0900	0.5081	-0.0269	-0.0028	0.5064	1.7465
	5.1000	0.5092	-0.0124	-0.0013	0.5074	1.7500
	5.1100	0.5102	0.0156	0.0016	0.5084	1.7535
	5.1200	0.5112	0.0368	0.0039	0.5094	1.7569
	5.1300	0.5122	0.0374	0.0039	0.5104	1.7604
	5.1400	0.5132	0.0256	0.0027	0.5114	1.7638
	5.1500	0.5142	0.0390	0.0041	0.5124	1.7673
	5.1600	0.5152	0.0458	0.0048	0.5134	1.7708
	5.1700	0.5161	0.0615	0.0064	0.5144	1.7741
	5.1800	0.5172	0.0326	0.0034	0.5154	1.7776
	5.1900	0.5182	0.0147	0.0015	0.5164	1.7811
	5.2000	0.5192	-0.0009	-0.0001	0.5174	1.7845
	5.2100	0.5202	-0.0067	-0.0007	0.5184	1.7880
	5.2200	0.5212	0.0042	0.0004	0.5194	1.7914
	5.2300	0.5222	0.0264	0.0028	0.5204	1.7949
	5.2400	0.5231	0.0242	0.0025	0.5214	1.7982
	5.2500	0.5241	0.0231	0.0024	0.5224	1.8015
	5.2600	0.5251	0.0140	0.0015	0.5234	1.8050
	5.2700	0.5261	0.0021	0.0002	0.5244	1.8086
	5.2800	0.5271	0.0106	0.0011	0.5254	1.8120
	5.2900	0.5281	0.0140	0.0015	0.5264	1.8154
	5.3000	0.5291	0.0089	0.0009	0.5274	1.8188
	5.3100	0.5301	0.0036	0.0004	0.5284	1.8222
	5.3200	0.5311	0.0100	0.0010	0.5294	1.8257
	5.3300	0.5322	0.0161	0.0017	0.5304	1.8294
	5.3400	0.5332	0.0118	0.0012	0.5314	1.8328
	5.3500	0.5342	0.0082	0.0009	0.5324	1.8362
	5.3600	0.5351	0.0517	0.0054	0.5334	1.8397
	5.3700	0.5361	0.0806	0.0084	0.5344	1.8431
	5.3800	0.5372	0.0786	0.0082	0.5354	1.8466
	5.3900	0.5382	0.0578	0.0061	0.5365	1.8501
	5.4000	0.5392	0.0477	0.0050	0.5374	1.8535
	5.4100	0.5401	0.0543	0.0057	0.5384	1.8569
	5.4200	0.5411	0.0838	0.0088	0.5394	1.8603
	5.4300	0.5421	0.0989	0.0104	0.5404	1.8637
	5.4400	0.5431	0.0876	0.0092	0.5413	1.8670
	5.4500	0.5441	0.0692	0.0073	0.5424	1.8706
	5.4600	0.5452	0.0555	0.0058	0.5435	1.8743
	5.4700	0.5462	0.0343	0.0036	0.5445	1.8778
	5.4800	0.5472	0.0383	0.0040	0.5455	1.8812
	5.4900	0.5482	0.0529	0.0055	0.5465	1.8846
	5.5000	0.5492	0.0362	0.0038	0.5474	1.8880
	5.5100	0.5501	0.0195	0.0020	0.5484	1.8914
	5.5200	0.5512	0.0266	0.0028	0.5494	1.8948
	5.5300	0.5521	0.0360	0.0038	0.5504	1.8982
	5.5400	0.5531	0.0408	0.0043	0.5514	1.9016
	5.5500	0.5541	0.0392	0.0041	0.5524	1.9051
	5.5600	0.5552	0.0417	0.0044	0.5534	1.9087
	5.5700	0.5562	0.0614	0.0064	0.5545	1.9122
	5.5800	0.5572	0.0662	0.0069	0.5554	1.9156
	5.5900	0.5582	0.0513	0.0054	0.5565	1.9191
	5.6000	0.5592	0.0246	0.0026	0.5574	1.9225
	5.6100	0.5601	0.0192	0.0020	0.5584	1.9258
	5.6200	0.5611	0.0069	0.0007	0.5594	1.9292
	5.6300	0.5621	0.0027	0.0003	0.5604	1.9326
	5.6400	0.5631	0.0081	0.0008	0.5614	1.9360
	5.6500	0.5641	0.0283	0.0030	0.5623	1.9394
	5.6600	0.5651	0.0368	0.0039	0.5634	1.9430
	5.6700	0.5662	0.0409	0.0043	0.5644	1.9466
	5.6800	0.5671	0.0370	0.0039	0.5654	1.9500
	5.6900	0.5681	0.0037	0.0004	0.5664	1.9533
	5.7000	0.5691	-0.0091	-0.0009	0.5674	1.9568
	5.7100	0.5702	-0.0180	-0.0019	0.5684	1.9604
	5.7200	0.5712	-0.0211	-0.0022	0.5695	1.9639
	5.7300	0.5722	-0.0263	-0.0028	0.5704	1.9673
	5.7400	0.5731	-0.0230	-0.0024	0.5714	1.9706
	5.7500	0.5741	-0.0153	-0.0016	0.5724	1.9740
	5.7600	0.5751	-0.0262	-0.0027	0.5734	1.9774
	5.7700	0.5761	0.0054	0.0006	0.5744	1.9808
	5.7800	0.5771	0.0472	0.0049	0.5753	1.9842
	5.7900	0.5780	0.0656	0.0069	0.5763	1.9875
	5.8000	0.5791	0.0792	0.0083	0.5773	1.9911
	5.8100	0.5801	0.0708	0.0074	0.5783	1.9945
	5.8200	0.5810	0.0693	0.0073	0.5793	1.9979
	5.8300	0.5820	0.0547	0.0057	0.5803	2.0013
	5.8400	0.5831	0.0523	0.0055	0.5813	2.0049
	5.8500	0.5841	0.0715	0.0075	0.5824	2.0085
	5.8600	0.5851	0.0825	0.0086	0.5834	2.0119
	5.8700	0.5860	0.0378	0.0040	0.5843	2.0152
	5.8800	0.5870	0.0079	0.0008	0.5853	2.0185
	5.8900	0.5880	-0.0010	-0.0001	0.5863	2.0221
	5.9000	0.5891	-0.0313	-0.0033	0.5874	2.0258
	5.9100	0.5901	-0.0559	-0.0059	0.5884	2.0292
	5.9200	0.5911	-0.0678	-0.0071	0.5894	2.0326
	5.9300	0.5921	-0.0414	-0.0043	0.5904	2.0360
	5.9400	0.5931	-0.0007	-0.0001	0.5913	2.0394
	5.9500	0.5941	0.0005	0.0001	0.5923	2.0428
	5.9600	0.5950	0.0005	0.0001	0.5933	2.0462
	5.9700	0.5960	0.0100	0.0010	0.5943	2.0496
	5.9800	0.5970	0.0210	0.0022	0.5953	2.0530
	5.9900	0.5980	0.0167	0.0017	0.5963	2.0565
	6.0000	0.5991	0.0100	0.0010	0.5973	2.0600
	6.0100	0.6001	0.0140	0.0015	0.5983	2.0636
	6.0200	0.6011	0.0387	0.0041	0.5994	2.0670
	6.0300	0.6021	0.0640	0.0067	0.6003	2.0704
	6.0400	0.6031	0.0492	0.0051	0.6013	2.0739
	6.0500	0.6041	0.0152	0.0016	0.6023	2.0774
	6.0600	0.6051	-0.0061	-0.0006	0.6033	2.0808
	6.0700	0.6060	-0.0069	-0.0007	0.6043	2.0840
	6.0800	0.6070	0.0002	0.0000	0.6053	2.0875
	6.0900	0.6080	0.0250	0.0026	0.6063	2.0910
	6.1000	0.6090	0.0592	0.0062	0.6072	2.0943
	6.1100	0.6099	0.0755	0.0079	0.6082	2.0976
	6.1200	0.6109	0.0699	0.0073	0.6092	2.1011
	6.1300	0.6120	0.0640	0.0067	0.6102	2.1046
	6.1400	0.6130	0.0635	0.0066	0.6113	2.1081
	6.1500	0.6140	0.0537	0.0056	0.6123	2.1116
	6.1600	0.6150	0.0374	0.0039	0.6133	2.1150
	6.1700	0.6160	0.0298	0.0031	0.6143	2.1185
	6.1800	0.6170	0.0206	0.0022	0.6153	2.1220
	6.1900	0.6181	0.0322	0.0034	0.6163	2.1256
	6.2000	0.6190	0.0419	0.0044	0.6173	2.1290
	6.2100	0.6200	0.0575	0.0060	0.6183	2.1323
	6.2200	0.6210	0.0647	0.0068	0.6192	2.1356
	6.2300	0.6220	0.0785	0.0082	0.6203	2.1392
	6.2400	0.6231	0.0841	0.0088	0.6214	2.1430
	6.2500	0.6241	0.0983	0.0103	0.6224	2.1464
	6.2600	0.6250	0.0634	0.0066	0.6233	2.1495
	6.2700	0.6259	0.0262	0.0027	0.6242	2.1527
	6.2800	0.6270	0.0163	0.0017	0.6252	2.1563
	6.2900	0.6280	0.0264	0.0028	0.6263	2.1600
	6.3000	0.6290	0.0144	0.0015	0.6273	2.1635
	6.3100	0.6300	0.0068	0.0007	0.6283	2.1669
	6.3200	0.6311	-0.0166	-0.0017	0.6293	2.1704
	6.3300	0.6321	-0.0125	-0.0013	0.6304	2.1740
	6.3400	0.6331	0.0112	0.0012	0.6313	2.1773
	6.3500	0.6340	-0.0002	0.0000	0.6323	2.1807
	6.3600	0.6350	-0.0040	-0.0004	0.6333	2.1840
	6.3700	0.6359	-0.0019	-0.0002	0.6342	2.1873
	6.3800	0.6370	-0.0074	-0.0008	0.6352	2.1908
	6.3900	0.6380	-0.0196	-0.0021	0.6363	2.1944
	6.4000	0.6391	-0.0087	-0.0009	0.6373	2.1981
	6.4100	0.6401	0.0058	0.0006	0.6383	2.2015
	6.4200	0.6411	0.0210	0.0022	0.6393	2.2050
	6.4300	0.6420	0.0382	0.0040	0.6403	2.2083
	6.4400	0.6430	0.0441	0.0046	0.6413	2.2116
	6.4500	0.6440	0.0540	0.0057	0.6422	2.2150
	6.4600	0.6450	0.0560	0.0059	0.6433	2.2185
	6.4700	0.6460	0.0778	0.0081	0.6443	2.2220
	6.4800	0.6470	0.0936	0.0098	0.6453	2.2254
	6.4900	0.6480	0.1195	0.0125	0.6462	2.2288
	6.5000	0.6489	0.1385	0.0145	0.6472	2.2320
	6.5100	0.6499	0.1180	0.0124	0.6481	2.2353
	6.5200	0.6509	0.0968	0.0101	0.6492	2.2389
	6.5300	0.6519	0.0808	0.0085	0.6502	2.2424
	6.5400	0.6529	0.0626	0.0066	0.6512	2.2459
	6.5500	0.6539	0.0442	0.0046	0.6522	2.2493
	6.5600	0.6550	0.0558	0.0058	0.6533	2.2529
	6.5700	0.6560	0.0468	0.0049	0.6542	2.2564
	6.5800	0.6569	0.0410	0.0043	0.6552	2.2595
	6.5900	0.6579	0.0373	0.0039	0.6562	2.2630
	6.6000	0.6589	0.0166	0.0017	0.6572	2.2666
	6.6100	0.6600	0.0079	0.0008	0.6582	2.2701
	6.6200	0.6610	0.0400	0.0042	0.6592	2.2735
	6.6300	0.6619	0.0416	0.0044	0.6602	2.2769
	6.6400	0.6629	0.0281	0.0029	0.6612	2.2802
	6.6500	0.6639	0.0517	0.0054	0.6622	2.2836
	6.6600	0.6649	0.0820	0.0086	0.6632	2.2872
	6.6700	0.6659	0.0976	0.0102	0.6642	2.2907
	6.6800	0.6670	0.0812	0.0085	0.6652	2.2942
	6.6900	0.6680	0.0686	0.0072	0.6662	2.2977
	6.7000	0.6690	0.0493	0.0052	0.6673	2.3012
	6.7100	0.6700	0.0235	0.0025	0.6683	2.3048
	6.7200	0.6710	0.0229	0.0024	0.6693	2.3083
	6.7300	0.6720	0.0140	0.0015	0.6703	2.3117
	6.7400	0.6730	0.0192	0.0020	0.6712	2.3150
	6.7500	0.6739	0.0503	0.0053	0.6722	2.3182
	6.7600	0.6749	0.0546	0.0057	0.6732	2.3217
	6.7700	0.6760	0.0447	0.0047	0.6742	2.3253
	6.7800	0.6769	0.0428	0.0045	0.6752	2.3286
	6.7900	0.6779	0.0474	0.0050	0.6762	2.3321
	6.8000	0.6790	0.0431	0.0045	0.6772	2.3357
	6.8100	0.6800	0.0242	0.0025	0.6783	2.3393
	6.8200	0.6810	0.0205	0.0021	0.6793	2.3426
	6.8300	0.6819	0.0221	0.0023	0.6802	2.3459
	6.8400	0.6829	0.0198	0.0021	0.6812	2.3493
	6.8500	0.6839	0.0421	0.0044	0.6822	2.3526
	6.8600	0.6849	0.0549	0.0057	0.6831	2.3560
	6.8700	0.6859	0.0264	0.0028	0.6842	2.3596
	6.8800	0.6869	0.0090	0.0009	0.6852	2.3631
	6.8900	0.6879	0.0253	0.0026	0.6861	2.3663
	6.9000	0.6889	0.0061	0.0006	0.6871	2.3698
	6.9100	0.6899	-0.0216	-0.0023	0.6882	2.3735
	6.9200	0.6909	-0.0324	-0.0034	0.6892	2.3769
	6.9300	0.6919	-0.0306	-0.0032	0.6902	2.3802
	6.9400	0.6929	-0.0249	-0.0026	0.6911	2.3836
	6.9500	0.6939	0.0109	0.0011	0.6921	2.3871
	6.9600	0.6949	0.0528	0.0055	0.6932	2.3907
	6.9700	0.6960	0.0708	0.0074	0.6942	2.3942
	6.9800	0.6969	0.0794	0.0083	0.6952	2.3975
	6.9900	0.6979	0.1044	0.0109	0.6961	2.4008
	7.0000	0.6988	0.1053	0.0110	0.6971	2.4042
	7.0100	0.6999	0.0988	0.0103	0.6981	2.4077
	7.0200	0.7008	0.0605	0.0063	0.6991	2.4110
	7.0300	0.7018	0.0551	0.0058	0.7001	2.4145
	7.0400	0.7029	0.0530	0.0055	0.7012	2.4182
	7.0500	0.7039	0.0929	0.0097	0.7022	2.4218
	7.0600	0.7049	0.1294	0.0136	0.7032	2.4250
	7.0700	0.7059	0.1233	0.0129	0.7041	2.4284
	7.0800	0.7068	0.0945	0.0099	0.7051	2.4318
	7.0900	0.7079	0.0891	0.0093	0.7061	2.4353
	7.1000	0.7089	0.0802	0.0084	0.7071	2.4388
	7.1100	0.7099	0.0745	0.0078	0.7082	2.4423
	7.1200	0.7109	0.0687	0.0072	0.7092	2.4458
	7.1300	0.7119	0.1031	0.0108	0.7102	2.4493
	7.1400	0.7130	0.1171	0.0123	0.7112	2.4529
	7.1500	0.7140	0.1006	0.0105	0.7123	2.4565
	7.1600	0.7149	0.0895	0.0094	0.7132	2.4597
	7.1700	0.7159	0.0743	0.0078	0.7142	2.4630
	7.1800	0.7169	0.0366	0.0038	0.7152	2.4665
	7.1900	0.7179	0.0082	0.0009	0.7162	2.4700
	7.2000	0.7189	0.0000	0.0000	0.7172	2.4733
	7.2100	0.7199	0.0221	0.0023	0.7181	2.4767
	7.2200	0.7209	0.0321	0.0034	0.7192	2.4803
	7.2300	0.7219	0.0511	0.0054	0.7202	2.4839
	7.2400	0.7229	0.0718	0.0075	0.7212	2.4873
	7.2500	0.7240	0.0667	0.0070	0.7223	2.4910
	7.2600	0.7250	0.0772	0.0081	0.7233	2.4944
	7.2700	0.7259	0.0753	0.0079	0.7242	2.4977
	7.2800	0.7270	0.0565	0.0059	0.7252	2.5012
	7.2900	0.7279	0.0752	0.0079	0.7262	2.5046
	7.3000	0.7288	0.0727	0.0076	0.7271	2.5077
	7.3100	0.7298	0.0461	0.0048	0.7281	2.5111
	7.3200	0.7308	0.0177	0.0019	0.7291	2.5146
	7.3300	0.7318	0.0160	0.0017	0.7301	2.5180
	7.3400	0.7328	0.0502	0.0053	0.7310	2.5212
	7.3500	0.7338	0.0269	0.0028	0.7321	2.5248
	7.3600	0.7348	0.0108	0.0011	0.7331	2.5283
	7.3700	0.7358	0.0295	0.0031	0.7341	2.5318
	7.3800	0.7369	0.0560	0.0059	0.7351	2.5353
	7.3900	0.7379	0.0814	0.0085	0.7362	2.5390
	7.4000	0.7389	0.0696	0.0073	0.7372	2.5425
	7.4100	0.7399	0.0456	0.0048	0.7381	2.5457
	7.4200	0.7408	0.0275	0.0029	0.7391	2.5490
	7.4300	0.7418	0.0377	0.0040	0.7401	2.5524
	7.4400	0.7428	0.0326	0.0034	0.7411	2.5558
	7.4500	0.7438	0.0458	0.0048	0.7420	2.5592
	7.4600	0.7447	0.0740	0.0077	0.7430	2.5625
	7.4700	0.7457	0.0777	0.0081	0.7440	2.5659
	7.4800	0.7468	0.0826	0.0086	0.7451	2.5696
	7.4900	0.7478	0.0766	0.0080	0.7461	2.5732
	7.5000	0.7488	0.0890	0.0093	0.7471	2.5766
	7.5100	0.7499	0.1074	0.0112	0.7481	2.5801
	7.5200	0.7509	0.1045	0.0109	0.7492	2.5838
	7.5300	0.7519	0.0798	0.0084	0.7502	2.5873
	7.5400	0.7529	0.0756	0.0079	0.7512	2.5906
	7.5500	0.7539	0.0950	0.0099	0.7521	2.5940
	7.5600	0.7549	0.0668	0.0070	0.7531	2.5975
	7.5700	0.7559	0.0347	0.0036	0.7541	2.6009
	7.5800	0.7568	0.0131	0.0014	0.7551	2.6043
	7.5900	0.7578	0.0074	0.0008	0.7561	2.6077
	7.6000	0.7589	0.0271	0.0028	0.7572	2.6113
	7.6100	0.7599	0.0521	0.0055	0.7582	2.6149
	7.6200	0.7609	0.0576	0.0060	0.7592	2.6183
	7.6300	0.7619	0.0459	0.0048	0.7602	2.6218
	7.6400	0.7630	0.0107	0.0011	0.7612	2.6254
	7.6500	0.7640	0.0133	0.0014	0.7622	2.6288
	7.6600	0.7649	0.0279	0.0029	0.7632	2.6320
	7.6700	0.7658	0.0400	0.0042	0.7641	2.6353
	7.6800	0.7668	0.0532	0.0056	0.7651	2.6386
	7.6900	0.7678	0.0531	0.0056	0.7660	2.6419
	7.7000	0.7688	0.0553	0.0058	0.7670	2.6454
	7.7100	0.7698	0.0782	0.0082	0.7681	2.6489
	7.7200	0.7708	0.1115	0.0117	0.7691	2.6524
	7.7300	0.7718	0.1215	0.0127	0.7701	2.6559
	7.7400	0.7728	0.1227	0.0128	0.7711	2.6593
	7.7500	0.7738	0.0931	0.0097	0.7721	2.6626
	7.7600	0.7748	0.0816	0.0085	0.7731	2.6662
	7.7700	0.7758	0.0934	0.0098	0.7741	2.6696
	7.7800	0.7768	0.0897	0.0094	0.7750	2.6729
	7.7900	0.7778	0.0799	0.0084	0.7760	2.6763
	7.8000	0.7789	0.0614	0.0064	0.7771	2.6802
	7.8100	0.7800	0.0587	0.0061	0.7782	2.6839
	7.8200	0.7809	0.0485	0.0051	0.7792	2.6872
	7.8300	0.7818	0.0581	0.0061	0.7801	2.6905
	7.8400	0.7828	0.0803	0.0084	0.7811	2.6938
	7.8500	0.7838	0.0865	0.0091	0.7821	2.6972
	7.8600	0.7848	0.0847	0.0089	0.7831	2.7008
	7.8700	0.7859	0.0679	0.0071	0.7841	2.7043
	7.8800	0.7868	0.0266	0.0028	0.7851	2.7076
	7.8900	0.7878	0.0402	0.0042	0.7861	2.7110
	7.9000	0.7889	0.0396	0.0041	0.7871	2.7147
	7.9100	0.7899	0.0346	0.0036	0.7882	2.7182
	7.9200	0.7909	0.0417	0.0044	0.7891	2.7216
	7.9300	0.7918	0.0588	0.0062	0.7901	2.7249
	7.9400	0.7928	0.0593	0.0062	0.7911	2.7284
	7.9500	0.7939	0.0506	0.0053	0.7922	2.7321
	7.9600	0.7950	0.0304	0.0032	0.7932	2.7357
	7.9700	0.7960	0.0087	0.0009	0.7943	2.7393
	7.9800	0.7969	-0.0040	-0.0004	0.7952	2.7425
	7.9900	0.7979	0.0084	0.0009	0.7962	2.7458
	8.0000	0.7989	0.0358	0.0037	0.7971	2.7492
	8.0100	0.7999	0.0507	0.0053	0.7982	2.7527
	8.0200	0.8009	0.0544	0.0057	0.7992	2.7562
	8.0300	0.8019	0.0473	0.0050	0.8002	2.7597
	8.0400	0.8029	0.0667	0.0070	0.8012	2.7632
	8.0500	0.8040	0.0749	0.0078	0.8022	2.7667
	8.0600	0.8049	0.0875	0.0092	0.8032	2.7700
	8.0700	0.8059	0.0881	0.0092	0.8042	2.7734
	8.0800	0.8070	0.0800	0.0084	0.8052	2.7770
	8.0900	0.8080	0.0678	0.0071	0.8062	2.7806
	8.1000	0.8090	0.0458	0.0048	0.8072	2.7840
	8.1100	0.8100	0.0359	0.0038	0.8083	2.7876
	8.1200	0.8110	0.0496	0.0052	0.8093	2.7910
	8.1300	0.8120	0.0588	0.0062	0.8102	2.7944
	8.1400	0.8130	0.0578	0.0061	0.8112	2.7978
	8.1500	0.8141	0.0715	0.0075	0.8123	2.8016
	8.1600	0.8150	0.0825	0.0086	0.8133	2.8050
	8.1700	0.8160	0.0870	0.0091	0.8142	2.8081
	8.1800	0.8170	0.0666	0.0070	0.8153	2.8118
	8.1900	0.8181	0.0672	0.0070	0.8164	2.8156
	8.2000	0.8191	0.0883	0.0092	0.8174	2.8190
	8.2100	0.8200	0.0976	0.0102	0.8183	2.8221
	8.2200	0.8210	0.0850	0.0089	0.8193	2.8255
	8.2300	0.8220	0.0772	0.0081	0.8202	2.8288
	8.2400	0.8230	0.0410	0.0043	0.8212	2.8322
	8.2500	0.8240	-0.0293	-0.0031	0.8223	2.8359
	8.2600	0.8250	-0.0380	-0.0040	0.8233	2.8393
	8.2700	0.8260	-0.0337	-0.0035	0.8243	2.8427
	8.2800	0.8270	-0.0195	-0.0020	0.8253	2.8462
	8.2900	0.8280	-0.0005	-0.0001	0.8263	2.8498
	8.3000	0.8290	0.0118	0.0012	0.8273	2.8532
	8.3100	0.8301	0.0233	0.0024	0.8283	2.8567
	8.3200	0.8311	0.0408	0.0043	0.8294	2.8604
	8.3300	0.8321	0.0458	0.0048	0.8304	2.8639
	8.3400	0.8331	0.0323	0.0034	0.8314	2.8673
	8.3500	0.8341	0.0176	0.0018	0.8324	2.8708
	8.3600	0.8352	0.0219	0.0023	0.8335	2.8746
	8.3700	0.8363	0.0339	0.0035	0.8345	2.8782
	8.3800	0.8373	0.0571	0.0060	0.8355	2.8816
	8.3900	0.8383	0.0990	0.0104	0.8366	2.8852
	8.4000	0.8393	0.1420	0.0149	0.8376	2.8886
	8.4100	0.8403	0.1395	0.0146	0.8386	2.8920
	8.4200	0.8413	0.0965	0.0101	0.8396	2.8955
	8.4300	0.8424	0.0510	0.0053	0.8407	2.8992
	8.4400	0.8434	0.0315	0.0033	0.8417	2.9029
	8.4500	0.8445	0.0330	0.0035	0.8428	2.9066
	8.4600	0.8457	0.0570	0.0060	0.8440	2.9106
	8.4700	0.8471	0.0937	0.0098	0.8454	2.9155
	8.4800	0.8491	0.0895	0.0094	0.8473	2.9223
	8.4900	0.8512	0.0584	0.0061	0.8495	2.9297
	8.5000	0.8531	0.0355	0.0037	0.8514	2.9363
	8.5100	0.8545	0.0259	0.0027	0.8528	2.9411
	8.5200	0.8555	0.0080	0.0008	0.8538	2.9446
	8.5300	0.8563	0.0059	0.0006	0.8546	2.9474
	8.5400	0.8571	0.0015	0.0002	0.8553	2.9499
	8.5500	0.8579	-0.0147	-0.0015	0.8561	2.9526
	8.5600	0.8587	-0.0098	-0.0010	0.8570	2.9555
	8.5700	0.8595	0.0082	0.0009	0.8577	2.9582
	8.5800	0.8603	0.0086	0.0009	0.8586	2.9610
	8.5900	0.8612	0.0248	0.0026	0.8595	2.9642
	8.6000	0.8621	0.0610	0.0064	0.8604	2.9674
	8.6100	0.8630	0.0610	0.0064	0.8613	2.9705
	8.6200	0.8639	0.0400	0.0042	0.8622	2.9736
	8.6300	0.8649	0.0284	0.0030	0.8631	2.9768
	8.6400	0.8658	0.0248	0.0026	0.8641	2.9800
	8.6500	0.8668	0.0548	0.0057	0.8650	2.9834
	8.6600	0.8677	0.0622	0.0065	0.8660	2.9866
	8.6700	0.8686	0.0843	0.0088	0.8669	2.9898
	8.6800	0.8696	0.1041	0.0109	0.8679	2.9932
	8.6900	0.8707	0.1033	0.0108	0.8689	2.9968
	8.7000	0.8716	0.0791	0.0083	0.8699	3.0001
	8.7100	0.8726	0.0463	0.0049	0.8708	3.0034
	8.7200	0.8736	0.0264	0.0028	0.8718	3.0068
	8.7300	0.8745	0.0555	0.0058	0.8728	3.0101
	8.7400	0.8754	0.0914	0.0096	0.8737	3.0132
	8.7500	0.8763	0.0888	0.0093	0.8746	3.0164
	8.7600	0.8773	0.0517	0.0054	0.8756	3.0197
	8.7700	0.8783	0.0292	0.0031	0.8765	3.0230
	8.7800	0.8793	0.0218	0.0023	0.8776	3.0266
	8.7900	0.8803	0.0255	0.0027	0.8786	3.0301
	8.8000	0.8813	0.0316	0.0033	0.8796	3.0334
	8.8100	0.8823	0.0404	0.0042	0.8805	3.0368
	8.8200	0.8833	0.0456	0.0048	0.8815	3.0403
	8.8300	0.8842	0.0499	0.0052	0.8825	3.0436
	8.8400	0.8852	0.0352	0.0037	0.8835	3.0469
	8.8500	0.8862	0.0458	0.0048	0.8845	3.0504
	8.8600	0.8872	0.0473	0.0050	0.8854	3.0537
	8.8700	0.8881	0.0450	0.0047	0.8863	3.0568
	8.8800	0.8891	0.0462	0.0048	0.8873	3.0602
	8.8900	0.8901	0.0555	0.0058	0.8884	3.0639
	8.9000	0.8911	0.0514	0.0054	0.8894	3.0672
	8.9100	0.8920	0.0431	0.0045	0.8903	3.0704
	8.9200	0.8930	0.0083	0.0009	0.8913	3.0739
	8.9300	0.8940	-0.0009	-0.0001	0.8923	3.0774
	8.9400	0.8950	0.0186	0.0019	0.8933	3.0807
	8.9500	0.8960	0.0195	0.0020	0.8942	3.0840
	8.9600	0.8970	0.0343	0.0036	0.8953	3.0876
	8.9700	0.8980	0.0625	0.0065	0.8962	3.0910
	8.9800	0.8989	0.0730	0.0076	0.8972	3.0942
	8.9900	0.8999	0.0635	0.0067	0.8982	3.0977
	9.0000	0.9009	0.0607	0.0064	0.8992	3.1011
	9.0100	0.9019	0.0603	0.0063	0.9002	3.1045
	9.0200	0.9029	0.0398	0.0042	0.9012	3.1080
	9.0300	0.9039	0.0329	0.0034	0.9022	3.1115
	9.0400	0.9049	0.0416	0.0044	0.9032	3.1149
	9.0500	0.9059	0.0806	0.0084	0.9042	3.1184
	9.0600	0.9069	0.0999	0.0105	0.9052	3.1218
	9.0700	0.9078	0.0733	0.0077	0.9061	3.1250
	9.0800	0.9088	0.0312	0.0033	0.9071	3.1283
	9.0900	0.9098	0.0321	0.0034	0.9081	3.1318
	9.1000	0.9108	0.0510	0.0053	0.9091	3.1353
	9.1100	0.9118	0.0930	0.0097	0.9101	3.1388
	9.1200	0.9128	0.0825	0.0086	0.9111	3.1422
	9.1300	0.9139	0.0600	0.0063	0.9121	3.1458
	9.1400	0.9148	0.0614	0.0064	0.9131	3.1491
	9.1500	0.9158	0.0536	0.0056	0.9140	3.1524
	9.1600	0.9167	0.0458	0.0048	0.9150	3.1557
	9.1700	0.9177	0.0329	0.0035	0.9160	3.1590
	9.1800	0.9187	0.0411	0.0043	0.9169	3.1624
	9.1900	0.9197	0.0299	0.0031	0.9179	3.1658
	9.2000	0.9206	0.0415	0.0043	0.9189	3.1691
	9.2100	0.9216	0.0512	0.0054	0.9198	3.1723
	9.2200	0.9226	0.0573	0.0060	0.9208	3.1758
	9.2300	0.9236	0.0865	0.0091	0.9218	3.1793
	9.2400	0.9245	0.1061	0.0111	0.9228	3.1825
	9.2500	0.9255	0.1141	0.0119	0.9238	3.1859
	9.2600	0.9266	0.1075	0.0113	0.9249	3.1897
	9.2700	0.9276	0.1060	0.0111	0.9259	3.1933
	9.2800	0.9286	0.1086	0.0114	0.9269	3.1966
	9.2900	0.9296	0.0673	0.0070	0.9279	3.2002
	9.3000	0.9306	0.0363	0.0038	0.9289	3.2035
	9.3100	0.9315	0.0460	0.0048	0.9298	3.2066
	9.3200	0.9325	0.0286	0.0030	0.9307	3.2099
	9.3300	0.9335	0.0048	0.0005	0.9318	3.2136
	9.3400	0.9345	0.0137	0.0014	0.9328	3.2169
	9.3500	0.9354	0.0320	0.0034	0.9337	3.2201
	9.3600	0.9365	0.0330	0.0035	0.9347	3.2237
	9.3700	0.9375	0.0327	0.0034	0.9358	3.2273
	9.3800	0.9385	0.0688	0.0072	0.9367	3.2306
	9.3900	0.9394	0.1064	0.0111	0.9377	3.2340
	9.4000	0.9405	0.1293	0.0135	0.9388	3.2376
	9.4100	0.9414	0.1364	0.0143	0.9397	3.2409
	9.4200	0.9424	0.1144	0.0120	0.9406	3.2441
	9.4300	0.9434	0.0820	0.0086	0.9417	3.2476
	9.4400	0.9444	0.0640	0.0067	0.9426	3.2509
	9.4500	0.9453	0.0516	0.0054	0.9436	3.2543
	9.4600	0.9464	0.0256	0.0027	0.9447	3.2580
	9.4700	0.9474	0.0170	0.0018	0.9457	3.2616
	9.4800	0.9484	0.0461	0.0048	0.9466	3.2648
	9.4900	0.9494	0.0582	0.0061	0.9476	3.2682
	9.5000	0.9504	0.0683	0.0072	0.9487	3.2718
	9.5100	0.9514	0.0780	0.0082	0.9497	3.2754
	9.5200	0.9524	0.0903	0.0095	0.9507	3.2788
	9.5300	0.9534	0.1128	0.0118	0.9517	3.2823
	9.5400	0.9544	0.0905	0.0095	0.9527	3.2855
	9.5500	0.9553	0.0662	0.0069	0.9536	3.2886
	9.5600	0.9563	0.0466	0.0049	0.9546	3.2921
	9.5700	0.9573	0.0502	0.0053	0.9556	3.2956
	9.5800	0.9583	0.0552	0.0058	0.9565	3.2989
	9.5900	0.9592	0.0461	0.0048	0.9575	3.3023
	9.6000	0.9603	0.0286	0.0030	0.9585	3.3058
	9.6100	0.9612	0.0035	0.0004	0.9595	3.3091
	9.6200	0.9622	-0.0094	-0.0010	0.9605	3.3125
	9.6300	0.9633	-0.0131	-0.0014	0.9615	3.3161
	9.6400	0.9643	0.0147	0.0015	0.9625	3.3196
	9.6500	0.9652	0.0441	0.0046	0.9635	3.3228
	9.6600	0.9662	0.0511	0.0054	0.9645	3.3263
	9.6700	0.9672	0.0841	0.0088	0.9655	3.3298
	9.6800	0.9682	0.1027	0.0108	0.9665	3.3332
	9.6900	0.9692	0.0955	0.0100	0.9675	3.3366
	9.7000	0.9703	0.0731	0.0077	0.9685	3.3403
	9.7100	0.9712	0.0540	0.0057	0.9695	3.3436
	9.7200	0.9722	0.0658	0.0069	0.9704	3.3468
	9.7300	0.9732	0.0787	0.0082	0.9715	3.3504
	9.7400	0.9742	0.0843	0.0088	0.9725	3.3539
	9.7500	0.9752	0.0973	0.0102	0.9734	3.3572
	9.7600	0.9761	0.1118	0.0117	0.9744	3.3606
	9.7700	0.9772	0.1179	0.0123	0.9754	3.3641
	9.7800	0.9781	0.1089	0.0114	0.9764	3.3674
	9.7900	0.9791	0.1004	0.0105	0.9774	3.3708
	9.8000	0.9802	0.0641	0.0067	0.9784	3.3744
	9.8100	0.9812	0.0309	0.0032	0.9794	3.3779
	9.8200	0.9821	0.0190	0.0020	0.9804	3.3813
	9.8300	0.9831	0.0073	0.0008	0.9814	3.3846
	9.8400	0.9840	0.0279	0.0029	0.9823	3.3878
	9.8500	0.9850	0.0440	0.0046	0.9833	3.3911
	9.8600	0.9861	0.0246	0.0026	0.9843	3.3947
	9.8700	0.9871	0.0184	0.0019	0.9854	3.3984
	9.8800	0.9880	0.0240	0.0025	0.9863	3.4015
	9.8900	0.9889	0.0220	0.0023	0.9872	3.4047
	9.9000	0.9899	0.0558	0.0058	0.9882	3.4081
	9.9100	0.9910	0.0619	0.0065	0.9893	3.4117
	9.9200	0.9920	0.0689	0.0072	0.9903	3.4153
	9.9300	0.9930	0.0419	0.0044	0.9913	3.4187
	9.9400	0.9940	0.0219	0.0023	0.9923	3.4221
	9.9500	0.9949	0.0403	0.0042	0.9932	3.4253
	9.9600	0.9959	0.0643	0.0067	0.9942	3.4288
	9.9700	0.9969	0.0579	0.0061	0.9952	3.4323
	9.9800	0.9979	0.0302	0.0032	0.9962	3.4356
	9.9900	0.9989	0.0350	0.0037	0.9971	3.4389
	10.0000	0.9999	0.0551	0.0058	0.9982	3.4425
	10.0100	1.0009	0.0826	0.0087	0.9992	3.4460
	10.0200	1.0019	0.0903	0.0095	1.0002	3.4494
	10.0300	1.0029	0.1078	0.0113	1.0012	3.4530
	10.0400	1.0040	0.1491	0.0156	1.0022	3.4566
	10.0500	1.0049	0.1452	0.0152	1.0032	3.4599
	10.0600	1.0059	0.1252	0.0131	1.0042	3.4633
	10.0700	1.0070	0.1034	0.0108	1.0052	3.4668
	10.0800	1.0079	0.0819	0.0086	1.0062	3.4701
	10.0900	1.0088	0.0765	0.0080	1.0071	3.4732
	10.1000	1.0099	0.0587	0.0062	1.0082	3.4770
	10.1100	1.0109	0.0416	0.0044	1.0092	3.4804
	10.1200	1.0118	0.0363	0.0038	1.0101	3.4836
	10.1300	1.0128	0.0643	0.0067	1.0111	3.4869
	10.1400	1.0138	0.0670	0.0070	1.0121	3.4906
	10.1500	1.0148	0.0824	0.0086	1.0131	3.4940
	10.1600	1.0158	0.0868	0.0091	1.0141	3.4973
	10.1700	1.0168	0.0868	0.0091	1.0151	3.5008
	10.1800	1.0178	0.0966	0.0101	1.0160	3.5041
	10.1900	1.0187	0.0833	0.0087	1.0170	3.5074
	10.2000	1.0198	0.0627	0.0066	1.0180	3.5110
	10.2100	1.0208	0.0763	0.0080	1.0191	3.5147
	10.2200	1.0219	0.0810	0.0085	1.0201	3.5182
	10.2300	1.0228	0.0778	0.0082	1.0211	3.5216
	10.2400	1.0238	0.0700	0.0073	1.0221	3.5249
	10.2500	1.0247	0.0662	0.0069	1.0230	3.5281
	10.2600	1.0257	0.0621	0.0065	1.0240	3.5315
	10.2700	1.0268	0.0433	0.0045	1.0251	3.5352
	10.2800	1.0277	0.0556	0.0058	1.0260	3.5385
	10.2900	1.0287	0.0922	0.0097	1.0270	3.5418
	10.3000	1.0298	0.0934	0.0098	1.0281	3.5456
	10.3100	1.0308	0.0995	0.0104	1.0291	3.5491
	10.3200	1.0317	0.0982	0.0103	1.0300	3.5522
	10.3300	1.0327	0.0819	0.0086	1.0310	3.5557
	10.3400	1.0337	0.0797	0.0083	1.0320	3.5592
	10.3500	1.0347	0.0849	0.0089	1.0329	3.5624
	10.3600	1.0356	0.0767	0.0080	1.0339	3.5658
	10.3700	1.0367	0.0795	0.0083	1.0350	3.5695
	10.3800	1.0378	0.0660	0.0069	1.0360	3.5730
	10.3900	1.0387	0.0766	0.0080	1.0369	3.5762
	10.4000	1.0397	0.0557	0.0058	1.0380	3.5797
	10.4100	1.0407	0.0451	0.0047	1.0390	3.5833
	10.4200	1.0417	0.0444	0.0047	1.0400	3.5867
	10.4300	1.0427	0.0332	0.0035	1.0410	3.5901
	10.4400	1.0437	0.0325	0.0034	1.0420	3.5937
	10.4500	1.0447	0.0300	0.0031	1.0429	3.5969
	10.4600	1.0456	0.0027	0.0003	1.0439	3.6002
	10.4700	1.0466	-0.0113	-0.0012	1.0449	3.6037
	10.4800	1.0476	0.0324	0.0034	1.0459	3.6071
	10.4900	1.0486	0.0593	0.0062	1.0469	3.6104
	10.5000	1.0496	0.0487	0.0051	1.0479	3.6139
	10.5100	1.0507	0.0286	0.0030	1.0489	3.6175
	10.5200	1.0516	0.0154	0.0016	1.0499	3.6209
	10.5300	1.0526	0.0266	0.0028	1.0509	3.6242
	10.5400	1.0537	0.0395	0.0041	1.0520	3.6280
	10.5500	1.0547	0.0710	0.0074	1.0530	3.6315
	10.5600	1.0556	0.1107	0.0116	1.0539	3.6348
	10.5700	1.0566	0.1079	0.0113	1.0549	3.6381
	10.5800	1.0576	0.0792	0.0083	1.0559	3.6415
	10.5900	1.0586	0.0593	0.0062	1.0568	3.6449
	10.6000	1.0596	0.0382	0.0040	1.0579	3.6484
	10.6100	1.0606	0.0494	0.0052	1.0589	3.6519
	10.6200	1.0615	0.0779	0.0082	1.0598	3.6551
	10.6300	1.0625	0.0769	0.0081	1.0608	3.6585
	10.6400	1.0636	0.0388	0.0041	1.0619	3.6622
	10.6500	1.0646	0.0108	0.0011	1.0629	3.6657
	10.6600	1.0656	0.0382	0.0040	1.0639	3.6691
	10.6700	1.0666	0.0840	0.0088	1.0649	3.6726
	10.6800	1.0676	0.0627	0.0066	1.0659	3.6760
	10.6900	1.0685	0.0561	0.0059	1.0668	3.6791
	10.7000	1.0695	0.0703	0.0074	1.0678	3.6826
	10.7100	1.0706	0.0704	0.0074	1.0689	3.6863
	10.7200	1.0716	0.0858	0.0090	1.0699	3.6898
	10.7300	1.0726	0.1265	0.0133	1.0709	3.6932
	10.7400	1.0736	0.1505	0.0158	1.0718	3.6966
	10.7500	1.0745	0.1593	0.0167	1.0728	3.6999
	10.7600	1.0755	0.1314	0.0138	1.0738	3.7032
	10.7700	1.0766	0.1268	0.0133	1.0748	3.7068
	10.7800	1.0776	0.1473	0.0154	1.0758	3.7103
	10.7900	1.0785	0.1333	0.0140	1.0768	3.7136
	10.8000	1.0795	0.0745	0.0078	1.0778	3.7171
	10.8100	1.0806	0.0251	0.0026	1.0789	3.7208
	10.8200	1.0816	0.0283	0.0030	1.0798	3.7241
	10.8300	1.0825	0.0379	0.0040	1.0808	3.7273
	10.8400	1.0835	0.0668	0.0070	1.0818	3.7309
	10.8500	1.0845	0.0876	0.0092	1.0828	3.7343
	10.8600	1.0855	0.1097	0.0115	1.0838	3.7376
	10.8700	1.0865	0.0892	0.0093	1.0848	3.7413
	10.8800	1.0876	0.0776	0.0081	1.0858	3.7448
	10.8900	1.0885	0.0803	0.0084	1.0868	3.7481
	10.9000	1.0895	0.0824	0.0086	1.0878	3.7514
	10.9100	1.0905	0.0693	0.0073	1.0888	3.7551
	10.9200	1.0915	0.0559	0.0059	1.0898	3.7583
	10.9300	1.0924	0.0207	0.0022	1.0907	3.7615
	10.9400	1.0934	0.0002	0.0000	1.0917	3.7651
	10.9500	1.0945	0.0250	0.0026	1.0928	3.7687
	10.9600	1.0955	0.0566	0.0059	1.0937	3.7721
	10.9700	1.0965	0.0571	0.0060	1.0947	3.7755
	10.9800	1.0975	0.0581	0.0061	1.0957	3.7790
	10.9900	1.0984	0.0852	0.0089	1.0967	3.7823
	11.0000	1.0995	0.1079	0.0113	1.0978	3.7860
	11.0100	1.1005	0.1068	0.0112	1.0988	3.7895
	11.0200	1.1015	0.1191	0.0125	1.0997	3.7927
	11.0300	1.1024	0.1071	0.0112	1.1007	3.7961
	11.0400	1.1035	0.1016	0.0106	1.1017	3.7996
	11.0500	1.1045	0.0948	0.0099	1.1027	3.8031
	11.0600	1.1054	0.0860	0.0090	1.1037	3.8064
	11.0700	1.1064	0.0698	0.0073	1.1047	3.8098
	11.0800	1.1074	0.0644	0.0067	1.1057	3.8132
	11.0900	1.1083	0.0603	0.0063	1.1066	3.8164
	11.1000	1.1094	0.0558	0.0058	1.1076	3.8200
	11.1100	1.1105	0.0582	0.0061	1.1087	3.8238
	11.1200	1.1114	0.0461	0.0048	1.1097	3.8272
	11.1300	1.1124	0.0606	0.0063	1.1107	3.8305
	11.1400	1.1135	0.0690	0.0072	1.1117	3.8341
	11.1500	1.1145	0.0664	0.0070	1.1127	3.8376
	11.1600	1.1154	0.0622	0.0065	1.1137	3.8409
	11.1700	1.1164	0.0671	0.0070	1.1147	3.8444
	11.1800	1.1174	0.0664	0.0070	1.1157	3.8478
	11.1900	1.1184	0.0574	0.0060	1.1167	3.8511
	11.2000	1.1194	0.0185	0.0019	1.1176	3.8545
	11.2100	1.1204	0.0025	0.0003	1.1186	3.8579
	11.2200	1.1213	0.0005	0.0001	1.1196	3.8611
	11.2300	1.1223	0.0041	0.0004	1.1205	3.8645
	11.2400	1.1233	0.0252	0.0026	1.1216	3.8682
	11.2500	1.1244	0.0436	0.0046	1.1226	3.8717
	11.2600	1.1253	0.0671	0.0070	1.1236	3.8750
	11.2700	1.1263	0.1091	0.0114	1.1246	3.8783
	11.2800	1.1273	0.1199	0.0126	1.1256	3.8820
	11.2900	1.1283	0.1054	0.0110	1.1266	3.8853
	11.3000	1.1292	0.0785	0.0082	1.1275	3.8886
	11.3100	1.1302	0.0348	0.0036	1.1285	3.8919
	11.3200	1.1312	0.0258	0.0027	1.1294	3.8952
	11.3300	1.1322	0.0384	0.0040	1.1304	3.8986
	11.3400	1.1332	0.0414	0.0043	1.1315	3.9023
	11.3500	1.1343	0.0352	0.0037	1.1326	3.9060
	11.3600	1.1353	0.0389	0.0041	1.1336	3.9094
	11.3700	1.1363	0.0323	0.0034	1.1345	3.9128
	11.3800	1.1372	0.0322	0.0034	1.1355	3.9161
	11.3900	1.1381	0.0592	0.0062	1.1364	3.9192
	11.4000	1.1392	0.0544	0.0057	1.1374	3.9228
	11.4100	1.1402	0.0539	0.0056	1.1385	3.9264
	11.4200	1.1412	0.0759	0.0079	1.1395	3.9298
	11.4300	1.1422	0.1027	0.0108	1.1404	3.9331
	11.4400	1.1432	0.0970	0.0102	1.1415	3.9367
	11.4500	1.1443	0.0925	0.0097	1.1425	3.9403
	11.4600	1.1452	0.0906	0.0095	1.1435	3.9436
	11.4700	1.1462	0.0966	0.0101	1.1444	3.9469
	11.4800	1.1472	0.0811	0.0085	1.1455	3.9505
	11.4900	1.1482	0.0575	0.0060	1.1464	3.9539
	11.5000	1.1492	0.0713	0.0075	1.1474	3.9572
	11.5100	1.1502	0.1036	0.0108	1.1485	3.9609
	11.5200	1.1513	0.1138	0.0119	1.1495	3.9645
	11.5300	1.1522	0.1270	0.0133	1.1505	3.9678
	11.5400	1.1533	0.1070	0.0112	1.1516	3.9715
	11.5500	1.1543	0.0800	0.0084	1.1526	3.9751
	11.5600	1.1553	0.0724	0.0076	1.1536	3.9785
	11.5700	1.1563	0.0677	0.0071	1.1545	3.9818
	11.5800	1.1573	0.0505	0.0053	1.1556	3.9853
	11.5900	1.1583	0.0532	0.0056	1.1565	3.9887
	11.6000	1.1592	0.0493	0.0052	1.1575	3.9920
	11.6100	1.1603	0.0360	0.0038	1.1585	3.9956
	11.6200	1.1613	0.0530	0.0056	1.1595	3.9990
	11.6300	1.1622	0.0671	0.0070	1.1604	4.0021
	11.6400	1.1632	0.0717	0.0075	1.1614	4.0056
	11.6500	1.1642	0.0849	0.0089	1.1625	4.0093
	11.6600	1.1652	0.0866	0.0091	1.1635	4.0127
	11.6700	1.1662	0.1116	0.0117	1.1645	4.0160
	11.6800	1.1672	0.1062	0.0111	1.1655	4.0196
	11.6900	1.1682	0.1019	0.0107	1.1665	4.0229
	11.7000	1.1692	0.1283	0.0134	1.1674	4.0262
	11.7100	1.1702	0.1261	0.0132	1.1685	4.0298
	11.7200	1.1713	0.1049	0.0110	1.1696	4.0336
	11.7300	1.1723	0.0985	0.0103	1.1706	4.0370
	11.7400	1.1732	0.1018	0.0107	1.1715	4.0403
	11.7500	1.1743	0.1002	0.0105	1.1726	4.0439
	11.7600	1.1752	0.1073	0.0112	1.1735	4.0472
	11.7700	1.1762	0.1000	0.0105	1.1745	4.0505
	11.7800	1.1772	0.1002	0.0105	1.1754	4.0539
	11.7900	1.1781	0.0892	0.0093	1.1764	4.0572
	11.8000	1.1791	0.0911	0.0095	1.1774	4.0606
	11.8100	1.1802	0.0955	0.0100	1.1785	4.0643
	11.8200	1.1812	0.0673	0.0070	1.1795	4.0678
	11.8300	1.1822	0.0373	0.0039	1.1804	4.0711
	11.8400	1.1831	-0.0001	0.0000	1.1814	4.0744
	11.8500	1.1842	-0.0075	-0.0008	1.1824	4.0780
	11.8600	1.1852	0.0314	0.0033	1.1834	4.0814
	11.8700	1.1861	0.0755	0.0079	1.1844	4.0847
	11.8800	1.1872	0.0846	0.0089	1.1855	4.0884
	11.8900	1.1882	0.0658	0.0069	1.1865	4.0920
	11.9000	1.1892	0.0372	0.0039	1.1875	4.0953
	11.9100	1.1902	0.0293	0.0031	1.1885	4.0987
	11.9200	1.1911	0.0429	0.0045	1.1894	4.1021
	11.9300	1.1921	0.0500	0.0052	1.1903	4.1052
	11.9400	1.1930	0.0387	0.0041	1.1913	4.1086
	11.9500	1.1941	0.0342	0.0036	1.1924	4.1122
	11.9600	1.1951	0.0641	0.0067	1.1934	4.1156
	11.9700	1.1961	0.0725	0.0076	1.1943	4.1190
	11.9800	1.1971	0.0654	0.0068	1.1954	4.1226
	11.9900	1.1981	0.0596	0.0062	1.1964	4.1261
	12.0000	1.1991	0.0670	0.0070	1.1973	4.1294
	12.0100	1.2001	0.0607	0.0064	1.1983	4.1329
	12.0200	1.2011	0.0396	0.0041	1.1994	4.1365
	12.0300	1.2021	0.0237	0.0025	1.2004	4.1400
	12.0400	1.2031	0.0292	0.0031	1.2014	4.1434
	12.0500	1.2042	0.0425	0.0044	1.2025	4.1470
	12.0600	1.2051	0.0515	0.0054	1.2034	4.1503
	12.0700	1.2060	0.0681	0.0071	1.2043	4.1533
	12.0800	1.2070	0.0623	0.0065	1.2053	4.1567
	12.0900	1.2080	0.0639	0.0067	1.2063	4.1603
	12.1000	1.2090	0.0780	0.0082	1.2073	4.1636
	12.1100	1.2100	0.0768	0.0080	1.2082	4.1670
	12.1200	1.2110	0.0673	0.0070	1.2092	4.1704
	12.1300	1.2119	0.0718	0.0075	1.2102	4.1736
	12.1400	1.2129	0.0733	0.0077	1.2112	4.1771
	12.1500	1.2139	0.0729	0.0076	1.2122	4.1805
	12.1600	1.2149	0.0847	0.0089	1.2131	4.1838
	12.1700	1.2159	0.0729	0.0076	1.2141	4.1873
	12.1800	1.2169	0.0719	0.0075	1.2152	4.1909
	12.1900	1.2179	0.0609	0.0064	1.2162	4.1944
	12.2000	1.2189	0.0713	0.0075	1.2171	4.1976
	12.2100	1.2199	0.0561	0.0059	1.2182	4.2014
	12.2200	1.2210	0.0369	0.0039	1.2193	4.2051
	12.2300	1.2220	0.0211	0.0022	1.2202	4.2083
	12.2400	1.2229	0.0161	0.0017	1.2212	4.2117
	12.2500	1.2240	0.0387	0.0041	1.2223	4.2154
	12.2600	1.2250	0.0736	0.0077	1.2233	4.2188
	12.2700	1.2259	0.1081	0.0113	1.2242	4.2219
	12.2800	1.2269	0.1396	0.0146	1.2252	4.2255
	12.2900	1.2280	0.1638	0.0172	1.2263	4.2292
	12.3000	1.2289	0.1676	0.0176	1.2272	4.2324
	12.3100	1.2299	0.1235	0.0129	1.2282	4.2357
	12.3200	1.2309	0.0640	0.0067	1.2292	4.2393
	12.3300	1.2319	0.0086	0.0009	1.2302	4.2427
	12.3400	1.2329	0.0112	0.0012	1.2312	4.2461
	12.3500	1.2340	0.0277	0.0029	1.2323	4.2498
	12.3600	1.2350	0.0791	0.0083	1.2332	4.2532
	12.3700	1.2359	0.1203	0.0126	1.2342	4.2564
	12.3800	1.2369	0.1208	0.0127	1.2352	4.2599
	12.3900	1.2380	0.1239	0.0130	1.2362	4.2636
	12.4000	1.2390	0.1248	0.0131	1.2372	4.2670
	12.4100	1.2400	0.1105	0.0116	1.2382	4.2704
	12.4200	1.2410	0.0912	0.0095	1.2393	4.2741
	12.4300	1.2420	0.0773	0.0081	1.2403	4.2775
	12.4400	1.2430	0.0747	0.0078	1.2412	4.2808
	12.4500	1.2440	0.0883	0.0092	1.2423	4.2843
	12.4600	1.2450	0.0980	0.0103	1.2433	4.2879
	12.4700	1.2460	0.1025	0.0107	1.2443	4.2912
	12.4800	1.2470	0.0902	0.0094	1.2453	4.2947
	12.4900	1.2481	0.1001	0.0105	1.2463	4.2983
	12.5000	1.2490	0.1137	0.0119	1.2472	4.3015
	12.5100	1.2499	0.1060	0.0111	1.2482	4.3048
	12.5200	1.2510	0.0831	0.0087	1.2493	4.3084
	12.5300	1.2520	0.0951	0.0100	1.2503	4.3119
	12.5400	1.2530	0.1185	0.0124	1.2513	4.3153
	12.5500	1.2540	0.1154	0.0121	1.2523	4.3189
	12.5600	1.2550	0.1113	0.0117	1.2533	4.3223
	12.5700	1.2559	0.1246	0.0130	1.2542	4.3255
	12.5800	1.2570	0.1168	0.0122	1.2552	4.3291
	12.5900	1.2580	0.1164	0.0122	1.2563	4.3327
	12.6000	1.2589	0.1089	0.0114	1.2572	4.3358
	12.6100	1.2599	0.1127	0.0118	1.2582	4.3391
	12.6200	1.2610	0.0957	0.0100	1.2593	4.3430
	12.6300	1.2621	0.0981	0.0103	1.2603	4.3466
	12.6400	1.2630	0.0878	0.0092	1.2613	4.3498
	12.6500	1.2640	0.0664	0.0070	1.2623	4.3533
	12.6600	1.2650	0.0456	0.0048	1.2633	4.3568
	12.6700	1.2659	0.0527	0.0055	1.2642	4.3599
	12.6800	1.2669	0.0859	0.0090	1.2652	4.3633
	12.6900	1.2680	0.1217	0.0127	1.2663	4.3671
	12.7000	1.2690	0.1272	0.0133	1.2673	4.3705
	12.7100	1.2699	0.1470	0.0154	1.2682	4.3737
	12.7200	1.2710	0.1528	0.0160	1.2692	4.3773
	12.7300	1.2719	0.1323	0.0139	1.2702	4.3807
	12.7400	1.2728	0.0911	0.0095	1.2711	4.3838
	12.7500	1.2738	0.0640	0.0067	1.2721	4.3872
	12.7600	1.2748	0.0562	0.0059	1.2731	4.3907
	12.7700	1.2758	0.0691	0.0072	1.2741	4.3941
	12.7800	1.2768	0.1137	0.0119	1.2751	4.3976
	12.7900	1.2779	0.1185	0.0124	1.2762	4.4013
	12.8000	1.2789	0.1163	0.0122	1.2772	4.4048
	12.8100	1.2799	0.1233	0.0129	1.2782	4.4081
	12.8200	1.2809	0.1317	0.0138	1.2792	4.4117
	12.8300	1.2819	0.1401	0.0147	1.2802	4.4151
	12.8400	1.2829	0.1419	0.0149	1.2811	4.4184
	12.8500	1.2839	0.1018	0.0107	1.2822	4.4220
	12.8600	1.2850	0.0589	0.0062	1.2833	4.4257
	12.8700	1.2859	0.0428	0.0045	1.2842	4.4290
	12.8800	1.2869	0.0455	0.0048	1.2852	4.4324
	12.8900	1.2880	0.0542	0.0057	1.2863	4.4360
	12.9000	1.2890	0.0765	0.0080	1.2873	4.4395
	12.9100	1.2899	0.0880	0.0092	1.2882	4.4428
	12.9200	1.2909	0.1049	0.0110	1.2892	4.4462
	12.9300	1.2919	0.1236	0.0129	1.2902	4.4496
	12.9400	1.2929	0.1451	0.0152	1.2912	4.4529
	12.9500	1.2939	0.1569	0.0164	1.2922	4.4564
	12.9600	1.2949	0.1560	0.0163	1.2932	4.4600
	12.9700	1.2959	0.1453	0.0152	1.2942	4.4633
	12.9800	1.2969	0.1017	0.0107	1.2952	4.4668
	12.9900	1.2980	0.0591	0.0062	1.2962	4.4705
	13.0000	1.2990	0.0651	0.0068	1.2972	4.4739
	13.0100	1.2999	0.0747	0.0078	1.2982	4.4771
	13.0200	1.3009	0.0583	0.0061	1.2992	4.4807
	13.0300	1.3020	0.0542	0.0057	1.3002	4.4843
	13.0400	1.3029	0.0518	0.0054	1.3012	4.4875
	13.0500	1.3039	0.0640	0.0067	1.3022	4.4909
	13.0600	1.3050	0.0917	0.0096	1.3032	4.4946
	13.0700	1.3059	0.1045	0.0109	1.3042	4.4979
	13.0800	1.3069	0.0828	0.0087	1.3051	4.5012
	13.0900	1.3079	0.0348	0.0036	1.3062	4.5048
	13.1000	1.3089	0.0217	0.0023	1.3072	4.5083
	13.1100	1.3099	0.0226	0.0024	1.3082	4.5116
	13.1200	1.3110	0.0259	0.0027	1.3092	4.5153
	13.1300	1.3120	0.0450	0.0047	1.3103	4.5189
	13.1400	1.3130	0.0516	0.0054	1.3112	4.5222
	13.1500	1.3139	0.0539	0.0056	1.3122	4.5255
	13.1600	1.3150	0.0627	0.0066	1.3133	4.5292
	13.1700	1.3160	0.0901	0.0094	1.3142	4.5326
	13.1800	1.3170	0.1044	0.0109	1.3152	4.5359
	13.1900	1.3180	0.1107	0.0116	1.3163	4.5396
	13.2000	1.3190	0.1397	0.0146	1.3172	4.5428
	13.2100	1.3198	0.1494	0.0157	1.3181	4.5459
	13.2200	1.3209	0.1202	0.0126	1.3191	4.5494
	13.2300	1.3220	0.1160	0.0122	1.3202	4.5532
	13.2400	1.3229	0.0950	0.0100	1.3212	4.5566
	13.2500	1.3239	0.0910	0.0095	1.3222	4.5599
	13.2600	1.3249	0.0752	0.0079	1.3232	4.5634
	13.2700	1.3258	0.0574	0.0060	1.3241	4.5665
	13.2800	1.3268	0.0511	0.0054	1.3250	4.5698
	13.2900	1.3278	0.0391	0.0041	1.3261	4.5735
	13.3000	1.3289	0.0391	0.0041	1.3272	4.5773
	13.3100	1.3299	0.0803	0.0084	1.3282	4.5806
	13.3200	1.3309	0.1109	0.0116	1.3292	4.5841
	13.3300	1.3319	0.0852	0.0089	1.3302	4.5876
	13.3400	1.3329	0.0440	0.0046	1.3312	4.5909
	13.3500	1.3339	0.0119	0.0012	1.3322	4.5944
	13.3600	1.3349	-0.0041	-0.0004	1.3332	4.5980
	13.3700	1.3359	0.0133	0.0014	1.3342	4.6014
	13.3800	1.3369	0.0569	0.0060	1.3351	4.6046
	13.3900	1.3379	0.0740	0.0078	1.3362	4.6083
	13.4000	1.3389	0.0910	0.0095	1.3372	4.6118
	13.4100	1.3399	0.1286	0.0135	1.3381	4.6150
	13.4200	1.3409	0.1393	0.0146	1.3392	4.6186
	13.4300	1.3420	0.1392	0.0146	1.3402	4.6222
	13.4400	1.3429	0.1613	0.0169	1.3412	4.6255
	13.4500	1.3438	0.1796	0.0188	1.3421	4.6287
	13.4600	1.3449	0.1756	0.0184	1.3432	4.6324
	13.4700	1.3460	0.1682	0.0176	1.3442	4.6360
	13.4800	1.3469	0.1498	0.0157	1.3451	4.6391
	13.4900	1.3479	0.1445	0.0151	1.3462	4.6426
	13.5000	1.3490	0.1190	0.0125	1.3472	4.6463
	13.5100	1.3499	0.1021	0.0107	1.3482	4.6496
	13.5200	1.3509	0.1302	0.0136	1.3491	4.6529
	13.5300	1.3519	0.1154	0.0121	1.3502	4.6565
	13.5400	1.3529	0.1005	0.0105	1.3512	4.6600
	13.5500	1.3539	0.0976	0.0102	1.3521	4.6633
	13.5600	1.3549	0.1092	0.0114	1.3532	4.6668
	13.5700	1.3559	0.1230	0.0129	1.3542	4.6702
	13.5800	1.3568	0.1281	0.0134	1.3551	4.6735
	13.5900	1.3579	0.1159	0.0121	1.3561	4.6770
	13.6000	1.3589	0.1103	0.0116	1.3572	4.6806
	13.6100	1.3599	0.0980	0.0103	1.3581	4.6839
	13.6200	1.3609	0.0646	0.0068	1.3592	4.6875
	13.6300	1.3619	0.0314	0.0033	1.3602	4.6911
	13.6400	1.3629	0.0361	0.0038	1.3612	4.6944
	13.6500	1.3638	0.0564	0.0059	1.3621	4.6976
	13.6600	1.3649	0.0960	0.0101	1.3631	4.7011
	13.6700	1.3659	0.0956	0.0100	1.3642	4.7048
	13.6800	1.3669	0.1030	0.0108	1.3652	4.7082
	13.6900	1.3679	0.0934	0.0098	1.3661	4.7115
	13.7000	1.3689	0.0769	0.0081	1.3671	4.7149
	13.7100	1.3698	0.0896	0.0094	1.3681	4.7182
	13.7200	1.3708	0.0946	0.0099	1.3691	4.7218
	13.7300	1.3719	0.0667	0.0070	1.3702	4.7255
	13.7400	1.3729	0.0659	0.0069	1.3712	4.7290
	13.7500	1.3739	0.0679	0.0071	1.3721	4.7322
	13.7600	1.3749	0.0653	0.0068	1.3732	4.7359
	13.7700	1.3759	0.0747	0.0078	1.3742	4.7393
	13.7800	1.3768	0.0843	0.0088	1.3751	4.7425
	13.7900	1.3779	0.1029	0.0108	1.3761	4.7460
	13.8000	1.3789	0.1305	0.0137	1.3772	4.7497
	13.8100	1.3799	0.1674	0.0175	1.3782	4.7530
	13.8200	1.3809	0.1624	0.0170	1.3791	4.7563
	13.8300	1.3819	0.1225	0.0128	1.3802	4.7600
	13.8400	1.3829	0.1039	0.0109	1.3812	4.7633
	13.8500	1.3838	0.0779	0.0082	1.3821	4.7664
	13.8600	1.3849	0.0552	0.0058	1.3831	4.7701
	13.8700	1.3859	0.0529	0.0055	1.3842	4.7739
	13.8800	1.3869	0.0841	0.0088	1.3851	4.7770
	13.8900	1.3878	0.1007	0.0105	1.3861	4.7804
	13.9000	1.3889	0.1066	0.0112	1.3872	4.7841
	13.9100	1.3899	0.0935	0.0098	1.3881	4.7874
	13.9200	1.3908	0.0929	0.0097	1.3891	4.7908
	13.9300	1.3919	0.0860	0.0090	1.3902	4.7946
	13.9400	1.3929	0.0624	0.0065	1.3912	4.7980
	13.9500	1.3939	0.0549	0.0058	1.3922	4.8013
	13.9600	1.3949	0.0382	0.0040	1.3932	4.8047
	13.9700	1.3959	0.0269	0.0028	1.3942	4.8082
	13.9800	1.3968	0.0442	0.0046	1.3951	4.8114
	13.9900	1.3978	0.0384	0.0040	1.3961	4.8147
	14.0000	1.3989	0.0326	0.0034	1.3972	4.8185
	14.0100	1.3998	0.0386	0.0040	1.3981	4.8218
	14.0200	1.4008	0.0352	0.0037	1.3991	4.8253
	14.0300	1.4019	0.0512	0.0054	1.4002	4.8289
	14.0400	1.4029	0.0989	0.0104	1.4012	4.8325
	14.0500	1.4039	0.1200	0.0126	1.4021	4.8357
	14.0600	1.4049	0.1410	0.0148	1.4031	4.8392
	14.0700	1.4059	0.1636	0.0171	1.4042	4.8427
	14.0800	1.4068	0.1555	0.0163	1.4051	4.8458
	14.0900	1.4078	0.1150	0.0120	1.4061	4.8493
	14.1000	1.4089	0.0857	0.0090	1.4072	4.8531
	14.1100	1.4099	0.1032	0.0108	1.4082	4.8566
	14.1200	1.4109	0.1343	0.0141	1.4092	4.8599
	14.1300	1.4119	0.1461	0.0153	1.4102	4.8634
	14.1400	1.4129	0.1586	0.0166	1.4111	4.8668
	14.1500	1.4138	0.1793	0.0188	1.4121	4.8699
	14.1600	1.4148	0.1691	0.0177	1.4131	4.8735
	14.1700	1.4159	0.1443	0.0151	1.4142	4.8773
	14.1800	1.4169	0.1443	0.0151	1.4152	4.8807
	14.1900	1.4179	0.1418	0.0149	1.4162	4.8843
	14.2000	1.4190	0.1376	0.0144	1.4173	4.8880
	14.2100	1.4200	0.1628	0.0171	1.4183	4.8914
	14.2200	1.4209	0.1661	0.0174	1.4192	4.8945
	14.2300	1.4220	0.1547	0.0162	1.4202	4.8981
	14.2400	1.4229	0.1348	0.0141	1.4212	4.9014
	14.2500	1.4238	0.1434	0.0150	1.4221	4.9045
	14.2600	1.4248	0.1569	0.0164	1.4231	4.9079
	14.2700	1.4259	0.1582	0.0166	1.4242	4.9117
	14.2800	1.4269	0.1551	0.0162	1.4251	4.9150
	14.2900	1.4278	0.1334	0.0140	1.4261	4.9183
	14.3000	1.4289	0.1048	0.0110	1.4272	4.9221
	14.3100	1.4300	0.0963	0.0101	1.4282	4.9257
	14.3200	1.4309	0.0885	0.0093	1.4292	4.9290
	14.3300	1.4319	0.0912	0.0096	1.4302	4.9324
	14.3400	1.4329	0.0611	0.0064	1.4311	4.9357
	14.3500	1.4337	0.0656	0.0069	1.4320	4.9387
	14.3600	1.4348	0.0611	0.0064	1.4330	4.9422
	14.3700	1.4358	0.0665	0.0070	1.4341	4.9459
	14.3800	1.4368	0.0864	0.0090	1.4351	4.9493
	14.3900	1.4378	0.0932	0.0098	1.4361	4.9528
	14.4000	1.4389	0.0900	0.0094	1.4372	4.9565
	14.4100	1.4399	0.0914	0.0096	1.4381	4.9598
	14.4200	1.4408	0.1070	0.0112	1.4391	4.9631
	14.4300	1.4419	0.1071	0.0112	1.4401	4.9667
	14.4400	1.4429	0.1041	0.0109	1.4411	4.9702
	14.4500	1.4438	0.1310	0.0137	1.4421	4.9734
	14.4600	1.4448	0.1287	0.0135	1.4431	4.9769
	14.4700	1.4459	0.1349	0.0141	1.4442	4.9806
	14.4800	1.4469	0.1364	0.0143	1.4451	4.9840
	14.4900	1.4479	0.1203	0.0126	1.4461	4.9875
	14.5000	1.4489	0.0935	0.0098	1.4472	4.9911
	14.5100	1.4499	0.0763	0.0080	1.4482	4.9945
	14.5200	1.4508	0.0761	0.0080	1.4491	4.9976
	14.5300	1.4518	0.0853	0.0089	1.4501	5.0011
	14.5400	1.4528	0.0693	0.0073	1.4511	5.0045
	14.5500	1.4538	0.0822	0.0086	1.4521	5.0079
	14.5600	1.4548	0.1009	0.0106	1.4531	5.0115
	14.5700	1.4559	0.1076	0.0113	1.4542	5.0152
	14.5800	1.4569	0.1281	0.0134	1.4551	5.0184
	14.5900	1.4578	0.1366	0.0143	1.4561	5.0216
	14.6000	1.4588	0.1303	0.0136	1.4571	5.0253
	14.6100	1.4599	0.1282	0.0134	1.4581	5.0288
	14.6200	1.4608	0.1362	0.0143	1.4591	5.0320
	14.6300	1.4618	0.1418	0.0149	1.4601	5.0357
	14.6400	1.4629	0.1430	0.0150	1.4612	5.0394
	14.6500	1.4639	0.1271	0.0133	1.4621	5.0426
	14.6600	1.4648	0.1009	0.0106	1.4631	5.0459
	14.6700	1.4659	0.0775	0.0081	1.4641	5.0495
	14.6800	1.4668	0.0650	0.0068	1.4651	5.0528
	14.6900	1.4678	0.0634	0.0066	1.4661	5.0561
	14.7000	1.4689	0.0693	0.0073	1.4671	5.0598
	14.7100	1.4699	0.0849	0.0089	1.4682	5.0634
	14.7200	1.4708	0.0939	0.0098	1.4691	5.0666
	14.7300	1.4718	0.0852	0.0089	1.4701	5.0701
	14.7400	1.4729	0.0701	0.0073	1.4712	5.0739
	14.7500	1.4739	0.1011	0.0106	1.4722	5.0772
	14.7600	1.4749	0.1180	0.0124	1.4731	5.0805
	14.7700	1.4759	0.1470	0.0154	1.4742	5.0840
	14.7800	1.4768	0.1721	0.0180	1.4751	5.0873
	14.7900	1.4778	0.1317	0.0138	1.4761	5.0906
	14.8000	1.4788	0.1073	0.0112	1.4771	5.0943
	14.8100	1.4799	0.1059	0.0111	1.4782	5.0979
	14.8200	1.4808	0.1106	0.0116	1.4791	5.1011
	14.8300	1.4818	0.0909	0.0095	1.4801	5.1045
	14.8400	1.4828	0.0838	0.0088	1.4811	5.1081
	14.8500	1.4838	0.1213	0.0127	1.4821	5.1115
	14.8600	1.4848	0.1385	0.0145	1.4831	5.1150
	14.8700	1.4859	0.1525	0.0160	1.4842	5.1187
	14.8800	1.4869	0.1470	0.0154	1.4851	5.1220
	14.8900	1.4878	0.1313	0.0138	1.4861	5.1251
	14.9000	1.4889	0.1132	0.0119	1.4872	5.1289
	14.9100	1.4899	0.0983	0.0103	1.4882	5.1324
	14.9200	1.4908	0.0867	0.0091	1.4891	5.1355
	14.9300	1.4918	0.0738	0.0077	1.4900	5.1388
	14.9400	1.4928	0.0705	0.0074	1.4910	5.1423
	14.9500	1.4937	0.0977	0.0102	1.4920	5.1455
	14.9600	1.4947	0.1102	0.0115	1.4929	5.1489
	14.9700	1.4958	0.1104	0.0116	1.4941	5.1527
	14.9800	1.4968	0.1116	0.0117	1.4951	5.1562
	14.9878	1.4975	0.1031	0.0108	1.4958	5.1587
	14.9880	1.4975	0.1028	0.0108	1.4958	5.1588
	14.9980	1.4986	0.0925	0.0097	1.4969	5.1624
	15.0080	1.4996	0.1017	0.0106	1.4978	5.1657
	15.0180	1.5002	0.1005	0.0105	1.4984	5.1678
	15.0280	1.5002	0.1164	0.0122	1.4985	5.1679
	15.0380	1.4996	0.1208	0.0127	1.4979	5.1658
	15.0480	1.4984	0.1408	0.0147	1.4967	5.1618
	15.0580	1.4970	0.1290	0.0135	1.4953	5.1571
	15.0680	1.4956	0.0899	0.0094	1.4939	5.1521
	15.0780	1.4943	0.0769	0.0081	1.4925	5.1475
	15.0880	1.4930	0.0623	0.0065	1.4913	5.1432
	15.0980	1.4919	0.0482	0.0051	1.4902	5.1394
	15.1080	1.4909	0.0656	0.0069	1.4892	5.1358
	15.1180	1.4899	0.0782	0.0082	1.4882	5.1324
	15.1280	1.4889	0.0968	0.0101	1.4872	5.1291
	15.1380	1.4879	0.1551	0.0162	1.4862	5.1255
	15.1480	1.4869	0.1997	0.0209	1.4852	5.1221
	15.1580	1.4860	0.2074	0.0217	1.4843	5.1189
	15.1680	1.4850	0.1967	0.0206	1.4833	5.1156
	15.1780	1.4840	0.1615	0.0169	1.4823	5.1122
	15.1880	1.4830	0.1490	0.0156	1.4813	5.1086
	15.1980	1.4820	0.1599	0.0167	1.4802	5.1051
	15.2080	1.4810	0.1514	0.0159	1.4793	5.1018
	15.2180	1.4801	0.1105	0.0116	1.4783	5.0985
	15.2280	1.4791	0.0795	0.0083	1.4774	5.0951
	15.2380	1.4781	0.0824	0.0086	1.4764	5.0917
	15.2480	1.4771	0.0688	0.0072	1.4754	5.0884
	15.2580	1.4761	0.0348	0.0036	1.4744	5.0849
	15.2680	1.4750	0.0294	0.0031	1.4733	5.0812
	15.2780	1.4740	0.0553	0.0058	1.4723	5.0776
	15.2880	1.4730	0.0839	0.0088	1.4713	5.0741
	15.2980	1.4719	0.0987	0.0103	1.4702	5.0704
	15.3080	1.4709	0.0925	0.0097	1.4692	5.0669
	15.3180	1.4700	0.1274	0.0133	1.4682	5.0636
	15.3280	1.4690	0.1420	0.0149	1.4673	5.0603
	15.3380	1.4680	0.1208	0.0126	1.4663	5.0569
	15.3480	1.4670	0.1038	0.0109	1.4653	5.0534
	15.3580	1.4660	0.0918	0.0096	1.4642	5.0499
	15.3680	1.4649	0.0938	0.0098	1.4632	5.0463
	15.3780	1.4639	0.1063	0.0111	1.4622	5.0428
	15.3880	1.4629	0.1063	0.0111	1.4612	5.0394
	15.3980	1.4619	0.0828	0.0087	1.4602	5.0359
	15.4080	1.4610	0.0572	0.0060	1.4592	5.0326
	15.4180	1.4599	0.0423	0.0044	1.4582	5.0290
	15.4280	1.4589	0.0590	0.0062	1.4572	5.0255
	15.4380	1.4579	0.0867	0.0091	1.4562	5.0221
	15.4480	1.4569	0.1191	0.0125	1.4552	5.0187
	15.4580	1.4559	0.1347	0.0141	1.4542	5.0152
	15.4680	1.4549	0.1478	0.0155	1.4532	5.0117
	15.4780	1.4539	0.1383	0.0145	1.4522	5.0083
	15.4880	1.4529	0.1252	0.0131	1.4512	5.0048
	15.4980	1.4519	0.0827	0.0087	1.4502	5.0013
	15.5080	1.4509	0.0472	0.0049	1.4492	4.9979
	15.5180	1.4499	0.0637	0.0067	1.4482	4.9945
	15.5280	1.4489	0.0776	0.0081	1.4472	4.9910
	15.5380	1.4479	0.0652	0.0068	1.4461	4.9874
	15.5480	1.4469	0.0398	0.0042	1.4451	4.9840
	15.5580	1.4459	0.0462	0.0048	1.4442	4.9806
	15.5680	1.4449	0.0580	0.0061	1.4431	4.9771
	15.5780	1.4438	0.0513	0.0054	1.4421	4.9735
	15.5880	1.4428	0.0608	0.0064	1.4411	4.9700
	15.5980	1.4419	0.0870	0.0091	1.4401	4.9667
	15.6080	1.4408	0.1114	0.0117	1.4391	4.9632
	15.6180	1.4399	0.1205	0.0126	1.4381	4.9599
	15.6280	1.4389	0.1417	0.0148	1.4372	4.9566
	15.6380	1.4379	0.1397	0.0146	1.4362	4.9531
	15.6480	1.4369	0.1254	0.0131	1.4352	4.9496
	15.6580	1.4359	0.1066	0.0112	1.4341	4.9461
	15.6680	1.4348	0.0898	0.0094	1.4331	4.9425
	15.6780	1.4338	0.0807	0.0084	1.4321	4.9390
	15.6880	1.4329	0.0681	0.0071	1.4311	4.9356
	15.6980	1.4319	0.0722	0.0076	1.4301	4.9323
	15.7080	1.4308	0.0753	0.0079	1.4291	4.9286
	15.7180	1.4298	0.0901	0.0094	1.4281	4.9252
	15.7280	1.4288	0.0942	0.0099	1.4271	4.9216
	15.7380	1.4277	0.0932	0.0098	1.4260	4.9180
	15.7480	1.4267	0.0889	0.0093	1.4250	4.9145
	15.7580	1.4258	0.1096	0.0115	1.4240	4.9112
	15.7680	1.4248	0.0905	0.0095	1.4231	4.9079
	15.7780	1.4238	0.0931	0.0098	1.4221	4.9046
	15.7880	1.4229	0.0930	0.0097	1.4211	4.9012
	15.7980	1.4218	0.1087	0.0114	1.4201	4.8976
	15.8080	1.4208	0.1069	0.0112	1.4191	4.8940
	15.8180	1.4198	0.1012	0.0106	1.4180	4.8905
	15.8280	1.4187	0.0939	0.0098	1.4170	4.8870
	15.8380	1.4178	0.0812	0.0085	1.4160	4.8836
	15.8480	1.4168	0.0824	0.0086	1.4151	4.8802
	15.8580	1.4158	0.0702	0.0074	1.4140	4.8767
	15.8680	1.4147	0.0554	0.0058	1.4130	4.8731
	15.8780	1.4138	0.0455	0.0048	1.4120	4.8698
	15.8880	1.4127	0.0635	0.0067	1.4110	4.8663
	15.8980	1.4117	0.0814	0.0085	1.4100	4.8628
	15.9080	1.4107	0.0668	0.0070	1.4090	4.8593
	15.9180	1.4097	0.0669	0.0070	1.4080	4.8559
	15.9280	1.4087	0.0601	0.0063	1.4070	4.8525
	15.9380	1.4077	0.0487	0.0051	1.4060	4.8489
	15.9480	1.4067	0.0982	0.0103	1.4049	4.8453
	15.9580	1.4057	0.1302	0.0136	1.4039	4.8419
	15.9680	1.4047	0.1374	0.0144	1.4029	4.8385
	15.9780	1.4037	0.1410	0.0148	1.4019	4.8350
	15.9880	1.4027	0.1264	0.0132	1.4009	4.8316
	15.9980	1.4017	0.0962	0.0101	1.4000	4.8282
	16.0080	1.4007	0.0931	0.0098	1.3990	4.8247
	16.0180	1.3997	0.0871	0.0091	1.3980	4.8214
	16.0280	1.3987	0.0731	0.0077	1.3970	4.8180
	16.0380	1.3977	0.0694	0.0073	1.3960	4.8145
	16.0480	1.3967	0.0918	0.0096	1.3950	4.8111
	16.0580	1.3957	0.1381	0.0145	1.3940	4.8077
	16.0680	1.3947	0.1487	0.0156	1.3930	4.8041
	16.0780	1.3937	0.1192	0.0125	1.3920	4.8006
	16.0880	1.3927	0.1156	0.0121	1.3910	4.7973
	16.0980	1.3917	0.1254	0.0131	1.3900	4.7938
	16.1080	1.3907	0.1402	0.0147	1.3889	4.7902
	16.1180	1.3897	0.1349	0.0141	1.3879	4.7867
	16.1280	1.3887	0.1227	0.0128	1.3870	4.7833
	16.1380	1.3877	0.1091	0.0114	1.3859	4.7798
	16.1480	1.3866	0.0824	0.0086	1.3849	4.7763
	16.1580	1.3856	0.0707	0.0074	1.3839	4.7727
	16.1680	1.3846	0.0866	0.0091	1.3829	4.7692
	16.1780	1.3836	0.1088	0.0114	1.3818	4.7656
	16.1880	1.3826	0.1052	0.0110	1.3808	4.7622
	16.1980	1.3816	0.0866	0.0091	1.3799	4.7589
	16.2080	1.3806	0.0602	0.0063	1.3789	4.7556
	16.2180	1.3797	0.0479	0.0050	1.3779	4.7522
	16.2280	1.3786	0.0147	0.0015	1.3769	4.7486
	16.2380	1.3776	-0.0037	-0.0004	1.3759	4.7451
	16.2480	1.3766	-0.0012	-0.0001	1.3749	4.7417
	16.2580	1.3756	0.0175	0.0018	1.3739	4.7381
	16.2680	1.3746	0.0395	0.0041	1.3728	4.7347
	16.2780	1.3736	0.0570	0.0060	1.3719	4.7312
	16.2880	1.3726	0.0672	0.0070	1.3709	4.7278
	16.2980	1.3716	0.0551	0.0058	1.3699	4.7244
	16.3080	1.3706	0.0681	0.0071	1.3689	4.7210
	16.3180	1.3697	0.0871	0.0091	1.3679	4.7177
	16.3280	1.3687	0.1272	0.0133	1.3669	4.7143
	16.3380	1.3676	0.1582	0.0166	1.3659	4.7108
	16.3480	1.3666	0.1863	0.0195	1.3648	4.7071
	16.3580	1.3655	0.1905	0.0200	1.3638	4.7033
	16.3680	1.3645	0.1308	0.0137	1.3627	4.6998
	16.3780	1.3635	0.0779	0.0082	1.3617	4.6964
	16.3880	1.3625	0.0491	0.0051	1.3608	4.6932
	16.3980	1.3616	0.0527	0.0055	1.3599	4.6899
	16.4080	1.3606	0.0619	0.0065	1.3589	4.6865
	16.4180	1.3595	0.0815	0.0085	1.3578	4.6828
	16.4280	1.3585	0.0876	0.0092	1.3568	4.6794
	16.4380	1.3575	0.0801	0.0084	1.3558	4.6759
	16.4480	1.3565	0.0661	0.0069	1.3548	4.6724
	16.4580	1.3555	0.0827	0.0087	1.3538	4.6690
	16.4680	1.3545	0.0873	0.0091	1.3528	4.6655
	16.4780	1.3535	0.0833	0.0087	1.3518	4.6621
	16.4880	1.3525	0.0765	0.0080	1.3508	4.6587
	16.4980	1.3516	0.0724	0.0076	1.3498	4.6553
	16.5080	1.3506	0.0462	0.0048	1.3488	4.6519
	16.5180	1.3495	0.0231	0.0024	1.3478	4.6483
	16.5280	1.3485	0.0278	0.0029	1.3468	4.6448
	16.5380	1.3475	0.0442	0.0046	1.3458	4.6414
	16.5480	1.3465	0.0698	0.0073	1.3448	4.6379
	16.5580	1.3455	0.0838	0.0088	1.3438	4.6344
	16.5680	1.3445	0.0842	0.0088	1.3428	4.6310
	16.5780	1.3435	0.0958	0.0100	1.3418	4.6276
	16.5880	1.3425	0.1101	0.0115	1.3408	4.6241
	16.5980	1.3416	0.0843	0.0088	1.3398	4.6208
	16.6080	1.3406	0.0623	0.0065	1.3388	4.6173
	16.6180	1.3395	0.0627	0.0066	1.3378	4.6138
	16.6280	1.3385	0.0599	0.0063	1.3368	4.6102
	16.6380	1.3375	0.0294	0.0031	1.3357	4.6067
	16.6480	1.3364	0.0336	0.0035	1.3347	4.6031
	16.6580	1.3354	0.0560	0.0059	1.3337	4.5997
	16.6680	1.3344	0.0786	0.0082	1.3327	4.5961
	16.6780	1.3334	0.0590	0.0062	1.3317	4.5927
	16.6880	1.3325	0.0577	0.0060	1.3308	4.5895
	16.6980	1.3315	0.0799	0.0084	1.3298	4.5862
	16.7080	1.3306	0.1018	0.0107	1.3288	4.5828
	16.7180	1.3296	0.1088	0.0114	1.3278	4.5794
	16.7280	1.3285	0.0921	0.0096	1.3268	4.5759
	16.7380	1.3275	0.0831	0.0087	1.3258	4.5723
	16.7480	1.3265	0.0910	0.0095	1.3248	4.5688
	16.7580	1.3255	0.0793	0.0083	1.3237	4.5653
	16.7680	1.3244	0.0713	0.0075	1.3227	4.5617
	16.7780	1.3234	0.0811	0.0085	1.3217	4.5583
	16.7880	1.3224	0.0584	0.0061	1.3207	4.5548
	16.7980	1.3214	0.0399	0.0042	1.3197	4.5513
	16.8080	1.3205	0.0390	0.0041	1.3188	4.5482
	16.8180	1.3195	0.0628	0.0066	1.3178	4.5448
	16.8280	1.3185	0.0719	0.0075	1.3168	4.5414
	16.8380	1.3175	0.0864	0.0090	1.3158	4.5379
	16.8480	1.3165	0.1145	0.0120	1.3148	4.5344
	16.8580	1.3155	0.0921	0.0096	1.3138	4.5309
	16.8680	1.3145	0.0608	0.0064	1.3127	4.5273
	16.8780	1.3134	0.0776	0.0081	1.3117	4.5237
	16.8880	1.3124	0.0849	0.0089	1.3107	4.5203
	16.8980	1.3114	0.0868	0.0091	1.3097	4.5168
	16.9080	1.3104	0.0729	0.0076	1.3087	4.5133
	16.9180	1.3094	0.0806	0.0084	1.3076	4.5097
	16.9280	1.3084	0.1018	0.0107	1.3066	4.5064
	16.9380	1.3074	0.0905	0.0095	1.3057	4.5031
	16.9480	1.3064	0.0875	0.0092	1.3047	4.4996
	16.9580	1.3054	0.0781	0.0082	1.3036	4.4960
	16.9680	1.3043	0.0766	0.0080	1.3026	4.4924
	16.9780	1.3033	0.0454	0.0048	1.3016	4.4889
	16.9880	1.3023	0.0373	0.0039	1.3006	4.4854
	16.9980	1.3013	0.0561	0.0059	1.2996	4.4820
	17.0080	1.3003	0.0724	0.0076	1.2986	4.4786
	17.0180	1.2993	0.0874	0.0092	1.2976	4.4751
	17.0280	1.2983	0.0731	0.0077	1.2966	4.4716
	17.0380	1.2973	0.0646	0.0068	1.2956	4.4682
	17.0480	1.2963	0.0426	0.0045	1.2946	4.4647
	17.0580	1.2953	0.0364	0.0038	1.2936	4.4613
	17.0680	1.2943	0.0630	0.0066	1.2926	4.4578
	17.0780	1.2933	0.0672	0.0070	1.2915	4.4543
	17.0880	1.2923	0.0380	0.0040	1.2906	4.4509
	17.0980	1.2913	0.0279	0.0029	1.2896	4.4476
	17.1080	1.2903	0.0377	0.0039	1.2886	4.4442
	17.1180	1.2893	0.0469	0.0049	1.2876	4.4407
	17.1280	1.2884	0.0398	0.0042	1.2867	4.4374
	17.1380	1.2873	0.0451	0.0047	1.2856	4.4338
	17.1480	1.2863	0.0527	0.0055	1.2845	4.4301
	17.1580	1.2852	0.0605	0.0063	1.2835	4.4264
	17.1680	1.2842	0.0784	0.0082	1.2824	4.4229
	17.1780	1.2832	0.0757	0.0079	1.2815	4.4196
	17.1880	1.2823	0.0698	0.0073	1.2805	4.4164
	17.1980	1.2813	0.0570	0.0060	1.2796	4.4130
	17.2080	1.2803	0.0596	0.0062	1.2786	4.4095
	17.2180	1.2793	0.0363	0.0038	1.2776	4.4062
	17.2280	1.2783	0.0274	0.0029	1.2766	4.4028
	17.2380	1.2773	0.0742	0.0078	1.2756	4.3993
	17.2480	1.2763	0.0727	0.0076	1.2746	4.3958
	17.2580	1.2753	0.0632	0.0066	1.2736	4.3923
	17.2680	1.2743	0.0451	0.0047	1.2726	4.3888
	17.2780	1.2733	0.0283	0.0030	1.2715	4.3853
	17.2880	1.2723	0.0251	0.0026	1.2705	4.3818
	17.2980	1.2713	0.0529	0.0055	1.2695	4.3784
	17.3080	1.2703	0.0576	0.0060	1.2686	4.3752
	17.3180	1.2693	0.0753	0.0079	1.2676	4.3716
	17.3280	1.2683	0.0700	0.0073	1.2665	4.3680
	17.3380	1.2673	0.0719	0.0075	1.2656	4.3647
	17.3480	1.2663	0.0774	0.0081	1.2646	4.3614
	17.3580	1.2653	0.0628	0.0066	1.2636	4.3579
	17.3680	1.2643	0.0732	0.0077	1.2626	4.3544
	17.3780	1.2633	0.0697	0.0073	1.2616	4.3509
	17.3880	1.2623	0.0588	0.0062	1.2606	4.3474
	17.3980	1.2613	0.0653	0.0068	1.2595	4.3439
	17.4080	1.2603	0.0816	0.0085	1.2586	4.3405
	17.4180	1.2593	0.0439	0.0046	1.2575	4.3370
	17.4280	1.2582	0.0126	0.0013	1.2565	4.3334
	17.4380	1.2573	0.0288	0.0030	1.2555	4.3300
	17.4480	1.2563	0.0530	0.0056	1.2546	4.3267
	17.4580	1.2553	0.0826	0.0086	1.2536	4.3233
	17.4680	1.2543	0.1104	0.0116	1.2526	4.3198
	17.4780	1.2533	0.1364	0.0143	1.2516	4.3164
	17.4880	1.2523	0.1326	0.0139	1.2505	4.3129
	17.4980	1.2513	0.1065	0.0112	1.2496	4.3095
	17.5080	1.2503	0.1058	0.0111	1.2486	4.3062
	17.5180	1.2493	0.1048	0.0110	1.2476	4.3027
	17.5280	1.2483	0.0748	0.0078	1.2466	4.2993
	17.5380	1.2473	0.0420	0.0044	1.2456	4.2958
	17.5480	1.2463	0.0240	0.0025	1.2446	4.2922
	17.5580	1.2453	0.0381	0.0040	1.2435	4.2887
	17.5680	1.2443	0.0303	0.0032	1.2425	4.2852
	17.5780	1.2432	0.0007	0.0001	1.2415	4.2817
	17.5880	1.2423	0.0028	0.0003	1.2406	4.2784
	17.5980	1.2414	0.0084	0.0009	1.2396	4.2753
	17.6080	1.2403	0.0390	0.0041	1.2386	4.2715
	17.6180	1.2392	0.0558	0.0058	1.2375	4.2678
	17.6280	1.2382	0.0673	0.0070	1.2365	4.2643
	17.6380	1.2372	0.0594	0.0062	1.2354	4.2607
	17.6480	1.2362	0.0717	0.0075	1.2344	4.2573
	17.6580	1.2352	0.0709	0.0074	1.2335	4.2540
	17.6680	1.2342	0.0627	0.0066	1.2325	4.2506
	17.6780	1.2332	0.0873	0.0091	1.2315	4.2472
	17.6880	1.2323	0.0760	0.0080	1.2305	4.2439
	17.6980	1.2313	0.0750	0.0079	1.2296	4.2405
	17.7080	1.2303	0.0757	0.0079	1.2286	4.2372
	17.7180	1.2293	0.0777	0.0081	1.2276	4.2337
	17.7280	1.2282	0.1068	0.0112	1.2265	4.2299
	17.7380	1.2272	0.0753	0.0079	1.2255	4.2264
	17.7480	1.2262	0.0148	0.0015	1.2245	4.2231
	17.7580	1.2253	-0.0055	-0.0006	1.2235	4.2197
	17.7680	1.2242	-0.0129	-0.0013	1.2225	4.2162
	17.7780	1.2233	-0.0188	-0.0020	1.2216	4.2129
	17.7880	1.2223	0.0162	0.0017	1.2206	4.2095
	17.7980	1.2212	0.0501	0.0052	1.2195	4.2059
	17.8080	1.2202	0.0428	0.0045	1.2185	4.2024
	17.8180	1.2192	0.0399	0.0042	1.2175	4.1989
	17.8280	1.2182	0.0384	0.0040	1.2165	4.1955
	17.8380	1.2172	0.0468	0.0049	1.2155	4.1920
	17.8480	1.2162	0.0444	0.0047	1.2145	4.1885
	17.8580	1.2152	0.0143	0.0015	1.2134	4.1849
	17.8680	1.2141	0.0133	0.0014	1.2124	4.1813
	17.8780	1.2131	0.0115	0.0012	1.2114	4.1779
	17.8880	1.2122	0.0401	0.0042	1.2105	4.1747
	17.8980	1.2113	0.0475	0.0050	1.2095	4.1715
	17.9080	1.2103	0.0688	0.0072	1.2085	4.1680
	17.9180	1.2092	0.0472	0.0049	1.2075	4.1644
	17.9280	1.2082	0.0400	0.0042	1.2065	4.1610
	17.9380	1.2072	0.0567	0.0059	1.2055	4.1575
	17.9480	1.2062	0.0659	0.0069	1.2045	4.1540
	17.9580	1.2052	0.0805	0.0084	1.2035	4.1505
	17.9680	1.2042	0.0967	0.0101	1.2025	4.1472
	17.9780	1.2032	0.0987	0.0103	1.2015	4.1437
	17.9880	1.2022	0.0702	0.0073	1.2005	4.1403
	17.9980	1.2012	0.0519	0.0054	1.1995	4.1368
	18.0080	1.2002	0.0534	0.0056	1.1984	4.1331
	18.0180	1.1991	0.0622	0.0065	1.1974	4.1296
	18.0280	1.1981	0.0721	0.0076	1.1964	4.1261
	18.0380	1.1971	0.1061	0.0111	1.1954	4.1227
	18.0480	1.1961	0.1110	0.0116	1.1944	4.1192
	18.0580	1.1952	0.0915	0.0096	1.1934	4.1159
	18.0680	1.1942	0.0620	0.0065	1.1924	4.1125
	18.0780	1.1932	0.0542	0.0057	1.1914	4.1091
	18.0880	1.1922	0.0601	0.0063	1.1904	4.1056
	18.0980	1.1912	0.0687	0.0072	1.1895	4.1022
	18.1080	1.1902	0.0617	0.0065	1.1885	4.0989
	18.1180	1.1893	0.0637	0.0067	1.1875	4.0956
	18.1280	1.1883	0.0535	0.0056	1.1865	4.0921
	18.1380	1.1872	0.0169	0.0018	1.1855	4.0884
	18.1480	1.1862	0.0082	0.0009	1.1844	4.0849
	18.1580	1.1851	0.0242	0.0025	1.1834	4.0813
	18.1680	1.1841	0.0151	0.0016	1.1824	4.0778
	18.1780	1.1831	0.0146	0.0015	1.1814	4.0744
	18.1880	1.1821	0.0220	0.0023	1.1804	4.0710
	18.1980	1.1811	0.0469	0.0049	1.1794	4.0675
	18.2080	1.1801	0.0755	0.0079	1.1784	4.0639
	18.2180	1.1791	0.0710	0.0074	1.1773	4.0604
	18.2280	1.1781	0.0616	0.0064	1.1763	4.0569
	18.2380	1.1771	0.0655	0.0069	1.1753	4.0535
	18.2480	1.1761	0.0781	0.0082	1.1743	4.0501
	18.2580	1.1751	0.0961	0.0101	1.1734	4.0467
	18.2680	1.1741	0.0937	0.0098	1.1724	4.0433
	18.2780	1.1731	0.0808	0.0085	1.1714	4.0397
	18.2880	1.1721	0.0702	0.0073	1.1704	4.0363
	18.2980	1.1711	0.0689	0.0072	1.1694	4.0329
	18.3080	1.1701	0.0739	0.0077	1.1684	4.0295
	18.3180	1.1691	0.0674	0.0071	1.1673	4.0259
	18.3280	1.1681	0.0406	0.0043	1.1663	4.0225
	18.3380	1.1671	0.0450	0.0047	1.1654	4.0192
	18.3480	1.1662	0.0679	0.0071	1.1644	4.0159
	18.3580	1.1652	0.0807	0.0085	1.1634	4.0124
	18.3680	1.1642	0.0688	0.0072	1.1624	4.0090
	18.3780	1.1632	0.0502	0.0053	1.1614	4.0056
	18.3880	1.1622	0.0475	0.0050	1.1605	4.0022
	18.3980	1.1612	0.0536	0.0056	1.1594	3.9986
	18.4080	1.1602	0.0578	0.0061	1.1585	3.9953
	18.4180	1.1592	0.0346	0.0036	1.1575	3.9918
	18.4280	1.1582	-0.0092	-0.0010	1.1564	3.9883
	18.4380	1.1571	-0.0231	-0.0024	1.1554	3.9848
	18.4480	1.1562	-0.0023	-0.0002	1.1544	3.9814
	18.4580	1.1552	0.0241	0.0025	1.1535	3.9781
	18.4680	1.1542	0.0440	0.0046	1.1525	3.9746
	18.4780	1.1531	0.0512	0.0054	1.1514	3.9710
	18.4880	1.1521	0.0700	0.0073	1.1504	3.9675
	18.4980	1.1512	0.0631	0.0066	1.1494	3.9642
	18.5080	1.1502	0.0571	0.0060	1.1484	3.9608
	18.5180	1.1492	0.0407	0.0043	1.1474	3.9572
	18.5280	1.1481	0.0370	0.0039	1.1464	3.9538
	18.5380	1.1472	0.0296	0.0031	1.1454	3.9504
	18.5480	1.1462	0.0407	0.0043	1.1444	3.9469
	18.5580	1.1451	0.0639	0.0067	1.1434	3.9433
	18.5680	1.1441	0.0610	0.0064	1.1423	3.9397
	18.5780	1.1431	0.0244	0.0026	1.1413	3.9363
	18.5880	1.1422	-0.0062	-0.0007	1.1404	3.9332
	18.5980	1.1412	-0.0300	-0.0031	1.1395	3.9298
	18.6080	1.1401	-0.0044	-0.0005	1.1384	3.9262
	18.6180	1.1391	0.0146	0.0015	1.1374	3.9227
	18.6280	1.1381	0.0400	0.0042	1.1364	3.9193
	18.6380	1.1372	0.0532	0.0056	1.1354	3.9159
	18.6480	1.1362	0.0515	0.0054	1.1345	3.9126
	18.6580	1.1352	0.0408	0.0043	1.1335	3.9092
	18.6680	1.1342	0.0276	0.0029	1.1325	3.9056
	18.6780	1.1331	0.0491	0.0051	1.1314	3.9020
	18.6880	1.1321	0.0412	0.0043	1.1304	3.8985
	18.6980	1.1311	0.0256	0.0027	1.1294	3.8950
	18.7080	1.1302	0.0046	0.0005	1.1284	3.8918
	18.7180	1.1292	-0.0037	-0.0004	1.1274	3.8883
	18.7280	1.1281	0.0231	0.0024	1.1264	3.8847
	18.7380	1.1271	0.0440	0.0046	1.1254	3.8813
	18.7480	1.1262	0.0443	0.0046	1.1244	3.8779
	18.7580	1.1251	0.0635	0.0066	1.1234	3.8744
	18.7680	1.1241	0.0733	0.0077	1.1224	3.8709
	18.7780	1.1231	0.0556	0.0058	1.1214	3.8675
	18.7880	1.1221	0.0338	0.0035	1.1204	3.8640
	18.7980	1.1211	0.0227	0.0024	1.1194	3.8604
	18.8080	1.1201	-0.0145	-0.0015	1.1184	3.8570
	18.8180	1.1191	-0.0464	-0.0049	1.1174	3.8536
	18.8280	1.1181	-0.0523	-0.0055	1.1164	3.8502
	18.8380	1.1171	-0.0616	-0.0064	1.1154	3.8467
	18.8480	1.1161	-0.0300	-0.0031	1.1144	3.8432
	18.8580	1.1151	0.0139	0.0015	1.1133	3.8397
	18.8680	1.1141	0.0318	0.0033	1.1124	3.8364
	18.8780	1.1132	0.0199	0.0021	1.1114	3.8331
	18.8880	1.1122	-0.0045	-0.0005	1.1104	3.8296
	18.8980	1.1111	0.0024	0.0003	1.1094	3.8261
	18.9080	1.1101	0.0083	0.0009	1.1084	3.8225
	18.9180	1.1091	-0.0093	-0.0010	1.1074	3.8191
	18.9280	1.1081	-0.0071	-0.0007	1.1064	3.8158
	18.9380	1.1071	0.0129	0.0013	1.1054	3.8122
	18.9480	1.1061	0.0191	0.0020	1.1044	3.8087
	18.9580	1.1052	0.0011	0.0001	1.1034	3.8055
	18.9680	1.1042	-0.0028	-0.0003	1.1025	3.8022
	18.9780	1.1032	0.0199	0.0021	1.1015	3.7987
	18.9880	1.1022	0.0535	0.0056	1.1005	3.7953
	18.9980	1.1012	0.0882	0.0092	1.0995	3.7919
	19.0080	1.1002	0.0875	0.0092	1.0984	3.7883
	19.0180	1.0991	0.0508	0.0053	1.0974	3.7847
	19.0280	1.0981	0.0536	0.0056	1.0964	3.7813
	19.0380	1.0971	0.0557	0.0058	1.0954	3.7776
	19.0480	1.0960	0.0399	0.0042	1.0943	3.7740
	19.0580	1.0951	0.0163	0.0017	1.0933	3.7707
	19.0680	1.0941	0.0028	0.0003	1.0924	3.7674
	19.0780	1.0931	-0.0026	-0.0003	1.0914	3.7640
	19.0880	1.0921	-0.0122	-0.0013	1.0904	3.7606
	19.0980	1.0911	0.0063	0.0007	1.0894	3.7571
	19.1080	1.0902	0.0186	0.0019	1.0884	3.7538
	19.1180	1.0891	0.0365	0.0038	1.0874	3.7503
	19.1280	1.0881	0.0293	0.0031	1.0864	3.7467
	19.1380	1.0871	0.0352	0.0037	1.0853	3.7431
	19.1480	1.0861	0.0592	0.0062	1.0844	3.7398
	19.1580	1.0851	0.0598	0.0063	1.0834	3.7365
	19.1680	1.0841	0.0628	0.0066	1.0824	3.7330
	19.1780	1.0831	0.0620	0.0065	1.0814	3.7296
	19.1880	1.0821	0.0546	0.0057	1.0804	3.7260
	19.1980	1.0811	0.0518	0.0054	1.0794	3.7225
	19.2080	1.0801	0.0505	0.0053	1.0784	3.7191
	19.2180	1.0791	0.0213	0.0022	1.0774	3.7157
	19.2280	1.0781	0.0136	0.0014	1.0764	3.7123
	19.2380	1.0771	0.0253	0.0027	1.0754	3.7089
	19.2480	1.0761	0.0433	0.0045	1.0744	3.7053
	19.2580	1.0751	0.0319	0.0033	1.0734	3.7018
	19.2680	1.0741	0.0444	0.0047	1.0724	3.6983
	19.2780	1.0731	0.0597	0.0063	1.0713	3.6948
	19.2880	1.0721	0.0373	0.0039	1.0703	3.6914
	19.2980	1.0711	0.0106	0.0011	1.0693	3.6879
	19.3080	1.0701	-0.0270	-0.0028	1.0683	3.6845
	19.3180	1.0691	-0.0467	-0.0049	1.0673	3.6811
	19.3280	1.0681	-0.0301	-0.0032	1.0664	3.6778
	19.3380	1.0671	0.0233	0.0024	1.0654	3.6743
	19.3480	1.0661	0.0445	0.0047	1.0643	3.6707
	19.3580	1.0651	0.0336	0.0035	1.0633	3.6672
	19.3680	1.0640	0.0318	0.0033	1.0623	3.6637
	19.3780	1.0630	0.0761	0.0080	1.0613	3.6601
	19.3880	1.0620	0.0905	0.0095	1.0603	3.6566
	19.3980	1.0610	0.0896	0.0094	1.0593	3.6533
	19.4080	1.0600	0.0648	0.0068	1.0583	3.6498
	19.4180	1.0590	0.0560	0.0059	1.0573	3.6463
	19.4280	1.0581	0.0317	0.0033	1.0563	3.6431
	19.4380	1.0571	0.0289	0.0030	1.0554	3.6399
	19.4480	1.0561	0.0184	0.0019	1.0544	3.6364
	19.4580	1.0551	0.0187	0.0020	1.0534	3.6329
	19.4680	1.0541	0.0462	0.0048	1.0524	3.6295
	19.4780	1.0531	0.0645	0.0068	1.0514	3.6259
	19.4880	1.0520	0.0472	0.0049	1.0503	3.6223
	19.4980	1.0511	0.0376	0.0039	1.0493	3.6189
	19.5080	1.0501	0.0292	0.0031	1.0483	3.6155
	19.5180	1.0491	0.0122	0.0013	1.0474	3.6121
	19.5280	1.0481	-0.0192	-0.0020	1.0464	3.6087
	19.5380	1.0471	-0.0301	-0.0032	1.0454	3.6052
	19.5480	1.0461	-0.0008	-0.0001	1.0444	3.6018
	19.5580	1.0451	0.0210	0.0022	1.0434	3.5985
	19.5680	1.0441	0.0390	0.0041	1.0424	3.5950
	19.5780	1.0431	0.0628	0.0066	1.0414	3.5914
	19.5880	1.0421	0.0525	0.0055	1.0403	3.5879
	19.5980	1.0411	0.0165	0.0017	1.0393	3.5845
	19.6080	1.0401	-0.0125	-0.0013	1.0384	3.5811
	19.6180	1.0391	0.0034	0.0004	1.0374	3.5778
	19.6280	1.0381	0.0256	0.0027	1.0364	3.5744
	19.6380	1.0371	0.0346	0.0036	1.0354	3.5708
	19.6480	1.0361	0.0262	0.0027	1.0344	3.5673
	19.6580	1.0351	-0.0088	-0.0009	1.0334	3.5638
	19.6680	1.0341	-0.0112	-0.0012	1.0323	3.5604
	19.6780	1.0331	0.0176	0.0018	1.0314	3.5570
	19.6880	1.0321	0.0209	0.0022	1.0304	3.5536
	19.6980	1.0311	0.0231	0.0024	1.0294	3.5500
	19.7080	1.0301	0.0124	0.0013	1.0284	3.5468
	19.7180	1.0292	0.0062	0.0006	1.0275	3.5435
	19.7280	1.0282	0.0105	0.0011	1.0265	3.5401
	19.7380	1.0271	0.0027	0.0003	1.0254	3.5365
	19.7480	1.0261	0.0021	0.0002	1.0243	3.5327
	19.7580	1.0251	0.0136	0.0014	1.0233	3.5293
	19.7680	1.0241	0.0235	0.0025	1.0224	3.5261
	19.7780	1.0232	0.0284	0.0030	1.0214	3.5227
	19.7880	1.0221	0.0283	0.0030	1.0204	3.5191
	19.7980	1.0212	0.0174	0.0018	1.0194	3.5158
	19.8080	1.0202	0.0086	0.0009	1.0184	3.5123
	19.8180	1.0191	0.0041	0.0004	1.0174	3.5086
	19.8280	1.0180	0.0063	0.0007	1.0163	3.5049
	19.8380	1.0170	-0.0070	-0.0007	1.0153	3.5015
	19.8480	1.0161	-0.0085	-0.0009	1.0144	3.4983
	19.8580	1.0151	-0.0068	-0.0007	1.0134	3.4950
	19.8680	1.0142	-0.0326	-0.0034	1.0124	3.4916
	19.8780	1.0132	-0.0239	-0.0025	1.0114	3.4882
	19.8880	1.0122	-0.0108	-0.0011	1.0105	3.4849
	19.8980	1.0112	-0.0028	-0.0003	1.0095	3.4815
	19.9080	1.0102	0.0053	0.0006	1.0085	3.4780
	19.9180	1.0091	0.0057	0.0006	1.0074	3.4743
	19.9280	1.0081	0.0277	0.0029	1.0063	3.4706
	19.9380	1.0070	0.0407	0.0043	1.0053	3.4671
	19.9480	1.0060	0.0260	0.0027	1.0043	3.4635
	19.9580	1.0051	0.0054	0.0006	1.0033	3.4603
[truncated: 38,843 more rows]
