# Supplementary material for: The influence of sample geometry and size on porcine aortic material properties from uniaxial tensile tests using custom-designed tissue cutters, clamps and molds
Source: PLoS One. 2021 Feb 8;16(2):e0244390. doi: 10.1371/journal.pone.0244390 (PMC7869995; doi:10.1371/journal.pone.0244390)
Supplement: S1 Dataset — (ZIP) [file pone.0244390.s001.zip › Date/RL6-6.csv]

1	ʱ��	λ��	��	����Ӧ��	����λ��	����Ӧ�� (λ��)
	(s)	(mm)	(N)	(MPa)	(mm)	(%)
	0.0000	-0.0027	0.0684	0.0081	0.0000	0.0002
	0.0100	-0.0026	0.0706	0.0084	0.0001	0.0002
	0.0200	-0.0026	0.0619	0.0073	0.0001	0.0003
	0.0300	-0.0025	0.0662	0.0078	0.0002	0.0006
	0.0400	-0.0022	0.0892	0.0106	0.0005	0.0016
	0.0500	-0.0015	0.1246	0.0148	0.0012	0.0040
	0.0600	-0.0004	0.1527	0.0181	0.0023	0.0076
	0.0700	0.0010	0.1548	0.0183	0.0037	0.0122
	0.0800	0.0024	0.1651	0.0196	0.0051	0.0171
	0.0900	0.0037	0.1429	0.0169	0.0064	0.0214
	0.1000	0.0050	0.1267	0.0150	0.0077	0.0257
	0.1100	0.0063	0.1186	0.0141	0.0090	0.0300
	0.1200	0.0077	0.1095	0.0130	0.0104	0.0346
	0.1300	0.0091	0.0926	0.0110	0.0118	0.0393
	0.1400	0.0104	0.1209	0.0143	0.0131	0.0437
	0.1500	0.0116	0.1191	0.0141	0.0143	0.0476
	0.1600	0.0128	0.1195	0.0142	0.0155	0.0517
	0.1700	0.0141	0.1094	0.0130	0.0168	0.0561
	0.1800	0.0155	0.0890	0.0105	0.0182	0.0606
	0.1900	0.0168	0.0623	0.0074	0.0195	0.0651
	0.2000	0.0181	0.0531	0.0063	0.0208	0.0693
	0.2100	0.0192	0.0735	0.0087	0.0219	0.0731
	0.2200	0.0205	0.0871	0.0103	0.0232	0.0773
	0.2300	0.0218	0.0763	0.0090	0.0245	0.0818
	0.2400	0.0233	0.0582	0.0069	0.0260	0.0865
	0.2500	0.0246	0.0421	0.0050	0.0273	0.0909
	0.2600	0.0258	0.0272	0.0032	0.0285	0.0951
	0.2700	0.0270	0.0328	0.0039	0.0297	0.0991
	0.2800	0.0283	0.0358	0.0042	0.0310	0.1035
	0.2900	0.0297	0.0291	0.0034	0.0324	0.1082
	0.3000	0.0311	0.0327	0.0039	0.0338	0.1126
	0.3100	0.0322	0.0396	0.0047	0.0349	0.1164
	0.3200	0.0333	0.0557	0.0066	0.0360	0.1199
	0.3300	0.0344	0.0761	0.0090	0.0371	0.1238
	0.3400	0.0356	0.0841	0.0100	0.0383	0.1278
	0.3500	0.0367	0.1214	0.0144	0.0394	0.1314
	0.3600	0.0377	0.1675	0.0198	0.0404	0.1347
	0.3700	0.0389	0.1831	0.0217	0.0416	0.1385
	0.3800	0.0401	0.1608	0.0190	0.0428	0.1426
	0.3900	0.0413	0.1417	0.0168	0.0440	0.1466
	0.4000	0.0424	0.1081	0.0128	0.0451	0.1504
	0.4100	0.0437	0.1023	0.0121	0.0464	0.1545
	0.4200	0.0449	0.0774	0.0092	0.0476	0.1588
	0.4300	0.0463	0.0349	0.0041	0.0490	0.1633
	0.4400	0.0476	0.0208	0.0025	0.0503	0.1676
	0.4500	0.0487	0.0255	0.0030	0.0514	0.1714
	0.4600	0.0498	0.0345	0.0041	0.0525	0.1751
	0.4700	0.0511	0.0358	0.0042	0.0538	0.1793
	0.4800	0.0524	0.0462	0.0055	0.0551	0.1838
	0.4900	0.0538	0.0483	0.0057	0.0565	0.1884
	0.5000	0.0551	0.0564	0.0067	0.0578	0.1925
	0.5100	0.0562	0.0523	0.0062	0.0589	0.1963
	0.5200	0.0574	0.0544	0.0064	0.0601	0.2004
	0.5300	0.0587	0.0843	0.0100	0.0615	0.2048
	0.5400	0.0601	0.0780	0.0092	0.0628	0.2092
	0.5500	0.0612	0.0665	0.0079	0.0639	0.2131
	0.5600	0.0624	0.0714	0.0085	0.0651	0.2169
	0.5700	0.0636	0.0891	0.0106	0.0663	0.2210
	0.5800	0.0650	0.0881	0.0104	0.0677	0.2256
	0.5900	0.0663	0.0996	0.0118	0.0690	0.2300
	0.6000	0.0675	0.1055	0.0125	0.0702	0.2339
	0.6100	0.0686	0.0833	0.0099	0.0713	0.2376
	0.6200	0.0698	0.0731	0.0087	0.0725	0.2417
	0.6300	0.0712	0.0766	0.0091	0.0739	0.2463
	0.6400	0.0726	0.0832	0.0099	0.0753	0.2509
	0.6500	0.0738	0.0896	0.0106	0.0765	0.2551
	0.6600	0.0749	0.0869	0.0103	0.0776	0.2588
	0.6700	0.0761	0.1027	0.0122	0.0788	0.2627
	0.6800	0.0774	0.1074	0.0127	0.0801	0.2671
	0.6900	0.0788	0.1197	0.0142	0.0815	0.2716
	0.7000	0.0800	0.1261	0.0149	0.0827	0.2756
	0.7100	0.0812	0.1081	0.0128	0.0839	0.2796
	0.7200	0.0824	0.0992	0.0118	0.0851	0.2835
	0.7300	0.0836	0.0867	0.0103	0.0863	0.2878
	0.7400	0.0850	0.0934	0.0111	0.0877	0.2924
	0.7500	0.0863	0.0891	0.0106	0.0890	0.2966
	0.7600	0.0874	0.1078	0.0128	0.0901	0.3005
	0.7700	0.0886	0.1412	0.0167	0.0913	0.3044
	0.7800	0.0899	0.1126	0.0133	0.0926	0.3087
	0.7900	0.0912	0.0809	0.0096	0.0939	0.3131
	0.8000	0.0925	0.0555	0.0066	0.0952	0.3174
	0.8100	0.0936	0.0605	0.0072	0.0963	0.3211
	0.8200	0.0948	0.0632	0.0075	0.0975	0.3250
	0.8300	0.0961	0.0391	0.0046	0.0988	0.3293
	0.8400	0.0975	0.0139	0.0016	0.1002	0.3340
	0.8500	0.0987	0.0118	0.0014	0.1014	0.3381
	0.8600	0.0998	0.0116	0.0014	0.1025	0.3417
	0.8700	0.1010	-0.0093	-0.0011	0.1037	0.3456
	0.8800	0.1023	0.0096	0.0011	0.1050	0.3500
	0.8900	0.1037	0.0369	0.0044	0.1064	0.3547
	0.9000	0.1050	0.0621	0.0074	0.1078	0.3592
	0.9100	0.1062	0.1069	0.0127	0.1089	0.3629
	0.9200	0.1073	0.1364	0.0162	0.1100	0.3666
	0.9300	0.1085	0.1301	0.0154	0.1112	0.3708
	0.9400	0.1099	0.0816	0.0097	0.1126	0.3753
	0.9500	0.1112	0.0482	0.0057	0.1139	0.3797
	0.9600	0.1123	0.0404	0.0048	0.1150	0.3833
	0.9700	0.1134	0.0463	0.0055	0.1161	0.3871
	0.9800	0.1147	0.0593	0.0070	0.1174	0.3913
	0.9900	0.1161	0.0576	0.0068	0.1188	0.3959
	1.0000	0.1174	0.0501	0.0059	0.1201	0.4005
	1.0100	0.1186	0.0705	0.0084	0.1213	0.4043
	1.0200	0.1197	0.0523	0.0062	0.1224	0.4080
	1.0300	0.1209	0.0039	0.0005	0.1236	0.4121
	1.0400	0.1223	0.0144	0.0017	0.1250	0.4166
	1.0500	0.1236	0.0314	0.0037	0.1263	0.4209
	1.0600	0.1248	0.0520	0.0062	0.1275	0.4249
	1.0700	0.1259	0.0585	0.0069	0.1286	0.4288
	1.0800	0.1272	0.0620	0.0073	0.1299	0.4330
	1.0900	0.1285	0.0799	0.0095	0.1312	0.4374
	1.1000	0.1298	0.1277	0.0151	0.1325	0.4418
	1.1100	0.1310	0.1548	0.0183	0.1337	0.4457
	1.1200	0.1321	0.1600	0.0190	0.1348	0.4495
	1.1300	0.1333	0.1548	0.0183	0.1360	0.4534
	1.1400	0.1347	0.1392	0.0165	0.1374	0.4579
	1.1500	0.1360	0.1007	0.0119	0.1387	0.4623
	1.1600	0.1371	0.1057	0.0125	0.1398	0.4661
	1.1700	0.1382	0.1160	0.0137	0.1409	0.4698
	1.1800	0.1395	0.0919	0.0109	0.1422	0.4739
	1.1900	0.1408	0.0797	0.0094	0.1435	0.4785
	1.2000	0.1422	0.1023	0.0121	0.1449	0.4830
	1.2100	0.1434	0.1115	0.0132	0.1461	0.4871
	1.2200	0.1445	0.0740	0.0088	0.1472	0.4908
	1.2300	0.1457	0.0544	0.0064	0.1484	0.4948
	1.2400	0.1471	0.0509	0.0060	0.1498	0.4992
	1.2500	0.1484	0.0588	0.0070	0.1511	0.5037
	1.2600	0.1496	0.0582	0.0069	0.1523	0.5077
	1.2700	0.1508	0.0541	0.0064	0.1535	0.5116
	1.2800	0.1520	0.0548	0.0065	0.1547	0.5156
	1.2900	0.1533	0.0655	0.0078	0.1560	0.5199
	1.3000	0.1546	0.0790	0.0094	0.1573	0.5244
	1.3100	0.1558	0.0938	0.0111	0.1585	0.5285
	1.3200	0.1570	0.1154	0.0137	0.1597	0.5322
	1.3300	0.1582	0.1195	0.0142	0.1609	0.5362
	1.3400	0.1595	0.0979	0.0116	0.1622	0.5407
	1.3500	0.1608	0.0906	0.0107	0.1635	0.5451
	1.3600	0.1621	0.1014	0.0120	0.1648	0.5492
	1.3700	0.1632	0.0952	0.0113	0.1659	0.5529
	1.3800	0.1644	0.1103	0.0131	0.1671	0.5569
	1.3900	0.1657	0.1080	0.0128	0.1684	0.5612
	1.4000	0.1671	0.1119	0.0133	0.1698	0.5658
	1.4100	0.1683	0.1007	0.0119	0.1710	0.5701
	1.4200	0.1694	0.0863	0.0102	0.1721	0.5737
	1.4300	0.1705	0.0717	0.0085	0.1732	0.5773
	1.4400	0.1717	0.0664	0.0079	0.1744	0.5814
	1.4500	0.1731	0.0715	0.0085	0.1758	0.5860
	1.4600	0.1744	0.1006	0.0119	0.1771	0.5904
	1.4700	0.1756	0.0989	0.0117	0.1783	0.5942
	1.4800	0.1768	0.0692	0.0082	0.1795	0.5982
	1.4900	0.1780	0.0539	0.0064	0.1807	0.6025
	1.5000	0.1794	0.0461	0.0055	0.1821	0.6070
	1.5100	0.1807	0.0614	0.0073	0.1834	0.6112
	1.5200	0.1818	0.0676	0.0080	0.1845	0.6149
	1.5300	0.1829	0.0868	0.0103	0.1856	0.6188
	1.5400	0.1842	0.1205	0.0143	0.1869	0.6229
	1.5500	0.1856	0.1462	0.0173	0.1883	0.6275
	1.5600	0.1869	0.1610	0.0191	0.1896	0.6318
	1.5700	0.1880	0.1787	0.0212	0.1907	0.6357
	1.5800	0.1891	0.1444	0.0171	0.1918	0.6394
	1.5900	0.1904	0.1005	0.0119	0.1931	0.6436
	1.6000	0.1917	0.0567	0.0067	0.1944	0.6481
	1.6100	0.1930	0.0181	0.0021	0.1957	0.6524
	1.6200	0.1941	0.0067	0.0008	0.1968	0.6561
	1.6300	0.1953	0.0184	0.0022	0.1980	0.6601
	1.6400	0.1966	0.0251	0.0030	0.1993	0.6645
	1.6500	0.1980	0.0326	0.0039	0.2007	0.6689
	1.6600	0.1993	0.0683	0.0081	0.2020	0.6734
	1.6700	0.2005	0.1231	0.0146	0.2032	0.6773
	1.6800	0.2016	0.1348	0.0160	0.2043	0.6809
	1.6900	0.2028	0.1286	0.0152	0.2055	0.6849
	1.7000	0.2041	0.1089	0.0129	0.2068	0.6893
	1.7100	0.2055	0.0980	0.0116	0.2082	0.6939
	1.7200	0.2067	0.0931	0.0110	0.2094	0.6980
	1.7300	0.2078	0.0765	0.0091	0.2105	0.7017
	1.7400	0.2090	0.0689	0.0082	0.2117	0.7056
	1.7500	0.2103	0.0595	0.0071	0.2130	0.7100
	1.7600	0.2116	0.1006	0.0119	0.2143	0.7145
	1.7700	0.2129	0.1309	0.0155	0.2156	0.7186
	1.7800	0.2140	0.1414	0.0168	0.2167	0.7224
	1.7900	0.2152	0.1466	0.0174	0.2179	0.7263
	1.8000	0.2165	0.1258	0.0149	0.2192	0.7305
	1.8100	0.2178	0.1073	0.0127	0.2205	0.7351
	1.8200	0.2190	0.1157	0.0137	0.2217	0.7391
	1.8300	0.2202	0.0978	0.0116	0.2229	0.7430
	1.8400	0.2214	0.1076	0.0127	0.2241	0.7470
	1.8500	0.2227	0.1191	0.0141	0.2254	0.7512
	1.8600	0.2240	0.1005	0.0119	0.2267	0.7555
	1.8700	0.2252	0.0776	0.0092	0.2279	0.7597
	1.8800	0.2263	0.0707	0.0084	0.2290	0.7634
	1.8900	0.2275	0.0582	0.0069	0.2302	0.7673
	1.9000	0.2288	0.0708	0.0084	0.2315	0.7717
	1.9100	0.2301	0.0805	0.0095	0.2328	0.7761
	1.9200	0.2314	0.1034	0.0123	0.2341	0.7802
	1.9300	0.2325	0.1343	0.0159	0.2352	0.7839
	1.9400	0.2337	0.1566	0.0186	0.2364	0.7880
	1.9500	0.2350	0.1433	0.0170	0.2377	0.7924
	1.9600	0.2364	0.0957	0.0113	0.2391	0.7969
	1.9700	0.2377	0.0753	0.0089	0.2404	0.8012
	1.9800	0.2388	0.0906	0.0107	0.2415	0.8049
	1.9900	0.2399	0.1124	0.0133	0.2426	0.8087
	2.0000	0.2412	0.1077	0.0128	0.2439	0.8130
	2.0100	0.2426	0.0855	0.0101	0.2453	0.8175
	2.0200	0.2438	0.0544	0.0064	0.2465	0.8216
	2.0300	0.2449	0.0585	0.0069	0.2476	0.8253
	2.0400	0.2460	0.0709	0.0084	0.2487	0.8291
	2.0500	0.2473	0.0646	0.0077	0.2500	0.8334
	2.0600	0.2487	0.0675	0.0080	0.2514	0.8380
	2.0700	0.2500	0.0596	0.0071	0.2527	0.8422
	2.0800	0.2511	0.0373	0.0044	0.2538	0.8460
	2.0900	0.2523	0.0318	0.0038	0.2550	0.8499
	2.1000	0.2535	0.0323	0.0038	0.2562	0.8541
	2.1100	0.2549	0.0556	0.0066	0.2576	0.8585
	2.1200	0.2561	0.0820	0.0097	0.2588	0.8628
	2.1300	0.2573	0.0903	0.0107	0.2600	0.8667
	2.1400	0.2585	0.1122	0.0133	0.2612	0.8705
	2.1500	0.2597	0.1306	0.0155	0.2624	0.8747
	2.1600	0.2611	0.1321	0.0157	0.2638	0.8792
	2.1700	0.2624	0.1251	0.0148	0.2651	0.8835
	2.1800	0.2635	0.1153	0.0137	0.2662	0.8873
	2.1900	0.2646	0.1153	0.0137	0.2673	0.8910
	2.2000	0.2658	0.1420	0.0168	0.2685	0.8951
	2.2100	0.2672	0.1516	0.0180	0.2699	0.8996
	2.2200	0.2685	0.1501	0.0178	0.2712	0.9040
	2.2300	0.2697	0.1508	0.0179	0.2724	0.9079
	2.2400	0.2708	0.1263	0.0150	0.2735	0.9117
	2.2500	0.2720	0.1219	0.0144	0.2747	0.9158
	2.2600	0.2733	0.1231	0.0146	0.2760	0.9201
	2.2700	0.2746	0.0950	0.0113	0.2773	0.9244
	2.2800	0.2758	0.1041	0.0123	0.2785	0.9284
	2.2900	0.2770	0.1093	0.0130	0.2797	0.9322
	2.3000	0.2782	0.0799	0.0095	0.2809	0.9363
	2.3100	0.2795	0.0684	0.0081	0.2822	0.9406
	2.3200	0.2808	0.0651	0.0077	0.2835	0.9450
	2.3300	0.2820	0.0918	0.0109	0.2847	0.9490
	2.3400	0.2831	0.0861	0.0102	0.2858	0.9527
	2.3500	0.2843	0.0976	0.0116	0.2870	0.9567
	2.3600	0.2856	0.1193	0.0141	0.2883	0.9611
	2.3700	0.2869	0.1165	0.0138	0.2896	0.9654
	2.3800	0.2880	0.1293	0.0153	0.2907	0.9691
	2.3900	0.2892	0.1265	0.0150	0.2919	0.9731
	2.4000	0.2905	0.1303	0.0154	0.2932	0.9774
	2.4100	0.2919	0.1118	0.0132	0.2946	0.9819
	2.4200	0.2932	0.1056	0.0125	0.2959	0.9865
	2.4300	0.2944	0.1342	0.0159	0.2971	0.9904
	2.4400	0.2955	0.1474	0.0175	0.2982	0.9940
	2.4500	0.2967	0.1375	0.0163	0.2994	0.9979
	2.4600	0.2980	0.1255	0.0149	0.3007	1.0023
	2.4700	0.2993	0.0993	0.0118	0.3020	1.0068
	2.4800	0.3005	0.0536	0.0064	0.3032	1.0107
	2.4900	0.3016	0.0463	0.0055	0.3043	1.0144
	2.5000	0.3028	0.0494	0.0059	0.3055	1.0183
	2.5100	0.3041	0.0540	0.0064	0.3068	1.0227
	2.5200	0.3055	0.0526	0.0062	0.3082	1.0272
	2.5300	0.3067	0.0562	0.0067	0.3094	1.0312
	2.5400	0.3078	0.0524	0.0062	0.3105	1.0351
	2.5500	0.3090	0.0587	0.0069	0.3117	1.0391
	2.5600	0.3103	0.0704	0.0083	0.3130	1.0434
	2.5700	0.3117	0.0906	0.0107	0.3144	1.0479
	2.5800	0.3128	0.0915	0.0108	0.3155	1.0517
	2.5900	0.3139	0.0776	0.0092	0.3166	1.0554
	2.6000	0.3152	0.0624	0.0074	0.3179	1.0596
	2.6100	0.3165	0.0705	0.0083	0.3192	1.0640
	2.6200	0.3179	0.0953	0.0113	0.3206	1.0685
	2.6300	0.3191	0.1410	0.0167	0.3218	1.0727
	2.6400	0.3202	0.1954	0.0232	0.3229	1.0762
	2.6500	0.3214	0.1798	0.0213	0.3241	1.0802
	2.6600	0.3226	0.1524	0.0181	0.3253	1.0845
	2.6700	0.3239	0.1223	0.0145	0.3266	1.0888
	2.6800	0.3251	0.1093	0.0130	0.3278	1.0927
	2.6900	0.3263	0.0837	0.0099	0.3290	1.0966
	2.7000	0.3275	0.0706	0.0084	0.3302	1.1006
	2.7100	0.3288	0.0917	0.0109	0.3315	1.1050
	2.7200	0.3301	0.1031	0.0122	0.3328	1.1094
	2.7300	0.3313	0.1053	0.0125	0.3340	1.1134
	2.7400	0.3325	0.1160	0.0137	0.3352	1.1173
	2.7500	0.3337	0.1060	0.0126	0.3364	1.1213
	2.7600	0.3350	0.0989	0.0117	0.3377	1.1256
	2.7700	0.3363	0.1125	0.0133	0.3390	1.1301
	2.7800	0.3376	0.1390	0.0165	0.3403	1.1342
	2.7900	0.3387	0.1580	0.0187	0.3414	1.1380
	2.8000	0.3398	0.1530	0.0181	0.3426	1.1418
	2.8100	0.3411	0.1361	0.0161	0.3438	1.1460
	2.8200	0.3425	0.1512	0.0179	0.3452	1.1506
	2.8300	0.3438	0.1468	0.0174	0.3465	1.1549
	2.8400	0.3449	0.1087	0.0129	0.3476	1.1587
	2.8500	0.3461	0.0736	0.0087	0.3488	1.1626
	2.8600	0.3474	0.0675	0.0080	0.3501	1.1668
	2.8700	0.3487	0.0799	0.0095	0.3514	1.1713
	2.8800	0.3499	0.0735	0.0087	0.3526	1.1755
	2.8900	0.3510	0.1005	0.0119	0.3537	1.1791
	2.9000	0.3522	0.0943	0.0112	0.3549	1.1830
	2.9100	0.3535	0.0651	0.0077	0.3562	1.1873
	2.9200	0.3548	0.0508	0.0060	0.3575	1.1917
	2.9300	0.3561	0.0386	0.0046	0.3588	1.1961
	2.9400	0.3572	0.0790	0.0094	0.3599	1.1997
	2.9500	0.3584	0.0796	0.0094	0.3611	1.2036
	2.9600	0.3597	0.0796	0.0094	0.3624	1.2078
	2.9700	0.3610	0.0957	0.0113	0.3637	1.2124
	2.9800	0.3623	0.1160	0.0137	0.3650	1.2166
	2.9900	0.3634	0.1370	0.0162	0.3661	1.2204
	3.0000	0.3645	0.1394	0.0165	0.3672	1.2241
	3.0100	0.3658	0.1320	0.0156	0.3685	1.2282
	3.0200	0.3671	0.1346	0.0159	0.3698	1.2327
	3.0300	0.3683	0.1255	0.0149	0.3710	1.2368
	3.0400	0.3694	0.1201	0.0142	0.3721	1.2404
	3.0500	0.3706	0.1190	0.0141	0.3733	1.2444
	3.0600	0.3720	0.1128	0.0134	0.3747	1.2490
	3.0700	0.3734	0.1214	0.0144	0.3761	1.2536
	3.0800	0.3746	0.1354	0.0160	0.3773	1.2577
	3.0900	0.3757	0.1679	0.0199	0.3784	1.2613
	3.1000	0.3768	0.1728	0.0205	0.3795	1.2651
	3.1100	0.3781	0.1554	0.0184	0.3808	1.2692
	3.1200	0.3794	0.1539	0.0182	0.3821	1.2737
	3.1300	0.3806	0.1350	0.0160	0.3833	1.2778
	3.1400	0.3818	0.1211	0.0143	0.3845	1.2816
	3.1500	0.3830	0.0942	0.0112	0.3857	1.2855
	3.1600	0.3842	0.0844	0.0100	0.3869	1.2898
	3.1700	0.3856	0.0793	0.0094	0.3883	1.2943
	3.1800	0.3868	0.0681	0.0081	0.3895	1.2984
	3.1900	0.3880	0.0724	0.0086	0.3907	1.3023
	3.2000	0.3891	0.0967	0.0115	0.3918	1.3061
	3.2100	0.3904	0.1231	0.0146	0.3931	1.3104
	3.2200	0.3918	0.1173	0.0139	0.3945	1.3150
	3.2300	0.3931	0.1164	0.0138	0.3958	1.3194
	3.2400	0.3942	0.1292	0.0153	0.3969	1.3230
	3.2500	0.3953	0.1272	0.0151	0.3980	1.3267
	3.2600	0.3966	0.1096	0.0130	0.3993	1.3308
	3.2700	0.3979	0.1062	0.0126	0.4006	1.3354
	3.2800	0.3992	0.1006	0.0119	0.4019	1.3395
	3.2900	0.4003	0.0905	0.0107	0.4030	1.3432
	3.3000	0.4014	0.0844	0.0100	0.4041	1.3470
	3.3100	0.4027	0.0599	0.0071	0.4054	1.3512
	3.3200	0.4040	0.0396	0.0047	0.4067	1.3558
	3.3300	0.4054	0.0650	0.0077	0.4081	1.3602
	3.3400	0.4066	0.0660	0.0078	0.4093	1.3644
	3.3500	0.4079	0.0796	0.0094	0.4106	1.3687
	3.3600	0.4094	0.0895	0.0106	0.4121	1.3737
	3.3700	0.4109	0.0986	0.0117	0.4136	1.3788
	3.3800	0.4125	0.1158	0.0137	0.4152	1.3839
	3.3900	0.4140	0.1341	0.0159	0.4167	1.3889
	3.4000	0.4155	0.1416	0.0168	0.4182	1.3938
	3.4100	0.4169	0.1254	0.0149	0.4196	1.3986
	3.4200	0.4182	0.1142	0.0135	0.4209	1.4030
	3.4300	0.4197	0.1231	0.0146	0.4224	1.4081
	3.4400	0.4217	0.1046	0.0124	0.4244	1.4147
	3.4500	0.4237	0.1118	0.0132	0.4264	1.4214
	3.4600	0.4254	0.1358	0.0161	0.4281	1.4271
	3.4700	0.4269	0.1239	0.0147	0.4296	1.4319
	3.4800	0.4282	0.1009	0.0120	0.4309	1.4364
	3.4900	0.4294	0.0956	0.0113	0.4321	1.4404
	3.5000	0.4304	0.1161	0.0138	0.4331	1.4435
	3.5100	0.4313	0.1292	0.0153	0.4340	1.4467
	3.5200	0.4324	0.1559	0.0185	0.4351	1.4503
	3.5300	0.4335	0.1436	0.0170	0.4362	1.4540
	3.5400	0.4345	0.1404	0.0166	0.4372	1.4572
	3.5500	0.4355	0.1249	0.0148	0.4382	1.4605
	3.5600	0.4367	0.1221	0.0145	0.4394	1.4645
	3.5700	0.4379	0.1359	0.0161	0.4406	1.4687
	3.5800	0.4390	0.1644	0.0195	0.4417	1.4723
	3.5900	0.4401	0.1640	0.0194	0.4428	1.4759
	3.6000	0.4412	0.1490	0.0177	0.4439	1.4797
	3.6100	0.4425	0.1324	0.0157	0.4452	1.4838
	3.6200	0.4437	0.1483	0.0176	0.4464	1.4880
	3.6300	0.4448	0.1686	0.0200	0.4475	1.4916
	3.6400	0.4459	0.1685	0.0200	0.4486	1.4954
	3.6500	0.4471	0.1580	0.0187	0.4498	1.4994
	3.6600	0.4485	0.1479	0.0175	0.4512	1.5038
	3.6700	0.4497	0.1706	0.0202	0.4524	1.5079
	3.6800	0.4508	0.1676	0.0199	0.4535	1.5115
	3.6900	0.4519	0.1568	0.0186	0.4546	1.5152
	3.7000	0.4532	0.1286	0.0152	0.4559	1.5195
	3.7100	0.4545	0.1175	0.0139	0.4572	1.5240
	3.7200	0.4557	0.1241	0.0147	0.4584	1.5279
	3.7300	0.4568	0.1566	0.0185	0.4595	1.5315
	3.7400	0.4579	0.1663	0.0197	0.4606	1.5352
	3.7500	0.4592	0.1301	0.0154	0.4619	1.5395
	3.7600	0.4605	0.0810	0.0096	0.4632	1.5440
	3.7700	0.4617	0.0961	0.0114	0.4644	1.5481
	3.7800	0.4628	0.1337	0.0158	0.4655	1.5516
	3.7900	0.4640	0.1416	0.0168	0.4667	1.5555
	3.8000	0.4652	0.1417	0.0168	0.4679	1.5598
	3.8100	0.4666	0.1081	0.0128	0.4693	1.5642
	3.8200	0.4677	0.0885	0.0105	0.4704	1.5681
	3.8300	0.4688	0.0719	0.0085	0.4715	1.5716
	3.8400	0.4699	0.0865	0.0102	0.4726	1.5754
	3.8500	0.4712	0.1145	0.0136	0.4739	1.5797
	3.8600	0.4726	0.1201	0.0142	0.4753	1.5842
	3.8700	0.4738	0.1399	0.0166	0.4765	1.5881
	3.8800	0.4748	0.1421	0.0168	0.4776	1.5918
	3.8900	0.4760	0.1264	0.0150	0.4788	1.5958
	3.9000	0.4774	0.1092	0.0129	0.4801	1.6002
	3.9100	0.4787	0.0961	0.0114	0.4814	1.6047
	3.9200	0.4799	0.0965	0.0114	0.4826	1.6087
	3.9300	0.4810	0.0828	0.0098	0.4837	1.6123
	3.9400	0.4822	0.0768	0.0091	0.4849	1.6162
	3.9500	0.4834	0.0717	0.0085	0.4861	1.6204
	3.9600	0.4847	0.0791	0.0094	0.4874	1.6247
	3.9700	0.4858	0.0933	0.0111	0.4885	1.6284
	3.9800	0.4869	0.0884	0.0105	0.4896	1.6321
	3.9900	0.4881	0.1055	0.0125	0.4908	1.6361
	4.0000	0.4894	0.1173	0.0139	0.4921	1.6404
	4.0100	0.4908	0.1099	0.0130	0.4935	1.6449
	4.0200	0.4920	0.1360	0.0161	0.4947	1.6488
	4.0300	0.4931	0.1490	0.0177	0.4958	1.6526
	4.0400	0.4943	0.1595	0.0189	0.4970	1.6566
	4.0500	0.4957	0.1389	0.0165	0.4984	1.6612
	4.0600	0.4970	0.1417	0.0168	0.4997	1.6656
	4.0700	0.4982	0.1546	0.0183	0.5009	1.6695
	4.0800	0.4992	0.1475	0.0175	0.5019	1.6730
	4.0900	0.5004	0.1450	0.0172	0.5031	1.6770
	4.1000	0.5017	0.1545	0.0183	0.5044	1.6814
	4.1100	0.5031	0.1607	0.0190	0.5058	1.6860
	4.1200	0.5043	0.1471	0.0174	0.5070	1.6900
	4.1300	0.5054	0.1336	0.0158	0.5081	1.6935
	4.1400	0.5066	0.1038	0.0123	0.5093	1.6976
	4.1500	0.5079	0.0929	0.0110	0.5106	1.7019
	4.1600	0.5092	0.1053	0.0125	0.5119	1.7062
	4.1700	0.5103	0.1220	0.0145	0.5130	1.7100
	4.1800	0.5114	0.1327	0.0157	0.5141	1.7136
	4.1900	0.5126	0.1304	0.0155	0.5153	1.7177
	4.2000	0.5140	0.1012	0.0120	0.5167	1.7221
	4.2100	0.5152	0.0710	0.0084	0.5179	1.7264
	4.2200	0.5164	0.0641	0.0076	0.5191	1.7303
	4.2300	0.5175	0.0705	0.0083	0.5202	1.7340
	4.2400	0.5187	0.0591	0.0070	0.5214	1.7381
	4.2500	0.5200	0.0766	0.0091	0.5227	1.7424
	4.2600	0.5213	0.0988	0.0117	0.5240	1.7467
	4.2700	0.5225	0.1252	0.0148	0.5252	1.7506
	4.2800	0.5236	0.1500	0.0178	0.5263	1.7544
	4.2900	0.5248	0.1586	0.0188	0.5275	1.7584
	4.3000	0.5261	0.1648	0.0195	0.5288	1.7627
	4.3100	0.5275	0.1774	0.0210	0.5302	1.7671
	4.3200	0.5286	0.2059	0.0244	0.5313	1.7710
	4.3300	0.5297	0.2201	0.0261	0.5324	1.7746
	4.3400	0.5309	0.2162	0.0256	0.5336	1.7786
	4.3500	0.5322	0.1965	0.0233	0.5349	1.7829
	4.3600	0.5335	0.1647	0.0195	0.5362	1.7873
	4.3700	0.5347	0.1307	0.0155	0.5374	1.7913
	4.3800	0.5358	0.1395	0.0165	0.5386	1.7951
	4.3900	0.5370	0.1788	0.0212	0.5397	1.7991
	4.4000	0.5383	0.2047	0.0243	0.5410	1.8034
	4.4100	0.5397	0.1796	0.0213	0.5424	1.8079
	4.4200	0.5409	0.1491	0.0177	0.5436	1.8119
	4.4300	0.5420	0.1542	0.0183	0.5447	1.8155
	4.4400	0.5432	0.1803	0.0214	0.5459	1.8195
	4.4500	0.5445	0.2007	0.0238	0.5472	1.8240
	4.4600	0.5459	0.1939	0.0230	0.5486	1.8286
	4.4700	0.5470	0.1945	0.0230	0.5497	1.8324
	4.4800	0.5481	0.1713	0.0203	0.5508	1.8360
	4.4900	0.5493	0.1424	0.0169	0.5520	1.8400
	4.5000	0.5506	0.1022	0.0121	0.5533	1.8444
	4.5100	0.5519	0.0979	0.0116	0.5546	1.8488
	4.5200	0.5531	0.1406	0.0167	0.5558	1.8526
	4.5300	0.5542	0.1525	0.0181	0.5569	1.8562
	4.5400	0.5554	0.1390	0.0165	0.5581	1.8602
	4.5500	0.5567	0.1392	0.0165	0.5594	1.8645
	4.5600	0.5580	0.1572	0.0186	0.5607	1.8689
	4.5700	0.5591	0.1732	0.0205	0.5618	1.8726
	4.5800	0.5602	0.1692	0.0200	0.5629	1.8764
	4.5900	0.5615	0.1464	0.0173	0.5642	1.8806
	4.6000	0.5629	0.1130	0.0134	0.5656	1.8852
	4.6100	0.5642	0.1134	0.0134	0.5669	1.8896
	4.6200	0.5653	0.1216	0.0144	0.5680	1.8933
	4.6300	0.5665	0.1175	0.0139	0.5692	1.8971
	4.6400	0.5677	0.1112	0.0132	0.5704	1.9011
	4.6500	0.5690	0.1193	0.0141	0.5717	1.9055
	4.6600	0.5703	0.1324	0.0157	0.5730	1.9098
	4.6700	0.5714	0.1474	0.0175	0.5741	1.9138
	4.6800	0.5726	0.1775	0.0210	0.5753	1.9175
	4.6900	0.5737	0.1789	0.0212	0.5764	1.9214
	4.7000	0.5750	0.1680	0.0199	0.5778	1.9258
	4.7100	0.5764	0.1659	0.0197	0.5791	1.9302
	4.7200	0.5775	0.1782	0.0211	0.5802	1.9341
	4.7300	0.5787	0.1788	0.0212	0.5814	1.9380
	4.7400	0.5800	0.1436	0.0170	0.5827	1.9421
	4.7500	0.5813	0.1116	0.0132	0.5840	1.9465
	4.7600	0.5826	0.1066	0.0126	0.5853	1.9510
	4.7700	0.5837	0.0991	0.0117	0.5864	1.9548
	4.7800	0.5849	0.0930	0.0110	0.5876	1.9585
	4.7900	0.5861	0.1035	0.0123	0.5888	1.9625
	4.8000	0.5874	0.1119	0.0133	0.5901	1.9669
	4.8100	0.5887	0.1229	0.0146	0.5914	1.9714
	4.8200	0.5900	0.1374	0.0163	0.5927	1.9755
	4.8300	0.5911	0.1396	0.0165	0.5938	1.9793
	4.8400	0.5923	0.1499	0.0178	0.5950	1.9832
	4.8500	0.5936	0.1497	0.0177	0.5963	1.9875
	4.8600	0.5949	0.1100	0.0130	0.5976	1.9919
	4.8700	0.5960	0.0957	0.0113	0.5987	1.9958
	4.8800	0.5972	0.0923	0.0109	0.5999	1.9995
	4.8900	0.5984	0.0836	0.0099	0.6011	2.0036
	4.9000	0.5997	0.0719	0.0085	0.6024	2.0079
	4.9100	0.6010	0.1099	0.0130	0.6037	2.0122
	4.9200	0.6021	0.1436	0.0170	0.6048	2.0159
	4.9300	0.6032	0.1583	0.0188	0.6059	2.0196
	4.9400	0.6044	0.1618	0.0192	0.6071	2.0237
	4.9500	0.6058	0.1509	0.0179	0.6085	2.0282
	4.9600	0.6071	0.1363	0.0161	0.6098	2.0326
	4.9700	0.6083	0.1451	0.0172	0.6110	2.0367
	4.9800	0.6094	0.1214	0.0144	0.6121	2.0404
	4.9900	0.6107	0.1007	0.0119	0.6134	2.0445
	5.0000	0.6119	0.0976	0.0116	0.6146	2.0488
	5.0100	0.6133	0.1138	0.0135	0.6160	2.0532
	5.0200	0.6145	0.1265	0.0150	0.6172	2.0571
	5.0300	0.6156	0.1560	0.0185	0.6183	2.0609
	5.0400	0.6168	0.1618	0.0192	0.6195	2.0649
	5.0500	0.6181	0.1539	0.0182	0.6208	2.0692
	5.0600	0.6194	0.1294	0.0153	0.6221	2.0737
	5.0700	0.6205	0.1267	0.0150	0.6232	2.0773
	5.0800	0.6216	0.0964	0.0114	0.6243	2.0809
	5.0900	0.6228	0.1013	0.0120	0.6255	2.0850
	5.1000	0.6241	0.1173	0.0139	0.6268	2.0894
	5.1100	0.6255	0.1440	0.0171	0.6282	2.0938
	5.1200	0.6267	0.1639	0.0194	0.6294	2.0979
	5.1300	0.6279	0.1564	0.0185	0.6306	2.1019
	5.1400	0.6291	0.1468	0.0174	0.6318	2.1061
	5.1500	0.6305	0.1433	0.0170	0.6332	2.1105
	5.1600	0.6318	0.1512	0.0179	0.6345	2.1149
	5.1700	0.6330	0.1723	0.0204	0.6357	2.1188
	5.1800	0.6341	0.1863	0.0221	0.6368	2.1225
	5.1900	0.6352	0.1908	0.0226	0.6379	2.1264
	5.2000	0.6365	0.1773	0.0210	0.6392	2.1306
	5.2100	0.6378	0.1473	0.0175	0.6405	2.1351
	5.2200	0.6390	0.1389	0.0165	0.6417	2.1390
	5.2300	0.6401	0.1310	0.0155	0.6428	2.1427
	5.2400	0.6413	0.1164	0.0138	0.6440	2.1467
	5.2500	0.6426	0.1067	0.0126	0.6453	2.1510
	5.2600	0.6440	0.0859	0.0102	0.6467	2.1556
	5.2700	0.6453	0.0675	0.0080	0.6480	2.1598
	5.2800	0.6464	0.0674	0.0080	0.6491	2.1636
	5.2900	0.6475	0.0654	0.0078	0.6502	2.1674
	5.3000	0.6488	0.0825	0.0098	0.6515	2.1715
	5.3100	0.6501	0.1122	0.0133	0.6528	2.1759
	5.3200	0.6513	0.1536	0.0182	0.6540	2.1801
	5.3300	0.6525	0.1868	0.0221	0.6552	2.1838
	5.3400	0.6536	0.1877	0.0222	0.6563	2.1877
	5.3500	0.6549	0.1814	0.0215	0.6576	2.1920
	5.3600	0.6563	0.1687	0.0200	0.6590	2.1965
	5.3700	0.6575	0.1986	0.0235	0.6602	2.2006
	5.3800	0.6587	0.2098	0.0249	0.6614	2.2045
	5.3900	0.6598	0.1878	0.0223	0.6625	2.2084
	5.4000	0.6611	0.1738	0.0206	0.6638	2.2125
	5.4100	0.6624	0.1538	0.0182	0.6651	2.2170
	5.4200	0.6637	0.1478	0.0175	0.6664	2.2212
	5.4300	0.6647	0.1699	0.0201	0.6674	2.2247
	5.4400	0.6659	0.1390	0.0165	0.6686	2.2286
	5.4500	0.6672	0.1023	0.0121	0.6699	2.2329
	5.4600	0.6685	0.0918	0.0109	0.6712	2.2374
	5.4700	0.6698	0.0936	0.0111	0.6725	2.2418
	5.4800	0.6710	0.0838	0.0099	0.6737	2.2457
	5.4900	0.6722	0.0856	0.0101	0.6749	2.2496
	5.5000	0.6734	0.0927	0.0110	0.6761	2.2537
	5.5100	0.6747	0.1211	0.0143	0.6774	2.2580
	5.5200	0.6760	0.1363	0.0162	0.6787	2.2623
	5.5300	0.6771	0.1519	0.0180	0.6798	2.2660
	5.5400	0.6782	0.1812	0.0215	0.6809	2.2696
	5.5500	0.6795	0.1934	0.0229	0.6822	2.2738
	5.5600	0.6808	0.1872	0.0222	0.6835	2.2783
	5.5700	0.6821	0.1740	0.0206	0.6848	2.2828
	5.5800	0.6833	0.1819	0.0216	0.6860	2.2866
	5.5900	0.6844	0.1678	0.0199	0.6871	2.2904
	5.6000	0.6856	0.1609	0.0191	0.6883	2.2944
	5.6100	0.6870	0.1613	0.0191	0.6897	2.2988
	5.6200	0.6883	0.1467	0.0174	0.6910	2.3032
	5.6300	0.6894	0.1210	0.0143	0.6922	2.3071
	5.6400	0.6906	0.1075	0.0127	0.6933	2.3108
	5.6500	0.6917	0.1345	0.0159	0.6944	2.3147
	5.6600	0.6930	0.1392	0.0165	0.6957	2.3190
	5.6700	0.6943	0.1474	0.0175	0.6970	2.3234
	5.6800	0.6956	0.1598	0.0189	0.6983	2.3275
	5.6900	0.6967	0.1457	0.0173	0.6994	2.3314
	5.7000	0.6980	0.1137	0.0135	0.7007	2.3355
	5.7100	0.6993	0.1251	0.0148	0.7020	2.3399
	5.7200	0.7006	0.1479	0.0175	0.7033	2.3441
	5.7300	0.7017	0.1721	0.0204	0.7044	2.3481
	5.7400	0.7029	0.1904	0.0226	0.7056	2.3519
	5.7500	0.7041	0.1888	0.0224	0.7068	2.3559
	5.7600	0.7054	0.1626	0.0193	0.7081	2.3602
	5.7700	0.7067	0.1133	0.0134	0.7094	2.3645
	5.7800	0.7078	0.0988	0.0117	0.7105	2.3684
	5.7900	0.7090	0.0978	0.0116	0.7117	2.3723
	5.8000	0.7102	0.1173	0.0139	0.7129	2.3762
	5.8100	0.7115	0.1381	0.0164	0.7142	2.3806
	5.8200	0.7128	0.1424	0.0169	0.7155	2.3850
	5.8300	0.7140	0.1597	0.0189	0.7167	2.3890
	5.8400	0.7151	0.1651	0.0196	0.7178	2.3926
	5.8500	0.7163	0.1707	0.0202	0.7190	2.3966
	5.8600	0.7177	0.1557	0.0184	0.7204	2.4011
	5.8700	0.7190	0.1419	0.0168	0.7217	2.4056
	5.8800	0.7202	0.1445	0.0171	0.7229	2.4095
	5.8900	0.7213	0.1744	0.0207	0.7240	2.4133
	5.9000	0.7225	0.1768	0.0209	0.7252	2.4173
	5.9100	0.7238	0.1503	0.0178	0.7265	2.4217
	5.9200	0.7252	0.1299	0.0154	0.7279	2.4263
	5.9300	0.7264	0.1287	0.0152	0.7291	2.4303
	5.9400	0.7276	0.1380	0.0164	0.7303	2.4341
	5.9500	0.7287	0.1625	0.0193	0.7314	2.4379
	5.9600	0.7300	0.1877	0.0222	0.7327	2.4421
	5.9700	0.7312	0.2102	0.0249	0.7339	2.4464
	5.9800	0.7324	0.2025	0.0240	0.7351	2.4504
	5.9900	0.7336	0.2129	0.0252	0.7363	2.4542
	6.0000	0.7348	0.2143	0.0254	0.7375	2.4583
	6.0100	0.7361	0.2063	0.0244	0.7388	2.4627
	6.0200	0.7374	0.1923	0.0228	0.7401	2.4671
	6.0300	0.7387	0.1776	0.0210	0.7414	2.4712
	6.0400	0.7398	0.1804	0.0214	0.7425	2.4749
	6.0500	0.7409	0.1814	0.0215	0.7436	2.4787
	6.0600	0.7423	0.1781	0.0211	0.7450	2.4831
	6.0700	0.7436	0.1945	0.0230	0.7463	2.4877
	6.0800	0.7448	0.1836	0.0218	0.7475	2.4917
	6.0900	0.7460	0.1654	0.0196	0.7487	2.4955
	6.1000	0.7471	0.1532	0.0182	0.7498	2.4993
	6.1100	0.7484	0.1576	0.0187	0.7511	2.5035
	6.1200	0.7497	0.1415	0.0168	0.7524	2.5080
	6.1300	0.7510	0.1507	0.0179	0.7537	2.5122
	6.1400	0.7521	0.1499	0.0178	0.7548	2.5159
	6.1500	0.7533	0.1436	0.0170	0.7560	2.5198
	6.1600	0.7546	0.1571	0.0186	0.7573	2.5241
	6.1700	0.7559	0.1830	0.0217	0.7586	2.5286
	6.1800	0.7572	0.2241	0.0266	0.7599	2.5328
	6.1900	0.7583	0.2176	0.0258	0.7610	2.5365
	6.2000	0.7594	0.1996	0.0236	0.7621	2.5403
	6.2100	0.7607	0.1863	0.0221	0.7634	2.5446
	6.2200	0.7620	0.1599	0.0189	0.7647	2.5490
	6.2300	0.7632	0.1611	0.0191	0.7659	2.5530
	6.2400	0.7644	0.1661	0.0197	0.7671	2.5569
	6.2500	0.7656	0.1771	0.0210	0.7683	2.5609
	6.2600	0.7669	0.1902	0.0225	0.7696	2.5652
	6.2700	0.7682	0.1642	0.0195	0.7709	2.5697
	6.2800	0.7694	0.1713	0.0203	0.7721	2.5737
	6.2900	0.7705	0.1916	0.0227	0.7732	2.5773
	6.3000	0.7717	0.2007	0.0238	0.7744	2.5811
	6.3100	0.7729	0.1940	0.0230	0.7756	2.5854
	6.3200	0.7743	0.1892	0.0224	0.7770	2.5899
	6.3300	0.7756	0.2002	0.0237	0.7783	2.5943
	6.3400	0.7768	0.1970	0.0233	0.7795	2.5983
	6.3500	0.7779	0.1873	0.0222	0.7806	2.6019
	6.3600	0.7791	0.1560	0.0185	0.7818	2.6060
	6.3700	0.7804	0.1529	0.0181	0.7831	2.6103
	6.3800	0.7817	0.1578	0.0187	0.7844	2.6144
	6.3900	0.7828	0.1605	0.0190	0.7855	2.6184
	6.4000	0.7840	0.1418	0.0168	0.7867	2.6224
	6.4100	0.7853	0.1184	0.0140	0.7880	2.6266
	6.4200	0.7866	0.1251	0.0148	0.7893	2.6310
	6.4300	0.7879	0.1476	0.0175	0.7906	2.6353
	6.4400	0.7890	0.1845	0.0219	0.7917	2.6389
	6.4500	0.7901	0.1859	0.0220	0.7928	2.6425
	6.4600	0.7913	0.1737	0.0206	0.7940	2.6467
	6.4700	0.7927	0.1522	0.0180	0.7954	2.6513
	6.4800	0.7941	0.1441	0.0171	0.7968	2.6558
	6.4900	0.7952	0.1405	0.0166	0.7979	2.6596
	6.5000	0.7963	0.1735	0.0206	0.7990	2.6632
	6.5100	0.7975	0.1642	0.0195	0.8002	2.6673
	6.5200	0.7988	0.1464	0.0173	0.8015	2.6717
	6.5300	0.8001	0.1533	0.0182	0.8028	2.6761
	6.5400	0.8013	0.1482	0.0176	0.8040	2.6799
	6.5500	0.8024	0.1475	0.0175	0.8051	2.6837
	6.5600	0.8037	0.1427	0.0169	0.8064	2.6879
	6.5700	0.8050	0.1414	0.0168	0.8077	2.6924
	6.5800	0.8064	0.1524	0.0181	0.8091	2.6968
	6.5900	0.8075	0.1488	0.0176	0.8102	2.7006
	6.6000	0.8086	0.1521	0.0180	0.8113	2.7044
	6.6100	0.8098	0.1553	0.0184	0.8125	2.7083
	6.6200	0.8111	0.1497	0.0177	0.8138	2.7127
	6.6300	0.8125	0.1329	0.0158	0.8152	2.7171
	6.6400	0.8136	0.1487	0.0176	0.8163	2.7210
	6.6500	0.8147	0.1604	0.0190	0.8174	2.7247
	6.6600	0.8159	0.1632	0.0193	0.8186	2.7287
	6.6700	0.8173	0.1679	0.0199	0.8200	2.7332
	6.6800	0.8186	0.1646	0.0195	0.8213	2.7375
	6.6900	0.8198	0.1728	0.0205	0.8225	2.7417
	6.7000	0.8210	0.1841	0.0218	0.8237	2.7455
	6.7100	0.8222	0.1969	0.0233	0.8249	2.7496
	6.7200	0.8235	0.2016	0.0239	0.8262	2.7539
	6.7300	0.8248	0.1978	0.0234	0.8275	2.7582
	6.7400	0.8260	0.2062	0.0244	0.8287	2.7622
	6.7500	0.8271	0.2201	0.0261	0.8298	2.7659
	6.7600	0.8282	0.2377	0.0282	0.8309	2.7697
	6.7700	0.8295	0.2384	0.0282	0.8322	2.7740
	6.7800	0.8309	0.2061	0.0244	0.8336	2.7785
	6.7900	0.8321	0.1692	0.0200	0.8348	2.7825
	6.8000	0.8332	0.1619	0.0192	0.8359	2.7864
	6.8100	0.8345	0.1597	0.0189	0.8372	2.7905
	6.8200	0.8357	0.1554	0.0184	0.8384	2.7948
	6.8300	0.8371	0.1602	0.0190	0.8398	2.7992
	6.8400	0.8383	0.1937	0.0229	0.8410	2.8034
	6.8500	0.8395	0.2288	0.0271	0.8422	2.8071
	6.8600	0.8406	0.2278	0.0270	0.8433	2.8110
	6.8700	0.8419	0.1879	0.0223	0.8446	2.8153
	6.8800	0.8433	0.1570	0.0186	0.8460	2.8198
	6.8900	0.8445	0.1637	0.0194	0.8472	2.8241
	6.9000	0.8457	0.1547	0.0183	0.8484	2.8279
	6.9100	0.8468	0.1567	0.0186	0.8495	2.8317
	6.9200	0.8481	0.1675	0.0198	0.8508	2.8358
	6.9300	0.8494	0.1902	0.0225	0.8521	2.8402
	6.9400	0.8506	0.2077	0.0246	0.8533	2.8442
	6.9500	0.8517	0.2158	0.0256	0.8544	2.8480
	6.9600	0.8529	0.2062	0.0244	0.8556	2.8520
	6.9700	0.8542	0.2064	0.0245	0.8569	2.8563
	6.9800	0.8556	0.1998	0.0237	0.8583	2.8609
	6.9900	0.8569	0.2001	0.0237	0.8596	2.8652
	7.0000	0.8581	0.1796	0.0213	0.8608	2.8691
	7.0100	0.8592	0.1665	0.0197	0.8619	2.8730
	7.0200	0.8605	0.1685	0.0200	0.8632	2.8772
	7.0300	0.8618	0.1671	0.0198	0.8645	2.8815
	7.0400	0.8630	0.1827	0.0216	0.8657	2.8857
	7.0500	0.8642	0.1738	0.0206	0.8669	2.8895
	7.0600	0.8653	0.1602	0.0190	0.8680	2.8933
	7.0700	0.8665	0.1431	0.0170	0.8692	2.8974
	7.0800	0.8679	0.1709	0.0202	0.8706	2.9018
	7.0900	0.8691	0.1969	0.0233	0.8718	2.9060
	7.1000	0.8703	0.2231	0.0264	0.8730	2.9100
	7.1100	0.8715	0.2257	0.0267	0.8742	2.9138
	7.1200	0.8727	0.2065	0.0245	0.8754	2.9180
	7.1300	0.8741	0.1999	0.0237	0.8768	2.9225
	7.1400	0.8754	0.1845	0.0219	0.8781	2.9268
	7.1500	0.8765	0.1504	0.0178	0.8792	2.9307
	7.1600	0.8777	0.1379	0.0163	0.8804	2.9345
	7.1700	0.8789	0.1448	0.0172	0.8816	2.9385
	7.1800	0.8801	0.1596	0.0189	0.8828	2.9427
	7.1900	0.8814	0.1659	0.0197	0.8841	2.9470
	7.2000	0.8826	0.1603	0.0190	0.8853	2.9510
	7.2100	0.8838	0.1626	0.0193	0.8865	2.9549
	7.2200	0.8851	0.1700	0.0201	0.8878	2.9592
	7.2300	0.8864	0.1935	0.0229	0.8891	2.9637
	7.2400	0.8877	0.2117	0.0251	0.8904	2.9681
	7.2500	0.8889	0.1953	0.0231	0.8916	2.9719
	7.2600	0.8900	0.1816	0.0215	0.8927	2.9756
	7.2700	0.8912	0.1682	0.0199	0.8939	2.9795
	7.2800	0.8925	0.1668	0.0198	0.8952	2.9838
	7.2900	0.8938	0.1692	0.0200	0.8965	2.9881
	7.3000	0.8949	0.1867	0.0221	0.8976	2.9919
	7.3100	0.8961	0.2083	0.0247	0.8988	2.9958
	7.3200	0.8973	0.2106	0.0250	0.9000	3.0000
	7.3300	0.8986	0.2019	0.0239	0.9013	3.0044
	7.3400	0.8999	0.2255	0.0267	0.9026	3.0086
	7.3500	0.9011	0.2285	0.0271	0.9038	3.0126
	7.3600	0.9023	0.2380	0.0282	0.9050	3.0165
	7.3700	0.9035	0.2553	0.0302	0.9062	3.0206
	7.3800	0.9048	0.2517	0.0298	0.9075	3.0249
	7.3900	0.9060	0.2484	0.0294	0.9087	3.0291
	7.4000	0.9072	0.2258	0.0267	0.9099	3.0329
	7.4100	0.9084	0.1810	0.0214	0.9111	3.0368
	7.4200	0.9097	0.1553	0.0184	0.9124	3.0411
	7.4300	0.9110	0.1414	0.0167	0.9137	3.0456
	7.4400	0.9123	0.1206	0.0143	0.9150	3.0500
	7.4500	0.9135	0.1179	0.0140	0.9162	3.0539
	7.4600	0.9146	0.1363	0.0161	0.9173	3.0577
	7.4700	0.9158	0.1619	0.0192	0.9185	3.0617
	7.4800	0.9171	0.1778	0.0211	0.9198	3.0659
	7.4900	0.9184	0.1901	0.0225	0.9211	3.0704
	7.5000	0.9196	0.2089	0.0247	0.9223	3.0743
	7.5100	0.9207	0.2157	0.0256	0.9234	3.0780
	7.5200	0.9219	0.1829	0.0217	0.9246	3.0820
	7.5300	0.9232	0.1489	0.0176	0.9259	3.0864
	7.5400	0.9246	0.1204	0.0143	0.9273	3.0909
	7.5500	0.9258	0.1278	0.0151	0.9285	3.0949
	7.5600	0.9268	0.1196	0.0142	0.9295	3.0984
	7.5700	0.9280	0.1205	0.0143	0.9307	3.1022
	7.5800	0.9292	0.1365	0.0162	0.9319	3.1064
	7.5900	0.9305	0.1639	0.0194	0.9332	3.1107
	7.6000	0.9318	0.1903	0.0226	0.9345	3.1148
	7.6100	0.9329	0.2058	0.0244	0.9356	3.1187
	7.6200	0.9341	0.2279	0.0270	0.9368	3.1227
	7.6300	0.9354	0.2265	0.0268	0.9381	3.1270
	7.6400	0.9367	0.2197	0.0260	0.9394	3.1314
	7.6500	0.9379	0.2021	0.0239	0.9406	3.1352
	7.6600	0.9390	0.1751	0.0207	0.9417	3.1391
	7.6700	0.9403	0.1785	0.0211	0.9430	3.1431
	7.6800	0.9416	0.1668	0.0198	0.9443	3.1476
	7.6900	0.9429	0.1904	0.0226	0.9456	3.1520
	7.7000	0.9441	0.2145	0.0254	0.9468	3.1559
	7.7100	0.9452	0.2119	0.0251	0.9479	3.1597
	7.7200	0.9465	0.2068	0.0245	0.9492	3.1638
	7.7300	0.9478	0.1972	0.0234	0.9505	3.1682
	7.7400	0.9491	0.1871	0.0222	0.9518	3.1726
	7.7500	0.9503	0.1858	0.0220	0.9530	3.1766
	7.7600	0.9514	0.1722	0.0204	0.9541	3.1804
	7.7700	0.9526	0.1793	0.0212	0.9553	3.1843
	7.7800	0.9539	0.1926	0.0228	0.9566	3.1886
	7.7900	0.9553	0.2231	0.0264	0.9580	3.1931
	7.8000	0.9565	0.2376	0.0281	0.9592	3.1974
	7.8100	0.9577	0.2145	0.0254	0.9604	3.2012
	7.8200	0.9588	0.1737	0.0206	0.9615	3.2050
	7.8300	0.9601	0.1566	0.0186	0.9628	3.2092
	7.8400	0.9614	0.1650	0.0195	0.9641	3.2137
	7.8500	0.9628	0.1741	0.0206	0.9655	3.2181
	7.8600	0.9639	0.1857	0.0220	0.9666	3.2220
	7.8700	0.9650	0.1828	0.0217	0.9677	3.2257
	7.8800	0.9662	0.1842	0.0218	0.9689	3.2297
	7.8900	0.9676	0.1457	0.0173	0.9703	3.2341
	7.9000	0.9689	0.1432	0.0170	0.9716	3.2386
	7.9100	0.9701	0.1772	0.0210	0.9728	3.2425
	7.9200	0.9712	0.2059	0.0244	0.9739	3.2464
	7.9300	0.9725	0.2114	0.0251	0.9752	3.2505
	7.9400	0.9738	0.2091	0.0248	0.9765	3.2548
	7.9500	0.9751	0.2056	0.0244	0.9778	3.2591
	7.9600	0.9763	0.1967	0.0233	0.9790	3.2632
	7.9700	0.9774	0.1889	0.0224	0.9801	3.2670
	7.9800	0.9786	0.1799	0.0213	0.9813	3.2710
	7.9900	0.9799	0.1933	0.0229	0.9826	3.2752
	8.0000	0.9811	0.2178	0.0258	0.9838	3.2794
	8.0100	0.9823	0.2123	0.0252	0.9850	3.2832
	8.0200	0.9835	0.1718	0.0204	0.9862	3.2874
	8.0300	0.9848	0.1657	0.0196	0.9875	3.2916
	8.0400	0.9861	0.1603	0.0190	0.9888	3.2960
	8.0500	0.9874	0.1708	0.0202	0.9901	3.3002
	8.0600	0.9885	0.1765	0.0209	0.9912	3.3039
	8.0700	0.9897	0.1725	0.0204	0.9924	3.3078
	8.0800	0.9909	0.1498	0.0178	0.9936	3.3119
	8.0900	0.9922	0.1356	0.0161	0.9949	3.3163
	8.1000	0.9934	0.1252	0.0148	0.9961	3.3204
	8.1100	0.9946	0.1322	0.0157	0.9973	3.3242
	8.1200	0.9958	0.1605	0.0190	0.9985	3.3282
	8.1300	0.9971	0.1925	0.0228	0.9998	3.3324
	8.1400	0.9984	0.2112	0.0250	1.0011	3.3369
	8.1500	0.9997	0.2333	0.0276	1.0024	3.3413
	8.1600	1.0009	0.2542	0.0301	1.0036	3.3452
	8.1700	1.0020	0.2787	0.0330	1.0047	3.3488
	8.1800	1.0031	0.2690	0.0319	1.0058	3.3526
	8.1900	1.0044	0.2301	0.0273	1.0071	3.3569
	8.2000	1.0057	0.2130	0.0252	1.0084	3.3612
	8.2100	1.0069	0.1886	0.0223	1.0096	3.3652
	8.2200	1.0080	0.1887	0.0224	1.0107	3.3691
	8.2300	1.0093	0.1752	0.0208	1.0120	3.3732
	8.2400	1.0106	0.1827	0.0216	1.0133	3.3777
	8.2500	1.0119	0.1967	0.0233	1.0146	3.3820
	8.2600	1.0132	0.1984	0.0235	1.0159	3.3861
	8.2700	1.0143	0.1932	0.0229	1.0170	3.3899
	8.2800	1.0155	0.2019	0.0239	1.0182	3.3938
	8.2900	1.0167	0.1646	0.0195	1.0195	3.3981
	8.3000	1.0180	0.1584	0.0188	1.0207	3.4023
	8.3100	1.0192	0.1837	0.0218	1.0219	3.4061
	8.3200	1.0203	0.2212	0.0262	1.0230	3.4101
	8.3300	1.0216	0.2402	0.0285	1.0243	3.4142
	8.3400	1.0229	0.2356	0.0279	1.0256	3.4185
	8.3500	1.0242	0.2325	0.0275	1.0269	3.4229
	8.3600	1.0254	0.2400	0.0284	1.0281	3.4271
	8.3700	1.0266	0.2467	0.0292	1.0293	3.4311
	8.3800	1.0278	0.2456	0.0291	1.0305	3.4351
	8.3900	1.0291	0.2317	0.0275	1.0318	3.4393
	8.4000	1.0304	0.2460	0.0291	1.0331	3.4436
	8.4100	1.0316	0.2672	0.0317	1.0343	3.4477
	8.4200	1.0328	0.2603	0.0308	1.0355	3.4515
	8.4300	1.0340	0.2530	0.0300	1.0367	3.4555
	8.4400	1.0353	0.2541	0.0301	1.0380	3.4598
	8.4500	1.0366	0.2706	0.0321	1.0393	3.4641
	8.4600	1.0377	0.2755	0.0326	1.0404	3.4680
	8.4700	1.0389	0.2407	0.0285	1.0416	3.4719
	8.4800	1.0401	0.2302	0.0273	1.0428	3.4759
	8.4900	1.0414	0.2217	0.0263	1.0441	3.4803
	8.5000	1.0427	0.1976	0.0234	1.0454	3.4846
	8.5100	1.0439	0.2020	0.0239	1.0466	3.4887
	8.5200	1.0451	0.2035	0.0241	1.0478	3.4927
	8.5300	1.0463	0.2133	0.0253	1.0490	3.4967
	8.5400	1.0476	0.2156	0.0255	1.0503	3.5010
	8.5500	1.0489	0.1814	0.0215	1.0516	3.5053
	8.5600	1.0501	0.1751	0.0207	1.0528	3.5093
	8.5700	1.0513	0.2125	0.0252	1.0540	3.5133
	8.5800	1.0526	0.2211	0.0262	1.0553	3.5175
	8.5900	1.0539	0.2246	0.0266	1.0566	3.5219
	8.6000	1.0552	0.2249	0.0267	1.0579	3.5261
	8.6100	1.0563	0.2119	0.0251	1.0590	3.5301
	8.6200	1.0575	0.2062	0.0244	1.0602	3.5338
	8.6300	1.0586	0.2037	0.0241	1.0613	3.5377
	8.6400	1.0599	0.2220	0.0263	1.0626	3.5419
	8.6500	1.0613	0.2456	0.0291	1.0640	3.5464
	8.6600	1.0625	0.2404	0.0285	1.0652	3.5506
	8.6700	1.0637	0.2201	0.0261	1.0664	3.5546
	8.6800	1.0649	0.2122	0.0251	1.0676	3.5586
	8.6900	1.0662	0.1846	0.0219	1.0689	3.5629
	8.7000	1.0675	0.1560	0.0185	1.0702	3.5671
	8.7100	1.0686	0.1353	0.0160	1.0713	3.5710
	8.7200	1.0697	0.1402	0.0166	1.0724	3.5746
	8.7300	1.0709	0.1277	0.0151	1.0736	3.5785
	8.7400	1.0721	0.1381	0.0164	1.0748	3.5826
	8.7500	1.0734	0.1416	0.0168	1.0761	3.5870
	8.7600	1.0746	0.1569	0.0186	1.0773	3.5911
	8.7700	1.0758	0.1936	0.0229	1.0785	3.5949
	8.7800	1.0770	0.2377	0.0282	1.0797	3.5990
	8.7900	1.0783	0.2686	0.0318	1.0810	3.6034
	8.8000	1.0797	0.2568	0.0304	1.0824	3.6077
	8.8100	1.0809	0.2433	0.0288	1.0836	3.6120
	8.8200	1.0821	0.2465	0.0292	1.0848	3.6160
	8.8300	1.0833	0.2424	0.0287	1.0860	3.6198
	8.8400	1.0845	0.2134	0.0253	1.0872	3.6240
	8.8500	1.0858	0.2094	0.0248	1.0885	3.6284
	8.8600	1.0871	0.2203	0.0261	1.0898	3.6325
	8.8700	1.0882	0.2342	0.0277	1.0910	3.6364
	8.8800	1.0895	0.2146	0.0254	1.0922	3.6405
	8.8900	1.0907	0.2127	0.0252	1.0934	3.6447
	8.9000	1.0920	0.2094	0.0248	1.0947	3.6488
	8.9100	1.0932	0.2204	0.0261	1.0959	3.6530
	8.9200	1.0944	0.2442	0.0289	1.0971	3.6570
	8.9300	1.0956	0.2821	0.0334	1.0983	3.6610
	8.9400	1.0968	0.2790	0.0331	1.0995	3.6649
	8.9500	1.0981	0.2431	0.0288	1.1008	3.6693
	8.9600	1.0994	0.2404	0.0285	1.1021	3.6735
	8.9700	1.1006	0.2448	0.0290	1.1033	3.6776
	8.9800	1.1018	0.2322	0.0275	1.1045	3.6814
	8.9900	1.1030	0.1985	0.0235	1.1057	3.6855
	9.0000	1.1043	0.1932	0.0229	1.1070	3.6899
	9.0100	1.1056	0.2033	0.0241	1.1083	3.6943
	9.0200	1.1068	0.2299	0.0272	1.1095	3.6983
	9.0300	1.1080	0.2524	0.0299	1.1107	3.7022
	9.0400	1.1092	0.2431	0.0288	1.1119	3.7062
	9.0500	1.1105	0.2519	0.0298	1.1132	3.7105
	9.0600	1.1118	0.2619	0.0310	1.1145	3.7147
	9.0700	1.1129	0.2395	0.0284	1.1156	3.7187
	9.0800	1.1141	0.1910	0.0226	1.1168	3.7225
	9.0900	1.1153	0.1651	0.0196	1.1180	3.7264
	9.1000	1.1166	0.1645	0.0195	1.1193	3.7309
	9.1100	1.1179	0.1699	0.0201	1.1206	3.7353
	9.1200	1.1191	0.1814	0.0215	1.1218	3.7394
	9.1300	1.1203	0.2223	0.0263	1.1230	3.7434
	9.1400	1.1216	0.2293	0.0272	1.1243	3.7475
	9.1500	1.1228	0.2322	0.0275	1.1255	3.7517
	9.1600	1.1241	0.2626	0.0311	1.1268	3.7558
	9.1700	1.1253	0.2695	0.0319	1.1280	3.7599
	9.1800	1.1265	0.2842	0.0337	1.1292	3.7639
	9.1900	1.1277	0.2739	0.0324	1.1304	3.7679
	9.2000	1.1290	0.2383	0.0282	1.1317	3.7722
	9.2100	1.1303	0.2297	0.0272	1.1330	3.7765
	9.2200	1.1314	0.2102	0.0249	1.1341	3.7803
	9.2300	1.1326	0.1799	0.0213	1.1353	3.7841
	9.2400	1.1338	0.1575	0.0187	1.1365	3.7882
	9.2500	1.1351	0.1648	0.0195	1.1378	3.7924
	9.2600	1.1364	0.1961	0.0232	1.1391	3.7968
	9.2700	1.1376	0.2007	0.0238	1.1403	3.8011
	9.2800	1.1388	0.1910	0.0226	1.1415	3.8049
	9.2900	1.1400	0.2075	0.0246	1.1427	3.8089
	9.3000	1.1413	0.2192	0.0260	1.1440	3.8132
	9.3100	1.1426	0.2033	0.0241	1.1453	3.8175
	9.3200	1.1438	0.2001	0.0237	1.1465	3.8215
	9.3300	1.1450	0.2197	0.0260	1.1477	3.8255
	9.3400	1.1462	0.2439	0.0289	1.1489	3.8294
	9.3500	1.1475	0.2489	0.0295	1.1502	3.8338
	9.3600	1.1488	0.2352	0.0279	1.1515	3.8382
	9.3700	1.1501	0.2308	0.0273	1.1528	3.8425
	9.3800	1.1512	0.2254	0.0267	1.1540	3.8464
	9.3900	1.1524	0.2095	0.0248	1.1551	3.8501
	9.4000	1.1535	0.2183	0.0259	1.1562	3.8540
	9.4100	1.1548	0.2569	0.0304	1.1575	3.8583
	9.4200	1.1561	0.2670	0.0316	1.1588	3.8627
	9.4300	1.1573	0.2604	0.0309	1.1600	3.8667
	9.4400	1.1586	0.2298	0.0272	1.1613	3.8708
	9.4500	1.1598	0.1912	0.0227	1.1625	3.8750
	9.4600	1.1612	0.1878	0.0222	1.1639	3.8794
	9.4700	1.1624	0.2083	0.0247	1.1651	3.8836
	9.4800	1.1636	0.2247	0.0266	1.1663	3.8876
	9.4900	1.1647	0.2299	0.0272	1.1674	3.8914
	9.5000	1.1659	0.2051	0.0243	1.1686	3.8954
	9.5100	1.1672	0.1900	0.0225	1.1699	3.8997
	9.5200	1.1685	0.1878	0.0222	1.1712	3.9038
	9.5300	1.1696	0.1779	0.0211	1.1723	3.9077
	9.5400	1.1708	0.1558	0.0185	1.1735	3.9116
	9.5500	1.1721	0.1480	0.0175	1.1748	3.9158
	9.5600	1.1734	0.1467	0.0174	1.1761	3.9202
	9.5700	1.1747	0.1618	0.0192	1.1774	3.9246
	9.5800	1.1759	0.1973	0.0234	1.1786	3.9285
	9.5900	1.1771	0.2205	0.0261	1.1798	3.9324
	9.6000	1.1783	0.2343	0.0278	1.1810	3.9364
	9.6100	1.1795	0.2443	0.0289	1.1822	3.9407
	9.6200	1.1808	0.2399	0.0284	1.1835	3.9450
	9.6300	1.1820	0.2514	0.0298	1.1847	3.9490
	9.6400	1.1832	0.2703	0.0320	1.1859	3.9529
	9.6500	1.1844	0.2744	0.0325	1.1871	3.9569
	9.6600	1.1857	0.2584	0.0306	1.1884	3.9612
	9.6700	1.1869	0.2561	0.0303	1.1896	3.9653
	9.6800	1.1881	0.2432	0.0288	1.1908	3.9693
	9.6900	1.1893	0.2033	0.0241	1.1920	3.9733
	9.7000	1.1906	0.1650	0.0196	1.1933	3.9776
	9.7100	1.1919	0.1472	0.0174	1.1946	3.9820
	9.7200	1.1932	0.1801	0.0213	1.1959	3.9862
	9.7300	1.1944	0.2107	0.0250	1.1971	3.9902
	9.7400	1.1956	0.2374	0.0281	1.1983	3.9941
	9.7500	1.1968	0.2695	0.0319	1.1995	3.9981
	9.7600	1.1981	0.2756	0.0327	1.2008	4.0024
	9.7700	1.1993	0.2641	0.0313	1.2020	4.0066
	9.7800	1.2005	0.2406	0.0285	1.2032	4.0107
	9.7900	1.2017	0.2431	0.0288	1.2044	4.0146
	9.8000	1.2030	0.2600	0.0308	1.2057	4.0188
	9.8100	1.2042	0.2776	0.0329	1.2069	4.0230
	9.8200	1.2055	0.2637	0.0312	1.2082	4.0272
	9.8300	1.2067	0.2381	0.0282	1.2094	4.0313
	9.8400	1.2079	0.2282	0.0270	1.2106	4.0352
	9.8500	1.2091	0.2595	0.0307	1.2118	4.0392
	9.8600	1.2104	0.2687	0.0318	1.2131	4.0434
	9.8700	1.2117	0.2640	0.0313	1.2144	4.0478
	9.8800	1.2129	0.2682	0.0318	1.2156	4.0518
	9.8900	1.2141	0.2565	0.0304	1.2168	4.0558
	9.9000	1.2153	0.2446	0.0290	1.2180	4.0599
	9.9100	1.2166	0.2473	0.0293	1.2193	4.0642
	9.9200	1.2179	0.2635	0.0312	1.2206	4.0685
	9.9300	1.2191	0.2731	0.0324	1.2218	4.0725
	9.9400	1.2203	0.2840	0.0336	1.2230	4.0764
	9.9500	1.2215	0.2732	0.0324	1.2242	4.0805
	9.9600	1.2227	0.2670	0.0316	1.2254	4.0846
	9.9700	1.2240	0.2566	0.0304	1.2267	4.0890
	9.9800	1.2253	0.2444	0.0290	1.2280	4.0931
	9.9900	1.2264	0.2391	0.0283	1.2291	4.0969
	10.0000	1.2276	0.2276	0.0270	1.2303	4.1009
	10.0100	1.2289	0.2248	0.0266	1.2316	4.1052
	10.0200	1.2302	0.2584	0.0306	1.2329	4.1097
	10.0300	1.2315	0.2588	0.0307	1.2342	4.1138
	10.0400	1.2326	0.2562	0.0304	1.2353	4.1177
	10.0500	1.2338	0.2856	0.0338	1.2365	4.1215
	10.0600	1.2350	0.2921	0.0346	1.2377	4.1255
	10.0700	1.2363	0.2979	0.0353	1.2390	4.1298
	10.0800	1.2376	0.2782	0.0330	1.2403	4.1341
	10.0900	1.2388	0.2517	0.0298	1.2415	4.1381
	10.1000	1.2400	0.2132	0.0253	1.2427	4.1421
	10.1100	1.2412	0.1880	0.0223	1.2439	4.1464
	10.1200	1.2425	0.1651	0.0196	1.2452	4.1507
	10.1300	1.2438	0.1628	0.0193	1.2465	4.1549
	10.1400	1.2450	0.1811	0.0215	1.2477	4.1589
	10.1500	1.2462	0.2167	0.0257	1.2489	4.1628
	10.1600	1.2474	0.2219	0.0263	1.2501	4.1668
	10.1700	1.2486	0.2244	0.0266	1.2513	4.1710
	10.1800	1.2498	0.2393	0.0284	1.2525	4.1750
	10.1900	1.2510	0.2543	0.0301	1.2537	4.1789
	10.2000	1.2522	0.3090	0.0366	1.2549	4.1829
	10.2100	1.2535	0.3233	0.0383	1.2562	4.1873
	10.2200	1.2548	0.3185	0.0377	1.2575	4.1916
	10.2300	1.2561	0.2852	0.0338	1.2588	4.1958
	10.2400	1.2573	0.2539	0.0301	1.2600	4.2000
	10.2500	1.2585	0.2639	0.0313	1.2612	4.2040
	10.2600	1.2597	0.2780	0.0329	1.2624	4.2080
	10.2700	1.2610	0.2729	0.0323	1.2637	4.2121
	10.2800	1.2622	0.2746	0.0325	1.2649	4.2161
	10.2900	1.2634	0.2710	0.0321	1.2661	4.2201
	10.3000	1.2646	0.2635	0.0312	1.2673	4.2243
	10.3100	1.2659	0.2749	0.0326	1.2686	4.2285
	10.3200	1.2672	0.2829	0.0335	1.2699	4.2328
	10.3300	1.2684	0.2736	0.0324	1.2711	4.2369
	10.3400	1.2696	0.2841	0.0337	1.2723	4.2409
	10.3500	1.2708	0.2764	0.0327	1.2735	4.2448
	10.3600	1.2720	0.2721	0.0322	1.2747	4.2490
	10.3700	1.2733	0.2848	0.0337	1.2760	4.2532
	10.3800	1.2746	0.2697	0.0319	1.2773	4.2574
	10.3900	1.2758	0.2497	0.0296	1.2785	4.2614
	10.4000	1.2769	0.2530	0.0300	1.2796	4.2653
	10.4100	1.2781	0.2764	0.0327	1.2808	4.2693
	10.4200	1.2794	0.2773	0.0328	1.2821	4.2737
	10.4300	1.2808	0.2691	0.0319	1.2835	4.2781
	10.4400	1.2819	0.2729	0.0323	1.2846	4.2821
	10.4500	1.2831	0.2587	0.0307	1.2858	4.2859
	10.4600	1.2843	0.2772	0.0328	1.2870	4.2899
	10.4700	1.2856	0.3134	0.0371	1.2883	4.2942
	10.4800	1.2868	0.3010	0.0357	1.2895	4.2983
	10.4900	1.2881	0.2810	0.0333	1.2908	4.3024
	10.5000	1.2892	0.2592	0.0307	1.2919	4.3064
	10.5100	1.2904	0.2790	0.0331	1.2931	4.3104
	10.5200	1.2917	0.2792	0.0331	1.2944	4.3147
	10.5300	1.2930	0.2895	0.0343	1.2957	4.3190
	10.5400	1.2943	0.3196	0.0379	1.2970	4.3231
	10.5500	1.2954	0.3311	0.0392	1.2981	4.3270
	10.5600	1.2967	0.3290	0.0390	1.2994	4.3311
	10.5700	1.2979	0.3200	0.0379	1.3006	4.3353
	10.5800	1.2992	0.2797	0.0331	1.3019	4.3395
	10.5900	1.3004	0.2423	0.0287	1.3031	4.3435
	10.6000	1.3016	0.2228	0.0264	1.3043	4.3476
	10.6100	1.3028	0.2493	0.0295	1.3055	4.3515
	10.6200	1.3040	0.2792	0.0331	1.3067	4.3555
	10.6300	1.3052	0.3023	0.0358	1.3079	4.3596
	10.6400	1.3064	0.3252	0.0385	1.3091	4.3637
	10.6500	1.3076	0.3402	0.0403	1.3103	4.3675
	10.6600	1.3088	0.3413	0.0404	1.3115	4.3715
	10.6700	1.3101	0.3483	0.0413	1.3128	4.3758
	10.6800	1.3114	0.3289	0.0390	1.3141	4.3801
	10.6900	1.3126	0.2985	0.0354	1.3153	4.3842
	10.7000	1.3138	0.2815	0.0333	1.3165	4.3882
	10.7100	1.3150	0.2816	0.0334	1.3177	4.3922
	10.7200	1.3162	0.2591	0.0307	1.3189	4.3963
	10.7300	1.3175	0.2423	0.0287	1.3202	4.4006
	10.7400	1.3188	0.2883	0.0342	1.3215	4.4048
	10.7500	1.3200	0.3103	0.0368	1.3227	4.4088
	10.7600	1.3212	0.2897	0.0343	1.3239	4.4128
	10.7700	1.3224	0.2595	0.0307	1.3251	4.4169
	10.7800	1.3237	0.2325	0.0275	1.3264	4.4211
	10.7900	1.3250	0.2217	0.0263	1.3277	4.4254
	10.8000	1.3262	0.2442	0.0289	1.3289	4.4296
	10.8100	1.3274	0.2565	0.0304	1.3301	4.4335
	10.8200	1.3286	0.2405	0.0285	1.3313	4.4375
	10.8300	1.3299	0.2246	0.0266	1.3326	4.4418
	10.8400	1.3311	0.2512	0.0298	1.3338	4.4460
	10.8500	1.3323	0.2791	0.0331	1.3350	4.4500
	10.8600	1.3335	0.2766	0.0328	1.3362	4.4540
	10.8700	1.3348	0.2818	0.0334	1.3375	4.4581
	10.8800	1.3360	0.2855	0.0338	1.3387	4.4623
	10.8900	1.3373	0.2665	0.0316	1.3400	4.4665
	10.9000	1.3385	0.2605	0.0309	1.3412	4.4707
	10.9100	1.3397	0.2907	0.0344	1.3424	4.4747
	10.9200	1.3410	0.2803	0.0332	1.3437	4.4789
	10.9300	1.3423	0.2888	0.0342	1.3450	4.4833
	10.9400	1.3436	0.3062	0.0363	1.3463	4.4874
	10.9500	1.3447	0.2941	0.0348	1.3474	4.4914
	10.9600	1.3459	0.3201	0.0379	1.3486	4.4953
	10.9700	1.3471	0.3013	0.0357	1.3498	4.4993
	10.9800	1.3484	0.3049	0.0361	1.3511	4.5035
	10.9900	1.3497	0.3038	0.0360	1.3524	4.5078
	11.0000	1.3509	0.3085	0.0366	1.3536	4.5119
	11.0100	1.3521	0.3105	0.0368	1.3548	4.5159
	11.0200	1.3533	0.2805	0.0332	1.3560	4.5199
	11.0300	1.3546	0.2807	0.0333	1.3573	4.5242
	11.0400	1.3558	0.3154	0.0374	1.3585	4.5284
	11.0500	1.3571	0.3165	0.0375	1.3598	4.5324
	11.0600	1.3583	0.3064	0.0363	1.3610	4.5366
	11.0700	1.3596	0.2915	0.0345	1.3623	4.5408
	11.0800	1.3608	0.2936	0.0348	1.3635	4.5449
	11.0900	1.3621	0.2907	0.0344	1.3648	4.5491
	11.1000	1.3633	0.2907	0.0344	1.3660	4.5531
	11.1100	1.3645	0.2881	0.0341	1.3672	4.5571
	11.1200	1.3657	0.2964	0.0351	1.3684	4.5612
	11.1300	1.3670	0.2962	0.0351	1.3697	4.5655
	11.1400	1.3682	0.2920	0.0346	1.3709	4.5696
	11.1500	1.3694	0.3011	0.0357	1.3721	4.5734
	11.1600	1.3706	0.2939	0.0348	1.3733	4.5774
	11.1700	1.3718	0.2677	0.0317	1.3745	4.5814
	11.1800	1.3730	0.2656	0.0315	1.3757	4.5857
	11.1900	1.3743	0.2780	0.0329	1.3770	4.5900
	11.2000	1.3756	0.2692	0.0319	1.3783	4.5943
	11.2100	1.3768	0.2800	0.0332	1.3795	4.5982
	11.2200	1.3780	0.2969	0.0352	1.3807	4.6022
	11.2300	1.3792	0.3168	0.0375	1.3819	4.6063
	11.2400	1.3805	0.3443	0.0408	1.3832	4.6106
	11.2500	1.3818	0.3517	0.0417	1.3845	4.6149
	11.2600	1.3830	0.3351	0.0397	1.3857	4.6189
	11.2700	1.3841	0.3152	0.0373	1.3868	4.6227
	11.2800	1.3854	0.2899	0.0344	1.3881	4.6268
	11.2900	1.3867	0.2994	0.0355	1.3894	4.6311
	11.3000	1.3879	0.3277	0.0388	1.3906	4.6353
	11.3100	1.3891	0.3500	0.0415	1.3918	4.6393
	11.3200	1.3903	0.3333	0.0395	1.3930	4.6433
	11.3300	1.3916	0.3193	0.0378	1.3943	4.6474
	11.3400	1.3928	0.3130	0.0371	1.3955	4.6516
	11.3500	1.3941	0.3190	0.0378	1.3968	4.6559
	11.3600	1.3953	0.2852	0.0338	1.3980	4.6600
	11.3700	1.3965	0.2702	0.0320	1.3992	4.6640
	11.3800	1.3977	0.2703	0.0320	1.4004	4.6680
	11.3900	1.3990	0.2560	0.0303	1.4017	4.6722
	11.4000	1.4003	0.2578	0.0305	1.4030	4.6765
	11.4100	1.4015	0.2653	0.0314	1.4042	4.6805
	11.4200	1.4027	0.2910	0.0345	1.4054	4.6845
	11.4300	1.4039	0.3173	0.0376	1.4066	4.6886
	11.4400	1.4052	0.3316	0.0393	1.4079	4.6928
	11.4500	1.4064	0.3511	0.0416	1.4091	4.6970
	11.4600	1.4077	0.3755	0.0445	1.4104	4.7012
	11.4700	1.4088	0.3739	0.0443	1.4115	4.7050
	11.4800	1.4101	0.3507	0.0415	1.4128	4.7091
	11.4900	1.4114	0.3234	0.0383	1.4141	4.7134
	11.5000	1.4126	0.3197	0.0379	1.4153	4.7176
	11.5100	1.4138	0.3120	0.0370	1.4165	4.7216
	11.5200	1.4150	0.3037	0.0360	1.4177	4.7257
	11.5300	1.4163	0.2878	0.0341	1.4190	4.7298
	11.5400	1.4175	0.2788	0.0330	1.4202	4.7340
	11.5500	1.4189	0.2817	0.0334	1.4216	4.7384
	11.5600	1.4201	0.2738	0.0324	1.4228	4.7426
	11.5700	1.4213	0.2911	0.0345	1.4240	4.7465
	11.5800	1.4225	0.3109	0.0368	1.4252	4.7505
	11.5900	1.4237	0.3302	0.0391	1.4264	4.7545
	11.6000	1.4249	0.3499	0.0415	1.4276	4.7587
	11.6100	1.4262	0.3406	0.0403	1.4289	4.7629
	11.6200	1.4274	0.3398	0.0403	1.4301	4.7670
	11.6300	1.4287	0.3286	0.0389	1.4314	4.7711
	11.6400	1.4299	0.3259	0.0386	1.4326	4.7751
	11.6500	1.4311	0.3178	0.0377	1.4338	4.7793
	11.6600	1.4323	0.3121	0.0370	1.4350	4.7834
	11.6700	1.4336	0.3267	0.0387	1.4363	4.7876
	11.6800	1.4349	0.3019	0.0358	1.4376	4.7917
	11.6900	1.4361	0.2743	0.0325	1.4388	4.7958
	11.7000	1.4373	0.2673	0.0317	1.4400	4.7999
	11.7100	1.4385	0.2766	0.0328	1.4412	4.8039
	11.7200	1.4397	0.2923	0.0346	1.4424	4.8080
	11.7300	1.4410	0.2986	0.0354	1.4437	4.8122
	11.7400	1.4422	0.3089	0.0366	1.4449	4.8163
	11.7500	1.4435	0.2925	0.0347	1.4462	4.8206
	11.7600	1.4448	0.2951	0.0350	1.4475	4.8248
	11.7700	1.4459	0.2930	0.0347	1.4486	4.8287
	11.7800	1.4471	0.2947	0.0349	1.4498	4.8326
	11.7900	1.4484	0.2872	0.0340	1.4511	4.8368
	11.8000	1.4496	0.2877	0.0341	1.4523	4.8410
	11.8100	1.4509	0.2838	0.0336	1.4536	4.8451
	11.8200	1.4521	0.2808	0.0333	1.4548	4.8492
	11.8300	1.4533	0.3014	0.0357	1.4560	4.8532
	11.8400	1.4545	0.2972	0.0352	1.4572	4.8573
	11.8500	1.4558	0.2815	0.0334	1.4585	4.8616
	11.8600	1.4570	0.2769	0.0328	1.4597	4.8657
	11.8700	1.4582	0.2807	0.0333	1.4609	4.8697
	11.8800	1.4595	0.2672	0.0317	1.4622	4.8737
	11.8900	1.4607	0.2660	0.0315	1.4634	4.8778
	11.9000	1.4619	0.2484	0.0294	1.4646	4.8820
	11.9100	1.4632	0.2681	0.0318	1.4659	4.8863
	11.9200	1.4645	0.2979	0.0353	1.4672	4.8905
	11.9300	1.4657	0.3178	0.0377	1.4684	4.8945
	11.9400	1.4669	0.3052	0.0362	1.4696	4.8985
	11.9500	1.4681	0.3040	0.0360	1.4708	4.9026
	11.9600	1.4693	0.2966	0.0351	1.4720	4.9066
	11.9700	1.4705	0.3056	0.0362	1.4732	4.9107
	11.9800	1.4717	0.3063	0.0363	1.4744	4.9147
	11.9900	1.4730	0.3237	0.0384	1.4757	4.9187
	12.0000	1.4742	0.3306	0.0392	1.4769	4.9229
	12.0100	1.4755	0.3326	0.0394	1.4782	4.9271
	12.0200	1.4767	0.3551	0.0421	1.4794	4.9313
	12.0300	1.4779	0.3563	0.0422	1.4806	4.9354
	12.0400	1.4792	0.3728	0.0442	1.4819	4.9394
	12.0500	1.4804	0.3524	0.0417	1.4831	4.9437
	12.0600	1.4817	0.3435	0.0407	1.4844	4.9479
	12.0700	1.4829	0.3440	0.0408	1.4856	4.9520
	12.0800	1.4842	0.3017	0.0357	1.4869	4.9561
	12.0900	1.4854	0.3030	0.0359	1.4881	4.9601
	12.1000	1.4866	0.3070	0.0364	1.4893	4.9642
	12.1100	1.4878	0.3075	0.0364	1.4905	4.9684
	12.1200	1.4890	0.2858	0.0339	1.4917	4.9724
	12.1300	1.4903	0.2595	0.0307	1.4930	4.9764
	12.1400	1.4915	0.2587	0.0307	1.4942	4.9807
	12.1500	1.4928	0.2682	0.0318	1.4955	4.9849
	12.1600	1.4941	0.2472	0.0293	1.4968	4.9891
	12.1700	1.4953	0.2250	0.0267	1.4980	4.9933
	12.1800	1.4966	0.2240	0.0265	1.4993	4.9975
	12.1900	1.4978	0.2500	0.0296	1.5005	5.0015
	12.2000	1.4990	0.3009	0.0357	1.5017	5.0055
	12.2100	1.5002	0.3339	0.0396	1.5029	5.0097
	12.2200	1.5014	0.3595	0.0426	1.5041	5.0137
	12.2300	1.5027	0.3780	0.0448	1.5054	5.0178
	12.2400	1.5039	0.3867	0.0458	1.5066	5.0218
	12.2500	1.5050	0.3617	0.0429	1.5077	5.0257
	12.2600	1.5063	0.3316	0.0393	1.5090	5.0297
	12.2700	1.5075	0.3298	0.0391	1.5102	5.0339
	12.2800	1.5088	0.3569	0.0423	1.5115	5.0381
	12.2900	1.5100	0.3803	0.0451	1.5127	5.0421
	12.3000	1.5112	0.3506	0.0415	1.5139	5.0461
	12.3100	1.5124	0.3392	0.0402	1.5151	5.0504
	12.3200	1.5138	0.3251	0.0385	1.5165	5.0547
	12.3300	1.5150	0.2844	0.0337	1.5177	5.0590
	12.3400	1.5163	0.2639	0.0313	1.5190	5.0631
	12.3500	1.5174	0.2932	0.0347	1.5201	5.0670
	12.3600	1.5187	0.3129	0.0371	1.5214	5.0711
	12.3700	1.5199	0.3104	0.0368	1.5226	5.0753
	12.3800	1.5211	0.3080	0.0365	1.5238	5.0793
	12.3900	1.5223	0.3147	0.0373	1.5250	5.0831
	12.4000	1.5235	0.3059	0.0362	1.5262	5.0873
	12.4100	1.5248	0.3090	0.0366	1.5275	5.0916
	12.4200	1.5261	0.3370	0.0399	1.5288	5.0958
	12.4300	1.5273	0.3984	0.0472	1.5300	5.0999
	12.4400	1.5285	0.4282	0.0507	1.5312	5.1040
	12.4500	1.5297	0.4116	0.0488	1.5324	5.1080
	12.4600	1.5310	0.3823	0.0453	1.5337	5.1121
	12.4700	1.5322	0.3627	0.0430	1.5349	5.1162
	12.4800	1.5334	0.3528	0.0418	1.5361	5.1202
	12.4900	1.5347	0.3400	0.0403	1.5374	5.1245
	12.5000	1.5359	0.3063	0.0363	1.5386	5.1286
	12.5100	1.5372	0.2693	0.0319	1.5399	5.1328
	12.5200	1.5384	0.2890	0.0342	1.5411	5.1369
	12.5300	1.5396	0.3194	0.0378	1.5423	5.1409
	12.5400	1.5408	0.3499	0.0415	1.5435	5.1448
	12.5500	1.5420	0.3489	0.0413	1.5447	5.1489
	12.5600	1.5433	0.3183	0.0377	1.5460	5.1532
	12.5700	1.5446	0.3011	0.0357	1.5473	5.1575
	12.5800	1.5458	0.2786	0.0330	1.5485	5.1617
	12.5900	1.5471	0.2754	0.0326	1.5498	5.1658
	12.6000	1.5483	0.3239	0.0384	1.5510	5.1699
	12.6100	1.5495	0.3646	0.0432	1.5522	5.1740
	12.6200	1.5508	0.3597	0.0426	1.5535	5.1782
	12.6300	1.5520	0.3898	0.0462	1.5547	5.1822
	12.6400	1.5532	0.3838	0.0455	1.5559	5.1861
	12.6500	1.5543	0.3917	0.0464	1.5570	5.1900
	12.6600	1.5556	0.3774	0.0447	1.5583	5.1942
	12.6700	1.5568	0.3488	0.0413	1.5595	5.1984
	12.6800	1.5581	0.3404	0.0403	1.5608	5.2025
	12.6900	1.5593	0.3342	0.0396	1.5620	5.2066
	12.7000	1.5606	0.3259	0.0386	1.5633	5.2109
	12.7100	1.5618	0.3108	0.0368	1.5645	5.2148
	12.7200	1.5630	0.3374	0.0400	1.5657	5.2189
	12.7300	1.5642	0.3522	0.0417	1.5669	5.2229
	12.7400	1.5655	0.3373	0.0400	1.5682	5.2271
	12.7500	1.5667	0.3179	0.0377	1.5694	5.2313
	12.7600	1.5680	0.3355	0.0398	1.5707	5.2356
	12.7700	1.5693	0.3490	0.0413	1.5720	5.2398
	12.7800	1.5705	0.3745	0.0444	1.5732	5.2438
	12.7900	1.5717	0.3961	0.0469	1.5744	5.2478
	12.8000	1.5729	0.4072	0.0482	1.5756	5.2519
	12.8100	1.5741	0.3931	0.0466	1.5768	5.2560
	12.8200	1.5754	0.3641	0.0431	1.5781	5.2602
	12.8300	1.5767	0.3671	0.0435	1.5794	5.2644
	12.8400	1.5778	0.3789	0.0449	1.5805	5.2683
	12.8500	1.5790	0.4086	0.0484	1.5817	5.2722
	12.8600	1.5802	0.3916	0.0464	1.5829	5.2763
	12.8700	1.5815	0.3755	0.0445	1.5842	5.2806
	12.8800	1.5827	0.3687	0.0437	1.5854	5.2846
	12.8900	1.5840	0.3457	0.0410	1.5867	5.2888
	12.9000	1.5852	0.3157	0.0374	1.5879	5.2930
	12.9100	1.5865	0.2948	0.0349	1.5892	5.2973
	12.9200	1.5878	0.2987	0.0354	1.5905	5.3014
	12.9300	1.5889	0.3185	0.0377	1.5916	5.3054
	12.9400	1.5902	0.3085	0.0366	1.5929	5.3094
	12.9500	1.5914	0.2772	0.0328	1.5941	5.3135
	12.9600	1.5926	0.2284	0.0271	1.5953	5.3176
	12.9700	1.5939	0.2444	0.0290	1.5966	5.3217
	12.9800	1.5951	0.2965	0.0351	1.5978	5.3259
	12.9900	1.5963	0.3860	0.0457	1.5990	5.3299
	13.0000	1.5975	0.4256	0.0504	1.6002	5.3339
	13.0100	1.5987	0.4311	0.0511	1.6014	5.3380
	13.0200	1.6001	0.4179	0.0495	1.6028	5.3424
	13.0300	1.6013	0.3865	0.0458	1.6040	5.3465
	13.0400	1.6025	0.3777	0.0447	1.6052	5.3506
	13.0500	1.6037	0.3639	0.0431	1.6064	5.3546
	13.0600	1.6050	0.3628	0.0430	1.6077	5.3588
	13.0700	1.6062	0.3398	0.0403	1.6089	5.3630
	13.0800	1.6075	0.3342	0.0396	1.6102	5.3671
	13.0900	1.6087	0.3294	0.0390	1.6114	5.3711
	13.1000	1.6099	0.3201	0.0379	1.6126	5.3751
	13.1100	1.6111	0.3285	0.0389	1.6138	5.3792
	13.1200	1.6124	0.3448	0.0409	1.6151	5.3835
	13.1300	1.6136	0.3520	0.0417	1.6163	5.3876
	13.1400	1.6148	0.3516	0.0417	1.6175	5.3916
	13.1500	1.6160	0.3864	0.0458	1.6188	5.3957
	13.1600	1.6172	0.4163	0.0493	1.6199	5.3997
	13.1700	1.6185	0.4102	0.0486	1.6212	5.4038
	13.1800	1.6198	0.4011	0.0475	1.6225	5.4081
	13.1900	1.6210	0.3815	0.0452	1.6237	5.4123
	13.2000	1.6223	0.3473	0.0411	1.6250	5.4164
	13.2100	1.6235	0.3222	0.0382	1.6262	5.4204
	13.2200	1.6247	0.3146	0.0373	1.6274	5.4245
	13.2300	1.6259	0.3350	0.0397	1.6286	5.4286
	13.2400	1.6272	0.3519	0.0417	1.6299	5.4327
	13.2500	1.6284	0.3786	0.0449	1.6311	5.4368
	13.2600	1.6296	0.3982	0.0472	1.6323	5.4408
	13.2700	1.6308	0.3910	0.0463	1.6335	5.4449
	13.2800	1.6321	0.3874	0.0459	1.6348	5.4491
	13.2900	1.6333	0.3930	0.0466	1.6360	5.4532
	13.3000	1.6345	0.3902	0.0462	1.6372	5.4573
	13.3100	1.6358	0.3911	0.0463	1.6385	5.4616
	13.3200	1.6371	0.3860	0.0457	1.6398	5.4658
	13.3300	1.6383	0.3527	0.0418	1.6410	5.4700
	13.3400	1.6396	0.3484	0.0413	1.6423	5.4741
	13.3500	1.6408	0.3791	0.0449	1.6435	5.4782
	13.3600	1.6419	0.3929	0.0466	1.6446	5.4820
	13.3700	1.6431	0.4054	0.0480	1.6458	5.4860
	13.3800	1.6444	0.3899	0.0462	1.6471	5.4902
	13.3900	1.6456	0.3750	0.0444	1.6483	5.4943
	13.4000	1.6468	0.3816	0.0452	1.6495	5.4983
	13.4100	1.6481	0.3875	0.0459	1.6508	5.5025
	13.4200	1.6493	0.3675	0.0435	1.6520	5.5067
	13.4300	1.6506	0.3651	0.0433	1.6533	5.5109
	13.4400	1.6518	0.3623	0.0429	1.6545	5.5149
	13.4500	1.6530	0.3475	0.0412	1.6558	5.5190
	13.4600	1.6543	0.3349	0.0397	1.6570	5.5232
	13.4700	1.6555	0.3344	0.0396	1.6582	5.5273
	13.4800	1.6568	0.3315	0.0393	1.6595	5.5314
	13.4900	1.6580	0.3580	0.0424	1.6607	5.5355
	13.5000	1.6592	0.3691	0.0437	1.6619	5.5396
	13.5100	1.6604	0.3833	0.0454	1.6631	5.5436
	13.5200	1.6616	0.3962	0.0469	1.6643	5.5476
	13.5300	1.6629	0.4115	0.0487	1.6656	5.5518
	13.5400	1.6641	0.4464	0.0529	1.6668	5.5560
	13.5500	1.6654	0.4643	0.0550	1.6681	5.5601
	13.5600	1.6666	0.4433	0.0525	1.6693	5.5642
	13.5700	1.6678	0.4410	0.0522	1.6705	5.5683
	13.5800	1.6691	0.4147	0.0491	1.6718	5.5726
	13.5900	1.6704	0.3682	0.0436	1.6731	5.5767
	13.6000	1.6716	0.3516	0.0417	1.6743	5.5809
	13.6100	1.6729	0.3655	0.0433	1.6756	5.5850
	13.6200	1.6741	0.3807	0.0451	1.6768	5.5892
	13.6300	1.6754	0.3999	0.0474	1.6781	5.5934
	13.6400	1.6766	0.4092	0.0485	1.6793	5.5975
	13.6500	1.6778	0.3971	0.0471	1.6805	5.6014
	13.6600	1.6789	0.3710	0.0440	1.6816	5.6054
	13.6700	1.6802	0.3631	0.0430	1.6829	5.6095
	13.6800	1.6815	0.3607	0.0427	1.6842	5.6137
	13.6900	1.6827	0.3720	0.0441	1.6854	5.6179
	13.7000	1.6839	0.4029	0.0477	1.6866	5.6220
	13.7100	1.6852	0.4286	0.0508	1.6879	5.6262
	13.7200	1.6864	0.3878	0.0459	1.6891	5.6302
	13.7300	1.6876	0.3436	0.0407	1.6903	5.6341
	13.7400	1.6888	0.3115	0.0369	1.6915	5.6381
	13.7500	1.6900	0.2830	0.0335	1.6927	5.6423
	13.7600	1.6913	0.2745	0.0325	1.6940	5.6466
	13.7700	1.6926	0.2882	0.0341	1.6953	5.6509
	13.7800	1.6939	0.3386	0.0401	1.6966	5.6550
	13.7900	1.6950	0.3438	0.0407	1.6977	5.6589
	13.8000	1.6962	0.3308	0.0392	1.6989	5.6629
	13.8100	1.6974	0.3211	0.0380	1.7001	5.6669
	13.8200	1.6987	0.3131	0.0371	1.7014	5.6710
	13.8300	1.6999	0.3328	0.0394	1.7026	5.6753
	13.8400	1.7012	0.3844	0.0455	1.7039	5.6796
	13.8500	1.7025	0.4412	0.0523	1.7052	5.6837
	13.8600	1.7037	0.4576	0.0542	1.7064	5.6878
	13.8700	1.7049	0.4610	0.0546	1.7076	5.6918
	13.8800	1.7061	0.4746	0.0562	1.7088	5.6958
	13.8900	1.7073	0.4665	0.0553	1.7100	5.7000
	13.9000	1.7086	0.4271	0.0506	1.7113	5.7042
	13.9100	1.7099	0.3994	0.0473	1.7126	5.7084
	13.9200	1.7111	0.3723	0.0441	1.7138	5.7124
	13.9300	1.7123	0.3418	0.0405	1.7150	5.7166
	13.9400	1.7135	0.3324	0.0394	1.7162	5.7207
	13.9500	1.7148	0.3496	0.0414	1.7175	5.7247
	13.9600	1.7160	0.3641	0.0431	1.7187	5.7288
	13.9700	1.7172	0.3689	0.0437	1.7199	5.7330
	13.9800	1.7185	0.4021	0.0476	1.7212	5.7371
	13.9900	1.7198	0.4162	0.0493	1.7225	5.7414
	14.0000	1.7210	0.4363	0.0517	1.7237	5.7455
	14.0100	1.7222	0.4568	0.0541	1.7249	5.7495
	14.0200	1.7234	0.4253	0.0504	1.7261	5.7535
	14.0300	1.7247	0.4014	0.0476	1.7274	5.7578
	14.0400	1.7259	0.3610	0.0428	1.7286	5.7620
	14.0500	1.7272	0.3492	0.0414	1.7299	5.7660
	14.0600	1.7284	0.3330	0.0395	1.7311	5.7700
	14.0700	1.7296	0.3219	0.0381	1.7323	5.7742
	14.0800	1.7308	0.3452	0.0409	1.7335	5.7783
	14.0900	1.7320	0.3643	0.0432	1.7347	5.7823
	14.1000	1.7333	0.4036	0.0478	1.7360	5.7864
	14.1100	1.7345	0.4102	0.0486	1.7372	5.7905
	14.1200	1.7358	0.3970	0.0470	1.7385	5.7948
	14.1300	1.7370	0.3911	0.0463	1.7397	5.7988
	14.1400	1.7382	0.3902	0.0462	1.7409	5.8028
	14.1500	1.7394	0.3780	0.0448	1.7421	5.8068
	14.1600	1.7407	0.3546	0.0420	1.7434	5.8111
	14.1700	1.7420	0.3401	0.0403	1.7447	5.8155
	14.1800	1.7433	0.3492	0.0414	1.7460	5.8197
	14.1900	1.7445	0.3571	0.0423	1.7472	5.8238
	14.2000	1.7457	0.3549	0.0420	1.7484	5.8277
	14.2100	1.7468	0.3672	0.0435	1.7495	5.8316
	14.2200	1.7480	0.3675	0.0435	1.7507	5.8357
	14.2300	1.7493	0.3778	0.0448	1.7520	5.8398
	14.2400	1.7506	0.3842	0.0455	1.7533	5.8440
	14.2500	1.7518	0.3897	0.0462	1.7545	5.8483
	14.2600	1.7531	0.4164	0.0493	1.7558	5.8525
	14.2700	1.7543	0.4276	0.0507	1.7570	5.8564
	14.2800	1.7554	0.4129	0.0489	1.7581	5.8603
	14.2900	1.7567	0.3956	0.0469	1.7594	5.8645
	14.3000	1.7579	0.3822	0.0453	1.7606	5.8686
	14.3100	1.7592	0.3805	0.0451	1.7619	5.8727
	14.3200	1.7604	0.3824	0.0453	1.7631	5.8767
	14.3300	1.7616	0.3683	0.0436	1.7643	5.8809
	14.3400	1.7629	0.3389	0.0401	1.7656	5.8852
	14.3500	1.7641	0.2998	0.0355	1.7668	5.8893
	14.3600	1.7654	0.2764	0.0327	1.7681	5.8934
	14.3700	1.7666	0.3046	0.0361	1.7693	5.8974
	14.3800	1.7678	0.3277	0.0388	1.7705	5.9016
	14.3900	1.7690	0.3595	0.0426	1.7717	5.9056
	14.4000	1.7703	0.4036	0.0478	1.7730	5.9097
	14.4100	1.7715	0.4338	0.0514	1.7742	5.9139
	14.4200	1.7728	0.4291	0.0508	1.7755	5.9181
	14.4300	1.7740	0.4292	0.0508	1.7767	5.9222
	14.4400	1.7752	0.4135	0.0490	1.7779	5.9262
	14.4500	1.7765	0.4270	0.0506	1.7792	5.9304
	14.4600	1.7777	0.4259	0.0505	1.7804	5.9346
	14.4700	1.7790	0.4391	0.0520	1.7817	5.9387
	14.4800	1.7802	0.4452	0.0528	1.7829	5.9429
	14.4900	1.7814	0.4232	0.0501	1.7841	5.9469
	14.5000	1.7826	0.4009	0.0475	1.7853	5.9508
	14.5100	1.7838	0.3698	0.0438	1.7865	5.9548
	14.5200	1.7850	0.3648	0.0432	1.7877	5.9589
	14.5300	1.7863	0.3543	0.0420	1.7890	5.9631
	14.5400	1.7875	0.3478	0.0412	1.7902	5.9672
	14.5500	1.7888	0.3747	0.0444	1.7915	5.9715
	14.5600	1.7900	0.3929	0.0465	1.7927	5.9757
	14.5700	1.7912	0.4344	0.0515	1.7939	5.9796
	14.5800	1.7924	0.4594	0.0544	1.7951	5.9836
	14.5900	1.7937	0.4577	0.0542	1.7964	5.9878
	14.6000	1.7949	0.4355	0.0516	1.7976	5.9919
	14.6100	1.7962	0.3989	0.0473	1.7989	5.9960
	14.6148	1.7968	0.3701	0.0438	1.7995	5.9980
	14.6150	1.7968	0.3696	0.0438	1.7995	5.9981
	14.6250	1.7980	0.3405	0.0403	1.8007	6.0023
	14.6350	1.7991	0.3105	0.0368	1.8018	6.0060
	14.6450	1.7998	0.2928	0.0347	1.8025	6.0082
	14.6550	1.7998	0.2870	0.0340	1.8025	6.0082
	14.6650	1.7991	0.3130	0.0371	1.8018	6.0059
	14.6750	1.7978	0.3556	0.0421	1.8005	6.0015
	14.6850	1.7962	0.4189	0.0496	1.7989	5.9961
	14.6950	1.7945	0.4634	0.0549	1.7972	5.9904
	14.7050	1.7928	0.4762	0.0564	1.7955	5.9849
	14.7150	1.7913	0.4775	0.0566	1.7940	5.9798
	14.7250	1.7899	0.4605	0.0546	1.7926	5.9751
	14.7350	1.7885	0.4286	0.0508	1.7912	5.9707
	14.7450	1.7873	0.4236	0.0502	1.7900	5.9664
	14.7550	1.7860	0.4043	0.0479	1.7887	5.9622
	14.7650	1.7848	0.3659	0.0434	1.7875	5.9580
	14.7750	1.7835	0.3370	0.0399	1.7862	5.9539
	14.7850	1.7822	0.3240	0.0384	1.7849	5.9497
	14.7950	1.7811	0.3071	0.0364	1.7838	5.9457
	14.8050	1.7799	0.3151	0.0373	1.7826	5.9417
	14.8150	1.7786	0.3421	0.0405	1.7813	5.9375
	14.8250	1.7773	0.3400	0.0403	1.7800	5.9333
	14.8350	1.7761	0.3253	0.0385	1.7788	5.9292
	14.8450	1.7749	0.3196	0.0379	1.7776	5.9251
	14.8550	1.7736	0.3396	0.0402	1.7763	5.9209
	14.8650	1.7724	0.3653	0.0433	1.7751	5.9167
	14.8750	1.7711	0.3858	0.0457	1.7738	5.9125
	14.8850	1.7699	0.3816	0.0452	1.7726	5.9084
	14.8950	1.7686	0.3815	0.0452	1.7713	5.9043
	14.9050	1.7674	0.3586	0.0425	1.7701	5.9002
	14.9150	1.7661	0.3513	0.0416	1.7688	5.8959
	14.9250	1.7649	0.3448	0.0408	1.7676	5.8919
	14.9350	1.7636	0.3613	0.0428	1.7663	5.8877
	14.9450	1.7624	0.3851	0.0456	1.7651	5.8834
	14.9550	1.7611	0.4128	0.0489	1.7638	5.8793
	14.9650	1.7599	0.4086	0.0484	1.7626	5.8753
	14.9750	1.7587	0.3977	0.0471	1.7614	5.8712
	14.9850	1.7575	0.4062	0.0481	1.7602	5.8671
	14.9950	1.7561	0.4069	0.0482	1.7588	5.8627
	15.0050	1.7549	0.4009	0.0475	1.7576	5.8585
	15.0150	1.7537	0.4027	0.0477	1.7564	5.8546
	15.0250	1.7525	0.3902	0.0462	1.7552	5.8505
	15.0350	1.7512	0.3682	0.0436	1.7539	5.8462
	15.0450	1.7499	0.3374	0.0400	1.7526	5.8418
	15.0550	1.7487	0.3076	0.0364	1.7514	5.8379
	15.0650	1.7475	0.3161	0.0375	1.7502	5.8338
	15.0750	1.7462	0.3427	0.0406	1.7489	5.8296
	15.0850	1.7450	0.3562	0.0422	1.7477	5.8254
	15.0950	1.7438	0.3531	0.0418	1.7465	5.8214
	15.1050	1.7425	0.3449	0.0409	1.7452	5.8173
	15.1150	1.7413	0.3656	0.0433	1.7440	5.8132
	15.1250	1.7400	0.3721	0.0441	1.7427	5.8088
	15.1350	1.7387	0.3721	0.0441	1.7414	5.8045
	15.1450	1.7375	0.3787	0.0449	1.7402	5.8006
	15.1550	1.7363	0.3908	0.0463	1.7390	5.7967
	15.1650	1.7351	0.4152	0.0492	1.7378	5.7924
	15.1750	1.7338	0.4106	0.0487	1.7365	5.7882
	15.1850	1.7326	0.4302	0.0510	1.7353	5.7843
	15.1950	1.7314	0.4599	0.0545	1.7341	5.7802
	15.2050	1.7302	0.4317	0.0511	1.7329	5.7760
	15.2150	1.7289	0.4118	0.0488	1.7316	5.7718
	15.2250	1.7276	0.3667	0.0434	1.7303	5.7676
	15.2350	1.7264	0.3395	0.0402	1.7291	5.7635
	15.2450	1.7251	0.3498	0.0414	1.7278	5.7593
	15.2550	1.7238	0.3546	0.0420	1.7265	5.7550
	15.2650	1.7226	0.3547	0.0420	1.7253	5.7508
	15.2750	1.7215	0.3720	0.0441	1.7242	5.7470
	15.2850	1.7203	0.3883	0.0460	1.7230	5.7433
	15.2950	1.7191	0.4187	0.0496	1.7218	5.7390
	15.3050	1.7177	0.4339	0.0514	1.7204	5.7345
	15.3150	1.7164	0.4219	0.0500	1.7191	5.7302
	15.3250	1.7152	0.3851	0.0456	1.7179	5.7262
	15.3350	1.7140	0.3551	0.0421	1.7167	5.7221
	15.3450	1.7127	0.3245	0.0384	1.7154	5.7179
	15.3550	1.7115	0.2890	0.0342	1.7142	5.7137
	15.3650	1.7102	0.2987	0.0354	1.7129	5.7097
	15.3750	1.7091	0.2788	0.0330	1.7118	5.7057
	15.3850	1.7078	0.2847	0.0337	1.7105	5.7016
	15.3950	1.7066	0.2824	0.0335	1.7093	5.6976
	15.4050	1.7054	0.3103	0.0368	1.7081	5.6934
	15.4150	1.7042	0.3559	0.0422	1.7069	5.6894
	15.4250	1.7029	0.3793	0.0449	1.7056	5.6853
	15.4350	1.7016	0.3876	0.0459	1.7043	5.6810
	15.4450	1.7004	0.3864	0.0458	1.7031	5.6767
	15.4550	1.6991	0.3804	0.0451	1.7018	5.6727
	15.4650	1.6979	0.3947	0.0468	1.7006	5.6686
	15.4750	1.6966	0.4083	0.0484	1.6993	5.6643
	15.4850	1.6954	0.3844	0.0455	1.6981	5.6600
	15.4950	1.6941	0.3634	0.0431	1.6968	5.6558
	15.5050	1.6929	0.3605	0.0427	1.6956	5.6518
	15.5150	1.6917	0.3628	0.0430	1.6944	5.6478
	15.5250	1.6905	0.3566	0.0423	1.6932	5.6438
	15.5350	1.6892	0.3624	0.0429	1.6919	5.6396
	15.5450	1.6880	0.3726	0.0441	1.6907	5.6356
	15.5550	1.6868	0.3704	0.0439	1.6895	5.6315
	15.5650	1.6855	0.3560	0.0422	1.6882	5.6273
	15.5750	1.6842	0.3701	0.0439	1.6869	5.6230
	15.5850	1.6830	0.3915	0.0464	1.6857	5.6189
	15.5950	1.6818	0.4077	0.0483	1.6845	5.6150
	15.6050	1.6806	0.4026	0.0477	1.6833	5.6109
	15.6150	1.6793	0.3745	0.0444	1.6820	5.6066
	15.6250	1.6780	0.3296	0.0391	1.6807	5.6023
	15.6350	1.6768	0.2939	0.0348	1.6795	5.5983
	15.6450	1.6756	0.2877	0.0341	1.6783	5.5942
	15.6550	1.6744	0.2790	0.0331	1.6771	5.5902
	15.6650	1.6731	0.3000	0.0355	1.6758	5.5859
	15.6750	1.6719	0.3514	0.0416	1.6746	5.5818
	15.6850	1.6706	0.3713	0.0440	1.6733	5.5776
	15.6950	1.6694	0.3859	0.0457	1.6721	5.5734
	15.7050	1.6681	0.3734	0.0442	1.6708	5.5693
	15.7150	1.6670	0.3294	0.0390	1.6697	5.5654
	15.7250	1.6658	0.2905	0.0344	1.6685	5.5615
	15.7350	1.6645	0.2938	0.0348	1.6672	5.5572
	15.7450	1.6632	0.3334	0.0395	1.6659	5.5527
	15.7550	1.6619	0.3679	0.0436	1.6646	5.5486
	15.7650	1.6607	0.3672	0.0435	1.6634	5.5447
	15.7750	1.6596	0.3267	0.0387	1.6623	5.5408
	15.7850	1.6583	0.3304	0.0391	1.6610	5.5365
	15.7950	1.6570	0.3387	0.0401	1.6597	5.5321
	15.8050	1.6558	0.3601	0.0427	1.6585	5.5281
	15.8150	1.6546	0.3552	0.0421	1.6573	5.5241
	15.8250	1.6533	0.3426	0.0406	1.6560	5.5199
	15.8350	1.6520	0.3463	0.0410	1.6547	5.5157
	15.8450	1.6508	0.3407	0.0404	1.6535	5.5115
	15.8550	1.6496	0.3140	0.0372	1.6523	5.5075
	15.8650	1.6484	0.3102	0.0368	1.6511	5.5035
	15.8750	1.6472	0.3270	0.0387	1.6499	5.4994
	15.8850	1.6459	0.3317	0.0393	1.6486	5.4952
	15.8950	1.6448	0.3263	0.0387	1.6475	5.4914
	15.9050	1.6435	0.3133	0.0371	1.6462	5.4873
	15.9150	1.6422	0.3242	0.0384	1.6449	5.4828
	15.9250	1.6409	0.3260	0.0386	1.6436	5.4784
	15.9350	1.6397	0.3339	0.0396	1.6424	5.4744
	15.9450	1.6385	0.3540	0.0419	1.6412	5.4706
	15.9550	1.6373	0.3447	0.0408	1.6400	5.4666
	15.9650	1.6360	0.3421	0.0405	1.6387	5.4622
	15.9750	1.6348	0.3436	0.0407	1.6375	5.4581
	15.9850	1.6336	0.3509	0.0416	1.6363	5.4542
	15.9950	1.6324	0.3397	0.0402	1.6351	5.4502
	16.0050	1.6311	0.3287	0.0389	1.6338	5.4460
	16.0150	1.6299	0.3313	0.0393	1.6326	5.4418
	16.0250	1.6287	0.3381	0.0401	1.6314	5.4379
	16.0350	1.6275	0.3240	0.0384	1.6302	5.4339
	16.0450	1.6263	0.3297	0.0391	1.6290	5.4297
	16.0550	1.6250	0.3322	0.0394	1.6277	5.4254
	16.0650	1.6237	0.3041	0.0360	1.6264	5.4213
	16.0750	1.6226	0.2810	0.0333	1.6253	5.4174
	16.0850	1.6214	0.2832	0.0336	1.6241	5.4134
	16.0950	1.6200	0.2822	0.0334	1.6227	5.4090
	16.1050	1.6188	0.2567	0.0304	1.6215	5.4049
	16.1150	1.6176	0.2761	0.0327	1.6203	5.4008
	16.1250	1.6164	0.3114	0.0369	1.6191	5.3969
	16.1350	1.6151	0.3203	0.0379	1.6178	5.3927
	16.1450	1.6138	0.3088	0.0366	1.6165	5.3883
	16.1550	1.6126	0.2913	0.0345	1.6153	5.3843
	16.1650	1.6114	0.2763	0.0327	1.6141	5.3803
	16.1750	1.6102	0.2518	0.0298	1.6129	5.3761
	16.1850	1.6089	0.2475	0.0293	1.6116	5.3719
	16.1950	1.6077	0.2459	0.0291	1.6104	5.3678
	16.2050	1.6064	0.2879	0.0341	1.6091	5.3636
	16.2150	1.6051	0.2839	0.0336	1.6078	5.3594
	16.2250	1.6039	0.2665	0.0316	1.6066	5.3552
	16.2350	1.6027	0.2674	0.0317	1.6054	5.3511
	16.2450	1.6015	0.2695	0.0319	1.6042	5.3471
	16.2550	1.6002	0.3016	0.0357	1.6029	5.3430
	16.2650	1.5989	0.3050	0.0361	1.6016	5.3387
	16.2750	1.5976	0.3062	0.0363	1.6003	5.3343
	16.2850	1.5964	0.2935	0.0348	1.5991	5.3303
	16.2950	1.5953	0.2698	0.0320	1.5980	5.3264
	16.3050	1.5940	0.2552	0.0302	1.5967	5.3222
	16.3150	1.5927	0.2754	0.0326	1.5954	5.3179
	16.3250	1.5915	0.3073	0.0364	1.5942	5.3139
	16.3350	1.5903	0.3081	0.0365	1.5930	5.3099
	16.3450	1.5891	0.2712	0.0321	1.5918	5.3059
	16.3550	1.5878	0.2720	0.0322	1.5905	5.3016
	16.3650	1.5865	0.2790	0.0331	1.5892	5.2972
	16.3750	1.5853	0.2719	0.0322	1.5880	5.2931
	16.3850	1.5841	0.2504	0.0297	1.5868	5.2891
	16.3950	1.5828	0.2510	0.0297	1.5855	5.2850
	16.4050	1.5815	0.2469	0.0293	1.5842	5.2807
	16.4150	1.5803	0.2728	0.0323	1.5830	5.2765
	16.4250	1.5791	0.3000	0.0355	1.5818	5.2727
	16.4350	1.5780	0.3021	0.0358	1.5807	5.2687
	16.4450	1.5767	0.2900	0.0344	1.5794	5.2645
	16.4550	1.5754	0.2627	0.0311	1.5781	5.2603
	16.4650	1.5742	0.2721	0.0322	1.5769	5.2561
	16.4750	1.5729	0.2987	0.0354	1.5756	5.2519
	16.4850	1.5717	0.3118	0.0369	1.5744	5.2479
	16.4950	1.5705	0.3229	0.0383	1.5732	5.2438
	16.5050	1.5693	0.3022	0.0358	1.5720	5.2397
	16.5150	1.5681	0.3051	0.0362	1.5708	5.2358
	16.5250	1.5668	0.3116	0.0369	1.5695	5.2316
	16.5350	1.5656	0.3278	0.0388	1.5683	5.2275
	16.5450	1.5643	0.3190	0.0378	1.5670	5.2233
	16.5550	1.5631	0.3067	0.0363	1.5658	5.2193
	16.5650	1.5619	0.2805	0.0332	1.5646	5.2153
	16.5750	1.5607	0.2686	0.0318	1.5634	5.2110
	16.5850	1.5594	0.2647	0.0314	1.5621	5.2067
	16.5950	1.5581	0.2485	0.0294	1.5608	5.2026
	16.6050	1.5569	0.2436	0.0289	1.5596	5.1986
	16.6150	1.5557	0.2448	0.0290	1.5584	5.1945
	16.6250	1.5544	0.2479	0.0294	1.5571	5.1903
	16.6350	1.5532	0.2705	0.0321	1.5559	5.1863
	16.6450	1.5520	0.2839	0.0336	1.5548	5.1824
	16.6550	1.5508	0.3181	0.0377	1.5535	5.1783
	16.6650	1.5495	0.3403	0.0403	1.5522	5.1740
	16.6750	1.5483	0.3398	0.0403	1.5510	5.1697
	16.6850	1.5471	0.3455	0.0409	1.5498	5.1657
	16.6950	1.5459	0.3305	0.0392	1.5486	5.1618
	16.7050	1.5446	0.3174	0.0376	1.5473	5.1576
	16.7150	1.5434	0.3302	0.0391	1.5461	5.1535
	16.7250	1.5421	0.3231	0.0383	1.5448	5.1493
	16.7350	1.5409	0.3290	0.0390	1.5436	5.1452
	16.7450	1.5397	0.3339	0.0396	1.5424	5.1411
	16.7550	1.5384	0.3240	0.0384	1.5411	5.1368
	16.7650	1.5371	0.3021	0.0358	1.5398	5.1325
	16.7750	1.5359	0.2759	0.0327	1.5386	5.1286
	16.7850	1.5347	0.2487	0.0295	1.5374	5.1245
	16.7950	1.5334	0.2499	0.0296	1.5361	5.1203
	16.8050	1.5322	0.2543	0.0301	1.5349	5.1160
	16.8150	1.5310	0.2538	0.0301	1.5337	5.1122
	16.8250	1.5298	0.2743	0.0325	1.5325	5.1081
	16.8350	1.5285	0.2821	0.0334	1.5312	5.1040
	16.8450	1.5273	0.2690	0.0319	1.5300	5.0999
	16.8550	1.5261	0.2558	0.0303	1.5288	5.0958
	16.8650	1.5248	0.2698	0.0320	1.5275	5.0917
	16.8750	1.5236	0.2772	0.0328	1.5263	5.0876
	16.8850	1.5224	0.3177	0.0376	1.5251	5.0834
	16.8950	1.5211	0.3229	0.0383	1.5238	5.0792
	16.9050	1.5199	0.3198	0.0379	1.5226	5.0752
	16.9150	1.5186	0.3152	0.0373	1.5213	5.0710
	16.9250	1.5174	0.3107	0.0368	1.5201	5.0667
	16.9350	1.5161	0.2993	0.0355	1.5188	5.0624
	16.9450	1.5149	0.2821	0.0334	1.5176	5.0585
	16.9550	1.5137	0.2970	0.0352	1.5164	5.0546
	16.9650	1.5125	0.3158	0.0374	1.5152	5.0506
	16.9750	1.5112	0.3299	0.0391	1.5139	5.0463
	16.9850	1.5100	0.3272	0.0388	1.5127	5.0421
	16.9950	1.5088	0.3099	0.0367	1.5115	5.0381
	17.0050	1.5075	0.2769	0.0328	1.5102	5.0340
	17.0150	1.5063	0.2686	0.0318	1.5090	5.0299
	17.0250	1.5051	0.2489	0.0295	1.5078	5.0258
	17.0350	1.5038	0.2391	0.0283	1.5065	5.0217
	17.0450	1.5026	0.2357	0.0279	1.5053	5.0176
	17.0550	1.5013	0.2118	0.0251	1.5040	5.0133
	17.0650	1.5001	0.1788	0.0212	1.5028	5.0091
	17.0750	1.4989	0.1721	0.0204	1.5016	5.0051
	17.0850	1.4976	0.1831	0.0217	1.5003	5.0010
	17.0950	1.4964	0.2160	0.0256	1.4991	4.9969
	17.1050	1.4952	0.2468	0.0292	1.4979	4.9928
	17.1150	1.4940	0.2778	0.0329	1.4967	4.9888
	17.1250	1.4928	0.2865	0.0339	1.4955	4.9849
	17.1350	1.4916	0.2601	0.0308	1.4943	4.9808
	17.1450	1.4903	0.2251	0.0267	1.4930	4.9766
	17.1550	1.4890	0.1849	0.0219	1.4917	4.9724
	17.1650	1.4878	0.1806	0.0214	1.4905	4.9683
	17.1750	1.4866	0.1962	0.0232	1.4893	4.9643
	17.1850	1.4853	0.2063	0.0244	1.4880	4.9600
	17.1950	1.4841	0.2074	0.0246	1.4868	4.9558
	17.2050	1.4829	0.2184	0.0259	1.4856	4.9518
	17.2150	1.4817	0.2388	0.0283	1.4844	4.9478
	17.2250	1.4804	0.2339	0.0277	1.4831	4.9437
	17.2350	1.4792	0.2285	0.0271	1.4819	4.9394
	17.2450	1.4779	0.2101	0.0249	1.4806	4.9352
	17.2550	1.4767	0.1925	0.0228	1.4794	4.9311
	17.2650	1.4755	0.2083	0.0247	1.4782	4.9271
	17.2750	1.4742	0.2397	0.0284	1.4769	4.9230
	17.2850	1.4730	0.2488	0.0295	1.4757	4.9189
	17.2950	1.4718	0.2671	0.0316	1.4745	4.9148
	17.3050	1.4706	0.2630	0.0312	1.4733	4.9107
	17.3150	1.4693	0.2522	0.0299	1.4720	4.9066
	17.3250	1.4680	0.2470	0.0293	1.4707	4.9023
	17.3350	1.4668	0.2356	0.0279	1.4695	4.8983
	17.3450	1.4657	0.2334	0.0277	1.4684	4.8944
	17.3550	1.4645	0.2466	0.0292	1.4672	4.8904
	17.3650	1.4632	0.2630	0.0312	1.4659	4.8861
	17.3750	1.4619	0.2262	0.0268	1.4646	4.8818
	17.3850	1.4606	0.1808	0.0214	1.4633	4.8775
	17.3950	1.4594	0.1458	0.0173	1.4621	4.8734
	17.4050	1.4581	0.1279	0.0152	1.4608	4.8693
	17.4150	1.4569	0.1380	0.0164	1.4596	4.8653
	17.4250	1.4557	0.1794	0.0213	1.4584	4.8613
	17.4350	1.4545	0.2306	0.0273	1.4572	4.8573
	17.4450	1.4533	0.2776	0.0329	1.4560	4.8532
	17.4550	1.4520	0.2883	0.0342	1.4547	4.8489
	17.4650	1.4508	0.2623	0.0311	1.4535	4.8448
	17.4750	1.4496	0.2392	0.0283	1.4523	4.8409
	17.4850	1.4484	0.2451	0.0290	1.4511	4.8367
	17.4950	1.4471	0.2442	0.0289	1.4498	4.8325
	17.5050	1.4458	0.2486	0.0295	1.4485	4.8283
	17.5150	1.4446	0.2520	0.0299	1.4473	4.8241
	17.5250	1.4434	0.2446	0.0290	1.4461	4.8202
	17.5350	1.4422	0.2328	0.0276	1.4449	4.8162
	17.5450	1.4409	0.2195	0.0260	1.4436	4.8119
	17.5550	1.4397	0.2141	0.0254	1.4424	4.8078
	17.5650	1.4385	0.2163	0.0256	1.4412	4.8038
	17.5750	1.4373	0.1949	0.0231	1.4400	4.7998
	17.5850	1.4360	0.2055	0.0243	1.4387	4.7957
	17.5950	1.4347	0.2515	0.0298	1.4374	4.7914
	17.6050	1.4335	0.2793	0.0331	1.4362	4.7872
	17.6150	1.4323	0.2870	0.0340	1.4350	4.7833
	17.6250	1.4311	0.2734	0.0324	1.4338	4.7791
	17.6350	1.4298	0.2653	0.0314	1.4325	4.7749
	17.6450	1.4285	0.2565	0.0304	1.4312	4.7705
	17.6550	1.4273	0.2350	0.0278	1.4300	4.7664
	17.6650	1.4261	0.2556	0.0303	1.4288	4.7625
	17.6750	1.4248	0.2712	0.0321	1.4275	4.7584
	17.6850	1.4236	0.2793	0.0331	1.4263	4.7542
	17.6950	1.4224	0.2808	0.0333	1.4251	4.7501
	17.7050	1.4212	0.2826	0.0335	1.4239	4.7461
	17.7150	1.4199	0.2994	0.0355	1.4226	4.7420
	17.7250	1.4187	0.2998	0.0355	1.4214	4.7378
	17.7350	1.4174	0.2784	0.0330	1.4201	4.7336
	17.7450	1.4162	0.2482	0.0294	1.4189	4.7295
	17.7550	1.4150	0.2439	0.0289	1.4177	4.7255
	17.7650	1.4138	0.2398	0.0284	1.4165	4.7214
	17.7750	1.4125	0.2253	0.0267	1.4152	4.7171
	17.7850	1.4113	0.2102	0.0249	1.4140	4.7131
	17.7950	1.4101	0.1937	0.0229	1.4128	4.7093
	17.8050	1.4088	0.2269	0.0269	1.4115	4.7050
	17.8150	1.4076	0.2526	0.0299	1.4103	4.7008
	17.8250	1.4064	0.2527	0.0299	1.4091	4.6969
	17.8350	1.4052	0.2615	0.0310	1.4079	4.6928
	17.8450	1.4039	0.2682	0.0318	1.4066	4.6886
	17.8550	1.4027	0.2659	0.0315	1.4054	4.6845
	17.8650	1.4014	0.2572	0.0305	1.4041	4.6804
	17.8750	1.4002	0.2428	0.0288	1.4029	4.6763
	17.8850	1.3990	0.2227	0.0264	1.4017	4.6722
	17.8950	1.3977	0.2232	0.0264	1.4004	4.6680
	17.9050	1.3965	0.2133	0.0253	1.3992	4.6639
	17.9150	1.3953	0.2299	0.0272	1.3980	4.6599
	17.9250	1.3940	0.2617	0.0310	1.3967	4.6557
	17.9350	1.3928	0.2926	0.0347	1.3955	4.6515
	17.9450	1.3915	0.2744	0.0325	1.3942	4.6472
	17.9550	1.3903	0.2364	0.0280	1.3930	4.6433
	17.9650	1.3891	0.2268	0.0269	1.3918	4.6392
	17.9750	1.3878	0.2291	0.0271	1.3905	4.6350
	17.9850	1.3866	0.2166	0.0257	1.3893	4.6308
	17.9950	1.3854	0.2076	0.0246	1.3881	4.6267
	18.0050	1.3841	0.2082	0.0247	1.3868	4.6227
	18.0150	1.3830	0.2034	0.0241	1.3857	4.6188
	18.0250	1.3818	0.2073	0.0246	1.3845	4.6148
	18.0350	1.3805	0.2394	0.0284	1.3832	4.6107
	18.0450	1.3793	0.2438	0.0289	1.3820	4.6065
	18.0550	1.3781	0.2390	0.0283	1.3808	4.6024
	18.0650	1.3768	0.2311	0.0274	1.3795	4.5981
	18.0750	1.3754	0.2069	0.0245	1.3781	4.5937
	18.0850	1.3743	0.1735	0.0206	1.3770	4.5898
	18.0950	1.3731	0.1633	0.0194	1.3758	4.5860
	18.1050	1.3719	0.1899	0.0225	1.3746	4.5818
	18.1150	1.3706	0.1962	0.0232	1.3733	4.5776
	18.1250	1.3693	0.2003	0.0237	1.3720	4.5733
	18.1350	1.3681	0.2179	0.0258	1.3708	4.5692
	18.1450	1.3669	0.2406	0.0285	1.3696	4.5652
	18.1550	1.3657	0.2757	0.0327	1.3684	4.5612
	18.1650	1.3645	0.2590	0.0307	1.3672	4.5572
	18.1750	1.3632	0.2388	0.0283	1.3659	4.5530
	18.1850	1.3620	0.2140	0.0254	1.3647	4.5490
	18.1950	1.3608	0.1963	0.0233	1.3635	4.5448
	18.2050	1.3595	0.1727	0.0205	1.3622	4.5405
	18.2150	1.3582	0.1705	0.0202	1.3609	4.5362
	18.2250	1.3570	0.1767	0.0209	1.3597	4.5321
	18.2350	1.3557	0.1717	0.0203	1.3584	4.5280
	18.2450	1.3545	0.1679	0.0199	1.3572	4.5240
	18.2550	1.3533	0.1717	0.0203	1.3560	4.5198
	18.2650	1.3520	0.1644	0.0195	1.3547	4.5156
	18.2750	1.3508	0.1766	0.0209	1.3535	4.5116
	18.2850	1.3496	0.1959	0.0232	1.3523	4.5074
	18.2950	1.3483	0.1818	0.0215	1.3510	4.5032
	18.3050	1.3471	0.1492	0.0177	1.3498	4.4992
	18.3150	1.3459	0.1324	0.0157	1.3486	4.4954
	18.3250	1.3447	0.1862	0.0221	1.3474	4.4913
	18.3350	1.3434	0.2281	0.0270	1.3461	4.4869
	18.3450	1.3422	0.2387	0.0283	1.3449	4.4828
	18.3550	1.3409	0.2814	0.0333	1.3436	4.4787
	18.3650	1.3397	0.2991	0.0354	1.3424	4.4746
	18.3750	1.3384	0.2935	0.0348	1.3411	4.4704
	18.3850	1.3373	0.2833	0.0336	1.3400	4.4664
	18.3950	1.3361	0.2517	0.0298	1.3388	4.4624
	18.4050	1.3349	0.2102	0.0249	1.3376	4.4585
	18.4150	1.3336	0.2029	0.0240	1.3363	4.4543
	18.4250	1.3323	0.2191	0.0260	1.3350	4.4499
	18.4350	1.3310	0.2221	0.0263	1.3337	4.4456
	18.4450	1.3299	0.2215	0.0262	1.3326	4.4417
	18.4550	1.3287	0.2526	0.0299	1.3314	4.4378
	18.4650	1.3274	0.2733	0.0324	1.3301	4.4336
	18.4750	1.3262	0.2631	0.0312	1.3289	4.4294
	18.4850	1.3249	0.2277	0.0270	1.3276	4.4253
	18.4950	1.3237	0.1934	0.0229	1.3264	4.4214
	18.5050	1.3225	0.1707	0.0202	1.3252	4.4174
	18.5150	1.3213	0.1497	0.0177	1.3240	4.4132
	18.5250	1.3200	0.1389	0.0165	1.3227	4.4089
	18.5350	1.3188	0.1414	0.0168	1.3215	4.4050
	18.5450	1.3176	0.1636	0.0194	1.3203	4.4009
	18.5550	1.3163	0.1868	0.0221	1.3191	4.3967
	18.5650	1.3151	0.2142	0.0254	1.3178	4.3925
	18.5750	1.3139	0.2126	0.0252	1.3166	4.3884
	18.5850	1.3126	0.1710	0.0203	1.3153	4.3843
	18.5950	1.3113	0.1481	0.0176	1.3140	4.3800
	18.6050	1.3101	0.1327	0.0157	1.3128	4.3758
	18.6150	1.3089	0.1519	0.0180	1.3116	4.3719
	18.6250	1.3077	0.1667	0.0197	1.3104	4.3679
	18.6350	1.3065	0.1779	0.0211	1.3092	4.3638
	18.6450	1.3052	0.1970	0.0233	1.3079	4.3596
	18.6550	1.3040	0.2152	0.0255	1.3067	4.3554
	18.6650	1.3028	0.2452	0.0291	1.3055	4.3514
	18.6750	1.3016	0.2624	0.0311	1.3043	4.3474
	18.6850	1.3003	0.2441	0.0289	1.3030	4.3432
	18.6950	1.2990	0.2385	0.0283	1.3017	4.3388
	18.7050	1.2977	0.2106	0.0249	1.3004	4.3346
	18.7150	1.2965	0.1727	0.0205	1.2992	4.3306
	18.7250	1.2953	0.1698	0.0201	1.2980	4.3267
	18.7350	1.2941	0.1696	0.0201	1.2968	4.3226
	18.7450	1.2928	0.1709	0.0202	1.2955	4.3184
	18.7550	1.2916	0.1779	0.0211	1.2943	4.3143
	18.7650	1.2904	0.1816	0.0215	1.2931	4.3103
	18.7750	1.2892	0.1819	0.0215	1.2919	4.3061
	18.7850	1.2879	0.1949	0.0231	1.2906	4.3018
	18.7950	1.2867	0.1708	0.0202	1.2894	4.2979
	18.8050	1.2855	0.1683	0.0199	1.2882	4.2939
	18.8150	1.2843	0.1681	0.0199	1.2870	4.2898
	18.8250	1.2830	0.1797	0.0213	1.2857	4.2854
	18.8350	1.2817	0.1956	0.0232	1.2844	4.2812
	18.8450	1.2805	0.1879	0.0223	1.2832	4.2772
	18.8550	1.2793	0.1922	0.0228	1.2820	4.2733
	18.8650	1.2780	0.2126	0.0252	1.2807	4.2691
	18.8750	1.2768	0.2066	0.0245	1.2795	4.2649
	18.8850	1.2755	0.1985	0.0235	1.2782	4.2607
	18.8950	1.2743	0.2076	0.0246	1.2770	4.2566
	18.9050	1.2731	0.2062	0.0244	1.2758	4.2527
	18.9150	1.2719	0.1951	0.0231	1.2746	4.2486
	18.9250	1.2707	0.1793	0.0212	1.2734	4.2444
	18.9350	1.2694	0.1723	0.0204	1.2721	4.2404
	18.9450	1.2682	0.1595	0.0189	1.2709	4.2362
	18.9550	1.2669	0.1434	0.0170	1.2696	4.2320
	18.9650	1.2657	0.1275	0.0151	1.2684	4.2280
	18.9750	1.2645	0.1333	0.0158	1.2672	4.2240
	18.9850	1.2633	0.1469	0.0174	1.2660	4.2199
	18.9950	1.2620	0.1651	0.0196	1.2647	4.2156
	19.0050	1.2607	0.1739	0.0206	1.2634	4.2113
	19.0150	1.2595	0.1632	0.0193	1.2622	4.2073
	19.0250	1.2584	0.1805	0.0214	1.2611	4.2035
	19.0350	1.2572	0.1936	0.0229	1.2599	4.1995
	19.0450	1.2559	0.2063	0.0244	1.2586	4.1951
	19.0550	1.2546	0.1844	0.0218	1.2573	4.1908
	19.0650	1.2534	0.1956	0.0232	1.2561	4.1870
	19.0750	1.2522	0.2044	0.0242	1.2549	4.1829
	19.0850	1.2510	0.2220	0.0263	1.2537	4.1788
	19.0950	1.2497	0.2436	0.0289	1.2524	4.1746
	19.1050	1.2485	0.2563	0.0304	1.2512	4.1704
	19.1150	1.2473	0.2167	0.0257	1.2500	4.1665
	19.1250	1.2461	0.1779	0.0211	1.2488	4.1625
	19.1350	1.2448	0.1568	0.0186	1.2475	4.1582
	19.1450	1.2435	0.1643	0.0195	1.2462	4.1539
	19.1550	1.2423	0.1626	0.0193	1.2450	4.1498
	19.1650	1.2410	0.1680	0.0199	1.2437	4.1457
	19.1750	1.2398	0.1633	0.0193	1.2425	4.1416
	19.1850	1.2385	0.1660	0.0197	1.2412	4.1373
	19.1950	1.2373	0.1719	0.0204	1.2400	4.1333
	19.2050	1.2361	0.1920	0.0227	1.2388	4.1294
	19.2150	1.2349	0.1961	0.0232	1.2376	4.1253
	19.2250	1.2337	0.1990	0.0236	1.2364	4.1212
	19.2350	1.2325	0.1879	0.0223	1.2352	4.1171
	19.2450	1.2313	0.1971	0.0234	1.2340	4.1131
	19.2550	1.2300	0.2060	0.0244	1.2327	4.1089
	19.2650	1.2287	0.2063	0.0244	1.2314	4.1046
	19.2750	1.2275	0.1990	0.0236	1.2302	4.1006
	19.2850	1.2263	0.1805	0.0214	1.2290	4.0967
	19.2950	1.2251	0.1598	0.0189	1.2278	4.0927
	19.3050	1.2239	0.1409	0.0167	1.2266	4.0886
	19.3150	1.2226	0.1386	0.0164	1.2253	4.0842
	19.3250	1.2214	0.1483	0.0176	1.2241	4.0802
	19.3350	1.2202	0.1454	0.0172	1.2229	4.0761
	19.3450	1.2189	0.1345	0.0159	1.2216	4.0719
	19.3550	1.2176	0.1065	0.0126	1.2203	4.0675
	19.3650	1.2163	0.1114	0.0132	1.2190	4.0634
	19.3750	1.2151	0.1388	0.0164	1.2178	4.0593
	19.3850	1.2139	0.1795	0.0213	1.2166	4.0552
	19.3950	1.2127	0.1986	0.0235	1.2154	4.0511
	19.4050	1.2114	0.2079	0.0246	1.2141	4.0470
	19.4150	1.2102	0.2048	0.0243	1.2129	4.0430
	19.4250	1.2091	0.2059	0.0244	1.2118	4.0391
	19.4350	1.2078	0.2055	0.0244	1.2105	4.0350
	19.4450	1.2066	0.2024	0.0240	1.2093	4.0308
	19.4550	1.2053	0.1919	0.0227	1.2080	4.0266
	19.4650	1.2041	0.1968	0.0233	1.2068	4.0226
	19.4750	1.2028	0.1953	0.0231	1.2055	4.0184
	19.4850	1.2015	0.1890	0.0224	1.2042	4.0141
	19.4950	1.2003	0.2085	0.0247	1.2030	4.0099
	19.5050	1.1991	0.2443	0.0289	1.2018	4.0059
	19.5150	1.1979	0.2565	0.0304	1.2006	4.0018
	19.5250	1.1966	0.2511	0.0297	1.1993	3.9976
	19.5350	1.1954	0.2395	0.0284	1.1981	3.9935
	19.5450	1.1941	0.2042	0.0242	1.1968	3.9894
	19.5550	1.1930	0.1770	0.0210	1.1957	3.9855
	19.5650	1.1917	0.1637	0.0194	1.1944	3.9814
	19.5750	1.1905	0.1541	0.0183	1.1932	3.9771
	19.5850	1.1892	0.1570	0.0186	1.1919	3.9730
	19.5950	1.1880	0.1480	0.0175	1.1907	3.9690
	19.6050	1.1868	0.1432	0.0170	1.1895	3.9650
	19.6150	1.1856	0.1820	0.0216	1.1883	3.9608
	19.6250	1.1843	0.2083	0.0247	1.1870	3.9565
	19.6350	1.1830	0.2012	0.0238	1.1857	3.9522
	19.6450	1.1818	0.1778	0.0211	1.1845	3.9482
	19.6550	1.1806	0.1583	0.0188	1.1833	3.9444
	19.6650	1.1794	0.1307	0.0155	1.1821	3.9402
	19.6750	1.1781	0.1335	0.0158	1.1808	3.9359
	19.6850	1.1769	0.1451	0.0172	1.1796	3.9318
	19.6950	1.1756	0.1816	0.0215	1.1783	3.9277
	19.7050	1.1744	0.1985	0.0235	1.1771	3.9236
	19.7150	1.1732	0.2069	0.0245	1.1759	3.9196
	19.7250	1.1719	0.1999	0.0237	1.1746	3.9154
	19.7350	1.1707	0.1781	0.0211	1.1734	3.9113
	19.7450	1.1695	0.1844	0.0219	1.1722	3.9074
	19.7550	1.1683	0.1878	0.0222	1.1710	3.9033
	19.7650	1.1671	0.1733	0.0205	1.1698	3.8992
	19.7750	1.1658	0.1588	0.0188	1.1685	3.8950
	19.7850	1.1646	0.1661	0.0197	1.1673	3.8908
	19.7950	1.1633	0.1566	0.0186	1.1660	3.8866
	19.8050	1.1620	0.1872	0.0222	1.1647	3.8824
	19.8150	1.1609	0.2121	0.0251	1.1636	3.8784
	19.8250	1.1597	0.2085	0.0247	1.1624	3.8746
	19.8350	1.1585	0.1804	0.0214	1.1612	3.8706
	19.8450	1.1572	0.1674	0.0198	1.1599	3.8663
	19.8550	1.1560	0.1794	0.0213	1.1587	3.8622
	19.8650	1.1548	0.1747	0.0207	1.1575	3.8581
	19.8750	1.1535	0.1798	0.0213	1.1562	3.8540
	19.8850	1.1523	0.1930	0.0229	1.1550	3.8499
	19.8950	1.1511	0.2073	0.0246	1.1538	3.8458
	19.9050	1.1499	0.1948	0.0231	1.1526	3.8418
	19.9150	1.1486	0.1739	0.0206	1.1513	3.8377
	19.9250	1.1473	0.1432	0.0170	1.1500	3.8334
	19.9350	1.1460	0.1271	0.0151	1.1487	3.8290
	19.9450	1.1448	0.1275	0.0151	1.1475	3.8249
	19.9550	1.1436	0.1361	0.0161	1.1463	3.8209
[truncated: 30,773 more rows]
