# Supplementary material for: The influence of sample geometry and size on porcine aortic material properties from uniaxial tensile tests using custom-designed tissue cutters, clamps and molds
Source: PLoS One. 2021 Feb 8;16(2):e0244390. doi: 10.1371/journal.pone.0244390 (PMC7869995; doi:10.1371/journal.pone.0244390)
Supplement: S1 Dataset — (ZIP) [file pone.0244390.s001.zip › Date/RL8-1.csv]

1	ʱ��	λ��	��	����Ӧ��	����λ��	����Ӧ�� (λ��)
	(s)	(mm)	(N)	(MPa)	(mm)	(%)
	0.0000	0.6213	-0.3641	-0.0267	0.0001	0.0003
	0.0100	0.6213	-0.3455	-0.0253	0.0001	0.0003
	0.0200	0.6216	-0.2960	-0.0217	0.0004	0.0008
	0.0300	0.6224	-0.2558	-0.0188	0.0013	0.0026
	0.0400	0.6239	-0.2602	-0.0191	0.0027	0.0056
	0.0500	0.6257	-0.3050	-0.0224	0.0046	0.0094
	0.0600	0.6277	-0.3603	-0.0264	0.0065	0.0135
	0.0700	0.6297	-0.4313	-0.0316	0.0085	0.0175
	0.0800	0.6315	-0.4716	-0.0346	0.0103	0.0213
	0.0900	0.6332	-0.4730	-0.0347	0.0120	0.0248
	0.1000	0.6347	-0.4446	-0.0326	0.0136	0.0280
	0.1100	0.6363	-0.4278	-0.0314	0.0151	0.0312
	0.1200	0.6379	-0.4273	-0.0313	0.0167	0.0344
	0.1300	0.6394	-0.3953	-0.0290	0.0183	0.0377
	0.1400	0.6411	-0.3688	-0.0270	0.0199	0.0411
	0.1500	0.6427	-0.3379	-0.0248	0.0215	0.0444
	0.1600	0.6444	-0.3314	-0.0243	0.0232	0.0478
	0.1700	0.6460	-0.3257	-0.0239	0.0248	0.0512
	0.1800	0.6476	-0.3188	-0.0234	0.0264	0.0544
	0.1900	0.6491	-0.3286	-0.0241	0.0279	0.0575
	0.2000	0.6506	-0.3678	-0.0270	0.0294	0.0607
	0.2100	0.6522	-0.3818	-0.0280	0.0310	0.0640
	0.2200	0.6538	-0.4005	-0.0294	0.0327	0.0673
	0.2300	0.6555	-0.3952	-0.0290	0.0343	0.0707
	0.2400	0.6570	-0.4099	-0.0301	0.0358	0.0739
	0.2500	0.6585	-0.4088	-0.0300	0.0374	0.0770
	0.2600	0.6601	-0.3813	-0.0280	0.0389	0.0802
	0.2700	0.6617	-0.3628	-0.0266	0.0405	0.0835
	0.2800	0.6633	-0.3634	-0.0266	0.0421	0.0868
	0.2900	0.6649	-0.3547	-0.0260	0.0437	0.0902
	0.3000	0.6665	-0.3412	-0.0250	0.0453	0.0934
	0.3100	0.6680	-0.3375	-0.0247	0.0469	0.0967
	0.3200	0.6696	-0.3561	-0.0261	0.0484	0.0998
	0.3300	0.6710	-0.3511	-0.0257	0.0499	0.1028
	0.3400	0.6726	-0.3419	-0.0251	0.0514	0.1060
	0.3500	0.6742	-0.3540	-0.0260	0.0531	0.1094
	0.3600	0.6759	-0.3692	-0.0271	0.0547	0.1129
	0.3700	0.6776	-0.3972	-0.0291	0.0564	0.1164
	0.3800	0.6793	-0.3895	-0.0286	0.0582	0.1200
	0.3900	0.6810	-0.3424	-0.0251	0.0598	0.1233
	0.4000	0.6825	-0.3109	-0.0228	0.0614	0.1265
	0.4100	0.6841	-0.3135	-0.0230	0.0629	0.1298
	0.4200	0.6857	-0.3608	-0.0264	0.0645	0.1331
	0.4300	0.6873	-0.3943	-0.0289	0.0662	0.1364
	0.4400	0.6889	-0.3902	-0.0286	0.0677	0.1396
	0.4500	0.6905	-0.3701	-0.0271	0.0693	0.1429
	0.4600	0.6920	-0.3467	-0.0254	0.0709	0.1462
	0.4700	0.6936	-0.3452	-0.0253	0.0725	0.1494
	0.4800	0.6952	-0.3413	-0.0250	0.0740	0.1526
	0.4900	0.6967	-0.3323	-0.0244	0.0755	0.1557
	0.5000	0.6983	-0.3287	-0.0241	0.0771	0.1590
	0.5100	0.6999	-0.3206	-0.0235	0.0787	0.1623
	0.5200	0.7015	-0.3279	-0.0240	0.0803	0.1657
	0.5300	0.7031	-0.3401	-0.0249	0.0819	0.1689
	0.5400	0.7047	-0.3699	-0.0271	0.0835	0.1722
	0.5500	0.7062	-0.3477	-0.0255	0.0850	0.1754
	0.5600	0.7078	-0.3357	-0.0246	0.0867	0.1787
	0.5700	0.7094	-0.3402	-0.0249	0.0882	0.1820
	0.5800	0.7110	-0.3319	-0.0243	0.0899	0.1853
	0.5900	0.7127	-0.3164	-0.0232	0.0915	0.1887
	0.6000	0.7143	-0.3355	-0.0246	0.0931	0.1920
	0.6100	0.7158	-0.3470	-0.0254	0.0947	0.1952
	0.6200	0.7174	-0.3681	-0.0270	0.0962	0.1984
	0.6300	0.7190	-0.3699	-0.0271	0.0978	0.2017
	0.6400	0.7206	-0.3481	-0.0255	0.0994	0.2051
	0.6500	0.7223	-0.3519	-0.0258	0.1011	0.2085
	0.6600	0.7239	-0.3626	-0.0266	0.1027	0.2118
	0.6700	0.7255	-0.3684	-0.0270	0.1044	0.2152
	0.6800	0.7271	-0.3507	-0.0257	0.1060	0.2185
	0.6900	0.7287	-0.3574	-0.0262	0.1076	0.2218
	0.7000	0.7303	-0.3842	-0.0282	0.1091	0.2251
	0.7100	0.7319	-0.3834	-0.0281	0.1107	0.2283
	0.7200	0.7334	-0.3895	-0.0286	0.1122	0.2315
	0.7300	0.7350	-0.3746	-0.0275	0.1139	0.2348
	0.7400	0.7367	-0.3813	-0.0280	0.1155	0.2382
	0.7500	0.7383	-0.3907	-0.0286	0.1171	0.2414
	0.7600	0.7398	-0.4011	-0.0294	0.1187	0.2447
	0.7700	0.7413	-0.3747	-0.0275	0.1202	0.2478
	0.7800	0.7429	-0.3644	-0.0267	0.1218	0.2511
	0.7900	0.7445	-0.3736	-0.0274	0.1234	0.2544
	0.8000	0.7462	-0.3717	-0.0273	0.1250	0.2578
	0.8100	0.7478	-0.3458	-0.0254	0.1267	0.2612
	0.8200	0.7494	-0.3408	-0.0250	0.1283	0.2645
	0.8300	0.7510	-0.3428	-0.0251	0.1298	0.2677
	0.8400	0.7525	-0.3481	-0.0255	0.1314	0.2709
	0.8500	0.7541	-0.3517	-0.0258	0.1330	0.2742
	0.8600	0.7557	-0.3686	-0.0270	0.1345	0.2774
	0.8700	0.7573	-0.3619	-0.0265	0.1361	0.2807
	0.8800	0.7589	-0.3344	-0.0245	0.1377	0.2839
	0.8900	0.7604	-0.3418	-0.0251	0.1393	0.2872
	0.9000	0.7621	-0.3593	-0.0263	0.1409	0.2905
	0.9100	0.7636	-0.3849	-0.0282	0.1424	0.2937
	0.9200	0.7652	-0.3954	-0.0290	0.1440	0.2969
	0.9300	0.7667	-0.3656	-0.0268	0.1456	0.3002
	0.9400	0.7684	-0.3541	-0.0260	0.1472	0.3035
	0.9500	0.7700	-0.3520	-0.0258	0.1488	0.3069
	0.9600	0.7716	-0.3436	-0.0252	0.1505	0.3103
	0.9700	0.7732	-0.3281	-0.0241	0.1520	0.3135
	0.9800	0.7748	-0.3476	-0.0255	0.1536	0.3167
	0.9900	0.7763	-0.3635	-0.0267	0.1552	0.3199
	1.0000	0.7779	-0.3764	-0.0276	0.1567	0.3232
	1.0100	0.7795	-0.3666	-0.0269	0.1583	0.3265
	1.0200	0.7811	-0.3715	-0.0272	0.1600	0.3298
	1.0300	0.7828	-0.3957	-0.0290	0.1616	0.3333
	1.0400	0.7844	-0.4008	-0.0294	0.1632	0.3366
	1.0500	0.7860	-0.3791	-0.0278	0.1648	0.3398
	1.0600	0.7875	-0.3461	-0.0254	0.1664	0.3430
	1.0700	0.7891	-0.3351	-0.0246	0.1679	0.3463
	1.0800	0.7907	-0.3473	-0.0255	0.1695	0.3496
	1.0900	0.7924	-0.3706	-0.0272	0.1712	0.3530
	1.1000	0.7940	-0.3703	-0.0271	0.1728	0.3563
	1.1100	0.7956	-0.3741	-0.0274	0.1744	0.3596
	1.1200	0.7971	-0.3957	-0.0290	0.1759	0.3628
	1.1300	0.7986	-0.3876	-0.0284	0.1774	0.3659
	1.1400	0.8001	-0.3773	-0.0277	0.1789	0.3690
	1.1500	0.8017	-0.3917	-0.0287	0.1805	0.3722
	1.1600	0.8033	-0.4053	-0.0297	0.1821	0.3755
	1.1700	0.8049	-0.3883	-0.0285	0.1837	0.3789
	1.1800	0.8066	-0.3675	-0.0269	0.1854	0.3823
	1.1900	0.8082	-0.3754	-0.0275	0.1870	0.3856
	1.2000	0.8098	-0.3758	-0.0276	0.1886	0.3889
	1.2100	0.8113	-0.3834	-0.0281	0.1901	0.3920
	1.2200	0.8128	-0.3694	-0.0271	0.1916	0.3952
	1.2300	0.8144	-0.3569	-0.0262	0.1932	0.3985
	1.2400	0.8160	-0.3514	-0.0258	0.1949	0.4018
	1.2500	0.8177	-0.3424	-0.0251	0.1965	0.4052
	1.2600	0.8193	-0.3248	-0.0238	0.1981	0.4085
	1.2700	0.8209	-0.3294	-0.0242	0.1997	0.4118
	1.2800	0.8224	-0.3380	-0.0248	0.2012	0.4150
	1.2900	0.8240	-0.3450	-0.0253	0.2028	0.4183
	1.3000	0.8256	-0.3473	-0.0255	0.2044	0.4215
	1.3100	0.8272	-0.3226	-0.0237	0.2060	0.4249
	1.3200	0.8288	-0.3040	-0.0223	0.2076	0.4281
	1.3300	0.8304	-0.3070	-0.0225	0.2092	0.4314
	1.3400	0.8320	-0.3071	-0.0225	0.2108	0.4348
	1.3500	0.8335	-0.3186	-0.0234	0.2124	0.4379
	1.3600	0.8351	-0.3076	-0.0226	0.2139	0.4411
	1.3700	0.8367	-0.2992	-0.0219	0.2155	0.4444
	1.3800	0.8383	-0.3145	-0.0231	0.2171	0.4477
	1.3900	0.8399	-0.3209	-0.0235	0.2187	0.4510
	1.4000	0.8415	-0.3556	-0.0261	0.2204	0.4544
	1.4100	0.8431	-0.3783	-0.0277	0.2219	0.4576
	1.4200	0.8447	-0.4191	-0.0307	0.2235	0.4609
	1.4300	0.8462	-0.4191	-0.0307	0.2250	0.4640
	1.4400	0.8478	-0.3938	-0.0289	0.2266	0.4673
	1.4500	0.8494	-0.3768	-0.0276	0.2282	0.4706
	1.4600	0.8510	-0.3555	-0.0261	0.2298	0.4739
	1.4700	0.8526	-0.3292	-0.0241	0.2314	0.4772
	1.4800	0.8542	-0.3119	-0.0229	0.2330	0.4805
	1.4900	0.8558	-0.3027	-0.0222	0.2346	0.4838
	1.5000	0.8573	-0.2892	-0.0212	0.2361	0.4868
	1.5100	0.8588	-0.2881	-0.0211	0.2377	0.4901
	1.5200	0.8604	-0.3258	-0.0239	0.2393	0.4934
	1.5300	0.8621	-0.3468	-0.0254	0.2409	0.4967
	1.5400	0.8637	-0.3166	-0.0232	0.2425	0.5001
	1.5500	0.8653	-0.3126	-0.0229	0.2441	0.5033
	1.5600	0.8669	-0.3191	-0.0234	0.2457	0.5066
	1.5700	0.8684	-0.3207	-0.0235	0.2472	0.5098
	1.5800	0.8700	-0.3117	-0.0228	0.2488	0.5130
	1.5900	0.8715	-0.3363	-0.0247	0.2503	0.5162
	1.6000	0.8731	-0.3682	-0.0270	0.2520	0.5196
	1.6100	0.8748	-0.3617	-0.0265	0.2536	0.5229
	1.6200	0.8763	-0.3615	-0.0265	0.2552	0.5262
	1.6300	0.8779	-0.3470	-0.0254	0.2567	0.5293
	1.6400	0.8794	-0.3662	-0.0268	0.2583	0.5325
	1.6500	0.8810	-0.3796	-0.0278	0.2598	0.5358
	1.6600	0.8826	-0.3589	-0.0263	0.2614	0.5391
	1.6700	0.8842	-0.3366	-0.0247	0.2630	0.5424
	1.6800	0.8858	-0.3450	-0.0253	0.2646	0.5457
	1.6900	0.8874	-0.3439	-0.0252	0.2662	0.5490
	1.7000	0.8890	-0.3515	-0.0258	0.2678	0.5522
	1.7100	0.8905	-0.3577	-0.0262	0.2694	0.5555
	1.7200	0.8921	-0.3719	-0.0273	0.2709	0.5586
	1.7300	0.8937	-0.3911	-0.0287	0.2725	0.5619
	1.7400	0.8953	-0.3751	-0.0275	0.2741	0.5652
	1.7500	0.8968	-0.3586	-0.0263	0.2757	0.5685
	1.7600	0.8985	-0.3739	-0.0274	0.2773	0.5719
	1.7700	0.9001	-0.3811	-0.0279	0.2789	0.5751
	1.7800	0.9017	-0.3844	-0.0282	0.2805	0.5784
	1.7900	0.9032	-0.3553	-0.0261	0.2820	0.5816
	1.8000	0.9048	-0.3581	-0.0263	0.2836	0.5849
	1.8100	0.9064	-0.3746	-0.0275	0.2852	0.5882
	1.8200	0.9081	-0.3986	-0.0292	0.2869	0.5916
	1.8300	0.9097	-0.3972	-0.0291	0.2885	0.5950
	1.8400	0.9113	-0.3743	-0.0274	0.2902	0.5984
	1.8500	0.9130	-0.3650	-0.0268	0.2918	0.6017
	1.8600	0.9145	-0.3443	-0.0252	0.2933	0.6048
	1.8700	0.9160	-0.3550	-0.0260	0.2948	0.6080
	1.8800	0.9176	-0.3389	-0.0248	0.2964	0.6112
	1.8900	0.9191	-0.3340	-0.0245	0.2980	0.6144
	1.9000	0.9208	-0.3466	-0.0254	0.2996	0.6178
	1.9100	0.9224	-0.3556	-0.0261	0.3013	0.6212
	1.9200	0.9241	-0.3540	-0.0260	0.3029	0.6245
	1.9300	0.9256	-0.3380	-0.0248	0.3044	0.6277
	1.9400	0.9271	-0.3207	-0.0235	0.3059	0.6309
	1.9500	0.9287	-0.2973	-0.0218	0.3075	0.6342
	1.9600	0.9303	-0.2949	-0.0216	0.3091	0.6375
	1.9700	0.9319	-0.3162	-0.0232	0.3107	0.6407
	1.9800	0.9335	-0.3460	-0.0254	0.3123	0.6440
	1.9900	0.9351	-0.3678	-0.0270	0.3139	0.6473
	2.0000	0.9366	-0.3652	-0.0268	0.3155	0.6505
	2.0100	0.9382	-0.3401	-0.0249	0.3170	0.6538
	2.0200	0.9398	-0.3507	-0.0257	0.3186	0.6570
	2.0300	0.9414	-0.3490	-0.0256	0.3202	0.6603
	2.0400	0.9431	-0.3606	-0.0264	0.3219	0.6638
	2.0500	0.9447	-0.3427	-0.0251	0.3235	0.6671
	2.0600	0.9462	-0.3430	-0.0251	0.3251	0.6703
	2.0700	0.9478	-0.3244	-0.0238	0.3266	0.6735
	2.0800	0.9493	-0.3085	-0.0226	0.3282	0.6767
	2.0900	0.9510	-0.3175	-0.0233	0.3298	0.6800
	2.1000	0.9525	-0.3180	-0.0233	0.3314	0.6833
	2.1100	0.9541	-0.2932	-0.0215	0.3329	0.6865
	2.1200	0.9557	-0.3014	-0.0221	0.3345	0.6898
	2.1300	0.9573	-0.3223	-0.0236	0.3362	0.6932
	2.1400	0.9590	-0.3436	-0.0252	0.3378	0.6966
	2.1500	0.9606	-0.3518	-0.0258	0.3394	0.6998
	2.1600	0.9621	-0.3526	-0.0259	0.3409	0.7030
	2.1700	0.9637	-0.3723	-0.0273	0.3425	0.7063
	2.1800	0.9653	-0.3746	-0.0275	0.3442	0.7097
	2.1900	0.9669	-0.3877	-0.0284	0.3457	0.7129
	2.2000	0.9684	-0.4060	-0.0298	0.3473	0.7161
	2.2100	0.9700	-0.3948	-0.0289	0.3489	0.7194
	2.2200	0.9716	-0.3843	-0.0282	0.3504	0.7226
	2.2300	0.9732	-0.3823	-0.0280	0.3520	0.7259
	2.2400	0.9748	-0.3392	-0.0249	0.3536	0.7292
	2.2500	0.9764	-0.3312	-0.0243	0.3552	0.7324
	2.2600	0.9779	-0.3269	-0.0240	0.3568	0.7357
	2.2700	0.9796	-0.3186	-0.0234	0.3584	0.7390
	2.2800	0.9812	-0.3150	-0.0231	0.3600	0.7424
	2.2900	0.9828	-0.2955	-0.0217	0.3617	0.7458
	2.3000	0.9844	-0.2732	-0.0200	0.3632	0.7489
	2.3100	0.9859	-0.2749	-0.0202	0.3647	0.7521
	2.3200	0.9875	-0.2865	-0.0210	0.3664	0.7554
	2.3300	0.9891	-0.2844	-0.0209	0.3680	0.7588
	2.3400	0.9908	-0.2839	-0.0208	0.3696	0.7622
	2.3500	0.9924	-0.2954	-0.0217	0.3713	0.7656
	2.3600	0.9940	-0.3250	-0.0238	0.3728	0.7688
	2.3700	0.9955	-0.3323	-0.0244	0.3744	0.7719
	2.3800	0.9971	-0.3332	-0.0244	0.3759	0.7752
	2.3900	0.9987	-0.3333	-0.0244	0.3775	0.7784
	2.4000	1.0003	-0.3152	-0.0231	0.3791	0.7818
	2.4100	1.0019	-0.3217	-0.0236	0.3807	0.7850
	2.4200	1.0035	-0.3206	-0.0235	0.3823	0.7883
	2.4300	1.0051	-0.3186	-0.0234	0.3839	0.7916
	2.4400	1.0067	-0.3240	-0.0238	0.3855	0.7949
	2.4500	1.0082	-0.3015	-0.0221	0.3870	0.7981
	2.4600	1.0098	-0.3051	-0.0224	0.3886	0.8013
	2.4700	1.0113	-0.3266	-0.0239	0.3902	0.8046
	2.4800	1.0130	-0.3604	-0.0264	0.3918	0.8080
	2.4900	1.0147	-0.3818	-0.0280	0.3935	0.8114
	2.5000	1.0162	-0.3699	-0.0271	0.3950	0.8146
	2.5100	1.0178	-0.3564	-0.0261	0.3966	0.8179
	2.5200	1.0194	-0.3491	-0.0256	0.3982	0.8211
	2.5300	1.0210	-0.3454	-0.0253	0.3998	0.8244
	2.5400	1.0225	-0.3472	-0.0255	0.4013	0.8275
	2.5500	1.0241	-0.3651	-0.0268	0.4029	0.8308
	2.5600	1.0257	-0.3620	-0.0265	0.4045	0.8341
	2.5700	1.0273	-0.3470	-0.0254	0.4061	0.8375
	2.5800	1.0289	-0.3438	-0.0252	0.4077	0.8408
	2.5900	1.0304	-0.3477	-0.0255	0.4092	0.8439
	2.6000	1.0320	-0.3527	-0.0259	0.4108	0.8471
	2.6100	1.0336	-0.3567	-0.0262	0.4124	0.8504
	2.6200	1.0352	-0.3221	-0.0236	0.4140	0.8538
	2.6300	1.0368	-0.3204	-0.0235	0.4157	0.8571
	2.6400	1.0384	-0.3227	-0.0237	0.4173	0.8604
	2.6500	1.0400	-0.3036	-0.0223	0.4189	0.8637
	2.6600	1.0416	-0.2878	-0.0211	0.4205	0.8670
	2.6700	1.0432	-0.3032	-0.0222	0.4220	0.8702
	2.6800	1.0448	-0.3180	-0.0233	0.4236	0.8735
	2.6900	1.0464	-0.3292	-0.0241	0.4252	0.8767
	2.7000	1.0480	-0.3653	-0.0268	0.4268	0.8801
	2.7100	1.0497	-0.3813	-0.0280	0.4285	0.8835
	2.7200	1.0512	-0.3703	-0.0272	0.4301	0.8868
	2.7300	1.0528	-0.3651	-0.0268	0.4316	0.8900
	2.7400	1.0543	-0.3736	-0.0274	0.4331	0.8931
	2.7500	1.0558	-0.3469	-0.0254	0.4347	0.8963
	2.7600	1.0574	-0.3091	-0.0227	0.4362	0.8995
	2.7700	1.0590	-0.3112	-0.0228	0.4378	0.9029
	2.7800	1.0606	-0.3317	-0.0243	0.4395	0.9062
	2.7900	1.0622	-0.3431	-0.0252	0.4410	0.9095
	2.8000	1.0638	-0.3256	-0.0239	0.4426	0.9127
	2.8100	1.0653	-0.3042	-0.0223	0.4442	0.9159
	2.8200	1.0670	-0.3134	-0.0230	0.4458	0.9192
	2.8300	1.0685	-0.3205	-0.0235	0.4474	0.9225
	2.8400	1.0701	-0.3344	-0.0245	0.4490	0.9258
	2.8500	1.0717	-0.3112	-0.0228	0.4506	0.9291
	2.8600	1.0733	-0.2985	-0.0219	0.4521	0.9323
	2.8700	1.0749	-0.3082	-0.0226	0.4537	0.9355
	2.8800	1.0764	-0.3494	-0.0256	0.4553	0.9388
	2.8900	1.0780	-0.3807	-0.0279	0.4568	0.9420
	2.9000	1.0796	-0.3638	-0.0267	0.4584	0.9452
	2.9100	1.0812	-0.3407	-0.0250	0.4600	0.9486
	2.9200	1.0828	-0.3419	-0.0251	0.4616	0.9519
	2.9300	1.0844	-0.3047	-0.0223	0.4632	0.9552
	2.9400	1.0860	-0.2814	-0.0206	0.4648	0.9584
	2.9500	1.0876	-0.3078	-0.0226	0.4664	0.9618
	2.9600	1.0892	-0.3287	-0.0241	0.4681	0.9652
	2.9700	1.0908	-0.3385	-0.0248	0.4696	0.9684
	2.9800	1.0924	-0.3495	-0.0256	0.4712	0.9716
	2.9900	1.0939	-0.3333	-0.0244	0.4728	0.9749
	3.0000	1.0956	-0.3125	-0.0229	0.4744	0.9782
	3.0100	1.0972	-0.2779	-0.0204	0.4760	0.9815
	3.0200	1.0987	-0.2826	-0.0207	0.4776	0.9847
	3.0300	1.1003	-0.2891	-0.0212	0.4791	0.9879
	3.0400	1.1019	-0.3006	-0.0220	0.4807	0.9913
	3.0500	1.1035	-0.3062	-0.0224	0.4823	0.9946
	3.0600	1.1050	-0.3139	-0.0230	0.4838	0.9977
	3.0700	1.1066	-0.3230	-0.0237	0.4854	1.0009
	3.0800	1.1082	-0.3607	-0.0264	0.4870	1.0043
	3.0900	1.1099	-0.3971	-0.0291	0.4887	1.0077
	3.1000	1.1114	-0.4181	-0.0307	0.4903	1.0109
	3.1100	1.1130	-0.3991	-0.0293	0.4918	1.0141
	3.1200	1.1145	-0.3792	-0.0278	0.4933	1.0173
	3.1300	1.1161	-0.3481	-0.0255	0.4949	1.0205
	3.1400	1.1176	-0.3253	-0.0239	0.4965	1.0238
	3.1500	1.1193	-0.3504	-0.0257	0.4981	1.0271
	3.1600	1.1209	-0.3403	-0.0250	0.4997	1.0305
	3.1700	1.1225	-0.2998	-0.0220	0.5013	1.0337
	3.1800	1.1240	-0.2749	-0.0202	0.5029	1.0369
	3.1900	1.1256	-0.2483	-0.0182	0.5044	1.0401
	3.2000	1.1272	-0.2927	-0.0215	0.5060	1.0434
	3.2100	1.1288	-0.3529	-0.0259	0.5076	1.0467
	3.2200	1.1304	-0.3751	-0.0275	0.5092	1.0500
	3.2300	1.1319	-0.3782	-0.0277	0.5107	1.0532
	3.2400	1.1334	-0.3688	-0.0270	0.5123	1.0563
	3.2500	1.1350	-0.3463	-0.0254	0.5138	1.0594
	3.2600	1.1366	-0.3323	-0.0244	0.5154	1.0628
	3.2700	1.1382	-0.3333	-0.0244	0.5170	1.0661
	3.2800	1.1398	-0.3285	-0.0241	0.5186	1.0695
	3.2900	1.1415	-0.3414	-0.0250	0.5203	1.0729
	3.3000	1.1431	-0.3141	-0.0230	0.5219	1.0762
	3.3100	1.1446	-0.2849	-0.0209	0.5235	1.0794
	3.3200	1.1462	-0.2564	-0.0188	0.5250	1.0827
	3.3300	1.1478	-0.2614	-0.0192	0.5267	1.0860
	3.3400	1.1494	-0.2715	-0.0199	0.5282	1.0893
	3.3500	1.1510	-0.3077	-0.0226	0.5298	1.0926
	3.3600	1.1526	-0.3194	-0.0234	0.5314	1.0958
	3.3700	1.1542	-0.3052	-0.0224	0.5330	1.0990
	3.3800	1.1558	-0.3104	-0.0228	0.5346	1.1025
	3.3900	1.1574	-0.3232	-0.0237	0.5363	1.1058
	3.4000	1.1590	-0.3210	-0.0235	0.5378	1.1090
	3.4100	1.1605	-0.2975	-0.0218	0.5394	1.1122
	3.4200	1.1621	-0.3270	-0.0240	0.5409	1.1154
	3.4300	1.1638	-0.3607	-0.0264	0.5426	1.1188
	3.4400	1.1654	-0.3759	-0.0276	0.5442	1.1222
	3.4500	1.1669	-0.3752	-0.0275	0.5457	1.1253
	3.4600	1.1684	-0.3512	-0.0258	0.5473	1.1285
	3.4700	1.1700	-0.3263	-0.0239	0.5488	1.1316
	3.4800	1.1715	-0.3268	-0.0240	0.5504	1.1349
	3.4900	1.1732	-0.3181	-0.0233	0.5520	1.1383
	3.5000	1.1747	-0.3180	-0.0233	0.5536	1.1415
	3.5100	1.1763	-0.3461	-0.0254	0.5552	1.1448
	3.5200	1.1780	-0.3652	-0.0268	0.5568	1.1481
	3.5300	1.1795	-0.3742	-0.0274	0.5584	1.1514
	3.5400	1.1811	-0.3757	-0.0275	0.5599	1.1545
	3.5500	1.1826	-0.3692	-0.0271	0.5615	1.1578
	3.5600	1.1843	-0.3323	-0.0244	0.5631	1.1611
	3.5700	1.1859	-0.2860	-0.0210	0.5647	1.1645
	3.5800	1.1875	-0.2539	-0.0186	0.5664	1.1679
	3.5900	1.1891	-0.2444	-0.0179	0.5679	1.1711
	3.6000	1.1907	-0.2463	-0.0181	0.5695	1.1743
	3.6100	1.1922	-0.2459	-0.0180	0.5710	1.1775
	3.6200	1.1938	-0.2383	-0.0175	0.5726	1.1807
	3.6300	1.1954	-0.2262	-0.0166	0.5742	1.1840
	3.6400	1.1970	-0.2390	-0.0175	0.5758	1.1874
	3.6500	1.1986	-0.2815	-0.0206	0.5774	1.1907
	3.6600	1.2002	-0.3238	-0.0237	0.5790	1.1939
	3.6700	1.2017	-0.3277	-0.0240	0.5806	1.1971
	3.6800	1.2033	-0.3302	-0.0242	0.5821	1.2004
	3.6900	1.2049	-0.3228	-0.0237	0.5837	1.2036
	3.7000	1.2064	-0.2947	-0.0216	0.5852	1.2067
	3.7100	1.2079	-0.2575	-0.0189	0.5868	1.2099
	3.7200	1.2095	-0.2501	-0.0183	0.5883	1.2132
	3.7300	1.2111	-0.2568	-0.0188	0.5900	1.2165
	3.7400	1.2128	-0.2729	-0.0200	0.5916	1.2199
	3.7500	1.2143	-0.2892	-0.0212	0.5932	1.2231
	3.7600	1.2159	-0.3034	-0.0222	0.5947	1.2264
	3.7700	1.2175	-0.3013	-0.0221	0.5964	1.2297
	3.7800	1.2191	-0.2794	-0.0205	0.5980	1.2330
	3.7900	1.2207	-0.2643	-0.0194	0.5996	1.2363
	3.8000	1.2224	-0.2921	-0.0214	0.6012	1.2398
	3.8100	1.2240	-0.3259	-0.0239	0.6028	1.2430
	3.8200	1.2256	-0.3296	-0.0242	0.6044	1.2464
	3.8300	1.2272	-0.3065	-0.0225	0.6060	1.2496
	3.8400	1.2287	-0.2877	-0.0211	0.6075	1.2528
	3.8500	1.2303	-0.2682	-0.0197	0.6091	1.2560
	3.8600	1.2319	-0.2880	-0.0211	0.6107	1.2593
	3.8700	1.2335	-0.3111	-0.0228	0.6123	1.2627
	3.8800	1.2351	-0.3424	-0.0251	0.6139	1.2659
	3.8900	1.2366	-0.3356	-0.0246	0.6155	1.2691
	3.9000	1.2382	-0.3328	-0.0244	0.6170	1.2723
	3.9100	1.2398	-0.3432	-0.0252	0.6186	1.2756
	3.9200	1.2414	-0.3154	-0.0231	0.6202	1.2789
	3.9300	1.2430	-0.3022	-0.0222	0.6218	1.2822
	3.9400	1.2445	-0.3268	-0.0240	0.6233	1.2854
	3.9500	1.2461	-0.3353	-0.0246	0.6249	1.2886
	3.9600	1.2477	-0.3461	-0.0254	0.6265	1.2919
	3.9700	1.2493	-0.3435	-0.0252	0.6281	1.2953
	3.9800	1.2508	-0.3329	-0.0244	0.6297	1.2984
	3.9900	1.2524	-0.3330	-0.0244	0.6312	1.3016
	4.0000	1.2540	-0.3400	-0.0249	0.6328	1.3049
	4.0100	1.2556	-0.3371	-0.0247	0.6344	1.3082
	4.0200	1.2572	-0.3411	-0.0250	0.6360	1.3116
	4.0300	1.2588	-0.3456	-0.0253	0.6376	1.3148
	4.0400	1.2604	-0.3510	-0.0257	0.6392	1.3181
	4.0500	1.2620	-0.3360	-0.0246	0.6408	1.3214
	4.0600	1.2636	-0.3344	-0.0245	0.6424	1.3247
	4.0700	1.2651	-0.3459	-0.0254	0.6439	1.3278
	4.0800	1.2667	-0.3657	-0.0268	0.6455	1.3311
	4.0900	1.2683	-0.3618	-0.0265	0.6471	1.3344
	4.1000	1.2699	-0.3323	-0.0244	0.6487	1.3376
	4.1100	1.2715	-0.3119	-0.0229	0.6503	1.3409
	4.1200	1.2730	-0.3282	-0.0241	0.6519	1.3441
	4.1300	1.2746	-0.3538	-0.0259	0.6535	1.3475
	4.1400	1.2762	-0.3562	-0.0261	0.6550	1.3506
	4.1500	1.2777	-0.3516	-0.0258	0.6566	1.3539
	4.1600	1.2793	-0.3319	-0.0243	0.6582	1.3571
	4.1700	1.2809	-0.3199	-0.0235	0.6597	1.3604
	4.1800	1.2825	-0.2957	-0.0217	0.6614	1.3638
	4.1900	1.2841	-0.2623	-0.0192	0.6630	1.3671
	4.2000	1.2857	-0.2675	-0.0196	0.6646	1.3704
	4.2100	1.2874	-0.3203	-0.0235	0.6662	1.3737
	4.2200	1.2890	-0.3408	-0.0250	0.6678	1.3771
	4.2300	1.2905	-0.3415	-0.0250	0.6694	1.3803
	4.2400	1.2921	-0.3395	-0.0249	0.6709	1.3835
	4.2500	1.2937	-0.3104	-0.0228	0.6725	1.3867
	4.2600	1.2953	-0.2931	-0.0215	0.6741	1.3900
	4.2700	1.2968	-0.3141	-0.0230	0.6757	1.3932
	4.2800	1.2984	-0.3510	-0.0257	0.6772	1.3965
	4.2900	1.3000	-0.3491	-0.0256	0.6788	1.3997
	4.3000	1.3016	-0.3531	-0.0259	0.6804	1.4031
	4.3100	1.3032	-0.3595	-0.0264	0.6820	1.4064
	4.3200	1.3047	-0.3298	-0.0242	0.6836	1.4096
	4.3300	1.3063	-0.3027	-0.0222	0.6851	1.4128
	4.3400	1.3078	-0.2887	-0.0212	0.6867	1.4159
	4.3500	1.3094	-0.3115	-0.0228	0.6882	1.4192
	4.3600	1.3110	-0.3248	-0.0238	0.6898	1.4224
	4.3700	1.3126	-0.3141	-0.0230	0.6914	1.4257
	4.3800	1.3142	-0.3116	-0.0228	0.6930	1.4290
	4.3900	1.3158	-0.2996	-0.0220	0.6946	1.4323
	4.4000	1.3174	-0.2820	-0.0207	0.6962	1.4356
	4.4100	1.3190	-0.2775	-0.0203	0.6978	1.4389
	4.4200	1.3206	-0.2927	-0.0215	0.6994	1.4423
	4.4300	1.3222	-0.3086	-0.0226	0.7010	1.4455
	4.4400	1.3238	-0.3071	-0.0225	0.7026	1.4488
	4.4500	1.3253	-0.2982	-0.0219	0.7042	1.4520
	4.4600	1.3269	-0.2797	-0.0205	0.7057	1.4552
	4.4700	1.3284	-0.3020	-0.0221	0.7073	1.4584
	4.4800	1.3300	-0.3102	-0.0227	0.7088	1.4616
	4.4900	1.3316	-0.3002	-0.0220	0.7104	1.4649
	4.5000	1.3332	-0.3189	-0.0234	0.7120	1.4682
	4.5100	1.3348	-0.3260	-0.0239	0.7136	1.4715
	4.5200	1.3364	-0.3241	-0.0238	0.7152	1.4748
	4.5300	1.3380	-0.3270	-0.0240	0.7168	1.4780
	4.5400	1.3395	-0.3396	-0.0249	0.7183	1.4812
	4.5500	1.3411	-0.3319	-0.0243	0.7199	1.4845
	4.5600	1.3427	-0.3170	-0.0232	0.7215	1.4878
	4.5700	1.3443	-0.3260	-0.0239	0.7231	1.4911
	4.5800	1.3459	-0.3193	-0.0234	0.7247	1.4944
	4.5900	1.3474	-0.3134	-0.0230	0.7263	1.4976
	4.6000	1.3490	-0.3250	-0.0238	0.7279	1.5009
	4.6100	1.3506	-0.3199	-0.0235	0.7295	1.5042
	4.6200	1.3522	-0.3189	-0.0234	0.7311	1.5075
	4.6300	1.3538	-0.3381	-0.0248	0.7326	1.5107
	4.6400	1.3554	-0.3324	-0.0244	0.7342	1.5140
	4.6500	1.3570	-0.3297	-0.0242	0.7358	1.5173
	4.6600	1.3586	-0.3242	-0.0238	0.7374	1.5206
	4.6700	1.3601	-0.3120	-0.0229	0.7390	1.5238
	4.6800	1.3617	-0.3057	-0.0224	0.7405	1.5269
	4.6900	1.3633	-0.3224	-0.0236	0.7421	1.5303
	4.7000	1.3649	-0.3086	-0.0226	0.7437	1.5336
	4.7100	1.3664	-0.2774	-0.0203	0.7452	1.5367
	4.7200	1.3679	-0.2539	-0.0186	0.7467	1.5398
	4.7300	1.3695	-0.2374	-0.0174	0.7483	1.5431
	4.7400	1.3711	-0.2498	-0.0183	0.7499	1.5463
	4.7500	1.3727	-0.2737	-0.0201	0.7515	1.5496
	4.7600	1.3742	-0.2929	-0.0215	0.7531	1.5529
	4.7700	1.3759	-0.3037	-0.0223	0.7547	1.5562
	4.7800	1.3774	-0.3213	-0.0236	0.7563	1.5594
	4.7900	1.3790	-0.3317	-0.0243	0.7578	1.5626
	4.8000	1.3806	-0.3436	-0.0252	0.7594	1.5659
	4.8100	1.3822	-0.3300	-0.0242	0.7610	1.5692
	4.8200	1.3838	-0.3045	-0.0223	0.7626	1.5726
	4.8300	1.3854	-0.3000	-0.0220	0.7642	1.5759
	4.8400	1.3869	-0.3031	-0.0222	0.7658	1.5791
	4.8500	1.3885	-0.3174	-0.0233	0.7673	1.5823
	4.8600	1.3901	-0.3086	-0.0226	0.7690	1.5857
	4.8700	1.3918	-0.2818	-0.0207	0.7706	1.5890
	4.8800	1.3934	-0.2840	-0.0208	0.7722	1.5923
	4.8900	1.3950	-0.2796	-0.0205	0.7738	1.5956
	4.9000	1.3965	-0.2732	-0.0200	0.7753	1.5988
	4.9100	1.3981	-0.2797	-0.0205	0.7769	1.6020
	4.9200	1.3997	-0.2708	-0.0199	0.7785	1.6054
	4.9300	1.4012	-0.2522	-0.0185	0.7800	1.6085
	4.9400	1.4027	-0.2501	-0.0183	0.7815	1.6115
	4.9500	1.4042	-0.2812	-0.0206	0.7830	1.6146
	4.9600	1.4057	-0.2933	-0.0215	0.7846	1.6178
	4.9700	1.4074	-0.2994	-0.0220	0.7862	1.6211
	4.9800	1.4089	-0.3162	-0.0232	0.7877	1.6244
	4.9900	1.4105	-0.2922	-0.0214	0.7893	1.6276
	5.0000	1.4121	-0.2916	-0.0214	0.7910	1.6310
	5.0100	1.4137	-0.3159	-0.0232	0.7925	1.6342
	5.0200	1.4153	-0.3336	-0.0245	0.7941	1.6375
	5.0300	1.4169	-0.3403	-0.0249	0.7957	1.6408
	5.0400	1.4185	-0.3377	-0.0248	0.7973	1.6441
	5.0500	1.4201	-0.3592	-0.0263	0.7989	1.6474
	5.0600	1.4217	-0.3655	-0.0268	0.8005	1.6507
	5.0700	1.4232	-0.3127	-0.0229	0.8020	1.6539
	5.0800	1.4248	-0.2837	-0.0208	0.8036	1.6571
	5.0900	1.4264	-0.2887	-0.0212	0.8052	1.6604
	5.1000	1.4280	-0.3143	-0.0230	0.8068	1.6637
	5.1100	1.4296	-0.3456	-0.0253	0.8084	1.6670
	5.1200	1.4312	-0.3305	-0.0242	0.8100	1.6703
	5.1300	1.4328	-0.3033	-0.0222	0.8116	1.6736
	5.1400	1.4344	-0.2806	-0.0206	0.8132	1.6769
	5.1500	1.4360	-0.2785	-0.0204	0.8148	1.6801
	5.1600	1.4375	-0.2684	-0.0197	0.8164	1.6834
	5.1700	1.4391	-0.2818	-0.0207	0.8180	1.6867
	5.1800	1.4407	-0.2932	-0.0215	0.8195	1.6899
	5.1900	1.4422	-0.3014	-0.0221	0.8211	1.6931
	5.2000	1.4438	-0.2941	-0.0216	0.8226	1.6963
	5.2100	1.4454	-0.3188	-0.0234	0.8242	1.6995
	5.2200	1.4470	-0.3470	-0.0254	0.8258	1.7029
	5.2300	1.4486	-0.3472	-0.0255	0.8275	1.7063
	5.2400	1.4502	-0.3760	-0.0276	0.8290	1.7095
	5.2500	1.4517	-0.3867	-0.0284	0.8306	1.7127
	5.2600	1.4533	-0.3825	-0.0280	0.8321	1.7158
	5.2700	1.4549	-0.3497	-0.0256	0.8337	1.7191
	5.2800	1.4565	-0.3243	-0.0238	0.8353	1.7224
	5.2900	1.4581	-0.2859	-0.0210	0.8369	1.7257
	5.3000	1.4597	-0.2717	-0.0199	0.8385	1.7290
	5.3100	1.4613	-0.2898	-0.0212	0.8401	1.7323
	5.3200	1.4628	-0.3001	-0.0220	0.8416	1.7355
	5.3300	1.4644	-0.3164	-0.0232	0.8432	1.7387
	5.3400	1.4660	-0.3368	-0.0247	0.8448	1.7421
	5.3500	1.4676	-0.3405	-0.0250	0.8464	1.7454
	5.3600	1.4692	-0.3274	-0.0240	0.8480	1.7486
	5.3700	1.4708	-0.3296	-0.0242	0.8496	1.7519
	5.3800	1.4723	-0.3183	-0.0233	0.8511	1.7551
	5.3900	1.4739	-0.3094	-0.0227	0.8527	1.7584
	5.4000	1.4755	-0.3121	-0.0229	0.8543	1.7616
	5.4100	1.4771	-0.2960	-0.0217	0.8559	1.7649
	5.4200	1.4786	-0.2613	-0.0192	0.8574	1.7681
	5.4300	1.4801	-0.2730	-0.0200	0.8590	1.7712
	5.4400	1.4817	-0.2819	-0.0207	0.8606	1.7745
	5.4500	1.4834	-0.2563	-0.0188	0.8622	1.7779
	5.4600	1.4849	-0.2480	-0.0182	0.8638	1.7811
	5.4700	1.4865	-0.2682	-0.0197	0.8654	1.7844
	5.4800	1.4881	-0.2746	-0.0201	0.8669	1.7877
	5.4900	1.4897	-0.2641	-0.0194	0.8685	1.7909
	5.5000	1.4913	-0.2765	-0.0203	0.8701	1.7941
	5.5100	1.4928	-0.3055	-0.0224	0.8717	1.7974
	5.5200	1.4944	-0.3202	-0.0235	0.8732	1.8006
	5.5300	1.4960	-0.3347	-0.0245	0.8748	1.8039
	5.5400	1.4976	-0.3522	-0.0258	0.8764	1.8072
	5.5500	1.4992	-0.3275	-0.0240	0.8780	1.8105
	5.5600	1.5008	-0.2894	-0.0212	0.8796	1.8138
	5.5700	1.5024	-0.2866	-0.0210	0.8812	1.8170
	5.5800	1.5039	-0.3065	-0.0225	0.8828	1.8203
	5.5900	1.5055	-0.2946	-0.0216	0.8843	1.8235
	5.6000	1.5070	-0.2714	-0.0199	0.8858	1.8266
	5.6100	1.5086	-0.2948	-0.0216	0.8874	1.8299
	5.6200	1.5102	-0.3116	-0.0228	0.8890	1.8332
	5.6300	1.5118	-0.3230	-0.0237	0.8906	1.8365
	5.6400	1.5134	-0.3249	-0.0238	0.8923	1.8399
	5.6500	1.5150	-0.3126	-0.0229	0.8938	1.8430
	5.6600	1.5165	-0.3060	-0.0224	0.8953	1.8462
	5.6700	1.5180	-0.2729	-0.0200	0.8969	1.8493
	5.6800	1.5196	-0.2452	-0.0180	0.8984	1.8526
	5.6900	1.5212	-0.2214	-0.0162	0.9000	1.8559
	5.7000	1.5229	-0.2414	-0.0177	0.9017	1.8593
	5.7100	1.5245	-0.2545	-0.0187	0.9033	1.8626
	5.7200	1.5260	-0.2501	-0.0183	0.9048	1.8658
	5.7300	1.5276	-0.2587	-0.0190	0.9064	1.8690
	5.7400	1.5291	-0.2733	-0.0200	0.9079	1.8722
	5.7500	1.5307	-0.2802	-0.0205	0.9095	1.8755
	5.7600	1.5323	-0.2670	-0.0196	0.9111	1.8788
	5.7700	1.5338	-0.2693	-0.0197	0.9127	1.8820
	5.7800	1.5355	-0.2572	-0.0189	0.9143	1.8853
	5.7900	1.5371	-0.2536	-0.0186	0.9159	1.8886
	5.8000	1.5387	-0.2694	-0.0197	0.9175	1.8919
	5.8100	1.5402	-0.2608	-0.0191	0.9191	1.8951
	5.8200	1.5418	-0.2485	-0.0182	0.9206	1.8984
	5.8300	1.5434	-0.2756	-0.0202	0.9223	1.9017
	5.8400	1.5450	-0.2997	-0.0220	0.9239	1.9050
	5.8500	1.5466	-0.3368	-0.0247	0.9255	1.9083
	5.8600	1.5482	-0.3563	-0.0261	0.9270	1.9116
	5.8700	1.5498	-0.3877	-0.0284	0.9286	1.9148
	5.8800	1.5513	-0.3658	-0.0268	0.9302	1.9180
	5.8900	1.5529	-0.3429	-0.0251	0.9317	1.9212
	5.9000	1.5545	-0.3111	-0.0228	0.9333	1.9245
	5.9100	1.5560	-0.2839	-0.0208	0.9348	1.9277
	5.9200	1.5576	-0.2470	-0.0181	0.9364	1.9309
	5.9300	1.5592	-0.2473	-0.0181	0.9380	1.9342
	5.9400	1.5608	-0.2636	-0.0193	0.9396	1.9375
	5.9500	1.5624	-0.2800	-0.0205	0.9412	1.9408
	5.9600	1.5640	-0.2759	-0.0202	0.9428	1.9441
	5.9700	1.5656	-0.2824	-0.0207	0.9444	1.9474
	5.9800	1.5672	-0.2905	-0.0213	0.9460	1.9507
	5.9900	1.5687	-0.3064	-0.0225	0.9475	1.9539
	6.0000	1.5703	-0.3104	-0.0228	0.9491	1.9571
	6.0100	1.5719	-0.3026	-0.0222	0.9507	1.9604
	6.0200	1.5735	-0.3202	-0.0235	0.9523	1.9637
	6.0300	1.5751	-0.3372	-0.0247	0.9539	1.9671
	6.0400	1.5767	-0.3399	-0.0249	0.9555	1.9704
	6.0500	1.5783	-0.3434	-0.0252	0.9571	1.9736
	6.0600	1.5798	-0.3483	-0.0255	0.9586	1.9767
	6.0700	1.5813	-0.3256	-0.0239	0.9601	1.9798
	6.0800	1.5829	-0.2818	-0.0207	0.9617	1.9830
	6.0900	1.5845	-0.2579	-0.0189	0.9633	1.9864
	6.1000	1.5861	-0.2450	-0.0180	0.9649	1.9896
	6.1100	1.5877	-0.2307	-0.0169	0.9665	1.9929
	6.1200	1.5893	-0.2143	-0.0157	0.9681	1.9963
	6.1300	1.5908	-0.2357	-0.0173	0.9696	1.9994
	6.1400	1.5924	-0.2621	-0.0192	0.9712	2.0027
	6.1500	1.5940	-0.3030	-0.0222	0.9728	2.0060
	6.1600	1.5956	-0.2995	-0.0220	0.9744	2.0093
	6.1700	1.5972	-0.2723	-0.0200	0.9760	2.0125
	6.1800	1.5987	-0.2656	-0.0195	0.9776	2.0158
	6.1900	1.6003	-0.2739	-0.0201	0.9791	2.0190
	6.2000	1.6019	-0.2897	-0.0212	0.9807	2.0222
	6.2100	1.6034	-0.3115	-0.0228	0.9823	2.0255
	6.2200	1.6050	-0.3302	-0.0242	0.9839	2.0288
	6.2300	1.6066	-0.3052	-0.0224	0.9854	2.0320
	6.2400	1.6082	-0.3081	-0.0226	0.9870	2.0353
	6.2500	1.6098	-0.3243	-0.0238	0.9886	2.0385
	6.2600	1.6113	-0.3193	-0.0234	0.9901	2.0417
	6.2700	1.6129	-0.3197	-0.0234	0.9917	2.0450
	6.2800	1.6145	-0.2966	-0.0217	0.9934	2.0484
	6.2900	1.6161	-0.2844	-0.0208	0.9950	2.0517
	6.3000	1.6177	-0.2901	-0.0213	0.9965	2.0548
	6.3100	1.6193	-0.2578	-0.0189	0.9981	2.0581
	6.3200	1.6208	-0.2516	-0.0184	0.9997	2.0614
	6.3300	1.6224	-0.2404	-0.0176	1.0013	2.0646
	6.3400	1.6240	-0.2187	-0.0160	1.0028	2.0679
	6.3500	1.6256	-0.2171	-0.0159	1.0044	2.0711
	6.3600	1.6271	-0.2434	-0.0178	1.0060	2.0744
	6.3700	1.6288	-0.2425	-0.0178	1.0076	2.0777
	6.3800	1.6303	-0.2470	-0.0181	1.0092	2.0809
	6.3900	1.6319	-0.2447	-0.0179	1.0108	2.0842
	6.4000	1.6335	-0.2673	-0.0196	1.0123	2.0875
	6.4100	1.6351	-0.2888	-0.0212	1.0139	2.0907
	6.4200	1.6366	-0.3143	-0.0230	1.0155	2.0940
	6.4300	1.6382	-0.3133	-0.0230	1.0171	2.0972
	6.4400	1.6398	-0.2960	-0.0217	1.0187	2.1005
	6.4500	1.6415	-0.2736	-0.0201	1.0203	2.1039
	6.4600	1.6431	-0.2564	-0.0188	1.0219	2.1072
	6.4700	1.6447	-0.2801	-0.0205	1.0235	2.1105
	6.4800	1.6463	-0.3218	-0.0236	1.0251	2.1138
	6.4900	1.6478	-0.3252	-0.0238	1.0267	2.1170
	6.5000	1.6494	-0.3209	-0.0235	1.0282	2.1202
	6.5100	1.6510	-0.3015	-0.0221	1.0298	2.1235
	6.5200	1.6526	-0.2883	-0.0211	1.0314	2.1268
	6.5300	1.6542	-0.2836	-0.0208	1.0330	2.1301
	6.5400	1.6558	-0.2712	-0.0199	1.0346	2.1334
	6.5500	1.6574	-0.2782	-0.0204	1.0362	2.1367
	6.5600	1.6590	-0.2727	-0.0200	1.0378	2.1400
	6.5700	1.6605	-0.2571	-0.0189	1.0394	2.1432
	6.5800	1.6621	-0.2583	-0.0189	1.0409	2.1464
	6.5900	1.6636	-0.2581	-0.0189	1.0424	2.1495
	6.6000	1.6652	-0.2565	-0.0188	1.0440	2.1528
	6.6100	1.6668	-0.2342	-0.0172	1.0456	2.1561
	6.6200	1.6684	-0.2197	-0.0161	1.0472	2.1594
	6.6300	1.6700	-0.2211	-0.0162	1.0488	2.1627
	6.6400	1.6715	-0.2341	-0.0172	1.0503	2.1659
	6.6500	1.6731	-0.2310	-0.0169	1.0519	2.1691
	6.6600	1.6747	-0.2234	-0.0164	1.0535	2.1724
	6.6700	1.6763	-0.2603	-0.0191	1.0551	2.1757
	6.6800	1.6779	-0.2997	-0.0220	1.0567	2.1790
	6.6900	1.6795	-0.3078	-0.0226	1.0583	2.1822
	6.7000	1.6811	-0.2938	-0.0215	1.0599	2.1855
	6.7100	1.6826	-0.2637	-0.0193	1.0615	2.1888
	6.7200	1.6842	-0.2714	-0.0199	1.0630	2.1919
	6.7300	1.6857	-0.2969	-0.0218	1.0645	2.1951
	6.7400	1.6873	-0.3107	-0.0228	1.0662	2.1985
	6.7500	1.6889	-0.3045	-0.0223	1.0677	2.2017
	6.7600	1.6905	-0.2754	-0.0202	1.0693	2.2050
	6.7700	1.6921	-0.2434	-0.0178	1.0710	2.2084
	6.7800	1.6937	-0.2333	-0.0171	1.0726	2.2117
	6.7900	1.6953	-0.2402	-0.0176	1.0742	2.2150
	6.8000	1.6969	-0.2522	-0.0185	1.0757	2.2181
	6.8100	1.6984	-0.2852	-0.0209	1.0772	2.2212
	6.8200	1.7000	-0.2919	-0.0214	1.0788	2.2245
	6.8300	1.7016	-0.2721	-0.0200	1.0804	2.2279
	6.8400	1.7032	-0.2679	-0.0196	1.0820	2.2312
	6.8500	1.7048	-0.2722	-0.0200	1.0836	2.2345
	6.8600	1.7064	-0.2844	-0.0208	1.0852	2.2378
	6.8700	1.7079	-0.2582	-0.0189	1.0868	2.2410
	6.8800	1.7094	-0.2312	-0.0170	1.0883	2.2441
	6.8900	1.7110	-0.2205	-0.0162	1.0898	2.2472
	6.9000	1.7125	-0.2221	-0.0163	1.0913	2.2504
	6.9100	1.7141	-0.2445	-0.0179	1.0930	2.2537
	6.9200	1.7158	-0.2336	-0.0171	1.0946	2.2571
	6.9300	1.7173	-0.2076	-0.0152	1.0962	2.2603
	6.9400	1.7189	-0.1831	-0.0134	1.0977	2.2636
	6.9500	1.7205	-0.1698	-0.0124	1.0993	2.2668
	6.9600	1.7221	-0.2040	-0.0150	1.1009	2.2702
	6.9700	1.7237	-0.2278	-0.0167	1.1025	2.2735
	6.9800	1.7253	-0.2743	-0.0201	1.1042	2.2768
	6.9900	1.7269	-0.2849	-0.0209	1.1057	2.2800
	7.0000	1.7285	-0.2808	-0.0206	1.1073	2.2833
	7.0100	1.7301	-0.2733	-0.0200	1.1089	2.2866
	7.0200	1.7316	-0.2720	-0.0199	1.1105	2.2898
	7.0300	1.7332	-0.2456	-0.0180	1.1121	2.2931
	7.0400	1.7348	-0.2069	-0.0152	1.1136	2.2963
	7.0500	1.7364	-0.2293	-0.0168	1.1152	2.2996
	7.0600	1.7379	-0.2611	-0.0191	1.1168	2.3028
	7.0700	1.7396	-0.3141	-0.0230	1.1184	2.3062
	7.0800	1.7412	-0.3430	-0.0251	1.1200	2.3095
	7.0900	1.7428	-0.3163	-0.0232	1.1216	2.3128
	7.1000	1.7443	-0.2907	-0.0213	1.1232	2.3160
	7.1100	1.7459	-0.2944	-0.0216	1.1247	2.3192
	7.1200	1.7475	-0.2884	-0.0211	1.1263	2.3225
	7.1300	1.7491	-0.2779	-0.0204	1.1279	2.3258
	7.1400	1.7506	-0.2785	-0.0204	1.1295	2.3290
	7.1500	1.7522	-0.2663	-0.0195	1.1310	2.3322
	7.1600	1.7538	-0.2540	-0.0186	1.1327	2.3356
	7.1700	1.7554	-0.2732	-0.0200	1.1343	2.3389
	7.1800	1.7571	-0.2741	-0.0201	1.1359	2.3422
	7.1900	1.7586	-0.2487	-0.0182	1.1374	2.3454
	7.2000	1.7602	-0.2497	-0.0183	1.1390	2.3487
	7.2100	1.7617	-0.2339	-0.0172	1.1406	2.3519
	7.2200	1.7633	-0.2503	-0.0184	1.1421	2.3551
	7.2300	1.7649	-0.2634	-0.0193	1.1437	2.3583
	7.2400	1.7665	-0.2653	-0.0194	1.1453	2.3617
	7.2500	1.7681	-0.2607	-0.0191	1.1469	2.3650
	7.2600	1.7697	-0.2602	-0.0191	1.1485	2.3682
	7.2700	1.7712	-0.2357	-0.0173	1.1501	2.3715
	7.2800	1.7728	-0.2390	-0.0175	1.1516	2.3747
	7.2900	1.7744	-0.2415	-0.0177	1.1532	2.3779
	7.3000	1.7760	-0.2386	-0.0175	1.1548	2.3812
	7.3100	1.7775	-0.2434	-0.0178	1.1564	2.3845
	7.3200	1.7791	-0.2634	-0.0193	1.1580	2.3878
	7.3300	1.7807	-0.2779	-0.0204	1.1596	2.3911
	7.3400	1.7823	-0.3031	-0.0222	1.1612	2.3943
	7.3500	1.7839	-0.3163	-0.0232	1.1628	2.3976
	7.3600	1.7855	-0.2945	-0.0216	1.1643	2.4009
	7.3700	1.7870	-0.2875	-0.0211	1.1659	2.4041
	7.3800	1.7886	-0.2690	-0.0197	1.1674	2.4072
	7.3900	1.7901	-0.2626	-0.0193	1.1690	2.4104
	7.4000	1.7918	-0.2590	-0.0190	1.1706	2.4139
	7.4100	1.7934	-0.2468	-0.0181	1.1722	2.4171
	7.4200	1.7949	-0.2303	-0.0169	1.1738	2.4203
	7.4300	1.7965	-0.2401	-0.0176	1.1753	2.4235
	7.4400	1.7980	-0.2443	-0.0179	1.1769	2.4268
	7.4500	1.7996	-0.2397	-0.0176	1.1785	2.4301
	7.4600	1.8012	-0.2524	-0.0185	1.1800	2.4333
	7.4700	1.8028	-0.2696	-0.0198	1.1816	2.4365
	7.4800	1.8044	-0.2617	-0.0192	1.1832	2.4398
	7.4900	1.8060	-0.2631	-0.0193	1.1848	2.4431
	7.5000	1.8076	-0.2787	-0.0204	1.1864	2.4464
	7.5100	1.8092	-0.2824	-0.0207	1.1880	2.4498
	7.5200	1.8108	-0.2911	-0.0213	1.1897	2.4531
	7.5300	1.8124	-0.2830	-0.0207	1.1912	2.4564
	7.5400	1.8140	-0.2552	-0.0187	1.1928	2.4596
	7.5500	1.8156	-0.2597	-0.0190	1.1944	2.4629
	7.5600	1.8172	-0.2685	-0.0197	1.1960	2.4662
	7.5700	1.8188	-0.2577	-0.0189	1.1976	2.4695
	7.5800	1.8203	-0.2524	-0.0185	1.1992	2.4727
	7.5900	1.8219	-0.2588	-0.0190	1.2008	2.4760
	7.6000	1.8235	-0.2692	-0.0197	1.2024	2.4793
	7.6100	1.8251	-0.2859	-0.0210	1.2039	2.4825
	7.6200	1.8266	-0.2749	-0.0202	1.2055	2.4857
	7.6300	1.8281	-0.2759	-0.0202	1.2070	2.4888
	7.6400	1.8297	-0.3189	-0.0234	1.2086	2.4921
	7.6500	1.8313	-0.3292	-0.0241	1.2101	2.4953
	7.6600	1.8329	-0.3233	-0.0237	1.2117	2.4987
	7.6700	1.8346	-0.3153	-0.0231	1.2134	2.5021
	7.6800	1.8362	-0.2994	-0.0219	1.2150	2.5054
	7.6900	1.8378	-0.2781	-0.0204	1.2166	2.5088
	7.7000	1.8394	-0.2677	-0.0196	1.2182	2.5120
	7.7100	1.8409	-0.2444	-0.0179	1.2198	2.5152
	7.7200	1.8425	-0.2520	-0.0185	1.2213	2.5184
	7.7300	1.8441	-0.2546	-0.0187	1.2230	2.5218
	7.7400	1.8457	-0.2426	-0.0178	1.2245	2.5251
	7.7500	1.8473	-0.2233	-0.0164	1.2261	2.5284
	7.7600	1.8489	-0.2130	-0.0156	1.2277	2.5316
	7.7700	1.8504	-0.2259	-0.0166	1.2292	2.5347
	7.7800	1.8519	-0.2431	-0.0178	1.2307	2.5378
	7.7900	1.8535	-0.2533	-0.0186	1.2323	2.5411
	7.8000	1.8551	-0.2560	-0.0188	1.2339	2.5444
	7.8100	1.8567	-0.2655	-0.0195	1.2355	2.5477
	7.8200	1.8583	-0.2802	-0.0205	1.2371	2.5509
	7.8300	1.8599	-0.2855	-0.0209	1.2387	2.5542
	7.8400	1.8614	-0.2801	-0.0205	1.2403	2.5575
	7.8500	1.8630	-0.2932	-0.0215	1.2418	2.5607
	7.8600	1.8646	-0.3378	-0.0248	1.2434	2.5640
	7.8700	1.8661	-0.3127	-0.0229	1.2450	2.5672
	7.8800	1.8678	-0.2686	-0.0197	1.2466	2.5706
	7.8900	1.8694	-0.2107	-0.0154	1.2482	2.5739
	7.9000	1.8710	-0.1908	-0.0140	1.2498	2.5771
	7.9100	1.8726	-0.2182	-0.0160	1.2514	2.5804
	7.9200	1.8742	-0.2288	-0.0168	1.2530	2.5837
	7.9300	1.8758	-0.2141	-0.0157	1.2546	2.5870
	7.9400	1.8773	-0.2221	-0.0163	1.2561	2.5901
	7.9500	1.8788	-0.2282	-0.0167	1.2576	2.5933
	7.9600	1.8804	-0.2366	-0.0173	1.2592	2.5966
	7.9700	1.8820	-0.2450	-0.0180	1.2609	2.5999
	7.9800	1.8837	-0.2741	-0.0201	1.2625	2.6034
	7.9900	1.8854	-0.3036	-0.0223	1.2642	2.6068
	8.0000	1.8869	-0.2794	-0.0205	1.2658	2.6101
	8.0100	1.8885	-0.2730	-0.0200	1.2673	2.6133
	8.0200	1.8900	-0.2848	-0.0209	1.2689	2.6165
	8.0300	1.8916	-0.2909	-0.0213	1.2704	2.6197
	8.0400	1.8932	-0.2984	-0.0219	1.2720	2.6229
	8.0500	1.8948	-0.3158	-0.0232	1.2736	2.6262
	8.0600	1.8964	-0.3073	-0.0225	1.2752	2.6296
	8.0700	1.8979	-0.2941	-0.0216	1.2768	2.6328
	8.0800	1.8995	-0.3143	-0.0230	1.2784	2.6360
	8.0900	1.9011	-0.2890	-0.0212	1.2799	2.6392
	8.1000	1.9026	-0.2676	-0.0196	1.2815	2.6425
	8.1100	1.9042	-0.2535	-0.0186	1.2830	2.6456
	8.1200	1.9058	-0.2543	-0.0186	1.2846	2.6489
	8.1300	1.9074	-0.2499	-0.0183	1.2862	2.6522
	8.1400	1.9090	-0.2340	-0.0172	1.2878	2.6556
	8.1500	1.9106	-0.2048	-0.0150	1.2894	2.6589
	8.1600	1.9121	-0.1998	-0.0146	1.2910	2.6620
	8.1700	1.9137	-0.2255	-0.0165	1.2925	2.6653
	8.1800	1.9153	-0.2314	-0.0170	1.2941	2.6685
	8.1900	1.9168	-0.2097	-0.0154	1.2957	2.6717
	8.2000	1.9184	-0.2034	-0.0149	1.2973	2.6750
	8.2100	1.9201	-0.1952	-0.0143	1.2989	2.6783
	8.2200	1.9217	-0.2170	-0.0159	1.3005	2.6817
	8.2300	1.9233	-0.2327	-0.0171	1.3021	2.6849
	8.2400	1.9248	-0.2355	-0.0173	1.3036	2.6882
	8.2500	1.9263	-0.2451	-0.0180	1.3052	2.6913
	8.2600	1.9279	-0.2658	-0.0195	1.3067	2.6945
	8.2700	1.9295	-0.2792	-0.0205	1.3083	2.6978
	8.2800	1.9311	-0.2652	-0.0194	1.3099	2.7011
	8.2900	1.9327	-0.2625	-0.0192	1.3115	2.7044
	8.3000	1.9344	-0.2547	-0.0187	1.3132	2.7079
	8.3100	1.9359	-0.2489	-0.0182	1.3147	2.7110
	8.3200	1.9375	-0.2550	-0.0187	1.3163	2.7142
	8.3300	1.9390	-0.2531	-0.0186	1.3178	2.7174
	8.3400	1.9406	-0.2337	-0.0171	1.3194	2.7207
	8.3500	1.9422	-0.2261	-0.0166	1.3210	2.7240
	8.3600	1.9438	-0.2123	-0.0156	1.3226	2.7273
	8.3700	1.9454	-0.2061	-0.0151	1.3242	2.7306
	8.3800	1.9470	-0.2259	-0.0166	1.3258	2.7338
	8.3900	1.9486	-0.2296	-0.0168	1.3274	2.7371
	8.4000	1.9501	-0.2038	-0.0149	1.3290	2.7404
	8.4100	1.9517	-0.1814	-0.0133	1.3305	2.7436
	8.4200	1.9533	-0.1804	-0.0132	1.3321	2.7469
	8.4300	1.9549	-0.1696	-0.0124	1.3337	2.7501
	8.4400	1.9565	-0.1793	-0.0131	1.3353	2.7534
	8.4500	1.9580	-0.1850	-0.0136	1.3369	2.7567
	8.4600	1.9596	-0.2082	-0.0153	1.3384	2.7599
	8.4700	1.9612	-0.2415	-0.0177	1.3400	2.7632
	8.4800	1.9628	-0.2607	-0.0191	1.3416	2.7665
	8.4900	1.9644	-0.2669	-0.0196	1.3432	2.7698
	8.5000	1.9660	-0.2871	-0.0211	1.3448	2.7731
	8.5100	1.9675	-0.2614	-0.0192	1.3463	2.7762
	8.5200	1.9691	-0.2302	-0.0169	1.3479	2.7794
	8.5300	1.9706	-0.2243	-0.0164	1.3494	2.7826
	8.5400	1.9722	-0.2145	-0.0157	1.3510	2.7859
	8.5500	1.9738	-0.2081	-0.0153	1.3526	2.7892
	8.5600	1.9755	-0.2291	-0.0168	1.3543	2.7926
	8.5700	1.9771	-0.2519	-0.0185	1.3559	2.7960
	8.5800	1.9787	-0.2574	-0.0189	1.3575	2.7992
	8.5900	1.9803	-0.2597	-0.0190	1.3591	2.8025
	8.6000	1.9818	-0.2488	-0.0182	1.3606	2.8056
	8.6100	1.9834	-0.2354	-0.0173	1.3622	2.8089
	8.6200	1.9849	-0.2185	-0.0160	1.3637	2.8121
	8.6300	1.9865	-0.2339	-0.0171	1.3653	2.8153
	8.6400	1.9881	-0.2470	-0.0181	1.3669	2.8187
	8.6500	1.9897	-0.2481	-0.0182	1.3685	2.8220
	8.6600	1.9913	-0.2385	-0.0175	1.3701	2.8253
	8.6700	1.9929	-0.2305	-0.0169	1.3717	2.8285
	8.6800	1.9945	-0.2337	-0.0171	1.3733	2.8318
	8.6900	1.9960	-0.2375	-0.0174	1.3748	2.8350
	8.7000	1.9976	-0.2402	-0.0176	1.3764	2.8382
	8.7100	1.9991	-0.2387	-0.0175	1.3780	2.8414
	8.7200	2.0008	-0.2687	-0.0197	1.3796	2.8448
	8.7300	2.0024	-0.2690	-0.0197	1.3812	2.8481
	8.7400	2.0040	-0.2703	-0.0198	1.3828	2.8514
	8.7500	2.0055	-0.2830	-0.0207	1.3844	2.8546
	8.7600	2.0072	-0.3050	-0.0224	1.3860	2.8580
	8.7700	2.0087	-0.3126	-0.0229	1.3876	2.8612
	8.7800	2.0103	-0.2890	-0.0212	1.3891	2.8644
	8.7900	2.0118	-0.2710	-0.0199	1.3907	2.8676
	8.8000	2.0134	-0.2504	-0.0184	1.3922	2.8709
	8.8100	2.0150	-0.2195	-0.0161	1.3938	2.8741
	8.8200	2.0165	-0.1945	-0.0143	1.3953	2.8773
	8.8300	2.0181	-0.2044	-0.0150	1.3969	2.8805
	8.8400	2.0196	-0.2170	-0.0159	1.3984	2.8837
	8.8500	2.0212	-0.2414	-0.0177	1.4000	2.8869
	8.8600	2.0228	-0.2708	-0.0199	1.4016	2.8902
	8.8700	2.0245	-0.3028	-0.0222	1.4033	2.8937
	8.8800	2.0261	-0.3010	-0.0221	1.4049	2.8971
	8.8900	2.0277	-0.2850	-0.0209	1.4065	2.9004
	8.9000	2.0293	-0.2733	-0.0200	1.4081	2.9036
	8.9100	2.0308	-0.2482	-0.0182	1.4097	2.9068
	8.9200	2.0324	-0.2464	-0.0181	1.4112	2.9099
	8.9300	2.0339	-0.2417	-0.0177	1.4128	2.9132
	8.9400	2.0355	-0.2514	-0.0184	1.4144	2.9165
	8.9500	2.0372	-0.2371	-0.0174	1.4160	2.9199
	8.9600	2.0388	-0.2395	-0.0176	1.4177	2.9233
	8.9700	2.0404	-0.2161	-0.0158	1.4192	2.9264
	8.9800	2.0419	-0.2306	-0.0169	1.4207	2.9296
	8.9900	2.0434	-0.2110	-0.0155	1.4222	2.9327
	9.0000	2.0450	-0.2041	-0.0150	1.4238	2.9360
	9.0100	2.0466	-0.1913	-0.0140	1.4254	2.9393
	9.0200	2.0482	-0.2213	-0.0162	1.4271	2.9426
	9.0300	2.0499	-0.2134	-0.0156	1.4287	2.9461
	9.0400	2.0515	-0.2006	-0.0147	1.4304	2.9495
	9.0500	2.0531	-0.1961	-0.0144	1.4320	2.9528
	9.0600	2.0547	-0.1868	-0.0137	1.4335	2.9559
	9.0700	2.0562	-0.2007	-0.0147	1.4350	2.9591
	9.0800	2.0577	-0.2400	-0.0176	1.4366	2.9623
	9.0900	2.0593	-0.2421	-0.0177	1.4381	2.9655
	9.1000	2.0610	-0.2201	-0.0161	1.4398	2.9689
	9.1100	2.0626	-0.1838	-0.0135	1.4414	2.9723
	9.1200	2.0642	-0.1831	-0.0134	1.4430	2.9756
	9.1300	2.0657	-0.2039	-0.0150	1.4446	2.9787
	9.1400	2.0672	-0.2140	-0.0157	1.4461	2.9819
	9.1500	2.0688	-0.2163	-0.0159	1.4476	2.9850
	9.1600	2.0703	-0.2138	-0.0157	1.4492	2.9882
	9.1700	2.0719	-0.1950	-0.0143	1.4508	2.9915
	9.1800	2.0736	-0.2034	-0.0149	1.4524	2.9949
	9.1900	2.0751	-0.1889	-0.0138	1.4539	2.9981
	9.2000	2.0767	-0.1809	-0.0133	1.4555	3.0014
	9.2100	2.0783	-0.1909	-0.0140	1.4571	3.0046
	9.2200	2.0799	-0.2096	-0.0154	1.4587	3.0079
	9.2300	2.0815	-0.2268	-0.0166	1.4603	3.0112
	9.2400	2.0830	-0.2407	-0.0176	1.4619	3.0144
	9.2500	2.0846	-0.2262	-0.0166	1.4634	3.0177
	9.2600	2.0862	-0.2200	-0.0161	1.4650	3.0209
	9.2700	2.0878	-0.2235	-0.0164	1.4666	3.0242
	9.2800	2.0894	-0.2149	-0.0158	1.4682	3.0275
	9.2900	2.0910	-0.2310	-0.0169	1.4698	3.0307
	9.3000	2.0925	-0.2416	-0.0177	1.4713	3.0339
	9.3100	2.0941	-0.2408	-0.0177	1.4729	3.0371
	9.3200	2.0956	-0.2362	-0.0173	1.4745	3.0404
	9.3300	2.0973	-0.2403	-0.0176	1.4761	3.0438
	9.3400	2.0989	-0.2619	-0.0192	1.4778	3.0472
	9.3500	2.1005	-0.2685	-0.0197	1.4793	3.0504
	9.3600	2.1021	-0.2727	-0.0200	1.4809	3.0536
	9.3700	2.1036	-0.2763	-0.0203	1.4824	3.0569
	9.3800	2.1052	-0.2447	-0.0179	1.4840	3.0601
	9.3900	2.1068	-0.2246	-0.0165	1.4856	3.0634
	9.4000	2.1084	-0.1974	-0.0145	1.4872	3.0667
	9.4100	2.1100	-0.1987	-0.0146	1.4888	3.0700
	9.4200	2.1116	-0.1966	-0.0144	1.4904	3.0732
	9.4300	2.1131	-0.1841	-0.0135	1.4920	3.0765
	9.4400	2.1147	-0.1754	-0.0129	1.4936	3.0798
	9.4500	2.1163	-0.1909	-0.0140	1.4951	3.0830
	9.4600	2.1178	-0.2299	-0.0169	1.4967	3.0862
	9.4700	2.1194	-0.2777	-0.0204	1.4983	3.0895
	9.4800	2.1210	-0.3304	-0.0242	1.4998	3.0927
	9.4900	2.1226	-0.3210	-0.0235	1.5015	3.0961
	9.5000	2.1242	-0.2698	-0.0198	1.5031	3.0994
	9.5100	2.1259	-0.2174	-0.0159	1.5047	3.1028
	9.5200	2.1275	-0.1837	-0.0135	1.5063	3.1061
	9.5300	2.1290	-0.1809	-0.0133	1.5078	3.1092
	9.5400	2.1306	-0.2056	-0.0151	1.5094	3.1124
	9.5500	2.1321	-0.2290	-0.0168	1.5109	3.1156
	9.5600	2.1337	-0.2220	-0.0163	1.5125	3.1188
	9.5700	2.1353	-0.2251	-0.0165	1.5141	3.1222
	9.5800	2.1369	-0.2417	-0.0177	1.5157	3.1255
	9.5900	2.1385	-0.2668	-0.0196	1.5173	3.1288
	9.6000	2.1401	-0.2662	-0.0195	1.5189	3.1320
	9.6100	2.1416	-0.2660	-0.0195	1.5204	3.1352
	9.6200	2.1432	-0.2510	-0.0184	1.5220	3.1385
	9.6300	2.1448	-0.2103	-0.0154	1.5236	3.1417
	9.6400	2.1464	-0.1881	-0.0138	1.5252	3.1450
	9.6500	2.1480	-0.1727	-0.0127	1.5268	3.1483
	9.6600	2.1495	-0.1985	-0.0146	1.5284	3.1515
	9.6700	2.1511	-0.2054	-0.0151	1.5299	3.1548
	9.6800	2.1527	-0.2258	-0.0166	1.5316	3.1581
	9.6900	2.1543	-0.2751	-0.0202	1.5332	3.1615
	9.7000	2.1559	-0.2568	-0.0188	1.5347	3.1646
	9.7100	2.1575	-0.2250	-0.0165	1.5363	3.1679
	9.7200	2.1591	-0.2014	-0.0148	1.5379	3.1712
	9.7300	2.1608	-0.1748	-0.0128	1.5396	3.1747
	9.7400	2.1623	-0.1570	-0.0115	1.5412	3.1779
	9.7500	2.1639	-0.1407	-0.0103	1.5427	3.1811
	9.7600	2.1654	-0.1508	-0.0111	1.5442	3.1842
	9.7700	2.1670	-0.1641	-0.0120	1.5458	3.1876
	9.7800	2.1686	-0.1875	-0.0137	1.5474	3.1909
	9.7900	2.1702	-0.2100	-0.0154	1.5490	3.1941
	9.8000	2.1718	-0.2341	-0.0172	1.5506	3.1974
	9.8100	2.1733	-0.2308	-0.0169	1.5522	3.2006
	9.8200	2.1749	-0.2282	-0.0167	1.5538	3.2039
	9.8300	2.1765	-0.2070	-0.0152	1.5553	3.2072
	9.8400	2.1781	-0.1961	-0.0144	1.5570	3.2105
	9.8500	2.1797	-0.1849	-0.0136	1.5585	3.2137
	9.8600	2.1813	-0.1733	-0.0127	1.5601	3.2170
	9.8700	2.1828	-0.1700	-0.0125	1.5616	3.2201
	9.8800	2.1844	-0.1838	-0.0135	1.5632	3.2234
	9.8900	2.1859	-0.1956	-0.0143	1.5648	3.2266
	9.9000	2.1875	-0.2091	-0.0153	1.5664	3.2299
	9.9100	2.1891	-0.2459	-0.0180	1.5680	3.2332
	9.9200	2.1907	-0.2423	-0.0178	1.5696	3.2365
	9.9300	2.1924	-0.2303	-0.0169	1.5712	3.2398
	9.9400	2.1939	-0.2292	-0.0168	1.5728	3.2431
	9.9500	2.1956	-0.2196	-0.0161	1.5744	3.2464
	9.9600	2.1971	-0.2185	-0.0160	1.5760	3.2497
	9.9700	2.1987	-0.2105	-0.0154	1.5776	3.2530
	9.9800	2.2003	-0.1907	-0.0140	1.5791	3.2562
	9.9900	2.2019	-0.1773	-0.0130	1.5807	3.2595
	10.0000	2.2035	-0.2146	-0.0157	1.5823	3.2627
	10.0100	2.2051	-0.2305	-0.0169	1.5839	3.2660
	10.0200	2.2067	-0.2395	-0.0176	1.5855	3.2694
	10.0300	2.2083	-0.2373	-0.0174	1.5871	3.2727
	10.0400	2.2098	-0.2385	-0.0175	1.5887	3.2759
	10.0500	2.2114	-0.2339	-0.0171	1.5902	3.2790
	10.0600	2.2129	-0.2393	-0.0175	1.5917	3.2822
	10.0700	2.2144	-0.2371	-0.0174	1.5932	3.2853
	10.0800	2.2161	-0.2615	-0.0192	1.5949	3.2887
	10.0900	2.2176	-0.2599	-0.0191	1.5965	3.2920
	10.1000	2.2192	-0.2250	-0.0165	1.5981	3.2953
	10.1100	2.2208	-0.2047	-0.0150	1.5996	3.2985
	10.1200	2.2224	-0.1976	-0.0145	1.6012	3.3018
	10.1300	2.2240	-0.2000	-0.0147	1.6028	3.3051
	10.1400	2.2256	-0.2153	-0.0158	1.6044	3.3084
	10.1500	2.2271	-0.2233	-0.0164	1.6060	3.3116
	10.1600	2.2287	-0.2233	-0.0164	1.6075	3.3148
	10.1700	2.2303	-0.2632	-0.0193	1.6092	3.3182
	10.1800	2.2319	-0.2739	-0.0201	1.6107	3.3214
	10.1900	2.2335	-0.2929	-0.0215	1.6123	3.3247
	10.2000	2.2350	-0.3096	-0.0227	1.6139	3.3278
	10.2100	2.2366	-0.2958	-0.0217	1.6155	3.3311
	10.2200	2.2382	-0.2599	-0.0191	1.6170	3.3344
	10.2300	2.2398	-0.2345	-0.0172	1.6186	3.3377
	10.2400	2.2414	-0.2176	-0.0160	1.6203	3.3410
	10.2500	2.2431	-0.2377	-0.0174	1.6219	3.3444
	10.2600	2.2447	-0.2720	-0.0199	1.6235	3.3477
	10.2700	2.2462	-0.2687	-0.0197	1.6250	3.3508
	10.2800	2.2477	-0.2213	-0.0162	1.6266	3.3540
	10.2900	2.2493	-0.1976	-0.0145	1.6281	3.3572
	10.3000	2.2509	-0.2051	-0.0150	1.6297	3.3605
	10.3100	2.2525	-0.2002	-0.0147	1.6313	3.3638
	10.3200	2.2540	-0.2145	-0.0157	1.6329	3.3670
	10.3300	2.2556	-0.2203	-0.0162	1.6344	3.3703
	10.3400	2.2572	-0.2467	-0.0181	1.6360	3.3735
	10.3500	2.2588	-0.2415	-0.0177	1.6376	3.3768
	10.3600	2.2603	-0.2177	-0.0160	1.6392	3.3800
	10.3700	2.2619	-0.2048	-0.0150	1.6407	3.3832
	10.3800	2.2635	-0.2156	-0.0158	1.6423	3.3864
	10.3900	2.2651	-0.2195	-0.0161	1.6439	3.3898
	10.4000	2.2666	-0.1856	-0.0136	1.6455	3.3930
	10.4100	2.2682	-0.1754	-0.0129	1.6471	3.3963
	10.4200	2.2698	-0.2086	-0.0153	1.6487	3.3996
	10.4300	2.2714	-0.2112	-0.0155	1.6503	3.4029
	10.4400	2.2730	-0.2292	-0.0168	1.6518	3.4061
	10.4500	2.2746	-0.2441	-0.0179	1.6534	3.4094
	10.4600	2.2761	-0.2426	-0.0178	1.6550	3.4126
	10.4700	2.2778	-0.2446	-0.0179	1.6566	3.4160
	10.4800	2.2794	-0.2535	-0.0186	1.6582	3.4194
	10.4900	2.2810	-0.2613	-0.0192	1.6598	3.4226
	10.5000	2.2826	-0.2477	-0.0182	1.6614	3.4259
	10.5100	2.2841	-0.2279	-0.0167	1.6629	3.4290
	10.5200	2.2856	-0.2064	-0.0151	1.6645	3.4322
	10.5300	2.2872	-0.1693	-0.0124	1.6661	3.4355
	10.5400	2.2889	-0.1377	-0.0101	1.6677	3.4388
	10.5500	2.2904	-0.1318	-0.0097	1.6692	3.4420
	10.5600	2.2920	-0.1696	-0.0124	1.6708	3.4453
	10.5700	2.2936	-0.2130	-0.0156	1.6725	3.4487
	10.5800	2.2952	-0.2305	-0.0169	1.6740	3.4519
	10.5900	2.2968	-0.2341	-0.0172	1.6757	3.4553
	10.6000	2.2983	-0.2127	-0.0156	1.6771	3.4583
	10.6100	2.2999	-0.2105	-0.0154	1.6787	3.4615
	10.6200	2.3015	-0.2237	-0.0164	1.6803	3.4648
	10.6300	2.3031	-0.2102	-0.0154	1.6819	3.4682
	10.6400	2.3048	-0.2253	-0.0165	1.6836	3.4716
	10.6500	2.3064	-0.2214	-0.0162	1.6852	3.4750
	10.6600	2.3079	-0.2237	-0.0164	1.6867	3.4781
	10.6700	2.3095	-0.2340	-0.0172	1.6883	3.4813
	10.6800	2.3110	-0.2329	-0.0171	1.6898	3.4844
	10.6900	2.3125	-0.2192	-0.0161	1.6913	3.4876
	10.7000	2.3142	-0.1831	-0.0134	1.6930	3.4910
	10.7100	2.3158	-0.1517	-0.0111	1.6947	3.4945
	10.7200	2.3175	-0.1333	-0.0098	1.6963	3.4978
	10.7300	2.3190	-0.1642	-0.0120	1.6978	3.5010
	10.7400	2.3205	-0.2018	-0.0148	1.6994	3.5041
	10.7500	2.3220	-0.2059	-0.0151	1.7009	3.5073
	10.7600	2.3237	-0.2055	-0.0151	1.7025	3.5107
	10.7700	2.3253	-0.2007	-0.0147	1.7041	3.5140
	10.7800	2.3269	-0.2003	-0.0147	1.7058	3.5173
	10.7900	2.3285	-0.1983	-0.0145	1.7074	3.5206
	10.8000	2.3301	-0.2150	-0.0158	1.7089	3.5238
	10.8100	2.3317	-0.1943	-0.0142	1.7105	3.5271
	10.8200	2.3332	-0.1875	-0.0137	1.7120	3.5302
	10.8300	2.3347	-0.1877	-0.0138	1.7135	3.5334
	10.8400	2.3363	-0.1811	-0.0133	1.7151	3.5366
	10.8500	2.3379	-0.2025	-0.0148	1.7168	3.5400
	10.8600	2.3396	-0.2101	-0.0154	1.7184	3.5434
	10.8700	2.3413	-0.2125	-0.0156	1.7201	3.5469
	10.8800	2.3428	-0.1832	-0.0134	1.7217	3.5501
	10.8900	2.3443	-0.1865	-0.0137	1.7232	3.5533
	10.9000	2.3459	-0.2009	-0.0147	1.7247	3.5565
	10.9100	2.3475	-0.2300	-0.0169	1.7263	3.5597
	10.9200	2.3490	-0.2627	-0.0193	1.7279	3.5629
	10.9300	2.3507	-0.2485	-0.0182	1.7295	3.5663
	10.9400	2.3523	-0.2131	-0.0156	1.7311	3.5697
	10.9500	2.3539	-0.1957	-0.0143	1.7327	3.5729
	10.9600	2.3555	-0.1782	-0.0131	1.7343	3.5762
	10.9700	2.3570	-0.1631	-0.0120	1.7358	3.5793
	10.9800	2.3586	-0.1725	-0.0126	1.7374	3.5826
	10.9900	2.3601	-0.1727	-0.0127	1.7389	3.5857
	11.0000	2.3617	-0.1641	-0.0120	1.7405	3.5890
	11.0100	2.3633	-0.1408	-0.0103	1.7421	3.5923
	11.0200	2.3649	-0.1204	-0.0088	1.7438	3.5957
	11.0300	2.3665	-0.1370	-0.0100	1.7454	3.5990
	11.0400	2.3681	-0.1580	-0.0116	1.7469	3.6022
	11.0500	2.3697	-0.1432	-0.0105	1.7485	3.6055
	11.0600	2.3712	-0.1558	-0.0114	1.7500	3.6086
	11.0700	2.3729	-0.1771	-0.0130	1.7517	3.6120
	11.0800	2.3744	-0.1841	-0.0135	1.7533	3.6153
	11.0900	2.3760	-0.2017	-0.0148	1.7548	3.6185
	11.1000	2.3775	-0.1901	-0.0139	1.7564	3.6217
	11.1100	2.3790	-0.1827	-0.0134	1.7579	3.6248
	11.1200	2.3806	-0.2156	-0.0158	1.7594	3.6280
	11.1300	2.3822	-0.2505	-0.0184	1.7610	3.6313
	11.1400	2.3838	-0.2554	-0.0187	1.7626	3.6345
	11.1500	2.3854	-0.2515	-0.0184	1.7642	3.6379
	11.1600	2.3870	-0.2477	-0.0182	1.7658	3.6412
	11.1700	2.3886	-0.2326	-0.0171	1.7674	3.6444
	11.1800	2.3902	-0.2260	-0.0166	1.7690	3.6478
	11.1900	2.3917	-0.2122	-0.0156	1.7705	3.6509
	11.2000	2.3933	-0.1910	-0.0140	1.7721	3.6541
	11.2100	2.3949	-0.1808	-0.0133	1.7737	3.6574
	11.2200	2.3965	-0.2022	-0.0148	1.7753	3.6607
	11.2300	2.3980	-0.2161	-0.0158	1.7769	3.6640
	11.2400	2.3997	-0.2189	-0.0160	1.7785	3.6673
	11.2500	2.4013	-0.1922	-0.0141	1.7801	3.6707
	11.2600	2.4029	-0.1524	-0.0112	1.7817	3.6739
	11.2700	2.4045	-0.1341	-0.0098	1.7833	3.6773
	11.2800	2.4060	-0.1275	-0.0093	1.7848	3.6804
	11.2900	2.4076	-0.1412	-0.0103	1.7864	3.6837
	11.3000	2.4092	-0.1697	-0.0124	1.7880	3.6869
	11.3100	2.4108	-0.2000	-0.0147	1.7896	3.6902
	11.3200	2.4123	-0.2216	-0.0162	1.7912	3.6935
	11.3300	2.4139	-0.2202	-0.0161	1.7928	3.6968
	11.3400	2.4155	-0.2143	-0.0157	1.7943	3.7000
	11.3500	2.4171	-0.2162	-0.0158	1.7960	3.7033
	11.3600	2.4187	-0.1904	-0.0140	1.7975	3.7066
	11.3700	2.4203	-0.1626	-0.0119	1.7991	3.7099
	11.3800	2.4219	-0.1577	-0.0116	1.8007	3.7132
	11.3900	2.4235	-0.1676	-0.0123	1.8023	3.7164
	11.4000	2.4250	-0.1885	-0.0138	1.8039	3.7196
	11.4100	2.4266	-0.2244	-0.0165	1.8054	3.7229
	11.4200	2.4282	-0.2288	-0.0168	1.8070	3.7262
	11.4300	2.4298	-0.2036	-0.0149	1.8086	3.7294
	11.4400	2.4314	-0.2072	-0.0152	1.8102	3.7328
	11.4500	2.4329	-0.1837	-0.0135	1.8117	3.7359
	11.4600	2.4345	-0.1665	-0.0122	1.8133	3.7391
	11.4700	2.4361	-0.1825	-0.0134	1.8149	3.7424
	11.4800	2.4376	-0.1969	-0.0144	1.8164	3.7456
	11.4900	2.4393	-0.1836	-0.0135	1.8181	3.7490
	11.5000	2.4408	-0.1692	-0.0124	1.8197	3.7522
	11.5100	2.4424	-0.2064	-0.0151	1.8212	3.7555
	11.5200	2.4440	-0.2472	-0.0181	1.8228	3.7588
	11.5300	2.4457	-0.2751	-0.0202	1.8245	3.7622
	11.5400	2.4473	-0.2530	-0.0185	1.8261	3.7654
	11.5500	2.4489	-0.2369	-0.0174	1.8277	3.7688
	11.5600	2.4504	-0.2222	-0.0163	1.8292	3.7719
	11.5700	2.4520	-0.2202	-0.0161	1.8308	3.7752
	11.5800	2.4535	-0.2157	-0.0158	1.8323	3.7784
	11.5900	2.4551	-0.2320	-0.0170	1.8339	3.7816
	11.6000	2.4567	-0.2315	-0.0170	1.8355	3.7849
	11.6100	2.4583	-0.2093	-0.0153	1.8371	3.7882
	11.6200	2.4599	-0.2150	-0.0158	1.8387	3.7915
	11.6300	2.4614	-0.2259	-0.0166	1.8403	3.7947
	11.6400	2.4630	-0.2424	-0.0178	1.8419	3.7980
	11.6500	2.4646	-0.2491	-0.0183	1.8434	3.8011
	11.6600	2.4662	-0.2512	-0.0184	1.8450	3.8045
	11.6700	2.4678	-0.2239	-0.0164	1.8466	3.8078
	11.6800	2.4694	-0.2045	-0.0150	1.8482	3.8111
	11.6900	2.4710	-0.1924	-0.0141	1.8498	3.8144
	11.7000	2.4725	-0.1763	-0.0129	1.8514	3.8176
	11.7100	2.4741	-0.1745	-0.0128	1.8529	3.8208
	11.7200	2.4757	-0.1715	-0.0126	1.8545	3.8241
	11.7300	2.4772	-0.1825	-0.0134	1.8561	3.8273
	11.7400	2.4788	-0.1689	-0.0124	1.8576	3.8305
	11.7500	2.4804	-0.1673	-0.0123	1.8592	3.8338
	11.7600	2.4820	-0.1669	-0.0122	1.8608	3.8370
	11.7700	2.4836	-0.1811	-0.0133	1.8624	3.8404
	11.7800	2.4852	-0.2107	-0.0154	1.8640	3.8436
	11.7900	2.4867	-0.2456	-0.0180	1.8656	3.8469
	11.8000	2.4883	-0.2535	-0.0186	1.8671	3.8501
	11.8100	2.4899	-0.2483	-0.0182	1.8687	3.8534
	11.8200	2.4915	-0.2493	-0.0183	1.8703	3.8567
	11.8300	2.4931	-0.2749	-0.0202	1.8719	3.8600
	11.8400	2.4947	-0.2755	-0.0202	1.8736	3.8634
	11.8500	2.4963	-0.2529	-0.0185	1.8752	3.8667
	11.8600	2.4980	-0.1971	-0.0144	1.8768	3.8701
	11.8700	2.4995	-0.1241	-0.0091	1.8783	3.8731
	11.8800	2.5010	-0.1106	-0.0081	1.8799	3.8763
	11.8900	2.5026	-0.1394	-0.0102	1.8814	3.8796
	11.9000	2.5042	-0.1598	-0.0117	1.8830	3.8829
	11.9100	2.5058	-0.1895	-0.0139	1.8846	3.8861
	11.9200	2.5074	-0.2024	-0.0148	1.8862	3.8894
	11.9300	2.5089	-0.1897	-0.0139	1.8878	3.8927
	11.9400	2.5105	-0.1850	-0.0136	1.8893	3.8959
	11.9500	2.5121	-0.1685	-0.0124	1.8910	3.8992
	11.9600	2.5136	-0.1540	-0.0113	1.8925	3.9023
	11.9700	2.5152	-0.1299	-0.0095	1.8941	3.9056
	11.9800	2.5168	-0.1433	-0.0105	1.8956	3.9089
	11.9900	2.5184	-0.1587	-0.0116	1.8972	3.9122
	12.0000	2.5200	-0.1747	-0.0128	1.8989	3.9155
	12.0100	2.5216	-0.1673	-0.0123	1.9005	3.9188
	12.0200	2.5232	-0.1435	-0.0105	1.9020	3.9221
	12.0300	2.5248	-0.1686	-0.0124	1.9036	3.9254
	12.0400	2.5264	-0.1828	-0.0134	1.9052	3.9286
	12.0500	2.5280	-0.2011	-0.0147	1.9068	3.9319
	12.0600	2.5296	-0.2105	-0.0154	1.9084	3.9352
	12.0700	2.5311	-0.2045	-0.0150	1.9100	3.9384
	12.0800	2.5328	-0.2137	-0.0157	1.9116	3.9418
	12.0900	2.5343	-0.2227	-0.0163	1.9131	3.9449
	12.1000	2.5358	-0.1912	-0.0140	1.9147	3.9481
	12.1100	2.5374	-0.1578	-0.0116	1.9162	3.9513
	12.1200	2.5390	-0.1321	-0.0097	1.9179	3.9547
	12.1300	2.5406	-0.1462	-0.0107	1.9194	3.9580
	12.1400	2.5422	-0.1455	-0.0107	1.9211	3.9613
	12.1500	2.5439	-0.1400	-0.0103	1.9227	3.9646
	12.1600	2.5454	-0.1561	-0.0114	1.9242	3.9679
	12.1700	2.5470	-0.1832	-0.0134	1.9259	3.9712
	12.1800	2.5485	-0.1870	-0.0137	1.9274	3.9743
	12.1900	2.5501	-0.1715	-0.0126	1.9289	3.9775
	12.2000	2.5517	-0.1895	-0.0139	1.9305	3.9808
	12.2100	2.5533	-0.1827	-0.0134	1.9321	3.9841
	12.2200	2.5549	-0.1731	-0.0127	1.9337	3.9874
	12.2300	2.5566	-0.1743	-0.0128	1.9354	3.9909
	12.2400	2.5582	-0.1419	-0.0104	1.9370	3.9942
	12.2500	2.5597	-0.1423	-0.0104	1.9386	3.9974
	12.2600	2.5612	-0.1532	-0.0112	1.9401	4.0005
	12.2700	2.5628	-0.1665	-0.0122	1.9416	4.0037
	12.2800	2.5644	-0.1841	-0.0135	1.9432	4.0070
	12.2900	2.5660	-0.1943	-0.0142	1.9449	4.0104
	12.3000	2.5677	-0.2017	-0.0148	1.9465	4.0138
	12.3100	2.5693	-0.1873	-0.0137	1.9481	4.0171
	12.3200	2.5709	-0.1866	-0.0137	1.9497	4.0204
	12.3300	2.5724	-0.1801	-0.0132	1.9512	4.0234
	12.3400	2.5740	-0.1898	-0.0139	1.9528	4.0268
	12.3500	2.5755	-0.1879	-0.0138	1.9543	4.0299
	12.3600	2.5770	-0.1904	-0.0140	1.9558	4.0330
	12.3700	2.5786	-0.1787	-0.0131	1.9574	4.0363
	12.3800	2.5802	-0.1951	-0.0143	1.9590	4.0395
	12.3900	2.5818	-0.2109	-0.0155	1.9606	4.0428
	12.4000	2.5833	-0.2187	-0.0160	1.9622	4.0461
	12.4100	2.5849	-0.2201	-0.0161	1.9637	4.0493
	12.4200	2.5864	-0.2042	-0.0150	1.9653	4.0525
	12.4300	2.5880	-0.1917	-0.0141	1.9669	4.0558
	12.4400	2.5896	-0.2070	-0.0152	1.9685	4.0590
	12.4500	2.5913	-0.2035	-0.0149	1.9702	4.0625
	12.4600	2.5929	-0.2061	-0.0151	1.9717	4.0657
	12.4700	2.5944	-0.1979	-0.0145	1.9732	4.0689
	12.4800	2.5960	-0.1932	-0.0142	1.9748	4.0722
	12.4900	2.5976	-0.1901	-0.0139	1.9764	4.0754
	12.5000	2.5992	-0.1823	-0.0134	1.9780	4.0787
	12.5100	2.6008	-0.1843	-0.0135	1.9796	4.0820
	12.5200	2.6024	-0.1894	-0.0139	1.9812	4.0853
	12.5300	2.6039	-0.1863	-0.0137	1.9827	4.0885
	12.5400	2.6056	-0.1869	-0.0137	1.9844	4.0920
	12.5500	2.6071	-0.1914	-0.0140	1.9859	4.0950
	12.5600	2.6087	-0.2065	-0.0151	1.9875	4.0983
	12.5700	2.6102	-0.2027	-0.0149	1.9891	4.1015
	12.5800	2.6118	-0.1914	-0.0140	1.9907	4.1048
	12.5900	2.6135	-0.1779	-0.0130	1.9923	4.1082
	12.6000	2.6150	-0.1880	-0.0138	1.9939	4.1114
	12.6100	2.6166	-0.2039	-0.0149	1.9955	4.1147
	12.6200	2.6183	-0.2198	-0.0161	1.9971	4.1181
	12.6300	2.6198	-0.2214	-0.0162	1.9986	4.1213
	12.6400	2.6213	-0.2051	-0.0150	2.0001	4.1243
	12.6500	2.6229	-0.2010	-0.0147	2.0017	4.1275
	12.6600	2.6244	-0.1925	-0.0141	2.0033	4.1308
	12.6700	2.6261	-0.1800	-0.0132	2.0049	4.1342
	12.6800	2.6278	-0.1747	-0.0128	2.0066	4.1377
	12.6900	2.6294	-0.1862	-0.0136	2.0082	4.1409
	12.7000	2.6309	-0.1866	-0.0137	2.0097	4.1442
	12.7100	2.6324	-0.1763	-0.0129	2.0113	4.1473
	12.7200	2.6340	-0.1854	-0.0136	2.0128	4.1505
	12.7300	2.6356	-0.1801	-0.0132	2.0144	4.1538
	12.7400	2.6372	-0.1689	-0.0124	2.0160	4.1571
	12.7500	2.6387	-0.1548	-0.0114	2.0176	4.1603
	12.7600	2.6404	-0.1563	-0.0115	2.0192	4.1637
	12.7700	2.6419	-0.1532	-0.0112	2.0208	4.1669
	12.7800	2.6435	-0.1679	-0.0123	2.0224	4.1702
	12.7900	2.6451	-0.2121	-0.0156	2.0239	4.1734
	12.8000	2.6467	-0.2296	-0.0168	2.0255	4.1767
	12.8100	2.6483	-0.2268	-0.0166	2.0271	4.1799
	12.8200	2.6499	-0.2306	-0.0169	2.0287	4.1832
	12.8300	2.6515	-0.2273	-0.0167	2.0303	4.1865
	12.8400	2.6530	-0.2248	-0.0165	2.0319	4.1898
	12.8500	2.6547	-0.2269	-0.0166	2.0335	4.1931
	12.8600	2.6561	-0.2161	-0.0158	2.0350	4.1962
	12.8700	2.6577	-0.2316	-0.0170	2.0365	4.1994
	12.8800	2.6593	-0.2115	-0.0155	2.0381	4.2026
	12.8900	2.6609	-0.1905	-0.0140	2.0397	4.2059
	12.9000	2.6625	-0.1870	-0.0137	2.0414	4.2093
	12.9100	2.6642	-0.1901	-0.0139	2.0430	4.2128
	12.9200	2.6658	-0.1811	-0.0133	2.0446	4.2161
	12.9300	2.6674	-0.1939	-0.0142	2.0462	4.2193
	12.9400	2.6689	-0.1708	-0.0125	2.0477	4.2225
	12.9500	2.6705	-0.1377	-0.0101	2.0493	4.2257
	12.9600	2.6721	-0.1478	-0.0108	2.0509	4.2291
	12.9700	2.6737	-0.1631	-0.0120	2.0525	4.2323
	12.9800	2.6753	-0.1541	-0.0113	2.0541	4.2356
	12.9900	2.6768	-0.1702	-0.0125	2.0557	4.2388
	13.0000	2.6784	-0.2014	-0.0148	2.0572	4.2421
	13.0100	2.6799	-0.2080	-0.0153	2.0588	4.2453
	13.0200	2.6816	-0.1952	-0.0143	2.0604	4.2486
	13.0300	2.6831	-0.1592	-0.0117	2.0620	4.2519
	13.0400	2.6847	-0.1700	-0.0125	2.0636	4.2552
	13.0500	2.6864	-0.1905	-0.0140	2.0652	4.2585
	13.0600	2.6879	-0.2015	-0.0148	2.0667	4.2617
	13.0700	2.6895	-0.2112	-0.0155	2.0683	4.2650
	13.0800	2.6910	-0.1783	-0.0131	2.0698	4.2681
	13.0900	2.6925	-0.1315	-0.0096	2.0714	4.2712
	13.1000	2.6942	-0.1180	-0.0086	2.0730	4.2747
	13.1100	2.6958	-0.1442	-0.0106	2.0747	4.2780
	13.1200	2.6974	-0.1938	-0.0142	2.0762	4.2813
	13.1300	2.6990	-0.2266	-0.0166	2.0779	4.2846
	13.1400	2.7006	-0.2267	-0.0166	2.0794	4.2878
	13.1500	2.7021	-0.2163	-0.0159	2.0810	4.2910
	13.1600	2.7037	-0.2146	-0.0157	2.0825	4.2942
	13.1700	2.7052	-0.1869	-0.0137	2.0840	4.2973
	13.1800	2.7068	-0.2036	-0.0149	2.0856	4.3006
	13.1900	2.7083	-0.1981	-0.0145	2.0872	4.3038
	13.2000	2.7099	-0.1725	-0.0126	2.0887	4.3070
	13.2100	2.7115	-0.1414	-0.0104	2.0903	4.3103
	13.2200	2.7131	-0.1227	-0.0090	2.0919	4.3137
	13.2300	2.7146	-0.1233	-0.0090	2.0935	4.3168
	13.2400	2.7162	-0.1525	-0.0112	2.0951	4.3201
	13.2500	2.7178	-0.1847	-0.0135	2.0966	4.3233
	13.2600	2.7194	-0.2033	-0.0149	2.0982	4.3266
	13.2700	2.7210	-0.1832	-0.0134	2.0999	4.3300
	13.2800	2.7226	-0.1487	-0.0109	2.1015	4.3333
	13.2900	2.7243	-0.1261	-0.0092	2.1031	4.3367
	13.3000	2.7259	-0.1292	-0.0095	2.1047	4.3400
	13.3100	2.7274	-0.1360	-0.0100	2.1063	4.3432
	13.3200	2.7289	-0.1415	-0.0104	2.1078	4.3463
	13.3300	2.7305	-0.1432	-0.0105	2.1093	4.3495
	13.3400	2.7321	-0.1299	-0.0095	2.1109	4.3527
	13.3500	2.7337	-0.1459	-0.0107	2.1125	4.3561
	13.3600	2.7353	-0.1218	-0.0089	2.1141	4.3594
	13.3700	2.7368	-0.1302	-0.0095	2.1156	4.3625
	13.3800	2.7384	-0.1261	-0.0092	2.1172	4.3658
	13.3900	2.7400	-0.1362	-0.0100	2.1188	4.3691
	13.4000	2.7416	-0.1446	-0.0106	2.1205	4.3724
	13.4100	2.7432	-0.1350	-0.0099	2.1221	4.3758
	13.4200	2.7448	-0.1176	-0.0086	2.1237	4.3790
	13.4300	2.7464	-0.1261	-0.0092	2.1252	4.3822
	13.4400	2.7480	-0.1720	-0.0126	2.1269	4.3857
	13.4500	2.7496	-0.1835	-0.0135	2.1284	4.3889
	13.4600	2.7511	-0.1919	-0.0141	2.1300	4.3921
	13.4700	2.7527	-0.1794	-0.0132	2.1315	4.3953
	13.4800	2.7542	-0.1679	-0.0123	2.1330	4.3984
	13.4900	2.7558	-0.1765	-0.0129	2.1347	4.4017
	13.5000	2.7575	-0.1456	-0.0107	2.1363	4.4051
	13.5100	2.7591	-0.1372	-0.0101	2.1379	4.4085
	13.5200	2.7607	-0.1408	-0.0103	2.1395	4.4117
	13.5300	2.7623	-0.1692	-0.0124	2.1411	4.4151
	13.5400	2.7638	-0.1888	-0.0138	2.1426	4.4182
	13.5500	2.7654	-0.1968	-0.0144	2.1442	4.4215
	13.5600	2.7670	-0.1675	-0.0123	2.1458	4.4247
	13.5700	2.7686	-0.1337	-0.0098	2.1474	4.4280
	13.5800	2.7702	-0.1210	-0.0089	2.1490	4.4313
	13.5900	2.7717	-0.1100	-0.0081	2.1506	4.4345
	13.6000	2.7733	-0.1292	-0.0095	2.1521	4.4378
	13.6100	2.7749	-0.1606	-0.0118	2.1537	4.4411
	13.6200	2.7765	-0.1956	-0.0143	2.1553	4.4443
	13.6300	2.7780	-0.1980	-0.0145	2.1569	4.4475
	13.6400	2.7797	-0.2016	-0.0148	2.1585	4.4509
	13.6500	2.7812	-0.1776	-0.0130	2.1600	4.4541
	13.6600	2.7828	-0.1846	-0.0135	2.1616	4.4574
	13.6700	2.7844	-0.1563	-0.0115	2.1632	4.4606
	13.6800	2.7859	-0.1309	-0.0096	2.1648	4.4638
	13.6900	2.7875	-0.1498	-0.0110	2.1664	4.4671
	13.7000	2.7892	-0.1807	-0.0132	2.1680	4.4705
	13.7100	2.7907	-0.1686	-0.0124	2.1696	4.4737
	13.7200	2.7923	-0.1599	-0.0117	2.1711	4.4770
	13.7300	2.7939	-0.1489	-0.0109	2.1728	4.4803
	13.7400	2.7955	-0.1355	-0.0099	2.1743	4.4835
	13.7500	2.7971	-0.1512	-0.0111	2.1760	4.4869
	13.7600	2.7987	-0.1704	-0.0125	2.1775	4.4901
	13.7700	2.8003	-0.1895	-0.0139	2.1791	4.4934
	13.7800	2.8018	-0.2128	-0.0156	2.1806	4.4965
	13.7900	2.8034	-0.2173	-0.0159	2.1822	4.4998
	13.8000	2.8050	-0.1789	-0.0131	2.1838	4.5030
	13.8100	2.8066	-0.1592	-0.0117	2.1855	4.5065
	13.8200	2.8082	-0.1473	-0.0108	2.1871	4.5098
	13.8300	2.8098	-0.1423	-0.0104	2.1887	4.5131
	13.8400	2.8114	-0.1537	-0.0113	2.1903	4.5164
	13.8500	2.8129	-0.1802	-0.0132	2.1918	4.5195
	13.8600	2.8145	-0.1854	-0.0136	2.1933	4.5228
	13.8700	2.8161	-0.1897	-0.0139	2.1949	4.5260
	13.8800	2.8177	-0.2157	-0.0158	2.1965	4.5292
	13.8900	2.8193	-0.2188	-0.0160	2.1981	4.5326
	13.9000	2.8209	-0.1860	-0.0136	2.1997	4.5359
	13.9100	2.8224	-0.1493	-0.0109	2.2013	4.5391
	13.9200	2.8241	-0.1323	-0.0097	2.2029	4.5425
	13.9300	2.8257	-0.1237	-0.0091	2.2045	4.5458
	13.9400	2.8272	-0.1349	-0.0099	2.2061	4.5490
	13.9500	2.8288	-0.1553	-0.0114	2.2076	4.5523
	13.9600	2.8304	-0.1605	-0.0118	2.2092	4.5555
	13.9700	2.8320	-0.1890	-0.0139	2.2108	4.5588
	13.9800	2.8336	-0.1664	-0.0122	2.2124	4.5620
	13.9900	2.8351	-0.1495	-0.0110	2.2140	4.5653
	14.0000	2.8367	-0.1744	-0.0128	2.2155	4.5685
	14.0100	2.8383	-0.2072	-0.0152	2.2171	4.5718
	14.0200	2.8398	-0.1946	-0.0143	2.2186	4.5749
	14.0300	2.8414	-0.1726	-0.0127	2.2202	4.5782
	14.0400	2.8431	-0.1628	-0.0119	2.2219	4.5816
	14.0500	2.8447	-0.1675	-0.0123	2.2235	4.5849
	14.0600	2.8463	-0.2180	-0.0160	2.2251	4.5882
	14.0700	2.8478	-0.2202	-0.0161	2.2266	4.5914
	14.0800	2.8494	-0.1846	-0.0135	2.2282	4.5946
	14.0900	2.8510	-0.1582	-0.0116	2.2298	4.5979
	14.1000	2.8525	-0.1634	-0.0120	2.2314	4.6012
	14.1100	2.8541	-0.1726	-0.0127	2.2329	4.6044
	14.1200	2.8558	-0.1897	-0.0139	2.2346	4.6079
	14.1300	2.8574	-0.1821	-0.0134	2.2362	4.6111
	14.1400	2.8590	-0.1935	-0.0142	2.2378	4.6144
	14.1500	2.8605	-0.2037	-0.0149	2.2394	4.6177
	14.1600	2.8621	-0.1876	-0.0138	2.2409	4.6209
	14.1700	2.8637	-0.1858	-0.0136	2.2425	4.6241
	14.1800	2.8653	-0.1757	-0.0129	2.2441	4.6275
	14.1900	2.8669	-0.1573	-0.0115	2.2457	4.6308
	14.2000	2.8685	-0.1464	-0.0107	2.2473	4.6340
	14.2100	2.8701	-0.1605	-0.0118	2.2489	4.6374
	14.2200	2.8716	-0.1945	-0.0143	2.2505	4.6405
	14.2300	2.8732	-0.2021	-0.0148	2.2521	4.6438
	14.2400	2.8747	-0.1925	-0.0141	2.2536	4.6469
	14.2500	2.8763	-0.1687	-0.0124	2.2551	4.6502
	14.2600	2.8779	-0.1419	-0.0104	2.2567	4.6534
	14.2700	2.8795	-0.1096	-0.0080	2.2583	4.6568
	14.2800	2.8811	-0.0785	-0.0058	2.2599	4.6600
	14.2900	2.8827	-0.0904	-0.0066	2.2615	4.6634
	14.3000	2.8843	-0.1125	-0.0082	2.2631	4.6667
	14.3100	2.8858	-0.1465	-0.0107	2.2646	4.6698
	14.3200	2.8874	-0.1674	-0.0123	2.2662	4.6731
	14.3300	2.8890	-0.1761	-0.0129	2.2678	4.6763
	14.3400	2.8906	-0.1851	-0.0136	2.2694	4.6796
	14.3500	2.8922	-0.1885	-0.0138	2.2710	4.6829
	14.3600	2.8938	-0.1842	-0.0135	2.2726	4.6862
	14.3700	2.8953	-0.1753	-0.0129	2.2742	4.6894
	14.3800	2.8969	-0.1614	-0.0118	2.2758	4.6927
	14.3900	2.8985	-0.1402	-0.0103	2.2773	4.6959
	14.4000	2.9000	-0.1355	-0.0099	2.2789	4.6991
	14.4100	2.9016	-0.1191	-0.0087	2.2805	4.7024
	14.4200	2.9032	-0.0898	-0.0066	2.2820	4.7056
	14.4300	2.9049	-0.0980	-0.0072	2.2837	4.7091
	14.4400	2.9065	-0.1142	-0.0084	2.2853	4.7123
	14.4500	2.9081	-0.1248	-0.0091	2.2869	4.7157
	14.4600	2.9097	-0.1274	-0.0093	2.2885	4.7190
	14.4700	2.9113	-0.1357	-0.0099	2.2901	4.7222
	14.4800	2.9128	-0.1372	-0.0101	2.2916	4.7254
	14.4900	2.9144	-0.1358	-0.0100	2.2932	4.7287
	14.5000	2.9160	-0.1154	-0.0085	2.2948	4.7319
	14.5100	2.9176	-0.1284	-0.0094	2.2964	4.7352
	14.5200	2.9192	-0.1385	-0.0102	2.2980	4.7386
	14.5300	2.9206	-0.1485	-0.0109	2.2995	4.7416
	14.5400	2.9222	-0.1794	-0.0132	2.3010	4.7448
	14.5500	2.9238	-0.1989	-0.0146	2.3026	4.7481
	14.5600	2.9254	-0.2027	-0.0149	2.3043	4.7515
	14.5700	2.9270	-0.1787	-0.0131	2.3059	4.7548
	14.5800	2.9287	-0.1495	-0.0110	2.3075	4.7581
	14.5900	2.9302	-0.1207	-0.0089	2.3091	4.7614
	14.6000	2.9319	-0.1137	-0.0083	2.3107	4.7648
	14.6100	2.9335	-0.1081	-0.0079	2.3123	4.7681
	14.6200	2.9350	-0.0973	-0.0071	2.3138	4.7711
	14.6300	2.9365	-0.1208	-0.0089	2.3153	4.7743
	14.6400	2.9380	-0.1414	-0.0104	2.3169	4.7774
	14.6500	2.9396	-0.1481	-0.0109	2.3185	4.7807
	14.6600	2.9412	-0.1725	-0.0126	2.3200	4.7840
	14.6700	2.9428	-0.2022	-0.0148	2.3217	4.7874
	14.6800	2.9444	-0.1962	-0.0144	2.3232	4.7906
	14.6900	2.9461	-0.1815	-0.0133	2.3249	4.7940
	14.7000	2.9476	-0.1676	-0.0123	2.3264	4.7971
	14.7100	2.9491	-0.1754	-0.0129	2.3280	4.8004
	14.7200	2.9508	-0.1736	-0.0127	2.3296	4.8037
	14.7300	2.9524	-0.1756	-0.0129	2.3312	4.8070
	14.7400	2.9540	-0.1804	-0.0132	2.3328	4.8104
	14.7500	2.9555	-0.1682	-0.0123	2.3343	4.8135
	14.7600	2.9570	-0.1637	-0.0120	2.3359	4.8166
	14.7700	2.9586	-0.1660	-0.0122	2.3374	4.8199
	14.7800	2.9602	-0.1751	-0.0128	2.3391	4.8232
	14.7900	2.9618	-0.1843	-0.0135	2.3406	4.8264
	14.8000	2.9635	-0.1739	-0.0128	2.3423	4.8299
	14.8100	2.9650	-0.1463	-0.0107	2.3439	4.8332
	14.8200	2.9667	-0.1394	-0.0102	2.3455	4.8365
	14.8300	2.9683	-0.1605	-0.0118	2.3471	4.8398
	14.8400	2.9698	-0.1557	-0.0114	2.3486	4.8429
	14.8500	2.9713	-0.1687	-0.0124	2.3502	4.8461
	14.8600	2.9729	-0.1610	-0.0118	2.3517	4.8494
	14.8700	2.9745	-0.1412	-0.0103	2.3533	4.8526
	14.8800	2.9760	-0.1631	-0.0120	2.3548	4.8558
	14.8900	2.9777	-0.1832	-0.0134	2.3565	4.8592
	14.9000	2.9792	-0.1459	-0.0107	2.3580	4.8624
	14.9100	2.9809	-0.1312	-0.0096	2.3597	4.8658
	14.9200	2.9824	-0.1326	-0.0097	2.3613	4.8690
	14.9300	2.9840	-0.1385	-0.0102	2.3628	4.8722
	14.9400	2.9855	-0.1702	-0.0125	2.3644	4.8754
	14.9500	2.9871	-0.1862	-0.0137	2.3659	4.8786
	14.9600	2.9887	-0.1606	-0.0118	2.3675	4.8819
	14.9700	2.9902	-0.1454	-0.0107	2.3691	4.8851
	14.9800	2.9919	-0.1196	-0.0088	2.3707	4.8884
	14.9900	2.9934	-0.1166	-0.0085	2.3723	4.8917
	15.0000	2.9951	-0.1278	-0.0094	2.3739	4.8951
	15.0100	2.9966	-0.1498	-0.0110	2.3754	4.8982
	15.0200	2.9982	-0.2002	-0.0147	2.3770	4.9015
	15.0300	2.9998	-0.1924	-0.0141	2.3786	4.9048
	15.0400	3.0014	-0.1714	-0.0126	2.3802	4.9080
	15.0500	3.0029	-0.1612	-0.0118	2.3818	4.9113
	15.0600	3.0045	-0.1478	-0.0108	2.3833	4.9145
	15.0700	3.0061	-0.1357	-0.0100	2.3849	4.9177
	15.0800	3.0077	-0.1554	-0.0114	2.3865	4.9210
	15.0900	3.0093	-0.1737	-0.0127	2.3881	4.9243
	15.1000	3.0108	-0.1831	-0.0134	2.3896	4.9275
	15.1100	3.0124	-0.1751	-0.0128	2.3913	4.9309
	15.1200	3.0140	-0.1498	-0.0110	2.3929	4.9342
	15.1300	3.0157	-0.1333	-0.0098	2.3945	4.9375
	15.1400	3.0172	-0.1191	-0.0087	2.3960	4.9407
	15.1408	3.0173	-0.1196	-0.0088	2.3962	4.9410
	15.1410	3.0174	-0.1194	-0.0088	2.3962	4.9410
	15.1510	3.0189	-0.1051	-0.0077	2.3978	4.9443
	15.1610	3.0204	-0.1453	-0.0107	2.3992	4.9473
	15.1710	3.0213	-0.1777	-0.0130	2.4001	4.9491
	15.1810	3.0212	-0.1950	-0.0143	2.4000	4.9489
	15.1910	3.0202	-0.1865	-0.0137	2.3990	4.9469
	15.2010	3.0186	-0.1599	-0.0117	2.3974	4.9436
	15.2110	3.0166	-0.1466	-0.0107	2.3954	4.9395
	15.2210	3.0145	-0.1514	-0.0111	2.3934	4.9352
	15.2310	3.0125	-0.1382	-0.0101	2.3913	4.9310
	15.2410	3.0106	-0.1390	-0.0102	2.3894	4.9271
	15.2510	3.0088	-0.1285	-0.0094	2.3876	4.9234
	15.2610	3.0071	-0.1405	-0.0103	2.3860	4.9199
	15.2710	3.0056	-0.1564	-0.0115	2.3844	4.9168
	15.2810	3.0041	-0.1597	-0.0117	2.3829	4.9136
	15.2910	3.0025	-0.1308	-0.0096	2.3813	4.9104
	15.3010	3.0009	-0.1181	-0.0087	2.3797	4.9070
	15.3110	2.9992	-0.1192	-0.0087	2.3781	4.9036
	15.3210	2.9976	-0.1122	-0.0082	2.3764	4.9003
	15.3310	2.9961	-0.1281	-0.0094	2.3749	4.8971
	15.3410	2.9944	-0.1346	-0.0099	2.3733	4.8938
	15.3510	2.9928	-0.1399	-0.0103	2.3717	4.8905
	15.3610	2.9912	-0.1389	-0.0102	2.3701	4.8872
	15.3710	2.9896	-0.1543	-0.0113	2.3685	4.8839
	15.3810	2.9881	-0.1291	-0.0095	2.3669	4.8806
	15.3910	2.9864	-0.1021	-0.0075	2.3653	4.8773
	15.4010	2.9848	-0.1168	-0.0086	2.3636	4.8739
	15.4110	2.9831	-0.1251	-0.0092	2.3620	4.8704
	15.4210	2.9815	-0.1427	-0.0105	2.3604	4.8672
	15.4310	2.9799	-0.1675	-0.0123	2.3588	4.8638
	15.4410	2.9784	-0.1943	-0.0142	2.3572	4.8607
	15.4510	2.9768	-0.1833	-0.0134	2.3556	4.8573
	15.4610	2.9752	-0.1735	-0.0127	2.3541	4.8541
	15.4710	2.9736	-0.1639	-0.0120	2.3525	4.8509
	15.4810	2.9720	-0.1488	-0.0109	2.3509	4.8476
	15.4910	2.9704	-0.1692	-0.0124	2.3493	4.8442
	15.5010	2.9688	-0.1646	-0.0121	2.3476	4.8409
	15.5110	2.9673	-0.1489	-0.0109	2.3461	4.8377
	15.5210	2.9657	-0.0939	-0.0069	2.3445	4.8345
	15.5310	2.9641	-0.0680	-0.0050	2.3430	4.8313
	15.5410	2.9625	-0.0523	-0.0038	2.3414	4.8280
	15.5510	2.9609	-0.0838	-0.0061	2.3397	4.8246
	15.5610	2.9592	-0.1153	-0.0085	2.3381	4.8212
	15.5710	2.9577	-0.1764	-0.0129	2.3365	4.8180
	15.5810	2.9561	-0.2125	-0.0156	2.3349	4.8147
	15.5910	2.9545	-0.2058	-0.0151	2.3333	4.8114
	15.6010	2.9529	-0.1904	-0.0140	2.3317	4.8080
	15.6110	2.9513	-0.2003	-0.0147	2.3301	4.8048
	15.6210	2.9497	-0.2047	-0.0150	2.3285	4.8015
	15.6310	2.9481	-0.1726	-0.0127	2.3269	4.7982
	15.6410	2.9465	-0.1527	-0.0112	2.3253	4.7950
	15.6510	2.9449	-0.1523	-0.0112	2.3237	4.7916
	15.6610	2.9434	-0.1646	-0.0121	2.3222	4.7884
	15.6710	2.9418	-0.1593	-0.0117	2.3206	4.7852
	15.6810	2.9403	-0.1582	-0.0116	2.3191	4.7821
	15.6910	2.9386	-0.1506	-0.0110	2.3175	4.7787
	15.7010	2.9371	-0.1442	-0.0106	2.3159	4.7754
	15.7110	2.9354	-0.1595	-0.0117	2.3142	4.7720
	15.7210	2.9338	-0.1596	-0.0117	2.3126	4.7687
	15.7310	2.9322	-0.1538	-0.0113	2.3110	4.7653
	15.7410	2.9306	-0.1454	-0.0107	2.3094	4.7621
	15.7510	2.9291	-0.1232	-0.0090	2.3079	4.7590
	15.7610	2.9275	-0.1267	-0.0093	2.3063	4.7556
	15.7710	2.9259	-0.1235	-0.0091	2.3047	4.7523
	15.7810	2.9242	-0.1323	-0.0097	2.3031	4.7490
	15.7910	2.9226	-0.1604	-0.0118	2.3015	4.7457
	15.8010	2.9210	-0.2030	-0.0149	2.2998	4.7423
	15.8110	2.9194	-0.2360	-0.0173	2.2983	4.7391
	15.8210	2.9178	-0.2309	-0.0169	2.2966	4.7358
	15.8310	2.9163	-0.2212	-0.0162	2.2951	4.7326
	15.8410	2.9147	-0.2053	-0.0150	2.2935	4.7293
	15.8510	2.9131	-0.1753	-0.0128	2.2919	4.7260
	15.8610	2.9115	-0.1233	-0.0090	2.2903	4.7228
	15.8710	2.9099	-0.0937	-0.0069	2.2887	4.7195
	15.8810	2.9084	-0.1121	-0.0082	2.2872	4.7163
	15.8910	2.9067	-0.1581	-0.0116	2.2856	4.7129
	15.9010	2.9052	-0.1876	-0.0138	2.2840	4.7097
	15.9110	2.9036	-0.2008	-0.0147	2.2824	4.7065
	15.9210	2.9020	-0.1934	-0.0142	2.2809	4.7032
	15.9310	2.9004	-0.1738	-0.0127	2.2792	4.6998
	15.9410	2.8988	-0.1536	-0.0113	2.2776	4.6965
	15.9510	2.8972	-0.1411	-0.0103	2.2760	4.6932
	15.9610	2.8956	-0.1092	-0.0080	2.2744	4.6899
	15.9710	2.8939	-0.0761	-0.0056	2.2728	4.6865
	15.9810	2.8924	-0.0907	-0.0067	2.2712	4.6833
	15.9910	2.8908	-0.1167	-0.0086	2.2697	4.6801
	16.0010	2.8892	-0.1505	-0.0110	2.2681	4.6768
	16.0110	2.8877	-0.1898	-0.0139	2.2665	4.6736
	16.0210	2.8860	-0.1780	-0.0130	2.2648	4.6702
	16.0310	2.8845	-0.1833	-0.0134	2.2633	4.6670
	16.0410	2.8829	-0.1850	-0.0136	2.2617	4.6637
	16.0510	2.8813	-0.1943	-0.0142	2.2601	4.6605
	16.0610	2.8797	-0.1993	-0.0146	2.2585	4.6571
	16.0710	2.8781	-0.2190	-0.0161	2.2570	4.6539
	16.0810	2.8766	-0.2061	-0.0151	2.2554	4.6507
	16.0910	2.8750	-0.1901	-0.0139	2.2538	4.6474
	16.1010	2.8733	-0.1795	-0.0132	2.2522	4.6441
	16.1110	2.8717	-0.1775	-0.0130	2.2505	4.6407
	16.1210	2.8701	-0.1730	-0.0127	2.2490	4.6375
	16.1310	2.8686	-0.1744	-0.0128	2.2474	4.6342
	16.1410	2.8670	-0.1582	-0.0116	2.2459	4.6311
	16.1510	2.8654	-0.1345	-0.0099	2.2443	4.6278
	16.1610	2.8638	-0.1574	-0.0115	2.2427	4.6244
	16.1710	2.8621	-0.1505	-0.0110	2.2410	4.6209
	16.1810	2.8605	-0.1488	-0.0109	2.2394	4.6177
	16.1910	2.8589	-0.1354	-0.0099	2.2378	4.6144
	16.2010	2.8574	-0.1533	-0.0112	2.2362	4.6112
	16.2110	2.8558	-0.1654	-0.0121	2.2346	4.6079
	16.2210	2.8542	-0.1648	-0.0121	2.2331	4.6047
	16.2310	2.8527	-0.1689	-0.0124	2.2315	4.6014
	16.2410	2.8510	-0.1840	-0.0135	2.2299	4.5981
	16.2510	2.8495	-0.1955	-0.0143	2.2284	4.5950
	16.2610	2.8479	-0.1970	-0.0144	2.2267	4.5916
	16.2710	2.8463	-0.1876	-0.0138	2.2251	4.5883
	16.2810	2.8447	-0.1631	-0.0120	2.2235	4.5849
	16.2910	2.8431	-0.1830	-0.0134	2.2220	4.5818
	16.3010	2.8415	-0.1922	-0.0141	2.2204	4.5785
	16.3110	2.8400	-0.1714	-0.0126	2.2188	4.5752
	16.3210	2.8383	-0.1415	-0.0104	2.2172	4.5719
	16.3310	2.8367	-0.1065	-0.0078	2.2155	4.5685
	16.3410	2.8352	-0.0824	-0.0060	2.2140	4.5653
	16.3510	2.8336	-0.1155	-0.0085	2.2124	4.5620
	16.3610	2.8320	-0.1360	-0.0100	2.2109	4.5589
	16.3710	2.8305	-0.1448	-0.0106	2.2093	4.5556
	16.3810	2.8289	-0.1570	-0.0115	2.2077	4.5524
	16.3910	2.8273	-0.1789	-0.0131	2.2061	4.5491
	16.4010	2.8257	-0.1902	-0.0139	2.2045	4.5457
	16.4110	2.8240	-0.1578	-0.0116	2.2028	4.5423
	16.4210	2.8224	-0.1573	-0.0115	2.2013	4.5391
	16.4310	2.8209	-0.1569	-0.0115	2.1997	4.5359
	16.4410	2.8193	-0.1615	-0.0118	2.1982	4.5327
	16.4510	2.8178	-0.1597	-0.0117	2.1966	4.5295
	16.4610	2.8162	-0.1381	-0.0101	2.1950	4.5262
	16.4710	2.8146	-0.1285	-0.0094	2.1934	4.5229
	16.4810	2.8130	-0.1487	-0.0109	2.1918	4.5196
	16.4910	2.8114	-0.1653	-0.0121	2.1903	4.5164
	16.5010	2.8099	-0.1640	-0.0120	2.1887	4.5132
	16.5110	2.8084	-0.1736	-0.0127	2.1872	4.5101
	16.5210	2.8068	-0.2010	-0.0147	2.1857	4.5069
	16.5310	2.8053	-0.1969	-0.0144	2.1842	4.5038
	16.5410	2.8041	-0.1623	-0.0119	2.1829	4.5012
	16.5510	2.8031	-0.1595	-0.0117	2.1819	4.4992
	16.5610	2.8020	-0.1609	-0.0118	2.1809	4.4970
	16.5710	2.8009	-0.1611	-0.0118	2.1798	4.4948
	16.5810	2.7997	-0.1999	-0.0147	2.1785	4.4922
	16.5910	2.7984	-0.2041	-0.0150	2.1772	4.4895
	16.6010	2.7970	-0.2096	-0.0154	2.1758	4.4867
	16.6110	2.7955	-0.2071	-0.0152	2.1743	4.4835
	16.6210	2.7938	-0.1651	-0.0121	2.1727	4.4801
	16.6310	2.7921	-0.1316	-0.0096	2.1709	4.4765
	16.6410	2.7904	-0.0834	-0.0061	2.1693	4.4731
	16.6510	2.7888	-0.0650	-0.0048	2.1676	4.4697
	16.6610	2.7872	-0.0784	-0.0057	2.1660	4.4664
	16.6710	2.7855	-0.1001	-0.0073	2.1643	4.4629
	16.6810	2.7839	-0.0912	-0.0067	2.1627	4.4597
	16.6910	2.7822	-0.1160	-0.0085	2.1611	4.4562
	16.7010	2.7806	-0.1562	-0.0115	2.1594	4.4528
	16.7110	2.7790	-0.1902	-0.0139	2.1578	4.4495
	16.7210	2.7773	-0.2065	-0.0151	2.1561	4.4460
	16.7310	2.7756	-0.2082	-0.0153	2.1544	4.4425
	16.7410	2.7739	-0.1985	-0.0146	2.1527	4.4390
	16.7510	2.7723	-0.1769	-0.0130	2.1511	4.4356
	16.7610	2.7706	-0.1918	-0.0141	2.1495	4.4323
	16.7710	2.7691	-0.1823	-0.0134	2.1479	4.4291
	16.7810	2.7675	-0.1747	-0.0128	2.1463	4.4258
	16.7910	2.7659	-0.1430	-0.0105	2.1448	4.4226
	16.8010	2.7643	-0.1121	-0.0082	2.1431	4.4192
	16.8110	2.7626	-0.1089	-0.0080	2.1414	4.4156
	16.8210	2.7608	-0.1130	-0.0083	2.1396	4.4120
	16.8310	2.7591	-0.1270	-0.0093	2.1380	4.4086
	16.8410	2.7576	-0.1377	-0.0101	2.1364	4.4053
	16.8510	2.7560	-0.1283	-0.0094	2.1348	4.4021
	16.8610	2.7544	-0.1137	-0.0083	2.1332	4.3988
	16.8710	2.7528	-0.1322	-0.0097	2.1317	4.3956
	16.8810	2.7512	-0.1471	-0.0108	2.1300	4.3922
	16.8910	2.7496	-0.1290	-0.0095	2.1284	4.3889
	16.9010	2.7480	-0.1246	-0.0091	2.1268	4.3856
	16.9110	2.7464	-0.1462	-0.0107	2.1252	4.3823
	16.9210	2.7448	-0.1846	-0.0135	2.1236	4.3790
	16.9310	2.7431	-0.1915	-0.0140	2.1219	4.3755
	16.9410	2.7415	-0.1681	-0.0123	2.1203	4.3721
	16.9510	2.7399	-0.1710	-0.0125	2.1187	4.3689
	16.9610	2.7384	-0.1748	-0.0128	2.1172	4.3657
	16.9710	2.7368	-0.1589	-0.0116	2.1156	4.3624
	16.9810	2.7351	-0.1455	-0.0107	2.1140	4.3591
	16.9910	2.7335	-0.1674	-0.0123	2.1123	4.3556
	17.0010	2.7318	-0.1885	-0.0138	2.1107	4.3523
	17.0110	2.7302	-0.2170	-0.0159	2.1091	4.3490
	17.0210	2.7287	-0.2072	-0.0152	2.1075	4.3457
	17.0310	2.7271	-0.1939	-0.0142	2.1059	4.3425
	17.0410	2.7255	-0.1906	-0.0140	2.1043	4.3392
	17.0510	2.7239	-0.1797	-0.0132	2.1027	4.3359
	17.0610	2.7222	-0.1615	-0.0118	2.1011	4.3324
	17.0710	2.7207	-0.1553	-0.0114	2.0995	4.3293
	17.0810	2.7191	-0.1622	-0.0119	2.0979	4.3260
	17.0910	2.7175	-0.1639	-0.0120	2.0964	4.3228
	17.1010	2.7159	-0.1408	-0.0103	2.0947	4.3193
	17.1110	2.7143	-0.1614	-0.0118	2.0931	4.3160
	17.1210	2.7127	-0.1725	-0.0126	2.0915	4.3128
	17.1310	2.7111	-0.1875	-0.0137	2.0899	4.3095
	17.1410	2.7095	-0.1680	-0.0123	2.0884	4.3063
	17.1510	2.7079	-0.1637	-0.0120	2.0867	4.3029
	17.1610	2.7063	-0.1460	-0.0107	2.0851	4.2996
	17.1710	2.7047	-0.1081	-0.0079	2.0835	4.2963
	17.1810	2.7031	-0.1110	-0.0081	2.0820	4.2931
	17.1910	2.7015	-0.1237	-0.0091	2.0804	4.2898
	17.2010	2.7000	-0.1492	-0.0109	2.0788	4.2866
	17.2110	2.6984	-0.1736	-0.0127	2.0772	4.2832
	17.2210	2.6967	-0.1627	-0.0119	2.0756	4.2799
	17.2310	2.6951	-0.1599	-0.0117	2.0739	4.2764
	17.2410	2.6935	-0.1770	-0.0130	2.0723	4.2732
	17.2510	2.6919	-0.1781	-0.0131	2.0708	4.2700
	17.2610	2.6904	-0.1668	-0.0122	2.0692	4.2668
	17.2710	2.6888	-0.1586	-0.0116	2.0676	4.2635
	17.2810	2.6872	-0.1770	-0.0130	2.0660	4.2601
	17.2910	2.6855	-0.2048	-0.0150	2.0643	4.2567
	17.3010	2.6838	-0.2281	-0.0167	2.0627	4.2533
	17.3110	2.6823	-0.2379	-0.0174	2.0611	4.2501
	17.3210	2.6807	-0.2420	-0.0177	2.0595	4.2468
	17.3310	2.6791	-0.2299	-0.0169	2.0580	4.2436
	17.3410	2.6775	-0.2010	-0.0147	2.0563	4.2403
	17.3510	2.6760	-0.1767	-0.0130	2.0548	4.2371
	17.3610	2.6744	-0.1664	-0.0122	2.0532	4.2338
	17.3710	2.6728	-0.1573	-0.0115	2.0516	4.2305
	17.3810	2.6712	-0.1546	-0.0113	2.0500	4.2272
	17.3910	2.6696	-0.1539	-0.0113	2.0484	4.2239
	17.4010	2.6679	-0.1464	-0.0107	2.0468	4.2205
	17.4110	2.6663	-0.1415	-0.0104	2.0452	4.2172
	17.4210	2.6648	-0.1544	-0.0113	2.0436	4.2140
	17.4310	2.6631	-0.1625	-0.0119	2.0420	4.2106
	17.4410	2.6616	-0.1754	-0.0129	2.0404	4.2074
	17.4510	2.6600	-0.2285	-0.0167	2.0388	4.2041
	17.4610	2.6584	-0.2801	-0.0205	2.0373	4.2009
	17.4710	2.6568	-0.2864	-0.0210	2.0357	4.1976
	17.4810	2.6553	-0.2639	-0.0193	2.0341	4.1944
	17.4910	2.6537	-0.2434	-0.0178	2.0325	4.1911
	17.5010	2.6520	-0.2604	-0.0191	2.0309	4.1877
	17.5110	2.6504	-0.2478	-0.0182	2.0292	4.1843
	17.5210	2.6488	-0.2409	-0.0177	2.0276	4.1810
	17.5310	2.6472	-0.2279	-0.0167	2.0260	4.1777
	17.5410	2.6456	-0.2255	-0.0165	2.0244	4.1744
	17.5510	2.6441	-0.2277	-0.0167	2.0229	4.1713
	17.5610	2.6424	-0.1935	-0.0142	2.0213	4.1679
	17.5710	2.6409	-0.2179	-0.0160	2.0197	4.1647
	17.5810	2.6393	-0.2401	-0.0176	2.0181	4.1614
	17.5910	2.6377	-0.2505	-0.0184	2.0165	4.1581
	17.6010	2.6360	-0.2453	-0.0180	2.0149	4.1547
	17.6110	2.6344	-0.2565	-0.0188	2.0133	4.1514
	17.6210	2.6328	-0.2528	-0.0185	2.0117	4.1481
	17.6310	2.6313	-0.2302	-0.0169	2.0101	4.1449
	17.6410	2.6297	-0.1749	-0.0128	2.0085	4.1416
	17.6510	2.6281	-0.1603	-0.0118	2.0069	4.1384
	17.6610	2.6265	-0.1442	-0.0106	2.0053	4.1351
	17.6710	2.6249	-0.1229	-0.0090	2.0037	4.1318
	17.6810	2.6233	-0.1215	-0.0089	2.0022	4.1285
	17.6910	2.6217	-0.1547	-0.0113	2.0005	4.1252
	17.7010	2.6202	-0.1827	-0.0134	1.9990	4.1220
	17.7110	2.6186	-0.2086	-0.0153	1.9974	4.1187
	17.7210	2.6170	-0.2101	-0.0154	1.9958	4.1155
	17.7310	2.6153	-0.1994	-0.0146	1.9942	4.1121
	17.7410	2.6138	-0.2059	-0.0151	1.9926	4.1088
	17.7510	2.6121	-0.2317	-0.0170	1.9909	4.1054
	17.7610	2.6105	-0.2295	-0.0168	1.9894	4.1021
	17.7710	2.6090	-0.2146	-0.0157	1.9878	4.0989
	17.7810	2.6074	-0.1647	-0.0121	1.9862	4.0956
	17.7910	2.6058	-0.1560	-0.0114	1.9847	4.0924
	17.8010	2.6042	-0.1916	-0.0140	1.9830	4.0891
	17.8110	2.6026	-0.2124	-0.0156	1.9815	4.0858
	17.8210	2.6010	-0.2212	-0.0162	1.9798	4.0824
	17.8310	2.5994	-0.2187	-0.0160	1.9782	4.0792
	17.8410	2.5978	-0.1924	-0.0141	1.9766	4.0759
	17.8510	2.5962	-0.1869	-0.0137	1.9750	4.0726
	17.8610	2.5946	-0.1720	-0.0126	1.9734	4.0692
	17.8710	2.5930	-0.1564	-0.0115	1.9719	4.0660
	17.8810	2.5915	-0.1680	-0.0123	1.9703	4.0628
	17.8910	2.5899	-0.1805	-0.0132	1.9687	4.0596
	17.9010	2.5883	-0.1615	-0.0118	1.9671	4.0563
	17.9110	2.5866	-0.1509	-0.0111	1.9655	4.0529
	17.9210	2.5850	-0.1698	-0.0124	1.9639	4.0495
	17.9310	2.5834	-0.1967	-0.0144	1.9622	4.0462
	17.9410	2.5818	-0.2182	-0.0160	1.9607	4.0430
	17.9510	2.5803	-0.2284	-0.0167	1.9591	4.0398
	17.9610	2.5788	-0.2298	-0.0168	1.9576	4.0366
	17.9710	2.5771	-0.2041	-0.0150	1.9559	4.0332
	17.9810	2.5755	-0.2039	-0.0149	1.9543	4.0299
	17.9910	2.5739	-0.2132	-0.0156	1.9527	4.0266
	18.0010	2.5724	-0.2208	-0.0162	1.9512	4.0234
	18.0110	2.5708	-0.2268	-0.0166	1.9496	4.0202
	18.0210	2.5692	-0.2039	-0.0149	1.9480	4.0168
	18.0310	2.5676	-0.2049	-0.0150	1.9464	4.0136
	18.0410	2.5660	-0.2221	-0.0163	1.9449	4.0104
	18.0510	2.5645	-0.2460	-0.0180	1.9434	4.0073
	18.0610	2.5629	-0.2847	-0.0209	1.9418	4.0040
	18.0710	2.5613	-0.2951	-0.0216	1.9402	4.0007
	18.0810	2.5597	-0.2819	-0.0207	1.9385	3.9972
	18.0910	2.5581	-0.2771	-0.0203	1.9369	3.9939
	18.1010	2.5565	-0.2609	-0.0191	1.9353	3.9906
	18.1110	2.5549	-0.2383	-0.0175	1.9337	3.9874
	18.1210	2.5533	-0.2256	-0.0165	1.9321	3.9841
	18.1310	2.5517	-0.2237	-0.0164	1.9305	3.9808
	18.1410	2.5501	-0.2353	-0.0172	1.9289	3.9775
	18.1510	2.5484	-0.2433	-0.0178	1.9273	3.9741
	18.1610	2.5469	-0.2313	-0.0170	1.9257	3.9709
	18.1710	2.5453	-0.2162	-0.0158	1.9241	3.9675
	18.1810	2.5437	-0.2276	-0.0167	1.9226	3.9644
	18.1910	2.5421	-0.2041	-0.0150	1.9210	3.9611
	18.2010	2.5406	-0.1882	-0.0138	1.9194	3.9579
	18.2110	2.5390	-0.2004	-0.0147	1.9178	3.9545
	18.2210	2.5374	-0.2054	-0.0151	1.9162	3.9513
	18.2310	2.5358	-0.2156	-0.0158	1.9146	3.9481
	18.2410	2.5342	-0.2129	-0.0156	1.9130	3.9448
	18.2510	2.5326	-0.1978	-0.0145	1.9114	3.9415
	18.2610	2.5310	-0.1874	-0.0137	1.9098	3.9381
	18.2710	2.5295	-0.1974	-0.0145	1.9083	3.9350
	18.2810	2.5279	-0.2113	-0.0155	1.9067	3.9318
	18.2910	2.5263	-0.2160	-0.0158	1.9052	3.9285
	18.3010	2.5247	-0.1964	-0.0144	1.9035	3.9251
	18.3110	2.5230	-0.1848	-0.0135	1.9019	3.9217
	18.3210	2.5214	-0.1960	-0.0144	1.9002	3.9183
	18.3310	2.5199	-0.1731	-0.0127	1.8987	3.9152
	18.3410	2.5183	-0.1831	-0.0134	1.8972	3.9120
	18.3510	2.5168	-0.2122	-0.0156	1.8956	3.9088
	18.3610	2.5152	-0.2282	-0.0167	1.8940	3.9055
	18.3710	2.5135	-0.2183	-0.0160	1.8924	3.9021
	18.3810	2.5120	-0.2350	-0.0172	1.8908	3.8990
	18.3910	2.5104	-0.2427	-0.0178	1.8892	3.8957
	18.4010	2.5088	-0.2352	-0.0172	1.8876	3.8924
	18.4110	2.5071	-0.2157	-0.0158	1.8860	3.8889
	18.4210	2.5056	-0.2087	-0.0153	1.8844	3.8858
	18.4310	2.5040	-0.2066	-0.0151	1.8828	3.8824
	18.4410	2.5024	-0.2218	-0.0163	1.8812	3.8792
	18.4510	2.5008	-0.2202	-0.0161	1.8796	3.8759
	18.4610	2.4992	-0.2078	-0.0152	1.8780	3.8726
	18.4710	2.4975	-0.1728	-0.0127	1.8764	3.8691
	18.4810	2.4959	-0.1445	-0.0106	1.8747	3.8657
	18.4910	2.4943	-0.1629	-0.0119	1.8732	3.8626
	18.5010	2.4928	-0.1984	-0.0145	1.8717	3.8594
	18.5110	2.4913	-0.1991	-0.0146	1.8701	3.8563
	18.5210	2.4897	-0.2010	-0.0147	1.8685	3.8530
	18.5310	2.4881	-0.2057	-0.0151	1.8669	3.8496
	18.5410	2.4864	-0.2020	-0.0148	1.8652	3.8462
	18.5510	2.4848	-0.2177	-0.0160	1.8637	3.8429
	18.5610	2.4832	-0.2214	-0.0162	1.8620	3.8396
	18.5710	2.4817	-0.2341	-0.0172	1.8606	3.8365
	18.5810	2.4801	-0.2265	-0.0166	1.8590	3.8333
	18.5910	2.4785	-0.2064	-0.0151	1.8574	3.8300
	18.6010	2.4769	-0.2115	-0.0155	1.8557	3.8265
	18.6110	2.4752	-0.2163	-0.0159	1.8541	3.8232
	18.6210	2.4738	-0.2171	-0.0159	1.8526	3.8201
	18.6310	2.4722	-0.2159	-0.0158	1.8510	3.8169
	18.6410	2.4707	-0.2492	-0.0183	1.8495	3.8137
	18.6510	2.4691	-0.2590	-0.0190	1.8479	3.8105
	18.6610	2.4675	-0.2456	-0.0180	1.8463	3.8072
	18.6710	2.4659	-0.2479	-0.0182	1.8447	3.8039
	18.6810	2.4643	-0.2302	-0.0169	1.8431	3.8006
	18.6910	2.4627	-0.2373	-0.0174	1.8415	3.7973
	18.7010	2.4611	-0.2467	-0.0181	1.8399	3.7939
	18.7110	2.4595	-0.2250	-0.0165	1.8383	3.7907
	18.7210	2.4579	-0.2267	-0.0166	1.8368	3.7875
	18.7310	2.4564	-0.2300	-0.0169	1.8352	3.7843
	18.7410	2.4548	-0.2458	-0.0180	1.8337	3.7811
	18.7510	2.4532	-0.2731	-0.0200	1.8320	3.7777
	18.7610	2.4515	-0.2808	-0.0206	1.8304	3.7743
	18.7710	2.4499	-0.2677	-0.0196	1.8287	3.7709
	18.7810	2.4483	-0.2435	-0.0178	1.8271	3.7676
	18.7910	2.4468	-0.2564	-0.0188	1.8256	3.7645
	18.8010	2.4452	-0.2555	-0.0187	1.8241	3.7613
	18.8110	2.4437	-0.2670	-0.0196	1.8225	3.7581
	18.8210	2.4420	-0.2508	-0.0184	1.8209	3.7547
	18.8310	2.4404	-0.2303	-0.0169	1.8192	3.7513
	18.8410	2.4388	-0.2190	-0.0161	1.8177	3.7481
	18.8510	2.4373	-0.2072	-0.0152	1.8161	3.7448
	18.8610	2.4357	-0.2084	-0.0153	1.8146	3.7417
	18.8710	2.4341	-0.2234	-0.0164	1.8129	3.7383
	18.8810	2.4325	-0.2143	-0.0157	1.8113	3.7351
	18.8910	2.4309	-0.1947	-0.0143	1.8097	3.7318
	18.9010	2.4293	-0.1883	-0.0138	1.8082	3.7285
	18.9110	2.4277	-0.1861	-0.0136	1.8066	3.7252
	18.9210	2.4261	-0.2153	-0.0158	1.8049	3.7218
	18.9310	2.4245	-0.2150	-0.0158	1.8033	3.7186
	18.9410	2.4229	-0.1930	-0.0142	1.8018	3.7153
	18.9510	2.4214	-0.1935	-0.0142	1.8003	3.7122
	18.9610	2.4199	-0.1798	-0.0132	1.7987	3.7090
	18.9710	2.4183	-0.1716	-0.0126	1.7971	3.7057
	18.9810	2.4166	-0.1909	-0.0140	1.7955	3.7023
	18.9910	2.4150	-0.2007	-0.0147	1.7938	3.6990
	19.0010	2.4134	-0.1934	-0.0142	1.7922	3.6956
	19.0110	2.4118	-0.1959	-0.0144	1.7907	3.6924
	19.0210	2.4103	-0.2036	-0.0149	1.7892	3.6893
	19.0310	2.4088	-0.1964	-0.0144	1.7876	3.6861
	19.0410	2.4071	-0.1926	-0.0141	1.7859	3.6826
	19.0510	2.4054	-0.2058	-0.0151	1.7842	3.6792
	19.0610	2.4039	-0.1864	-0.0137	1.7827	3.6760
	19.0710	2.4023	-0.1878	-0.0138	1.7812	3.6728
	19.0810	2.4008	-0.2013	-0.0148	1.7796	3.6697
	19.0910	2.3992	-0.2276	-0.0167	1.7780	3.6664
	19.1010	2.3976	-0.2495	-0.0183	1.7764	3.6630
	19.1110	2.3960	-0.2295	-0.0168	1.7748	3.6597
	19.1210	2.3944	-0.2384	-0.0175	1.7732	3.6565
	19.1310	2.3928	-0.2322	-0.0170	1.7717	3.6532
	19.1410	2.3912	-0.2128	-0.0156	1.7701	3.6499
	19.1510	2.3896	-0.2144	-0.0157	1.7684	3.6466
	19.1610	2.3880	-0.2077	-0.0152	1.7668	3.6432
	19.1710	2.3864	-0.2088	-0.0153	1.7653	3.6401
	19.1810	2.3849	-0.2301	-0.0169	1.7637	3.6369
	19.1910	2.3834	-0.2693	-0.0197	1.7622	3.6337
	19.2010	2.3818	-0.2847	-0.0209	1.7606	3.6305
	19.2110	2.3802	-0.2914	-0.0214	1.7590	3.6271
	19.2210	2.3785	-0.2769	-0.0203	1.7573	3.6236
	19.2310	2.3769	-0.2815	-0.0206	1.7558	3.6204
	19.2410	2.3754	-0.2834	-0.0208	1.7542	3.6173
	19.2510	2.3739	-0.2838	-0.0208	1.7527	3.6141
	19.2610	2.3723	-0.2715	-0.0199	1.7511	3.6108
	19.2710	2.3706	-0.2227	-0.0163	1.7495	3.6075
	19.2810	2.3690	-0.1912	-0.0140	1.7478	3.6041
	19.2910	2.3674	-0.1865	-0.0137	1.7462	3.6008
	19.3010	2.3659	-0.1855	-0.0136	1.7447	3.5977
	19.3110	2.3643	-0.1668	-0.0122	1.7431	3.5944
	19.3210	2.3628	-0.1946	-0.0143	1.7416	3.5912
	19.3310	2.3611	-0.2100	-0.0154	1.7399	3.5878
	19.3410	2.3595	-0.2043	-0.0150	1.7384	3.5846
	19.3510	2.3580	-0.1872	-0.0137	1.7368	3.5814
	19.3610	2.3565	-0.1760	-0.0129	1.7353	3.5782
	19.3710	2.3549	-0.1648	-0.0121	1.7337	3.5749
	19.3810	2.3532	-0.1729	-0.0127	1.7320	3.5715
	19.3910	2.3516	-0.1910	-0.0140	1.7304	3.5681
	19.4010	2.3500	-0.1980	-0.0145	1.7288	3.5649
	19.4110	2.3484	-0.2090	-0.0153	1.7273	3.5617
	19.4210	2.3469	-0.2209	-0.0162	1.7257	3.5584
	19.4310	2.3453	-0.2074	-0.0152	1.7241	3.5552
	19.4410	2.3436	-0.1750	-0.0128	1.7225	3.5518
	19.4510	2.3420	-0.1359	-0.0100	1.7209	3.5485
	19.4610	2.3404	-0.1346	-0.0099	1.7192	3.5452
	19.4710	2.3389	-0.1598	-0.0117	1.7178	3.5421
	19.4810	2.3374	-0.1764	-0.0129	1.7162	3.5389
	19.4910	2.3358	-0.1873	-0.0137	1.7147	3.5357
	19.5010	2.3342	-0.1992	-0.0146	1.7130	3.5323
	19.5110	2.3326	-0.2125	-0.0156	1.7114	3.5290
	19.5210	2.3310	-0.2170	-0.0159	1.7098	3.5258
	19.5310	2.3294	-0.2028	-0.0149	1.7083	3.5225
	19.5410	2.3279	-0.1858	-0.0136	1.7067	3.5193
	19.5510	2.3262	-0.1749	-0.0128	1.7050	3.5159
	19.5610	2.3247	-0.2051	-0.0150	1.7035	3.5127
	19.5710	2.3231	-0.2218	-0.0163	1.7020	3.5095
	19.5810	2.3216	-0.2237	-0.0164	1.7005	3.5064
	19.5910	2.3201	-0.2326	-0.0171	1.6989	3.5032
	19.6010	2.3184	-0.2442	-0.0179	1.6973	3.4998
	19.6110	2.3168	-0.2420	-0.0177	1.6956	3.4964
	19.6210	2.3152	-0.2464	-0.0181	1.6940	3.4931
	19.6310	2.3137	-0.2504	-0.0184	1.6925	3.4900
	19.6410	2.3121	-0.2418	-0.0177	1.6909	3.4868
	19.6510	2.3105	-0.2560	-0.0188	1.6893	3.4835
	19.6610	2.3089	-0.2659	-0.0195	1.6877	3.4801
	19.6710	2.3072	-0.2551	-0.0187	1.6860	3.4767
	19.6810	2.3055	-0.2523	-0.0185	1.6844	3.4732
	19.6910	2.3041	-0.2475	-0.0181	1.6829	3.4702
	19.7010	2.3026	-0.2135	-0.0157	1.6814	3.4672
	19.7110	2.3011	-0.1920	-0.0141	1.6799	3.4640
	19.7210	2.2994	-0.1862	-0.0137	1.6782	3.4606
	19.7310	2.2977	-0.1675	-0.0123	1.6766	3.4572
	19.7410	2.2961	-0.1679	-0.0123	1.6750	3.4538
	19.7510	2.2946	-0.1714	-0.0126	1.6734	3.4506
	19.7610	2.2930	-0.1976	-0.0145	1.6719	3.4474
	19.7710	2.2914	-0.1976	-0.0145	1.6702	3.4440
	19.7810	2.2898	-0.1891	-0.0139	1.6686	3.4407
	19.7910	2.2882	-0.1793	-0.0131	1.6670	3.4374
	19.8010	2.2867	-0.1956	-0.0143	1.6655	3.4343
	19.8110	2.2851	-0.1901	-0.0139	1.6639	3.4311
	19.8210	2.2835	-0.1860	-0.0136	1.6624	3.4279
	19.8310	2.2819	-0.2112	-0.0155	1.6607	3.4245
	19.8410	2.2802	-0.2341	-0.0172	1.6591	3.4210
	19.8510	2.2786	-0.2396	-0.0176	1.6574	3.4177
	19.8610	2.2771	-0.2400	-0.0176	1.6559	3.4146
	19.8710	2.2756	-0.2336	-0.0171	1.6544	3.4115
	19.8810	2.2741	-0.2467	-0.0181	1.6529	3.4083
	19.8910	2.2724	-0.2596	-0.0190	1.6512	3.4049
	19.9010	2.2707	-0.2347	-0.0172	1.6496	3.4014
	19.9110	2.2692	-0.2280	-0.0167	1.6480	3.3983
	19.9210	2.2677	-0.2175	-0.0159	1.6465	3.3951
	19.9310	2.2662	-0.2317	-0.0170	1.6450	3.3920
	19.9410	2.2645	-0.2417	-0.0177	1.6434	3.3887
	19.9510	2.2629	-0.2495	-0.0183	1.6418	3.3854
[truncated: 42,351 more rows]
