# Supplementary material for: The influence of sample geometry and size on porcine aortic material properties from uniaxial tensile tests using custom-designed tissue cutters, clamps and molds
Source: PLoS One. 2021 Feb 8;16(2):e0244390. doi: 10.1371/journal.pone.0244390 (PMC7869995; doi:10.1371/journal.pone.0244390)
Supplement: S1 Dataset — (ZIP) [file pone.0244390.s001.zip › Date/RL8-2.csv]

1	ʱ��	λ��	��	����Ӧ��	����λ��	����Ӧ�� (λ��)
	(s)	(mm)	(N)	(MPa)	(mm)	(%)
	0.0000	0.0003	0.0166	0.0013	0.0004	0.0009
	0.0100	0.0005	0.0218	0.0017	0.0005	0.0012
	0.0200	0.0007	0.0045	0.0004	0.0007	0.0016
	0.0300	0.0012	-0.0183	-0.0014	0.0012	0.0027
	0.0400	0.0022	-0.0156	-0.0012	0.0022	0.0049
	0.0500	0.0035	-0.0068	-0.0005	0.0036	0.0079
	0.0600	0.0052	0.0084	0.0007	0.0052	0.0115
	0.0700	0.0069	0.0271	0.0021	0.0070	0.0155
	0.0800	0.0087	0.0325	0.0026	0.0088	0.0194
	0.0900	0.0106	0.0174	0.0014	0.0107	0.0235
	0.1000	0.0123	-0.0143	-0.0011	0.0124	0.0273
	0.1100	0.0139	-0.0377	-0.0030	0.0140	0.0308
	0.1200	0.0155	-0.0270	-0.0021	0.0156	0.0344
	0.1300	0.0172	-0.0146	-0.0011	0.0173	0.0380
	0.1400	0.0188	0.0062	0.0005	0.0189	0.0416
	0.1500	0.0203	0.0452	0.0036	0.0204	0.0448
	0.1600	0.0217	0.0675	0.0053	0.0217	0.0479
	0.1700	0.0231	0.0490	0.0039	0.0232	0.0510
	0.1800	0.0246	0.0068	0.0005	0.0247	0.0544
	0.1900	0.0262	-0.0112	-0.0009	0.0263	0.0580
	0.2000	0.0277	-0.0168	-0.0013	0.0278	0.0612
	0.2100	0.0291	-0.0298	-0.0024	0.0292	0.0643
	0.2200	0.0305	-0.0305	-0.0024	0.0306	0.0674
	0.2300	0.0321	-0.0498	-0.0039	0.0322	0.0708
	0.2400	0.0336	-0.0361	-0.0028	0.0337	0.0742
	0.2500	0.0351	0.0139	0.0011	0.0352	0.0775
	0.2600	0.0365	0.0497	0.0039	0.0366	0.0805
	0.2700	0.0378	0.0782	0.0062	0.0378	0.0833
	0.2800	0.0391	0.0763	0.0060	0.0392	0.0864
	0.2900	0.0406	0.0602	0.0048	0.0407	0.0896
	0.3000	0.0420	0.0543	0.0043	0.0421	0.0927
	0.3100	0.0433	0.0609	0.0048	0.0434	0.0955
	0.3200	0.0445	0.0514	0.0041	0.0446	0.0983
	0.3300	0.0459	0.0322	0.0025	0.0460	0.1013
	0.3400	0.0473	0.0078	0.0006	0.0474	0.1044
	0.3500	0.0487	0.0059	0.0005	0.0488	0.1074
	0.3600	0.0500	0.0329	0.0026	0.0501	0.1103
	0.3700	0.0514	0.0662	0.0052	0.0514	0.1133
	0.3800	0.0529	0.0689	0.0054	0.0529	0.1166
	0.3900	0.0545	0.0438	0.0035	0.0545	0.1201
	0.4000	0.0560	0.0198	0.0016	0.0561	0.1235
	0.4100	0.0575	-0.0132	-0.0010	0.0575	0.1267
	0.4200	0.0589	-0.0203	-0.0016	0.0590	0.1299
	0.4300	0.0605	0.0073	0.0006	0.0605	0.1333
	0.4400	0.0620	0.0243	0.0019	0.0621	0.1368
	0.4500	0.0636	0.0309	0.0024	0.0637	0.1403
	0.4600	0.0651	0.0588	0.0046	0.0652	0.1436
	0.4700	0.0665	0.0704	0.0055	0.0665	0.1465
	0.4800	0.0679	0.0523	0.0041	0.0680	0.1497
	0.4900	0.0694	0.0531	0.0042	0.0695	0.1530
	0.5000	0.0710	0.0461	0.0036	0.0710	0.1565
	0.5100	0.0725	0.0293	0.0023	0.0726	0.1599
	0.5200	0.0740	0.0540	0.0043	0.0740	0.1630
	0.5300	0.0754	0.0652	0.0051	0.0754	0.1661
	0.5400	0.0768	0.0476	0.0038	0.0769	0.1694
	0.5500	0.0785	0.0326	0.0026	0.0785	0.1730
	0.5600	0.0801	0.0322	0.0025	0.0802	0.1767
	0.5700	0.0817	0.0570	0.0045	0.0818	0.1802
	0.5800	0.0833	0.0783	0.0062	0.0833	0.1835
	0.5900	0.0847	0.0512	0.0040	0.0848	0.1867
	0.6000	0.0862	0.0583	0.0046	0.0862	0.1899
	0.6100	0.0877	0.0646	0.0051	0.0878	0.1933
	0.6200	0.0893	0.0464	0.0037	0.0894	0.1969
	0.6300	0.0910	0.0622	0.0049	0.0911	0.2006
	0.6400	0.0926	0.0628	0.0050	0.0927	0.2042
	0.6500	0.0942	0.0469	0.0037	0.0943	0.2077
	0.6600	0.0958	0.0311	0.0025	0.0959	0.2112
	0.6700	0.0975	0.0275	0.0022	0.0975	0.2149
	0.6800	0.0991	0.0271	0.0021	0.0992	0.2185
	0.6900	0.1008	0.0292	0.0023	0.1009	0.2222
	0.7000	0.1025	0.0375	0.0030	0.1026	0.2259
	0.7100	0.1042	0.0570	0.0045	0.1043	0.2297
	0.7200	0.1058	0.0534	0.0042	0.1059	0.2332
	0.7300	0.1072	0.0626	0.0049	0.1073	0.2364
	0.7400	0.1087	0.0330	0.0026	0.1088	0.2397
	0.7500	0.1103	0.0145	0.0011	0.1104	0.2431
	0.7600	0.1119	0.0044	0.0003	0.1120	0.2467
	0.7700	0.1135	0.0045	0.0004	0.1136	0.2502
	0.7800	0.1150	0.0197	0.0016	0.1151	0.2535
	0.7900	0.1164	0.0356	0.0028	0.1165	0.2566
	0.8000	0.1179	0.0441	0.0035	0.1179	0.2597
	0.8100	0.1194	0.0435	0.0034	0.1195	0.2631
	0.8200	0.1210	0.0272	0.0021	0.1211	0.2666
	0.8300	0.1226	0.0231	0.0018	0.1226	0.2701
	0.8400	0.1241	0.0340	0.0027	0.1241	0.2734
	0.8500	0.1254	0.0442	0.0035	0.1255	0.2765
	0.8600	0.1269	0.0574	0.0045	0.1270	0.2796
	0.8700	0.1284	0.0732	0.0058	0.1285	0.2830
	0.8800	0.1300	0.0753	0.0059	0.1300	0.2864
	0.8900	0.1315	0.0767	0.0060	0.1316	0.2898
	0.9000	0.1328	0.0890	0.0070	0.1329	0.2927
	0.9100	0.1341	0.0980	0.0077	0.1341	0.2954
	0.9200	0.1354	0.0512	0.0040	0.1355	0.2984
	0.9300	0.1369	0.0249	0.0020	0.1370	0.3017
	0.9400	0.1383	0.0350	0.0028	0.1384	0.3048
	0.9500	0.1396	0.0351	0.0028	0.1397	0.3077
	0.9600	0.1409	0.0214	0.0017	0.1410	0.3105
	0.9700	0.1423	0.0467	0.0037	0.1423	0.3135
	0.9800	0.1436	0.0814	0.0064	0.1437	0.3165
	0.9900	0.1450	0.0944	0.0074	0.1450	0.3195
	1.0000	0.1462	0.1027	0.0081	0.1463	0.3222
	1.0100	0.1476	0.0934	0.0074	0.1477	0.3253
	1.0200	0.1491	0.0636	0.0050	0.1492	0.3286
	1.0300	0.1506	0.0319	0.0025	0.1507	0.3319
	1.0400	0.1520	0.0462	0.0036	0.1521	0.3350
	1.0500	0.1535	0.0878	0.0069	0.1535	0.3382
	1.0600	0.1550	0.0961	0.0076	0.1551	0.3415
	1.0700	0.1566	0.1095	0.0086	0.1566	0.3450
	1.0800	0.1581	0.1113	0.0088	0.1582	0.3484
	1.0900	0.1597	0.0794	0.0063	0.1598	0.3519
	1.1000	0.1611	0.0729	0.0057	0.1612	0.3550
	1.1100	0.1624	0.0668	0.0053	0.1625	0.3580
	1.1200	0.1640	0.0541	0.0043	0.1641	0.3614
	1.1300	0.1656	0.0156	0.0012	0.1657	0.3649
	1.1400	0.1672	-0.0273	-0.0022	0.1673	0.3685
	1.1500	0.1687	-0.0292	-0.0023	0.1688	0.3718
	1.1600	0.1700	-0.0025	-0.0002	0.1701	0.3747
	1.1700	0.1714	0.0166	0.0013	0.1715	0.3778
	1.1800	0.1730	0.0585	0.0046	0.1730	0.3811
	1.1900	0.1746	0.0942	0.0074	0.1746	0.3846
	1.2000	0.1762	0.0922	0.0073	0.1762	0.3882
	1.2100	0.1777	0.0845	0.0067	0.1778	0.3915
	1.2200	0.1791	0.0581	0.0046	0.1792	0.3946
	1.2300	0.1805	0.0312	0.0025	0.1805	0.3976
	1.2400	0.1820	0.0071	0.0006	0.1820	0.4009
	1.2500	0.1836	0.0205	0.0016	0.1836	0.4045
	1.2600	0.1852	0.0350	0.0028	0.1853	0.4081
	1.2700	0.1867	0.0473	0.0037	0.1868	0.4115
	1.2800	0.1882	0.0642	0.0051	0.1883	0.4147
	1.2900	0.1897	0.0811	0.0064	0.1898	0.4180
	1.3000	0.1913	0.0698	0.0055	0.1914	0.4215
	1.3100	0.1930	0.0503	0.0040	0.1930	0.4252
	1.3200	0.1947	0.0413	0.0033	0.1947	0.4289
	1.3300	0.1963	0.0372	0.0029	0.1964	0.4326
	1.3400	0.1979	0.0530	0.0042	0.1980	0.4361
	1.3500	0.1996	0.0730	0.0058	0.1996	0.4397
	1.3600	0.2012	0.0673	0.0053	0.2012	0.4433
	1.3700	0.2028	0.0466	0.0037	0.2029	0.4469
	1.3800	0.2045	0.0229	0.0018	0.2045	0.4505
	1.3900	0.2061	0.0091	0.0007	0.2062	0.4541
	1.4000	0.2077	0.0132	0.0010	0.2078	0.4576
	1.4100	0.2092	0.0693	0.0055	0.2093	0.4609
	1.4200	0.2106	0.1161	0.0092	0.2107	0.4640
	1.4300	0.2120	0.1232	0.0097	0.2121	0.4672
	1.4400	0.2135	0.1183	0.0093	0.2136	0.4705
	1.4500	0.2152	0.0789	0.0062	0.2152	0.4741
	1.4600	0.2167	0.0629	0.0050	0.2167	0.4774
	1.4700	0.2181	0.0316	0.0025	0.2182	0.4805
	1.4800	0.2195	-0.0013	-0.0001	0.2195	0.4835
	1.4900	0.2209	-0.0178	-0.0014	0.2209	0.4867
	1.5000	0.2223	-0.0170	-0.0013	0.2223	0.4897
	1.5100	0.2235	0.0155	0.0012	0.2236	0.4925
	1.5200	0.2247	0.0628	0.0050	0.2247	0.4950
	1.5300	0.2259	0.0750	0.0059	0.2260	0.4977
	1.5400	0.2272	0.0588	0.0046	0.2273	0.5006
	1.5500	0.2285	0.0698	0.0055	0.2286	0.5035
	1.5600	0.2298	0.0845	0.0067	0.2299	0.5063
	1.5700	0.2311	0.1053	0.0083	0.2312	0.5092
	1.5800	0.2326	0.1034	0.0082	0.2326	0.5124
	1.5900	0.2340	0.0833	0.0066	0.2340	0.5155
	1.6000	0.2353	0.0706	0.0056	0.2353	0.5183
	1.6100	0.2366	0.0531	0.0042	0.2366	0.5212
	1.6200	0.2380	0.0720	0.0057	0.2380	0.5243
	1.6300	0.2394	0.0958	0.0076	0.2395	0.5275
	1.6400	0.2408	0.1197	0.0094	0.2409	0.5306
	1.6500	0.2421	0.1164	0.0092	0.2422	0.5335
	1.6600	0.2435	0.0845	0.0067	0.2436	0.5366
	1.6700	0.2451	0.0252	0.0020	0.2451	0.5399
	1.6800	0.2467	-0.0038	-0.0003	0.2467	0.5435
	1.6900	0.2483	0.0074	0.0006	0.2484	0.5471
	1.7000	0.2498	0.0253	0.0020	0.2499	0.5505
	1.7100	0.2513	0.0626	0.0049	0.2514	0.5537
	1.7200	0.2528	0.0922	0.0073	0.2528	0.5569
	1.7300	0.2543	0.0872	0.0069	0.2544	0.5603
	1.7400	0.2560	0.0571	0.0045	0.2560	0.5639
	1.7500	0.2576	0.0488	0.0038	0.2576	0.5675
	1.7600	0.2591	0.0409	0.0032	0.2592	0.5708
	1.7700	0.2605	0.0403	0.0032	0.2606	0.5739
	1.7800	0.2619	0.0043	0.0003	0.2620	0.5771
	1.7900	0.2635	-0.0090	-0.0007	0.2635	0.5805
	1.8000	0.2651	0.0110	0.0009	0.2652	0.5841
	1.8100	0.2667	0.0543	0.0043	0.2668	0.5876
	1.8200	0.2681	0.0730	0.0058	0.2682	0.5908
	1.8300	0.2696	0.0645	0.0051	0.2696	0.5939
	1.8400	0.2710	0.0391	0.0031	0.2711	0.5971
	1.8500	0.2726	0.0207	0.0016	0.2727	0.6006
	1.8600	0.2743	0.0151	0.0012	0.2744	0.6044
	1.8700	0.2760	0.0385	0.0030	0.2761	0.6081
	1.8800	0.2776	0.0647	0.0051	0.2777	0.6117
	1.8900	0.2791	0.0827	0.0065	0.2792	0.6150
	1.9000	0.2807	0.0908	0.0072	0.2808	0.6184
	1.9100	0.2823	0.0726	0.0057	0.2823	0.6219
	1.9200	0.2839	0.0405	0.0032	0.2840	0.6255
	1.9300	0.2856	0.0105	0.0008	0.2856	0.6291
	1.9400	0.2873	0.0269	0.0021	0.2874	0.6330
	1.9500	0.2891	0.0597	0.0047	0.2891	0.6369
	1.9600	0.2907	0.0530	0.0042	0.2908	0.6405
	1.9700	0.2923	0.0405	0.0032	0.2924	0.6441
	1.9800	0.2940	0.0383	0.0030	0.2941	0.6477
	1.9900	0.2957	0.0089	0.0007	0.2958	0.6514
	2.0000	0.2974	0.0007	0.0001	0.2974	0.6552
	2.0100	0.2991	0.0202	0.0016	0.2991	0.6589
	2.0200	0.3007	0.0372	0.0029	0.3007	0.6624
	2.0300	0.3022	0.0660	0.0052	0.3023	0.6658
	2.0400	0.3037	0.0653	0.0051	0.3038	0.6692
	2.0500	0.3052	0.0761	0.0060	0.3053	0.6724
	2.0600	0.3067	0.0658	0.0052	0.3068	0.6757
	2.0700	0.3083	0.0534	0.0042	0.3084	0.6792
	2.0800	0.3098	0.0610	0.0048	0.3099	0.6826
	2.0900	0.3113	0.0488	0.0038	0.3114	0.6859
	2.1000	0.3128	0.0576	0.0045	0.3128	0.6891
	2.1100	0.3142	0.0622	0.0049	0.3143	0.6923
	2.1200	0.3158	0.0586	0.0046	0.3158	0.6957
	2.1300	0.3173	0.0529	0.0042	0.3174	0.6991
	2.1400	0.3188	0.0395	0.0031	0.3189	0.7023
	2.1500	0.3202	0.0363	0.0029	0.3203	0.7054
	2.1600	0.3216	0.0260	0.0021	0.3217	0.7086
	2.1700	0.3231	0.0419	0.0033	0.3231	0.7118
	2.1800	0.3246	0.0671	0.0053	0.3246	0.7150
	2.1900	0.3260	0.0553	0.0044	0.3261	0.7183
	2.2000	0.3274	0.0562	0.0044	0.3274	0.7212
	2.2100	0.3286	0.0486	0.0038	0.3287	0.7240
	2.2200	0.3300	0.0464	0.0037	0.3301	0.7270
	2.2300	0.3314	0.0527	0.0042	0.3315	0.7302
	2.2400	0.3328	0.0572	0.0045	0.3329	0.7331
	2.2500	0.3340	0.0696	0.0055	0.3341	0.7358
	2.2600	0.3352	0.0643	0.0051	0.3353	0.7386
	2.2700	0.3366	0.0480	0.0038	0.3367	0.7417
	2.2800	0.3381	0.0556	0.0044	0.3381	0.7448
	2.2900	0.3394	0.0631	0.0050	0.3395	0.7478
	2.3000	0.3408	0.0610	0.0048	0.3408	0.7507
	2.3100	0.3422	0.0539	0.0043	0.3423	0.7539
	2.3200	0.3438	0.0463	0.0037	0.3438	0.7574
	2.3300	0.3453	0.0464	0.0037	0.3454	0.7608
	2.3400	0.3468	0.0597	0.0047	0.3469	0.7640
	2.3500	0.3482	0.0443	0.0035	0.3483	0.7671
	2.3600	0.3497	0.0365	0.0029	0.3498	0.7704
	2.3700	0.3513	0.0297	0.0023	0.3514	0.7739
	2.3800	0.3529	0.0190	0.0015	0.3530	0.7775
	2.3900	0.3546	0.0146	0.0012	0.3546	0.7811
	2.4000	0.3560	0.0482	0.0038	0.3561	0.7844
	2.4100	0.3575	0.1013	0.0080	0.3576	0.7876
	2.4200	0.3589	0.1640	0.0129	0.3590	0.7907
	2.4300	0.3604	0.1915	0.0151	0.3605	0.7940
	2.4400	0.3620	0.1927	0.0152	0.3620	0.7974
	2.4500	0.3635	0.1775	0.0140	0.3635	0.8007
	2.4600	0.3650	0.1251	0.0099	0.3651	0.8041
	2.4700	0.3665	0.1092	0.0086	0.3666	0.8074
	2.4800	0.3680	0.1106	0.0087	0.3681	0.8108
	2.4900	0.3696	0.0941	0.0074	0.3696	0.8141
	2.5000	0.3712	0.0677	0.0053	0.3712	0.8177
	2.5100	0.3729	0.0792	0.0062	0.3729	0.8214
	2.5200	0.3744	0.0956	0.0075	0.3745	0.8248
	2.5300	0.3760	0.1213	0.0096	0.3760	0.8283
	2.5400	0.3774	0.1378	0.0109	0.3775	0.8315
	2.5500	0.3789	0.1432	0.0113	0.3790	0.8348
	2.5600	0.3805	0.1253	0.0099	0.3806	0.8382
	2.5700	0.3822	0.1010	0.0080	0.3822	0.8419
	2.5800	0.3839	0.0881	0.0069	0.3840	0.8458
	2.5900	0.3856	0.0971	0.0077	0.3856	0.8494
	2.6000	0.3871	0.0707	0.0056	0.3872	0.8529
	2.6100	0.3887	0.0550	0.0043	0.3888	0.8564
	2.6200	0.3904	0.0469	0.0037	0.3905	0.8600
	2.6300	0.3921	0.0343	0.0027	0.3922	0.8638
	2.6400	0.3938	0.0481	0.0038	0.3939	0.8676
	2.6500	0.3956	0.0583	0.0046	0.3957	0.8715
	2.6600	0.3973	0.0676	0.0053	0.3974	0.8752
	2.6700	0.3989	0.0731	0.0058	0.3989	0.8787
	2.6800	0.4004	0.0737	0.0058	0.4004	0.8820
	2.6900	0.4019	0.0590	0.0047	0.4019	0.8853
	2.7000	0.4034	0.0580	0.0046	0.4035	0.8887
	2.7100	0.4050	0.0431	0.0034	0.4051	0.8922
	2.7200	0.4066	0.0355	0.0028	0.4067	0.8958
	2.7300	0.4081	0.0244	0.0019	0.4082	0.8991
	2.7400	0.4095	0.0367	0.0029	0.4096	0.9021
	2.7500	0.4109	0.0605	0.0048	0.4110	0.9052
	2.7600	0.4124	0.0739	0.0058	0.4125	0.9086
	2.7700	0.4140	0.0467	0.0037	0.4141	0.9121
	2.7800	0.4156	0.0356	0.0028	0.4157	0.9155
	2.7900	0.4170	0.0321	0.0025	0.4171	0.9187
	2.8000	0.4185	0.0339	0.0027	0.4185	0.9219
	2.8100	0.4199	0.0225	0.0018	0.4200	0.9251
	2.8200	0.4215	0.0013	0.0001	0.4215	0.9285
	2.8300	0.4230	0.0089	0.0007	0.4231	0.9319
	2.8400	0.4244	0.0335	0.0026	0.4245	0.9350
	2.8500	0.4258	0.0410	0.0032	0.4259	0.9380
	2.8600	0.4272	0.0582	0.0046	0.4273	0.9411
	2.8700	0.4287	0.1011	0.0080	0.4287	0.9443
	2.8800	0.4301	0.1113	0.0088	0.4302	0.9475
	2.8900	0.4315	0.0879	0.0069	0.4316	0.9506
	2.9000	0.4329	0.0777	0.0061	0.4330	0.9536
	2.9100	0.4343	0.0719	0.0057	0.4343	0.9566
	2.9200	0.4357	0.0404	0.0032	0.4357	0.9598
	2.9300	0.4371	0.0372	0.0029	0.4372	0.9630
	2.9400	0.4385	0.0524	0.0041	0.4385	0.9659
	2.9500	0.4397	0.0413	0.0033	0.4398	0.9687
	2.9600	0.4411	0.0491	0.0039	0.4411	0.9716
	2.9700	0.4425	0.0652	0.0051	0.4426	0.9749
	2.9800	0.4439	0.0791	0.0062	0.4440	0.9780
	2.9900	0.4453	0.0766	0.0060	0.4454	0.9810
	3.0000	0.4467	0.0692	0.0055	0.4468	0.9840
	3.0100	0.4481	0.0461	0.0036	0.4482	0.9872
	3.0200	0.4496	0.0278	0.0022	0.4497	0.9905
	3.0300	0.4511	0.0205	0.0016	0.4511	0.9937
	3.0400	0.4525	0.0478	0.0038	0.4526	0.9969
	3.0500	0.4539	0.0862	0.0068	0.4540	1.0000
	3.0600	0.4554	0.0939	0.0074	0.4555	1.0032
	3.0700	0.4569	0.0973	0.0077	0.4570	1.0066
	3.0800	0.4585	0.0898	0.0071	0.4585	1.0100
	3.0900	0.4600	0.0686	0.0054	0.4601	1.0133
	3.1000	0.4614	0.0458	0.0036	0.4615	1.0165
	3.1100	0.4629	0.0276	0.0022	0.4629	1.0196
	3.1200	0.4644	0.0214	0.0017	0.4644	1.0229
	3.1300	0.4660	0.0065	0.0005	0.4660	1.0265
	3.1400	0.4676	-0.0018	-0.0001	0.4676	1.0300
	3.1500	0.4691	0.0286	0.0023	0.4692	1.0334
	3.1600	0.4706	0.0296	0.0023	0.4707	1.0367
	3.1700	0.4720	0.0358	0.0028	0.4721	1.0398
	3.1800	0.4735	0.0623	0.0049	0.4736	1.0431
	3.1900	0.4751	0.0696	0.0055	0.4752	1.0466
	3.2000	0.4767	0.0653	0.0052	0.4768	1.0501
	3.2100	0.4783	0.0834	0.0066	0.4783	1.0536
	3.2200	0.4797	0.0968	0.0076	0.4798	1.0567
	3.2300	0.4812	0.0853	0.0067	0.4813	1.0600
	3.2400	0.4828	0.0675	0.0053	0.4828	1.0635
	3.2500	0.4843	0.0647	0.0051	0.4844	1.0669
	3.2600	0.4859	0.0725	0.0057	0.4860	1.0705
	3.2700	0.4875	0.0770	0.0061	0.4876	1.0739
	3.2800	0.4890	0.0713	0.0056	0.4891	1.0773
	3.2900	0.4906	0.0622	0.0049	0.4907	1.0807
	3.3000	0.4921	0.0565	0.0045	0.4922	1.0841
	3.3100	0.4937	0.0624	0.0049	0.4938	1.0875
	3.3200	0.4953	0.0566	0.0045	0.4954	1.0912
	3.3300	0.4970	0.0430	0.0034	0.4970	1.0948
	3.3400	0.4985	0.0177	0.0014	0.4986	1.0982
	3.3500	0.5001	0.0204	0.0016	0.5002	1.1017
	3.3600	0.5017	0.0276	0.0022	0.5018	1.1052
	3.3700	0.5034	0.0404	0.0032	0.5035	1.1089
	3.3800	0.5051	0.0396	0.0031	0.5052	1.1127
	3.3900	0.5068	0.0282	0.0022	0.5069	1.1165
	3.4000	0.5085	0.0196	0.0015	0.5085	1.1201
	3.4100	0.5100	0.0115	0.0009	0.5101	1.1236
	3.4200	0.5115	-0.0082	-0.0006	0.5116	1.1269
	3.4300	0.5131	-0.0131	-0.0010	0.5132	1.1303
	3.4400	0.5147	-0.0091	-0.0007	0.5148	1.1338
	3.4500	0.5163	-0.0161	-0.0013	0.5164	1.1374
	3.4600	0.5180	-0.0157	-0.0012	0.5180	1.1410
	3.4700	0.5195	0.0174	0.0014	0.5195	1.1443
	3.4800	0.5209	0.0648	0.0051	0.5209	1.1474
	3.4900	0.5223	0.0672	0.0053	0.5224	1.1506
	3.5000	0.5238	0.0452	0.0036	0.5239	1.1539
	3.5100	0.5254	0.0426	0.0034	0.5254	1.1573
	3.5200	0.5269	0.0206	0.0016	0.5270	1.1607
	3.5300	0.5284	-0.0192	-0.0015	0.5285	1.1641
	3.5400	0.5299	-0.0213	-0.0017	0.5299	1.1672
	3.5500	0.5312	0.0056	0.0004	0.5313	1.1703
	3.5600	0.5327	0.0198	0.0016	0.5328	1.1736
	3.5700	0.5343	0.0138	0.0011	0.5344	1.1770
	3.5800	0.5359	0.0339	0.0027	0.5359	1.1804
	3.5900	0.5373	0.0729	0.0057	0.5373	1.1836
	3.6000	0.5387	0.1007	0.0079	0.5387	1.1866
	3.6100	0.5401	0.0946	0.0075	0.5402	1.1898
	3.6200	0.5416	0.0626	0.0049	0.5417	1.1931
	3.6300	0.5432	0.0546	0.0043	0.5432	1.1966
	3.6400	0.5446	0.0612	0.0048	0.5447	1.1997
	3.6500	0.5460	0.0604	0.0048	0.5461	1.2028
	3.6600	0.5475	0.0749	0.0059	0.5475	1.2060
	3.6700	0.5490	0.0641	0.0051	0.5490	1.2093
	3.6800	0.5505	0.0730	0.0058	0.5506	1.2127
	3.6900	0.5520	0.0709	0.0056	0.5520	1.2159
	3.7000	0.5533	0.0792	0.0062	0.5534	1.2188
	3.7100	0.5547	0.1133	0.0089	0.5547	1.2219
	3.7200	0.5561	0.1070	0.0084	0.5562	1.2250
	3.7300	0.5575	0.0917	0.0072	0.5576	1.2281
	3.7400	0.5589	0.0652	0.0051	0.5590	1.2312
	3.7500	0.5602	0.0367	0.0029	0.5603	1.2341
	3.7600	0.5616	0.0287	0.0023	0.5617	1.2371
	3.7700	0.5631	0.0478	0.0038	0.5631	1.2403
	3.7800	0.5645	0.0909	0.0072	0.5646	1.2435
	3.7900	0.5660	0.1169	0.0092	0.5660	1.2467
	3.8000	0.5674	0.1200	0.0095	0.5675	1.2499
	3.8100	0.5688	0.1289	0.0102	0.5688	1.2529
	3.8200	0.5702	0.1254	0.0099	0.5703	1.2561
	3.8300	0.5717	0.1294	0.0102	0.5717	1.2593
	3.8400	0.5731	0.1145	0.0090	0.5732	1.2625
	3.8500	0.5745	0.0642	0.0051	0.5746	1.2656
	3.8600	0.5760	0.0303	0.0024	0.5760	1.2688
	3.8700	0.5774	0.0397	0.0031	0.5775	1.2720
	3.8800	0.5789	0.0565	0.0045	0.5790	1.2753
	3.8900	0.5804	0.0648	0.0051	0.5805	1.2786
	3.9000	0.5819	0.0877	0.0069	0.5819	1.2818
	3.9100	0.5834	0.0843	0.0066	0.5834	1.2851
	3.9200	0.5849	0.0694	0.0055	0.5849	1.2884
	3.9300	0.5864	0.0538	0.0042	0.5865	1.2917
	3.9400	0.5879	0.0402	0.0032	0.5880	1.2951
	3.9500	0.5894	0.0454	0.0036	0.5895	1.2984
	3.9600	0.5910	0.0482	0.0038	0.5911	1.3019
	3.9700	0.5925	0.0722	0.0057	0.5925	1.3051
	3.9800	0.5939	0.0930	0.0073	0.5940	1.3083
	3.9900	0.5954	0.0897	0.0071	0.5955	1.3115
	4.0000	0.5969	0.0580	0.0046	0.5970	1.3149
	4.0100	0.5984	0.0330	0.0026	0.5985	1.3183
	4.0200	0.5999	0.0187	0.0015	0.6000	1.3216
	4.0300	0.6015	0.0218	0.0017	0.6015	1.3249
	4.0400	0.6030	0.0079	0.0006	0.6030	1.3282
	4.0500	0.6045	-0.0064	-0.0005	0.6046	1.3316
	4.0600	0.6060	0.0119	0.0009	0.6061	1.3349
	4.0700	0.6075	0.0568	0.0045	0.6075	1.3382
	4.0800	0.6089	0.0727	0.0057	0.6090	1.3414
	4.0900	0.6105	0.0848	0.0067	0.6105	1.3447
	4.1000	0.6121	0.0841	0.0066	0.6121	1.3483
	4.1100	0.6137	0.1100	0.0087	0.6137	1.3518
	4.1200	0.6152	0.1364	0.0108	0.6153	1.3553
	4.1300	0.6168	0.1468	0.0116	0.6168	1.3586
	4.1400	0.6182	0.1505	0.0119	0.6183	1.3619
	4.1500	0.6197	0.1250	0.0099	0.6198	1.3652
	4.1600	0.6212	0.0750	0.0059	0.6213	1.3685
	4.1700	0.6228	0.0979	0.0077	0.6229	1.3719
	4.1800	0.6244	0.1114	0.0088	0.6244	1.3754
	4.1900	0.6259	0.1030	0.0081	0.6260	1.3788
	4.2000	0.6274	0.0883	0.0070	0.6275	1.3821
	4.2100	0.6289	0.1033	0.0081	0.6290	1.3853
	4.2200	0.6304	0.1025	0.0081	0.6305	1.3887
	4.2300	0.6320	0.0867	0.0068	0.6320	1.3921
	4.2400	0.6335	0.0939	0.0074	0.6336	1.3955
	4.2500	0.6351	0.0813	0.0064	0.6352	1.3990
	4.2600	0.6366	0.0979	0.0077	0.6367	1.4024
	4.2700	0.6382	0.0989	0.0078	0.6383	1.4058
	4.2800	0.6397	0.1034	0.0082	0.6398	1.4092
	4.2900	0.6413	0.1069	0.0084	0.6413	1.4126
	4.3000	0.6429	0.0886	0.0070	0.6429	1.4162
	4.3100	0.6444	0.0744	0.0059	0.6445	1.4195
	4.3200	0.6459	0.0748	0.0059	0.6460	1.4229
	4.3300	0.6475	0.0815	0.0064	0.6476	1.4263
	4.3400	0.6490	0.1182	0.0093	0.6491	1.4297
	4.3500	0.6506	0.1394	0.0110	0.6507	1.4332
	4.3600	0.6522	0.1247	0.0098	0.6523	1.4367
	4.3700	0.6538	0.0957	0.0076	0.6539	1.4403
	4.3800	0.6554	0.0749	0.0059	0.6554	1.4437
	4.3900	0.6569	0.0499	0.0039	0.6570	1.4470
	4.4000	0.6584	0.0459	0.0036	0.6585	1.4504
	4.4100	0.6600	0.0546	0.0043	0.6601	1.4539
	4.4200	0.6616	0.0617	0.0049	0.6617	1.4574
	4.4300	0.6632	0.0875	0.0069	0.6632	1.4609
	4.4400	0.6647	0.0844	0.0067	0.6648	1.4642
	4.4500	0.6662	0.0756	0.0060	0.6662	1.4674
	4.4600	0.6677	0.0428	0.0034	0.6677	1.4708
	4.4700	0.6692	0.0483	0.0038	0.6693	1.4742
	4.4800	0.6708	0.0707	0.0056	0.6709	1.4777
	4.4900	0.6724	0.0836	0.0066	0.6724	1.4811
	4.5000	0.6738	0.1103	0.0087	0.6739	1.4843
	4.5100	0.6753	0.1295	0.0102	0.6754	1.4876
	4.5200	0.6768	0.1225	0.0097	0.6769	1.4909
	4.5300	0.6783	0.1264	0.0100	0.6784	1.4942
	4.5400	0.6799	0.1477	0.0116	0.6800	1.4977
	4.5500	0.6814	0.1662	0.0131	0.6815	1.5010
	4.5600	0.6829	0.1493	0.0118	0.6830	1.5043
	4.5700	0.6844	0.1110	0.0088	0.6845	1.5076
	4.5800	0.6859	0.0709	0.0056	0.6860	1.5110
	4.5900	0.6874	0.0654	0.0052	0.6875	1.5143
	4.6000	0.6890	0.0569	0.0045	0.6891	1.5177
	4.6100	0.6905	0.0455	0.0036	0.6905	1.5209
	4.6200	0.6919	0.0473	0.0037	0.6919	1.5240
	4.6300	0.6933	0.0446	0.0035	0.6933	1.5271
	4.6400	0.6948	0.0492	0.0039	0.6948	1.5305
	4.6500	0.6964	0.0369	0.0029	0.6964	1.5340
	4.6600	0.6979	0.0259	0.0020	0.6980	1.5374
	4.6700	0.6994	0.0104	0.0008	0.6995	1.5407
	4.6800	0.7009	0.0274	0.0022	0.7009	1.5439
	4.6900	0.7023	0.0643	0.0051	0.7024	1.5471
	4.7000	0.7039	0.1135	0.0090	0.7039	1.5505
	4.7100	0.7054	0.1401	0.0111	0.7054	1.5538
	4.7200	0.7068	0.1302	0.0103	0.7069	1.5569
	4.7300	0.7082	0.1066	0.0084	0.7083	1.5601
	4.7400	0.7097	0.0881	0.0070	0.7097	1.5633
	4.7500	0.7112	0.0778	0.0061	0.7112	1.5666
	4.7600	0.7127	0.0757	0.0060	0.7127	1.5699
	4.7700	0.7142	0.0800	0.0063	0.7142	1.5732
	4.7800	0.7157	0.0776	0.0061	0.7158	1.5766
	4.7900	0.7172	0.0966	0.0076	0.7173	1.5799
	4.8000	0.7188	0.1092	0.0086	0.7188	1.5833
	4.8100	0.7202	0.0832	0.0066	0.7203	1.5865
	4.8200	0.7217	0.0890	0.0070	0.7218	1.5898
	4.8300	0.7232	0.0878	0.0069	0.7233	1.5931
	4.8400	0.7247	0.1086	0.0086	0.7247	1.5963
	4.8500	0.7261	0.1026	0.0081	0.7262	1.5995
	4.8600	0.7276	0.1133	0.0089	0.7276	1.6027
	4.8700	0.7290	0.1288	0.0102	0.7291	1.6059
	4.8800	0.7306	0.1302	0.0103	0.7306	1.6093
	4.8900	0.7321	0.1264	0.0100	0.7322	1.6128
	4.9000	0.7337	0.1244	0.0098	0.7337	1.6161
	4.9100	0.7351	0.0993	0.0078	0.7352	1.6193
	4.9200	0.7365	0.0896	0.0071	0.7366	1.6225
	4.9300	0.7381	0.0786	0.0062	0.7381	1.6258
	4.9400	0.7396	0.0871	0.0069	0.7397	1.6292
	4.9500	0.7411	0.0984	0.0078	0.7412	1.6325
	4.9600	0.7425	0.1260	0.0099	0.7426	1.6357
	4.9700	0.7441	0.1266	0.0100	0.7441	1.6390
	4.9800	0.7456	0.1197	0.0094	0.7456	1.6424
	4.9900	0.7471	0.0904	0.0071	0.7472	1.6457
	5.0000	0.7486	0.0863	0.0068	0.7487	1.6491
	5.0100	0.7501	0.0804	0.0063	0.7502	1.6523
	5.0200	0.7515	0.0853	0.0067	0.7516	1.6555
	5.0300	0.7530	0.0726	0.0057	0.7531	1.6587
	5.0400	0.7545	0.0625	0.0049	0.7546	1.6620
	5.0500	0.7560	0.0728	0.0057	0.7560	1.6652
	5.0600	0.7574	0.0795	0.0063	0.7575	1.6685
	5.0700	0.7590	0.0810	0.0064	0.7590	1.6719
	5.0800	0.7605	0.1049	0.0083	0.7606	1.6753
	5.0900	0.7621	0.1023	0.0081	0.7621	1.6787
	5.1000	0.7635	0.0813	0.0064	0.7636	1.6819
	5.1100	0.7650	0.0812	0.0064	0.7651	1.6852
	5.1200	0.7665	0.0540	0.0043	0.7666	1.6885
	5.1300	0.7680	0.0606	0.0048	0.7680	1.6917
	5.1400	0.7694	0.0760	0.0060	0.7695	1.6948
	5.1500	0.7709	0.0480	0.0038	0.7709	1.6981
	5.1600	0.7724	0.0380	0.0030	0.7725	1.7014
	5.1700	0.7739	0.0402	0.0032	0.7740	1.7048
	5.1800	0.7755	0.0619	0.0049	0.7756	1.7083
	5.1900	0.7770	0.0998	0.0079	0.7771	1.7116
	5.2000	0.7785	0.1462	0.0115	0.7786	1.7148
	5.2100	0.7799	0.1554	0.0123	0.7800	1.7181
	5.2200	0.7815	0.1488	0.0117	0.7815	1.7214
	5.2300	0.7830	0.1256	0.0099	0.7831	1.7248
	5.2400	0.7845	0.1060	0.0084	0.7845	1.7280
	5.2500	0.7859	0.0737	0.0058	0.7860	1.7311
	5.2600	0.7874	0.0490	0.0039	0.7875	1.7345
	5.2700	0.7889	0.0762	0.0060	0.7890	1.7379
	5.2800	0.7905	0.1041	0.0082	0.7905	1.7412
	5.2900	0.7920	0.1023	0.0081	0.7920	1.7445
	5.3000	0.7934	0.0745	0.0059	0.7935	1.7477
	5.3100	0.7949	0.0557	0.0044	0.7950	1.7510
	5.3200	0.7963	0.0496	0.0039	0.7964	1.7542
	5.3300	0.7978	0.0445	0.0035	0.7979	1.7575
	5.3400	0.7994	0.0378	0.0030	0.7994	1.7608
	5.3500	0.8009	0.0470	0.0037	0.8009	1.7641
	5.3600	0.8024	0.0568	0.0045	0.8024	1.7674
	5.3700	0.8038	0.0325	0.0026	0.8039	1.7707
	5.3800	0.8053	0.0396	0.0031	0.8054	1.7740
	5.3900	0.8068	0.0520	0.0041	0.8069	1.7773
	5.4000	0.8084	0.0579	0.0046	0.8084	1.7806
	5.4100	0.8099	0.1055	0.0083	0.8099	1.7840
	5.4200	0.8114	0.1248	0.0098	0.8114	1.7872
	5.4300	0.8128	0.1211	0.0096	0.8129	1.7905
	5.4400	0.8143	0.1016	0.0080	0.8144	1.7937
	5.4500	0.8158	0.1072	0.0085	0.8158	1.7970
	5.4600	0.8173	0.1219	0.0096	0.8174	1.8003
	5.4700	0.8188	0.1546	0.0122	0.8188	1.8036
	5.4800	0.8203	0.1803	0.0142	0.8203	1.8069
	5.4900	0.8218	0.1650	0.0130	0.8219	1.8102
	5.5000	0.8233	0.1308	0.0103	0.8233	1.8135
	5.5100	0.8248	0.0756	0.0060	0.8249	1.8168
	5.5200	0.8263	0.0522	0.0041	0.8264	1.8202
	5.5300	0.8279	0.0537	0.0042	0.8279	1.8236
	5.5400	0.8293	0.0766	0.0060	0.8294	1.8268
	5.5500	0.8308	0.1183	0.0093	0.8309	1.8301
	5.5600	0.8323	0.1447	0.0114	0.8324	1.8334
	5.5700	0.8338	0.1503	0.0119	0.8339	1.8367
	5.5800	0.8353	0.1223	0.0096	0.8354	1.8401
	5.5900	0.8368	0.0972	0.0077	0.8369	1.8433
	5.6000	0.8384	0.1146	0.0090	0.8384	1.8467
	5.6100	0.8399	0.1337	0.0105	0.8399	1.8500
	5.6200	0.8414	0.1158	0.0091	0.8414	1.8533
	5.6300	0.8429	0.1051	0.0083	0.8429	1.8566
	5.6400	0.8444	0.1090	0.0086	0.8444	1.8599
	5.6500	0.8459	0.0821	0.0065	0.8460	1.8633
	5.6600	0.8474	0.0586	0.0046	0.8474	1.8666
	5.6700	0.8489	0.0570	0.0045	0.8489	1.8699
	5.6800	0.8503	0.0708	0.0056	0.8504	1.8731
	5.6900	0.8518	0.1073	0.0085	0.8519	1.8763
	5.7000	0.8533	0.1275	0.0101	0.8533	1.8796
	5.7100	0.8548	0.1204	0.0095	0.8549	1.8830
	5.7200	0.8563	0.1396	0.0110	0.8564	1.8863
	5.7300	0.8578	0.1318	0.0104	0.8579	1.8896
	5.7400	0.8593	0.0962	0.0076	0.8594	1.8929
	5.7500	0.8608	0.0897	0.0071	0.8609	1.8962
	5.7600	0.8624	0.1044	0.0082	0.8624	1.8996
	5.7700	0.8639	0.1294	0.0102	0.8639	1.9029
	5.7800	0.8654	0.1125	0.0089	0.8654	1.9062
	5.7900	0.8669	0.1047	0.0083	0.8669	1.9095
	5.8000	0.8684	0.0974	0.0077	0.8684	1.9128
	5.8100	0.8698	0.0894	0.0070	0.8699	1.9161
	5.8200	0.8713	0.0785	0.0062	0.8714	1.9194
	5.8300	0.8729	0.0751	0.0059	0.8729	1.9227
	5.8400	0.8744	0.0792	0.0062	0.8744	1.9260
	5.8500	0.8759	0.0851	0.0067	0.8759	1.9294
	5.8600	0.8773	0.0908	0.0072	0.8774	1.9325
	5.8700	0.8788	0.0824	0.0065	0.8788	1.9358
	5.8800	0.8803	0.0596	0.0047	0.8803	1.9390
	5.8900	0.8818	0.0495	0.0039	0.8819	1.9424
	5.9000	0.8833	0.0498	0.0039	0.8833	1.9456
	5.9100	0.8847	0.0768	0.0061	0.8848	1.9489
	5.9200	0.8862	0.0985	0.0078	0.8863	1.9521
	5.9300	0.8877	0.1144	0.0090	0.8878	1.9554
	5.9400	0.8892	0.1159	0.0091	0.8893	1.9588
	5.9500	0.8908	0.1158	0.0091	0.8908	1.9622
	5.9600	0.8923	0.1081	0.0085	0.8924	1.9656
	5.9700	0.8938	0.0772	0.0061	0.8939	1.9689
	5.9800	0.8953	0.0566	0.0045	0.8954	1.9721
	5.9900	0.8968	0.0593	0.0047	0.8968	1.9754
	6.0000	0.8983	0.0884	0.0070	0.8984	1.9787
	6.0100	0.8998	0.1261	0.0099	0.8999	1.9820
	6.0200	0.9013	0.1425	0.0112	0.9013	1.9853
	6.0300	0.9028	0.1183	0.0093	0.9028	1.9886
	6.0400	0.9042	0.0986	0.0078	0.9043	1.9918
	6.0500	0.9057	0.0764	0.0060	0.9058	1.9952
	6.0600	0.9073	0.0592	0.0047	0.9073	1.9985
	6.0700	0.9087	0.0819	0.0065	0.9088	2.0017
	6.0800	0.9102	0.1154	0.0091	0.9103	2.0049
	6.0900	0.9117	0.1185	0.0093	0.9118	2.0083
	6.1000	0.9132	0.1015	0.0080	0.9133	2.0116
	6.1100	0.9147	0.1003	0.0079	0.9148	2.0149
	6.1200	0.9162	0.1264	0.0100	0.9163	2.0183
	6.1300	0.9178	0.1243	0.0098	0.9178	2.0216
	6.1400	0.9193	0.1359	0.0107	0.9193	2.0249
	6.1500	0.9208	0.1518	0.0120	0.9208	2.0282
	6.1600	0.9222	0.1561	0.0123	0.9223	2.0315
	6.1700	0.9237	0.1580	0.0125	0.9238	2.0347
	6.1800	0.9252	0.1504	0.0119	0.9253	2.0380
	6.1900	0.9267	0.1400	0.0110	0.9268	2.0413
	6.2000	0.9282	0.1286	0.0101	0.9283	2.0446
	6.2100	0.9297	0.1113	0.0088	0.9297	2.0478
	6.2200	0.9311	0.1044	0.0082	0.9312	2.0510
	6.2300	0.9326	0.1124	0.0089	0.9327	2.0543
	6.2400	0.9341	0.0920	0.0073	0.9342	2.0576
	6.2500	0.9356	0.0869	0.0069	0.9357	2.0610
	6.2600	0.9371	0.0752	0.0059	0.9372	2.0643
	6.2700	0.9386	0.0713	0.0056	0.9387	2.0676
	6.2800	0.9402	0.0660	0.0052	0.9402	2.0710
	6.2900	0.9416	0.0879	0.0069	0.9417	2.0742
	6.3000	0.9431	0.0513	0.0040	0.9432	2.0775
	6.3100	0.9446	0.0493	0.0039	0.9447	2.0808
	6.3200	0.9461	0.0671	0.0053	0.9462	2.0840
	6.3300	0.9476	0.0574	0.0045	0.9477	2.0874
	6.3400	0.9491	0.0539	0.0042	0.9492	2.0907
	6.3500	0.9506	0.0419	0.0033	0.9507	2.0939
	6.3600	0.9520	0.0284	0.0022	0.9521	2.0971
	6.3700	0.9535	0.0469	0.0037	0.9536	2.1004
	6.3800	0.9550	0.0688	0.0054	0.9551	2.1037
	6.3900	0.9566	0.0690	0.0054	0.9567	2.1071
	6.4000	0.9581	0.0777	0.0061	0.9582	2.1104
	6.4100	0.9596	0.0802	0.0063	0.9597	2.1138
	6.4200	0.9611	0.0706	0.0056	0.9612	2.1171
	6.4300	0.9626	0.0938	0.0074	0.9627	2.1205
	6.4400	0.9642	0.1074	0.0085	0.9643	2.1239
	6.4500	0.9657	0.1069	0.0084	0.9658	2.1273
	6.4600	0.9672	0.0998	0.0079	0.9673	2.1305
	6.4700	0.9687	0.1061	0.0084	0.9688	2.1339
	6.4800	0.9702	0.1096	0.0086	0.9703	2.1372
	6.4900	0.9718	0.1105	0.0087	0.9718	2.1406
	6.5000	0.9733	0.0934	0.0074	0.9734	2.1439
	6.5100	0.9748	0.0786	0.0062	0.9749	2.1472
	6.5200	0.9763	0.0621	0.0049	0.9763	2.1505
	6.5300	0.9777	0.0608	0.0048	0.9778	2.1537
	6.5400	0.9791	0.0785	0.0062	0.9792	2.1568
	6.5500	0.9806	0.1163	0.0092	0.9806	2.1599
	6.5600	0.9820	0.1521	0.0120	0.9821	2.1631
	6.5700	0.9835	0.1805	0.0142	0.9836	2.1664
	6.5800	0.9850	0.1926	0.0152	0.9851	2.1698
	6.5900	0.9865	0.1681	0.0133	0.9866	2.1731
	6.6000	0.9880	0.1204	0.0095	0.9881	2.1763
	6.6100	0.9895	0.0952	0.0075	0.9896	2.1796
	6.6200	0.9910	0.1144	0.0090	0.9910	2.1829
	6.6300	0.9925	0.1322	0.0104	0.9925	2.1861
	6.6400	0.9940	0.1262	0.0100	0.9941	2.1895
	6.6500	0.9955	0.1087	0.0086	0.9956	2.1929
	6.6600	0.9971	0.1170	0.0092	0.9971	2.1963
	6.6700	0.9985	0.1357	0.0107	0.9986	2.1995
	6.6800	1.0000	0.1785	0.0141	1.0001	2.2028
	6.6900	1.0015	0.1863	0.0147	1.0016	2.2061
	6.7000	1.0030	0.1595	0.0126	1.0031	2.2094
	6.7100	1.0046	0.1095	0.0086	1.0046	2.2128
	6.7200	1.0061	0.0572	0.0045	1.0061	2.2161
	6.7300	1.0076	0.0532	0.0042	1.0076	2.2194
	6.7400	1.0090	0.0831	0.0066	1.0091	2.2226
	6.7500	1.0105	0.0740	0.0058	1.0105	2.2258
	6.7600	1.0120	0.1018	0.0080	1.0121	2.2292
	6.7700	1.0135	0.1291	0.0102	1.0136	2.2325
	6.7800	1.0150	0.1087	0.0086	1.0150	2.2357
	6.7900	1.0165	0.1192	0.0094	1.0166	2.2391
	6.8000	1.0180	0.0964	0.0076	1.0181	2.2424
	6.8100	1.0196	0.0895	0.0071	1.0196	2.2459
	6.8200	1.0211	0.0914	0.0072	1.0212	2.2493
	6.8300	1.0226	0.1323	0.0104	1.0226	2.2525
	6.8400	1.0240	0.1532	0.0121	1.0241	2.2557
	6.8500	1.0255	0.1424	0.0112	1.0256	2.2589
	6.8600	1.0270	0.1339	0.0106	1.0271	2.2622
	6.8700	1.0285	0.1325	0.0104	1.0286	2.2655
	6.8800	1.0299	0.1116	0.0088	1.0300	2.2687
	6.8900	1.0314	0.1146	0.0090	1.0315	2.2720
	6.9000	1.0330	0.1171	0.0092	1.0330	2.2754
	6.9100	1.0345	0.1051	0.0083	1.0345	2.2787
	6.9200	1.0360	0.0975	0.0077	1.0360	2.2819
	6.9300	1.0375	0.1116	0.0088	1.0375	2.2853
	6.9400	1.0389	0.1207	0.0095	1.0390	2.2885
	6.9500	1.0404	0.1447	0.0114	1.0405	2.2917
	6.9600	1.0419	0.1513	0.0119	1.0419	2.2950
	6.9700	1.0434	0.1170	0.0092	1.0434	2.2983
	6.9800	1.0449	0.0784	0.0062	1.0450	2.3016
	6.9900	1.0464	0.0955	0.0075	1.0465	2.3050
	7.0000	1.0479	0.1108	0.0087	1.0480	2.3083
	7.0100	1.0494	0.1164	0.0092	1.0495	2.3116
	7.0200	1.0510	0.1113	0.0088	1.0510	2.3150
	7.0300	1.0525	0.0694	0.0055	1.0525	2.3183
	7.0400	1.0540	0.0549	0.0043	1.0540	2.3216
	7.0500	1.0555	0.0460	0.0036	1.0555	2.3249
	7.0600	1.0569	0.0797	0.0063	1.0570	2.3281
	7.0700	1.0584	0.0845	0.0067	1.0585	2.3314
	7.0800	1.0599	0.1236	0.0097	1.0600	2.3347
	7.0900	1.0614	0.1673	0.0132	1.0615	2.3381
	7.1000	1.0630	0.1875	0.0148	1.0630	2.3415
	7.1100	1.0645	0.1728	0.0136	1.0646	2.3448
	7.1200	1.0660	0.1495	0.0118	1.0661	2.3481
	7.1300	1.0675	0.1181	0.0093	1.0676	2.3514
	7.1400	1.0690	0.1042	0.0082	1.0690	2.3547
	7.1500	1.0704	0.1097	0.0086	1.0705	2.3579
	7.1600	1.0719	0.1321	0.0104	1.0720	2.3612
	7.1700	1.0735	0.1320	0.0104	1.0735	2.3646
	7.1800	1.0750	0.1518	0.0120	1.0751	2.3680
	7.1900	1.0766	0.1644	0.0130	1.0766	2.3714
	7.2000	1.0780	0.1644	0.0130	1.0781	2.3746
	7.2100	1.0794	0.1387	0.0109	1.0795	2.3777
	7.2200	1.0809	0.1057	0.0083	1.0810	2.3809
	7.2300	1.0824	0.1055	0.0083	1.0824	2.3842
	7.2400	1.0839	0.0967	0.0076	1.0839	2.3875
	7.2500	1.0854	0.0845	0.0067	1.0854	2.3908
	7.2600	1.0869	0.0897	0.0071	1.0869	2.3941
	7.2700	1.0884	0.0924	0.0073	1.0884	2.3974
	7.2800	1.0899	0.0780	0.0062	1.0899	2.4007
	7.2900	1.0914	0.0361	0.0028	1.0915	2.4041
	7.3000	1.0929	0.0323	0.0026	1.0930	2.4074
	7.3100	1.0944	0.0473	0.0037	1.0944	2.4106
	7.3200	1.0958	0.0589	0.0046	1.0959	2.4139
	7.3300	1.0973	0.0612	0.0048	1.0974	2.4172
	7.3400	1.0989	0.0895	0.0071	1.0990	2.4206
	7.3500	1.1004	0.1033	0.0081	1.1005	2.4240
	7.3600	1.1020	0.1149	0.0091	1.1020	2.4274
	7.3700	1.1035	0.1669	0.0132	1.1035	2.4306
	7.3800	1.1049	0.1913	0.0151	1.1050	2.4339
	7.3900	1.1064	0.1627	0.0128	1.1065	2.4372
	7.4000	1.1080	0.1469	0.0116	1.1080	2.4405
	7.4100	1.1095	0.1387	0.0109	1.1095	2.4438
	7.4200	1.1109	0.1032	0.0081	1.1110	2.4471
	7.4300	1.1124	0.0485	0.0038	1.1125	2.4504
	7.4400	1.1140	0.0493	0.0039	1.1140	2.4538
	7.4500	1.1155	0.0664	0.0052	1.1155	2.4571
	7.4600	1.1170	0.0530	0.0042	1.1170	2.4604
	7.4700	1.1185	0.0627	0.0049	1.1185	2.4637
	7.4800	1.1200	0.0950	0.0075	1.1201	2.4671
	7.4900	1.1215	0.1034	0.0082	1.1216	2.4704
	7.5000	1.1230	0.0938	0.0074	1.1231	2.4737
	7.5100	1.1245	0.0946	0.0075	1.1246	2.4769
	7.5200	1.1260	0.1221	0.0096	1.1260	2.4802
	7.5300	1.1275	0.1268	0.0100	1.1276	2.4836
	7.5400	1.1290	0.1252	0.0099	1.1291	2.4869
	7.5500	1.1305	0.1279	0.0101	1.1306	2.4903
	7.5600	1.1321	0.1279	0.0101	1.1321	2.4936
	7.5700	1.1335	0.1248	0.0098	1.1336	2.4969
	7.5800	1.1350	0.1273	0.0100	1.1351	2.5002
	7.5900	1.1366	0.1223	0.0096	1.1366	2.5036
	7.6000	1.1381	0.1161	0.0092	1.1382	2.5069
	7.6100	1.1395	0.1167	0.0092	1.1396	2.5101
	7.6200	1.1410	0.1098	0.0087	1.1411	2.5133
	7.6300	1.1425	0.0841	0.0066	1.1426	2.5167
	7.6400	1.1440	0.0726	0.0057	1.1441	2.5200
	7.6500	1.1456	0.0935	0.0074	1.1456	2.5234
	7.6600	1.1470	0.0901	0.0071	1.1471	2.5266
	7.6700	1.1485	0.0973	0.0077	1.1486	2.5298
	7.6800	1.1499	0.1248	0.0098	1.1500	2.5330
	7.6900	1.1514	0.1473	0.0116	1.1515	2.5363
	7.7000	1.1530	0.1375	0.0108	1.1530	2.5397
	7.7100	1.1545	0.1197	0.0094	1.1546	2.5430
	7.7200	1.1560	0.1241	0.0098	1.1561	2.5463
	7.7300	1.1575	0.1295	0.0102	1.1576	2.5497
	7.7400	1.1590	0.1242	0.0098	1.1591	2.5530
	7.7500	1.1605	0.1125	0.0089	1.1606	2.5563
	7.7600	1.1620	0.0972	0.0077	1.1621	2.5596
	7.7700	1.1635	0.1198	0.0095	1.1636	2.5629
	7.7800	1.1650	0.1433	0.0113	1.1651	2.5662
	7.7900	1.1665	0.1469	0.0116	1.1666	2.5695
	7.8000	1.1680	0.1544	0.0122	1.1681	2.5728
	7.8100	1.1695	0.1981	0.0156	1.1696	2.5762
	7.8200	1.1710	0.2041	0.0161	1.1711	2.5795
	7.8300	1.1724	0.1950	0.0154	1.1725	2.5826
	7.8400	1.1739	0.1761	0.0139	1.1740	2.5858
	7.8500	1.1753	0.1423	0.0112	1.1754	2.5889
	7.8600	1.1768	0.1243	0.0098	1.1768	2.5921
	7.8700	1.1783	0.1231	0.0097	1.1784	2.5955
	7.8800	1.1799	0.1376	0.0109	1.1799	2.5989
	7.8900	1.1814	0.1612	0.0127	1.1815	2.6023
	7.9000	1.1829	0.1311	0.0103	1.1830	2.6056
	7.9100	1.1843	0.1204	0.0095	1.1844	2.6087
	7.9200	1.1858	0.1051	0.0083	1.1859	2.6120
	7.9300	1.1873	0.0928	0.0073	1.1874	2.6154
	7.9400	1.1889	0.1113	0.0088	1.1890	2.6188
	7.9500	1.1904	0.1278	0.0101	1.1905	2.6222
	7.9600	1.1919	0.1442	0.0114	1.1920	2.6254
	7.9700	1.1934	0.1401	0.0111	1.1935	2.6287
	7.9800	1.1949	0.1390	0.0110	1.1950	2.6320
	7.9900	1.1964	0.1228	0.0097	1.1965	2.6354
	8.0000	1.1979	0.1062	0.0084	1.1980	2.6387
	8.0100	1.1995	0.0945	0.0075	1.1995	2.6421
	8.0200	1.2010	0.1087	0.0086	1.2010	2.6454
	8.0300	1.2025	0.1494	0.0118	1.2025	2.6487
	8.0400	1.2040	0.1841	0.0145	1.2040	2.6520
	8.0500	1.2056	0.2028	0.0160	1.2056	2.6555
	8.0600	1.2071	0.2128	0.0168	1.2072	2.6589
	8.0700	1.2086	0.2092	0.0165	1.2086	2.6621
	8.0800	1.2101	0.1727	0.0136	1.2102	2.6655
	8.0900	1.2116	0.1204	0.0095	1.2116	2.6688
	8.1000	1.2130	0.0847	0.0067	1.2131	2.6719
	8.1100	1.2145	0.0806	0.0064	1.2146	2.6752
	8.1200	1.2160	0.0901	0.0071	1.2160	2.6785
	8.1300	1.2175	0.1220	0.0096	1.2176	2.6818
	8.1400	1.2190	0.1368	0.0108	1.2190	2.6851
	8.1500	1.2204	0.1444	0.0114	1.2205	2.6883
	8.1600	1.2219	0.1562	0.0123	1.2220	2.6916
	8.1700	1.2234	0.1333	0.0105	1.2235	2.6949
	8.1800	1.2250	0.1040	0.0082	1.2251	2.6983
	8.1900	1.2266	0.1052	0.0083	1.2266	2.7018
	8.2000	1.2281	0.1262	0.0100	1.2281	2.7051
	8.2100	1.2296	0.1597	0.0126	1.2296	2.7084
	8.2200	1.2310	0.1622	0.0128	1.2311	2.7115
	8.2300	1.2325	0.1529	0.0121	1.2325	2.7148
	8.2400	1.2340	0.1273	0.0100	1.2341	2.7182
	8.2500	1.2356	0.0961	0.0076	1.2356	2.7216
	8.2600	1.2371	0.0625	0.0049	1.2372	2.7250
	8.2700	1.2386	0.0567	0.0045	1.2386	2.7282
	8.2800	1.2400	0.0738	0.0058	1.2401	2.7315
	8.2900	1.2415	0.0808	0.0064	1.2416	2.7348
	8.3000	1.2430	0.1122	0.0089	1.2431	2.7381
	8.3100	1.2446	0.1177	0.0093	1.2447	2.7415
	8.3200	1.2461	0.1223	0.0096	1.2462	2.7449
	8.3300	1.2476	0.1413	0.0111	1.2477	2.7481
	8.3400	1.2490	0.1444	0.0114	1.2490	2.7511
	8.3500	1.2504	0.1410	0.0111	1.2505	2.7543
	8.3600	1.2519	0.1244	0.0098	1.2520	2.7576
	8.3700	1.2535	0.1071	0.0084	1.2535	2.7610
	8.3800	1.2550	0.0891	0.0070	1.2550	2.7643
	8.3900	1.2564	0.0865	0.0068	1.2565	2.7676
	8.4000	1.2579	0.0854	0.0067	1.2580	2.7709
	8.4100	1.2595	0.0976	0.0077	1.2595	2.7743
	8.4200	1.2610	0.1101	0.0087	1.2611	2.7777
	8.4300	1.2625	0.1011	0.0080	1.2625	2.7809
	8.4400	1.2639	0.0823	0.0065	1.2640	2.7840
	8.4500	1.2654	0.0757	0.0060	1.2655	2.7874
	8.4600	1.2670	0.1035	0.0082	1.2670	2.7908
	8.4700	1.2685	0.1437	0.0113	1.2686	2.7941
	8.4800	1.2701	0.1912	0.0151	1.2701	2.7976
	8.4900	1.2716	0.1995	0.0157	1.2717	2.8011
	8.5000	1.2732	0.1886	0.0149	1.2732	2.8044
	8.5100	1.2747	0.1852	0.0146	1.2748	2.8078
	8.5200	1.2762	0.1711	0.0135	1.2763	2.8111
	8.5300	1.2777	0.1548	0.0122	1.2778	2.8145
	8.5400	1.2793	0.1760	0.0139	1.2794	2.8180
	8.5500	1.2815	0.1766	0.0139	1.2816	2.8228
	8.5600	1.2843	0.1393	0.0110	1.2843	2.8289
	8.5700	1.2868	0.1044	0.0082	1.2869	2.8345
	8.5800	1.2888	0.1029	0.0081	1.2888	2.8388
	8.5900	1.2903	0.1141	0.0090	1.2903	2.8421
	8.6000	1.2916	0.1490	0.0117	1.2916	2.8450
	8.6100	1.2929	0.1390	0.0110	1.2930	2.8479
	8.6200	1.2943	0.1366	0.0108	1.2943	2.8509
	8.6300	1.2956	0.0965	0.0076	1.2956	2.8538
	8.6400	1.2969	0.0740	0.0058	1.2970	2.8567
	8.6500	1.2983	0.0698	0.0055	1.2984	2.8598
	8.6600	1.2997	0.0863	0.0068	1.2997	2.8628
	8.6700	1.3010	0.1055	0.0083	1.3011	2.8658
	8.6800	1.3024	0.0982	0.0077	1.3025	2.8689
	8.6900	1.3038	0.1336	0.0105	1.3039	2.8720
	8.7000	1.3053	0.1186	0.0094	1.3053	2.8751
	8.7100	1.3067	0.1067	0.0084	1.3068	2.8783
	8.7200	1.3081	0.0972	0.0077	1.3082	2.8813
	8.7300	1.3095	0.1169	0.0092	1.3096	2.8845
	8.7400	1.3110	0.1002	0.0079	1.3111	2.8878
	8.7500	1.3125	0.0745	0.0059	1.3126	2.8911
	8.7600	1.3140	0.0871	0.0069	1.3141	2.8944
	8.7700	1.3154	0.1312	0.0104	1.3155	2.8976
	8.7800	1.3169	0.2026	0.0160	1.3170	2.9008
	8.7900	1.3183	0.2178	0.0172	1.3184	2.9039
	8.8000	1.3198	0.2050	0.0162	1.3199	2.9071
	8.8100	1.3213	0.1605	0.0127	1.3214	2.9105
	8.8200	1.3228	0.1295	0.0102	1.3229	2.9137
	8.8300	1.3243	0.1194	0.0094	1.3244	2.9170
	8.8400	1.3257	0.1267	0.0100	1.3258	2.9201
	8.8500	1.3271	0.1352	0.0107	1.3272	2.9232
	8.8600	1.3286	0.1563	0.0123	1.3287	2.9265
	8.8700	1.3301	0.1719	0.0136	1.3302	2.9299
	8.8800	1.3317	0.1795	0.0142	1.3317	2.9333
	8.8900	1.3331	0.1866	0.0147	1.3332	2.9365
	8.9000	1.3346	0.1654	0.0130	1.3346	2.9397
	8.9100	1.3360	0.1256	0.0099	1.3361	2.9429
	8.9200	1.3375	0.1117	0.0088	1.3376	2.9462
	8.9300	1.3391	0.1141	0.0090	1.3391	2.9496
	8.9400	1.3406	0.1279	0.0101	1.3407	2.9530
	8.9500	1.3420	0.1220	0.0096	1.3421	2.9561
	8.9600	1.3434	0.1049	0.0083	1.3435	2.9592
	8.9700	1.3449	0.1050	0.0083	1.3450	2.9625
	8.9800	1.3464	0.0870	0.0069	1.3465	2.9657
	8.9900	1.3479	0.0950	0.0075	1.3480	2.9691
	9.0000	1.3494	0.1340	0.0106	1.3495	2.9724
	9.0100	1.3509	0.1566	0.0124	1.3510	2.9757
	9.0200	1.3524	0.1553	0.0122	1.3525	2.9790
	9.0300	1.3539	0.1299	0.0102	1.3539	2.9822
	9.0400	1.3553	0.1021	0.0081	1.3553	2.9853
	9.0500	1.3568	0.0847	0.0067	1.3569	2.9886
	9.0600	1.3583	0.0966	0.0076	1.3584	2.9920
	9.0700	1.3598	0.1116	0.0088	1.3599	2.9952
	9.0800	1.3612	0.1449	0.0114	1.3613	2.9984
	9.0900	1.3627	0.1782	0.0141	1.3628	3.0016
	9.1000	1.3642	0.1786	0.0141	1.3643	3.0050
	9.1100	1.3658	0.1792	0.0141	1.3658	3.0084
	9.1200	1.3673	0.1763	0.0139	1.3674	3.0118
	9.1300	1.3687	0.1554	0.0123	1.3688	3.0149
	9.1400	1.3701	0.1303	0.0103	1.3702	3.0180
	9.1500	1.3716	0.1250	0.0099	1.3716	3.0212
	9.1600	1.3731	0.1121	0.0088	1.3732	3.0246
	9.1700	1.3747	0.0851	0.0067	1.3748	3.0281
	9.1800	1.3763	0.0912	0.0072	1.3763	3.0315
	9.1900	1.3777	0.1130	0.0089	1.3778	3.0346
	9.2000	1.3791	0.1115	0.0088	1.3792	3.0378
	9.2100	1.3806	0.0794	0.0063	1.3807	3.0411
	9.2200	1.3821	0.0603	0.0048	1.3822	3.0444
	9.2300	1.3837	0.0836	0.0066	1.3837	3.0478
	9.2400	1.3852	0.1241	0.0098	1.3852	3.0511
	9.2500	1.3865	0.1720	0.0136	1.3866	3.0542
	9.2600	1.3880	0.1969	0.0155	1.3881	3.0574
	9.2700	1.3895	0.1882	0.0148	1.3896	3.0607
	9.2800	1.3910	0.1684	0.0133	1.3911	3.0641
	9.2900	1.3926	0.1659	0.0131	1.3927	3.0675
	9.3000	1.3941	0.1892	0.0149	1.3942	3.0709
	9.3100	1.3956	0.1822	0.0144	1.3957	3.0741
	9.3200	1.3971	0.1681	0.0133	1.3971	3.0773
	9.3300	1.3985	0.1540	0.0121	1.3986	3.0806
	9.3400	1.4001	0.1473	0.0116	1.4001	3.0839
	9.3500	1.4015	0.1383	0.0109	1.4016	3.0872
	9.3600	1.4030	0.1337	0.0105	1.4031	3.0905
	9.3700	1.4045	0.1398	0.0110	1.4046	3.0937
	9.3800	1.4059	0.1258	0.0099	1.4060	3.0969
	9.3900	1.4075	0.0746	0.0059	1.4076	3.1003
	9.4000	1.4091	0.0712	0.0056	1.4091	3.1037
	9.4100	1.4106	0.1098	0.0087	1.4106	3.1070
	9.4200	1.4120	0.1099	0.0087	1.4120	3.1101
	9.4300	1.4133	0.1435	0.0113	1.4134	3.1132
	9.4400	1.4148	0.1731	0.0137	1.4149	3.1164
	9.4500	1.4164	0.1538	0.0121	1.4165	3.1199
	9.4600	1.4179	0.1382	0.0109	1.4180	3.1233
	9.4700	1.4194	0.1714	0.0135	1.4195	3.1265
	9.4800	1.4208	0.2076	0.0164	1.4209	3.1296
	9.4900	1.4223	0.2355	0.0186	1.4223	3.1328
	9.5000	1.4238	0.2232	0.0176	1.4239	3.1363
	9.5100	1.4254	0.1733	0.0137	1.4254	3.1397
	9.5200	1.4269	0.1330	0.0105	1.4269	3.1430
	9.5300	1.4284	0.0800	0.0063	1.4285	3.1463
	9.5400	1.4299	0.0465	0.0037	1.4299	3.1496
	9.5500	1.4313	0.0615	0.0049	1.4314	3.1528
	9.5600	1.4328	0.0842	0.0066	1.4329	3.1561
	9.5700	1.4343	0.0945	0.0075	1.4344	3.1594
	9.5800	1.4359	0.1115	0.0088	1.4360	3.1629
	9.5900	1.4375	0.1348	0.0106	1.4375	3.1663
	9.6000	1.4389	0.1252	0.0099	1.4390	3.1695
	9.6100	1.4403	0.1194	0.0094	1.4404	3.1726
	9.6200	1.4418	0.1053	0.0083	1.4418	3.1758
	9.6300	1.4433	0.0965	0.0076	1.4433	3.1791
	9.6400	1.4448	0.1026	0.0081	1.4449	3.1824
	9.6500	1.4462	0.1051	0.0083	1.4463	3.1856
	9.6600	1.4477	0.1226	0.0097	1.4478	3.1889
	9.6700	1.4492	0.1560	0.0123	1.4492	3.1921
	9.6800	1.4507	0.1527	0.0120	1.4507	3.1954
	9.6900	1.4523	0.1321	0.0104	1.4523	3.1989
	9.7000	1.4538	0.1121	0.0088	1.4539	3.2023
	9.7100	1.4553	0.1153	0.0091	1.4553	3.2055
	9.7200	1.4567	0.1269	0.0100	1.4568	3.2087
	9.7300	1.4582	0.1588	0.0125	1.4582	3.2119
	9.7400	1.4596	0.1529	0.0121	1.4597	3.2152
	9.7500	1.4612	0.1466	0.0116	1.4613	3.2186
	9.7600	1.4627	0.1574	0.0124	1.4628	3.2220
	9.7700	1.4642	0.1905	0.0150	1.4643	3.2252
	9.7800	1.4656	0.1932	0.0152	1.4657	3.2283
	9.7900	1.4671	0.1935	0.0153	1.4672	3.2317
	9.8000	1.4687	0.1815	0.0143	1.4688	3.2351
	9.8100	1.4702	0.1488	0.0117	1.4703	3.2385
	9.8200	1.4717	0.1241	0.0098	1.4718	3.2418
	9.8300	1.4732	0.1144	0.0090	1.4732	3.2449
	9.8400	1.4746	0.1079	0.0085	1.4747	3.2482
	9.8500	1.4761	0.1088	0.0086	1.4762	3.2514
	9.8600	1.4776	0.1204	0.0095	1.4777	3.2547
	9.8700	1.4791	0.1238	0.0098	1.4792	3.2581
	9.8800	1.4807	0.1244	0.0098	1.4808	3.2615
	9.8900	1.4822	0.1210	0.0095	1.4822	3.2648
	9.9000	1.4836	0.1092	0.0086	1.4837	3.2680
	9.9100	1.4851	0.0897	0.0071	1.4851	3.2712
	9.9200	1.4866	0.1092	0.0086	1.4866	3.2745
	9.9300	1.4882	0.1423	0.0112	1.4882	3.2780
	9.9400	1.4897	0.1741	0.0137	1.4897	3.2813
	9.9500	1.4911	0.2159	0.0170	1.4912	3.2845
	9.9600	1.4926	0.2332	0.0184	1.4926	3.2877
	9.9700	1.4941	0.2269	0.0179	1.4941	3.2910
	9.9800	1.4956	0.2164	0.0171	1.4957	3.2943
	9.9900	1.4971	0.1980	0.0156	1.4972	3.2977
	10.0000	1.4986	0.1488	0.0117	1.4987	3.3010
	10.0100	1.5001	0.1438	0.0113	1.5001	3.3042
	10.0200	1.5015	0.1468	0.0116	1.5016	3.3074
	10.0300	1.5030	0.1369	0.0108	1.5031	3.3107
	10.0400	1.5045	0.1413	0.0111	1.5046	3.3140
	10.0500	1.5061	0.1673	0.0132	1.5061	3.3174
	10.0600	1.5076	0.1752	0.0138	1.5077	3.3208
	10.0700	1.5091	0.1517	0.0120	1.5091	3.3240
	10.0800	1.5105	0.1400	0.0110	1.5105	3.3271
	10.0900	1.5120	0.1249	0.0099	1.5120	3.3304
	10.1000	1.5135	0.0941	0.0074	1.5136	3.3338
	10.1100	1.5151	0.0678	0.0053	1.5152	3.3374
	10.1200	1.5166	0.0783	0.0062	1.5167	3.3407
	10.1300	1.5181	0.0842	0.0066	1.5182	3.3439
	10.1400	1.5196	0.0974	0.0077	1.5196	3.3471
	10.1500	1.5210	0.1086	0.0086	1.5211	3.3504
	10.1600	1.5226	0.1187	0.0094	1.5226	3.3538
	10.1700	1.5241	0.1147	0.0090	1.5242	3.3572
	10.1800	1.5256	0.1207	0.0095	1.5257	3.3605
	10.1900	1.5271	0.1137	0.0090	1.5271	3.3636
	10.2000	1.5285	0.1156	0.0091	1.5286	3.3668
	10.2100	1.5300	0.1268	0.0100	1.5300	3.3701
	10.2200	1.5315	0.1320	0.0104	1.5316	3.3735
	10.2300	1.5330	0.1232	0.0097	1.5331	3.3768
	10.2400	1.5345	0.1255	0.0099	1.5346	3.3801
	10.2500	1.5360	0.1311	0.0103	1.5361	3.3834
	10.2600	1.5375	0.1204	0.0095	1.5375	3.3866
	10.2700	1.5390	0.1203	0.0095	1.5390	3.3899
	10.2800	1.5405	0.1528	0.0120	1.5406	3.3933
	10.2900	1.5420	0.1973	0.0156	1.5421	3.3966
	10.3000	1.5435	0.2129	0.0168	1.5436	3.3999
	10.3100	1.5449	0.1948	0.0154	1.5450	3.4030
	10.3200	1.5464	0.1527	0.0120	1.5465	3.4063
	10.3300	1.5479	0.1072	0.0085	1.5480	3.4096
	10.3400	1.5495	0.0863	0.0068	1.5496	3.4131
	10.3500	1.5510	0.0820	0.0065	1.5511	3.4165
	10.3600	1.5525	0.0895	0.0071	1.5525	3.4196
	10.3700	1.5539	0.0862	0.0068	1.5539	3.4227
	10.3800	1.5554	0.0924	0.0073	1.5554	3.4260
	10.3900	1.5569	0.1175	0.0093	1.5570	3.4294
	10.4000	1.5585	0.1382	0.0109	1.5586	3.4329
	10.4100	1.5600	0.1626	0.0128	1.5601	3.4362
	10.4200	1.5614	0.1905	0.0150	1.5615	3.4393
	10.4300	1.5629	0.2140	0.0169	1.5629	3.4425
	10.4400	1.5643	0.1978	0.0156	1.5644	3.4458
	10.4500	1.5659	0.1848	0.0146	1.5660	3.4492
	10.4600	1.5675	0.1869	0.0147	1.5675	3.4527
	10.4700	1.5689	0.1827	0.0144	1.5690	3.4558
	10.4800	1.5703	0.1693	0.0134	1.5704	3.4590
	10.4900	1.5718	0.1652	0.0130	1.5719	3.4622
	10.5000	1.5733	0.1639	0.0129	1.5734	3.4656
	10.5100	1.5749	0.1462	0.0115	1.5750	3.4690
	10.5200	1.5764	0.1385	0.0109	1.5765	3.4724
	10.5300	1.5780	0.1360	0.0107	1.5780	3.4757
	10.5400	1.5794	0.1321	0.0104	1.5795	3.4789
	10.5500	1.5808	0.1446	0.0114	1.5809	3.4821
	10.5600	1.5824	0.1449	0.0114	1.5824	3.4854
	10.5700	1.5839	0.1592	0.0126	1.5840	3.4888
	10.5800	1.5855	0.1942	0.0153	1.5855	3.4923
	10.5900	1.5870	0.1800	0.0142	1.5870	3.4956
	10.6000	1.5884	0.1795	0.0142	1.5885	3.4988
	10.6100	1.5898	0.1933	0.0152	1.5899	3.5019
	10.6200	1.5913	0.1996	0.0157	1.5913	3.5051
	10.6300	1.5928	0.1626	0.0128	1.5929	3.5085
	10.6400	1.5944	0.1482	0.0117	1.5944	3.5119
	10.6500	1.5959	0.1609	0.0127	1.5959	3.5152
	10.6600	1.5973	0.1561	0.0123	1.5974	3.5184
	10.6700	1.5988	0.1530	0.0121	1.5988	3.5216
	10.6800	1.6003	0.1574	0.0124	1.6003	3.5249
	10.6900	1.6018	0.1748	0.0138	1.6019	3.5284
	10.7000	1.6034	0.1576	0.0124	1.6035	3.5319
	10.7100	1.6049	0.1484	0.0117	1.6050	3.5351
	10.7200	1.6064	0.1453	0.0115	1.6064	3.5383
	10.7300	1.6078	0.1615	0.0127	1.6079	3.5415
	10.7400	1.6093	0.1551	0.0122	1.6094	3.5448
	10.7500	1.6109	0.1222	0.0096	1.6109	3.5482
	10.7600	1.6124	0.1021	0.0081	1.6125	3.5516
	10.7700	1.6139	0.1094	0.0086	1.6140	3.5549
	10.7800	1.6153	0.1206	0.0095	1.6154	3.5580
	10.7900	1.6167	0.1241	0.0098	1.6168	3.5611
	10.8000	1.6182	0.1343	0.0106	1.6183	3.5645
	10.8100	1.6198	0.1614	0.0127	1.6199	3.5679
	10.8200	1.6214	0.1831	0.0144	1.6214	3.5714
	10.8300	1.6228	0.1887	0.0149	1.6229	3.5746
	10.8400	1.6242	0.1656	0.0131	1.6243	3.5777
	10.8500	1.6257	0.1706	0.0135	1.6258	3.5809
	10.8600	1.6273	0.1639	0.0129	1.6273	3.5843
	10.8700	1.6289	0.1736	0.0137	1.6289	3.5879
	10.8800	1.6304	0.1953	0.0154	1.6305	3.5912
	10.8900	1.6318	0.1946	0.0153	1.6319	3.5944
	10.9000	1.6333	0.1746	0.0138	1.6333	3.5976
	10.9100	1.6348	0.1618	0.0128	1.6348	3.6009
	10.9200	1.6363	0.1703	0.0134	1.6364	3.6042
	10.9300	1.6379	0.1777	0.0140	1.6379	3.6077
	10.9400	1.6395	0.1762	0.0139	1.6395	3.6112
	10.9500	1.6409	0.1688	0.0133	1.6410	3.6144
	10.9600	1.6423	0.1760	0.0139	1.6424	3.6175
	10.9700	1.6437	0.1737	0.0137	1.6438	3.6206
	10.9800	1.6452	0.1724	0.0136	1.6453	3.6239
	10.9900	1.6468	0.1494	0.0118	1.6469	3.6274
	11.0000	1.6483	0.1523	0.0120	1.6484	3.6307
	11.0100	1.6498	0.1626	0.0128	1.6499	3.6340
	11.0200	1.6513	0.1718	0.0136	1.6513	3.6372
	11.0300	1.6528	0.1711	0.0135	1.6528	3.6405
	11.0400	1.6543	0.1974	0.0156	1.6543	3.6439
	11.0500	1.6558	0.2196	0.0173	1.6559	3.6472
	11.0600	1.6573	0.2042	0.0161	1.6574	3.6505
	11.0700	1.6587	0.2088	0.0165	1.6588	3.6537
	11.0800	1.6601	0.2015	0.0159	1.6602	3.6568
	11.0900	1.6616	0.1732	0.0137	1.6617	3.6601
	11.1000	1.6632	0.1568	0.0124	1.6633	3.6635
	11.1100	1.6648	0.1649	0.0130	1.6649	3.6670
	11.1200	1.6664	0.1467	0.0116	1.6664	3.6705
	11.1300	1.6679	0.1385	0.0109	1.6679	3.6738
	11.1400	1.6693	0.1492	0.0118	1.6693	3.6769
	11.1500	1.6707	0.1792	0.0141	1.6708	3.6801
	11.1600	1.6723	0.2014	0.0159	1.6723	3.6835
	11.1700	1.6738	0.1864	0.0147	1.6739	3.6869
	11.1800	1.6753	0.1644	0.0130	1.6754	3.6902
	11.1900	1.6767	0.1555	0.0123	1.6768	3.6933
	11.2000	1.6782	0.1453	0.0115	1.6783	3.6965
	11.2100	1.6797	0.1445	0.0114	1.6798	3.6998
	11.2200	1.6812	0.1412	0.0111	1.6813	3.7032
	11.2300	1.6828	0.1334	0.0105	1.6829	3.7067
	11.2400	1.6843	0.1350	0.0106	1.6844	3.7100
	11.2500	1.6857	0.1394	0.0110	1.6858	3.7131
	11.2600	1.6871	0.1610	0.0127	1.6872	3.7163
	11.2700	1.6887	0.1721	0.0136	1.6887	3.7196
	11.2800	1.6902	0.1756	0.0138	1.6903	3.7231
	11.2900	1.6918	0.1711	0.0135	1.6919	3.7265
	11.3000	1.6933	0.1685	0.0133	1.6934	3.7299
	11.3100	1.6947	0.1738	0.0137	1.6948	3.7330
	11.3200	1.6962	0.1724	0.0136	1.6962	3.7361
	11.3300	1.6976	0.1639	0.0129	1.6977	3.7394
	11.3400	1.6992	0.1804	0.0142	1.6993	3.7428
	11.3500	1.7008	0.1697	0.0134	1.7008	3.7463
	11.3600	1.7023	0.1505	0.0119	1.7024	3.7496
	11.3700	1.7037	0.1307	0.0103	1.7038	3.7528
	11.3800	1.7052	0.1316	0.0104	1.7053	3.7560
	11.3900	1.7067	0.1516	0.0120	1.7068	3.7593
	11.4000	1.7082	0.1688	0.0133	1.7083	3.7627
	11.4100	1.7098	0.1729	0.0136	1.7098	3.7661
	11.4200	1.7112	0.1882	0.0148	1.7113	3.7693
	11.4300	1.7127	0.1779	0.0140	1.7127	3.7724
	11.4400	1.7141	0.1755	0.0138	1.7142	3.7756
	11.4500	1.7156	0.1608	0.0127	1.7157	3.7790
	11.4600	1.7172	0.1578	0.0124	1.7172	3.7824
	11.4700	1.7188	0.1572	0.0124	1.7188	3.7859
	11.4800	1.7202	0.1616	0.0127	1.7203	3.7892
	11.4900	1.7217	0.1314	0.0104	1.7218	3.7923
	11.5000	1.7231	0.1450	0.0114	1.7232	3.7955
	11.5100	1.7247	0.1523	0.0120	1.7247	3.7989
	11.5200	1.7262	0.1526	0.0120	1.7263	3.8024
	11.5300	1.7278	0.1725	0.0136	1.7279	3.8059
	11.5400	1.7294	0.1768	0.0139	1.7294	3.8092
	11.5500	1.7307	0.1851	0.0146	1.7308	3.8123
	11.5600	1.7322	0.1574	0.0124	1.7322	3.8154
	11.5700	1.7337	0.1333	0.0105	1.7337	3.8187
	11.5800	1.7352	0.1178	0.0093	1.7352	3.8220
	11.5900	1.7367	0.0841	0.0066	1.7368	3.8255
	11.6000	1.7382	0.0858	0.0068	1.7383	3.8288
	11.6100	1.7396	0.1052	0.0083	1.7397	3.8319
	11.6200	1.7411	0.1138	0.0090	1.7412	3.8351
	11.6300	1.7426	0.1084	0.0085	1.7427	3.8384
	11.6400	1.7442	0.1100	0.0087	1.7443	3.8419
	11.6500	1.7457	0.1369	0.0108	1.7458	3.8453
	11.6600	1.7472	0.1576	0.0124	1.7473	3.8486
	11.6700	1.7487	0.1650	0.0130	1.7487	3.8517
	11.6800	1.7501	0.1717	0.0135	1.7502	3.8549
	11.6900	1.7516	0.1552	0.0122	1.7517	3.8583
	11.7000	1.7531	0.1372	0.0108	1.7532	3.8616
	11.7100	1.7547	0.1142	0.0090	1.7548	3.8651
	11.7200	1.7562	0.1329	0.0105	1.7563	3.8683
	11.7300	1.7577	0.1878	0.0148	1.7577	3.8716
	11.7400	1.7591	0.2207	0.0174	1.7592	3.8748
	11.7500	1.7606	0.2043	0.0161	1.7607	3.8781
	11.7600	1.7622	0.1694	0.0134	1.7622	3.8815
	11.7700	1.7637	0.1361	0.0107	1.7638	3.8849
	11.7800	1.7652	0.1214	0.0096	1.7652	3.8881
	11.7900	1.7666	0.0958	0.0076	1.7666	3.8912
	11.8000	1.7680	0.0541	0.0043	1.7681	3.8944
	11.8100	1.7696	0.0351	0.0028	1.7697	3.8978
	11.8200	1.7712	0.0325	0.0026	1.7712	3.9013
	11.8300	1.7727	0.0644	0.0051	1.7728	3.9047
	11.8400	1.7742	0.0824	0.0065	1.7742	3.9079
	11.8500	1.7755	0.0750	0.0059	1.7756	3.9109
	11.8600	1.7770	0.0911	0.0072	1.7770	3.9141
	11.8700	1.7785	0.0943	0.0074	1.7786	3.9175
	11.8800	1.7801	0.1187	0.0094	1.7802	3.9210
	11.8900	1.7817	0.1507	0.0119	1.7817	3.9244
	11.9000	1.7831	0.1631	0.0129	1.7832	3.9277
	11.9100	1.7845	0.1808	0.0143	1.7846	3.9308
	11.9200	1.7860	0.1791	0.0141	1.7861	3.9340
	11.9300	1.7876	0.1430	0.0113	1.7876	3.9375
	11.9400	1.7892	0.1295	0.0102	1.7892	3.9410
	11.9500	1.7908	0.1737	0.0137	1.7908	3.9445
	11.9600	1.7922	0.1963	0.0155	1.7922	3.9476
	11.9700	1.7936	0.1930	0.0152	1.7936	3.9506
	11.9800	1.7950	0.1899	0.0150	1.7951	3.9538
	11.9900	1.7966	0.1876	0.0148	1.7967	3.9573
	12.0000	1.7982	0.1692	0.0133	1.7983	3.9608
	12.0100	1.7997	0.1825	0.0144	1.7998	3.9642
	12.0200	1.8012	0.1727	0.0136	1.8012	3.9674
	12.0300	1.8026	0.1263	0.0100	1.8027	3.9705
	12.0400	1.8041	0.1021	0.0081	1.8041	3.9738
	12.0500	1.8056	0.1058	0.0083	1.8057	3.9772
	12.0600	1.8071	0.1160	0.0092	1.8072	3.9805
	12.0700	1.8087	0.0859	0.0068	1.8088	3.9840
	12.0800	1.8101	0.0830	0.0065	1.8102	3.9871
	12.0900	1.8116	0.1301	0.0103	1.8117	3.9904
	12.1000	1.8131	0.1599	0.0126	1.8132	3.9937
	12.1100	1.8147	0.1679	0.0132	1.8147	3.9971
	12.1200	1.8162	0.1565	0.0123	1.8163	4.0005
	12.1300	1.8176	0.1494	0.0118	1.8177	4.0037
	12.1400	1.8191	0.1444	0.0114	1.8192	4.0069
	12.1500	1.8205	0.1443	0.0114	1.8206	4.0100
	12.1600	1.8220	0.1381	0.0109	1.8221	4.0133
	12.1700	1.8235	0.1164	0.0092	1.8236	4.0167
	12.1800	1.8251	0.1099	0.0087	1.8252	4.0202
	12.1900	1.8267	0.1193	0.0094	1.8267	4.0236
	12.2000	1.8280	0.1384	0.0109	1.8281	4.0266
	12.2100	1.8295	0.1438	0.0113	1.8296	4.0298
	12.2200	1.8310	0.1341	0.0106	1.8311	4.0332
	12.2300	1.8327	0.1185	0.0093	1.8327	4.0367
	12.2400	1.8342	0.1267	0.0100	1.8343	4.0402
	12.2500	1.8357	0.1267	0.0100	1.8357	4.0434
	12.2600	1.8371	0.1167	0.0092	1.8372	4.0466
	12.2700	1.8385	0.1383	0.0109	1.8386	4.0496
	12.2800	1.8400	0.1519	0.0120	1.8401	4.0529
	12.2900	1.8415	0.1663	0.0131	1.8416	4.0563
	12.3000	1.8431	0.1719	0.0136	1.8431	4.0597
	12.3100	1.8446	0.1715	0.0135	1.8447	4.0631
	12.3200	1.8460	0.1757	0.0139	1.8461	4.0662
	12.3300	1.8475	0.1764	0.0139	1.8475	4.0694
	12.3400	1.8490	0.1907	0.0150	1.8490	4.0727
	12.3500	1.8505	0.2118	0.0167	1.8506	4.0761
	12.3600	1.8521	0.1993	0.0157	1.8522	4.0796
	12.3700	1.8536	0.1779	0.0140	1.8537	4.0829
	12.3800	1.8551	0.1736	0.0137	1.8551	4.0861
	12.3900	1.8565	0.1816	0.0143	1.8566	4.0893
	12.4000	1.8580	0.1754	0.0138	1.8581	4.0927
	12.4100	1.8596	0.1818	0.0143	1.8597	4.0961
	12.4200	1.8612	0.1926	0.0152	1.8612	4.0996
	12.4300	1.8626	0.2088	0.0165	1.8627	4.1028
	12.4400	1.8641	0.2234	0.0176	1.8641	4.1059
	12.4500	1.8655	0.2369	0.0187	1.8656	4.1091
	12.4600	1.8670	0.2408	0.0190	1.8671	4.1124
	12.4700	1.8686	0.2273	0.0179	1.8687	4.1159
	12.4800	1.8701	0.2227	0.0176	1.8702	4.1193
	12.4900	1.8716	0.2232	0.0176	1.8716	4.1225
	12.5000	1.8730	0.1960	0.0155	1.8731	4.1256
	12.5100	1.8745	0.1337	0.0105	1.8745	4.1288
	12.5200	1.8760	0.1073	0.0085	1.8761	4.1322
	12.5300	1.8776	0.1201	0.0095	1.8777	4.1357
	12.5400	1.8792	0.1291	0.0102	1.8793	4.1393
	12.5500	1.8807	0.1617	0.0128	1.8808	4.1426
	12.5600	1.8821	0.1903	0.0150	1.8822	4.1457
	12.5700	1.8836	0.2034	0.0160	1.8836	4.1489
	12.5800	1.8850	0.1883	0.0149	1.8851	4.1521
	12.5900	1.8866	0.2009	0.0158	1.8866	4.1555
	12.6000	1.8881	0.1939	0.0153	1.8882	4.1589
	12.6100	1.8896	0.2182	0.0172	1.8896	4.1621
	12.6200	1.8910	0.2300	0.0181	1.8911	4.1653
	12.6300	1.8925	0.2115	0.0167	1.8925	4.1685
	12.6400	1.8940	0.1696	0.0134	1.8941	4.1719
	12.6500	1.8956	0.1049	0.0083	1.8957	4.1754
	12.6600	1.8971	0.0692	0.0055	1.8972	4.1788
	12.6700	1.8986	0.0869	0.0069	1.8986	4.1819
	12.6800	1.9000	0.1105	0.0087	1.9001	4.1851
	12.6900	1.9015	0.1305	0.0103	1.9016	4.1884
	12.7000	1.9031	0.1380	0.0109	1.9032	4.1919
	12.7100	1.9047	0.1353	0.0107	1.9047	4.1954
	12.7200	1.9062	0.1415	0.0112	1.9063	4.1987
	12.7300	1.9076	0.1224	0.0097	1.9077	4.2019
	12.7400	1.9091	0.1233	0.0097	1.9091	4.2050
	12.7500	1.9105	0.1289	0.0102	1.9106	4.2082
	12.7600	1.9120	0.1358	0.0107	1.9120	4.2115
	12.7700	1.9135	0.1287	0.0101	1.9136	4.2148
	12.7800	1.9150	0.1334	0.0105	1.9151	4.2182
	12.7900	1.9165	0.1599	0.0126	1.9166	4.2215
	12.8000	1.9180	0.1614	0.0127	1.9181	4.2247
	12.8100	1.9195	0.1573	0.0124	1.9196	4.2281
	12.8200	1.9210	0.1458	0.0115	1.9211	4.2314
	12.8300	1.9226	0.1666	0.0131	1.9227	4.2350
	12.8400	1.9241	0.1749	0.0138	1.9242	4.2382
	12.8500	1.9255	0.1782	0.0141	1.9255	4.2412
	12.8600	1.9269	0.1874	0.0148	1.9270	4.2443
	12.8700	1.9284	0.1849	0.0146	1.9285	4.2476
	12.8800	1.9300	0.2040	0.0161	1.9301	4.2511
	12.8900	1.9316	0.1984	0.0156	1.9317	4.2547
	12.9000	1.9331	0.1836	0.0145	1.9332	4.2581
	12.9100	1.9346	0.1607	0.0127	1.9346	4.2612
	12.9200	1.9360	0.1576	0.0124	1.9360	4.2643
	12.9300	1.9374	0.1693	0.0134	1.9375	4.2675
	12.9400	1.9390	0.1695	0.0134	1.9391	4.2710
	12.9500	1.9406	0.1711	0.0135	1.9407	4.2746
	12.9600	1.9421	0.1702	0.0134	1.9422	4.2778
	12.9700	1.9435	0.1776	0.0140	1.9436	4.2810
	12.9800	1.9449	0.1850	0.0146	1.9450	4.2841
	12.9900	1.9464	0.1762	0.0139	1.9465	4.2874
	13.0000	1.9480	0.1736	0.0137	1.9481	4.2909
	13.0100	1.9496	0.1795	0.0142	1.9496	4.2942
	13.0200	1.9511	0.1779	0.0140	1.9511	4.2975
	13.0300	1.9525	0.1783	0.0141	1.9525	4.3007
	13.0400	1.9540	0.1581	0.0125	1.9540	4.3039
	13.0500	1.9555	0.1476	0.0116	1.9555	4.3073
	13.0600	1.9570	0.1631	0.0129	1.9571	4.3107
	13.0700	1.9586	0.1652	0.0130	1.9587	4.3142
	13.0800	1.9600	0.1695	0.0134	1.9601	4.3173
	13.0900	1.9614	0.1788	0.0141	1.9615	4.3204
	13.1000	1.9629	0.1903	0.0150	1.9630	4.3236
	13.1100	1.9644	0.2248	0.0177	1.9645	4.3269
	13.1200	1.9660	0.2369	0.0187	1.9661	4.3305
	13.1300	1.9676	0.2103	0.0166	1.9677	4.3340
	13.1400	1.9691	0.1991	0.0157	1.9692	4.3373
	13.1500	1.9705	0.2007	0.0158	1.9706	4.3404
	13.1600	1.9719	0.2018	0.0159	1.9720	4.3435
	13.1700	1.9734	0.1736	0.0137	1.9735	4.3468
	13.1800	1.9750	0.1637	0.0129	1.9751	4.3503
	13.1900	1.9766	0.1789	0.0141	1.9767	4.3539
	13.2000	1.9781	0.2236	0.0176	1.9781	4.3570
	13.2100	1.9795	0.2585	0.0204	1.9796	4.3602
	13.2200	1.9809	0.2649	0.0209	1.9810	4.3634
	13.2300	1.9825	0.2312	0.0182	1.9826	4.3668
	13.2400	1.9841	0.2095	0.0165	1.9841	4.3703
	13.2500	1.9856	0.2030	0.0160	1.9857	4.3736
	13.2600	1.9871	0.2001	0.0158	1.9871	4.3768
	13.2700	1.9885	0.1922	0.0152	1.9886	4.3800
	13.2800	1.9900	0.1786	0.0141	1.9900	4.3832
	13.2900	1.9915	0.1691	0.0133	1.9915	4.3866
	13.3000	1.9930	0.1534	0.0121	1.9931	4.3900
	13.3100	1.9946	0.1260	0.0099	1.9947	4.3936
	13.3200	1.9961	0.1109	0.0088	1.9961	4.3967
	13.3300	1.9975	0.1333	0.0105	1.9975	4.3998
	13.3400	1.9989	0.1508	0.0119	1.9990	4.4030
	13.3500	2.0004	0.1841	0.0145	2.0005	4.4063
	13.3600	2.0021	0.1923	0.0152	2.0021	4.4099
	13.3700	2.0036	0.1983	0.0156	2.0036	4.4132
	13.3800	2.0050	0.1916	0.0151	2.0051	4.4164
	13.3900	2.0065	0.1972	0.0156	2.0065	4.4196
	13.4000	2.0080	0.1939	0.0153	2.0081	4.4230
	13.4100	2.0095	0.1721	0.0136	2.0096	4.4264
	13.4200	2.0111	0.1247	0.0098	2.0112	4.4298
	13.4300	2.0127	0.0954	0.0075	2.0128	4.4333
	13.4400	2.0141	0.1224	0.0097	2.0142	4.4364
	13.4500	2.0155	0.1448	0.0114	2.0155	4.4394
	13.4600	2.0169	0.1370	0.0108	2.0170	4.4426
	13.4700	2.0185	0.1463	0.0115	2.0185	4.4460
	13.4800	2.0201	0.1797	0.0142	2.0201	4.4495
	13.4900	2.0216	0.1933	0.0152	2.0217	4.4529
	13.5000	2.0231	0.1853	0.0146	2.0232	4.4562
	13.5100	2.0245	0.1878	0.0148	2.0245	4.4593
	13.5200	2.0259	0.1904	0.0150	2.0260	4.4625
	13.5300	2.0275	0.1904	0.0150	2.0275	4.4659
	13.5400	2.0291	0.1795	0.0142	2.0291	4.4694
	13.5500	2.0306	0.1739	0.0137	2.0307	4.4728
	13.5600	2.0320	0.1575	0.0124	2.0321	4.4759
	13.5700	2.0335	0.1585	0.0125	2.0335	4.4791
	13.5800	2.0349	0.1711	0.0135	2.0350	4.4823
	13.5900	2.0365	0.1676	0.0132	2.0365	4.4857
	13.6000	2.0381	0.1507	0.0119	2.0382	4.4892
	13.6100	2.0396	0.1461	0.0115	2.0397	4.4926
	13.6200	2.0411	0.1225	0.0097	2.0412	4.4959
	13.6300	2.0424	0.1164	0.0092	2.0425	4.4988
	13.6400	2.0439	0.1416	0.0112	2.0439	4.5020
	13.6500	2.0454	0.1615	0.0127	2.0455	4.5054
	13.6600	2.0470	0.1972	0.0156	2.0471	4.5089
	13.6700	2.0486	0.2247	0.0177	2.0487	4.5124
	13.6800	2.0500	0.2265	0.0179	2.0501	4.5155
	13.6900	2.0514	0.2128	0.0168	2.0515	4.5186
	13.7000	2.0529	0.1904	0.0150	2.0530	4.5219
	13.7100	2.0545	0.1806	0.0142	2.0545	4.5253
	13.7200	2.0561	0.1942	0.0153	2.0561	4.5289
	13.7300	2.0576	0.1935	0.0153	2.0576	4.5321
	13.7400	2.0590	0.2104	0.0166	2.0591	4.5353
	13.7500	2.0604	0.2002	0.0158	2.0605	4.5384
	13.7600	2.0619	0.1952	0.0154	2.0620	4.5417
	13.7700	2.0635	0.2047	0.0161	2.0636	4.5452
	13.7800	2.0651	0.1987	0.0157	2.0651	4.5487
	13.7900	2.0666	0.1602	0.0126	2.0667	4.5520
	13.8000	2.0680	0.1429	0.0113	2.0680	4.5550
	13.8100	2.0694	0.1490	0.0118	2.0694	4.5581
	13.8200	2.0709	0.1600	0.0126	2.0709	4.5614
	13.8300	2.0725	0.1651	0.0130	2.0725	4.5649
	13.8400	2.0741	0.1567	0.0124	2.0742	4.5686
	13.8500	2.0755	0.1717	0.0135	2.0756	4.5717
	13.8600	2.0770	0.1908	0.0150	2.0770	4.5749
	13.8700	2.0784	0.1857	0.0146	2.0784	4.5780
	13.8800	2.0799	0.1925	0.0152	2.0800	4.5813
	13.8900	2.0814	0.1789	0.0141	2.0815	4.5847
	13.9000	2.0830	0.1739	0.0137	2.0831	4.5882
	13.9100	2.0845	0.1757	0.0139	2.0846	4.5916
	13.9200	2.0860	0.1713	0.0135	2.0860	4.5947
	13.9300	2.0875	0.1517	0.0120	2.0875	4.5980
	13.9400	2.0890	0.1562	0.0123	2.0890	4.6013
	13.9500	2.0905	0.1755	0.0138	2.0906	4.6047
	13.9600	2.0921	0.2163	0.0171	2.0921	4.6081
	13.9700	2.0935	0.2221	0.0175	2.0936	4.6113
	13.9800	2.0949	0.2177	0.0172	2.0950	4.6144
	13.9900	2.0964	0.2103	0.0166	2.0965	4.6177
	14.0000	2.0980	0.2139	0.0169	2.0980	4.6211
	14.0100	2.0996	0.2146	0.0169	2.0996	4.6246
	14.0200	2.1011	0.2316	0.0183	2.1012	4.6281
	14.0300	2.1026	0.2166	0.0171	2.1027	4.6314
	14.0400	2.1040	0.1906	0.0150	2.1041	4.6344
	14.0500	2.1054	0.1384	0.0109	2.1055	4.6375
	14.0600	2.1069	0.1098	0.0087	2.1069	4.6408
	14.0700	2.1084	0.1221	0.0096	2.1085	4.6442
	14.0800	2.1100	0.1500	0.0118	2.1101	4.6477
	14.0900	2.1115	0.1534	0.0121	2.1115	4.6509
	14.1000	2.1129	0.1599	0.0126	2.1130	4.6541
	14.1100	2.1144	0.1577	0.0124	2.1144	4.6573
	14.1200	2.1159	0.1877	0.0148	2.1160	4.6606
	14.1300	2.1175	0.2257	0.0178	2.1175	4.6641
	14.1400	2.1190	0.2482	0.0196	2.1191	4.6675
	14.1500	2.1205	0.2530	0.0200	2.1206	4.6708
	14.1600	2.1219	0.2248	0.0177	2.1220	4.6739
	14.1700	2.1234	0.2013	0.0159	2.1235	4.6771
	14.1800	2.1249	0.1831	0.0144	2.1250	4.6805
	14.1900	2.1265	0.1660	0.0131	2.1266	4.6840
	14.2000	2.1281	0.1617	0.0128	2.1282	4.6875
	14.2100	2.1295	0.1813	0.0143	2.1296	4.6906
	14.2200	2.1310	0.1756	0.0139	2.1310	4.6938
	14.2300	2.1324	0.1708	0.0135	2.1325	4.6970
	14.2400	2.1339	0.1591	0.0125	2.1340	4.7003
	14.2500	2.1355	0.1642	0.0130	2.1356	4.7038
	14.2600	2.1370	0.1481	0.0117	2.1371	4.7072
	14.2700	2.1385	0.1209	0.0095	2.1386	4.7104
	14.2800	2.1399	0.1125	0.0089	2.1399	4.7134
	14.2900	2.1413	0.1071	0.0084	2.1414	4.7167
	14.3000	2.1429	0.1217	0.0096	2.1430	4.7201
	14.3100	2.1445	0.1509	0.0119	2.1446	4.7236
	14.3200	2.1461	0.2068	0.0163	2.1461	4.7271
	14.3300	2.1475	0.2807	0.0221	2.1475	4.7302
	14.3400	2.1489	0.3065	0.0242	2.1490	4.7333
	14.3500	2.1503	0.2939	0.0232	2.1504	4.7364
	14.3600	2.1518	0.2512	0.0198	2.1519	4.7397
	14.3700	2.1534	0.2326	0.0183	2.1535	4.7433
	14.3800	2.1550	0.1985	0.0157	2.1550	4.7467
	14.3900	2.1565	0.1788	0.0141	2.1565	4.7500
	14.4000	2.1579	0.1676	0.0132	2.1580	4.7531
	14.4100	2.1593	0.1576	0.0124	2.1594	4.7563
	14.4200	2.1609	0.1753	0.0138	2.1609	4.7597
	14.4300	2.1625	0.2051	0.0162	2.1625	4.7632
	14.4400	2.1641	0.1960	0.0155	2.1641	4.7667
	14.4500	2.1655	0.1770	0.0140	2.1655	4.7698
	14.4600	2.1669	0.1606	0.0127	2.1670	4.7729
	14.4700	2.1683	0.1878	0.0148	2.1684	4.7761
	14.4800	2.1699	0.2057	0.0162	2.1699	4.7795
	14.4900	2.1715	0.2200	0.0174	2.1715	4.7830
	14.5000	2.1730	0.2347	0.0185	2.1731	4.7865
	14.5100	2.1745	0.2518	0.0199	2.1746	4.7897
	14.5200	2.1759	0.2523	0.0199	2.1760	4.7928
	14.5300	2.1774	0.2568	0.0203	2.1775	4.7961
	14.5400	2.1789	0.2255	0.0178	2.1790	4.7994
	14.5500	2.1805	0.1812	0.0143	2.1806	4.8030
	14.5600	2.1820	0.1288	0.0102	2.1821	4.8063
	14.5700	2.1834	0.1356	0.0107	2.1835	4.8094
	14.5800	2.1848	0.1705	0.0134	2.1849	4.8125
	14.5900	2.1863	0.1995	0.0157	2.1864	4.8157
	14.6000	2.1879	0.2177	0.0172	2.1879	4.8191
	14.6100	2.1895	0.2075	0.0164	2.1895	4.8227
	14.6200	2.1910	0.2136	0.0168	2.1911	4.8261
	14.6300	2.1925	0.2145	0.0169	2.1926	4.8294
	14.6400	2.1939	0.2281	0.0180	2.1940	4.8324
	14.6500	2.1953	0.2631	0.0208	2.1954	4.8355
	14.6600	2.1968	0.2495	0.0197	2.1969	4.8388
	14.6700	2.1984	0.2333	0.0184	2.1985	4.8424
	14.6800	2.2000	0.2026	0.0160	2.2001	4.8459
	14.6900	2.2015	0.2191	0.0173	2.2015	4.8491
	14.7000	2.2029	0.2347	0.0185	2.2030	4.8523
	14.7100	2.2043	0.2372	0.0187	2.2044	4.8554
	14.7200	2.2058	0.2569	0.0203	2.2059	4.8587
	14.7300	2.2074	0.2947	0.0232	2.2075	4.8622
	14.7400	2.2090	0.2860	0.0226	2.2091	4.8657
	14.7500	2.2105	0.2455	0.0194	2.2105	4.8690
	14.7600	2.2119	0.2507	0.0198	2.2120	4.8720
	14.7700	2.2133	0.2463	0.0194	2.2134	4.8753
	14.7800	2.2149	0.2366	0.0187	2.2150	4.8787
	14.7900	2.2165	0.2256	0.0178	2.2166	4.8822
	14.8000	2.2180	0.2330	0.0184	2.2181	4.8856
	14.8100	2.2194	0.2589	0.0204	2.2195	4.8887
	14.8200	2.2209	0.2644	0.0209	2.2209	4.8918
	14.8300	2.2223	0.2477	0.0195	2.2224	4.8951
	14.8400	2.2239	0.2520	0.0199	2.2240	4.8985
	14.8500	2.2255	0.2528	0.0199	2.2255	4.9020
	14.8600	2.2270	0.2249	0.0177	2.2271	4.9054
	14.8700	2.2285	0.2141	0.0169	2.2285	4.9085
	14.8800	2.2299	0.2094	0.0165	2.2300	4.9117
	14.8900	2.2314	0.2007	0.0158	2.2314	4.9150
	14.9000	2.2329	0.1968	0.0155	2.2329	4.9183
	14.9100	2.2345	0.2090	0.0165	2.2345	4.9218
	14.9200	2.2360	0.2333	0.0184	2.2360	4.9251
	14.9300	2.2374	0.2388	0.0188	2.2375	4.9283
	14.9400	2.2389	0.2449	0.0193	2.2390	4.9316
	14.9500	2.2404	0.2425	0.0191	2.2405	4.9348
	14.9600	2.2419	0.2090	0.0165	2.2420	4.9382
	14.9700	2.2435	0.1720	0.0136	2.2436	4.9417
	14.9800	2.2450	0.1549	0.0122	2.2451	4.9451
	14.9900	2.2465	0.1590	0.0125	2.2466	4.9483
	14.9908	2.2466	0.1594	0.0126	2.2467	4.9485
	14.9910	2.2466	0.1592	0.0126	2.2467	4.9486
	15.0010	2.2480	0.1695	0.0134	2.2481	4.9516
	15.0110	2.2494	0.1723	0.0136	2.2495	4.9547
	15.0210	2.2505	0.2065	0.0163	2.2505	4.9570
	15.0310	2.2507	0.1844	0.0145	2.2507	4.9575
	15.0410	2.2499	0.1531	0.0121	2.2500	4.9559
	15.0510	2.2483	0.1756	0.0138	2.2484	4.9523
	15.0610	2.2463	0.1942	0.0153	2.2464	4.9478
	15.0710	2.2442	0.1956	0.0154	2.2442	4.9432
	15.0810	2.2421	0.2008	0.0158	2.2422	4.9387
	15.0910	2.2402	0.2007	0.0158	2.2403	4.9345
	15.1010	2.2386	0.2071	0.0163	2.2387	4.9309
	15.1110	2.2370	0.2211	0.0174	2.2371	4.9274
	15.1210	2.2355	0.2204	0.0174	2.2356	4.9242
	15.1310	2.2341	0.2229	0.0176	2.2341	4.9209
	15.1410	2.2325	0.2289	0.0181	2.2326	4.9175
	15.1510	2.2310	0.2511	0.0198	2.2311	4.9142
	15.1610	2.2295	0.2521	0.0199	2.2296	4.9109
	15.1710	2.2280	0.2322	0.0183	2.2281	4.9076
	15.1810	2.2265	0.2119	0.0167	2.2266	4.9043
	15.1910	2.2250	0.1975	0.0156	2.2251	4.9010
	15.2010	2.2235	0.2085	0.0164	2.2236	4.8977
	15.2110	2.2220	0.2100	0.0166	2.2221	4.8943
	15.2210	2.2205	0.2235	0.0176	2.2205	4.8909
	15.2310	2.2189	0.2550	0.0201	2.2190	4.8875
	15.2410	2.2174	0.2500	0.0197	2.2175	4.8842
	15.2510	2.2159	0.2047	0.0161	2.2160	4.8809
	15.2610	2.2144	0.1695	0.0134	2.2145	4.8776
	15.2710	2.2129	0.1507	0.0119	2.2130	4.8743
	15.2810	2.2114	0.1289	0.0102	2.2114	4.8709
	15.2910	2.2099	0.1275	0.0101	2.2099	4.8676
	15.3010	2.2083	0.1320	0.0104	2.2084	4.8642
	15.3110	2.2069	0.1533	0.0121	2.2069	4.8610
	15.3210	2.2054	0.1680	0.0133	2.2054	4.8577
	15.3310	2.2038	0.1707	0.0135	2.2039	4.8543
	15.3410	2.2022	0.1760	0.0139	2.2023	4.8508
	15.3510	2.2007	0.1612	0.0127	2.2007	4.8474
	15.3610	2.1992	0.1314	0.0104	2.1993	4.8442
	15.3710	2.1977	0.1292	0.0102	2.1978	4.8409
	15.3810	2.1963	0.1423	0.0112	2.1964	4.8377
	15.3910	2.1948	0.1537	0.0121	2.1949	4.8344
	15.4010	2.1933	0.1353	0.0107	2.1933	4.8310
	15.4110	2.1917	0.1288	0.0102	2.1918	4.8276
	15.4210	2.1902	0.1252	0.0099	2.1902	4.8242
	15.4310	2.1887	0.1161	0.0092	2.1888	4.8210
	15.4410	2.1872	0.1178	0.0093	2.1873	4.8177
	15.4510	2.1857	0.1427	0.0113	2.1857	4.8143
	15.4610	2.1842	0.1807	0.0142	2.1842	4.8110
	15.4710	2.1826	0.1935	0.0153	2.1827	4.8076
	15.4810	2.1811	0.1871	0.0148	2.1812	4.8043
	15.4910	2.1796	0.2029	0.0160	2.1797	4.8010
	15.5010	2.1782	0.2195	0.0173	2.1783	4.7978
	15.5110	2.1766	0.2332	0.0184	2.1767	4.7944
	15.5210	2.1751	0.2279	0.0180	2.1752	4.7910
	15.5310	2.1736	0.2050	0.0162	2.1736	4.7876
	15.5410	2.1721	0.2084	0.0164	2.1721	4.7843
	15.5510	2.1706	0.2025	0.0160	2.1707	4.7811
	15.5610	2.1691	0.2011	0.0159	2.1692	4.7778
	15.5710	2.1676	0.1936	0.0153	2.1677	4.7745
	15.5810	2.1661	0.2057	0.0162	2.1661	4.7711
	15.5910	2.1645	0.2127	0.0168	2.1646	4.7677
	15.6010	2.1630	0.2085	0.0164	2.1631	4.7644
	15.6110	2.1615	0.1807	0.0143	2.1615	4.7610
	15.6210	2.1600	0.1652	0.0130	2.1601	4.7578
	15.6310	2.1585	0.1465	0.0116	2.1586	4.7545
	15.6410	2.1570	0.1551	0.0122	2.1570	4.7511
	15.6510	2.1554	0.1800	0.0142	2.1555	4.7477
	15.6610	2.1539	0.1937	0.0153	2.1540	4.7444
	15.6710	2.1525	0.1953	0.0154	2.1526	4.7412
	15.6810	2.1510	0.1990	0.0157	2.1510	4.7378
	15.6910	2.1494	0.2109	0.0166	2.1495	4.7345
	15.7010	2.1479	0.2027	0.0160	2.1480	4.7311
	15.7110	2.1464	0.1952	0.0154	2.1465	4.7278
	15.7210	2.1449	0.1605	0.0127	2.1450	4.7245
	15.7310	2.1434	0.1558	0.0123	2.1434	4.7211
	15.7410	2.1418	0.1311	0.0103	2.1419	4.7178
	15.7510	2.1403	0.1168	0.0092	2.1404	4.7144
	15.7610	2.1388	0.1333	0.0105	2.1389	4.7111
	15.7710	2.1373	0.1559	0.0123	2.1374	4.7078
	15.7810	2.1358	0.1816	0.0143	2.1359	4.7045
	15.7910	2.1344	0.2216	0.0175	2.1345	4.7014
	15.8010	2.1329	0.2438	0.0192	2.1330	4.6982
	15.8110	2.1314	0.2329	0.0184	2.1315	4.6948
	15.8210	2.1298	0.2194	0.0173	2.1299	4.6912
	15.8310	2.1282	0.1833	0.0145	2.1283	4.6877
	15.8410	2.1267	0.1559	0.0123	2.1267	4.6844
	15.8510	2.1252	0.1338	0.0106	2.1253	4.6811
	15.8610	2.1238	0.1054	0.0083	2.1238	4.6779
	15.8710	2.1223	0.0889	0.0070	2.1223	4.6747
	15.8810	2.1208	0.1071	0.0084	2.1208	4.6714
	15.8910	2.1192	0.1512	0.0119	2.1193	4.6679
	15.9010	2.1177	0.1844	0.0145	2.1178	4.6646
	15.9110	2.1162	0.1655	0.0131	2.1163	4.6614
	15.9210	2.1147	0.1534	0.0121	2.1148	4.6581
	15.9310	2.1133	0.1636	0.0129	2.1134	4.6549
	15.9410	2.1118	0.1927	0.0152	2.1118	4.6515
	15.9510	2.1102	0.1958	0.0154	2.1103	4.6481
	15.9610	2.1086	0.1998	0.0158	2.1087	4.6446
	15.9710	2.1072	0.1984	0.0156	2.1072	4.6414
	15.9810	2.1057	0.2038	0.0161	2.1058	4.6382
	15.9910	2.1042	0.2151	0.0170	2.1043	4.6349
	16.0010	2.1027	0.2123	0.0167	2.1027	4.6315
	16.0110	2.1011	0.2160	0.0170	2.1012	4.6280
	16.0210	2.0996	0.2213	0.0175	2.0997	4.6247
	16.0310	2.0981	0.2176	0.0172	2.0982	4.6215
	16.0410	2.0966	0.2160	0.0170	2.0967	4.6182
	16.0510	2.0951	0.1899	0.0150	2.0952	4.6148
	16.0610	2.0936	0.1917	0.0151	2.0937	4.6115
	16.0710	2.0921	0.1994	0.0157	2.0922	4.6082
	16.0810	2.0906	0.1941	0.0153	2.0906	4.6049
	16.0910	2.0891	0.2027	0.0160	2.0891	4.6015
	16.1010	2.0876	0.1715	0.0135	2.0876	4.5982
	16.1110	2.0861	0.1572	0.0124	2.0861	4.5949
	16.1210	2.0845	0.1541	0.0122	2.0846	4.5916
	16.1310	2.0830	0.1614	0.0127	2.0831	4.5882
	16.1410	2.0815	0.1765	0.0139	2.0816	4.5849
	16.1510	2.0800	0.2057	0.0162	2.0801	4.5816
	16.1610	2.0786	0.2035	0.0160	2.0786	4.5784
	16.1710	2.0771	0.2018	0.0159	2.0771	4.5751
	16.1810	2.0756	0.1816	0.0143	2.0756	4.5718
	16.1910	2.0740	0.1556	0.0123	2.0741	4.5684
	16.2010	2.0725	0.1751	0.0138	2.0726	4.5650
	16.2110	2.0710	0.2082	0.0164	2.0710	4.5617
	16.2210	2.0694	0.2158	0.0170	2.0695	4.5583
	16.2310	2.0679	0.2024	0.0160	2.0680	4.5550
	16.2410	2.0664	0.1854	0.0146	2.0665	4.5516
	16.2510	2.0649	0.1718	0.0135	2.0649	4.5482
	16.2610	2.0634	0.1715	0.0135	2.0635	4.5450
	16.2710	2.0619	0.1599	0.0126	2.0620	4.5417
	16.2810	2.0604	0.1344	0.0106	2.0605	4.5383
	16.2910	2.0589	0.1533	0.0121	2.0590	4.5352
	16.3010	2.0575	0.1682	0.0133	2.0575	4.5319
	16.3110	2.0560	0.1987	0.0157	2.0560	4.5286
	16.3210	2.0544	0.2199	0.0173	2.0545	4.5252
	16.3310	2.0529	0.2086	0.0165	2.0530	4.5219
	16.3410	2.0514	0.1689	0.0133	2.0515	4.5185
	16.3510	2.0499	0.1518	0.0120	2.0499	4.5152
	16.3610	2.0484	0.1900	0.0150	2.0485	4.5120
	16.3710	2.0469	0.2237	0.0176	2.0470	4.5086
	16.3810	2.0454	0.2384	0.0188	2.0454	4.5053
	16.3910	2.0438	0.2396	0.0189	2.0439	4.5019
	16.4010	2.0423	0.2363	0.0186	2.0424	4.4986
	16.4110	2.0408	0.2225	0.0176	2.0409	4.4953
	16.4210	2.0393	0.1802	0.0142	2.0394	4.4919
	16.4310	2.0378	0.1405	0.0111	2.0379	4.4886
	16.4410	2.0363	0.1184	0.0093	2.0363	4.4852
	16.4510	2.0347	0.1019	0.0080	2.0348	4.4818
	16.4610	2.0332	0.0722	0.0057	2.0333	4.4785
	16.4710	2.0317	0.0366	0.0029	2.0318	4.4752
	16.4810	2.0302	0.0442	0.0035	2.0303	4.4719
	16.4910	2.0287	0.0682	0.0054	2.0288	4.4686
	16.5010	2.0273	0.1036	0.0082	2.0273	4.4654
	16.5110	2.0257	0.1535	0.0121	2.0258	4.4621
	16.5210	2.0243	0.1762	0.0139	2.0243	4.4588
	16.5310	2.0228	0.2048	0.0162	2.0228	4.4555
	16.5410	2.0212	0.2109	0.0166	2.0213	4.4521
	16.5510	2.0197	0.1950	0.0154	2.0198	4.4488
	16.5610	2.0182	0.1462	0.0115	2.0183	4.4455
	16.5710	2.0167	0.1261	0.0099	2.0168	4.4422
	16.5810	2.0153	0.1142	0.0090	2.0153	4.4390
	16.5910	2.0138	0.1131	0.0089	2.0138	4.4357
	16.6010	2.0123	0.1220	0.0096	2.0123	4.4324
	16.6110	2.0107	0.1322	0.0104	2.0108	4.4290
	16.6210	2.0092	0.1345	0.0106	2.0093	4.4256
	16.6310	2.0077	0.1296	0.0102	2.0078	4.4223
	16.6410	2.0062	0.1450	0.0114	2.0063	4.4191
	16.6510	2.0047	0.1579	0.0125	2.0048	4.4158
	16.6610	2.0032	0.1678	0.0132	2.0033	4.4125
	16.6710	2.0017	0.1783	0.0141	2.0018	4.4091
	16.6810	2.0001	0.1691	0.0133	2.0002	4.4056
	16.6910	1.9987	0.1713	0.0135	1.9987	4.4024
	16.7010	1.9972	0.1827	0.0144	1.9973	4.3992
	16.7110	1.9957	0.1956	0.0154	1.9958	4.3959
	16.7210	1.9942	0.2043	0.0161	1.9943	4.3926
	16.7310	1.9927	0.1839	0.0145	1.9927	4.3892
	16.7410	1.9912	0.1491	0.0118	1.9912	4.3859
	16.7510	1.9896	0.1354	0.0107	1.9897	4.3825
	16.7610	1.9881	0.1217	0.0096	1.9882	4.3792
	16.7710	1.9866	0.1082	0.0085	1.9867	4.3759
	16.7810	1.9852	0.1118	0.0088	1.9852	4.3726
	16.7910	1.9837	0.1067	0.0084	1.9837	4.3693
	16.8010	1.9821	0.1122	0.0089	1.9822	4.3659
	16.8110	1.9806	0.1297	0.0102	1.9807	4.3626
	16.8210	1.9791	0.1714	0.0135	1.9792	4.3594
	16.8310	1.9776	0.1876	0.0148	1.9777	4.3560
	16.8410	1.9761	0.1920	0.0151	1.9761	4.3526
	16.8510	1.9745	0.1987	0.0157	1.9746	4.3493
	16.8610	1.9730	0.1911	0.0151	1.9731	4.3460
	16.8710	1.9715	0.1698	0.0134	1.9716	4.3427
	16.8810	1.9701	0.1722	0.0136	1.9702	4.3395
	16.8910	1.9686	0.1858	0.0147	1.9687	4.3362
	16.9010	1.9671	0.1683	0.0133	1.9671	4.3328
	16.9110	1.9656	0.1488	0.0117	1.9656	4.3295
	16.9210	1.9640	0.1253	0.0099	1.9641	4.3262
	16.9310	1.9625	0.1051	0.0083	1.9626	4.3228
	16.9410	1.9610	0.1067	0.0084	1.9610	4.3194
	16.9510	1.9595	0.1045	0.0082	1.9596	4.3162
	16.9610	1.9580	0.1190	0.0094	1.9581	4.3129
	16.9710	1.9565	0.1497	0.0118	1.9566	4.3096
	16.9810	1.9550	0.1786	0.0141	1.9551	4.3063
	16.9910	1.9535	0.1783	0.0141	1.9536	4.3030
	17.0010	1.9521	0.1733	0.0137	1.9521	4.2998
	17.0110	1.9506	0.1712	0.0135	1.9506	4.2965
	17.0210	1.9491	0.1870	0.0147	1.9491	4.2932
	17.0310	1.9475	0.1925	0.0152	1.9476	4.2898
	17.0410	1.9460	0.1880	0.0148	1.9460	4.2863
	17.0510	1.9445	0.1745	0.0138	1.9445	4.2830
	17.0610	1.9430	0.1655	0.0131	1.9430	4.2797
	17.0710	1.9415	0.1746	0.0138	1.9416	4.2765
	17.0810	1.9400	0.1808	0.0143	1.9401	4.2733
	17.0910	1.9386	0.1585	0.0125	1.9386	4.2700
	17.1010	1.9371	0.1636	0.0129	1.9371	4.2667
	17.1110	1.9356	0.1536	0.0121	1.9356	4.2634
	17.1210	1.9341	0.1384	0.0109	1.9341	4.2601
	17.1310	1.9325	0.1367	0.0108	1.9326	4.2567
	17.1410	1.9310	0.1478	0.0117	1.9311	4.2533
	17.1510	1.9295	0.1536	0.0121	1.9296	4.2501
	17.1610	1.9280	0.1695	0.0134	1.9281	4.2468
	17.1710	1.9265	0.1687	0.0133	1.9266	4.2435
	17.1810	1.9250	0.1768	0.0139	1.9251	4.2402
	17.1910	1.9235	0.1877	0.0148	1.9235	4.2368
	17.2010	1.9219	0.1738	0.0137	1.9219	4.2333
	17.2110	1.9204	0.1405	0.0111	1.9204	4.2299
	17.2210	1.9189	0.1152	0.0091	1.9190	4.2267
	17.2310	1.9174	0.1253	0.0099	1.9174	4.2233
	17.2410	1.9159	0.1497	0.0118	1.9160	4.2201
	17.2510	1.9144	0.1792	0.0141	1.9145	4.2168
	17.2610	1.9130	0.1655	0.0131	1.9130	4.2136
	17.2710	1.9114	0.1637	0.0129	1.9115	4.2103
	17.2810	1.9099	0.1681	0.0133	1.9100	4.2070
	17.2910	1.9085	0.1800	0.0142	1.9085	4.2037
	17.3010	1.9069	0.1646	0.0130	1.9070	4.2004
	17.3110	1.9055	0.1580	0.0125	1.9056	4.1972
	17.3210	1.9040	0.1570	0.0124	1.9041	4.1939
	17.3310	1.9025	0.1711	0.0135	1.9025	4.1905
	17.3410	1.9009	0.1924	0.0152	1.9010	4.1871
	17.3510	1.8994	0.1770	0.0140	1.8995	4.1838
	17.3610	1.8979	0.1930	0.0152	1.8980	4.1805
	17.3710	1.8964	0.1823	0.0144	1.8965	4.1772
	17.3810	1.8949	0.1532	0.0121	1.8950	4.1739
	17.3910	1.8934	0.1224	0.0096	1.8935	4.1706
	17.4010	1.8919	0.1463	0.0115	1.8920	4.1673
	17.4110	1.8905	0.1454	0.0115	1.8905	4.1641
	17.4210	1.8889	0.1509	0.0119	1.8890	4.1607
	17.4310	1.8874	0.1855	0.0146	1.8875	4.1574
	17.4410	1.8859	0.1844	0.0145	1.8860	4.1541
	17.4510	1.8844	0.1872	0.0148	1.8845	4.1507
	17.4610	1.8829	0.1981	0.0156	1.8829	4.1473
	17.4710	1.8813	0.2142	0.0169	1.8814	4.1440
	17.4810	1.8799	0.1921	0.0151	1.8800	4.1408
	17.4910	1.8784	0.1635	0.0129	1.8785	4.1376
	17.5010	1.8769	0.1362	0.0107	1.8770	4.1342
	17.5110	1.8753	0.1158	0.0091	1.8754	4.1307
	17.5210	1.8738	0.1133	0.0089	1.8739	4.1274
	17.5310	1.8724	0.1254	0.0099	1.8724	4.1242
	17.5410	1.8708	0.1384	0.0109	1.8709	4.1209
	17.5510	1.8694	0.1450	0.0114	1.8694	4.1176
	17.5610	1.8679	0.1441	0.0114	1.8679	4.1143
	17.5710	1.8664	0.1188	0.0094	1.8665	4.1111
	17.5810	1.8649	0.1161	0.0092	1.8650	4.1078
	17.5910	1.8634	0.1127	0.0089	1.8635	4.1045
	17.6010	1.8619	0.1051	0.0083	1.8620	4.1011
	17.6110	1.8603	0.0658	0.0052	1.8604	4.0977
	17.6210	1.8588	0.0103	0.0008	1.8589	4.0944
	17.6310	1.8574	0.0079	0.0006	1.8574	4.0912
	17.6410	1.8559	0.0636	0.0050	1.8559	4.0879
	17.6510	1.8543	0.1029	0.0081	1.8544	4.0845
	17.6610	1.8528	0.1402	0.0111	1.8529	4.0812
	17.6710	1.8514	0.1705	0.0134	1.8515	4.0781
	17.6810	1.8499	0.1929	0.0152	1.8500	4.0748
	17.6910	1.8484	0.2174	0.0171	1.8485	4.0715
	17.7010	1.8469	0.1810	0.0143	1.8469	4.0681
	17.7110	1.8453	0.1288	0.0102	1.8454	4.0647
	17.7210	1.8438	0.1137	0.0090	1.8439	4.0614
	17.7310	1.8424	0.1218	0.0096	1.8424	4.0581
	17.7410	1.8409	0.1425	0.0112	1.8410	4.0549
	17.7510	1.8394	0.1747	0.0138	1.8395	4.0516
	17.7610	1.8379	0.1959	0.0155	1.8380	4.0483
	17.7710	1.8364	0.1970	0.0155	1.8365	4.0450
	17.7810	1.8349	0.1827	0.0144	1.8349	4.0416
	17.7910	1.8333	0.1597	0.0126	1.8334	4.0382
	17.8010	1.8318	0.1426	0.0112	1.8319	4.0349
	17.8110	1.8303	0.1235	0.0097	1.8304	4.0316
	17.8210	1.8288	0.1395	0.0110	1.8288	4.0282
	17.8310	1.8273	0.1459	0.0115	1.8273	4.0249
	17.8410	1.8258	0.1193	0.0094	1.8259	4.0216
	17.8510	1.8243	0.1407	0.0111	1.8244	4.0184
	17.8610	1.8228	0.1554	0.0123	1.8229	4.0151
	17.8710	1.8213	0.1670	0.0132	1.8214	4.0118
	17.8810	1.8198	0.1617	0.0128	1.8199	4.0085
	17.8910	1.8183	0.1514	0.0119	1.8184	4.0051
	17.9010	1.8168	0.1352	0.0107	1.8168	4.0017
	17.9110	1.8152	0.1458	0.0115	1.8153	3.9984
	17.9210	1.8137	0.1599	0.0126	1.8138	3.9951
	17.9310	1.8122	0.1454	0.0115	1.8123	3.9918
	17.9410	1.8107	0.1348	0.0106	1.8108	3.9884
	17.9510	1.8092	0.1344	0.0106	1.8093	3.9851
	17.9610	1.8078	0.1383	0.0109	1.8078	3.9819
	17.9710	1.8063	0.1309	0.0103	1.8064	3.9787
	17.9810	1.8048	0.1260	0.0099	1.8049	3.9755
	17.9910	1.8033	0.1389	0.0110	1.8034	3.9722
	18.0010	1.8018	0.1509	0.0119	1.8019	3.9688
	18.0110	1.8003	0.1589	0.0125	1.8004	3.9656
	18.0210	1.7988	0.1374	0.0108	1.7989	3.9623
	18.0310	1.7973	0.1369	0.0108	1.7974	3.9589
	18.0410	1.7958	0.1129	0.0089	1.7959	3.9556
	18.0510	1.7943	0.1292	0.0102	1.7944	3.9523
	18.0610	1.7928	0.1031	0.0081	1.7929	3.9490
	18.0710	1.7913	0.1083	0.0085	1.7914	3.9457
	18.0810	1.7898	0.1265	0.0100	1.7899	3.9423
	18.0910	1.7883	0.1384	0.0109	1.7884	3.9391
	18.1010	1.7868	0.1430	0.0113	1.7869	3.9358
	18.1110	1.7853	0.1373	0.0108	1.7854	3.9325
	18.1210	1.7838	0.1434	0.0113	1.7839	3.9292
	18.1310	1.7823	0.1510	0.0119	1.7823	3.9257
	18.1410	1.7808	0.1630	0.0129	1.7808	3.9225
	18.1510	1.7793	0.1591	0.0126	1.7794	3.9193
	18.1610	1.7778	0.1477	0.0117	1.7779	3.9160
	18.1710	1.7763	0.1641	0.0129	1.7764	3.9127
	18.1810	1.7748	0.1648	0.0130	1.7748	3.9092
	18.1910	1.7732	0.1777	0.0140	1.7733	3.9058
	18.2010	1.7717	0.1542	0.0122	1.7718	3.9025
	18.2110	1.7702	0.1159	0.0091	1.7703	3.8992
	18.2210	1.7687	0.0785	0.0062	1.7688	3.8959
	18.2310	1.7672	0.0731	0.0058	1.7673	3.8926
	18.2410	1.7657	0.1105	0.0087	1.7658	3.8893
	18.2510	1.7642	0.1298	0.0102	1.7643	3.8860
	18.2610	1.7628	0.1246	0.0098	1.7628	3.8828
	18.2710	1.7613	0.1278	0.0101	1.7614	3.8796
	18.2810	1.7598	0.1359	0.0107	1.7598	3.8762
	18.2910	1.7582	0.1130	0.0089	1.7583	3.8729
	18.3010	1.7567	0.0913	0.0072	1.7568	3.8695
	18.3110	1.7552	0.0816	0.0064	1.7553	3.8662
	18.3210	1.7537	0.0941	0.0074	1.7538	3.8629
	18.3310	1.7523	0.1095	0.0086	1.7523	3.8597
	18.3410	1.7507	0.1253	0.0099	1.7508	3.8563
	18.3510	1.7493	0.1306	0.0103	1.7493	3.8531
	18.3610	1.7477	0.1384	0.0109	1.7478	3.8497
	18.3710	1.7462	0.1322	0.0104	1.7463	3.8463
	18.3810	1.7447	0.1233	0.0097	1.7448	3.8430
	18.3910	1.7432	0.1370	0.0108	1.7433	3.8397
	18.4010	1.7417	0.1506	0.0119	1.7418	3.8365
	18.4110	1.7402	0.1476	0.0116	1.7403	3.8332
	18.4210	1.7387	0.1461	0.0115	1.7388	3.8298
	18.4310	1.7372	0.1649	0.0130	1.7372	3.8264
	18.4410	1.7357	0.1625	0.0128	1.7358	3.8232
	18.4510	1.7342	0.1709	0.0135	1.7343	3.8200
	18.4610	1.7328	0.1748	0.0138	1.7329	3.8168
	18.4710	1.7312	0.1653	0.0130	1.7313	3.8134
	18.4810	1.7297	0.1355	0.0107	1.7298	3.8100
	18.4910	1.7282	0.1181	0.0093	1.7282	3.8066
	18.5010	1.7268	0.1143	0.0090	1.7268	3.8035
	18.5110	1.7253	0.0930	0.0073	1.7254	3.8003
	18.5210	1.7238	0.0960	0.0076	1.7239	3.7970
	18.5310	1.7223	0.1218	0.0096	1.7223	3.7936
	18.5410	1.7207	0.1525	0.0120	1.7208	3.7902
	18.5510	1.7192	0.1567	0.0124	1.7193	3.7868
	18.5610	1.7177	0.1765	0.0139	1.7178	3.7836
	18.5710	1.7162	0.2038	0.0161	1.7163	3.7803
	18.5810	1.7147	0.1773	0.0140	1.7148	3.7770
	18.5910	1.7132	0.1513	0.0119	1.7133	3.7736
	18.6010	1.7117	0.1443	0.0114	1.7117	3.7703
	18.6110	1.7102	0.1625	0.0128	1.7102	3.7669
	18.6210	1.7087	0.1910	0.0151	1.7087	3.7636
	18.6310	1.7072	0.2083	0.0164	1.7072	3.7604
	18.6410	1.7057	0.2110	0.0166	1.7058	3.7571
	18.6510	1.7042	0.1993	0.0157	1.7043	3.7539
	18.6610	1.7027	0.1881	0.0148	1.7028	3.7505
	18.6710	1.7012	0.1623	0.0128	1.7012	3.7472
	18.6810	1.6996	0.1391	0.0110	1.6997	3.7438
	18.6910	1.6982	0.1264	0.0100	1.6982	3.7405
	18.7010	1.6967	0.1287	0.0102	1.6968	3.7373
	18.7110	1.6952	0.1476	0.0116	1.6952	3.7339
	18.7210	1.6937	0.1456	0.0115	1.6937	3.7306
	18.7310	1.6921	0.1478	0.0117	1.6922	3.7273
	18.7410	1.6907	0.1324	0.0104	1.6908	3.7241
	18.7510	1.6892	0.0991	0.0078	1.6893	3.7209
	18.7610	1.6877	0.0819	0.0065	1.6878	3.7175
	18.7710	1.6862	0.0877	0.0069	1.6863	3.7142
	18.7810	1.6847	0.0898	0.0071	1.6848	3.7109
	18.7910	1.6833	0.0670	0.0053	1.6833	3.7077
	18.8010	1.6817	0.0674	0.0053	1.6818	3.7044
	18.8110	1.6802	0.0808	0.0064	1.6803	3.7010
	18.8210	1.6787	0.0917	0.0072	1.6787	3.6976
	18.8310	1.6772	0.1028	0.0081	1.6772	3.6943
	18.8410	1.6756	0.1064	0.0084	1.6757	3.6909
	18.8510	1.6741	0.1001	0.0079	1.6742	3.6876
	18.8610	1.6727	0.0993	0.0078	1.6727	3.6844
	18.8710	1.6712	0.0953	0.0075	1.6712	3.6811
	18.8810	1.6697	0.1148	0.0091	1.6698	3.6779
	18.8910	1.6682	0.1161	0.0092	1.6683	3.6746
	18.9010	1.6667	0.1381	0.0109	1.6668	3.6712
	18.9110	1.6652	0.1407	0.0111	1.6653	3.6680
	18.9210	1.6638	0.1450	0.0114	1.6638	3.6647
	18.9310	1.6623	0.1200	0.0095	1.6624	3.6615
	18.9410	1.6608	0.1065	0.0084	1.6609	3.6582
	18.9510	1.6592	0.1234	0.0097	1.6593	3.6547
	18.9610	1.6577	0.1264	0.0100	1.6577	3.6514
	18.9710	1.6561	0.1481	0.0117	1.6562	3.6480
	18.9810	1.6547	0.1498	0.0118	1.6548	3.6448
	18.9910	1.6532	0.1285	0.0101	1.6533	3.6415
	19.0010	1.6517	0.1330	0.0105	1.6517	3.6381
	19.0110	1.6501	0.1367	0.0108	1.6502	3.6348
	19.0210	1.6486	0.1223	0.0096	1.6487	3.6315
	19.0310	1.6472	0.1399	0.0110	1.6473	3.6283
	19.0410	1.6457	0.1409	0.0111	1.6458	3.6251
	19.0510	1.6442	0.1083	0.0085	1.6443	3.6217
	19.0610	1.6427	0.0551	0.0043	1.6428	3.6183
	19.0710	1.6412	0.0603	0.0048	1.6412	3.6150
	19.0810	1.6397	0.0755	0.0060	1.6398	3.6118
	19.0910	1.6382	0.0969	0.0076	1.6383	3.6085
	19.1010	1.6367	0.0907	0.0072	1.6368	3.6052
	19.1110	1.6352	0.0896	0.0071	1.6352	3.6018
	19.1210	1.6337	0.0968	0.0076	1.6337	3.5984
	19.1310	1.6321	0.0893	0.0070	1.6322	3.5951
	19.1410	1.6307	0.1061	0.0084	1.6307	3.5918
	19.1510	1.6292	0.1200	0.0095	1.6292	3.5885
	19.1610	1.6277	0.1202	0.0095	1.6277	3.5853
	19.1710	1.6262	0.1120	0.0088	1.6263	3.5820
	19.1810	1.6247	0.1243	0.0098	1.6248	3.5787
	19.1910	1.6231	0.1461	0.0115	1.6232	3.5753
	19.2010	1.6216	0.1596	0.0126	1.6217	3.5719
	19.2110	1.6201	0.1757	0.0139	1.6202	3.5686
	19.2210	1.6186	0.1427	0.0113	1.6187	3.5653
	19.2310	1.6171	0.1139	0.0090	1.6172	3.5620
	19.2410	1.6156	0.0913	0.0072	1.6157	3.5587
	19.2510	1.6141	0.1031	0.0081	1.6141	3.5553
	19.2610	1.6125	0.1472	0.0116	1.6126	3.5519
	19.2710	1.6111	0.1385	0.0109	1.6112	3.5488
	19.2810	1.6097	0.1305	0.0103	1.6097	3.5456
	19.2910	1.6082	0.1515	0.0119	1.6082	3.5423
	19.3010	1.6066	0.1374	0.0108	1.6067	3.5389
	19.3110	1.6051	0.1006	0.0079	1.6052	3.5356
	19.3210	1.6037	0.0787	0.0062	1.6038	3.5324
	19.3310	1.6022	0.0699	0.0055	1.6023	3.5292
	19.3410	1.6007	0.0885	0.0070	1.6008	3.5259
	19.3510	1.5992	0.1050	0.0083	1.5993	3.5226
	19.3610	1.5977	0.1315	0.0104	1.5978	3.5193
	19.3710	1.5962	0.1426	0.0112	1.5963	3.5160
	19.3810	1.5947	0.1277	0.0101	1.5948	3.5126
	19.3910	1.5932	0.1123	0.0089	1.5933	3.5094
	19.4010	1.5917	0.1398	0.0110	1.5918	3.5061
	19.4110	1.5903	0.1811	0.0143	1.5904	3.5029
	19.4210	1.5888	0.1979	0.0156	1.5888	3.4996
	19.4310	1.5872	0.1709	0.0135	1.5873	3.4961
	19.4410	1.5856	0.1455	0.0115	1.5857	3.4927
	19.4510	1.5841	0.1061	0.0084	1.5842	3.4894
	19.4610	1.5827	0.0743	0.0059	1.5828	3.4862
	19.4710	1.5813	0.0623	0.0049	1.5813	3.4830
	19.4810	1.5797	0.0682	0.0054	1.5798	3.4797
	19.4910	1.5782	0.1126	0.0089	1.5783	3.4763
	19.5010	1.5768	0.1420	0.0112	1.5768	3.4731
	19.5110	1.5753	0.1323	0.0104	1.5754	3.4699
	19.5210	1.5738	0.1126	0.0089	1.5739	3.4666
	19.5310	1.5723	0.0959	0.0076	1.5723	3.4633
	19.5410	1.5707	0.0775	0.0061	1.5708	3.4598
	19.5510	1.5692	0.0804	0.0063	1.5692	3.4564
	19.5610	1.5677	0.0588	0.0046	1.5678	3.4532
	19.5710	1.5662	0.0790	0.0062	1.5663	3.4498
	19.5810	1.5647	0.1315	0.0104	1.5647	3.4465
	19.5910	1.5631	0.1656	0.0131	1.5632	3.4431
	19.6010	1.5617	0.1602	0.0126	1.5617	3.4399
	19.6110	1.5603	0.1553	0.0122	1.5603	3.4368
	19.6210	1.5588	0.1302	0.0103	1.5588	3.4335
	19.6310	1.5572	0.1241	0.0098	1.5573	3.4301
	19.6410	1.5557	0.1210	0.0095	1.5557	3.4267
	19.6510	1.5542	0.1251	0.0099	1.5542	3.4233
	19.6610	1.5526	0.1293	0.0102	1.5527	3.4200
	19.6710	1.5512	0.1220	0.0096	1.5512	3.4167
	19.6810	1.5496	0.1339	0.0106	1.5497	3.4134
	19.6910	1.5481	0.1140	0.0090	1.5482	3.4101
	19.7010	1.5467	0.0766	0.0060	1.5468	3.4070
	19.7110	1.5453	0.0815	0.0064	1.5454	3.4038
	19.7210	1.5438	0.1154	0.0091	1.5439	3.4005
	19.7310	1.5422	0.1497	0.0118	1.5423	3.3971
	19.7410	1.5407	0.1587	0.0125	1.5407	3.3936
	19.7510	1.5392	0.1416	0.0112	1.5393	3.3904
	19.7610	1.5377	0.1338	0.0106	1.5378	3.3871
	19.7710	1.5362	0.1565	0.0123	1.5363	3.3838
	19.7810	1.5347	0.1635	0.0129	1.5347	3.3804
	19.7910	1.5332	0.1740	0.0137	1.5332	3.3771
	19.8010	1.5317	0.1525	0.0120	1.5318	3.3739
	19.8110	1.5302	0.1211	0.0095	1.5303	3.3706
	19.8210	1.5287	0.1000	0.0079	1.5288	3.3673
	19.8310	1.5272	0.1017	0.0080	1.5273	3.3640
	19.8410	1.5257	0.1096	0.0086	1.5258	3.3606
	19.8510	1.5242	0.1231	0.0097	1.5243	3.3573
	19.8610	1.5227	0.1162	0.0092	1.5228	3.3540
	19.8710	1.5212	0.1007	0.0079	1.5213	3.3508
	19.8810	1.5197	0.0897	0.0071	1.5198	3.3475
	19.8910	1.5183	0.0812	0.0064	1.5183	3.3443
	19.9010	1.5168	0.0844	0.0067	1.5168	3.3410
	19.9110	1.5152	0.0891	0.0070	1.5153	3.3376
	19.9210	1.5137	0.1020	0.0080	1.5138	3.3342
	19.9310	1.5121	0.1178	0.0093	1.5122	3.3307
	19.9410	1.5106	0.1108	0.0087	1.5107	3.3274
	19.9510	1.5091	0.1196	0.0094	1.5092	3.3241
[truncated: 41,745 more rows]
