# Supplementary material for: The influence of sample geometry and size on porcine aortic material properties from uniaxial tensile tests using custom-designed tissue cutters, clamps and molds
Source: PLoS One. 2021 Feb 8;16(2):e0244390. doi: 10.1371/journal.pone.0244390 (PMC7869995; doi:10.1371/journal.pone.0244390)
Supplement: S1 Dataset — (ZIP) [file pone.0244390.s001.zip › Date/RL8-3.csv]

1	ʱ��	λ��	��	����Ӧ��	����λ��	����Ӧ�� (λ��)
	(s)	(mm)	(N)	(MPa)	(mm)	(%)
	0.0000	0.0008	0.0331	0.0031	-0.0005	-0.0012
	0.0100	0.0008	0.0527	0.0049	-0.0005	-0.0011
	0.0200	0.0009	0.0539	0.0051	-0.0004	-0.0008
	0.0300	0.0013	0.0408	0.0038	0.0000	0.0000
	0.0400	0.0022	-0.0082	-0.0008	0.0009	0.0019
	0.0500	0.0035	-0.0265	-0.0025	0.0022	0.0047
	0.0600	0.0051	-0.0188	-0.0018	0.0038	0.0082
	0.0700	0.0069	-0.0119	-0.0011	0.0056	0.0120
	0.0800	0.0087	-0.0236	-0.0022	0.0074	0.0160
	0.0900	0.0106	-0.0092	-0.0009	0.0093	0.0199
	0.1000	0.0123	-0.0005	0.0000	0.0110	0.0238
	0.1100	0.0140	0.0226	0.0021	0.0127	0.0274
	0.1200	0.0157	0.0446	0.0042	0.0144	0.0311
	0.1300	0.0175	0.0462	0.0043	0.0161	0.0348
	0.1400	0.0192	0.0505	0.0047	0.0179	0.0386
	0.1500	0.0210	0.0601	0.0056	0.0197	0.0424
	0.1600	0.0227	0.0583	0.0055	0.0214	0.0461
	0.1700	0.0244	0.0338	0.0032	0.0231	0.0498
	0.1800	0.0262	-0.0150	-0.0014	0.0248	0.0535
	0.1900	0.0278	-0.0495	-0.0046	0.0265	0.0571
	0.2000	0.0294	-0.0554	-0.0052	0.0281	0.0605
	0.2100	0.0311	-0.0406	-0.0038	0.0298	0.0641
	0.2200	0.0328	-0.0124	-0.0012	0.0314	0.0678
	0.2300	0.0344	-0.0138	-0.0013	0.0331	0.0713
	0.2400	0.0360	0.0005	0.0001	0.0347	0.0748
	0.2500	0.0377	0.0136	0.0013	0.0364	0.0784
	0.2600	0.0394	0.0270	0.0025	0.0381	0.0820
	0.2700	0.0410	0.0427	0.0040	0.0397	0.0855
	0.2800	0.0425	0.0002	0.0000	0.0412	0.0887
	0.2900	0.0440	-0.0532	-0.0050	0.0427	0.0920
	0.3000	0.0456	-0.0921	-0.0086	0.0443	0.0954
	0.3100	0.0472	-0.1196	-0.0112	0.0458	0.0988
	0.3200	0.0487	-0.1115	-0.0105	0.0474	0.1022
	0.3300	0.0503	-0.1184	-0.0111	0.0490	0.1056
	0.3400	0.0519	-0.0778	-0.0073	0.0506	0.1090
	0.3500	0.0534	-0.0514	-0.0048	0.0521	0.1123
	0.3600	0.0549	-0.0003	0.0000	0.0536	0.1155
	0.3700	0.0565	0.0361	0.0034	0.0552	0.1189
	0.3800	0.0581	0.0359	0.0034	0.0568	0.1223
	0.3900	0.0597	0.0041	0.0004	0.0584	0.1259
	0.4000	0.0613	0.0166	0.0016	0.0600	0.1293
	0.4100	0.0628	0.0236	0.0022	0.0615	0.1325
	0.4200	0.0643	0.0357	0.0034	0.0629	0.1357
	0.4300	0.0657	0.0449	0.0042	0.0644	0.1388
	0.4400	0.0673	0.0221	0.0021	0.0660	0.1421
	0.4500	0.0688	0.0068	0.0006	0.0675	0.1455
	0.4600	0.0703	-0.0007	-0.0001	0.0690	0.1487
	0.4700	0.0718	-0.0079	-0.0007	0.0704	0.1518
	0.4800	0.0732	-0.0193	-0.0018	0.0719	0.1549
	0.4900	0.0746	-0.0228	-0.0021	0.0733	0.1579
	0.5000	0.0760	-0.0140	-0.0013	0.0747	0.1610
	0.5100	0.0775	-0.0014	-0.0001	0.0762	0.1641
	0.5200	0.0788	0.0250	0.0023	0.0775	0.1670
	0.5300	0.0802	0.0371	0.0035	0.0789	0.1700
	0.5400	0.0816	0.0141	0.0013	0.0803	0.1731
	0.5500	0.0832	0.0123	0.0012	0.0818	0.1764
	0.5600	0.0846	0.0082	0.0008	0.0833	0.1796
	0.5700	0.0861	-0.0008	-0.0001	0.0848	0.1827
	0.5800	0.0875	0.0136	0.0013	0.0862	0.1857
	0.5900	0.0889	0.0393	0.0037	0.0876	0.1888
	0.6000	0.0904	0.0403	0.0038	0.0891	0.1920
	0.6100	0.0920	0.0433	0.0041	0.0907	0.1954
	0.6200	0.0936	0.0556	0.0052	0.0923	0.1989
	0.6300	0.0951	0.0534	0.0050	0.0937	0.2020
	0.6400	0.0966	0.0582	0.0055	0.0952	0.2053
	0.6500	0.0981	0.0488	0.0046	0.0968	0.2086
	0.6600	0.0997	0.0150	0.0014	0.0984	0.2120
	0.6700	0.1013	0.0137	0.0013	0.0999	0.2154
	0.6800	0.1029	0.0188	0.0018	0.1016	0.2189
	0.6900	0.1045	0.0143	0.0013	0.1032	0.2224
	0.7000	0.1060	0.0016	0.0002	0.1047	0.2255
	0.7100	0.1074	0.0195	0.0018	0.1061	0.2287
	0.7200	0.1090	0.0327	0.0031	0.1077	0.2321
	0.7300	0.1106	0.0142	0.0013	0.1093	0.2356
	0.7400	0.1123	0.0276	0.0026	0.1110	0.2391
	0.7500	0.1138	0.0393	0.0037	0.1125	0.2425
	0.7600	0.1154	0.0468	0.0044	0.1141	0.2458
	0.7700	0.1169	0.0441	0.0041	0.1156	0.2492
	0.7800	0.1185	0.0199	0.0019	0.1172	0.2526
	0.7900	0.1201	0.0159	0.0015	0.1187	0.2559
	0.8000	0.1217	0.0209	0.0020	0.1203	0.2594
	0.8100	0.1233	0.0339	0.0032	0.1220	0.2630
	0.8200	0.1250	0.0252	0.0024	0.1237	0.2666
	0.8300	0.1266	0.0112	0.0010	0.1253	0.2701
	0.8400	0.1282	-0.0122	-0.0011	0.1269	0.2735
	0.8500	0.1298	-0.0283	-0.0027	0.1284	0.2768
	0.8600	0.1314	-0.0423	-0.0040	0.1301	0.2804
	0.8700	0.1331	-0.0272	-0.0026	0.1317	0.2839
	0.8800	0.1347	0.0017	0.0002	0.1334	0.2875
	0.8900	0.1364	0.0222	0.0021	0.1351	0.2912
	0.9000	0.1382	0.0160	0.0015	0.1369	0.2949
	0.9100	0.1399	0.0027	0.0003	0.1386	0.2987
	0.9200	0.1416	-0.0179	-0.0017	0.1403	0.3024
	0.9300	0.1434	-0.0207	-0.0019	0.1420	0.3061
	0.9400	0.1450	-0.0180	-0.0017	0.1437	0.3097
	0.9500	0.1467	-0.0383	-0.0036	0.1454	0.3133
	0.9600	0.1483	-0.0676	-0.0063	0.1470	0.3168
	0.9700	0.1500	-0.0662	-0.0062	0.1487	0.3204
	0.9800	0.1517	-0.0478	-0.0045	0.1504	0.3241
	0.9900	0.1534	-0.0512	-0.0048	0.1521	0.3277
	1.0000	0.1550	-0.0342	-0.0032	0.1537	0.3313
	1.0100	0.1566	-0.0222	-0.0021	0.1553	0.3347
	1.0200	0.1581	-0.0067	-0.0006	0.1568	0.3378
	1.0300	0.1596	-0.0155	-0.0014	0.1583	0.3411
	1.0400	0.1612	-0.0157	-0.0015	0.1599	0.3447
	1.0500	0.1629	-0.0030	-0.0003	0.1616	0.3483
	1.0600	0.1646	-0.0110	-0.0010	0.1633	0.3519
	1.0700	0.1662	-0.0187	-0.0018	0.1649	0.3554
	1.0800	0.1677	-0.0254	-0.0024	0.1664	0.3586
	1.0900	0.1691	-0.0297	-0.0028	0.1678	0.3617
	1.1000	0.1706	-0.0260	-0.0024	0.1693	0.3649
	1.1100	0.1722	-0.0038	-0.0004	0.1709	0.3683
	1.1200	0.1738	0.0082	0.0008	0.1725	0.3718
	1.1300	0.1755	-0.0020	-0.0002	0.1742	0.3753
	1.1400	0.1770	0.0364	0.0034	0.1757	0.3787
	1.1500	0.1786	0.0450	0.0042	0.1773	0.3821
	1.1600	0.1801	0.0333	0.0031	0.1788	0.3854
	1.1700	0.1817	0.0122	0.0011	0.1804	0.3887
	1.1800	0.1832	0.0272	0.0025	0.1819	0.3921
	1.1900	0.1848	0.0488	0.0046	0.1835	0.3955
	1.2000	0.1864	0.0557	0.0052	0.1850	0.3988
	1.2100	0.1878	0.0381	0.0036	0.1865	0.4020
	1.2200	0.1893	0.0210	0.0020	0.1880	0.4052
	1.2300	0.1908	0.0354	0.0033	0.1895	0.4083
	1.2400	0.1922	0.0431	0.0040	0.1909	0.4115
	1.2500	0.1937	0.0401	0.0038	0.1924	0.4147
	1.2600	0.1951	0.0258	0.0024	0.1938	0.4177
	1.2700	0.1965	0.0167	0.0016	0.1952	0.4206
	1.2800	0.1979	0.0165	0.0015	0.1966	0.4236
	1.2900	0.1993	0.0287	0.0027	0.1980	0.4267
	1.3000	0.2008	0.0625	0.0059	0.1995	0.4299
	1.3100	0.2022	0.0608	0.0057	0.2009	0.4329
	1.3200	0.2036	0.0588	0.0055	0.2022	0.4359
	1.3300	0.2050	0.0545	0.0051	0.2036	0.4389
	1.3400	0.2064	0.0229	0.0021	0.2051	0.4420
	1.3500	0.2079	0.0030	0.0003	0.2066	0.4453
	1.3600	0.2094	0.0082	0.0008	0.2081	0.4484
	1.3700	0.2108	0.0003	0.0000	0.2095	0.4515
	1.3800	0.2122	-0.0015	-0.0001	0.2109	0.4545
	1.3900	0.2137	0.0075	0.0007	0.2124	0.4576
	1.4000	0.2152	0.0073	0.0007	0.2139	0.4610
	1.4100	0.2168	0.0067	0.0006	0.2155	0.4644
	1.4200	0.2183	0.0391	0.0037	0.2170	0.4677
	1.4300	0.2198	0.0521	0.0049	0.2185	0.4708
	1.4400	0.2213	0.0442	0.0041	0.2199	0.4740
	1.4500	0.2228	0.0278	0.0026	0.2215	0.4773
	1.4600	0.2243	0.0132	0.0012	0.2230	0.4806
	1.4700	0.2259	-0.0187	-0.0018	0.2246	0.4841
	1.4800	0.2275	-0.0487	-0.0046	0.2262	0.4875
	1.4900	0.2291	-0.0354	-0.0033	0.2278	0.4909
	1.5000	0.2306	-0.0277	-0.0026	0.2292	0.4940
	1.5100	0.2320	-0.0055	-0.0005	0.2307	0.4972
	1.5200	0.2336	-0.0117	-0.0011	0.2323	0.5005
	1.5300	0.2352	-0.0356	-0.0033	0.2339	0.5041
	1.5400	0.2369	-0.0475	-0.0045	0.2356	0.5078
	1.5500	0.2386	-0.0270	-0.0025	0.2373	0.5113
	1.5600	0.2401	-0.0296	-0.0028	0.2388	0.5147
	1.5700	0.2416	-0.0114	-0.0011	0.2403	0.5178
	1.5800	0.2432	0.0388	0.0036	0.2418	0.5212
	1.5900	0.2448	0.0546	0.0051	0.2435	0.5247
	1.6000	0.2464	0.0760	0.0071	0.2451	0.5283
	1.6100	0.2481	0.1068	0.0100	0.2468	0.5318
	1.6200	0.2496	0.1155	0.0108	0.2483	0.5352
	1.6300	0.2512	0.0857	0.0080	0.2499	0.5386
	1.6400	0.2528	0.0708	0.0066	0.2515	0.5420
	1.6500	0.2544	0.0542	0.0051	0.2531	0.5454
	1.6600	0.2560	0.0650	0.0061	0.2547	0.5488
	1.6700	0.2576	0.0538	0.0050	0.2563	0.5524
	1.6800	0.2593	0.0329	0.0031	0.2580	0.5561
	1.6900	0.2611	0.0372	0.0035	0.2598	0.5598
	1.7000	0.2628	0.0289	0.0027	0.2615	0.5635
	1.7100	0.2644	-0.0006	-0.0001	0.2631	0.5669
	1.7200	0.2660	0.0180	0.0017	0.2647	0.5704
	1.7300	0.2675	0.0410	0.0038	0.2662	0.5738
	1.7400	0.2692	0.0582	0.0055	0.2679	0.5774
	1.7500	0.2709	0.0563	0.0053	0.2696	0.5810
	1.7600	0.2727	0.0608	0.0057	0.2713	0.5848
	1.7700	0.2744	0.0419	0.0039	0.2731	0.5885
	1.7800	0.2760	0.0237	0.0022	0.2747	0.5919
	1.7900	0.2775	0.0075	0.0007	0.2762	0.5952
	1.8000	0.2790	0.0074	0.0007	0.2777	0.5985
	1.8100	0.2806	0.0300	0.0028	0.2792	0.6018
	1.8200	0.2821	0.0486	0.0046	0.2807	0.6050
	1.8300	0.2836	0.0142	0.0013	0.2823	0.6083
	1.8400	0.2850	0.0134	0.0013	0.2837	0.6114
	1.8500	0.2865	0.0261	0.0024	0.2852	0.6146
	1.8600	0.2880	-0.0083	-0.0008	0.2867	0.6178
	1.8700	0.2896	-0.0280	-0.0026	0.2883	0.6213
	1.8800	0.2912	-0.0279	-0.0026	0.2899	0.6248
	1.8900	0.2929	-0.0321	-0.0030	0.2916	0.6284
	1.9000	0.2946	-0.0515	-0.0048	0.2932	0.6320
	1.9100	0.2962	-0.0441	-0.0041	0.2949	0.6355
	1.9200	0.2977	-0.0071	-0.0007	0.2964	0.6388
	1.9300	0.2993	-0.0095	-0.0009	0.2979	0.6421
	1.9400	0.3008	-0.0062	-0.0006	0.2995	0.6455
	1.9500	0.3024	0.0304	0.0028	0.3011	0.6489
	1.9600	0.3041	0.0653	0.0061	0.3027	0.6524
	1.9700	0.3057	0.0736	0.0069	0.3044	0.6561
	1.9800	0.3073	0.0356	0.0033	0.3060	0.6595
	1.9900	0.3089	-0.0132	-0.0012	0.3076	0.6628
	2.0000	0.3104	-0.0431	-0.0040	0.3091	0.6660
	2.0100	0.3119	-0.0650	-0.0061	0.3105	0.6692
	2.0200	0.3134	-0.0509	-0.0048	0.3121	0.6725
	2.0300	0.3150	-0.0238	-0.0022	0.3137	0.6760
	2.0400	0.3166	-0.0201	-0.0019	0.3153	0.6795
	2.0500	0.3182	-0.0414	-0.0039	0.3169	0.6830
	2.0600	0.3197	-0.0576	-0.0054	0.3184	0.6862
	2.0700	0.3212	-0.0923	-0.0087	0.3199	0.6894
	2.0800	0.3227	-0.0598	-0.0056	0.3214	0.6926
	2.0900	0.3243	-0.0007	-0.0001	0.3229	0.6960
	2.1000	0.3259	0.0512	0.0048	0.3246	0.6995
	2.1100	0.3275	0.0683	0.0064	0.3262	0.7029
	2.1200	0.3290	0.0666	0.0062	0.3277	0.7062
	2.1300	0.3305	0.0688	0.0064	0.3292	0.7094
	2.1400	0.3320	0.0291	0.0027	0.3307	0.7126
	2.1500	0.3335	0.0126	0.0012	0.3322	0.7159
	2.1600	0.3351	0.0158	0.0015	0.3337	0.7193
	2.1700	0.3366	0.0113	0.0011	0.3353	0.7226
	2.1800	0.3381	0.0132	0.0012	0.3368	0.7258
	2.1900	0.3395	0.0248	0.0023	0.3382	0.7289
	2.2000	0.3410	0.0278	0.0026	0.3396	0.7320
	2.2100	0.3425	0.0120	0.0011	0.3411	0.7352
	2.2200	0.3441	-0.0048	-0.0005	0.3427	0.7386
	2.2300	0.3457	-0.0022	-0.0002	0.3444	0.7421
	2.2400	0.3472	0.0071	0.0007	0.3459	0.7453
	2.2500	0.3485	-0.0122	-0.0011	0.3472	0.7483
	2.2600	0.3499	-0.0385	-0.0036	0.3486	0.7513
	2.2700	0.3514	-0.0493	-0.0046	0.3501	0.7545
	2.2800	0.3530	-0.0544	-0.0051	0.3517	0.7580
	2.2900	0.3547	-0.0304	-0.0028	0.3534	0.7615
	2.3000	0.3562	-0.0099	-0.0009	0.3549	0.7649
	2.3100	0.3577	0.0047	0.0004	0.3564	0.7681
	2.3200	0.3593	-0.0148	-0.0014	0.3580	0.7714
	2.3300	0.3608	-0.0337	-0.0032	0.3595	0.7747
	2.3400	0.3624	-0.0611	-0.0057	0.3611	0.7782
	2.3500	0.3640	-0.0801	-0.0075	0.3627	0.7817
	2.3600	0.3656	-0.0486	-0.0046	0.3643	0.7851
	2.3700	0.3671	0.0077	0.0007	0.3658	0.7883
	2.3800	0.3686	0.0118	0.0011	0.3673	0.7916
	2.3900	0.3701	0.0222	0.0021	0.3688	0.7948
	2.4000	0.3717	0.0166	0.0016	0.3704	0.7982
	2.4100	0.3733	0.0475	0.0045	0.3720	0.8018
	2.4200	0.3750	0.0814	0.0076	0.3737	0.8053
	2.4300	0.3766	0.1120	0.0105	0.3753	0.8088
	2.4400	0.3781	0.1155	0.0108	0.3768	0.8120
	2.4500	0.3796	0.0795	0.0075	0.3783	0.8152
	2.4600	0.3811	0.0475	0.0045	0.3798	0.8185
	2.4700	0.3827	0.0436	0.0041	0.3813	0.8218
	2.4800	0.3843	0.0771	0.0072	0.3830	0.8253
	2.4900	0.3859	0.0820	0.0077	0.3846	0.8289
	2.5000	0.3876	0.0852	0.0080	0.3863	0.8324
	2.5100	0.3891	0.0959	0.0090	0.3878	0.8358
	2.5200	0.3906	0.0894	0.0084	0.3893	0.8390
	2.5300	0.3922	0.0555	0.0052	0.3908	0.8423
	2.5400	0.3938	0.0155	0.0014	0.3925	0.8459
	2.5500	0.3955	0.0182	0.0017	0.3942	0.8496
	2.5600	0.3972	0.0070	0.0007	0.3959	0.8532
	2.5700	0.3988	0.0090	0.0008	0.3975	0.8566
	2.5800	0.4003	0.0178	0.0017	0.3990	0.8598
	2.5900	0.4018	0.0169	0.0016	0.4005	0.8631
	2.6000	0.4034	0.0078	0.0007	0.4021	0.8665
	2.6100	0.4050	-0.0151	-0.0014	0.4037	0.8700
	2.6200	0.4067	-0.0310	-0.0029	0.4054	0.8736
	2.6300	0.4084	-0.0412	-0.0039	0.4071	0.8773
	2.6400	0.4100	-0.0337	-0.0032	0.4087	0.8809
	2.6500	0.4116	0.0069	0.0007	0.4103	0.8843
	2.6600	0.4131	0.0317	0.0030	0.4118	0.8875
	2.6700	0.4147	0.0057	0.0005	0.4134	0.8909
	2.6800	0.4164	-0.0096	-0.0009	0.4151	0.8945
	2.6900	0.4180	-0.0024	-0.0002	0.4167	0.8980
	2.7000	0.4197	-0.0210	-0.0020	0.4184	0.9016
	2.7100	0.4213	-0.0180	-0.0017	0.4200	0.9051
	2.7200	0.4229	0.0047	0.0004	0.4216	0.9086
	2.7300	0.4244	0.0079	0.0007	0.4231	0.9118
	2.7400	0.4260	-0.0030	-0.0003	0.4247	0.9152
	2.7500	0.4275	-0.0074	-0.0007	0.4262	0.9185
	2.7600	0.4291	-0.0070	-0.0007	0.4278	0.9219
	2.7700	0.4308	0.0007	0.0001	0.4295	0.9255
	2.7800	0.4324	-0.0173	-0.0016	0.4311	0.9291
	2.7900	0.4341	-0.0286	-0.0027	0.4328	0.9327
	2.8000	0.4357	0.0019	0.0002	0.4344	0.9361
	2.8100	0.4372	0.0269	0.0025	0.4359	0.9394
	2.8200	0.4388	0.0544	0.0051	0.4374	0.9427
	2.8300	0.4404	0.0575	0.0054	0.4391	0.9462
	2.8400	0.4420	0.0610	0.0057	0.4407	0.9497
	2.8500	0.4436	0.0429	0.0040	0.4423	0.9532
	2.8600	0.4452	0.0396	0.0037	0.4439	0.9566
	2.8700	0.4466	0.0374	0.0035	0.4453	0.9597
	2.8800	0.4482	0.0253	0.0024	0.4468	0.9630
	2.8900	0.4498	0.0104	0.0010	0.4484	0.9664
	2.9000	0.4514	-0.0119	-0.0011	0.4501	0.9699
	2.9100	0.4530	0.0045	0.0004	0.4517	0.9735
	2.9200	0.4547	0.0150	0.0014	0.4534	0.9771
	2.9300	0.4564	0.0329	0.0031	0.4551	0.9808
	2.9400	0.4580	0.0515	0.0048	0.4567	0.9842
	2.9500	0.4596	0.0580	0.0054	0.4582	0.9875
	2.9600	0.4610	0.0451	0.0042	0.4597	0.9907
	2.9700	0.4626	0.0300	0.0028	0.4612	0.9940
	2.9800	0.4642	0.0088	0.0008	0.4629	0.9975
	2.9900	0.4658	0.0112	0.0011	0.4645	1.0011
	3.0000	0.4674	0.0085	0.0008	0.4661	1.0045
	3.0100	0.4689	-0.0028	-0.0003	0.4676	1.0077
	3.0200	0.4704	0.0097	0.0009	0.4691	1.0110
	3.0300	0.4720	-0.0004	0.0000	0.4707	1.0143
	3.0400	0.4736	0.0112	0.0011	0.4723	1.0178
	3.0500	0.4752	0.0227	0.0021	0.4739	1.0213
	3.0600	0.4769	0.0248	0.0023	0.4756	1.0249
	3.0700	0.4784	0.0295	0.0028	0.4771	1.0282
	3.0800	0.4799	0.0365	0.0034	0.4786	1.0314
	3.0900	0.4814	0.0766	0.0072	0.4801	1.0346
	3.1000	0.4830	0.0844	0.0079	0.4816	1.0380
	3.1100	0.4846	0.0792	0.0074	0.4833	1.0415
	3.1200	0.4863	0.0618	0.0058	0.4850	1.0451
	3.1300	0.4880	0.0416	0.0039	0.4867	1.0488
	3.1400	0.4895	0.0199	0.0019	0.4882	1.0522
	3.1500	0.4911	0.0338	0.0032	0.4898	1.0555
	3.1600	0.4926	0.0139	0.0013	0.4913	1.0588
	3.1700	0.4942	0.0108	0.0010	0.4929	1.0621
	3.1800	0.4958	0.0087	0.0008	0.4945	1.0656
	3.1900	0.4975	0.0091	0.0008	0.4961	1.0692
	3.2000	0.4992	0.0090	0.0008	0.4978	1.0729
	3.2100	0.5007	0.0153	0.0014	0.4994	1.0763
	3.2200	0.5023	-0.0023	-0.0002	0.5010	1.0796
	3.2300	0.5038	-0.0130	-0.0012	0.5025	1.0828
	3.2400	0.5053	-0.0145	-0.0014	0.5040	1.0862
	3.2500	0.5069	0.0110	0.0010	0.5056	1.0897
	3.2600	0.5086	0.0290	0.0027	0.5073	1.0933
	3.2700	0.5103	0.0196	0.0018	0.5090	1.0968
	3.2800	0.5118	0.0256	0.0024	0.5105	1.1002
	3.2900	0.5133	0.0424	0.0040	0.5120	1.1034
	3.3000	0.5148	0.0498	0.0047	0.5135	1.1067
	3.3100	0.5164	0.0461	0.0043	0.5151	1.1100
	3.3200	0.5180	0.0449	0.0042	0.5167	1.1135
	3.3300	0.5197	0.0407	0.0038	0.5184	1.1172
	3.3400	0.5214	0.0441	0.0041	0.5200	1.1208
	3.3500	0.5230	0.0286	0.0027	0.5216	1.1242
	3.3600	0.5245	0.0288	0.0027	0.5232	1.1276
	3.3700	0.5261	0.0510	0.0048	0.5248	1.1309
	3.3800	0.5276	0.0582	0.0055	0.5263	1.1343
	3.3900	0.5292	0.0588	0.0055	0.5279	1.1377
	3.4000	0.5309	0.0333	0.0031	0.5296	1.1414
	3.4100	0.5326	-0.0003	0.0000	0.5313	1.1450
	3.4200	0.5343	-0.0254	-0.0024	0.5330	1.1486
	3.4300	0.5359	-0.0042	-0.0004	0.5346	1.1520
	3.4400	0.5374	0.0366	0.0034	0.5361	1.1553
	3.4500	0.5389	0.0329	0.0031	0.5376	1.1585
	3.4600	0.5405	0.0134	0.0013	0.5392	1.1619
	3.4700	0.5421	0.0303	0.0028	0.5408	1.1656
	3.4800	0.5440	0.1016	0.0095	0.5427	1.1695
	3.4900	0.5466	0.1227	0.0115	0.5453	1.1751
	3.5000	0.5496	0.0835	0.0078	0.5483	1.1817
	3.5100	0.5524	0.0741	0.0069	0.5511	1.1877
	3.5200	0.5545	0.0522	0.0049	0.5532	1.1921
	3.5300	0.5561	0.0314	0.0029	0.5547	1.1955
	3.5400	0.5574	0.0384	0.0036	0.5561	1.1984
	3.5500	0.5587	0.0262	0.0025	0.5574	1.2013
	3.5600	0.5601	0.0281	0.0026	0.5588	1.2042
	3.5700	0.5613	0.0075	0.0007	0.5600	1.2069
	3.5800	0.5627	0.0142	0.0013	0.5614	1.2098
	3.5900	0.5641	0.0135	0.0013	0.5628	1.2128
	3.6000	0.5656	0.0004	0.0000	0.5643	1.2161
	3.6100	0.5671	-0.0034	-0.0003	0.5658	1.2194
	3.6200	0.5685	-0.0157	-0.0015	0.5672	1.2223
	3.6300	0.5699	-0.0115	-0.0011	0.5686	1.2254
	3.6400	0.5714	-0.0141	-0.0013	0.5701	1.2285
	3.6500	0.5729	-0.0095	-0.0009	0.5716	1.2318
	3.6600	0.5745	-0.0128	-0.0012	0.5731	1.2352
	3.6700	0.5759	-0.0122	-0.0011	0.5746	1.2384
	3.6800	0.5773	0.0090	0.0008	0.5760	1.2414
	3.6900	0.5788	0.0678	0.0064	0.5774	1.2445
	3.7000	0.5803	0.1131	0.0106	0.5790	1.2478
	3.7100	0.5819	0.0952	0.0089	0.5806	1.2512
	3.7200	0.5835	0.0635	0.0060	0.5822	1.2547
	3.7300	0.5852	0.0544	0.0051	0.5839	1.2583
	3.7400	0.5866	0.0549	0.0052	0.5853	1.2614
	3.7500	0.5880	0.0500	0.0047	0.5867	1.2644
	3.7600	0.5894	0.0449	0.0042	0.5881	1.2674
	3.7700	0.5909	0.0418	0.0039	0.5896	1.2707
	3.7800	0.5925	0.0284	0.0027	0.5912	1.2741
	3.7900	0.5942	0.0243	0.0023	0.5929	1.2777
	3.8000	0.5958	0.0148	0.0014	0.5945	1.2811
	3.8100	0.5972	0.0323	0.0030	0.5959	1.2842
	3.8200	0.5987	0.0427	0.0040	0.5974	1.2875
	3.8300	0.6003	0.0633	0.0059	0.5990	1.2909
	3.8400	0.6019	0.0744	0.0070	0.6006	1.2943
	3.8500	0.6035	0.0463	0.0043	0.6022	1.2978
	3.8600	0.6050	0.0264	0.0025	0.6037	1.3011
	3.8700	0.6065	0.0159	0.0015	0.6052	1.3043
	3.8800	0.6080	0.0308	0.0029	0.6067	1.3074
	3.8900	0.6095	0.0512	0.0048	0.6082	1.3107
	3.9000	0.6110	0.0689	0.0065	0.6097	1.3140
	3.9100	0.6127	0.0682	0.0064	0.6114	1.3176
	3.9200	0.6143	0.0652	0.0061	0.6130	1.3211
	3.9300	0.6159	0.0722	0.0068	0.6145	1.3244
	3.9400	0.6173	0.0532	0.0050	0.6160	1.3276
	3.9500	0.6188	0.0494	0.0046	0.6174	1.3307
	3.9600	0.6203	0.0499	0.0047	0.6190	1.3339
	3.9700	0.6219	0.0517	0.0048	0.6206	1.3373
	3.9800	0.6235	0.0586	0.0055	0.6222	1.3409
	3.9900	0.6251	0.0475	0.0045	0.6238	1.3443
	4.0000	0.6266	0.0459	0.0043	0.6253	1.3476
	4.0100	0.6281	0.0419	0.0039	0.6268	1.3508
	4.0200	0.6296	0.0288	0.0027	0.6283	1.3540
	4.0300	0.6312	0.0265	0.0025	0.6299	1.3574
	4.0400	0.6328	0.0284	0.0027	0.6315	1.3609
	4.0500	0.6344	0.0273	0.0026	0.6331	1.3644
	4.0600	0.6360	0.0437	0.0041	0.6346	1.3677
	4.0700	0.6374	0.0591	0.0055	0.6361	1.3708
	4.0800	0.6389	0.0571	0.0054	0.6376	1.3740
	4.0900	0.6404	0.0621	0.0058	0.6391	1.3773
	4.1000	0.6420	0.0685	0.0064	0.6407	1.3807
	4.1100	0.6436	0.0809	0.0076	0.6423	1.3843
	4.1200	0.6453	0.0627	0.0059	0.6440	1.3878
	4.1300	0.6468	0.0483	0.0045	0.6455	1.3911
	4.1400	0.6483	0.0547	0.0051	0.6470	1.3942
	4.1500	0.6497	0.0468	0.0044	0.6484	1.3974
	4.1600	0.6513	0.0518	0.0049	0.6500	1.4007
	4.1700	0.6529	0.0461	0.0043	0.6516	1.4042
	4.1800	0.6545	0.0393	0.0037	0.6532	1.4077
	4.1900	0.6562	0.0227	0.0021	0.6549	1.4113
	4.2000	0.6577	0.0304	0.0029	0.6564	1.4145
	4.2100	0.6591	0.0409	0.0038	0.6578	1.4176
	4.2200	0.6606	0.0426	0.0040	0.6593	1.4208
	4.2300	0.6622	0.0641	0.0060	0.6608	1.4242
	4.2400	0.6638	0.0787	0.0074	0.6625	1.4277
	4.2500	0.6654	0.0796	0.0075	0.6641	1.4311
	4.2600	0.6669	0.0749	0.0070	0.6656	1.4345
	4.2700	0.6684	0.0773	0.0072	0.6671	1.4376
	4.2800	0.6699	0.0426	0.0040	0.6686	1.4408
	4.2900	0.6714	0.0402	0.0038	0.6701	1.4442
	4.3000	0.6731	0.0420	0.0039	0.6718	1.4477
	4.3100	0.6748	0.0212	0.0020	0.6735	1.4514
	4.3200	0.6764	-0.0090	-0.0008	0.6751	1.4549
	4.3300	0.6779	-0.0418	-0.0039	0.6766	1.4582
	4.3400	0.6794	-0.0260	-0.0024	0.6781	1.4613
	4.3500	0.6808	0.0127	0.0012	0.6795	1.4644
	4.3600	0.6824	0.0565	0.0053	0.6811	1.4678
	4.3700	0.6840	0.0787	0.0074	0.6827	1.4713
	4.3800	0.6857	0.0642	0.0060	0.6844	1.4749
	4.3900	0.6873	0.0438	0.0041	0.6859	1.4783
	4.4000	0.6887	0.0453	0.0042	0.6874	1.4815
	4.4100	0.6902	0.0421	0.0039	0.6889	1.4846
	4.4200	0.6917	0.0351	0.0033	0.6904	1.4879
	4.4300	0.6933	0.0167	0.0016	0.6920	1.4912
	4.4400	0.6949	0.0187	0.0018	0.6936	1.4948
	4.4500	0.6965	0.0206	0.0019	0.6952	1.4982
	4.4600	0.6980	0.0422	0.0040	0.6967	1.5015
	4.4700	0.6995	0.0666	0.0062	0.6982	1.5047
	4.4800	0.7010	0.0688	0.0065	0.6997	1.5079
	4.4900	0.7026	0.0564	0.0053	0.7013	1.5113
	4.5000	0.7042	0.0463	0.0043	0.7029	1.5148
	4.5100	0.7059	0.0374	0.0035	0.7046	1.5184
	4.5200	0.7074	0.0525	0.0049	0.7061	1.5218
	4.5300	0.7088	0.0524	0.0049	0.7075	1.5248
	4.5400	0.7103	0.0612	0.0057	0.7089	1.5278
	4.5500	0.7118	0.0540	0.0051	0.7105	1.5312
	4.5600	0.7135	0.0387	0.0036	0.7122	1.5348
	4.5700	0.7152	0.0282	0.0026	0.7139	1.5385
	4.5800	0.7169	0.0594	0.0056	0.7155	1.5421
	4.5900	0.7184	0.0835	0.0078	0.7171	1.5454
	4.6000	0.7199	0.0591	0.0055	0.7186	1.5486
	4.6100	0.7213	0.0096	0.0009	0.7200	1.5517
	4.6200	0.7228	-0.0045	-0.0004	0.7215	1.5549
	4.6300	0.7244	-0.0146	-0.0014	0.7231	1.5584
	4.6400	0.7261	-0.0140	-0.0013	0.7248	1.5620
	4.6500	0.7277	0.0120	0.0011	0.7264	1.5655
	4.6600	0.7293	0.0473	0.0044	0.7279	1.5688
	4.6700	0.7308	0.0725	0.0068	0.7294	1.5720
	4.6800	0.7322	0.1089	0.0102	0.7309	1.5752
	4.6900	0.7338	0.1161	0.0109	0.7325	1.5786
	4.7000	0.7354	0.0793	0.0074	0.7341	1.5821
	4.7100	0.7371	0.0519	0.0049	0.7358	1.5856
	4.7200	0.7387	0.0177	0.0017	0.7374	1.5891
	4.7300	0.7401	-0.0001	0.0000	0.7388	1.5922
	4.7400	0.7416	0.0022	0.0002	0.7403	1.5953
	4.7500	0.7431	0.0159	0.0015	0.7418	1.5986
	4.7600	0.7447	0.0259	0.0024	0.7434	1.6021
	4.7700	0.7464	0.0323	0.0030	0.7451	1.6057
	4.7800	0.7479	0.0243	0.0023	0.7466	1.6090
	4.7900	0.7494	0.0125	0.0012	0.7481	1.6123
	4.8000	0.7510	0.0224	0.0021	0.7496	1.6155
	4.8100	0.7525	0.0157	0.0015	0.7512	1.6188
	4.8200	0.7540	0.0139	0.0013	0.7527	1.6222
	4.8300	0.7557	0.0234	0.0022	0.7543	1.6257
	4.8400	0.7573	0.0249	0.0023	0.7560	1.6293
	4.8500	0.7589	-0.0007	-0.0001	0.7576	1.6327
	4.8600	0.7604	0.0142	0.0013	0.7591	1.6359
	4.8700	0.7618	0.0238	0.0022	0.7605	1.6389
	4.8800	0.7633	0.0171	0.0016	0.7620	1.6421
	4.8900	0.7649	0.0214	0.0020	0.7636	1.6456
	4.9000	0.7666	0.0139	0.0013	0.7653	1.6492
	4.9100	0.7683	0.0015	0.0001	0.7670	1.6529
	4.9200	0.7698	0.0223	0.0021	0.7685	1.6562
	4.9300	0.7713	0.0689	0.0065	0.7700	1.6594
	4.9400	0.7727	0.0944	0.0089	0.7714	1.6625
	4.9500	0.7742	0.0856	0.0080	0.7729	1.6657
	4.9600	0.7759	0.0928	0.0087	0.7745	1.6692
	4.9700	0.7776	0.1016	0.0095	0.7762	1.6729
	4.9800	0.7792	0.0743	0.0070	0.7779	1.6764
	4.9900	0.7807	0.0680	0.0064	0.7794	1.6797
	5.0000	0.7822	0.0803	0.0075	0.7809	1.6830
	5.0100	0.7837	0.0874	0.0082	0.7824	1.6861
	5.0200	0.7852	0.0830	0.0078	0.7839	1.6893
	5.0300	0.7868	0.0709	0.0066	0.7855	1.6928
	5.0400	0.7885	0.0548	0.0051	0.7872	1.6964
	5.0500	0.7901	0.0459	0.0043	0.7888	1.6999
	5.0600	0.7915	0.0441	0.0041	0.7902	1.7030
	5.0700	0.7930	0.0486	0.0046	0.7917	1.7062
	5.0800	0.7946	0.0560	0.0053	0.7932	1.7095
	5.0900	0.7962	0.0697	0.0065	0.7949	1.7130
	5.1000	0.7978	0.0854	0.0080	0.7965	1.7165
	5.1100	0.7994	0.0793	0.0074	0.7981	1.7200
	5.1200	0.8009	0.0489	0.0046	0.7996	1.7232
	5.1300	0.8024	0.0372	0.0035	0.8011	1.7264
	5.1400	0.8039	0.0294	0.0028	0.8026	1.7297
	5.1500	0.8055	0.0302	0.0028	0.8042	1.7331
	5.1600	0.8071	0.0328	0.0031	0.8058	1.7366
	5.1700	0.8088	0.0494	0.0046	0.8075	1.7402
	5.1800	0.8104	0.0368	0.0035	0.8091	1.7437
	5.1900	0.8119	0.0509	0.0048	0.8106	1.7470
	5.2000	0.8135	0.0534	0.0050	0.8122	1.7503
	5.2100	0.8150	0.0654	0.0061	0.8137	1.7536
	5.2200	0.8166	0.0404	0.0038	0.8153	1.7570
	5.2300	0.8182	0.0204	0.0019	0.8169	1.7604
	5.2400	0.8198	0.0051	0.0005	0.8185	1.7639
	5.2500	0.8214	0.0108	0.0010	0.8201	1.7673
	5.2600	0.8228	0.0357	0.0033	0.8215	1.7704
	5.2700	0.8242	0.0473	0.0044	0.8229	1.7735
	5.2800	0.8257	0.0525	0.0049	0.8244	1.7767
	5.2900	0.8273	0.0447	0.0042	0.8260	1.7801
	5.3000	0.8290	0.0383	0.0036	0.8277	1.7838
	5.3100	0.8307	0.0709	0.0066	0.8294	1.7874
	5.3200	0.8323	0.0838	0.0079	0.8310	1.7909
	5.3300	0.8338	0.0662	0.0062	0.8324	1.7940
	5.3400	0.8352	0.0164	0.0015	0.8339	1.7971
	5.3500	0.8367	-0.0014	-0.0001	0.8354	1.8004
	5.3600	0.8384	0.0141	0.0013	0.8371	1.8040
	5.3700	0.8401	0.0344	0.0032	0.8387	1.8076
	5.3800	0.8417	0.0570	0.0053	0.8404	1.8110
	5.3900	0.8432	0.0524	0.0049	0.8419	1.8143
	5.4000	0.8446	0.0274	0.0026	0.8433	1.8174
	5.4100	0.8461	0.0058	0.0005	0.8448	1.8206
	5.4200	0.8477	0.0274	0.0026	0.8463	1.8239
	5.4300	0.8493	0.0748	0.0070	0.8480	1.8275
	5.4400	0.8510	0.1306	0.0122	0.8497	1.8311
	5.4500	0.8526	0.1496	0.0140	0.8512	1.8345
	5.4600	0.8541	0.1513	0.0142	0.8527	1.8377
	5.4700	0.8555	0.1552	0.0146	0.8542	1.8409
	5.4800	0.8571	0.1472	0.0138	0.8558	1.8442
	5.4900	0.8587	0.1231	0.0115	0.8574	1.8477
	5.5000	0.8603	0.0887	0.0083	0.8590	1.8513
	5.5100	0.8620	0.0413	0.0039	0.8607	1.8549
	5.5200	0.8635	0.0240	0.0023	0.8622	1.8582
	5.5300	0.8650	0.0264	0.0025	0.8636	1.8612
	5.5400	0.8664	0.0434	0.0041	0.8651	1.8644
	5.5500	0.8680	0.0320	0.0030	0.8667	1.8678
	5.5600	0.8696	0.0347	0.0033	0.8683	1.8712
	5.5700	0.8712	0.0398	0.0037	0.8699	1.8748
	5.5800	0.8728	0.0240	0.0023	0.8715	1.8782
	5.5900	0.8744	-0.0032	-0.0003	0.8731	1.8815
	5.6000	0.8759	0.0112	0.0011	0.8746	1.8848
	5.6100	0.8774	0.0756	0.0071	0.8761	1.8881
	5.6200	0.8790	0.1187	0.0111	0.8777	1.8915
	5.6300	0.8806	0.1217	0.0114	0.8793	1.8949
	5.6400	0.8822	0.1633	0.0153	0.8809	1.8985
	5.6500	0.8838	0.1709	0.0160	0.8825	1.9018
	5.6600	0.8853	0.1604	0.0150	0.8840	1.9051
	5.6700	0.8868	0.1369	0.0128	0.8855	1.9083
	5.6800	0.8883	0.1094	0.0103	0.8870	1.9115
	5.6900	0.8899	0.0999	0.0094	0.8886	1.9150
	5.7000	0.8916	0.0583	0.0055	0.8903	1.9186
	5.7100	0.8933	0.0229	0.0021	0.8919	1.9222
	5.7200	0.8947	-0.0081	-0.0008	0.8934	1.9253
	5.7300	0.8961	0.0172	0.0016	0.8948	1.9284
	5.7400	0.8976	0.0537	0.0050	0.8963	1.9316
	5.7500	0.8992	0.0750	0.0070	0.8979	1.9351
	5.7600	0.9009	0.1052	0.0099	0.8996	1.9387
	5.7700	0.9026	0.0811	0.0076	0.9013	1.9424
	5.7800	0.9043	0.0580	0.0054	0.9029	1.9459
	5.7900	0.9057	0.0586	0.0055	0.9044	1.9490
	5.8000	0.9072	0.0748	0.0070	0.9059	1.9522
	5.8100	0.9087	0.0760	0.0071	0.9074	1.9555
	5.8200	0.9103	0.0681	0.0064	0.9090	1.9589
	5.8300	0.9119	0.0709	0.0066	0.9106	1.9625
	5.8400	0.9136	0.0679	0.0064	0.9123	1.9661
	5.8500	0.9152	0.0767	0.0072	0.9139	1.9695
	5.8600	0.9166	0.0566	0.0053	0.9153	1.9726
	5.8700	0.9181	0.0607	0.0057	0.9168	1.9758
	5.8800	0.9196	0.0517	0.0048	0.9183	1.9790
	5.8900	0.9212	0.0287	0.0027	0.9199	1.9825
	5.9000	0.9229	0.0376	0.0035	0.9216	1.9861
	5.9100	0.9245	0.0831	0.0078	0.9232	1.9896
	5.9200	0.9261	0.1237	0.0116	0.9248	1.9930
	5.9300	0.9275	0.1130	0.0106	0.9262	1.9961
	5.9400	0.9290	0.0998	0.0094	0.9277	1.9993
	5.9500	0.9306	0.0742	0.0070	0.9293	2.0027
	5.9600	0.9323	0.0628	0.0059	0.9310	2.0063
	5.9700	0.9339	0.0588	0.0055	0.9326	2.0099
	5.9800	0.9355	0.0661	0.0062	0.9342	2.0133
	5.9900	0.9370	0.0717	0.0067	0.9357	2.0164
	6.0000	0.9384	0.0819	0.0077	0.9371	2.0196
	6.0100	0.9400	0.1066	0.0100	0.9386	2.0229
	6.0200	0.9416	0.1471	0.0138	0.9402	2.0263
	6.0300	0.9432	0.1607	0.0151	0.9419	2.0299
	6.0400	0.9449	0.1394	0.0131	0.9436	2.0335
	6.0500	0.9465	0.1277	0.0120	0.9452	2.0370
	6.0600	0.9480	0.1292	0.0121	0.9467	2.0402
	6.0700	0.9494	0.1126	0.0106	0.9481	2.0432
	6.0800	0.9509	0.1017	0.0095	0.9496	2.0464
	6.0900	0.9525	0.0893	0.0084	0.9512	2.0498
	6.1000	0.9542	0.0718	0.0067	0.9528	2.0535
	6.1100	0.9558	0.0513	0.0048	0.9545	2.0570
	6.1200	0.9574	0.0451	0.0042	0.9561	2.0604
	6.1300	0.9588	0.0115	0.0011	0.9575	2.0636
	6.1400	0.9604	0.0183	0.0017	0.9591	2.0669
	6.1500	0.9619	0.0370	0.0035	0.9606	2.0702
	6.1600	0.9636	0.0644	0.0060	0.9623	2.0738
	6.1700	0.9653	0.0697	0.0065	0.9639	2.0774
	6.1800	0.9668	0.0732	0.0069	0.9655	2.0808
	6.1900	0.9683	0.0878	0.0082	0.9670	2.0840
	6.2000	0.9697	0.1104	0.0103	0.9684	2.0870
	6.2100	0.9712	0.1077	0.0101	0.9699	2.0902
	6.2200	0.9728	0.1020	0.0096	0.9714	2.0935
	6.2300	0.9744	0.0993	0.0093	0.9731	2.0971
	6.2400	0.9761	0.1176	0.0110	0.9748	2.1008
	6.2500	0.9776	0.1244	0.0117	0.9763	2.1041
	6.2600	0.9792	0.1397	0.0131	0.9779	2.1074
	6.2700	0.9807	0.1233	0.0116	0.9793	2.1106
	6.2800	0.9822	0.0909	0.0085	0.9809	2.1139
	6.2900	0.9838	0.0664	0.0062	0.9825	2.1174
	6.3000	0.9855	0.0542	0.0051	0.9842	2.1210
	6.3100	0.9871	0.0540	0.0051	0.9858	2.1246
	6.3200	0.9887	0.0769	0.0072	0.9874	2.1278
	6.3300	0.9902	0.0765	0.0072	0.9889	2.1311
	6.3400	0.9917	0.0946	0.0089	0.9904	2.1344
	6.3500	0.9932	0.1365	0.0128	0.9919	2.1377
	6.3600	0.9948	0.1734	0.0163	0.9935	2.1411
	6.3700	0.9965	0.1478	0.0139	0.9951	2.1446
	6.3800	0.9981	0.1230	0.0115	0.9967	2.1481
	6.3900	0.9995	0.0999	0.0094	0.9982	2.1513
	6.4000	1.0011	0.0854	0.0080	0.9997	2.1545
	6.4100	1.0025	0.0814	0.0076	1.0012	2.1577
	6.4200	1.0041	0.0799	0.0075	1.0028	2.1611
	6.4300	1.0057	0.1139	0.0107	1.0044	2.1646
	6.4400	1.0074	0.1270	0.0119	1.0061	2.1682
	6.4500	1.0090	0.1155	0.0108	1.0077	2.1717
	6.4600	1.0105	0.0764	0.0072	1.0092	2.1750
	6.4700	1.0120	0.0612	0.0057	1.0107	2.1781
	6.4800	1.0135	0.0736	0.0069	1.0122	2.1813
	6.4900	1.0151	0.0939	0.0088	1.0138	2.1847
	6.5000	1.0167	0.0770	0.0072	1.0154	2.1883
	6.5100	1.0184	0.0556	0.0052	1.0171	2.1919
	6.5200	1.0199	0.0633	0.0059	1.0186	2.1952
	6.5300	1.0214	0.0973	0.0091	1.0201	2.1984
	6.5400	1.0229	0.1296	0.0122	1.0216	2.2016
	6.5500	1.0244	0.1432	0.0134	1.0231	2.2049
	6.5600	1.0260	0.1322	0.0124	1.0247	2.2084
	6.5700	1.0277	0.1023	0.0096	1.0264	2.2119
	6.5800	1.0293	0.0849	0.0080	1.0280	2.2155
	6.5900	1.0308	0.0695	0.0065	1.0295	2.2187
	6.6000	1.0323	0.0816	0.0076	1.0310	2.2218
	6.6100	1.0337	0.0976	0.0092	1.0324	2.2250
	6.6200	1.0353	0.0851	0.0080	1.0340	2.2284
	6.6300	1.0370	0.0713	0.0067	1.0356	2.2319
	6.6400	1.0387	0.0691	0.0065	1.0373	2.2356
	6.6500	1.0403	0.0721	0.0068	1.0390	2.2392
	6.6600	1.0418	0.0884	0.0083	1.0405	2.2424
	6.6700	1.0433	0.1010	0.0095	1.0420	2.2456
	6.6800	1.0448	0.1071	0.0100	1.0435	2.2487
	6.6900	1.0463	0.0874	0.0082	1.0450	2.2521
	6.7000	1.0480	0.1115	0.0105	1.0467	2.2557
	6.7100	1.0496	0.1374	0.0129	1.0483	2.2591
	6.7200	1.0512	0.1486	0.0139	1.0499	2.2626
	6.7300	1.0527	0.1313	0.0123	1.0513	2.2658
	6.7400	1.0542	0.1055	0.0099	1.0529	2.2690
	6.7500	1.0557	0.0827	0.0078	1.0544	2.2723
	6.7600	1.0573	0.0912	0.0085	1.0560	2.2757
	6.7700	1.0589	0.0806	0.0076	1.0576	2.2792
	6.7800	1.0606	0.0986	0.0092	1.0593	2.2828
	6.7900	1.0621	0.1245	0.0117	1.0608	2.2862
	6.8000	1.0636	0.1375	0.0129	1.0623	2.2893
	6.8100	1.0651	0.1439	0.0135	1.0638	2.2925
	6.8200	1.0667	0.1441	0.0135	1.0653	2.2959
	6.8300	1.0683	0.1470	0.0138	1.0670	2.2995
	6.8400	1.0700	0.1543	0.0145	1.0687	2.3031
	6.8500	1.0716	0.1365	0.0128	1.0703	2.3065
	6.8600	1.0731	0.1330	0.0125	1.0718	2.3097
	6.8700	1.0745	0.1131	0.0106	1.0732	2.3128
	6.8800	1.0760	0.1005	0.0094	1.0747	2.3161
	6.8900	1.0776	0.0758	0.0071	1.0763	2.3195
	6.9000	1.0793	0.0637	0.0060	1.0780	2.3231
	6.9100	1.0809	0.0618	0.0058	1.0796	2.3267
	6.9200	1.0825	0.0505	0.0047	1.0812	2.3301
	6.9300	1.0840	0.0861	0.0081	1.0826	2.3332
	6.9400	1.0854	0.1231	0.0115	1.0841	2.3363
	6.9500	1.0870	0.1079	0.0101	1.0856	2.3397
	6.9600	1.0886	0.0919	0.0086	1.0872	2.3431
	6.9700	1.0902	0.0995	0.0093	1.0889	2.3467
	6.9800	1.0918	0.1336	0.0125	1.0905	2.3502
	6.9900	1.0934	0.1143	0.0107	1.0921	2.3536
	7.0000	1.0949	0.0919	0.0086	1.0936	2.3568
	7.0100	1.0964	0.0785	0.0074	1.0951	2.3601
	7.0200	1.0980	0.0684	0.0064	1.0967	2.3634
	7.0300	1.0996	0.0494	0.0046	1.0983	2.3670
	7.0400	1.1013	0.0478	0.0045	1.1000	2.3706
	7.0500	1.1029	0.0720	0.0068	1.1016	2.3740
	7.0600	1.1045	0.0876	0.0082	1.1031	2.3774
	7.0700	1.1059	0.0956	0.0090	1.1046	2.3805
	7.0800	1.1074	0.1013	0.0095	1.1061	2.3837
	7.0900	1.1089	0.1052	0.0099	1.1076	2.3870
	7.1000	1.1105	0.1065	0.0100	1.1092	2.3905
	7.1100	1.1122	0.1267	0.0119	1.1109	2.3940
	7.1200	1.1137	0.1466	0.0137	1.1124	2.3974
	7.1300	1.1153	0.1637	0.0153	1.1140	2.4007
	7.1400	1.1168	0.1755	0.0165	1.1154	2.4039
	7.1500	1.1183	0.1657	0.0155	1.1170	2.4071
	7.1600	1.1198	0.1518	0.0142	1.1185	2.4105
	7.1700	1.1215	0.1239	0.0116	1.1202	2.4141
	7.1800	1.1231	0.1119	0.0105	1.1218	2.4177
	7.1900	1.1247	0.1279	0.0120	1.1234	2.4210
	7.2000	1.1262	0.1201	0.0113	1.1249	2.4243
	7.2100	1.1277	0.0764	0.0072	1.1264	2.4275
	7.2200	1.1293	0.0314	0.0029	1.1279	2.4308
	7.2300	1.1309	0.0413	0.0039	1.1296	2.4343
	7.2400	1.1326	0.0457	0.0043	1.1313	2.4379
	7.2500	1.1342	0.0486	0.0046	1.1329	2.4414
	7.2600	1.1356	0.0556	0.0052	1.1343	2.4446
	7.2700	1.1371	0.0735	0.0069	1.1358	2.4477
	7.2800	1.1386	0.0851	0.0080	1.1373	2.4509
	7.2900	1.1402	0.0952	0.0089	1.1389	2.4544
	7.3000	1.1418	0.1069	0.0100	1.1405	2.4579
	7.3100	1.1435	0.0852	0.0080	1.1421	2.4614
	7.3200	1.1450	0.0566	0.0053	1.1437	2.4648
	7.3300	1.1466	0.0445	0.0042	1.1452	2.4681
	7.3400	1.1481	0.0464	0.0044	1.1467	2.4713
	7.3500	1.1495	0.0292	0.0027	1.1482	2.4745
	7.3600	1.1511	0.0490	0.0046	1.1498	2.4779
	7.3700	1.1527	0.0645	0.0060	1.1514	2.4814
	7.3800	1.1544	0.1095	0.0103	1.1531	2.4851
	7.3900	1.1560	0.1344	0.0126	1.1547	2.4885
	7.4000	1.1575	0.1494	0.0140	1.1562	2.4917
	7.4100	1.1590	0.1292	0.0121	1.1577	2.4949
	7.4200	1.1605	0.1238	0.0116	1.1592	2.4981
	7.4300	1.1621	0.1254	0.0118	1.1608	2.5016
	7.4400	1.1637	0.1379	0.0129	1.1624	2.5050
	7.4500	1.1654	0.1465	0.0137	1.1641	2.5087
	7.4600	1.1670	0.1617	0.0152	1.1657	2.5122
	7.4700	1.1685	0.1658	0.0155	1.1672	2.5155
	7.4800	1.1700	0.1364	0.0128	1.1686	2.5185
	7.4900	1.1715	0.1275	0.0120	1.1701	2.5218
	7.5000	1.1730	0.1107	0.0104	1.1717	2.5252
	7.5100	1.1747	0.1042	0.0098	1.1734	2.5287
	7.5200	1.1764	0.1077	0.0101	1.1751	2.5324
	7.5300	1.1779	0.0718	0.0067	1.1766	2.5357
	7.5400	1.1794	0.0388	0.0036	1.1781	2.5389
	7.5500	1.1808	0.0415	0.0039	1.1795	2.5419
	7.5600	1.1823	0.0590	0.0055	1.1810	2.5452
	7.5700	1.1839	0.0755	0.0071	1.1826	2.5487
	7.5800	1.1856	0.0902	0.0085	1.1843	2.5523
	7.5900	1.1873	0.0842	0.0079	1.1859	2.5558
	7.6000	1.1888	0.0989	0.0093	1.1874	2.5591
	7.6100	1.1902	0.0888	0.0083	1.1889	2.5621
	7.6200	1.1916	0.0741	0.0069	1.1903	2.5652
	7.6300	1.1932	0.0778	0.0073	1.1919	2.5686
	7.6400	1.1947	0.0973	0.0091	1.1934	2.5720
	7.6500	1.1964	0.1260	0.0118	1.1951	2.5755
	7.6600	1.1980	0.1549	0.0145	1.1967	2.5790
	7.6700	1.1996	0.1537	0.0144	1.1983	2.5824
	7.6800	1.2011	0.1459	0.0137	1.1997	2.5856
	7.6900	1.2025	0.1187	0.0111	1.2012	2.5887
	7.7000	1.2041	0.0935	0.0088	1.2028	2.5920
	7.7100	1.2057	0.0590	0.0055	1.2044	2.5955
	7.7200	1.2073	0.0504	0.0047	1.2060	2.5991
	7.7300	1.2089	0.0654	0.0061	1.2076	2.6026
	7.7400	1.2105	0.0839	0.0079	1.2092	2.6060
	7.7500	1.2120	0.0888	0.0083	1.2107	2.6092
	7.7600	1.2135	0.1289	0.0121	1.2122	2.6124
	7.7700	1.2151	0.1425	0.0134	1.2138	2.6158
	7.7800	1.2167	0.1181	0.0111	1.2154	2.6193
	7.7900	1.2183	0.0828	0.0078	1.2170	2.6228
	7.8000	1.2200	0.0793	0.0074	1.2187	2.6263
	7.8100	1.2216	0.0617	0.0058	1.2203	2.6299
	7.8200	1.2231	0.0537	0.0050	1.2218	2.6330
	7.8300	1.2245	0.0580	0.0054	1.2232	2.6362
	7.8400	1.2260	0.0804	0.0075	1.2247	2.6393
	7.8500	1.2275	0.1021	0.0096	1.2262	2.6426
	7.8600	1.2292	0.1171	0.0110	1.2279	2.6462
	7.8700	1.2309	0.1129	0.0106	1.2296	2.6499
	7.8800	1.2326	0.1174	0.0110	1.2313	2.6535
	7.8900	1.2340	0.1304	0.0122	1.2327	2.6566
	7.9000	1.2355	0.1245	0.0117	1.2342	2.6597
	7.9100	1.2370	0.1166	0.0109	1.2357	2.6631
	7.9200	1.2386	0.1174	0.0110	1.2373	2.6665
	7.9300	1.2402	0.1116	0.0105	1.2389	2.6700
	7.9400	1.2419	0.0978	0.0092	1.2406	2.6736
	7.9500	1.2435	0.1100	0.0103	1.2422	2.6770
	7.9600	1.2450	0.1547	0.0145	1.2437	2.6802
	7.9700	1.2465	0.1802	0.0169	1.2452	2.6834
	7.9800	1.2480	0.1597	0.0150	1.2467	2.6867
	7.9900	1.2495	0.1057	0.0099	1.2482	2.6901
	8.0000	1.2512	0.0785	0.0074	1.2499	2.6936
	8.0100	1.2529	0.0862	0.0081	1.2516	2.6972
	8.0200	1.2544	0.0755	0.0071	1.2531	2.7005
	8.0300	1.2559	0.0915	0.0086	1.2546	2.7037
	8.0400	1.2573	0.0952	0.0089	1.2560	2.7068
	8.0500	1.2589	0.0841	0.0079	1.2575	2.7101
	8.0600	1.2605	0.0794	0.0074	1.2591	2.7136
	8.0700	1.2621	0.0981	0.0092	1.2608	2.7172
	8.0800	1.2638	0.0787	0.0074	1.2625	2.7208
	8.0900	1.2654	0.0898	0.0084	1.2641	2.7242
	8.1000	1.2669	0.0988	0.0093	1.2656	2.7276
	8.1100	1.2684	0.0933	0.0087	1.2671	2.7308
	8.1200	1.2700	0.0711	0.0067	1.2687	2.7341
	8.1300	1.2715	0.0553	0.0052	1.2702	2.7374
	8.1400	1.2732	0.0509	0.0048	1.2719	2.7410
	8.1500	1.2748	0.0544	0.0051	1.2735	2.7445
	8.1600	1.2764	0.0531	0.0050	1.2751	2.7479
	8.1700	1.2779	0.0882	0.0083	1.2766	2.7513
	8.1800	1.2794	0.0972	0.0091	1.2781	2.7544
	8.1900	1.2809	0.1168	0.0110	1.2796	2.7577
	8.2000	1.2825	0.1261	0.0118	1.2812	2.7611
	8.2100	1.2841	0.1038	0.0097	1.2828	2.7646
	8.2200	1.2858	0.0818	0.0077	1.2845	2.7682
	8.2300	1.2874	0.0882	0.0083	1.2861	2.7716
	8.2400	1.2889	0.1150	0.0108	1.2876	2.7749
	8.2500	1.2904	0.1430	0.0134	1.2891	2.7781
	8.2600	1.2919	0.1404	0.0132	1.2906	2.7814
	8.2700	1.2934	0.1094	0.0103	1.2921	2.7847
	8.2800	1.2951	0.0861	0.0081	1.2938	2.7882
	8.2900	1.2967	0.0882	0.0083	1.2954	2.7916
	8.3000	1.2983	0.0977	0.0092	1.2970	2.7951
	8.3100	1.2998	0.1149	0.0108	1.2985	2.7984
	8.3200	1.3013	0.1346	0.0126	1.3000	2.8016
	8.3300	1.3028	0.1435	0.0135	1.3015	2.8048
	8.3400	1.3044	0.1559	0.0146	1.3030	2.8082
	8.3500	1.3060	0.1489	0.0140	1.3047	2.8117
	8.3600	1.3077	0.1349	0.0126	1.3063	2.8153
	8.3700	1.3093	0.1267	0.0119	1.3080	2.8188
	8.3800	1.3108	0.0970	0.0091	1.3095	2.8221
	8.3900	1.3123	0.0441	0.0041	1.3110	2.8253
	8.4000	1.3138	0.0302	0.0028	1.3125	2.8285
	8.4100	1.3154	0.0490	0.0046	1.3141	2.8320
	8.4200	1.3170	0.0746	0.0070	1.3157	2.8355
	8.4300	1.3186	0.0994	0.0093	1.3173	2.8389
	8.4400	1.3202	0.1028	0.0096	1.3189	2.8423
	8.4500	1.3217	0.1066	0.0100	1.3204	2.8455
	8.4600	1.3232	0.0921	0.0086	1.3219	2.8488
	8.4700	1.3247	0.0830	0.0078	1.3234	2.8521
	8.4800	1.3263	0.0935	0.0088	1.3250	2.8555
	8.4900	1.3279	0.1039	0.0097	1.3266	2.8589
	8.5000	1.3295	0.1120	0.0105	1.3282	2.8625
	8.5100	1.3312	0.1137	0.0107	1.3299	2.8660
	8.5200	1.3326	0.1346	0.0126	1.3313	2.8691
	8.5300	1.3341	0.1633	0.0153	1.3328	2.8723
	8.5400	1.3357	0.2081	0.0195	1.3343	2.8756
	8.5500	1.3373	0.2317	0.0217	1.3360	2.8791
	8.5600	1.3389	0.2217	0.0208	1.3376	2.8826
	8.5700	1.3406	0.2093	0.0196	1.3393	2.8862
	8.5800	1.3422	0.1826	0.0171	1.3408	2.8896
	8.5900	1.3436	0.1329	0.0125	1.3423	2.8928
	8.6000	1.3451	0.1041	0.0098	1.3438	2.8960
	8.6100	1.3466	0.0778	0.0073	1.3453	2.8993
	8.6200	1.3482	0.0631	0.0059	1.3469	2.9027
	8.6300	1.3499	0.0506	0.0047	1.3486	2.9063
	8.6400	1.3515	0.0163	0.0015	1.3502	2.9099
	8.6500	1.3531	0.0098	0.0009	1.3518	2.9132
	8.6600	1.3545	0.0286	0.0027	1.3532	2.9163
	8.6700	1.3560	0.0653	0.0061	1.3547	2.9195
	8.6800	1.3576	0.0914	0.0086	1.3563	2.9229
	8.6900	1.3592	0.0985	0.0092	1.3579	2.9264
	8.7000	1.3609	0.1026	0.0096	1.3596	2.9300
	8.7100	1.3625	0.0880	0.0083	1.3612	2.9335
	8.7200	1.3640	0.1091	0.0102	1.3627	2.9367
	8.7300	1.3655	0.1189	0.0111	1.3642	2.9399
	8.7400	1.3669	0.1158	0.0109	1.3656	2.9431
	8.7500	1.3685	0.1218	0.0114	1.3672	2.9464
	8.7600	1.3701	0.1172	0.0110	1.3688	2.9498
	8.7700	1.3717	0.1258	0.0118	1.3704	2.9533
	8.7800	1.3734	0.1402	0.0131	1.3721	2.9569
	8.7900	1.3749	0.1413	0.0132	1.3736	2.9602
	8.8000	1.3764	0.1297	0.0122	1.3751	2.9635
	8.8100	1.3779	0.1238	0.0116	1.3766	2.9667
	8.8200	1.3795	0.1101	0.0103	1.3782	2.9701
	8.8300	1.3811	0.1106	0.0104	1.3798	2.9736
	8.8400	1.3827	0.1358	0.0127	1.3814	2.9771
	8.8500	1.3844	0.1558	0.0146	1.3831	2.9807
	8.8600	1.3859	0.1487	0.0139	1.3846	2.9840
	8.8700	1.3874	0.1198	0.0112	1.3861	2.9872
	8.8800	1.3889	0.0746	0.0070	1.3876	2.9904
	8.8900	1.3905	0.0523	0.0049	1.3891	2.9937
	8.9000	1.3920	0.0881	0.0083	1.3907	2.9971
	8.9100	1.3936	0.1126	0.0106	1.3923	3.0006
	8.9200	1.3952	0.1391	0.0130	1.3939	3.0040
	8.9300	1.3968	0.1402	0.0131	1.3955	3.0073
	8.9400	1.3983	0.1399	0.0131	1.3970	3.0106
	8.9500	1.3998	0.1547	0.0145	1.3985	3.0138
	8.9600	1.4013	0.1545	0.0145	1.4000	3.0172
	8.9700	1.4029	0.1402	0.0131	1.4016	3.0207
	8.9800	1.4046	0.1460	0.0137	1.4033	3.0243
	8.9900	1.4062	0.1621	0.0152	1.4049	3.0277
	9.0000	1.4078	0.1537	0.0144	1.4064	3.0310
	9.0100	1.4092	0.1218	0.0114	1.4079	3.0342
	9.0200	1.4107	0.0888	0.0083	1.4094	3.0374
	9.0300	1.4123	0.0845	0.0079	1.4110	3.0408
	9.0400	1.4139	0.1054	0.0099	1.4126	3.0444
	9.0500	1.4156	0.1044	0.0098	1.4143	3.0480
	9.0600	1.4172	0.1124	0.0105	1.4159	3.0514
	9.0700	1.4188	0.1286	0.0121	1.4175	3.0548
	9.0800	1.4202	0.1482	0.0139	1.4189	3.0579
	9.0900	1.4217	0.1357	0.0127	1.4204	3.0611
	9.1000	1.4233	0.1076	0.0101	1.4220	3.0644
	9.1100	1.4249	0.0882	0.0083	1.4236	3.0679
	9.1200	1.4265	0.0903	0.0085	1.4252	3.0715
	9.1300	1.4281	0.0762	0.0071	1.4268	3.0749
	9.1400	1.4297	0.1014	0.0095	1.4284	3.0783
	9.1500	1.4312	0.1344	0.0126	1.4298	3.0814
	9.1600	1.4327	0.1441	0.0135	1.4314	3.0848
	9.1700	1.4343	0.1380	0.0129	1.4330	3.0882
	9.1800	1.4359	0.1380	0.0129	1.4346	3.0917
	9.1900	1.4375	0.1259	0.0118	1.4362	3.0951
	9.2000	1.4392	0.1049	0.0098	1.4379	3.0987
	9.2100	1.4407	0.0994	0.0093	1.4394	3.1021
	9.2200	1.4422	0.1082	0.0101	1.4409	3.1052
	9.2300	1.4436	0.1336	0.0125	1.4423	3.1083
	9.2400	1.4451	0.1459	0.0137	1.4438	3.1115
	9.2500	1.4467	0.1497	0.0140	1.4454	3.1150
	9.2600	1.4484	0.1344	0.0126	1.4470	3.1185
	9.2700	1.4500	0.1132	0.0106	1.4487	3.1220
	9.2800	1.4515	0.1173	0.0110	1.4502	3.1253
	9.2900	1.4530	0.1107	0.0104	1.4517	3.1286
	9.3000	1.4546	0.1023	0.0096	1.4532	3.1319
	9.3100	1.4561	0.1137	0.0107	1.4548	3.1352
	9.3200	1.4577	0.1485	0.0139	1.4564	3.1386
	9.3300	1.4594	0.1588	0.0149	1.4581	3.1422
	9.3400	1.4611	0.1570	0.0147	1.4598	3.1459
	9.3500	1.4626	0.1705	0.0160	1.4613	3.1492
	9.3600	1.4641	0.1722	0.0161	1.4628	3.1524
	9.3700	1.4656	0.1695	0.0159	1.4643	3.1557
	9.3800	1.4672	0.1449	0.0136	1.4659	3.1591
	9.3900	1.4688	0.1088	0.0102	1.4674	3.1625
	9.4000	1.4704	0.0786	0.0074	1.4691	3.1661
	9.4100	1.4721	0.0613	0.0057	1.4707	3.1696
	9.4200	1.4735	0.0824	0.0077	1.4722	3.1728
	9.4300	1.4750	0.0960	0.0090	1.4737	3.1760
	9.4400	1.4765	0.1197	0.0112	1.4752	3.1791
	9.4500	1.4780	0.1193	0.0112	1.4767	3.1825
	9.4600	1.4797	0.0911	0.0085	1.4784	3.1860
	9.4700	1.4814	0.0742	0.0070	1.4801	3.1897
	9.4800	1.4831	0.0894	0.0084	1.4817	3.1933
	9.4900	1.4846	0.1385	0.0130	1.4833	3.1966
	9.5000	1.4861	0.1483	0.0139	1.4847	3.1998
	9.5100	1.4876	0.1556	0.0146	1.4862	3.2030
	9.5200	1.4891	0.1374	0.0129	1.4878	3.2064
	9.5300	1.4907	0.1291	0.0121	1.4894	3.2097
	9.5400	1.4923	0.1413	0.0133	1.4910	3.2133
	9.5500	1.4939	0.1523	0.0143	1.4926	3.2167
	9.5600	1.4954	0.1361	0.0128	1.4941	3.2200
	9.5700	1.4969	0.0815	0.0076	1.4956	3.2232
	9.5800	1.4985	0.0470	0.0044	1.4972	3.2265
	9.5900	1.5000	0.0632	0.0059	1.4987	3.2298
	9.6000	1.5016	0.0892	0.0084	1.5003	3.2332
	9.6100	1.5032	0.1000	0.0094	1.5019	3.2367
	9.6200	1.5049	0.1137	0.0107	1.5035	3.2403
	9.6300	1.5065	0.1079	0.0101	1.5052	3.2438
	9.6400	1.5080	0.1261	0.0118	1.5067	3.2471
	9.6500	1.5095	0.1248	0.0117	1.5082	3.2503
	9.6600	1.5110	0.1209	0.0113	1.5097	3.2536
	9.6700	1.5126	0.1315	0.0123	1.5113	3.2570
	9.6800	1.5143	0.1271	0.0119	1.5130	3.2606
	9.6900	1.5159	0.1243	0.0117	1.5146	3.2640
	9.7000	1.5175	0.1071	0.0100	1.5162	3.2675
	9.7100	1.5190	0.1243	0.0117	1.5177	3.2707
	9.7200	1.5205	0.1456	0.0137	1.5192	3.2740
	9.7300	1.5220	0.1456	0.0137	1.5207	3.2773
	9.7400	1.5236	0.1289	0.0121	1.5223	3.2806
	9.7500	1.5252	0.0917	0.0086	1.5239	3.2841
	9.7600	1.5268	0.0619	0.0058	1.5255	3.2876
	9.7700	1.5284	0.0761	0.0071	1.5271	3.2910
	9.7800	1.5299	0.0734	0.0069	1.5286	3.2942
	9.7900	1.5314	0.0832	0.0078	1.5301	3.2975
	9.8000	1.5330	0.0762	0.0071	1.5316	3.3008
	9.8100	1.5346	0.0699	0.0066	1.5333	3.3044
	9.8200	1.5362	0.0934	0.0088	1.5349	3.3079
	9.8300	1.5378	0.1159	0.0109	1.5365	3.3114
	9.8400	1.5394	0.1250	0.0117	1.5381	3.3147
	9.8500	1.5409	0.1197	0.0112	1.5396	3.3179
	9.8600	1.5424	0.1066	0.0100	1.5411	3.3212
	9.8700	1.5439	0.1119	0.0105	1.5426	3.3245
	9.8800	1.5455	0.0938	0.0088	1.5442	3.3279
	9.8900	1.5471	0.0858	0.0080	1.5458	3.3314
	9.9000	1.5488	0.1031	0.0097	1.5475	3.3350
	9.9100	1.5503	0.1244	0.0117	1.5490	3.3383
	9.9200	1.5519	0.1263	0.0118	1.5506	3.3416
	9.9300	1.5534	0.1007	0.0094	1.5521	3.3449
	9.9400	1.5549	0.0882	0.0083	1.5536	3.3481
	9.9500	1.5564	0.1071	0.0100	1.5551	3.3514
	9.9600	1.5581	0.1209	0.0113	1.5567	3.3549
	9.9700	1.5597	0.1189	0.0111	1.5584	3.3585
	9.9800	1.5613	0.1060	0.0099	1.5600	3.3619
	9.9900	1.5628	0.1266	0.0119	1.5615	3.3652
	10.0000	1.5643	0.1280	0.0120	1.5630	3.3683
	10.0100	1.5658	0.1405	0.0132	1.5645	3.3717
	10.0200	1.5674	0.1668	0.0156	1.5661	3.3751
	10.0300	1.5690	0.1754	0.0164	1.5677	3.3786
	10.0400	1.5707	0.1555	0.0146	1.5694	3.3822
	10.0500	1.5722	0.1647	0.0154	1.5709	3.3855
	10.0600	1.5738	0.1736	0.0163	1.5725	3.3888
	10.0700	1.5752	0.1744	0.0164	1.5739	3.3919
	10.0800	1.5768	0.1528	0.0143	1.5755	3.3953
	10.0900	1.5784	0.1357	0.0127	1.5771	3.3987
	10.1000	1.5800	0.1261	0.0118	1.5787	3.4023
	10.1100	1.5817	0.1231	0.0115	1.5803	3.4058
	10.1200	1.5833	0.1146	0.0107	1.5820	3.4093
	10.1300	1.5848	0.1254	0.0118	1.5835	3.4125
	10.1400	1.5863	0.1405	0.0132	1.5850	3.4157
	10.1500	1.5878	0.1395	0.0131	1.5865	3.4190
	10.1600	1.5894	0.1390	0.0130	1.5880	3.4224
	10.1700	1.5910	0.1212	0.0114	1.5897	3.4258
	10.1800	1.5926	0.1247	0.0117	1.5913	3.4294
	10.1900	1.5942	0.1566	0.0147	1.5929	3.4329
	10.2000	1.5957	0.1559	0.0146	1.5944	3.4361
	10.2100	1.5972	0.1306	0.0122	1.5959	3.4392
	10.2200	1.5987	0.1162	0.0109	1.5973	3.4424
	10.2300	1.6002	0.0976	0.0091	1.5989	3.4458
	10.2400	1.6019	0.1116	0.0105	1.6006	3.4495
	10.2500	1.6035	0.1456	0.0137	1.6022	3.4530
	10.2600	1.6051	0.1759	0.0165	1.6038	3.4564
	10.2700	1.6066	0.1802	0.0169	1.6053	3.4595
	10.2800	1.6081	0.1515	0.0142	1.6068	3.4628
	10.2900	1.6097	0.1329	0.0125	1.6084	3.4662
	10.3000	1.6113	0.1370	0.0128	1.6100	3.4696
	10.3100	1.6129	0.1503	0.0141	1.6116	3.4731
	10.3200	1.6145	0.1493	0.0140	1.6132	3.4766
	10.3300	1.6161	0.1527	0.0143	1.6148	3.4801
	10.3400	1.6176	0.1697	0.0159	1.6163	3.4833
	10.3500	1.6191	0.1682	0.0158	1.6178	3.4865
	10.3600	1.6206	0.1801	0.0169	1.6193	3.4897
	10.3700	1.6222	0.1976	0.0185	1.6209	3.4931
	10.3800	1.6238	0.1923	0.0180	1.6225	3.4966
	10.3900	1.6255	0.1758	0.0165	1.6241	3.5002
	10.4000	1.6271	0.1633	0.0153	1.6258	3.5037
	10.4100	1.6286	0.1599	0.0150	1.6273	3.5069
	10.4200	1.6301	0.1387	0.0130	1.6288	3.5101
	10.4300	1.6316	0.1100	0.0103	1.6303	3.5134
	10.4400	1.6332	0.0989	0.0093	1.6319	3.5168
	10.4500	1.6348	0.1099	0.0103	1.6335	3.5204
	10.4600	1.6365	0.1195	0.0112	1.6351	3.5239
	10.4700	1.6380	0.1544	0.0145	1.6367	3.5272
	10.4800	1.6395	0.1794	0.0168	1.6382	3.5305
	10.4900	1.6411	0.1851	0.0174	1.6397	3.5338
	10.5000	1.6426	0.1746	0.0164	1.6413	3.5370
	10.5100	1.6442	0.1794	0.0168	1.6429	3.5405
	10.5200	1.6458	0.1840	0.0172	1.6445	3.5440
	10.5300	1.6474	0.1522	0.0143	1.6461	3.5475
	10.5400	1.6490	0.1418	0.0133	1.6477	3.5509
	10.5500	1.6505	0.1256	0.0118	1.6492	3.5542
	10.5600	1.6520	0.1092	0.0102	1.6507	3.5574
	10.5700	1.6535	0.1227	0.0115	1.6522	3.5607
	10.5800	1.6551	0.1549	0.0145	1.6538	3.5641
	10.5900	1.6567	0.1448	0.0136	1.6554	3.5675
	10.6000	1.6583	0.1387	0.0130	1.6570	3.5710
	10.6100	1.6598	0.1277	0.0120	1.6585	3.5742
	10.6200	1.6614	0.1156	0.0108	1.6601	3.5776
	10.6300	1.6629	0.1070	0.0100	1.6616	3.5809
	10.6400	1.6645	0.1142	0.0107	1.6632	3.5843
	10.6500	1.6661	0.1031	0.0097	1.6648	3.5879
	10.6600	1.6678	0.1121	0.0105	1.6665	3.5914
	10.6700	1.6694	0.1470	0.0138	1.6681	3.5948
	10.6800	1.6709	0.1549	0.0145	1.6696	3.5981
	10.6900	1.6724	0.1460	0.0137	1.6711	3.6013
	10.7000	1.6739	0.1483	0.0139	1.6725	3.6045
	10.7100	1.6754	0.1363	0.0128	1.6741	3.6079
	10.7200	1.6770	0.1279	0.0120	1.6757	3.6113
	10.7300	1.6787	0.1268	0.0119	1.6774	3.6149
	10.7400	1.6803	0.1483	0.0139	1.6790	3.6184
	10.7500	1.6819	0.1800	0.0169	1.6806	3.6218
	10.7600	1.6834	0.2045	0.0192	1.6821	3.6250
	10.7700	1.6848	0.1926	0.0181	1.6835	3.6282
	10.7800	1.6864	0.1863	0.0175	1.6851	3.6315
	10.7900	1.6880	0.1652	0.0155	1.6867	3.6350
	10.8000	1.6897	0.1456	0.0137	1.6884	3.6386
	10.8100	1.6913	0.1489	0.0140	1.6900	3.6420
	10.8200	1.6928	0.1471	0.0138	1.6915	3.6454
	10.8300	1.6944	0.1528	0.0143	1.6930	3.6487
	10.8400	1.6959	0.1224	0.0115	1.6946	3.6519
	10.8500	1.6974	0.1227	0.0115	1.6961	3.6552
	10.8600	1.6990	0.1338	0.0125	1.6977	3.6586
	10.8700	1.7006	0.1546	0.0145	1.6993	3.6621
	10.8800	1.7022	0.1400	0.0131	1.7009	3.6656
	10.8900	1.7038	0.1299	0.0122	1.7025	3.6690
	10.9000	1.7053	0.1299	0.0122	1.7040	3.6722
	10.9100	1.7068	0.1276	0.0120	1.7055	3.6755
	10.9200	1.7083	0.1280	0.0120	1.7070	3.6788
	10.9300	1.7100	0.1553	0.0146	1.7087	3.6824
	10.9400	1.7117	0.1866	0.0175	1.7104	3.6860
	10.9500	1.7133	0.1961	0.0184	1.7120	3.6894
	10.9600	1.7148	0.1819	0.0171	1.7135	3.6928
	10.9700	1.7163	0.1549	0.0145	1.7150	3.6959
	10.9800	1.7178	0.1747	0.0164	1.7165	3.6992
	10.9900	1.7193	0.2035	0.0191	1.7180	3.7025
	11.0000	1.7209	0.1870	0.0175	1.7196	3.7059
	11.0100	1.7225	0.1706	0.0160	1.7212	3.7093
	11.0200	1.7241	0.1803	0.0169	1.7227	3.7127
	11.0300	1.7256	0.1820	0.0171	1.7243	3.7160
	11.0400	1.7272	0.1820	0.0171	1.7259	3.7194
	11.0500	1.7287	0.1563	0.0147	1.7274	3.7227
	11.0600	1.7303	0.1156	0.0108	1.7290	3.7261
	11.0700	1.7319	0.1186	0.0111	1.7306	3.7296
	11.0800	1.7336	0.1200	0.0113	1.7322	3.7331
	11.0900	1.7352	0.1282	0.0120	1.7338	3.7366
	11.1000	1.7367	0.1431	0.0134	1.7354	3.7399
	11.1100	1.7381	0.1541	0.0144	1.7368	3.7430
	11.1200	1.7397	0.1551	0.0145	1.7384	3.7463
	11.1300	1.7413	0.1167	0.0109	1.7399	3.7497
	11.1400	1.7429	0.1102	0.0103	1.7416	3.7533
	11.1500	1.7445	0.1112	0.0104	1.7432	3.7567
	11.1600	1.7461	0.1060	0.0099	1.7448	3.7602
	11.1700	1.7476	0.0932	0.0087	1.7463	3.7634
	11.1800	1.7491	0.0834	0.0078	1.7478	3.7667
	11.1900	1.7507	0.1096	0.0103	1.7493	3.7700
	11.2000	1.7522	0.1323	0.0124	1.7509	3.7734
	11.2100	1.7539	0.1426	0.0134	1.7526	3.7769
	11.2200	1.7555	0.1425	0.0134	1.7542	3.7804
	11.2300	1.7571	0.1225	0.0115	1.7558	3.7839
	11.2400	1.7585	0.1498	0.0140	1.7572	3.7870
	11.2500	1.7600	0.1743	0.0163	1.7587	3.7902
	11.2600	1.7616	0.1637	0.0153	1.7603	3.7935
	11.2700	1.7632	0.1537	0.0144	1.7619	3.7971
	11.2800	1.7649	0.1427	0.0134	1.7635	3.8006
	11.2900	1.7665	0.1355	0.0127	1.7651	3.8040
	11.3000	1.7680	0.1237	0.0116	1.7667	3.8074
	11.3100	1.7695	0.1268	0.0119	1.7682	3.8107
	11.3200	1.7711	0.1310	0.0123	1.7698	3.8140
	11.3300	1.7726	0.1399	0.0131	1.7713	3.8173
	11.3400	1.7742	0.1441	0.0135	1.7729	3.8207
	11.3500	1.7758	0.1347	0.0126	1.7745	3.8241
	11.3600	1.7774	0.1277	0.0120	1.7761	3.8276
	11.3700	1.7790	0.1230	0.0115	1.7777	3.8310
	11.3800	1.7805	0.1376	0.0129	1.7792	3.8343
	11.3900	1.7820	0.1557	0.0146	1.7807	3.8376
	11.4000	1.7835	0.1742	0.0163	1.7822	3.8409
	11.4100	1.7851	0.1721	0.0161	1.7838	3.8442
	11.4200	1.7867	0.1780	0.0167	1.7854	3.8477
	11.4300	1.7884	0.1852	0.0174	1.7871	3.8513
	11.4400	1.7899	0.1630	0.0153	1.7886	3.8546
	11.4500	1.7914	0.1395	0.0131	1.7901	3.8579
	11.4600	1.7929	0.1464	0.0137	1.7916	3.8611
	11.4700	1.7945	0.1598	0.0150	1.7932	3.8644
	11.4800	1.7961	0.1626	0.0152	1.7947	3.8678
	11.4900	1.7977	0.1713	0.0161	1.7964	3.8714
	11.5000	1.7993	0.1584	0.0149	1.7980	3.8749
	11.5100	1.8009	0.1595	0.0150	1.7996	3.8783
	11.5200	1.8024	0.1821	0.0171	1.8011	3.8816
	11.5300	1.8040	0.1968	0.0185	1.8027	3.8849
	11.5400	1.8055	0.2169	0.0203	1.8042	3.8882
	11.5500	1.8071	0.2101	0.0197	1.8058	3.8917
	11.5600	1.8087	0.1702	0.0160	1.8074	3.8951
	11.5700	1.8103	0.1672	0.0157	1.8090	3.8986
	11.5800	1.8119	0.1700	0.0159	1.8106	3.9019
	11.5900	1.8134	0.1683	0.0158	1.8120	3.9051
	11.6000	1.8148	0.1783	0.0167	1.8135	3.9083
	11.6100	1.8164	0.1717	0.0161	1.8151	3.9117
	11.6200	1.8180	0.1868	0.0175	1.8167	3.9152
	11.6300	1.8197	0.1854	0.0174	1.8184	3.9187
	11.6400	1.8213	0.1679	0.0157	1.8200	3.9222
	11.6500	1.8228	0.1526	0.0143	1.8215	3.9255
	11.6600	1.8243	0.1544	0.0145	1.8230	3.9287
	11.6700	1.8258	0.1490	0.0140	1.8245	3.9319
	11.6800	1.8274	0.1161	0.0109	1.8260	3.9353
	11.6900	1.8290	0.1045	0.0098	1.8276	3.9387
	11.7000	1.8306	0.1166	0.0109	1.8293	3.9423
	11.7100	1.8322	0.1304	0.0122	1.8309	3.9457
	11.7200	1.8337	0.1363	0.0128	1.8324	3.9490
	11.7300	1.8353	0.1341	0.0126	1.8340	3.9523
	11.7400	1.8368	0.1411	0.0132	1.8355	3.9557
	11.7500	1.8384	0.1420	0.0133	1.8370	3.9590
	11.7600	1.8399	0.1548	0.0145	1.8386	3.9624
	11.7700	1.8416	0.1621	0.0152	1.8403	3.9659
	11.7800	1.8432	0.1553	0.0146	1.8418	3.9693
	11.7900	1.8447	0.1435	0.0135	1.8434	3.9728
	11.8000	1.8462	0.1539	0.0144	1.8449	3.9760
	11.8100	1.8478	0.1520	0.0143	1.8465	3.9793
	11.8200	1.8493	0.1707	0.0160	1.8480	3.9826
	11.8300	1.8509	0.1739	0.0163	1.8496	3.9861
	11.8400	1.8526	0.1602	0.0150	1.8513	3.9896
	11.8500	1.8542	0.1559	0.0146	1.8529	3.9931
	11.8600	1.8558	0.1301	0.0122	1.8545	3.9965
	11.8700	1.8573	0.1331	0.0125	1.8559	3.9997
	11.8800	1.8587	0.1486	0.0139	1.8574	4.0029
	11.8900	1.8603	0.1583	0.0148	1.8590	4.0063
	11.9000	1.8620	0.1129	0.0106	1.8606	4.0099
	11.9100	1.8636	0.1182	0.0111	1.8623	4.0133
	11.9200	1.8651	0.1307	0.0123	1.8638	4.0167
	11.9300	1.8667	0.1114	0.0104	1.8654	4.0200
	11.9400	1.8682	0.1040	0.0097	1.8669	4.0233
	11.9500	1.8697	0.1100	0.0103	1.8684	4.0266
	11.9600	1.8713	0.1435	0.0135	1.8700	4.0299
	11.9700	1.8729	0.1728	0.0162	1.8716	4.0334
	11.9800	1.8745	0.1525	0.0143	1.8732	4.0370
	11.9900	1.8762	0.1525	0.0143	1.8748	4.0405
	12.0000	1.8777	0.1400	0.0131	1.8764	4.0438
	12.0100	1.8792	0.1343	0.0126	1.8779	4.0470
	12.0200	1.8807	0.1291	0.0121	1.8794	4.0502
	12.0300	1.8822	0.1402	0.0131	1.8809	4.0535
	12.0400	1.8838	0.1581	0.0148	1.8825	4.0570
	12.0500	1.8855	0.1548	0.0145	1.8842	4.0606
	12.0600	1.8872	0.1335	0.0125	1.8859	4.0642
	12.0700	1.8887	0.1296	0.0121	1.8874	4.0675
	12.0800	1.8902	0.1670	0.0157	1.8889	4.0707
	12.0900	1.8917	0.2095	0.0196	1.8904	4.0740
	12.1000	1.8932	0.2297	0.0215	1.8919	4.0773
	12.1100	1.8948	0.2265	0.0212	1.8935	4.0807
	12.1200	1.8964	0.2049	0.0192	1.8951	4.0841
	12.1300	1.8980	0.2141	0.0201	1.8967	4.0875
	12.1400	1.8995	0.2052	0.0192	1.8982	4.0908
	12.1500	1.9011	0.2104	0.0197	1.8998	4.0942
	12.1600	1.9026	0.2044	0.0192	1.9013	4.0974
	12.1700	1.9042	0.2121	0.0199	1.9029	4.1008
	12.1800	1.9058	0.2084	0.0195	1.9044	4.1042
	12.1900	1.9074	0.1872	0.0176	1.9061	4.1078
	12.2000	1.9090	0.1874	0.0176	1.9077	4.1113
	12.2100	1.9106	0.1961	0.0184	1.9093	4.1147
	12.2200	1.9121	0.2068	0.0194	1.9108	4.1179
	12.2300	1.9136	0.2117	0.0199	1.9122	4.1211
	12.2400	1.9151	0.2034	0.0191	1.9138	4.1243
	12.2500	1.9167	0.1996	0.0187	1.9154	4.1278
	12.2600	1.9184	0.2091	0.0196	1.9171	4.1314
	12.2700	1.9199	0.2002	0.0188	1.9186	4.1348
	12.2800	1.9214	0.1763	0.0165	1.9201	4.1380
	12.2900	1.9229	0.1574	0.0148	1.9216	4.1412
	12.3000	1.9245	0.1440	0.0135	1.9232	4.1446
	12.3100	1.9261	0.1392	0.0131	1.9248	4.1482
	12.3200	1.9277	0.1400	0.0131	1.9264	4.1516
	12.3300	1.9294	0.1494	0.0140	1.9281	4.1551
	12.3400	1.9310	0.1517	0.0142	1.9296	4.1586
	12.3500	1.9325	0.1774	0.0166	1.9312	4.1619
	12.3600	1.9340	0.2134	0.0200	1.9327	4.1652
	12.3700	1.9355	0.2117	0.0198	1.9342	4.1684
	12.3800	1.9370	0.2037	0.0191	1.9357	4.1717
	12.3900	1.9386	0.2007	0.0188	1.9373	4.1751
	12.4000	1.9403	0.1943	0.0182	1.9390	4.1787
	12.4100	1.9419	0.1904	0.0179	1.9406	4.1821
	12.4200	1.9435	0.1907	0.0179	1.9421	4.1855
	12.4300	1.9450	0.1863	0.0175	1.9437	4.1888
	12.4400	1.9465	0.1823	0.0171	1.9452	4.1921
	12.4500	1.9481	0.1909	0.0179	1.9468	4.1955
	12.4600	1.9497	0.2197	0.0206	1.9484	4.1989
	12.4700	1.9513	0.2250	0.0211	1.9500	4.2024
	12.4800	1.9529	0.2354	0.0221	1.9516	4.2058
	12.4900	1.9544	0.2162	0.0203	1.9531	4.2091
	12.5000	1.9559	0.2012	0.0189	1.9546	4.2124
	12.5100	1.9575	0.1953	0.0183	1.9562	4.2157
	12.5200	1.9590	0.1850	0.0173	1.9577	4.2190
	12.5300	1.9606	0.1513	0.0142	1.9593	4.2225
	12.5400	1.9622	0.1385	0.0130	1.9609	4.2260
	12.5500	1.9638	0.1574	0.0148	1.9625	4.2293
	12.5600	1.9653	0.1848	0.0173	1.9640	4.2327
	12.5700	1.9669	0.1852	0.0174	1.9656	4.2360
	12.5800	1.9684	0.1933	0.0181	1.9671	4.2393
	12.5900	1.9700	0.1977	0.0185	1.9687	4.2427
	12.6000	1.9716	0.1801	0.0169	1.9703	4.2461
	12.6100	1.9732	0.1933	0.0181	1.9719	4.2496
	12.6200	1.9748	0.2158	0.0202	1.9735	4.2530
	12.6300	1.9763	0.2132	0.0200	1.9750	4.2564
	12.6400	1.9779	0.1998	0.0187	1.9765	4.2596
	12.6500	1.9793	0.2258	0.0212	1.9780	4.2628
	12.6600	1.9809	0.2324	0.0218	1.9796	4.2662
	12.6700	1.9825	0.2346	0.0220	1.9812	4.2697
	12.6800	1.9841	0.2412	0.0226	1.9828	4.2732
	12.6900	1.9857	0.2270	0.0213	1.9844	4.2766
	12.7000	1.9872	0.2043	0.0192	1.9859	4.2798
	12.7100	1.9887	0.1692	0.0159	1.9874	4.2831
	12.7200	1.9903	0.1484	0.0139	1.9890	4.2865
	12.7300	1.9919	0.1530	0.0143	1.9906	4.2900
	12.7400	1.9935	0.1685	0.0158	1.9922	4.2934
	12.7500	1.9951	0.1887	0.0177	1.9938	4.2968
	12.7600	1.9967	0.2085	0.0195	1.9954	4.3002
	12.7700	1.9983	0.2287	0.0214	1.9969	4.3036
	12.7800	1.9999	0.2584	0.0242	1.9985	4.3071
	12.7900	2.0014	0.2318	0.0217	2.0001	4.3103
	12.8000	2.0029	0.1987	0.0186	2.0016	4.3137
	12.8100	2.0045	0.1979	0.0186	2.0032	4.3170
	12.8200	2.0061	0.1928	0.0181	2.0048	4.3204
	12.8300	2.0077	0.2254	0.0211	2.0064	4.3239
	12.8400	2.0092	0.2693	0.0253	2.0079	4.3271
	12.8500	2.0107	0.2789	0.0261	2.0094	4.3304
	12.8600	2.0122	0.2677	0.0251	2.0109	4.3337
	12.8700	2.0138	0.2591	0.0243	2.0125	4.3371
	12.8800	2.0154	0.2320	0.0218	2.0141	4.3406
	12.8900	2.0171	0.2150	0.0202	2.0157	4.3441
	12.9000	2.0187	0.1840	0.0173	2.0173	4.3476
	12.9100	2.0202	0.1542	0.0145	2.0189	4.3509
	12.9200	2.0217	0.1606	0.0151	2.0204	4.3541
	12.9300	2.0232	0.1724	0.0162	2.0219	4.3574
	12.9400	2.0248	0.1625	0.0152	2.0235	4.3608
	12.9500	2.0264	0.1458	0.0137	2.0251	4.3642
	12.9600	2.0280	0.1453	0.0136	2.0267	4.3677
	12.9700	2.0295	0.1675	0.0157	2.0282	4.3710
	12.9800	2.0311	0.1801	0.0169	2.0298	4.3744
	12.9900	2.0326	0.1958	0.0184	2.0313	4.3777
	13.0000	2.0342	0.2212	0.0207	2.0329	4.3810
	13.0100	2.0357	0.2055	0.0193	2.0344	4.3844
	13.0200	2.0374	0.1941	0.0182	2.0360	4.3879
	13.0300	2.0390	0.1961	0.0184	2.0377	4.3914
	13.0400	2.0406	0.1868	0.0175	2.0392	4.3947
	13.0500	2.0421	0.1716	0.0161	2.0408	4.3980
	13.0600	2.0436	0.1753	0.0164	2.0423	4.4013
	13.0700	2.0452	0.1694	0.0159	2.0439	4.4047
	13.0800	2.0467	0.1520	0.0143	2.0454	4.4081
	13.0900	2.0483	0.1740	0.0163	2.0470	4.4114
	13.1000	2.0499	0.1936	0.0181	2.0485	4.4148
	13.1100	2.0514	0.1848	0.0173	2.0501	4.4182
	13.1200	2.0530	0.1665	0.0156	2.0517	4.4215
	13.1300	2.0545	0.1075	0.0101	2.0532	4.4248
	13.1400	2.0561	0.0716	0.0067	2.0548	4.4282
	13.1500	2.0576	0.0671	0.0063	2.0563	4.4316
	13.1600	2.0593	0.0879	0.0082	2.0580	4.4351
	13.1700	2.0609	0.1471	0.0138	2.0596	4.4386
	13.1800	2.0625	0.1866	0.0175	2.0612	4.4421
	13.1900	2.0640	0.2157	0.0202	2.0627	4.4454
	13.2000	2.0656	0.2283	0.0214	2.0642	4.4486
	13.2100	2.0671	0.2231	0.0209	2.0658	4.4520
	13.2200	2.0687	0.2144	0.0201	2.0674	4.4554
	13.2300	2.0703	0.1849	0.0173	2.0690	4.4589
	13.2400	2.0719	0.1584	0.0149	2.0706	4.4623
	13.2500	2.0735	0.1497	0.0140	2.0722	4.4657
	13.2600	2.0750	0.1576	0.0148	2.0737	4.4690
	13.2700	2.0765	0.1541	0.0145	2.0752	4.4723
	13.2800	2.0781	0.1688	0.0158	2.0768	4.4756
	13.2900	2.0796	0.1765	0.0166	2.0783	4.4790
	13.3000	2.0813	0.1640	0.0154	2.0799	4.4825
	13.3100	2.0828	0.1433	0.0134	2.0815	4.4859
	13.3200	2.0845	0.1674	0.0157	2.0832	4.4894
	13.3300	2.0860	0.1922	0.0180	2.0847	4.4928
	13.3400	2.0875	0.1767	0.0166	2.0862	4.4960
	13.3500	2.0890	0.1743	0.0163	2.0877	4.4992
	13.3600	2.0906	0.1882	0.0176	2.0893	4.5027
	13.3700	2.0923	0.2029	0.0190	2.0910	4.5062
	13.3800	2.0939	0.1840	0.0172	2.0926	4.5096
	13.3900	2.0954	0.1386	0.0130	2.0941	4.5129
	13.4000	2.0969	0.1187	0.0111	2.0956	4.5161
	13.4100	2.0984	0.1066	0.0100	2.0971	4.5194
	13.4200	2.1000	0.1046	0.0098	2.0986	4.5228
	13.4300	2.1016	0.1265	0.0119	2.1003	4.5263
	13.4400	2.1032	0.1872	0.0176	2.1019	4.5297
	13.4500	2.1048	0.2227	0.0209	2.1035	4.5332
	13.4600	2.1064	0.2316	0.0217	2.1051	4.5367
	13.4700	2.1080	0.2351	0.0220	2.1067	4.5401
	13.4800	2.1095	0.2169	0.0203	2.1082	4.5433
	13.4900	2.1110	0.2079	0.0195	2.1097	4.5467
	13.5000	2.1126	0.1814	0.0170	2.1113	4.5501
	13.5100	2.1142	0.1689	0.0158	2.1129	4.5535
	13.5200	2.1158	0.1878	0.0176	2.1145	4.5569
	13.5300	2.1174	0.2203	0.0207	2.1161	4.5603
	13.5400	2.1190	0.2145	0.0201	2.1176	4.5637
	13.5500	2.1205	0.1888	0.0177	2.1192	4.5671
	13.5600	2.1221	0.1635	0.0153	2.1207	4.5704
	13.5700	2.1236	0.1522	0.0143	2.1222	4.5736
	13.5800	2.1251	0.1483	0.0139	2.1238	4.5770
	13.5900	2.1267	0.1327	0.0124	2.1254	4.5805
	13.6000	2.1283	0.1317	0.0123	2.1269	4.5838
	13.6100	2.1298	0.1549	0.0145	2.1285	4.5871
	13.6200	2.1313	0.1822	0.0171	2.1300	4.5904
	13.6300	2.1330	0.2111	0.0198	2.1317	4.5939
	13.6400	2.1346	0.2227	0.0209	2.1332	4.5973
	13.6500	2.1361	0.2094	0.0196	2.1348	4.6008
	13.6600	2.1378	0.2111	0.0198	2.1364	4.6042
	13.6700	2.1393	0.2051	0.0192	2.1380	4.6076
	13.6800	2.1408	0.1911	0.0179	2.1395	4.6108
	13.6900	2.1424	0.1822	0.0171	2.1411	4.6142
	13.7000	2.1439	0.1871	0.0175	2.1426	4.6176
	13.7100	2.1455	0.1771	0.0166	2.1442	4.6210
	13.7200	2.1471	0.1700	0.0159	2.1458	4.6245
	13.7300	2.1487	0.1802	0.0169	2.1474	4.6279
	13.7400	2.1503	0.1589	0.0149	2.1490	4.6312
	13.7500	2.1518	0.1533	0.0144	2.1505	4.6345
	13.7600	2.1533	0.1441	0.0135	2.1520	4.6377
	13.7700	2.1548	0.1350	0.0127	2.1535	4.6409
	13.7800	2.1563	0.1699	0.0159	2.1550	4.6443
	13.7900	2.1579	0.1822	0.0171	2.1566	4.6477
	13.8000	2.1595	0.1860	0.0174	2.1582	4.6510
	13.8100	2.1610	0.1886	0.0177	2.1597	4.6544
	13.8200	2.1626	0.1902	0.0178	2.1613	4.6577
	13.8300	2.1641	0.1989	0.0186	2.1628	4.6611
	13.8400	2.1657	0.2082	0.0195	2.1644	4.6644
	13.8500	2.1672	0.2257	0.0212	2.1659	4.6678
	13.8600	2.1689	0.2401	0.0225	2.1676	4.6713
	13.8700	2.1705	0.2402	0.0225	2.1691	4.6747
	13.8800	2.1720	0.2390	0.0224	2.1707	4.6781
	13.8900	2.1736	0.2370	0.0222	2.1723	4.6814
	13.9000	2.1751	0.2197	0.0206	2.1738	4.6847
	13.9100	2.1766	0.2050	0.0192	2.1753	4.6880
	13.9200	2.1782	0.1644	0.0154	2.1769	4.6914
	13.9300	2.1799	0.1364	0.0128	2.1785	4.6949
	13.9400	2.1815	0.1145	0.0107	2.1802	4.6985
	13.9500	2.1831	0.1317	0.0123	2.1817	4.7019
	13.9600	2.1845	0.1529	0.0143	2.1832	4.7051
	13.9700	2.1861	0.1886	0.0177	2.1848	4.7085
	13.9800	2.1877	0.2289	0.0215	2.1864	4.7119
	13.9900	2.1893	0.2476	0.0232	2.1880	4.7153
	14.0000	2.1909	0.2506	0.0235	2.1896	4.7188
	14.0100	2.1925	0.2321	0.0218	2.1912	4.7222
	14.0200	2.1941	0.1959	0.0184	2.1928	4.7257
	14.0300	2.1956	0.1952	0.0183	2.1943	4.7289
	14.0400	2.1971	0.2041	0.0191	2.1958	4.7321
	14.0500	2.1987	0.1781	0.0167	2.1974	4.7355
	14.0600	2.2003	0.1621	0.0152	2.1990	4.7390
	14.0700	2.2018	0.1946	0.0182	2.2005	4.7424
	14.0800	2.2034	0.2281	0.0214	2.2021	4.7458
	14.0900	2.2050	0.2420	0.0227	2.2037	4.7491
	14.1000	2.2065	0.2631	0.0247	2.2052	4.7524
	14.1100	2.2081	0.3051	0.0286	2.2068	4.7559
	14.1200	2.2097	0.3015	0.0283	2.2084	4.7594
	14.1300	2.2113	0.2624	0.0246	2.2100	4.7628
	14.1400	2.2129	0.2340	0.0219	2.2116	4.7661
	14.1500	2.2144	0.2204	0.0207	2.2131	4.7694
	14.1600	2.2160	0.2175	0.0204	2.2146	4.7728
	14.1700	2.2175	0.2241	0.0210	2.2162	4.7761
	14.1800	2.2190	0.2414	0.0226	2.2177	4.7794
	14.1900	2.2206	0.2130	0.0200	2.2193	4.7828
	14.2000	2.2222	0.1839	0.0172	2.2209	4.7863
	14.2100	2.2238	0.1617	0.0152	2.2225	4.7897
	14.2200	2.2255	0.1654	0.0155	2.2241	4.7932
	14.2300	2.2270	0.1870	0.0175	2.2257	4.7966
	14.2400	2.2286	0.1924	0.0180	2.2273	4.8000
	14.2500	2.2301	0.1772	0.0166	2.2288	4.8033
	14.2600	2.2316	0.1435	0.0135	2.2303	4.8066
	14.2700	2.2332	0.1383	0.0130	2.2319	4.8099
	14.2800	2.2348	0.1155	0.0108	2.2335	4.8133
	14.2900	2.2364	0.1208	0.0113	2.2350	4.8167
	14.3000	2.2379	0.1489	0.0140	2.2366	4.8201
	14.3100	2.2395	0.2016	0.0189	2.2382	4.8234
	14.3200	2.2410	0.2329	0.0218	2.2397	4.8267
	14.3300	2.2426	0.2299	0.0216	2.2413	4.8301
	14.3400	2.2441	0.2160	0.0203	2.2428	4.8334
	14.3500	2.2457	0.1910	0.0179	2.2444	4.8368
	14.3600	2.2473	0.1958	0.0184	2.2460	4.8402
	14.3700	2.2489	0.2065	0.0194	2.2476	4.8437
	14.3800	2.2505	0.2059	0.0193	2.2492	4.8472
	14.3900	2.2520	0.2233	0.0209	2.2507	4.8505
	14.4000	2.2535	0.2103	0.0197	2.2522	4.8538
	14.4100	2.2551	0.2130	0.0200	2.2538	4.8571
	14.4200	2.2567	0.2217	0.0208	2.2554	4.8605
	14.4300	2.2582	0.2336	0.0219	2.2569	4.8639
	14.4400	2.2598	0.2606	0.0244	2.2585	4.8673
	14.4500	2.2614	0.2695	0.0253	2.2601	4.8707
	14.4600	2.2629	0.2506	0.0235	2.2616	4.8740
	14.4700	2.2645	0.2594	0.0243	2.2632	4.8774
	14.4800	2.2661	0.2487	0.0233	2.2648	4.8808
	14.4900	2.2677	0.2297	0.0215	2.2664	4.8843
	14.5000	2.2693	0.2283	0.0214	2.2680	4.8878
	14.5100	2.2709	0.2129	0.0200	2.2696	4.8912
	14.5200	2.2725	0.2116	0.0198	2.2712	4.8946
	14.5300	2.2741	0.2252	0.0211	2.2727	4.8980
	14.5400	2.2756	0.2358	0.0221	2.2742	4.9012
	14.5500	2.2771	0.2564	0.0240	2.2758	4.9046
	14.5600	2.2788	0.2410	0.0226	2.2775	4.9081
	14.5700	2.2803	0.2322	0.0218	2.2790	4.9115
	14.5800	2.2819	0.2274	0.0213	2.2806	4.9148
	14.5900	2.2834	0.2100	0.0197	2.2821	4.9181
	14.6000	2.2849	0.1884	0.0177	2.2836	4.9214
	14.6100	2.2865	0.1855	0.0174	2.2852	4.9248
	14.6200	2.2880	0.1678	0.0157	2.2867	4.9280
	14.6300	2.2896	0.1853	0.0174	2.2883	4.9314
	14.6400	2.2912	0.1957	0.0184	2.2899	4.9350
	14.6500	2.2928	0.2187	0.0205	2.2915	4.9385
	14.6600	2.2944	0.2408	0.0226	2.2931	4.9418
	14.6700	2.2959	0.2583	0.0242	2.2946	4.9451
	14.6800	2.2974	0.2437	0.0228	2.2961	4.9483
	14.6900	2.2990	0.2118	0.0199	2.2977	4.9517
	14.7000	2.3005	0.1832	0.0172	2.2992	4.9550
	14.7100	2.3021	0.1916	0.0180	2.3008	4.9584
	14.7200	2.3037	0.2167	0.0203	2.3024	4.9620
	14.7300	2.3054	0.2318	0.0217	2.3040	4.9654
	14.7400	2.3069	0.2229	0.0209	2.3056	4.9688
	14.7500	2.3085	0.2113	0.0198	2.3072	4.9722
	14.7600	2.3101	0.1847	0.0173	2.3087	4.9756
	14.7700	2.3117	0.1722	0.0161	2.3104	4.9790
	14.7800	2.3132	0.1534	0.0144	2.3119	4.9824
	14.7900	2.3147	0.1573	0.0148	2.3134	4.9856
	14.8000	2.3162	0.1898	0.0178	2.3149	4.9889
	14.8100	2.3178	0.2107	0.0198	2.3165	4.9922
	14.8200	2.3194	0.2018	0.0189	2.3181	4.9956
	14.8300	2.3209	0.1894	0.0178	2.3196	4.9990
	14.8400	2.3225	0.2014	0.0189	2.3212	5.0025
	14.8500	2.3241	0.2022	0.0190	2.3228	5.0059
	14.8600	2.3257	0.2063	0.0193	2.3244	5.0092
	14.8700	2.3273	0.2152	0.0202	2.3259	5.0126
	14.8800	2.3288	0.2070	0.0194	2.3275	5.0160
	14.8900	2.3304	0.2131	0.0200	2.3291	5.0193
	14.9000	2.3319	0.2125	0.0199	2.3306	5.0226
	14.9100	2.3335	0.1881	0.0176	2.3322	5.0261
	14.9200	2.3351	0.1787	0.0168	2.3338	5.0296
	14.9300	2.3367	0.1744	0.0164	2.3354	5.0329
	14.9400	2.3382	0.1546	0.0145	2.3369	5.0362
	14.9500	2.3397	0.1451	0.0136	2.3384	5.0395
	14.9600	2.3413	0.1430	0.0134	2.3400	5.0429
	14.9700	2.3429	0.1616	0.0151	2.3416	5.0463
	14.9800	2.3444	0.1870	0.0175	2.3431	5.0497
	14.9900	2.3460	0.1724	0.0162	2.3447	5.0531
	15.0000	2.3476	0.1831	0.0172	2.3463	5.0565
	15.0100	2.3492	0.2186	0.0205	2.3479	5.0599
	15.0200	2.3507	0.2429	0.0228	2.3494	5.0632
	15.0300	2.3523	0.2414	0.0226	2.3510	5.0665
	15.0400	2.3538	0.2337	0.0219	2.3525	5.0699
	15.0500	2.3554	0.2332	0.0219	2.3541	5.0733
	15.0600	2.3570	0.2236	0.0210	2.3557	5.0767
	15.0700	2.3586	0.2189	0.0205	2.3573	5.0801
	15.0800	2.3601	0.2301	0.0216	2.3588	5.0835
	15.0900	2.3617	0.2337	0.0219	2.3604	5.0869
	15.1000	2.3632	0.2313	0.0217	2.3619	5.0901
	15.1100	2.3648	0.2031	0.0190	2.3635	5.0935
	15.1200	2.3663	0.1945	0.0182	2.3650	5.0968
	15.1300	2.3679	0.1965	0.0184	2.3666	5.1003
	15.1400	2.3696	0.1963	0.0184	2.3683	5.1038
	15.1500	2.3711	0.2034	0.0191	2.3698	5.1072
	15.1600	2.3727	0.1995	0.0187	2.3714	5.1105
	15.1700	2.3742	0.2124	0.0199	2.3729	5.1139
	15.1800	2.3758	0.2216	0.0208	2.3745	5.1173
	15.1900	2.3774	0.1978	0.0185	2.3761	5.1207
	15.2000	2.3789	0.1962	0.0184	2.3776	5.1240
	15.2100	2.3805	0.2252	0.0211	2.3792	5.1274
	15.2200	2.3821	0.2410	0.0226	2.3807	5.1307
	15.2300	2.3836	0.2394	0.0224	2.3823	5.1341
	15.2400	2.3852	0.2214	0.0208	2.3838	5.1374
	15.2500	2.3867	0.2254	0.0211	2.3854	5.1408
	15.2600	2.3883	0.2034	0.0191	2.3870	5.1443
	15.2700	2.3899	0.1894	0.0178	2.3886	5.1477
	15.2800	2.3915	0.1800	0.0169	2.3902	5.1511
	15.2900	2.3931	0.1876	0.0176	2.3918	5.1545
	15.3000	2.3947	0.1855	0.0174	2.3933	5.1579
	15.3100	2.3962	0.1706	0.0160	2.3949	5.1611
	15.3198	2.3977	0.1808	0.0170	2.3963	5.1643
	15.3200	2.3977	0.1810	0.0170	2.3964	5.1644
	15.3300	2.3992	0.1703	0.0160	2.3979	5.1678
	15.3400	2.4007	0.1597	0.0150	2.3994	5.1709
	15.3500	2.4017	0.1419	0.0133	2.4004	5.1731
	15.3600	2.4020	0.1266	0.0119	2.4007	5.1736
	15.3700	2.4012	0.1304	0.0122	2.3999	5.1721
	15.3800	2.3997	0.1654	0.0155	2.3984	5.1687
	15.3900	2.3975	0.1822	0.0171	2.3962	5.1641
	15.4000	2.3952	0.2022	0.0190	2.3939	5.1591
	15.4100	2.3929	0.2069	0.0194	2.3916	5.1540
	15.4200	2.3908	0.2023	0.0190	2.3895	5.1496
	15.4300	2.3891	0.2064	0.0194	2.3878	5.1459
	15.4400	2.3876	0.1983	0.0186	2.3862	5.1426
	15.4500	2.3860	0.1910	0.0179	2.3847	5.1393
	15.4600	2.3844	0.1774	0.0166	2.3831	5.1358
	15.4700	2.3828	0.1502	0.0141	2.3815	5.1323
	15.4800	2.3812	0.1320	0.0124	2.3799	5.1289
	15.4900	2.3797	0.1483	0.0139	2.3784	5.1257
	15.5000	2.3782	0.1907	0.0179	2.3769	5.1224
	15.5100	2.3766	0.2225	0.0209	2.3753	5.1190
	15.5200	2.3750	0.2523	0.0237	2.3737	5.1155
	15.5300	2.3734	0.2581	0.0242	2.3721	5.1120
	15.5400	2.3719	0.2506	0.0235	2.3706	5.1088
	15.5500	2.3703	0.2330	0.0218	2.3690	5.1055
	15.5600	2.3687	0.2133	0.0200	2.3674	5.1020
	15.5700	2.3670	0.1830	0.0172	2.3657	5.0984
	15.5800	2.3654	0.1975	0.0185	2.3641	5.0949
	15.5900	2.3639	0.2168	0.0203	2.3626	5.0916
	15.6000	2.3624	0.2293	0.0215	2.3611	5.0884
	15.6100	2.3608	0.2268	0.0213	2.3595	5.0850
	15.6200	2.3592	0.2006	0.0188	2.3579	5.0815
	15.6300	2.3575	0.1966	0.0184	2.3562	5.0779
	15.6400	2.3559	0.1926	0.0181	2.3546	5.0744
	15.6500	2.3544	0.1792	0.0168	2.3531	5.0712
	15.6600	2.3530	0.1823	0.0171	2.3517	5.0680
	15.6700	2.3514	0.1972	0.0185	2.3501	5.0647
	15.6800	2.3497	0.1873	0.0176	2.3484	5.0611
	15.6900	2.3481	0.1824	0.0171	2.3468	5.0575
	15.7000	2.3465	0.1738	0.0163	2.3451	5.0540
	15.7100	2.3450	0.1754	0.0164	2.3436	5.0508
	15.7200	2.3434	0.2015	0.0189	2.3421	5.0475
	15.7300	2.3418	0.2290	0.0215	2.3405	5.0440
	15.7400	2.3402	0.2237	0.0210	2.3388	5.0404
	15.7500	2.3386	0.2011	0.0189	2.3372	5.0370
	15.7600	2.3371	0.1798	0.0169	2.3358	5.0338
	15.7700	2.3356	0.1722	0.0161	2.3342	5.0305
	15.7800	2.3340	0.1948	0.0183	2.3327	5.0271
	15.7900	2.3324	0.1738	0.0163	2.3311	5.0236
	15.8000	2.3308	0.1682	0.0158	2.3294	5.0202
	15.8100	2.3292	0.1858	0.0174	2.3279	5.0168
	15.8200	2.3277	0.1914	0.0179	2.3264	5.0135
	15.8300	2.3262	0.1848	0.0173	2.3248	5.0102
	15.8400	2.3246	0.1902	0.0178	2.3233	5.0068
	15.8500	2.3229	0.1847	0.0173	2.3216	5.0032
	15.8600	2.3213	0.1733	0.0162	2.3200	4.9998
	15.8700	2.3198	0.1801	0.0169	2.3184	4.9965
	15.8800	2.3183	0.2085	0.0195	2.3170	4.9933
	15.8900	2.3167	0.2127	0.0199	2.3154	4.9900
	15.9000	2.3151	0.2216	0.0208	2.3138	4.9864
	15.9100	2.3134	0.2108	0.0198	2.3121	4.9828
	15.9200	2.3118	0.2006	0.0188	2.3105	4.9793
	15.9300	2.3103	0.1882	0.0176	2.3090	4.9761
	15.9400	2.3088	0.1899	0.0178	2.3075	4.9728
	15.9500	2.3072	0.2276	0.0213	2.3058	4.9693
	15.9600	2.3055	0.2134	0.0200	2.3042	4.9657
	15.9700	2.3039	0.1743	0.0163	2.3026	4.9622
	15.9800	2.3023	0.1612	0.0151	2.3010	4.9589
	15.9900	2.3008	0.1770	0.0166	2.2995	4.9557
	16.0000	2.2993	0.1876	0.0176	2.2980	4.9524
	16.0100	2.2977	0.1995	0.0187	2.2964	4.9489
	16.0200	2.2962	0.2210	0.0207	2.2948	4.9456
	16.0300	2.2946	0.2503	0.0235	2.2933	4.9423
	16.0400	2.2931	0.2526	0.0237	2.2918	4.9390
	16.0500	2.2915	0.2605	0.0244	2.2902	4.9356
	16.0600	2.2899	0.2683	0.0252	2.2886	4.9321
	16.0700	2.2882	0.2456	0.0230	2.2869	4.9285
	16.0800	2.2866	0.2156	0.0202	2.2853	4.9251
	16.0900	2.2851	0.1928	0.0181	2.2838	4.9218
	16.1000	2.2836	0.1869	0.0175	2.2823	4.9186
	16.1100	2.2820	0.1780	0.0167	2.2807	4.9151
	16.1200	2.2803	0.1905	0.0179	2.2790	4.9115
	16.1300	2.2787	0.2128	0.0199	2.2774	4.9080
	16.1400	2.2771	0.2385	0.0224	2.2758	4.9046
	16.1500	2.2756	0.2242	0.0210	2.2743	4.9014
	16.1600	2.2741	0.1924	0.0180	2.2728	4.8981
	16.1700	2.2725	0.1974	0.0185	2.2712	4.8947
	16.1800	2.2709	0.2168	0.0203	2.2696	4.8912
	16.1900	2.2694	0.2103	0.0197	2.2681	4.8879
	16.2000	2.2678	0.1739	0.0163	2.2665	4.8846
	16.2100	2.2663	0.1523	0.0143	2.2650	4.8812
	16.2200	2.2647	0.1603	0.0150	2.2634	4.8778
	16.2300	2.2630	0.1684	0.0158	2.2617	4.8742
	16.2400	2.2615	0.1882	0.0176	2.2602	4.8708
	16.2500	2.2600	0.2026	0.0190	2.2587	4.8676
	16.2600	2.2585	0.2120	0.0199	2.2572	4.8644
	16.2700	2.2570	0.2231	0.0209	2.2556	4.8611
	16.2800	2.2552	0.2281	0.0214	2.2539	4.8574
	16.2900	2.2535	0.2289	0.0215	2.2522	4.8537
	16.3000	2.2519	0.2126	0.0199	2.2506	4.8502
	16.3100	2.2504	0.1641	0.0154	2.2491	4.8470
	16.3200	2.2489	0.1615	0.0151	2.2476	4.8438
	16.3300	2.2474	0.1824	0.0171	2.2461	4.8405
	16.3400	2.2457	0.1823	0.0171	2.2444	4.8370
	16.3500	2.2441	0.1717	0.0161	2.2428	4.8335
	16.3600	2.2427	0.1578	0.0148	2.2414	4.8304
	16.3700	2.2412	0.1541	0.0145	2.2399	4.8271
	16.3800	2.2396	0.1655	0.0155	2.2383	4.8237
	16.3900	2.2379	0.1681	0.0158	2.2366	4.8200
	16.4000	2.2362	0.1774	0.0166	2.2349	4.8164
	16.4100	2.2346	0.2108	0.0198	2.2333	4.8130
	16.4200	2.2332	0.2265	0.0212	2.2319	4.8099
	16.4300	2.2317	0.2133	0.0200	2.2304	4.8066
	16.4400	2.2301	0.1717	0.0161	2.2288	4.8032
	16.4500	2.2285	0.1347	0.0126	2.2272	4.7997
	16.4600	2.2269	0.1516	0.0142	2.2256	4.7963
	16.4700	2.2254	0.1674	0.0157	2.2241	4.7930
	16.4800	2.2238	0.1899	0.0178	2.2225	4.7897
	16.4900	2.2222	0.1799	0.0169	2.2209	4.7863
	16.5000	2.2205	0.1722	0.0161	2.2192	4.7826
	16.5100	2.2189	0.1740	0.0163	2.2176	4.7792
	16.5200	2.2175	0.1899	0.0178	2.2162	4.7760
	16.5300	2.2160	0.1847	0.0173	2.2147	4.7729
	16.5400	2.2144	0.1764	0.0165	2.2131	4.7695
	16.5500	2.2128	0.1759	0.0165	2.2115	4.7660
	16.5600	2.2111	0.1559	0.0146	2.2098	4.7623
	16.5700	2.2094	0.1738	0.0163	2.2081	4.7587
	16.5800	2.2080	0.2207	0.0207	2.2067	4.7556
	16.5900	2.2065	0.2534	0.0238	2.2052	4.7524
	16.6000	2.2049	0.2505	0.0235	2.2036	4.7489
	16.6100	2.2032	0.2423	0.0227	2.2019	4.7453
	16.6200	2.2015	0.2284	0.0214	2.2002	4.7416
	16.6300	2.2000	0.2203	0.0207	2.1987	4.7384
	16.6400	2.1985	0.2133	0.0200	2.1972	4.7352
	16.6500	2.1971	0.2072	0.0194	2.1957	4.7320
	16.6600	2.1955	0.1822	0.0171	2.1942	4.7287
	16.6700	2.1939	0.1566	0.0147	2.1926	4.7252
	16.6800	2.1923	0.1373	0.0129	2.1910	4.7217
	16.6900	2.1908	0.1287	0.0121	2.1894	4.7185
	16.7000	2.1892	0.1264	0.0119	2.1879	4.7151
	16.7100	2.1876	0.1554	0.0146	2.1863	4.7117
	16.7200	2.1860	0.1651	0.0155	2.1847	4.7082
	16.7300	2.1844	0.1834	0.0172	2.1831	4.7047
	16.7400	2.1829	0.1847	0.0173	2.1816	4.7015
	16.7500	2.1814	0.1696	0.0159	2.1801	4.6983
	16.7600	2.1798	0.1527	0.0143	2.1785	4.6949
	16.7700	2.1781	0.1354	0.0127	2.1768	4.6913
	16.7800	2.1765	0.1302	0.0122	2.1752	4.6877
	16.7900	2.1749	0.1416	0.0133	2.1736	4.6843
	16.8000	2.1734	0.1539	0.0144	2.1721	4.6811
	16.8100	2.1719	0.1779	0.0167	2.1706	4.6778
	16.8200	2.1703	0.2295	0.0215	2.1690	4.6744
	16.8300	2.1687	0.2522	0.0236	2.1674	4.6709
	16.8400	2.1670	0.2291	0.0215	2.1657	4.6673
	16.8500	2.1656	0.2019	0.0189	2.1643	4.6642
	16.8600	2.1641	0.1960	0.0184	2.1628	4.6610
	16.8700	2.1625	0.1975	0.0185	2.1612	4.6577
	16.8800	2.1609	0.1941	0.0182	2.1596	4.6540
	16.8900	2.1592	0.1688	0.0158	2.1579	4.6505
	16.9000	2.1577	0.1524	0.0143	2.1564	4.6472
	16.9100	2.1562	0.1860	0.0174	2.1549	4.6439
	16.9200	2.1546	0.2316	0.0217	2.1533	4.6406
	16.9300	2.1530	0.2609	0.0245	2.1517	4.6371
	16.9400	2.1513	0.2620	0.0246	2.1500	4.6335
	16.9500	2.1497	0.2714	0.0254	2.1484	4.6300
	16.9600	2.1482	0.2804	0.0263	2.1469	4.6268
	16.9700	2.1467	0.2510	0.0235	2.1454	4.6236
	16.9800	2.1452	0.2271	0.0213	2.1439	4.6203
	16.9900	2.1436	0.2169	0.0203	2.1422	4.6167
	17.0000	2.1419	0.1950	0.0183	2.1406	4.6132
	17.0100	2.1404	0.1644	0.0154	2.1391	4.6099
	17.0200	2.1389	0.1356	0.0127	2.1376	4.6067
	17.0300	2.1374	0.1490	0.0140	2.1360	4.6034
	17.0400	2.1357	0.1872	0.0175	2.1344	4.5998
	17.0500	2.1341	0.2214	0.0208	2.1328	4.5963
	17.0600	2.1325	0.2267	0.0213	2.1312	4.5929
	17.0700	2.1310	0.2095	0.0196	2.1297	4.5898
	17.0800	2.1295	0.1791	0.0168	2.1282	4.5865
	17.0900	2.1280	0.1581	0.0148	2.1266	4.5831
	17.1000	2.1263	0.1680	0.0158	2.1250	4.5796
	17.1100	2.1247	0.1675	0.0157	2.1234	4.5761
	17.1200	2.1232	0.1640	0.0154	2.1219	4.5729
	17.1300	2.1217	0.1567	0.0147	2.1203	4.5695
	17.1400	2.1201	0.1477	0.0138	2.1187	4.5661
	17.1500	2.1183	0.1706	0.0160	2.1170	4.5624
	17.1600	2.1167	0.1792	0.0168	2.1154	4.5589
	17.1700	2.1152	0.1960	0.0184	2.1139	4.5556
	17.1800	2.1137	0.2209	0.0207	2.1124	4.5525
	17.1900	2.1123	0.2252	0.0211	2.1109	4.5493
	17.2000	2.1107	0.2086	0.0196	2.1094	4.5459
	17.2100	2.1090	0.1728	0.0162	2.1077	4.5423
	17.2200	2.1073	0.1465	0.0137	2.1060	4.5386
	17.2300	2.1058	0.1278	0.0120	2.1045	4.5354
	17.2400	2.1043	0.1017	0.0095	2.1030	4.5322
	17.2500	2.1028	0.1133	0.0106	2.1015	4.5289
	17.2600	2.1012	0.1598	0.0150	2.0998	4.5253
	17.2700	2.0995	0.1798	0.0169	2.0982	4.5219
	17.2800	2.0980	0.1721	0.0161	2.0967	4.5186
	17.2900	2.0965	0.1678	0.0157	2.0952	4.5154
	17.3000	2.0950	0.1762	0.0165	2.0937	4.5120
	17.3100	2.0933	0.1828	0.0171	2.0920	4.5085
	17.3200	2.0916	0.2149	0.0202	2.0903	4.5048
	17.3300	2.0900	0.2306	0.0216	2.0887	4.5013
	17.3400	2.0885	0.2155	0.0202	2.0872	4.4982
	17.3500	2.0871	0.1970	0.0185	2.0858	4.4950
	17.3600	2.0855	0.1824	0.0171	2.0842	4.4917
	17.3700	2.0838	0.1956	0.0183	2.0825	4.4881
	17.3800	2.0823	0.1959	0.0184	2.0809	4.4846
	17.3900	2.0808	0.1968	0.0184	2.0794	4.4814
	17.4000	2.0792	0.1991	0.0187	2.0779	4.4781
	17.4100	2.0777	0.1897	0.0178	2.0764	4.4748
	17.4200	2.0760	0.1827	0.0171	2.0747	4.4712
	17.4300	2.0745	0.1783	0.0167	2.0731	4.4678
	17.4400	2.0729	0.1689	0.0158	2.0716	4.4644
	17.4500	2.0713	0.1309	0.0123	2.0700	4.4611
	17.4600	2.0698	0.1186	0.0111	2.0685	4.4578
	17.4700	2.0682	0.1304	0.0122	2.0669	4.4543
	17.4800	2.0666	0.1412	0.0132	2.0653	4.4508
	17.4900	2.0650	0.1655	0.0155	2.0637	4.4474
	17.5000	2.0635	0.1907	0.0179	2.0622	4.4442
	17.5100	2.0620	0.2016	0.0189	2.0607	4.4410
	17.5200	2.0605	0.2021	0.0190	2.0592	4.4377
	17.5300	2.0588	0.1778	0.0167	2.0575	4.4341
	17.5400	2.0572	0.1754	0.0164	2.0558	4.4305
	17.5500	2.0556	0.1840	0.0173	2.0543	4.4272
	17.5600	2.0541	0.1884	0.0177	2.0528	4.4239
	17.5700	2.0526	0.1932	0.0181	2.0513	4.4207
	17.5800	2.0510	0.1989	0.0186	2.0497	4.4173
	17.5900	2.0494	0.2078	0.0195	2.0481	4.4138
	17.6000	2.0478	0.2005	0.0188	2.0465	4.4103
	17.6100	2.0462	0.1745	0.0164	2.0449	4.4069
	17.6200	2.0447	0.1501	0.0141	2.0434	4.4036
	17.6300	2.0431	0.1243	0.0117	2.0418	4.4003
	17.6400	2.0415	0.1375	0.0129	2.0402	4.3968
	17.6500	2.0399	0.1508	0.0141	2.0386	4.3933
	17.6600	2.0384	0.1723	0.0162	2.0371	4.3900
	17.6700	2.0368	0.1301	0.0122	2.0355	4.3868
	17.6800	2.0353	0.1133	0.0106	2.0340	4.3835
	17.6900	2.0337	0.1335	0.0125	2.0324	4.3801
	17.7000	2.0321	0.1780	0.0167	2.0308	4.3765
	17.7100	2.0304	0.2128	0.0200	2.0291	4.3730
	17.7200	2.0289	0.2077	0.0195	2.0276	4.3697
	17.7300	2.0275	0.1756	0.0165	2.0261	4.3665
	17.7400	2.0259	0.1718	0.0161	2.0246	4.3632
	17.7500	2.0243	0.1657	0.0155	2.0230	4.3597
	17.7600	2.0226	0.1701	0.0159	2.0213	4.3560
	17.7700	2.0211	0.1794	0.0168	2.0197	4.3527
	17.7800	2.0196	0.1436	0.0135	2.0183	4.3496
	17.7900	2.0181	0.1419	0.0133	2.0168	4.3463
	17.8000	2.0165	0.1540	0.0144	2.0152	4.3428
	17.8100	2.0148	0.1753	0.0164	2.0135	4.3393
	17.8200	2.0132	0.1956	0.0183	2.0119	4.3359
	17.8300	2.0117	0.2077	0.0195	2.0104	4.3326
	17.8400	2.0102	0.1974	0.0185	2.0089	4.3294
	17.8500	2.0086	0.1926	0.0181	2.0073	4.3259
	17.8600	2.0070	0.1899	0.0178	2.0056	4.3224
	17.8700	2.0053	0.1978	0.0185	2.0040	4.3188
	17.8800	2.0038	0.2146	0.0201	2.0025	4.3155
	17.8900	2.0023	0.2219	0.0208	2.0010	4.3123
	17.9000	2.0008	0.2132	0.0200	1.9995	4.3091
	17.9100	1.9992	0.1727	0.0162	1.9979	4.3056
	17.9200	1.9976	0.1525	0.0143	1.9962	4.3021
	17.9300	1.9960	0.1470	0.0138	1.9947	4.2987
	17.9400	1.9945	0.1466	0.0137	1.9932	4.2955
	17.9500	1.9930	0.1623	0.0152	1.9917	4.2922
	17.9600	1.9914	0.1539	0.0144	1.9900	4.2887
	17.9700	1.9897	0.1666	0.0156	1.9884	4.2852
	17.9800	1.9881	0.1908	0.0179	1.9867	4.2816
	17.9900	1.9865	0.2023	0.0190	1.9852	4.2783
	18.0000	1.9851	0.2073	0.0194	1.9837	4.2752
	18.0100	1.9835	0.2290	0.0215	1.9822	4.2719
	18.0200	1.9819	0.2276	0.0213	1.9806	4.2684
	18.0300	1.9803	0.1874	0.0176	1.9790	4.2650
	18.0400	1.9788	0.1856	0.0174	1.9775	4.2617
	18.0500	1.9773	0.1985	0.0186	1.9760	4.2584
	18.0600	1.9757	0.1852	0.0174	1.9744	4.2551
	18.0700	1.9741	0.1741	0.0163	1.9728	4.2516
	18.0800	1.9725	0.1424	0.0134	1.9711	4.2480
	18.0900	1.9709	0.1305	0.0122	1.9696	4.2446
	18.1000	1.9694	0.1411	0.0132	1.9681	4.2413
	18.1100	1.9678	0.1916	0.0180	1.9665	4.2380
	18.1200	1.9662	0.2218	0.0208	1.9649	4.2346
	18.1300	1.9647	0.2264	0.0212	1.9633	4.2312
	18.1400	1.9631	0.1947	0.0183	1.9618	4.2278
	18.1500	1.9616	0.1415	0.0133	1.9603	4.2246
	18.1600	1.9600	0.1140	0.0107	1.9587	4.2212
	18.1700	1.9584	0.0853	0.0080	1.9571	4.2178
	18.1800	1.9568	0.1068	0.0100	1.9555	4.2142
	18.1900	1.9551	0.1026	0.0096	1.9538	4.2107
	18.2000	1.9536	0.1067	0.0100	1.9523	4.2073
	18.2100	1.9521	0.1057	0.0099	1.9508	4.2041
	18.2200	1.9506	0.1218	0.0114	1.9493	4.2008
	18.2300	1.9490	0.1257	0.0118	1.9477	4.1974
	18.2400	1.9474	0.1378	0.0129	1.9461	4.1940
	18.2500	1.9458	0.1495	0.0140	1.9445	4.1906
	18.2600	1.9444	0.1659	0.0156	1.9431	4.1875
	18.2700	1.9428	0.1715	0.0161	1.9415	4.1842
	18.2800	1.9413	0.1617	0.0152	1.9400	4.1808
	18.2900	1.9396	0.1709	0.0160	1.9383	4.1772
	18.3000	1.9380	0.1632	0.0153	1.9367	4.1737
	18.3100	1.9364	0.1649	0.0155	1.9351	4.1704
	18.3200	1.9349	0.1657	0.0155	1.9336	4.1670
	18.3300	1.9333	0.1404	0.0132	1.9320	4.1637
	18.3400	1.9317	0.1351	0.0127	1.9304	4.1602
	18.3500	1.9302	0.1278	0.0120	1.9289	4.1569
	18.3600	1.9286	0.1209	0.0113	1.9273	4.1535
	18.3700	1.9271	0.1138	0.0107	1.9257	4.1502
	18.3800	1.9255	0.1143	0.0107	1.9242	4.1469
	18.3900	1.9239	0.1178	0.0110	1.9226	4.1434
	18.4000	1.9223	0.1292	0.0121	1.9210	4.1400
	18.4100	1.9207	0.1562	0.0146	1.9194	4.1364
	18.4200	1.9191	0.1732	0.0162	1.9178	4.1331
	18.4300	1.9176	0.1606	0.0151	1.9163	4.1298
	18.4400	1.9161	0.1450	0.0136	1.9148	4.1266
	18.4500	1.9145	0.1663	0.0156	1.9132	4.1232
	18.4600	1.9129	0.1986	0.0186	1.9116	4.1196
	18.4700	1.9113	0.2173	0.0204	1.9100	4.1162
	18.4800	1.9098	0.2053	0.0193	1.9085	4.1130
	18.4900	1.9083	0.1800	0.0169	1.9070	4.1097
	18.5000	1.9067	0.1465	0.0137	1.9054	4.1063
	18.5100	1.9051	0.1500	0.0141	1.9038	4.1028
	18.5200	1.9035	0.1548	0.0145	1.9022	4.0993
	18.5300	1.9019	0.1610	0.0151	1.9006	4.0959
	18.5400	1.9004	0.1729	0.0162	1.8991	4.0926
	18.5500	1.8988	0.1844	0.0173	1.8975	4.0893
	18.5600	1.8972	0.1961	0.0184	1.8959	4.0859
	18.5700	1.8956	0.2002	0.0188	1.8943	4.0824
	18.5800	1.8941	0.1852	0.0174	1.8928	4.0791
	18.5900	1.8925	0.1606	0.0151	1.8912	4.0757
	18.6000	1.8910	0.1436	0.0135	1.8897	4.0724
	18.6100	1.8894	0.1358	0.0127	1.8881	4.0690
	18.6200	1.8878	0.1588	0.0149	1.8865	4.0656
	18.6300	1.8862	0.1818	0.0170	1.8849	4.0622
	18.6400	1.8847	0.2036	0.0191	1.8834	4.0589
	18.6500	1.8832	0.2290	0.0215	1.8819	4.0556
	18.6600	1.8816	0.2097	0.0197	1.8803	4.0522
	18.6700	1.8799	0.1934	0.0181	1.8786	4.0486
	18.6800	1.8783	0.1740	0.0163	1.8770	4.0451
	18.6900	1.8768	0.1506	0.0141	1.8755	4.0419
	18.7000	1.8753	0.1441	0.0135	1.8740	4.0387
	18.7100	1.8738	0.1626	0.0152	1.8725	4.0354
	18.7200	1.8722	0.1995	0.0187	1.8709	4.0319
	18.7300	1.8706	0.1982	0.0186	1.8693	4.0284
	18.7400	1.8690	0.1849	0.0173	1.8677	4.0250
	18.7500	1.8674	0.1854	0.0174	1.8661	4.0216
	18.7600	1.8659	0.1740	0.0163	1.8646	4.0183
	18.7700	1.8643	0.1438	0.0135	1.8630	4.0150
	18.7800	1.8627	0.1485	0.0139	1.8614	4.0115
	18.7900	1.8611	0.1529	0.0143	1.8598	4.0081
	18.8000	1.8596	0.1365	0.0128	1.8583	4.0048
	18.8100	1.8581	0.1396	0.0131	1.8568	4.0015
	18.8200	1.8565	0.1269	0.0119	1.8552	3.9981
	18.8300	1.8549	0.1495	0.0140	1.8536	3.9946
	18.8400	1.8533	0.1689	0.0158	1.8520	3.9912
	18.8500	1.8518	0.1772	0.0166	1.8505	3.9881
	18.8600	1.8503	0.1588	0.0149	1.8490	3.9848
	18.8700	1.8487	0.1530	0.0143	1.8474	3.9814
	18.8800	1.8471	0.1391	0.0130	1.8458	3.9778
	18.8900	1.8454	0.1070	0.0100	1.8441	3.9743
	18.9000	1.8439	0.1000	0.0094	1.8426	3.9709
	18.9100	1.8424	0.1135	0.0106	1.8411	3.9677
	18.9200	1.8409	0.1082	0.0101	1.8396	3.9645
	18.9300	1.8393	0.1238	0.0116	1.8380	3.9611
	18.9400	1.8377	0.1483	0.0139	1.8364	3.9575
	18.9500	1.8360	0.1572	0.0147	1.8347	3.9539
	18.9600	1.8345	0.1489	0.0140	1.8332	3.9506
	18.9700	1.8330	0.1529	0.0143	1.8317	3.9474
	18.9800	1.8315	0.1367	0.0128	1.8302	3.9443
	18.9900	1.8299	0.1336	0.0125	1.8286	3.9409
	19.0000	1.8283	0.1407	0.0132	1.8270	3.9374
	19.0100	1.8267	0.1162	0.0109	1.8254	3.9338
	19.0200	1.8251	0.0995	0.0093	1.8238	3.9305
	19.0300	1.8236	0.1002	0.0094	1.8223	3.9272
	19.0400	1.8220	0.1281	0.0120	1.8207	3.9238
	19.0500	1.8205	0.1158	0.0109	1.8192	3.9205
	19.0600	1.8189	0.1138	0.0107	1.8176	3.9171
	19.0700	1.8174	0.1193	0.0112	1.8161	3.9138
	19.0800	1.8158	0.1514	0.0142	1.8145	3.9104
	19.0900	1.8142	0.1584	0.0149	1.8129	3.9070
	19.1000	1.8126	0.1713	0.0161	1.8113	3.9034
	19.1100	1.8110	0.1383	0.0130	1.8097	3.9000
	19.1200	1.8095	0.0987	0.0093	1.8082	3.8967
	19.1300	1.8079	0.0895	0.0084	1.8066	3.8934
	19.1400	1.8063	0.0947	0.0089	1.8050	3.8900
	19.1500	1.8047	0.0901	0.0084	1.8034	3.8865
	19.1600	1.8031	0.1014	0.0095	1.8018	3.8831
	19.1700	1.8016	0.0797	0.0075	1.8002	3.8797
	19.1800	1.8001	0.0636	0.0060	1.7988	3.8765
	19.1900	1.7986	0.0812	0.0076	1.7972	3.8732
	19.2000	1.7970	0.0914	0.0086	1.7957	3.8699
	19.2100	1.7954	0.1129	0.0106	1.7941	3.8664
	19.2200	1.7937	0.1394	0.0131	1.7924	3.8628
	19.2300	1.7921	0.1528	0.0143	1.7908	3.8594
	19.2400	1.7906	0.1434	0.0134	1.7893	3.8562
	19.2500	1.7891	0.1328	0.0124	1.7878	3.8528
	19.2600	1.7875	0.1656	0.0155	1.7861	3.8493
	19.2700	1.7859	0.1790	0.0168	1.7846	3.8460
	19.2800	1.7844	0.1796	0.0168	1.7831	3.8428
	19.2900	1.7829	0.1745	0.0164	1.7816	3.8394
	19.3000	1.7813	0.1587	0.0149	1.7799	3.8359
	19.3100	1.7796	0.1635	0.0153	1.7783	3.8324
	19.3200	1.7780	0.1775	0.0166	1.7767	3.8289
	19.3300	1.7765	0.1815	0.0170	1.7751	3.8256
	19.3400	1.7750	0.1379	0.0129	1.7736	3.8224
	19.3500	1.7734	0.0934	0.0088	1.7721	3.8190
	19.3600	1.7719	0.0783	0.0073	1.7705	3.8157
	19.3700	1.7703	0.0871	0.0082	1.7690	3.8124
	19.3800	1.7687	0.1346	0.0126	1.7674	3.8090
	19.3900	1.7672	0.1493	0.0140	1.7659	3.8057
	19.4000	1.7657	0.1241	0.0116	1.7644	3.8024
	19.4100	1.7641	0.1039	0.0097	1.7628	3.7990
	19.4200	1.7625	0.1033	0.0097	1.7612	3.7955
	19.4300	1.7608	0.0644	0.0060	1.7595	3.7919
	19.4400	1.7592	0.0633	0.0059	1.7578	3.7883
	19.4500	1.7576	0.0799	0.0075	1.7563	3.7850
	19.4600	1.7562	0.0906	0.0085	1.7549	3.7819
	19.4700	1.7547	0.1193	0.0112	1.7533	3.7786
	19.4800	1.7531	0.1629	0.0153	1.7517	3.7752
	19.4900	1.7515	0.2064	0.0194	1.7501	3.7717
	19.5000	1.7499	0.2100	0.0197	1.7486	3.7684
	19.5100	1.7483	0.1882	0.0176	1.7470	3.7650
	19.5200	1.7468	0.1709	0.0160	1.7455	3.7616
	19.5300	1.7451	0.1672	0.0157	1.7438	3.7581
	19.5400	1.7436	0.1585	0.0149	1.7423	3.7548
	19.5500	1.7421	0.1242	0.0116	1.7408	3.7515
	19.5600	1.7406	0.1116	0.0105	1.7393	3.7483
	19.5700	1.7390	0.1119	0.0105	1.7377	3.7448
	19.5800	1.7373	0.1185	0.0111	1.7360	3.7412
	19.5900	1.7357	0.1285	0.0121	1.7344	3.7378
	19.6000	1.7342	0.1713	0.0161	1.7329	3.7345
	19.6100	1.7327	0.1900	0.0178	1.7314	3.7314
	19.6200	1.7312	0.1982	0.0186	1.7299	3.7281
	19.6300	1.7297	0.1989	0.0186	1.7283	3.7247
	19.6400	1.7280	0.1844	0.0173	1.7267	3.7212
	19.6500	1.7264	0.1431	0.0134	1.7251	3.7177
	19.6600	1.7248	0.1126	0.0106	1.7235	3.7143
	19.6700	1.7232	0.0994	0.0093	1.7219	3.7109
	19.6800	1.7217	0.0868	0.0081	1.7204	3.7076
	19.6900	1.7201	0.1051	0.0099	1.7188	3.7042
	19.7000	1.7185	0.0945	0.0089	1.7172	3.7008
	19.7100	1.7170	0.0725	0.0068	1.7157	3.6975
	19.7200	1.7155	0.0553	0.0052	1.7142	3.6943
	19.7300	1.7139	0.0300	0.0028	1.7126	3.6909
	19.7400	1.7123	0.0626	0.0059	1.7110	3.6874
	19.7500	1.7107	0.0974	0.0091	1.7094	3.6840
	19.7600	1.7092	0.1336	0.0125	1.7079	3.6806
	19.7700	1.7077	0.1436	0.0135	1.7064	3.6775
	19.7800	1.7062	0.1270	0.0119	1.7049	3.6741
	19.7900	1.7046	0.1271	0.0119	1.7033	3.6707
	19.8000	1.7029	0.1349	0.0126	1.7016	3.6670
	19.8100	1.7013	0.1617	0.0152	1.7000	3.6636
	19.8200	1.6997	0.1776	0.0166	1.6984	3.6603
	19.8300	1.6982	0.1634	0.0153	1.6969	3.6569
	19.8400	1.6966	0.1388	0.0130	1.6953	3.6535
	19.8500	1.6950	0.1251	0.0117	1.6937	3.6501
	19.8600	1.6935	0.1160	0.0109	1.6921	3.6467
	19.8700	1.6919	0.1016	0.0095	1.6906	3.6433
	19.8800	1.6904	0.1056	0.0099	1.6891	3.6401
	19.8900	1.6888	0.1138	0.0107	1.6875	3.6368
	19.9000	1.6873	0.1192	0.0112	1.6860	3.6335
	19.9100	1.6857	0.1260	0.0118	1.6844	3.6299
	19.9200	1.6841	0.1295	0.0121	1.6827	3.6265
	19.9300	1.6825	0.1360	0.0128	1.6812	3.6231
	19.9400	1.6810	0.1182	0.0111	1.6796	3.6198
	19.9500	1.6794	0.0894	0.0084	1.6781	3.6164
	19.9600	1.6778	0.0851	0.0080	1.6765	3.6130
[truncated: 35,603 more rows]
