# Supplementary material for: The influence of sample geometry and size on porcine aortic material properties from uniaxial tensile tests using custom-designed tissue cutters, clamps and molds
Source: PLoS One. 2021 Feb 8;16(2):e0244390. doi: 10.1371/journal.pone.0244390 (PMC7869995; doi:10.1371/journal.pone.0244390)
Supplement: S1 Dataset — (ZIP) [file pone.0244390.s001.zip › Date/RL8-4.csv]

1	ʱ��	λ��	��	����Ӧ��	����λ��	����Ӧ�� (λ��)
	(s)	(mm)	(N)	(MPa)	(mm)	(%)
	0.0000	0.0027	-0.0102	-0.0006	0.0000	-0.0001
	0.0100	0.0027	-0.0176	-0.0011	-0.0001	-0.0002
	0.0200	0.0028	-0.0161	-0.0010	0.0000	0.0000
	0.0300	0.0030	-0.0058	-0.0004	0.0002	0.0006
	0.0400	0.0034	-0.0038	-0.0002	0.0006	0.0017
	0.0500	0.0042	-0.0096	-0.0006	0.0014	0.0039
	0.0600	0.0053	-0.0054	-0.0003	0.0025	0.0071
	0.0700	0.0066	-0.0157	-0.0010	0.0038	0.0107
	0.0800	0.0079	-0.0226	-0.0014	0.0051	0.0143
	0.0900	0.0092	0.0010	0.0001	0.0064	0.0180
	0.1000	0.0104	0.0312	0.0019	0.0077	0.0216
	0.1100	0.0117	0.0242	0.0015	0.0090	0.0252
	0.1200	0.0130	0.0099	0.0006	0.0102	0.0289
	0.1300	0.0142	-0.0161	-0.0010	0.0114	0.0322
	0.1400	0.0154	-0.0288	-0.0018	0.0126	0.0355
	0.1500	0.0166	-0.0200	-0.0012	0.0138	0.0390
	0.1600	0.0178	0.0159	0.0010	0.0150	0.0422
	0.1700	0.0189	0.0246	0.0015	0.0161	0.0454
	0.1800	0.0201	0.0124	0.0008	0.0173	0.0487
	0.1900	0.0213	0.0139	0.0009	0.0185	0.0522
	0.2000	0.0225	0.0051	0.0003	0.0198	0.0557
	0.2100	0.0238	-0.0233	-0.0014	0.0210	0.0593
	0.2200	0.0250	-0.0415	-0.0026	0.0222	0.0625
	0.2300	0.0261	-0.0428	-0.0026	0.0233	0.0656
	0.2400	0.0273	-0.0107	-0.0007	0.0245	0.0690
	0.2500	0.0285	0.0339	0.0021	0.0257	0.0723
	0.2600	0.0296	0.0616	0.0038	0.0268	0.0755
	0.2700	0.0308	0.0522	0.0032	0.0280	0.0788
	0.2800	0.0320	0.0432	0.0027	0.0292	0.0822
	0.2900	0.0332	0.0045	0.0003	0.0304	0.0856
	0.3000	0.0343	-0.0107	-0.0007	0.0315	0.0887
	0.3100	0.0354	0.0207	0.0013	0.0326	0.0919
	0.3200	0.0366	0.0600	0.0037	0.0338	0.0953
	0.3300	0.0379	0.0742	0.0046	0.0351	0.0989
	0.3400	0.0390	0.0716	0.0044	0.0363	0.1021
	0.3500	0.0402	0.0456	0.0028	0.0374	0.1054
	0.3600	0.0414	0.0354	0.0022	0.0386	0.1087
	0.3700	0.0426	0.0333	0.0020	0.0398	0.1121
	0.3800	0.0438	0.0324	0.0020	0.0411	0.1157
	0.3900	0.0451	0.0103	0.0006	0.0423	0.1191
	0.4000	0.0462	0.0054	0.0003	0.0434	0.1223
	0.4100	0.0474	-0.0061	-0.0004	0.0446	0.1257
	0.4200	0.0486	-0.0057	-0.0003	0.0458	0.1291
	0.4300	0.0497	0.0154	0.0009	0.0469	0.1322
	0.4400	0.0509	0.0045	0.0003	0.0481	0.1355
	0.4500	0.0521	0.0027	0.0002	0.0493	0.1388
	0.4600	0.0533	0.0194	0.0012	0.0505	0.1423
	0.4700	0.0545	-0.0085	-0.0005	0.0518	0.1458
	0.4800	0.0557	-0.0394	-0.0024	0.0529	0.1490
	0.4900	0.0568	-0.0426	-0.0026	0.0541	0.1523
	0.5000	0.0580	-0.0241	-0.0015	0.0553	0.1557
	0.5100	0.0593	-0.0278	-0.0017	0.0565	0.1592
	0.5200	0.0605	-0.0424	-0.0026	0.0577	0.1625
	0.5300	0.0616	-0.0309	-0.0019	0.0589	0.1658
	0.5400	0.0628	-0.0199	-0.0012	0.0600	0.1691
	0.5500	0.0640	-0.0371	-0.0023	0.0612	0.1724
	0.5600	0.0652	-0.0417	-0.0026	0.0625	0.1759
	0.5700	0.0664	-0.0146	-0.0009	0.0636	0.1793
	0.5800	0.0676	0.0094	0.0006	0.0648	0.1827
	0.5900	0.0688	0.0164	0.0010	0.0661	0.1861
	0.6000	0.0700	-0.0111	-0.0007	0.0672	0.1894
	0.6100	0.0712	-0.0106	-0.0007	0.0684	0.1927
	0.6200	0.0724	0.0179	0.0011	0.0696	0.1961
	0.6300	0.0736	0.0289	0.0018	0.0708	0.1994
	0.6400	0.0748	0.0477	0.0029	0.0720	0.2028
	0.6500	0.0759	0.0607	0.0037	0.0731	0.2060
	0.6600	0.0770	0.0498	0.0031	0.0742	0.2091
	0.6700	0.0782	0.0622	0.0038	0.0754	0.2123
	0.6800	0.0794	0.0578	0.0036	0.0766	0.2158
	0.6900	0.0807	0.0447	0.0027	0.0779	0.2194
	0.7000	0.0818	0.0407	0.0025	0.0791	0.2227
	0.7100	0.0830	0.0510	0.0031	0.0802	0.2260
	0.7200	0.0842	0.0539	0.0033	0.0814	0.2294
	0.7300	0.0854	0.0235	0.0014	0.0827	0.2328
	0.7400	0.0867	0.0092	0.0006	0.0839	0.2364
	0.7500	0.0878	0.0053	0.0003	0.0851	0.2396
	0.7600	0.0890	-0.0040	-0.0002	0.0862	0.2428
	0.7700	0.0902	0.0001	0.0000	0.0874	0.2462
	0.7800	0.0914	0.0003	0.0000	0.0886	0.2496
	0.7900	0.0926	0.0108	0.0007	0.0898	0.2529
	0.8000	0.0937	0.0325	0.0020	0.0910	0.2562
	0.8100	0.0949	0.0545	0.0033	0.0922	0.2596
	0.8200	0.0961	0.0591	0.0036	0.0934	0.2629
	0.8300	0.0974	0.0315	0.0019	0.0946	0.2665
	0.8400	0.0986	0.0210	0.0013	0.0958	0.2698
	0.8500	0.0998	0.0218	0.0013	0.0970	0.2732
	0.8600	0.1010	-0.0008	0.0000	0.0982	0.2766
	0.8700	0.1022	-0.0282	-0.0017	0.0994	0.2800
	0.8800	0.1033	-0.0358	-0.0022	0.1006	0.2832
	0.8900	0.1045	-0.0137	-0.0008	0.1017	0.2864
	0.9000	0.1056	0.0043	0.0003	0.1029	0.2898
	0.9100	0.1069	-0.0024	-0.0001	0.1041	0.2932
	0.9200	0.1081	0.0046	0.0003	0.1053	0.2967
	0.9300	0.1092	0.0202	0.0012	0.1065	0.2999
	0.9400	0.1104	0.0279	0.0017	0.1077	0.3033
	0.9500	0.1117	0.0105	0.0006	0.1089	0.3068
	0.9600	0.1129	-0.0040	-0.0002	0.1101	0.3101
	0.9700	0.1141	-0.0231	-0.0014	0.1113	0.3136
	0.9800	0.1153	-0.0028	-0.0002	0.1125	0.3170
	0.9900	0.1165	0.0444	0.0027	0.1137	0.3203
	1.0000	0.1177	0.0667	0.0041	0.1149	0.3238
	1.0100	0.1190	0.0678	0.0042	0.1162	0.3274
	1.0200	0.1201	0.0702	0.0043	0.1173	0.3305
	1.0300	0.1213	0.0741	0.0046	0.1185	0.3337
	1.0400	0.1224	0.0530	0.0033	0.1197	0.3370
	1.0500	0.1236	0.0202	0.0012	0.1208	0.3404
	1.0600	0.1248	0.0083	0.0005	0.1220	0.3438
	1.0700	0.1260	-0.0158	-0.0010	0.1232	0.3471
	1.0800	0.1272	-0.0468	-0.0029	0.1244	0.3505
	1.0900	0.1284	-0.0342	-0.0021	0.1257	0.3539
	1.1000	0.1297	-0.0203	-0.0012	0.1269	0.3575
	1.1100	0.1308	-0.0094	-0.0006	0.1280	0.3606
	1.1200	0.1320	-0.0007	0.0000	0.1292	0.3639
	1.1300	0.1332	0.0300	0.0018	0.1304	0.3673
	1.1400	0.1344	0.0616	0.0038	0.1316	0.3707
	1.1500	0.1356	0.0611	0.0038	0.1328	0.3741
	1.1600	0.1368	0.0501	0.0031	0.1340	0.3774
	1.1700	0.1379	0.0339	0.0021	0.1351	0.3806
	1.1800	0.1392	0.0248	0.0015	0.1364	0.3841
	1.1900	0.1404	0.0436	0.0027	0.1376	0.3876
	1.2000	0.1415	0.0569	0.0035	0.1387	0.3908
	1.2100	0.1427	0.0471	0.0029	0.1399	0.3940
	1.2200	0.1439	0.0417	0.0026	0.1411	0.3975
	1.2300	0.1451	0.0354	0.0022	0.1423	0.4009
	1.2400	0.1463	0.0292	0.0018	0.1435	0.4043
	1.2500	0.1475	0.0289	0.0018	0.1447	0.4075
	1.2600	0.1486	-0.0085	-0.0005	0.1459	0.4108
	1.2700	0.1499	-0.0069	-0.0004	0.1471	0.4143
	1.2800	0.1510	0.0117	0.0007	0.1483	0.4176
	1.2900	0.1521	0.0455	0.0028	0.1494	0.4207
	1.3000	0.1534	0.0595	0.0037	0.1506	0.4242
	1.3100	0.1546	0.0602	0.0037	0.1518	0.4277
	1.3200	0.1558	0.0650	0.0040	0.1530	0.4311
	1.3300	0.1570	0.0432	0.0027	0.1542	0.4345
	1.3400	0.1582	0.0152	0.0009	0.1554	0.4377
	1.3500	0.1594	-0.0070	-0.0004	0.1566	0.4410
	1.3600	0.1606	-0.0153	-0.0009	0.1578	0.4445
	1.3700	0.1618	0.0074	0.0005	0.1590	0.4478
	1.3800	0.1629	0.0304	0.0019	0.1601	0.4510
	1.3900	0.1641	0.0471	0.0029	0.1613	0.4544
	1.4000	0.1653	0.0398	0.0024	0.1626	0.4579
	1.4100	0.1665	0.0575	0.0035	0.1637	0.4611
	1.4200	0.1676	0.0805	0.0049	0.1649	0.4644
	1.4300	0.1688	0.0618	0.0038	0.1660	0.4676
	1.4400	0.1700	0.0141	0.0009	0.1672	0.4710
	1.4500	0.1713	-0.0137	-0.0008	0.1685	0.4746
	1.4600	0.1724	-0.0329	-0.0020	0.1696	0.4777
	1.4700	0.1735	-0.0330	-0.0020	0.1707	0.4809
	1.4800	0.1747	0.0063	0.0004	0.1719	0.4843
	1.4900	0.1759	0.0396	0.0024	0.1732	0.4877
	1.5000	0.1772	0.0590	0.0036	0.1744	0.4912
	1.5100	0.1784	0.0738	0.0045	0.1756	0.4946
	1.5200	0.1795	0.0821	0.0050	0.1767	0.4978
	1.5300	0.1807	0.0682	0.0042	0.1779	0.5010
	1.5400	0.1819	0.0437	0.0027	0.1791	0.5045
	1.5500	0.1830	0.0328	0.0020	0.1802	0.5076
	1.5600	0.1842	0.0476	0.0029	0.1814	0.5110
	1.5700	0.1854	0.0722	0.0044	0.1827	0.5145
	1.5800	0.1867	0.1014	0.0062	0.1839	0.5180
	1.5900	0.1878	0.1164	0.0072	0.1851	0.5213
	1.6000	0.1890	0.1055	0.0065	0.1862	0.5245
	1.6100	0.1901	0.0864	0.0053	0.1873	0.5277
	1.6200	0.1913	0.0613	0.0038	0.1885	0.5310
	1.6300	0.1926	0.0393	0.0024	0.1898	0.5345
	1.6400	0.1937	0.0342	0.0021	0.1909	0.5378
	1.6500	0.1949	0.0238	0.0015	0.1921	0.5410
	1.6600	0.1961	0.0122	0.0007	0.1933	0.5445
	1.6700	0.1973	0.0076	0.0005	0.1945	0.5479
	1.6800	0.1985	0.0203	0.0012	0.1957	0.5512
	1.6900	0.1997	0.0482	0.0030	0.1969	0.5546
	1.7000	0.2007	0.0712	0.0044	0.1980	0.5576
	1.7100	0.2019	0.0856	0.0053	0.1991	0.5608
	1.7200	0.2031	0.0835	0.0051	0.2004	0.5644
	1.7300	0.2043	0.0827	0.0051	0.2016	0.5677
	1.7400	0.2055	0.0769	0.0047	0.2027	0.5710
	1.7500	0.2067	0.0678	0.0042	0.2039	0.5743
	1.7600	0.2078	0.0720	0.0044	0.2051	0.5776
	1.7700	0.2090	0.0811	0.0050	0.2062	0.5809
	1.7800	0.2102	0.0873	0.0054	0.2074	0.5841
	1.7900	0.2113	0.0656	0.0040	0.2086	0.5875
	1.8000	0.2126	0.0556	0.0034	0.2098	0.5910
	1.8100	0.2139	0.0603	0.0037	0.2111	0.5946
	1.8200	0.2150	0.0734	0.0045	0.2122	0.5978
	1.8300	0.2161	0.0742	0.0046	0.2133	0.6009
	1.8400	0.2173	0.0562	0.0035	0.2146	0.6043
	1.8500	0.2186	0.0337	0.0021	0.2158	0.6078
	1.8600	0.2197	0.0529	0.0033	0.2169	0.6110
	1.8700	0.2208	0.0624	0.0038	0.2180	0.6142
	1.8800	0.2220	0.0690	0.0042	0.2192	0.6174
	1.8900	0.2232	0.0668	0.0041	0.2205	0.6210
	1.9000	0.2245	0.0615	0.0038	0.2217	0.6245
	1.9100	0.2256	0.0440	0.0027	0.2228	0.6277
	1.9200	0.2268	0.0153	0.0009	0.2240	0.6310
	1.9300	0.2280	-0.0132	-0.0008	0.2252	0.6345
	1.9400	0.2291	-0.0004	0.0000	0.2264	0.6376
	1.9500	0.2303	0.0302	0.0019	0.2275	0.6408
	1.9600	0.2314	0.0862	0.0053	0.2287	0.6441
	1.9700	0.2326	0.1249	0.0077	0.2298	0.6474
	1.9800	0.2339	0.1592	0.0098	0.2311	0.6509
	1.9900	0.2351	0.1631	0.0100	0.2323	0.6543
	2.0000	0.2363	0.1232	0.0076	0.2335	0.6576
	2.0100	0.2374	0.0847	0.0052	0.2346	0.6609
	2.0200	0.2386	0.0409	0.0025	0.2359	0.6644
	2.0300	0.2398	0.0439	0.0027	0.2370	0.6676
	2.0400	0.2410	0.0563	0.0035	0.2382	0.6710
	2.0500	0.2422	0.0249	0.0015	0.2394	0.6744
	2.0600	0.2434	0.0103	0.0006	0.2406	0.6778
	2.0700	0.2447	0.0154	0.0009	0.2419	0.6813
	2.0800	0.2458	0.0259	0.0016	0.2430	0.6845
	2.0900	0.2469	0.0127	0.0008	0.2441	0.6877
	2.1000	0.2481	0.0105	0.0006	0.2453	0.6911
	2.1100	0.2493	0.0101	0.0006	0.2466	0.6945
	2.1200	0.2505	0.0317	0.0019	0.2477	0.6977
	2.1300	0.2517	0.0401	0.0025	0.2489	0.7010
	2.1400	0.2528	0.0399	0.0025	0.2501	0.7043
	2.1500	0.2541	0.0342	0.0021	0.2513	0.7078
	2.1600	0.2553	0.0261	0.0016	0.2526	0.7114
	2.1700	0.2565	0.0058	0.0004	0.2537	0.7147
	2.1800	0.2576	0.0084	0.0005	0.2548	0.7178
	2.1900	0.2588	0.0293	0.0018	0.2560	0.7212
	2.2000	0.2600	0.0257	0.0016	0.2573	0.7246
	2.2100	0.2612	0.0346	0.0021	0.2584	0.7278
	2.2200	0.2624	0.0311	0.0019	0.2596	0.7312
	2.2300	0.2635	0.0463	0.0028	0.2608	0.7345
	2.2400	0.2647	0.0435	0.0027	0.2620	0.7378
	2.2500	0.2660	0.0259	0.0016	0.2632	0.7414
	2.2600	0.2671	0.0116	0.0007	0.2643	0.7445
	2.2700	0.2682	-0.0041	-0.0003	0.2654	0.7476
	2.2800	0.2694	0.0135	0.0008	0.2666	0.7510
	2.2900	0.2707	0.0693	0.0043	0.2679	0.7547
	2.3000	0.2719	0.1137	0.0070	0.2691	0.7579
	2.3100	0.2730	0.1351	0.0083	0.2702	0.7611
	2.3200	0.2742	0.1407	0.0087	0.2714	0.7646
	2.3300	0.2754	0.0987	0.0061	0.2726	0.7680
	2.3400	0.2767	0.0542	0.0033	0.2739	0.7714
	2.3500	0.2778	0.0412	0.0025	0.2751	0.7748
	2.3600	0.2790	0.0326	0.0020	0.2762	0.7779
	2.3700	0.2802	-0.0098	-0.0006	0.2774	0.7814
	2.3800	0.2814	0.0013	0.0001	0.2786	0.7848
	2.3900	0.2826	0.0505	0.0031	0.2798	0.7881
	2.4000	0.2837	0.0755	0.0046	0.2810	0.7914
	2.4100	0.2849	0.0623	0.0038	0.2821	0.7947
	2.4200	0.2861	0.0625	0.0038	0.2833	0.7979
	2.4300	0.2873	0.0807	0.0050	0.2845	0.8013
	2.4400	0.2884	0.0895	0.0055	0.2856	0.8045
	2.4500	0.2896	0.0497	0.0031	0.2868	0.8078
	2.4600	0.2909	0.0111	0.0007	0.2881	0.8114
	2.4700	0.2920	-0.0193	-0.0012	0.2893	0.8148
	2.4800	0.2931	-0.0215	-0.0013	0.2903	0.8178
	2.4900	0.2943	0.0003	0.0000	0.2915	0.8210
	2.5000	0.2955	0.0477	0.0029	0.2927	0.8245
	2.5100	0.2968	0.0700	0.0043	0.2940	0.8281
	2.5200	0.2980	0.0655	0.0040	0.2952	0.8316
	2.5300	0.2991	0.0816	0.0050	0.2964	0.8348
	2.5400	0.3003	0.1023	0.0063	0.2975	0.8380
	2.5500	0.3015	0.0897	0.0055	0.2988	0.8415
	2.5600	0.3027	0.0917	0.0056	0.2999	0.8448
	2.5700	0.3038	0.1098	0.0067	0.3011	0.8480
	2.5800	0.3051	0.1163	0.0071	0.3023	0.8515
	2.5900	0.3063	0.0864	0.0053	0.3035	0.8550
	2.6000	0.3074	0.0372	0.0023	0.3047	0.8582
	2.6100	0.3086	0.0330	0.0020	0.3058	0.8615
	2.6200	0.3097	0.0498	0.0031	0.3070	0.8646
	2.6300	0.3109	0.0680	0.0042	0.3082	0.8680
	2.6400	0.3122	0.0609	0.0037	0.3095	0.8717
	2.6500	0.3134	0.0496	0.0030	0.3107	0.8750
	2.6600	0.3146	0.0470	0.0029	0.3118	0.8783
	2.6700	0.3158	0.0363	0.0022	0.3130	0.8817
	2.6800	0.3170	0.0186	0.0011	0.3142	0.8850
	2.6900	0.3182	0.0107	0.0007	0.3154	0.8884
	2.7000	0.3194	0.0181	0.0011	0.3166	0.8918
	2.7100	0.3205	0.0400	0.0025	0.3177	0.8949
	2.7200	0.3217	0.0710	0.0044	0.3189	0.8982
	2.7300	0.3230	0.0923	0.0057	0.3202	0.9019
	2.7400	0.3241	0.0985	0.0061	0.3214	0.9052
	2.7500	0.3252	0.0902	0.0055	0.3225	0.9083
	2.7600	0.3264	0.0786	0.0048	0.3236	0.9115
	2.7700	0.3276	0.0589	0.0036	0.3248	0.9149
	2.7800	0.3288	0.0398	0.0024	0.3260	0.9183
	2.7900	0.3300	0.0556	0.0034	0.3273	0.9218
	2.8000	0.3312	0.0713	0.0044	0.3284	0.9250
	2.8100	0.3324	0.0706	0.0043	0.3296	0.9284
	2.8200	0.3336	0.0668	0.0041	0.3309	0.9319
	2.8300	0.3348	0.0714	0.0044	0.3320	0.9351
	2.8400	0.3359	0.0702	0.0043	0.3332	0.9384
	2.8500	0.3371	0.0502	0.0031	0.3343	0.9417
	2.8600	0.3382	0.0332	0.0020	0.3355	0.9449
	2.8700	0.3395	0.0329	0.0020	0.3367	0.9485
	2.8800	0.3407	0.0208	0.0013	0.3380	0.9520
	2.8900	0.3419	0.0326	0.0020	0.3391	0.9551
	2.9000	0.3431	0.0349	0.0021	0.3403	0.9585
	2.9100	0.3443	0.0550	0.0034	0.3415	0.9620
	2.9200	0.3454	0.0877	0.0054	0.3426	0.9651
	2.9300	0.3465	0.1068	0.0066	0.3438	0.9683
	2.9400	0.3478	0.0966	0.0059	0.3450	0.9717
	2.9500	0.3490	0.0778	0.0048	0.3462	0.9751
	2.9600	0.3502	0.0722	0.0044	0.3474	0.9785
	2.9700	0.3513	0.0592	0.0036	0.3486	0.9818
	2.9800	0.3525	0.0542	0.0033	0.3497	0.9851
	2.9900	0.3537	0.0476	0.0029	0.3510	0.9886
	3.0000	0.3550	0.0448	0.0028	0.3522	0.9921
	3.0100	0.3561	0.0489	0.0030	0.3534	0.9953
	3.0200	0.3573	0.0431	0.0027	0.3545	0.9986
	3.0300	0.3585	0.0275	0.0017	0.3557	1.0020
	3.0400	0.3597	0.0275	0.0017	0.3570	1.0054
	3.0500	0.3610	0.0147	0.0009	0.3582	1.0089
	3.0600	0.3621	0.0160	0.0010	0.3593	1.0122
	3.0700	0.3632	0.0704	0.0043	0.3604	1.0152
	3.0800	0.3644	0.1078	0.0066	0.3616	1.0186
	3.0900	0.3656	0.1124	0.0069	0.3629	1.0221
	3.1000	0.3668	0.1044	0.0064	0.3640	1.0252
	3.1100	0.3679	0.0892	0.0055	0.3651	1.0284
	3.1200	0.3691	0.0671	0.0041	0.3663	1.0319
	3.1300	0.3703	0.0465	0.0029	0.3675	1.0353
	3.1400	0.3715	0.0695	0.0043	0.3688	1.0387
	3.1500	0.3727	0.0729	0.0045	0.3699	1.0420
	3.1600	0.3738	0.0300	0.0018	0.3711	1.0452
	3.1700	0.3751	-0.0089	-0.0005	0.3723	1.0487
	3.1800	0.3763	-0.0096	-0.0006	0.3735	1.0521
	3.1900	0.3774	-0.0025	-0.0002	0.3746	1.0552
	3.2000	0.3786	-0.0068	-0.0004	0.3758	1.0585
	3.2100	0.3798	0.0146	0.0009	0.3770	1.0619
	3.2200	0.3810	0.0275	0.0017	0.3782	1.0654
	3.2300	0.3822	0.0317	0.0020	0.3795	1.0689
	3.2400	0.3834	0.0440	0.0027	0.3806	1.0722
	3.2500	0.3846	0.0345	0.0021	0.3818	1.0755
	3.2600	0.3859	0.0387	0.0024	0.3831	1.0790
	3.2700	0.3871	0.0386	0.0024	0.3843	1.0825
	3.2800	0.3882	0.0446	0.0027	0.3854	1.0857
	3.2900	0.3893	0.0501	0.0031	0.3865	1.0888
	3.3000	0.3905	0.0629	0.0039	0.3877	1.0922
	3.3100	0.3917	0.0808	0.0050	0.3889	1.0955
	3.3200	0.3929	0.0850	0.0052	0.3902	1.0990
	3.3300	0.3941	0.0844	0.0052	0.3913	1.1022
	3.3400	0.3953	0.0615	0.0038	0.3925	1.1055
	3.3500	0.3965	0.0559	0.0034	0.3937	1.1090
	3.3600	0.3977	0.0742	0.0046	0.3949	1.1123
	3.3700	0.3988	0.0910	0.0056	0.3960	1.1154
	3.3800	0.4000	0.1004	0.0062	0.3972	1.1188
	3.3900	0.4012	0.0918	0.0056	0.3984	1.1222
	3.4000	0.4024	0.0841	0.0052	0.3996	1.1257
	3.4100	0.4036	0.0890	0.0055	0.4009	1.1291
	3.4200	0.4047	0.0760	0.0047	0.4020	1.1322
	3.4300	0.4059	0.0771	0.0047	0.4031	1.1354
	3.4400	0.4072	0.0403	0.0025	0.4044	1.1391
	3.4500	0.4084	0.0166	0.0010	0.4056	1.1424
	3.4600	0.4095	0.0000	0.0000	0.4067	1.1456
	3.4700	0.4106	-0.0170	-0.0010	0.4079	1.1488
	3.4800	0.4118	0.0081	0.0005	0.4090	1.1521
	3.4900	0.4130	0.0504	0.0031	0.4102	1.1554
	3.5000	0.4142	0.0726	0.0045	0.4114	1.1588
	3.5100	0.4153	0.0672	0.0041	0.4125	1.1620
	3.5200	0.4165	0.0597	0.0037	0.4137	1.1654
	3.5300	0.4178	0.0745	0.0046	0.4150	1.1689
	3.5400	0.4189	0.0731	0.0045	0.4161	1.1721
	3.5500	0.4201	0.0443	0.0027	0.4173	1.1754
	3.5600	0.4213	0.0511	0.0031	0.4185	1.1789
	3.5700	0.4225	0.0529	0.0032	0.4198	1.1824
	3.5800	0.4237	0.0289	0.0018	0.4209	1.1857
	3.5900	0.4249	-0.0019	-0.0001	0.4221	1.1890
	3.6000	0.4260	-0.0239	-0.0015	0.4233	1.1922
	3.6100	0.4273	-0.0182	-0.0011	0.4245	1.1957
	3.6200	0.4285	0.0350	0.0022	0.4257	1.1991
	3.6300	0.4296	0.0854	0.0053	0.4268	1.2022
	3.6400	0.4307	0.1198	0.0074	0.4279	1.2054
	3.6500	0.4319	0.1139	0.0070	0.4291	1.2088
	3.6600	0.4332	0.0631	0.0039	0.4304	1.2123
	3.6700	0.4344	0.0321	0.0020	0.4316	1.2157
	3.6800	0.4355	0.0068	0.0004	0.4327	1.2189
	3.6900	0.4367	-0.0098	-0.0006	0.4339	1.2221
	3.7000	0.4379	-0.0040	-0.0002	0.4351	1.2257
	3.7100	0.4392	0.0057	0.0004	0.4364	1.2293
	3.7200	0.4403	0.0426	0.0026	0.4375	1.2324
	3.7300	0.4414	0.0808	0.0050	0.4387	1.2356
	3.7400	0.4427	0.0603	0.0037	0.4399	1.2391
	3.7500	0.4439	0.0569	0.0035	0.4411	1.2425
	3.7600	0.4451	0.0652	0.0040	0.4424	1.2460
	3.7700	0.4463	0.0739	0.0045	0.4436	1.2494
	3.7800	0.4474	0.0761	0.0047	0.4447	1.2525
	3.7900	0.4486	0.0852	0.0052	0.4458	1.2558
	3.8000	0.4499	0.0777	0.0048	0.4471	1.2593
	3.8100	0.4509	0.1019	0.0063	0.4482	1.2624
	3.8200	0.4521	0.0914	0.0056	0.4493	1.2656
	3.8300	0.4533	0.0773	0.0048	0.4505	1.2691
	3.8400	0.4545	0.0583	0.0036	0.4517	1.2724
	3.8500	0.4557	0.0317	0.0020	0.4530	1.2759
	3.8600	0.4569	0.0195	0.0012	0.4542	1.2793
	3.8700	0.4581	0.0208	0.0013	0.4553	1.2825
	3.8800	0.4594	0.0258	0.0016	0.4566	1.2861
	3.8900	0.4606	0.0506	0.0031	0.4578	1.2896
	3.9000	0.4617	0.0728	0.0045	0.4589	1.2926
	3.9100	0.4628	0.0751	0.0046	0.4601	1.2959
	3.9200	0.4641	0.0633	0.0039	0.4613	1.2993
	3.9300	0.4653	0.0679	0.0042	0.4625	1.3028
	3.9400	0.4665	0.0719	0.0044	0.4637	1.3062
	3.9500	0.4677	0.0549	0.0034	0.4649	1.3094
	3.9600	0.4688	0.0599	0.0037	0.4660	1.3127
	3.9700	0.4701	0.0943	0.0058	0.4673	1.3162
	3.9800	0.4714	0.1057	0.0065	0.4686	1.3200
	3.9900	0.4727	0.0966	0.0059	0.4700	1.3238
	4.0000	0.4740	0.0931	0.0057	0.4713	1.3274
	4.0100	0.4753	0.0764	0.0047	0.4726	1.3311
	4.0200	0.4766	0.0687	0.0042	0.4739	1.3347
	4.0300	0.4779	0.0980	0.0060	0.4751	1.3383
	4.0400	0.4790	0.1501	0.0092	0.4763	1.3415
	4.0500	0.4801	0.1753	0.0108	0.4774	1.3446
	4.0600	0.4814	0.1565	0.0096	0.4786	1.3480
	4.0700	0.4826	0.1351	0.0083	0.4798	1.3515
	4.0800	0.4838	0.1118	0.0069	0.4810	1.3548
	4.0900	0.4850	0.0966	0.0059	0.4822	1.3582
	4.1000	0.4861	0.0796	0.0049	0.4833	1.3614
	4.1100	0.4872	0.0763	0.0047	0.4845	1.3646
	4.1200	0.4885	0.0764	0.0047	0.4857	1.3681
	4.1300	0.4896	0.0634	0.0039	0.4868	1.3713
	4.1400	0.4908	0.0574	0.0035	0.4880	1.3747
	4.1500	0.4921	0.0397	0.0024	0.4893	1.3783
	4.1600	0.4933	0.0384	0.0024	0.4905	1.3817
	4.1700	0.4944	0.0425	0.0026	0.4916	1.3848
	4.1800	0.4955	0.0448	0.0028	0.4927	1.3878
	4.1900	0.4966	0.0424	0.0026	0.4938	1.3909
	4.2000	0.4978	0.0314	0.0019	0.4950	1.3944
	4.2100	0.4991	0.0410	0.0025	0.4963	1.3981
	4.2200	0.5002	0.0485	0.0030	0.4974	1.4012
	4.2300	0.5013	0.0339	0.0021	0.4985	1.4043
	4.2400	0.5025	0.0212	0.0013	0.4998	1.4077
	4.2500	0.5037	0.0129	0.0008	0.5009	1.4110
	4.2600	0.5049	0.0370	0.0023	0.5021	1.4143
	4.2700	0.5061	0.0567	0.0035	0.5033	1.4177
	4.2800	0.5072	0.0668	0.0041	0.5045	1.4209
	4.2900	0.5084	0.0704	0.0043	0.5056	1.4243
	4.3000	0.5096	0.0685	0.0042	0.5069	1.4277
	4.3100	0.5107	0.0855	0.0053	0.5079	1.4307
	4.3200	0.5119	0.0548	0.0034	0.5091	1.4341
	4.3300	0.5132	0.0302	0.0019	0.5104	1.4376
	4.3400	0.5144	0.0216	0.0013	0.5116	1.4411
	4.3500	0.5156	0.0338	0.0021	0.5128	1.4445
	4.3600	0.5168	0.0614	0.0038	0.5140	1.4478
	4.3700	0.5179	0.0656	0.0040	0.5152	1.4511
	4.3800	0.5192	0.0888	0.0055	0.5164	1.4545
	4.3900	0.5204	0.1155	0.0071	0.5176	1.4579
	4.4000	0.5214	0.1312	0.0081	0.5186	1.4608
	4.4100	0.5225	0.1393	0.0086	0.5197	1.4639
	4.4200	0.5237	0.1090	0.0067	0.5209	1.4673
	4.4300	0.5249	0.0870	0.0053	0.5222	1.4708
	4.4400	0.5262	0.0850	0.0052	0.5234	1.4743
	4.4500	0.5274	0.1122	0.0069	0.5246	1.4777
	4.4600	0.5285	0.1292	0.0079	0.5258	1.4809
	4.4700	0.5298	0.1119	0.0069	0.5270	1.4843
	4.4800	0.5309	0.0796	0.0049	0.5282	1.4877
	4.4900	0.5320	0.0443	0.0027	0.5292	1.4907
	4.5000	0.5332	0.0472	0.0029	0.5304	1.4941
	4.5100	0.5344	0.0523	0.0032	0.5317	1.4976
	4.5200	0.5356	0.0564	0.0035	0.5328	1.5007
	4.5300	0.5367	0.0764	0.0047	0.5339	1.5038
	4.5400	0.5379	0.0794	0.0049	0.5351	1.5072
	4.5500	0.5390	0.0752	0.0046	0.5362	1.5104
	4.5600	0.5402	0.0848	0.0052	0.5374	1.5137
	4.5700	0.5413	0.1061	0.0065	0.5386	1.5170
	4.5800	0.5424	0.1294	0.0080	0.5397	1.5201
	4.5900	0.5436	0.1359	0.0084	0.5408	1.5234
	4.6000	0.5449	0.1256	0.0077	0.5421	1.5271
	4.6100	0.5461	0.1372	0.0084	0.5433	1.5304
	4.6200	0.5472	0.1176	0.0072	0.5444	1.5335
	4.6300	0.5484	0.1260	0.0077	0.5457	1.5370
	4.6400	0.5497	0.1296	0.0080	0.5469	1.5406
	4.6500	0.5510	0.1200	0.0074	0.5482	1.5442
	4.6600	0.5521	0.1124	0.0069	0.5493	1.5473
	4.6700	0.5531	0.0793	0.0049	0.5504	1.5502
	4.6800	0.5543	0.0572	0.0035	0.5515	1.5534
	4.6900	0.5555	0.0214	0.0013	0.5527	1.5569
	4.7000	0.5566	0.0175	0.0011	0.5538	1.5600
	4.7100	0.5577	0.0395	0.0024	0.5550	1.5632
	4.7200	0.5589	0.0475	0.0029	0.5562	1.5666
	4.7300	0.5601	0.0800	0.0049	0.5574	1.5699
	4.7400	0.5613	0.1109	0.0068	0.5585	1.5733
	4.7500	0.5625	0.1263	0.0078	0.5597	1.5765
	4.7600	0.5636	0.1242	0.0076	0.5608	1.5797
	4.7700	0.5649	0.1114	0.0068	0.5621	1.5833
	4.7800	0.5661	0.1007	0.0062	0.5633	1.5868
	4.7900	0.5672	0.1209	0.0074	0.5644	1.5898
	4.8000	0.5683	0.1447	0.0089	0.5655	1.5929
	4.8100	0.5695	0.1246	0.0077	0.5668	1.5964
	4.8200	0.5707	0.1087	0.0067	0.5680	1.5998
	4.8300	0.5719	0.0904	0.0056	0.5692	1.6032
	4.8400	0.5731	0.0891	0.0055	0.5703	1.6064
	4.8500	0.5743	0.0849	0.0052	0.5715	1.6097
	4.8600	0.5755	0.0876	0.0054	0.5728	1.6133
	4.8700	0.5768	0.0691	0.0042	0.5740	1.6168
	4.8800	0.5778	0.0750	0.0046	0.5750	1.6197
	4.8900	0.5789	0.0954	0.0059	0.5761	1.6227
	4.9000	0.5801	0.0849	0.0052	0.5773	1.6261
	4.9100	0.5813	0.0717	0.0044	0.5785	1.6295
	4.9200	0.5825	0.0674	0.0041	0.5798	1.6330
	4.9300	0.5838	0.0670	0.0041	0.5810	1.6365
	4.9400	0.5849	0.0696	0.0043	0.5822	1.6398
	4.9500	0.5861	0.0645	0.0040	0.5834	1.6431
	4.9600	0.5873	0.0666	0.0041	0.5845	1.6463
	4.9700	0.5883	0.0815	0.0050	0.5855	1.6493
	4.9800	0.5895	0.0791	0.0049	0.5867	1.6527
	4.9900	0.5908	0.0683	0.0042	0.5880	1.6563
	5.0000	0.5920	0.0654	0.0040	0.5892	1.6596
	5.0100	0.5932	0.0867	0.0053	0.5904	1.6630
	5.0200	0.5944	0.0877	0.0054	0.5916	1.6664
	5.0300	0.5956	0.1103	0.0068	0.5928	1.6697
	5.0400	0.5968	0.1097	0.0067	0.5940	1.6731
	5.0500	0.5980	0.0926	0.0057	0.5952	1.6765
	5.0600	0.5991	0.0709	0.0044	0.5963	1.6796
	5.0700	0.6003	0.0739	0.0045	0.5975	1.6829
	5.0800	0.6015	0.0828	0.0051	0.5987	1.6864
	5.0900	0.6026	0.0648	0.0040	0.5998	1.6895
	5.1000	0.6037	0.0619	0.0038	0.6009	1.6926
	5.1100	0.6049	0.0487	0.0030	0.6021	1.6960
	5.1200	0.6061	0.0456	0.0028	0.6033	1.6994
	5.1300	0.6074	0.0530	0.0033	0.6046	1.7030
	5.1400	0.6086	0.0805	0.0049	0.6058	1.7064
	5.1500	0.6096	0.1297	0.0080	0.6068	1.7093
	5.1600	0.6108	0.1402	0.0086	0.6080	1.7127
	5.1700	0.6121	0.1097	0.0067	0.6093	1.7163
	5.1800	0.6132	0.1186	0.0073	0.6104	1.7194
	5.1900	0.6143	0.1156	0.0071	0.6115	1.7225
	5.2000	0.6155	0.1020	0.0063	0.6127	1.7259
	5.2100	0.6167	0.0848	0.0052	0.6140	1.7294
	5.2200	0.6180	0.0839	0.0052	0.6153	1.7330
	5.2300	0.6192	0.0886	0.0054	0.6164	1.7362
	5.2400	0.6202	0.0700	0.0043	0.6174	1.7392
	5.2500	0.6214	0.0572	0.0035	0.6186	1.7424
	5.2600	0.6226	0.0792	0.0049	0.6198	1.7458
	5.2700	0.6237	0.1073	0.0066	0.6209	1.7490
	5.2800	0.6249	0.1338	0.0082	0.6222	1.7525
	5.2900	0.6262	0.1237	0.0076	0.6234	1.7559
	5.3000	0.6274	0.0880	0.0054	0.6246	1.7593
	5.3100	0.6285	0.0747	0.0046	0.6257	1.7626
	5.3200	0.6296	0.0963	0.0059	0.6269	1.7657
	5.3300	0.6308	0.1073	0.0066	0.6280	1.7689
	5.3400	0.6320	0.1086	0.0067	0.6293	1.7724
	5.3500	0.6333	0.0923	0.0057	0.6305	1.7759
	5.3600	0.6343	0.0895	0.0055	0.6316	1.7789
	5.3700	0.6354	0.0953	0.0059	0.6326	1.7820
	5.3800	0.6366	0.0801	0.0049	0.6339	1.7854
	5.3900	0.6379	0.0603	0.0037	0.6351	1.7888
	5.4000	0.6390	0.0649	0.0040	0.6363	1.7922
	5.4100	0.6402	0.0524	0.0032	0.6374	1.7955
	5.4200	0.6414	0.0566	0.0035	0.6386	1.7987
	5.4300	0.6426	0.0887	0.0055	0.6398	1.8023
	5.4400	0.6438	0.0999	0.0061	0.6410	1.8056
	5.4500	0.6449	0.1057	0.0065	0.6421	1.8087
	5.4600	0.6461	0.1152	0.0071	0.6434	1.8122
	5.4700	0.6474	0.1239	0.0076	0.6446	1.8157
	5.4800	0.6485	0.1242	0.0076	0.6457	1.8188
	5.4900	0.6497	0.1025	0.0063	0.6469	1.8222
	5.5000	0.6509	0.0967	0.0059	0.6481	1.8255
	5.5100	0.6520	0.1003	0.0062	0.6492	1.8287
	5.5200	0.6533	0.0892	0.0055	0.6505	1.8322
	5.5300	0.6544	0.0835	0.0051	0.6517	1.8355
	5.5400	0.6555	0.0790	0.0049	0.6527	1.8385
	5.5500	0.6567	0.0801	0.0049	0.6539	1.8418
	5.5600	0.6579	0.0701	0.0043	0.6552	1.8454
	5.5700	0.6590	0.0830	0.0051	0.6563	1.8485
	5.5800	0.6602	0.0962	0.0059	0.6575	1.8519
	5.5900	0.6614	0.1106	0.0068	0.6587	1.8552
	5.6000	0.6626	0.1259	0.0077	0.6599	1.8587
	5.6100	0.6639	0.1325	0.0081	0.6611	1.8623
	5.6200	0.6651	0.0980	0.0060	0.6623	1.8656
	5.6300	0.6662	0.0899	0.0055	0.6634	1.8686
	5.6400	0.6674	0.1007	0.0062	0.6646	1.8721
	5.6500	0.6687	0.1171	0.0072	0.6659	1.8756
	5.6600	0.6699	0.1369	0.0084	0.6671	1.8790
	5.6700	0.6711	0.1369	0.0084	0.6683	1.8824
	5.6800	0.6722	0.1141	0.0070	0.6694	1.8856
	5.6900	0.6733	0.0841	0.0052	0.6706	1.8888
	5.7000	0.6746	0.0625	0.0038	0.6718	1.8922
	5.7100	0.6757	0.0783	0.0048	0.6729	1.8955
	5.7200	0.6768	0.0905	0.0056	0.6740	1.8985
	5.7300	0.6780	0.0954	0.0059	0.6752	1.9019
	5.7400	0.6792	0.0929	0.0057	0.6765	1.9054
	5.7500	0.6803	0.1246	0.0077	0.6775	1.9084
	5.7600	0.6815	0.1189	0.0073	0.6787	1.9117
	5.7700	0.6827	0.1110	0.0068	0.6799	1.9152
	5.7800	0.6839	0.1193	0.0073	0.6811	1.9186
	5.7900	0.6852	0.1186	0.0073	0.6824	1.9221
	5.8000	0.6863	0.1129	0.0069	0.6835	1.9253
	5.8100	0.6874	0.1075	0.0066	0.6846	1.9283
	5.8200	0.6887	0.0939	0.0058	0.6859	1.9319
	5.8300	0.6898	0.0994	0.0061	0.6871	1.9352
	5.8400	0.6910	0.0793	0.0049	0.6882	1.9384
	5.8500	0.6922	0.0841	0.0052	0.6894	1.9419
	5.8600	0.6934	0.0802	0.0049	0.6906	1.9453
	5.8700	0.6946	0.0666	0.0041	0.6918	1.9487
	5.8800	0.6958	0.0819	0.0050	0.6930	1.9520
	5.8900	0.6969	0.0955	0.0059	0.6941	1.9550
	5.9000	0.6980	0.0952	0.0059	0.6952	1.9582
	5.9100	0.6992	0.0955	0.0059	0.6964	1.9617
	5.9200	0.7004	0.0897	0.0055	0.6976	1.9651
	5.9300	0.7016	0.0839	0.0052	0.6988	1.9683
	5.9400	0.7028	0.0844	0.0052	0.7000	1.9718
	5.9500	0.7040	0.1035	0.0064	0.7013	1.9752
	5.9600	0.7052	0.1192	0.0073	0.7024	1.9786
	5.9700	0.7064	0.1330	0.0082	0.7036	1.9819
	5.9800	0.7075	0.1147	0.0071	0.7047	1.9850
	5.9900	0.7086	0.0897	0.0055	0.7059	1.9882
	6.0000	0.7099	0.0742	0.0046	0.7071	1.9917
	6.0100	0.7111	0.0898	0.0055	0.7083	1.9950
	6.0200	0.7122	0.1112	0.0068	0.7094	1.9983
	6.0300	0.7134	0.1329	0.0082	0.7107	2.0018
	6.0400	0.7147	0.1250	0.0077	0.7119	2.0052
	6.0500	0.7158	0.1183	0.0073	0.7130	2.0084
	6.0600	0.7170	0.1149	0.0071	0.7142	2.0118
	6.0700	0.7181	0.1062	0.0065	0.7154	2.0150
	6.0800	0.7193	0.1178	0.0072	0.7165	2.0183
	6.0900	0.7206	0.0972	0.0060	0.7178	2.0219
	6.1000	0.7217	0.1031	0.0063	0.7190	2.0251
	6.1100	0.7229	0.1041	0.0064	0.7201	2.0283
	6.1200	0.7241	0.1001	0.0062	0.7213	2.0317
	6.1300	0.7253	0.0998	0.0061	0.7225	2.0351
	6.1400	0.7264	0.1110	0.0068	0.7236	2.0382
	6.1500	0.7276	0.1145	0.0070	0.7248	2.0416
	6.1600	0.7287	0.1154	0.0071	0.7259	2.0448
	6.1700	0.7299	0.1183	0.0073	0.7271	2.0481
	6.1800	0.7311	0.1037	0.0064	0.7284	2.0516
	6.1900	0.7322	0.0879	0.0054	0.7295	2.0547
	6.2000	0.7333	0.0856	0.0053	0.7305	2.0577
	6.2100	0.7345	0.0789	0.0048	0.7317	2.0611
	6.2200	0.7358	0.0699	0.0043	0.7330	2.0646
	6.2300	0.7370	0.0847	0.0052	0.7342	2.0680
	6.2400	0.7382	0.0766	0.0047	0.7354	2.0715
	6.2500	0.7393	0.0542	0.0033	0.7365	2.0746
	6.2600	0.7405	0.0566	0.0035	0.7377	2.0780
	6.2700	0.7417	0.0701	0.0043	0.7390	2.0815
	6.2800	0.7429	0.0989	0.0061	0.7401	2.0846
	6.2900	0.7440	0.1048	0.0064	0.7412	2.0877
	6.3000	0.7452	0.1120	0.0069	0.7424	2.0912
	6.3100	0.7464	0.1098	0.0067	0.7437	2.0947
	6.3200	0.7476	0.1040	0.0064	0.7449	2.0981
	6.3300	0.7488	0.0892	0.0055	0.7461	2.1014
	6.3400	0.7500	0.0562	0.0035	0.7472	2.1048
	6.3500	0.7513	0.0532	0.0033	0.7485	2.1083
	6.3600	0.7525	0.0347	0.0021	0.7497	2.1117
	6.3700	0.7536	0.0382	0.0023	0.7508	2.1147
	6.3800	0.7547	0.0613	0.0038	0.7519	2.1179
	6.3900	0.7559	0.0723	0.0044	0.7531	2.1213
	6.4000	0.7571	0.1161	0.0071	0.7543	2.1247
	6.4100	0.7583	0.1363	0.0084	0.7555	2.1281
	6.4200	0.7595	0.1279	0.0079	0.7567	2.1314
	6.4300	0.7607	0.1312	0.0081	0.7579	2.1348
	6.4400	0.7619	0.1482	0.0091	0.7591	2.1382
	6.4500	0.7631	0.1665	0.0102	0.7603	2.1417
	6.4600	0.7642	0.1636	0.0101	0.7614	2.1447
	6.4700	0.7654	0.1503	0.0092	0.7626	2.1480
	6.4800	0.7667	0.1501	0.0092	0.7639	2.1516
	6.4900	0.7679	0.1390	0.0085	0.7651	2.1551
	6.5000	0.7690	0.1148	0.0071	0.7662	2.1583
	6.5100	0.7702	0.1033	0.0064	0.7674	2.1615
	6.5200	0.7713	0.1098	0.0068	0.7685	2.1646
	6.5300	0.7724	0.1343	0.0083	0.7696	2.1679
	6.5400	0.7736	0.1241	0.0076	0.7708	2.1712
	6.5500	0.7748	0.1085	0.0067	0.7720	2.1744
	6.5600	0.7760	0.0847	0.0052	0.7732	2.1780
	6.5700	0.7773	0.0846	0.0052	0.7745	2.1817
	6.5800	0.7784	0.0987	0.0061	0.7757	2.1849
	6.5900	0.7795	0.1203	0.0074	0.7767	2.1879
	6.6000	0.7807	0.1299	0.0080	0.7779	2.1911
	6.6100	0.7819	0.1312	0.0081	0.7791	2.1945
	6.6200	0.7831	0.1099	0.0068	0.7804	2.1980
	6.6300	0.7844	0.0801	0.0049	0.7816	2.2015
	6.6400	0.7854	0.0736	0.0045	0.7827	2.2046
	6.6500	0.7866	0.0865	0.0053	0.7838	2.2079
	6.6600	0.7879	0.1171	0.0072	0.7851	2.2114
	6.6700	0.7890	0.1507	0.0093	0.7863	2.2147
	6.6800	0.7902	0.1499	0.0092	0.7874	2.2180
	6.6900	0.7914	0.1034	0.0064	0.7886	2.2214
	6.7000	0.7926	0.0809	0.0050	0.7898	2.2248
	6.7100	0.7939	0.0590	0.0036	0.7911	2.2282
	6.7200	0.7950	0.0548	0.0034	0.7922	2.2315
	6.7300	0.7962	0.0559	0.0034	0.7934	2.2347
	6.7400	0.7974	0.0756	0.0046	0.7946	2.2382
	6.7500	0.7987	0.0937	0.0058	0.7959	2.2418
	6.7600	0.7998	0.1081	0.0066	0.7970	2.2449
	6.7700	0.8010	0.1116	0.0069	0.7982	2.2483
	6.7800	0.8022	0.1121	0.0069	0.7994	2.2517
	6.7900	0.8034	0.1295	0.0080	0.8006	2.2550
	6.8000	0.8045	0.1236	0.0076	0.8018	2.2583
	6.8100	0.8057	0.1325	0.0081	0.8029	2.2617
	6.8200	0.8068	0.1345	0.0083	0.8040	2.2648
	6.8300	0.8080	0.1320	0.0081	0.8053	2.2682
	6.8400	0.8093	0.1252	0.0077	0.8065	2.2717
	6.8500	0.8103	0.1352	0.0083	0.8076	2.2747
	6.8600	0.8115	0.1419	0.0087	0.8087	2.2780
	6.8700	0.8127	0.1275	0.0078	0.8100	2.2814
	6.8800	0.8139	0.1497	0.0092	0.8111	2.2847
	6.8900	0.8151	0.1448	0.0089	0.8123	2.2882
	6.9000	0.8163	0.1276	0.0078	0.8135	2.2914
	6.9100	0.8174	0.1079	0.0066	0.8146	2.2946
	6.9200	0.8187	0.1027	0.0063	0.8160	2.2983
	6.9300	0.8200	0.1107	0.0068	0.8172	2.3018
	6.9400	0.8211	0.1200	0.0074	0.8183	2.3049
	6.9500	0.8222	0.0932	0.0057	0.8194	2.3081
	6.9600	0.8234	0.0525	0.0032	0.8206	2.3115
	6.9700	0.8246	0.0580	0.0036	0.8218	2.3149
	6.9800	0.8258	0.0568	0.0035	0.8230	2.3183
	6.9900	0.8270	0.0539	0.0033	0.8242	2.3216
	7.0000	0.8281	0.0728	0.0045	0.8253	2.3247
	7.0100	0.8293	0.0882	0.0054	0.8266	2.3282
	7.0200	0.8306	0.0975	0.0060	0.8278	2.3317
	7.0300	0.8317	0.1240	0.0076	0.8289	2.3348
	7.0400	0.8328	0.1248	0.0077	0.8300	2.3380
	7.0500	0.8341	0.1072	0.0066	0.8313	2.3415
	7.0600	0.8352	0.0872	0.0054	0.8324	2.3448
	7.0700	0.8364	0.0587	0.0036	0.8336	2.3480
	7.0800	0.8375	0.0576	0.0035	0.8348	2.3513
	7.0900	0.8387	0.0945	0.0058	0.8360	2.3546
	7.1000	0.8400	0.1370	0.0084	0.8372	2.3582
	7.1100	0.8412	0.1413	0.0087	0.8384	2.3615
	7.1200	0.8422	0.1584	0.0097	0.8395	2.3645
	7.1300	0.8434	0.1494	0.0092	0.8407	2.3679
	7.1400	0.8447	0.1239	0.0076	0.8420	2.3716
	7.1500	0.8459	0.1007	0.0062	0.8431	2.3748
	7.1600	0.8471	0.0720	0.0044	0.8443	2.3782
	7.1700	0.8483	0.0610	0.0037	0.8455	2.3816
	7.1800	0.8494	0.0631	0.0039	0.8467	2.3848
	7.1900	0.8506	0.0720	0.0044	0.8479	2.3882
	7.2000	0.8518	0.0818	0.0050	0.8490	2.3914
	7.2100	0.8529	0.0839	0.0052	0.8501	2.3945
	7.2200	0.8541	0.1093	0.0067	0.8514	2.3981
	7.2300	0.8554	0.1371	0.0084	0.8526	2.4015
	7.2400	0.8565	0.1455	0.0089	0.8538	2.4048
	7.2500	0.8577	0.1316	0.0081	0.8550	2.4082
	7.2600	0.8589	0.1187	0.0073	0.8561	2.4113
	7.2700	0.8600	0.0912	0.0056	0.8572	2.4146
	7.2800	0.8612	0.0780	0.0048	0.8585	2.4180
	7.2900	0.8624	0.0807	0.0050	0.8596	2.4212
	7.3000	0.8635	0.0832	0.0051	0.8607	2.4244
	7.3100	0.8647	0.0945	0.0058	0.8619	2.4278
	7.3200	0.8660	0.0951	0.0058	0.8632	2.4314
	7.3300	0.8671	0.1118	0.0069	0.8643	2.4346
	7.3400	0.8683	0.1175	0.0072	0.8656	2.4381
	7.3500	0.8695	0.0963	0.0059	0.8668	2.4414
	7.3600	0.8707	0.1012	0.0062	0.8679	2.4446
	7.3700	0.8719	0.1163	0.0072	0.8691	2.4481
	7.3800	0.8730	0.1112	0.0068	0.8703	2.4513
	7.3900	0.8742	0.0929	0.0057	0.8714	2.4545
	7.4000	0.8754	0.0838	0.0052	0.8726	2.4579
	7.4100	0.8766	0.0863	0.0053	0.8738	2.4613
	7.4200	0.8777	0.1039	0.0064	0.8749	2.4644
	7.4300	0.8789	0.1208	0.0074	0.8761	2.4678
	7.4400	0.8801	0.1240	0.0076	0.8773	2.4712
	7.4500	0.8813	0.0967	0.0059	0.8785	2.4746
	7.4600	0.8825	0.0847	0.0052	0.8797	2.4779
	7.4700	0.8836	0.0993	0.0061	0.8808	2.4811
	7.4800	0.8848	0.1137	0.0070	0.8820	2.4843
	7.4900	0.8860	0.0876	0.0054	0.8833	2.4879
	7.5000	0.8872	0.0811	0.0050	0.8844	2.4912
	7.5100	0.8883	0.0855	0.0053	0.8856	2.4944
	7.5200	0.8896	0.0857	0.0053	0.8868	2.4978
	7.5300	0.8907	0.1193	0.0073	0.8880	2.5012
	7.5400	0.8919	0.1091	0.0067	0.8892	2.5045
	7.5500	0.8931	0.1002	0.0062	0.8904	2.5079
	7.5600	0.8942	0.1099	0.0068	0.8914	2.5109
	7.5700	0.8953	0.0937	0.0058	0.8925	2.5140
	7.5800	0.8966	0.0697	0.0043	0.8938	2.5176
	7.5900	0.8977	0.0598	0.0037	0.8949	2.5208
	7.6000	0.8989	0.0528	0.0032	0.8961	2.5240
	7.6100	0.9001	0.0315	0.0019	0.8974	2.5276
	7.6200	0.9014	0.0386	0.0024	0.8986	2.5311
	7.6300	0.9026	0.0514	0.0032	0.8998	2.5345
	7.6400	0.9037	0.0559	0.0034	0.9010	2.5378
	7.6500	0.9049	0.0946	0.0058	0.9021	2.5409
	7.6600	0.9061	0.1333	0.0082	0.9033	2.5443
	7.6700	0.9073	0.1445	0.0089	0.9046	2.5479
	7.6800	0.9085	0.1614	0.0099	0.9057	2.5512
	7.6900	0.9096	0.1493	0.0092	0.9068	2.5541
	7.7000	0.9108	0.1238	0.0076	0.9080	2.5575
	7.7100	0.9120	0.1098	0.0067	0.9092	2.5610
	7.7200	0.9132	0.1127	0.0069	0.9104	2.5643
	7.7300	0.9144	0.1159	0.0071	0.9116	2.5678
	7.7400	0.9155	0.1160	0.0071	0.9128	2.5710
	7.7500	0.9167	0.1019	0.0063	0.9139	2.5743
	7.7600	0.9180	0.1093	0.0067	0.9152	2.5779
	7.7700	0.9191	0.1158	0.0071	0.9163	2.5811
	7.7800	0.9202	0.1334	0.0082	0.9174	2.5842
	7.7900	0.9214	0.1269	0.0078	0.9186	2.5876
	7.8000	0.9226	0.0993	0.0061	0.9199	2.5910
	7.8100	0.9238	0.0926	0.0057	0.9210	2.5943
	7.8200	0.9250	0.0908	0.0056	0.9222	2.5977
	7.8300	0.9261	0.0827	0.0051	0.9234	2.6009
	7.8400	0.9274	0.0982	0.0060	0.9246	2.6044
	7.8500	0.9287	0.1059	0.0065	0.9259	2.6080
	7.8600	0.9298	0.1002	0.0062	0.9270	2.6111
	7.8700	0.9309	0.0852	0.0052	0.9281	2.6143
	7.8800	0.9322	0.0759	0.0047	0.9294	2.6178
	7.8900	0.9333	0.0982	0.0060	0.9306	2.6212
	7.9000	0.9345	0.0932	0.0057	0.9318	2.6245
	7.9100	0.9357	0.0947	0.0058	0.9329	2.6279
	7.9200	0.9369	0.1280	0.0079	0.9341	2.6311
	7.9300	0.9381	0.1509	0.0093	0.9353	2.6346
	7.9400	0.9393	0.1563	0.0096	0.9365	2.6380
	7.9500	0.9404	0.1497	0.0092	0.9376	2.6410
	7.9600	0.9416	0.1187	0.0073	0.9388	2.6444
	7.9700	0.9428	0.0941	0.0058	0.9401	2.6479
	7.9800	0.9440	0.1059	0.0065	0.9412	2.6512
	7.9900	0.9452	0.1035	0.0064	0.9424	2.6544
	8.0000	0.9463	0.0653	0.0040	0.9436	2.6578
	8.0100	0.9475	0.0527	0.0032	0.9448	2.6611
	8.0200	0.9488	0.0707	0.0043	0.9460	2.6647
	8.0300	0.9501	0.0619	0.0038	0.9473	2.6682
	8.0400	0.9512	0.0658	0.0040	0.9484	2.6714
	8.0500	0.9523	0.1074	0.0066	0.9496	2.6747
	8.0600	0.9536	0.1256	0.0077	0.9508	2.6782
	8.0700	0.9548	0.1569	0.0096	0.9520	2.6814
	8.0800	0.9559	0.1527	0.0094	0.9531	2.6846
	8.0900	0.9570	0.1446	0.0089	0.9542	2.6878
	8.1000	0.9582	0.1183	0.0073	0.9554	2.6911
	8.1100	0.9594	0.1244	0.0076	0.9567	2.6946
	8.1200	0.9606	0.1152	0.0071	0.9579	2.6980
	8.1300	0.9617	0.1034	0.0064	0.9589	2.7011
	8.1400	0.9629	0.0869	0.0053	0.9601	2.7044
	8.1500	0.9641	0.0593	0.0036	0.9614	2.7079
	8.1600	0.9653	0.0586	0.0036	0.9625	2.7111
	8.1700	0.9664	0.0960	0.0059	0.9637	2.7143
	8.1800	0.9676	0.1240	0.0076	0.9648	2.7177
	8.1900	0.9688	0.1390	0.0085	0.9661	2.7211
	8.2000	0.9701	0.1494	0.0092	0.9673	2.7247
	8.2100	0.9713	0.1667	0.0102	0.9685	2.7281
	8.2200	0.9724	0.1534	0.0094	0.9696	2.7311
	8.2300	0.9735	0.1294	0.0080	0.9707	2.7343
	8.2400	0.9748	0.1034	0.0064	0.9720	2.7378
	8.2500	0.9759	0.0868	0.0053	0.9731	2.7410
	8.2600	0.9771	0.0948	0.0058	0.9743	2.7444
	8.2700	0.9783	0.0782	0.0048	0.9755	2.7478
	8.2800	0.9795	0.0812	0.0050	0.9767	2.7512
	8.2900	0.9807	0.1013	0.0062	0.9780	2.7546
	8.3000	0.9819	0.1169	0.0072	0.9791	2.7578
	8.3100	0.9829	0.1372	0.0084	0.9802	2.7609
	8.3200	0.9841	0.1080	0.0066	0.9813	2.7642
	8.3300	0.9854	0.0629	0.0039	0.9826	2.7677
	8.3400	0.9865	0.0371	0.0023	0.9837	2.7709
	8.3500	0.9877	0.0568	0.0035	0.9849	2.7742
	8.3600	0.9889	0.0723	0.0044	0.9861	2.7776
	8.3700	0.9901	0.0819	0.0050	0.9874	2.7811
	8.3800	0.9914	0.0772	0.0047	0.9886	2.7847
	8.3900	0.9926	0.0620	0.0038	0.9898	2.7879
	8.4000	0.9936	0.0542	0.0033	0.9908	2.7909
	8.4100	0.9948	0.0592	0.0036	0.9921	2.7944
	8.4200	0.9961	0.0469	0.0029	0.9933	2.7978
	8.4300	0.9971	0.0449	0.0028	0.9944	2.8008
	8.4400	0.9984	0.0513	0.0032	0.9956	2.8044
	8.4500	0.9997	0.0601	0.0037	0.9969	2.8079
	8.4600	1.0008	0.1123	0.0069	0.9980	2.8112
	8.4700	1.0020	0.1178	0.0072	0.9992	2.8146
	8.4800	1.0031	0.1101	0.0068	1.0004	2.8177
	8.4900	1.0043	0.1024	0.0063	1.0015	2.8209
	8.5000	1.0055	0.1020	0.0063	1.0028	2.8245
	8.5100	1.0067	0.1077	0.0066	1.0040	2.8279
	8.5200	1.0078	0.1286	0.0079	1.0051	2.8310
	8.5300	1.0090	0.1387	0.0085	1.0062	2.8343
	8.5400	1.0102	0.1333	0.0082	1.0075	2.8378
	8.5500	1.0114	0.1062	0.0065	1.0086	2.8411
	8.5600	1.0127	0.1219	0.0075	1.0099	2.8445
	8.5700	1.0138	0.1563	0.0096	1.0110	2.8478
	8.5800	1.0150	0.1552	0.0095	1.0122	2.8510
	8.5900	1.0162	0.1249	0.0077	1.0134	2.8546
	8.6000	1.0174	0.1055	0.0065	1.0146	2.8579
	8.6100	1.0185	0.1074	0.0066	1.0157	2.8609
	8.6200	1.0196	0.0923	0.0057	1.0169	2.8642
	8.6300	1.0209	0.0754	0.0046	1.0181	2.8677
	8.6400	1.0220	0.0818	0.0050	1.0193	2.8710
	8.6500	1.0232	0.0895	0.0055	1.0204	2.8743
	8.6600	1.0244	0.1064	0.0065	1.0216	2.8776
	8.6700	1.0256	0.1285	0.0079	1.0228	2.8809
	8.6800	1.0268	0.1456	0.0089	1.0240	2.8844
	8.6900	1.0280	0.1539	0.0095	1.0252	2.8877
	8.7000	1.0291	0.1509	0.0093	1.0263	2.8908
	8.7100	1.0302	0.1386	0.0085	1.0275	2.8941
	8.7200	1.0315	0.1150	0.0071	1.0287	2.8976
	8.7300	1.0327	0.1083	0.0067	1.0299	2.9009
	8.7400	1.0339	0.1049	0.0064	1.0311	2.9044
	8.7500	1.0350	0.0829	0.0051	1.0323	2.9076
	8.7600	1.0362	0.0722	0.0044	1.0334	2.9109
	8.7700	1.0375	0.0958	0.0059	1.0347	2.9145
	8.7800	1.0386	0.1380	0.0085	1.0359	2.9178
	8.7900	1.0397	0.1900	0.0117	1.0370	2.9208
	8.8000	1.0410	0.2124	0.0131	1.0382	2.9244
	8.8100	1.0422	0.2120	0.0130	1.0395	2.9278
	8.8200	1.0434	0.1964	0.0121	1.0406	2.9311
	8.8300	1.0446	0.1669	0.0103	1.0418	2.9345
	8.8400	1.0457	0.1461	0.0090	1.0429	2.9377
	8.8500	1.0469	0.1289	0.0079	1.0442	2.9411
	8.8600	1.0482	0.1204	0.0074	1.0454	2.9446
	8.8700	1.0493	0.1131	0.0069	1.0465	2.9477
	8.8800	1.0504	0.1054	0.0065	1.0476	2.9508
	8.8900	1.0516	0.1300	0.0080	1.0488	2.9542
	8.9000	1.0528	0.1433	0.0088	1.0501	2.9578
	8.9100	1.0540	0.1592	0.0098	1.0512	2.9611
	8.9200	1.0552	0.1341	0.0082	1.0525	2.9645
	8.9300	1.0564	0.0929	0.0057	1.0536	2.9678
	8.9400	1.0575	0.0829	0.0051	1.0548	2.9710
	8.9500	1.0588	0.0712	0.0044	1.0560	2.9745
	8.9600	1.0600	0.0778	0.0048	1.0572	2.9778
	8.9700	1.0611	0.0649	0.0040	1.0583	2.9809
	8.9800	1.0623	0.0767	0.0047	1.0595	2.9844
	8.9900	1.0635	0.0953	0.0059	1.0607	2.9878
	9.0000	1.0646	0.1174	0.0072	1.0619	2.9910
	9.0100	1.0658	0.1105	0.0068	1.0630	2.9943
	9.0200	1.0670	0.1084	0.0067	1.0642	2.9975
	9.0300	1.0682	0.0897	0.0055	1.0655	3.0011
	9.0400	1.0695	0.0926	0.0057	1.0667	3.0046
	9.0500	1.0706	0.1209	0.0074	1.0678	3.0078
	9.0600	1.0717	0.1509	0.0093	1.0689	3.0109
	9.0700	1.0729	0.1392	0.0086	1.0702	3.0143
	9.0800	1.0741	0.1041	0.0064	1.0713	3.0176
	9.0900	1.0752	0.1085	0.0067	1.0724	3.0206
	9.1000	1.0763	0.1071	0.0066	1.0735	3.0239
	9.1100	1.0775	0.0944	0.0058	1.0747	3.0272
	9.1200	1.0787	0.1141	0.0070	1.0760	3.0307
	9.1300	1.0800	0.0912	0.0056	1.0772	3.0342
	9.1400	1.0811	0.1001	0.0062	1.0783	3.0373
	9.1500	1.0822	0.1098	0.0068	1.0794	3.0405
	9.1600	1.0835	0.1178	0.0072	1.0807	3.0440
	9.1700	1.0846	0.1410	0.0087	1.0818	3.0472
	9.1800	1.0857	0.1824	0.0112	1.0830	3.0504
	9.1900	1.0870	0.1782	0.0110	1.0842	3.0538
	9.2000	1.0882	0.1393	0.0086	1.0854	3.0573
	9.2100	1.0895	0.1124	0.0069	1.0867	3.0609
	9.2200	1.0907	0.1073	0.0066	1.0879	3.0644
	9.2300	1.0918	0.1056	0.0065	1.0890	3.0674
	9.2400	1.0929	0.0920	0.0057	1.0901	3.0706
	9.2500	1.0942	0.1167	0.0072	1.0914	3.0741
	9.2600	1.0954	0.1520	0.0093	1.0926	3.0775
	9.2700	1.0965	0.1823	0.0112	1.0937	3.0806
	9.2800	1.0976	0.1674	0.0103	1.0949	3.0839
	9.2900	1.0988	0.1458	0.0090	1.0960	3.0873
	9.3000	1.1001	0.1353	0.0083	1.0973	3.0908
	9.3100	1.1013	0.1275	0.0078	1.0986	3.0943
	9.3200	1.1024	0.1414	0.0087	1.0997	3.0974
	9.3300	1.1036	0.1338	0.0082	1.1008	3.1007
	9.3400	1.1049	0.1231	0.0076	1.1021	3.1043
	9.3500	1.1060	0.1350	0.0083	1.1032	3.1075
	9.3600	1.1072	0.1581	0.0097	1.1044	3.1109
	9.3700	1.1084	0.1375	0.0085	1.1056	3.1143
	9.3800	1.1096	0.1180	0.0073	1.1068	3.1177
	9.3900	1.1108	0.1328	0.0082	1.1080	3.1210
	9.4000	1.1119	0.1580	0.0097	1.1091	3.1241
	9.4100	1.1130	0.1443	0.0089	1.1102	3.1272
	9.4200	1.1143	0.1376	0.0085	1.1115	3.1307
	9.4300	1.1155	0.1250	0.0077	1.1128	3.1344
	9.4400	1.1167	0.1109	0.0068	1.1139	3.1376
	9.4500	1.1179	0.0967	0.0059	1.1151	3.1410
	9.4600	1.1191	0.0850	0.0052	1.1163	3.1444
	9.4700	1.1203	0.0837	0.0051	1.1175	3.1477
	9.4800	1.1215	0.0917	0.0056	1.1187	3.1511
	9.4900	1.1227	0.1153	0.0071	1.1199	3.1544
	9.5000	1.1237	0.1372	0.0084	1.1210	3.1575
	9.5100	1.1250	0.1364	0.0084	1.1222	3.1610
	9.5200	1.1262	0.1433	0.0088	1.1235	3.1645
	9.5300	1.1273	0.1613	0.0099	1.1246	3.1676
	9.5400	1.1286	0.1545	0.0095	1.1258	3.1710
	9.5500	1.1297	0.1180	0.0073	1.1270	3.1744
	9.5600	1.1309	0.1163	0.0071	1.1282	3.1778
	9.5700	1.1321	0.1477	0.0091	1.1294	3.1811
	9.5800	1.1333	0.1443	0.0089	1.1305	3.1843
	9.5900	1.1344	0.1273	0.0078	1.1316	3.1875
	9.6000	1.1357	0.1231	0.0076	1.1329	3.1910
	9.6100	1.1369	0.1436	0.0088	1.1341	3.1944
	9.6200	1.1380	0.1244	0.0076	1.1352	3.1975
	9.6300	1.1391	0.1031	0.0063	1.1363	3.2007
	9.6400	1.1403	0.0843	0.0052	1.1375	3.2042
	9.6500	1.1416	0.0984	0.0060	1.1388	3.2077
	9.6600	1.1428	0.1168	0.0072	1.1400	3.2112
	9.6700	1.1440	0.1284	0.0079	1.1412	3.2144
	9.6800	1.1451	0.1180	0.0073	1.1423	3.2175
	9.6900	1.1463	0.1037	0.0064	1.1435	3.2209
	9.7000	1.1474	0.1282	0.0079	1.1447	3.2242
	9.7100	1.1486	0.1579	0.0097	1.1458	3.2274
	9.7200	1.1499	0.1518	0.0093	1.1471	3.2310
	9.7300	1.1511	0.1389	0.0085	1.1483	3.2345
	9.7400	1.1523	0.1435	0.0088	1.1495	3.2379
	9.7500	1.1535	0.1852	0.0114	1.1507	3.2411
	9.7600	1.1546	0.2085	0.0128	1.1518	3.2443
	9.7700	1.1557	0.1960	0.0120	1.1529	3.2475
	9.7800	1.1570	0.1531	0.0094	1.1542	3.2511
	9.7900	1.1582	0.1367	0.0084	1.1554	3.2546
	9.8000	1.1593	0.1324	0.0081	1.1565	3.2576
	9.8100	1.1605	0.1383	0.0085	1.1577	3.2609
	9.8200	1.1617	0.1423	0.0087	1.1589	3.2643
	9.8300	1.1628	0.1446	0.0089	1.1600	3.2675
	9.8400	1.1641	0.1294	0.0080	1.1613	3.2712
	9.8500	1.1653	0.1200	0.0074	1.1625	3.2744
	9.8600	1.1664	0.1364	0.0084	1.1636	3.2776
	9.8700	1.1677	0.1472	0.0090	1.1649	3.2811
	9.8800	1.1688	0.1461	0.0090	1.1660	3.2843
	9.8900	1.1699	0.1393	0.0086	1.1671	3.2874
	9.9000	1.1711	0.1197	0.0074	1.1684	3.2910
	9.9100	1.1724	0.0881	0.0054	1.1696	3.2944
	9.9200	1.1736	0.0714	0.0044	1.1708	3.2978
	9.9300	1.1747	0.0530	0.0033	1.1720	3.3011
	9.9400	1.1759	0.0309	0.0019	1.1731	3.3043
	9.9500	1.1771	0.0280	0.0017	1.1743	3.3077
	9.9600	1.1783	0.0469	0.0029	1.1756	3.3112
	9.9700	1.1795	0.0778	0.0048	1.1767	3.3145
	9.9800	1.1806	0.1130	0.0069	1.1778	3.3176
	9.9900	1.1818	0.1431	0.0088	1.1790	3.3210
	10.0000	1.1830	0.1759	0.0108	1.1803	3.3245
	10.0100	1.1842	0.1945	0.0120	1.1814	3.3277
	10.0200	1.1855	0.1903	0.0117	1.1827	3.3313
	10.0300	1.1866	0.1807	0.0111	1.1838	3.3346
	10.0400	1.1877	0.1825	0.0112	1.1849	3.3377
	10.0500	1.1890	0.1954	0.0120	1.1862	3.3411
	10.0600	1.1901	0.2067	0.0127	1.1873	3.3442
	10.0700	1.1912	0.2004	0.0123	1.1884	3.3474
	10.0800	1.1924	0.1677	0.0103	1.1896	3.3509
	10.0900	1.1936	0.1547	0.0095	1.1909	3.3543
	10.1000	1.1948	0.1411	0.0087	1.1920	3.3577
	10.1100	1.1960	0.1211	0.0074	1.1932	3.3609
	10.1200	1.1971	0.1174	0.0072	1.1944	3.3642
	10.1300	1.1984	0.1102	0.0068	1.1956	3.3677
	10.1400	1.1997	0.1173	0.0072	1.1969	3.3713
	10.1500	1.2008	0.1317	0.0081	1.1980	3.3744
	10.1600	1.2018	0.1328	0.0082	1.1991	3.3774
	10.1700	1.2030	0.1397	0.0086	1.2003	3.3808
	10.1800	1.2043	0.1250	0.0077	1.2015	3.3843
	10.1900	1.2055	0.1284	0.0079	1.2027	3.3876
	10.2000	1.2067	0.1370	0.0084	1.2039	3.3910
	10.2100	1.2078	0.1380	0.0085	1.2050	3.3943
	10.2200	1.2090	0.1484	0.0091	1.2063	3.3977
	10.2300	1.2103	0.1575	0.0097	1.2075	3.4013
	10.2400	1.2114	0.1732	0.0106	1.2086	3.4043
	10.2500	1.2125	0.1435	0.0088	1.2097	3.4075
	10.2600	1.2138	0.0978	0.0060	1.2110	3.4110
	10.2700	1.2150	0.0934	0.0057	1.2122	3.4144
	10.2800	1.2161	0.1013	0.0062	1.2134	3.4177
	10.2900	1.2173	0.1192	0.0073	1.2145	3.4210
	10.3000	1.2185	0.1798	0.0111	1.2157	3.4242
	10.3100	1.2197	0.1881	0.0116	1.2169	3.4276
	10.3200	1.2209	0.1666	0.0102	1.2181	3.4311
	10.3300	1.2220	0.1477	0.0091	1.2192	3.4342
	10.3400	1.2231	0.1222	0.0075	1.2203	3.4374
	10.3500	1.2244	0.0973	0.0060	1.2216	3.4409
	10.3600	1.2256	0.1019	0.0063	1.2228	3.4442
	10.3700	1.2266	0.1062	0.0065	1.2239	3.4473
	10.3800	1.2278	0.1133	0.0070	1.2250	3.4506
	10.3900	1.2290	0.1349	0.0083	1.2262	3.4539
	10.4000	1.2302	0.1300	0.0080	1.2274	3.4574
	10.4100	1.2315	0.1003	0.0062	1.2287	3.4610
	10.4200	1.2326	0.0805	0.0049	1.2298	3.4640
	10.4300	1.2337	0.0899	0.0055	1.2309	3.4672
	10.4400	1.2350	0.0981	0.0060	1.2322	3.4708
	10.4500	1.2362	0.1152	0.0071	1.2334	3.4741
	10.4600	1.2374	0.1464	0.0090	1.2346	3.4775
	10.4700	1.2386	0.1837	0.0113	1.2358	3.4809
	10.4800	1.2397	0.2226	0.0137	1.2370	3.4842
	10.4900	1.2410	0.2130	0.0131	1.2382	3.4876
	10.5000	1.2421	0.1899	0.0117	1.2393	3.4909
	10.5100	1.2432	0.1602	0.0098	1.2404	3.4940
	10.5200	1.2444	0.1436	0.0088	1.2416	3.4973
	10.5300	1.2457	0.1215	0.0075	1.2429	3.5009
	10.5400	1.2469	0.1159	0.0071	1.2441	3.5042
	10.5500	1.2480	0.1048	0.0064	1.2453	3.5076
	10.5600	1.2492	0.1083	0.0067	1.2465	3.5109
	10.5700	1.2504	0.1096	0.0067	1.2476	3.5141
	10.5800	1.2516	0.1256	0.0077	1.2488	3.5176
	10.5900	1.2529	0.1220	0.0075	1.2501	3.5212
	10.6000	1.2539	0.1223	0.0075	1.2512	3.5242
	10.6100	1.2551	0.1150	0.0071	1.2523	3.5275
	10.6200	1.2564	0.0882	0.0054	1.2536	3.5310
	10.6300	1.2575	0.0938	0.0058	1.2547	3.5342
	10.6400	1.2587	0.0949	0.0058	1.2559	3.5375
	10.6500	1.2599	0.1265	0.0078	1.2571	3.5409
	10.6600	1.2610	0.1332	0.0082	1.2583	3.5442
	10.6700	1.2622	0.1381	0.0085	1.2594	3.5475
	10.6800	1.2634	0.1492	0.0092	1.2606	3.5508
	10.6900	1.2646	0.1342	0.0082	1.2618	3.5541
	10.7000	1.2658	0.1424	0.0088	1.2630	3.5576
	10.7100	1.2671	0.1321	0.0081	1.2643	3.5612
	10.7200	1.2682	0.1475	0.0091	1.2654	3.5643
	10.7300	1.2693	0.1512	0.0093	1.2666	3.5675
	10.7400	1.2705	0.1759	0.0108	1.2678	3.5709
	10.7500	1.2717	0.1860	0.0114	1.2689	3.5742
	10.7600	1.2729	0.1689	0.0104	1.2702	3.5777
	10.7700	1.2742	0.1295	0.0080	1.2714	3.5811
	10.7800	1.2753	0.1161	0.0071	1.2725	3.5842
	10.7900	1.2765	0.1151	0.0071	1.2737	3.5877
	10.8000	1.2777	0.1415	0.0087	1.2749	3.5911
	10.8100	1.2788	0.1745	0.0107	1.2760	3.5942
	10.8200	1.2800	0.1970	0.0121	1.2772	3.5975
	10.8300	1.2811	0.1910	0.0117	1.2784	3.6008
	10.8400	1.2823	0.1712	0.0105	1.2796	3.6042
	10.8500	1.2836	0.1262	0.0078	1.2808	3.6076
	10.8600	1.2847	0.0951	0.0058	1.2819	3.6109
	10.8700	1.2859	0.0906	0.0056	1.2831	3.6142
	10.8800	1.2872	0.0956	0.0059	1.2844	3.6177
	10.8900	1.2884	0.0999	0.0061	1.2856	3.6212
	10.9000	1.2895	0.1017	0.0063	1.2867	3.6243
	10.9100	1.2907	0.1157	0.0071	1.2879	3.6277
	10.9200	1.2919	0.1206	0.0074	1.2891	3.6311
	10.9300	1.2931	0.1086	0.0067	1.2903	3.6344
	10.9400	1.2943	0.0845	0.0052	1.2915	3.6379
	10.9500	1.2954	0.0895	0.0055	1.2927	3.6411
	10.9600	1.2966	0.0916	0.0056	1.2938	3.6443
	10.9700	1.2978	0.1256	0.0077	1.2950	3.6478
	10.9800	1.2990	0.1523	0.0094	1.2962	3.6510
	10.9900	1.3001	0.1620	0.0100	1.2973	3.6541
	11.0000	1.3013	0.1575	0.0097	1.2985	3.6576
	11.0100	1.3025	0.1289	0.0079	1.2997	3.6610
	11.0200	1.3037	0.1274	0.0078	1.3009	3.6642
	11.0300	1.3048	0.1320	0.0081	1.3020	3.6675
	11.0400	1.3060	0.1489	0.0092	1.3032	3.6707
	11.0500	1.3072	0.1465	0.0090	1.3044	3.6742
	11.0600	1.3085	0.1281	0.0079	1.3057	3.6779
	11.0700	1.3097	0.1295	0.0080	1.3069	3.6812
	11.0800	1.3107	0.1243	0.0076	1.3080	3.6841
	11.0900	1.3119	0.1097	0.0067	1.3091	3.6874
	11.1000	1.3131	0.1226	0.0075	1.3103	3.6908
	11.1100	1.3143	0.1398	0.0086	1.3115	3.6941
	11.1200	1.3155	0.1609	0.0099	1.3128	3.6977
	11.1300	1.3167	0.1692	0.0104	1.3139	3.7009
	11.1400	1.3178	0.1573	0.0097	1.3150	3.7041
	11.1500	1.3191	0.1297	0.0080	1.3163	3.7076
	11.1600	1.3201	0.1496	0.0092	1.3174	3.7106
	11.1700	1.3212	0.2001	0.0123	1.3185	3.7137
	11.1800	1.3225	0.2149	0.0132	1.3197	3.7172
	11.1900	1.3237	0.2274	0.0140	1.3209	3.7206
	11.2000	1.3249	0.2294	0.0141	1.3221	3.7239
	11.2100	1.3260	0.2042	0.0125	1.3232	3.7272
	11.2200	1.3272	0.1924	0.0118	1.3244	3.7304
	11.2300	1.3284	0.1858	0.0114	1.3256	3.7338
	11.2400	1.3296	0.1735	0.0107	1.3268	3.7373
	11.2500	1.3307	0.1725	0.0106	1.3280	3.7405
	11.2600	1.3319	0.1790	0.0110	1.3291	3.7437
	11.2700	1.3331	0.1933	0.0119	1.3303	3.7471
	11.2800	1.3343	0.2205	0.0136	1.3315	3.7505
	11.2900	1.3355	0.2375	0.0146	1.3327	3.7539
	11.3000	1.3367	0.2366	0.0145	1.3340	3.7574
	11.3100	1.3379	0.2155	0.0132	1.3351	3.7607
	11.3200	1.3391	0.1652	0.0102	1.3363	3.7640
	11.3300	1.3403	0.1342	0.0082	1.3376	3.7676
	11.3400	1.3414	0.1584	0.0097	1.3386	3.7706
	11.3500	1.3426	0.1638	0.0101	1.3398	3.7740
	11.3600	1.3439	0.1740	0.0107	1.3411	3.7775
	11.3700	1.3450	0.1739	0.0107	1.3423	3.7808
	11.3800	1.3462	0.1512	0.0093	1.3434	3.7841
	11.3900	1.3474	0.1379	0.0085	1.3446	3.7873
	11.4000	1.3485	0.1216	0.0075	1.3457	3.7906
	11.4100	1.3498	0.0806	0.0050	1.3470	3.7941
	11.4200	1.3510	0.0522	0.0032	1.3482	3.7976
	11.4300	1.3521	0.0332	0.0020	1.3493	3.8007
	11.4400	1.3533	0.0655	0.0040	1.3505	3.8039
	11.4500	1.3544	0.0782	0.0048	1.3517	3.8073
	11.4600	1.3557	0.1110	0.0068	1.3529	3.8107
	11.4700	1.3569	0.1468	0.0090	1.3541	3.8142
	11.4800	1.3580	0.1719	0.0106	1.3553	3.8174
	11.4900	1.3592	0.1926	0.0118	1.3564	3.8205
	11.5000	1.3604	0.1920	0.0118	1.3576	3.8240
	11.5100	1.3616	0.1966	0.0121	1.3589	3.8275
	11.5200	1.3628	0.2147	0.0132	1.3600	3.8307
	11.5300	1.3640	0.1968	0.0121	1.3612	3.8342
	11.5400	1.3652	0.1662	0.0102	1.3624	3.8375
	11.5500	1.3664	0.1230	0.0076	1.3636	3.8408
	11.5600	1.3676	0.0897	0.0055	1.3649	3.8444
	11.5700	1.3687	0.0827	0.0051	1.3659	3.8475
	11.5800	1.3699	0.0963	0.0059	1.3671	3.8507
	11.5900	1.3711	0.1163	0.0071	1.3683	3.8542
	11.6000	1.3722	0.1288	0.0079	1.3695	3.8574
	11.6100	1.3733	0.1487	0.0091	1.3705	3.8604
	11.6200	1.3745	0.1526	0.0094	1.3717	3.8638
	11.6300	1.3757	0.1652	0.0102	1.3729	3.8672
	11.6400	1.3769	0.1690	0.0104	1.3742	3.8706
	11.6500	1.3782	0.1604	0.0099	1.3754	3.8741
	11.6600	1.3794	0.1437	0.0088	1.3766	3.8775
	11.6700	1.3805	0.1499	0.0092	1.3777	3.8806
	11.6800	1.3817	0.1641	0.0101	1.3789	3.8840
	11.6900	1.3829	0.1432	0.0088	1.3801	3.8874
	11.7000	1.3841	0.1033	0.0063	1.3813	3.8907
	11.7100	1.3853	0.1019	0.0063	1.3825	3.8942
	11.7200	1.3865	0.1041	0.0064	1.3837	3.8975
	11.7300	1.3877	0.0772	0.0047	1.3849	3.9008
	11.7400	1.3889	0.0732	0.0045	1.3861	3.9043
	11.7500	1.3899	0.0998	0.0061	1.3872	3.9072
	11.7600	1.3911	0.1309	0.0080	1.3883	3.9105
	11.7700	1.3924	0.1587	0.0098	1.3896	3.9141
	11.7800	1.3936	0.1691	0.0104	1.3908	3.9175
	11.7900	1.3948	0.1618	0.0099	1.3920	3.9209
	11.8000	1.3960	0.1580	0.0097	1.3932	3.9243
	11.8100	1.3971	0.1920	0.0118	1.3943	3.9275
	11.8200	1.3984	0.2052	0.0126	1.3956	3.9310
	11.8300	1.3996	0.2098	0.0129	1.3968	3.9343
	11.8400	1.4006	0.2246	0.0138	1.3979	3.9374
	11.8500	1.4018	0.2080	0.0128	1.3990	3.9407
	11.8600	1.4030	0.1842	0.0113	1.4003	3.9442
	11.8700	1.4042	0.1717	0.0106	1.4014	3.9475
	11.8800	1.4054	0.1623	0.0100	1.4026	3.9507
	11.8900	1.4065	0.1551	0.0095	1.4038	3.9540
	11.9000	1.4077	0.1671	0.0103	1.4049	3.9572
	11.9100	1.4090	0.1449	0.0089	1.4062	3.9608
	11.9200	1.4102	0.1427	0.0088	1.4074	3.9643
	11.9300	1.4113	0.1702	0.0105	1.4085	3.9674
	11.9400	1.4125	0.1702	0.0105	1.4098	3.9709
	11.9500	1.4138	0.1792	0.0110	1.4110	3.9744
	11.9600	1.4149	0.1850	0.0114	1.4121	3.9776
	11.9700	1.4161	0.1759	0.0108	1.4133	3.9810
	11.9800	1.4173	0.1358	0.0083	1.4145	3.9842
	11.9900	1.4184	0.1337	0.0082	1.4156	3.9875
	12.0000	1.4196	0.1722	0.0106	1.4168	3.9908
	12.0100	1.4207	0.1950	0.0120	1.4179	3.9939
	12.0200	1.4219	0.1595	0.0098	1.4191	3.9972
	12.0300	1.4231	0.1262	0.0078	1.4203	4.0007
	12.0400	1.4243	0.1206	0.0074	1.4216	4.0041
	12.0500	1.4255	0.1366	0.0084	1.4227	4.0074
	12.0600	1.4267	0.1343	0.0083	1.4239	4.0107
	12.0700	1.4278	0.1658	0.0102	1.4251	4.0140
	12.0800	1.4290	0.1688	0.0104	1.4263	4.0174
	12.0900	1.4303	0.1628	0.0100	1.4275	4.0210
	12.1000	1.4315	0.1735	0.0107	1.4287	4.0242
	12.1100	1.4325	0.1754	0.0108	1.4297	4.0272
	12.1200	1.4337	0.1819	0.0112	1.4309	4.0306
	12.1300	1.4350	0.1600	0.0098	1.4322	4.0340
	12.1400	1.4362	0.1536	0.0094	1.4334	4.0374
	12.1500	1.4374	0.1444	0.0089	1.4346	4.0409
	12.1600	1.4385	0.1555	0.0096	1.4357	4.0441
	12.1700	1.4397	0.1659	0.0102	1.4370	4.0475
	12.1800	1.4410	0.1712	0.0105	1.4382	4.0511
	12.1900	1.4421	0.1861	0.0114	1.4393	4.0541
	12.2000	1.4432	0.1743	0.0107	1.4404	4.0573
	12.2100	1.4444	0.1986	0.0122	1.4416	4.0606
	12.2200	1.4456	0.2076	0.0128	1.4428	4.0641
	12.2300	1.4469	0.1895	0.0116	1.4442	4.0678
	12.2400	1.4481	0.1701	0.0105	1.4454	4.0712
	12.2500	1.4492	0.1532	0.0094	1.4464	4.0742
	12.2600	1.4504	0.1617	0.0099	1.4476	4.0775
	12.2700	1.4516	0.1944	0.0119	1.4488	4.0810
	12.2800	1.4528	0.2301	0.0141	1.4500	4.0843
	12.2900	1.4539	0.2339	0.0144	1.4512	4.0875
	12.3000	1.4551	0.2123	0.0130	1.4524	4.0909
	12.3100	1.4563	0.1964	0.0121	1.4535	4.0942
	12.3200	1.4575	0.2092	0.0129	1.4547	4.0975
	12.3300	1.4587	0.2351	0.0144	1.4559	4.1009
	12.3400	1.4598	0.2253	0.0139	1.4570	4.1040
	12.3500	1.4610	0.2175	0.0134	1.4582	4.1074
	12.3600	1.4622	0.1828	0.0112	1.4595	4.1109
	12.3700	1.4633	0.1801	0.0111	1.4605	4.1140
	12.3800	1.4646	0.1719	0.0106	1.4618	4.1174
	12.3900	1.4658	0.1529	0.0094	1.4630	4.1209
	12.4000	1.4670	0.1429	0.0088	1.4642	4.1243
	12.4100	1.4682	0.1365	0.0084	1.4654	4.1276
	12.4200	1.4693	0.1407	0.0087	1.4665	4.1307
	12.4300	1.4704	0.1545	0.0095	1.4677	4.1340
	12.4400	1.4717	0.1850	0.0114	1.4689	4.1375
	12.4500	1.4729	0.1904	0.0117	1.4701	4.1409
	12.4600	1.4740	0.2033	0.0125	1.4713	4.1441
	12.4700	1.4752	0.1880	0.0116	1.4725	4.1475
	12.4800	1.4764	0.2057	0.0126	1.4737	4.1509
	12.4900	1.4776	0.2278	0.0140	1.4748	4.1542
	12.5000	1.4789	0.2320	0.0143	1.4761	4.1578
	12.5100	1.4801	0.2109	0.0130	1.4773	4.1611
	12.5200	1.4811	0.1697	0.0104	1.4783	4.1641
	12.5300	1.4823	0.1163	0.0071	1.4795	4.1675
	12.5400	1.4835	0.1018	0.0063	1.4807	4.1708
	12.5500	1.4846	0.0976	0.0060	1.4819	4.1740
	12.5600	1.4859	0.0817	0.0050	1.4831	4.1775
	12.5700	1.4870	0.0936	0.0058	1.4843	4.1807
	12.5800	1.4882	0.1105	0.0068	1.4855	4.1842
	12.5900	1.4895	0.1058	0.0065	1.4867	4.1877
	12.6000	1.4906	0.1283	0.0079	1.4878	4.1908
	12.6100	1.4918	0.1491	0.0092	1.4890	4.1940
	12.6200	1.4930	0.1333	0.0082	1.4902	4.1975
	12.6300	1.4942	0.1468	0.0090	1.4914	4.2010
	12.6400	1.4954	0.1526	0.0094	1.4927	4.2044
	12.6500	1.4967	0.1325	0.0081	1.4939	4.2078
	12.6600	1.4978	0.1302	0.0080	1.4950	4.2111
	12.6700	1.4990	0.1403	0.0086	1.4962	4.2144
	12.6800	1.5002	0.1831	0.0113	1.4974	4.2177
	12.6900	1.5012	0.2167	0.0133	1.4985	4.2208
	12.7000	1.5024	0.1951	0.0120	1.4996	4.2240
	12.7100	1.5036	0.1481	0.0091	1.5009	4.2275
	12.7200	1.5049	0.1164	0.0072	1.5021	4.2310
	12.7300	1.5061	0.1310	0.0081	1.5033	4.2344
	12.7400	1.5073	0.1393	0.0086	1.5045	4.2377
	12.7500	1.5084	0.1524	0.0094	1.5056	4.2408
	12.7600	1.5095	0.1446	0.0089	1.5068	4.2441
	12.7700	1.5108	0.1213	0.0075	1.5080	4.2477
	12.7800	1.5119	0.1452	0.0089	1.5092	4.2509
	12.7900	1.5132	0.1714	0.0105	1.5104	4.2543
	12.8000	1.5144	0.2010	0.0124	1.5116	4.2578
	12.8100	1.5155	0.1966	0.0121	1.5128	4.2610
	12.8200	1.5167	0.1871	0.0115	1.5139	4.2643
	12.8300	1.5178	0.1806	0.0111	1.5151	4.2675
	12.8400	1.5190	0.1840	0.0113	1.5162	4.2708
	12.8500	1.5203	0.1812	0.0111	1.5175	4.2744
	12.8600	1.5215	0.1779	0.0109	1.5187	4.2777
	12.8700	1.5226	0.1812	0.0111	1.5198	4.2808
	12.8800	1.5237	0.2091	0.0129	1.5209	4.2839
	12.8900	1.5249	0.1915	0.0118	1.5221	4.2873
	12.9000	1.5262	0.1756	0.0108	1.5234	4.2910
	12.9100	1.5275	0.1817	0.0112	1.5247	4.2946
	12.9200	1.5286	0.1594	0.0098	1.5258	4.2979
	12.9300	1.5297	0.1626	0.0100	1.5269	4.3009
	12.9400	1.5309	0.1597	0.0098	1.5281	4.3042
	12.9500	1.5321	0.1777	0.0109	1.5293	4.3076
	12.9600	1.5332	0.1617	0.0099	1.5305	4.3109
	12.9700	1.5345	0.1216	0.0075	1.5317	4.3144
	12.9800	1.5356	0.1257	0.0077	1.5329	4.3177
	12.9900	1.5368	0.1407	0.0086	1.5340	4.3209
	13.0000	1.5380	0.1508	0.0093	1.5352	4.3242
	13.0100	1.5391	0.1578	0.0097	1.5363	4.3274
	13.0200	1.5403	0.1756	0.0108	1.5375	4.3308
	13.0300	1.5416	0.1590	0.0098	1.5388	4.3344
	13.0400	1.5427	0.1357	0.0083	1.5400	4.3377
	13.0500	1.5439	0.1490	0.0092	1.5411	4.3408
	13.0600	1.5450	0.1504	0.0092	1.5423	4.3441
	13.0700	1.5463	0.1554	0.0096	1.5435	4.3475
	13.0800	1.5475	0.1758	0.0108	1.5447	4.3510
	13.0900	1.5487	0.2064	0.0127	1.5459	4.3544
	13.1000	1.5498	0.1835	0.0113	1.5471	4.3576
	13.1100	1.5509	0.1758	0.0108	1.5482	4.3608
	13.1200	1.5522	0.1534	0.0094	1.5494	4.3643
	13.1300	1.5534	0.1512	0.0093	1.5506	4.3676
	13.1400	1.5545	0.1519	0.0093	1.5517	4.3708
	13.1500	1.5558	0.1324	0.0081	1.5530	4.3743
	13.1600	1.5569	0.1085	0.0067	1.5541	4.3776
	13.1700	1.5581	0.0878	0.0054	1.5553	4.3809
	13.1800	1.5594	0.0989	0.0061	1.5566	4.3845
	13.1900	1.5604	0.1146	0.0070	1.5577	4.3875
	13.2000	1.5616	0.1679	0.0103	1.5588	4.3908
	13.2100	1.5629	0.1766	0.0109	1.5601	4.3943
	13.2200	1.5640	0.1854	0.0114	1.5613	4.3976
	13.2300	1.5652	0.2055	0.0126	1.5625	4.4010
	13.2400	1.5664	0.1984	0.0122	1.5636	4.4043
	13.2500	1.5676	0.2176	0.0134	1.5648	4.4076
	13.2600	1.5688	0.2129	0.0131	1.5660	4.4111
	13.2700	1.5700	0.1874	0.0115	1.5672	4.4144
	13.2800	1.5711	0.2099	0.0129	1.5683	4.4176
	13.2900	1.5723	0.2208	0.0136	1.5695	4.4209
	13.3000	1.5735	0.2109	0.0130	1.5707	4.4244
	13.3100	1.5747	0.2067	0.0127	1.5719	4.4275
	13.3200	1.5758	0.2269	0.0139	1.5730	4.4308
	13.3300	1.5770	0.2091	0.0128	1.5742	4.4341
	13.3400	1.5781	0.1768	0.0109	1.5754	4.4374
	13.3500	1.5794	0.1707	0.0105	1.5766	4.4410
	13.3600	1.5807	0.1577	0.0097	1.5779	4.4444
	13.3700	1.5817	0.1271	0.0078	1.5790	4.4475
	13.3800	1.5829	0.1037	0.0064	1.5802	4.4509
	13.3900	1.5841	0.1244	0.0076	1.5814	4.4543
	13.4000	1.5853	0.1728	0.0106	1.5825	4.4574
	13.4100	1.5864	0.1901	0.0117	1.5837	4.4607
	13.4200	1.5876	0.1707	0.0105	1.5848	4.4640
	13.4300	1.5888	0.1587	0.0098	1.5860	4.4674
	13.4400	1.5901	0.1199	0.0074	1.5873	4.4709
	13.4500	1.5912	0.1013	0.0062	1.5884	4.4742
	13.4600	1.5923	0.0959	0.0059	1.5896	4.4773
	13.4700	1.5935	0.0995	0.0061	1.5908	4.4808
	13.4800	1.5948	0.1216	0.0075	1.5920	4.4842
	13.4900	1.5959	0.1326	0.0081	1.5932	4.4875
	13.5000	1.5972	0.1374	0.0084	1.5944	4.4909
	13.5100	1.5983	0.1259	0.0077	1.5956	4.4942
	13.5200	1.5995	0.1092	0.0067	1.5967	4.4975
	13.5300	1.6008	0.1210	0.0074	1.5980	4.5011
	13.5400	1.6019	0.1650	0.0101	1.5992	4.5044
	13.5500	1.6030	0.1823	0.0112	1.6002	4.5074
	13.5600	1.6042	0.2067	0.0127	1.6015	4.5108
	13.5700	1.6054	0.2258	0.0139	1.6026	4.5142
	13.5800	1.6066	0.2378	0.0146	1.6038	4.5175
	13.5900	1.6078	0.2410	0.0148	1.6050	4.5209
	13.6000	1.6089	0.2004	0.0123	1.6061	4.5240
	13.6100	1.6101	0.1801	0.0111	1.6073	4.5273
	13.6200	1.6113	0.1718	0.0106	1.6085	4.5308
	13.6300	1.6124	0.1415	0.0087	1.6096	4.5339
	13.6400	1.6136	0.1386	0.0085	1.6108	4.5372
	13.6500	1.6148	0.1629	0.0100	1.6120	4.5406
	13.6600	1.6160	0.1666	0.0102	1.6132	4.5440
	13.6700	1.6172	0.1922	0.0118	1.6144	4.5474
	13.6800	1.6184	0.1815	0.0112	1.6156	4.5508
	13.6900	1.6195	0.1637	0.0101	1.6168	4.5540
	13.7000	1.6207	0.1525	0.0094	1.6179	4.5573
	13.7100	1.6219	0.1372	0.0084	1.6192	4.5608
	13.7200	1.6231	0.1536	0.0094	1.6203	4.5639
	13.7300	1.6242	0.1702	0.0105	1.6214	4.5671
	13.7400	1.6254	0.1657	0.0102	1.6227	4.5706
	13.7500	1.6267	0.1477	0.0091	1.6239	4.5741
	13.7600	1.6279	0.1366	0.0084	1.6251	4.5775
	13.7700	1.6292	0.1369	0.0084	1.6264	4.5811
	13.7800	1.6303	0.1483	0.0091	1.6275	4.5842
	13.7900	1.6315	0.1627	0.0100	1.6287	4.5876
	13.8000	1.6326	0.1845	0.0113	1.6299	4.5909
	13.8100	1.6337	0.1808	0.0111	1.6309	4.5939
	13.8200	1.6349	0.1655	0.0102	1.6322	4.5974
	13.8300	1.6362	0.1649	0.0101	1.6334	4.6008
	13.8400	1.6373	0.1553	0.0095	1.6346	4.6041
	13.8500	1.6386	0.1583	0.0097	1.6358	4.6076
	13.8600	1.6397	0.1750	0.0108	1.6369	4.6107
	13.8700	1.6408	0.1788	0.0110	1.6381	4.6140
	13.8800	1.6421	0.2035	0.0125	1.6393	4.6175
	13.8900	1.6433	0.1939	0.0119	1.6405	4.6209
	13.9000	1.6444	0.1783	0.0110	1.6417	4.6241
	13.9100	1.6456	0.1666	0.0102	1.6428	4.6274
	13.9200	1.6468	0.1949	0.0120	1.6440	4.6308
	13.9300	1.6480	0.2094	0.0129	1.6452	4.6341
	13.9400	1.6492	0.2012	0.0124	1.6464	4.6375
	13.9500	1.6504	0.1942	0.0119	1.6476	4.6408
	13.9600	1.6515	0.2100	0.0129	1.6487	4.6440
	13.9700	1.6527	0.1979	0.0122	1.6500	4.6475
	13.9800	1.6540	0.1904	0.0117	1.6512	4.6509
	13.9900	1.6551	0.2091	0.0129	1.6523	4.6540
	14.0000	1.6563	0.1857	0.0114	1.6535	4.6575
	14.0100	1.6574	0.1593	0.0098	1.6547	4.6608
	14.0200	1.6586	0.1500	0.0092	1.6558	4.6640
	14.0300	1.6598	0.1661	0.0102	1.6570	4.6674
	14.0400	1.6609	0.1810	0.0111	1.6581	4.6705
	14.0500	1.6621	0.1848	0.0114	1.6593	4.6739
	14.0600	1.6634	0.1762	0.0108	1.6606	4.6775
	14.0700	1.6646	0.1422	0.0087	1.6618	4.6809
	14.0800	1.6658	0.1239	0.0076	1.6630	4.6842
	14.0900	1.6669	0.1098	0.0067	1.6641	4.6875
	14.1000	1.6681	0.1217	0.0075	1.6653	4.6908
	14.1100	1.6693	0.1615	0.0099	1.6665	4.6942
	14.1200	1.6706	0.1733	0.0107	1.6678	4.6977
	14.1300	1.6717	0.1861	0.0114	1.6689	4.7009
	14.1400	1.6728	0.1711	0.0105	1.6700	4.7040
	14.1500	1.6741	0.1609	0.0099	1.6713	4.7075
	14.1600	1.6752	0.1414	0.0087	1.6725	4.7109
	14.1700	1.6764	0.1785	0.0110	1.6736	4.7141
	14.1800	1.6776	0.1882	0.0116	1.6748	4.7175
	14.1900	1.6788	0.1721	0.0106	1.6760	4.7208
	14.2000	1.6800	0.1740	0.0107	1.6772	4.7243
	14.2100	1.6813	0.1846	0.0113	1.6785	4.7278
	14.2200	1.6823	0.1780	0.0109	1.6796	4.7309
	14.2300	1.6835	0.1739	0.0107	1.6807	4.7341
	14.2400	1.6847	0.1590	0.0098	1.6819	4.7374
	14.2500	1.6859	0.1508	0.0093	1.6831	4.7408
	14.2600	1.6871	0.1608	0.0099	1.6843	4.7442
	14.2700	1.6882	0.2135	0.0131	1.6854	4.7474
	14.2800	1.6894	0.2391	0.0147	1.6866	4.7507
	14.2900	1.6906	0.2480	0.0152	1.6879	4.7542
	14.3000	1.6918	0.2524	0.0155	1.6890	4.7575
	14.3100	1.6929	0.2438	0.0150	1.6901	4.7606
	14.3200	1.6941	0.1998	0.0123	1.6913	4.7640
	14.3300	1.6954	0.1779	0.0109	1.6926	4.7675
	14.3400	1.6966	0.1799	0.0111	1.6938	4.7709
	14.3438	1.6970	0.1703	0.0105	1.6942	4.7721
	14.3440	1.6970	0.1700	0.0104	1.6942	4.7722
	14.3540	1.6982	0.1778	0.0109	1.6954	4.7755
	14.3640	1.6992	0.1679	0.0103	1.6965	4.7784
	14.3740	1.6998	0.1525	0.0094	1.6970	4.7801
	14.3840	1.6997	0.1503	0.0092	1.6969	4.7797
	14.3940	1.6989	0.1617	0.0099	1.6962	4.7776
	14.4040	1.6977	0.1679	0.0103	1.6949	4.7742
	14.4140	1.6963	0.1483	0.0091	1.6935	4.7701
	14.4240	1.6949	0.1255	0.0077	1.6921	4.7663
	14.4340	1.6935	0.1318	0.0081	1.6907	4.7622
	14.4440	1.6920	0.1242	0.0076	1.6893	4.7582
	14.4540	1.6907	0.1010	0.0062	1.6879	4.7544
	14.4640	1.6894	0.1096	0.0067	1.6866	4.7507
	14.4740	1.6882	0.1180	0.0073	1.6854	4.7473
	14.4840	1.6870	0.1294	0.0080	1.6842	4.7440
	14.4940	1.6858	0.1319	0.0081	1.6830	4.7405
	14.5040	1.6846	0.1668	0.0102	1.6818	4.7372
	14.5140	1.6835	0.1925	0.0118	1.6807	4.7341
	14.5240	1.6823	0.2121	0.0130	1.6795	4.7307
	14.5340	1.6811	0.2172	0.0133	1.6784	4.7275
	14.5440	1.6800	0.2152	0.0132	1.6772	4.7242
	14.5540	1.6787	0.1984	0.0122	1.6759	4.7206
	14.5640	1.6775	0.1726	0.0106	1.6748	4.7173
	14.5740	1.6764	0.1688	0.0104	1.6736	4.7140
	14.5840	1.6751	0.1600	0.0098	1.6723	4.7105
	14.5940	1.6740	0.1587	0.0098	1.6712	4.7072
	14.6040	1.6728	0.1669	0.0103	1.6700	4.7039
	14.6140	1.6716	0.1590	0.0098	1.6688	4.7005
	14.6240	1.6704	0.1611	0.0099	1.6676	4.6973
	14.6340	1.6692	0.1782	0.0110	1.6664	4.6939
	14.6440	1.6680	0.1721	0.0106	1.6652	4.6905
	14.6540	1.6669	0.1563	0.0096	1.6641	4.6873
	14.6640	1.6657	0.1702	0.0105	1.6629	4.6839
	14.6740	1.6645	0.1654	0.0102	1.6617	4.6805
	14.6840	1.6633	0.1447	0.0089	1.6605	4.6773
	14.6940	1.6621	0.1564	0.0096	1.6593	4.6739
	14.7040	1.6609	0.1848	0.0114	1.6581	4.6704
	14.7140	1.6597	0.1716	0.0105	1.6569	4.6671
	14.7240	1.6585	0.1750	0.0108	1.6557	4.6636
	14.7340	1.6573	0.1715	0.0105	1.6545	4.6602
	14.7440	1.6561	0.1647	0.0101	1.6534	4.6571
	14.7540	1.6550	0.1748	0.0107	1.6522	4.6539
	14.7640	1.6538	0.1877	0.0115	1.6511	4.6506
	14.7740	1.6527	0.1997	0.0123	1.6499	4.6475
	14.7840	1.6515	0.1711	0.0105	1.6487	4.6441
	14.7940	1.6503	0.1449	0.0089	1.6475	4.6407
	14.8040	1.6492	0.1167	0.0072	1.6464	4.6374
	14.8140	1.6480	0.1241	0.0076	1.6452	4.6341
	14.8240	1.6468	0.1362	0.0084	1.6440	4.6308
	14.8340	1.6457	0.1604	0.0099	1.6429	4.6276
	14.8440	1.6444	0.1706	0.0105	1.6417	4.6241
	14.8540	1.6432	0.1597	0.0098	1.6404	4.6206
	14.8640	1.6421	0.1040	0.0064	1.6393	4.6174
	14.8740	1.6409	0.1116	0.0069	1.6381	4.6140
	14.8840	1.6397	0.1204	0.0074	1.6369	4.6107
	14.8940	1.6385	0.1287	0.0079	1.6357	4.6073
	14.9040	1.6372	0.1341	0.0082	1.6344	4.6038
	14.9140	1.6360	0.1549	0.0095	1.6332	4.6004
	14.9240	1.6349	0.1711	0.0105	1.6321	4.5973
	14.9340	1.6337	0.1853	0.0114	1.6309	4.5938
	14.9440	1.6325	0.1938	0.0119	1.6297	4.5905
	14.9540	1.6313	0.1872	0.0115	1.6286	4.5872
	14.9640	1.6301	0.1880	0.0116	1.6273	4.5837
	14.9740	1.6289	0.1890	0.0116	1.6261	4.5804
	14.9840	1.6277	0.1777	0.0109	1.6249	4.5770
	14.9940	1.6264	0.1501	0.0092	1.6237	4.5734
	15.0040	1.6253	0.1302	0.0080	1.6225	4.5702
	15.0140	1.6242	0.1211	0.0074	1.6214	4.5671
	15.0240	1.6230	0.1323	0.0081	1.6202	4.5638
	15.0340	1.6219	0.1327	0.0082	1.6192	4.5607
	15.0440	1.6211	0.1137	0.0070	1.6183	4.5584
	15.0540	1.6204	0.1282	0.0079	1.6176	4.5563
	15.0640	1.6195	0.1604	0.0099	1.6168	4.5540
	15.0740	1.6187	0.1732	0.0106	1.6159	4.5515
	15.0840	1.6179	0.1428	0.0088	1.6151	4.5492
	15.0940	1.6170	0.1261	0.0078	1.6142	4.5468
	15.1040	1.6159	0.1585	0.0097	1.6131	4.5437
	15.1140	1.6147	0.1907	0.0117	1.6120	4.5404
	15.1240	1.6134	0.2042	0.0125	1.6106	4.5367
	15.1340	1.6121	0.2025	0.0124	1.6094	4.5332
	15.1440	1.6110	0.1802	0.0111	1.6082	4.5300
	15.1540	1.6100	0.1244	0.0076	1.6072	4.5270
	15.1640	1.6088	0.0822	0.0051	1.6061	4.5238
	15.1740	1.6077	0.0834	0.0051	1.6049	4.5206
	15.1840	1.6065	0.1286	0.0079	1.6037	4.5173
	15.1940	1.6053	0.1623	0.0100	1.6025	4.5139
	15.2040	1.6042	0.1607	0.0099	1.6014	4.5108
	15.2140	1.6030	0.1686	0.0104	1.6002	4.5074
	15.2240	1.6017	0.1656	0.0102	1.5990	4.5039
	15.2340	1.6006	0.1151	0.0071	1.5978	4.5005
	15.2440	1.5993	0.0993	0.0061	1.5965	4.4970
	15.2540	1.5981	0.1017	0.0062	1.5953	4.4935
	15.2640	1.5969	0.1221	0.0075	1.5941	4.4902
	15.2740	1.5956	0.1467	0.0090	1.5928	4.4866
	15.2840	1.5944	0.1485	0.0091	1.5916	4.4831
	15.2940	1.5932	0.1316	0.0081	1.5904	4.4798
	15.3040	1.5920	0.1295	0.0080	1.5892	4.4764
	15.3140	1.5908	0.1490	0.0092	1.5880	4.4731
	15.3240	1.5896	0.2001	0.0123	1.5868	4.4696
	15.3340	1.5883	0.2042	0.0126	1.5855	4.4659
	15.3440	1.5871	0.1824	0.0112	1.5843	4.4626
	15.3540	1.5859	0.1424	0.0088	1.5832	4.4593
	15.3640	1.5847	0.1304	0.0080	1.5820	4.4559
	15.3740	1.5835	0.1099	0.0068	1.5808	4.4526
	15.3840	1.5823	0.1012	0.0062	1.5796	4.4492
	15.3940	1.5811	0.1022	0.0063	1.5783	4.4457
	15.4040	1.5799	0.1418	0.0087	1.5771	4.4424
	15.4140	1.5787	0.1651	0.0101	1.5759	4.4390
	15.4240	1.5774	0.1678	0.0103	1.5747	4.4354
	15.4340	1.5763	0.1546	0.0095	1.5735	4.4321
	15.4440	1.5751	0.1422	0.0087	1.5723	4.4287
	15.4540	1.5738	0.1514	0.0093	1.5710	4.4252
	15.4640	1.5727	0.1646	0.0101	1.5699	4.4219
	15.4740	1.5714	0.1915	0.0118	1.5687	4.4185
	15.4840	1.5702	0.1983	0.0122	1.5674	4.4150
	15.4940	1.5690	0.1746	0.0107	1.5662	4.4115
	15.5040	1.5677	0.1684	0.0104	1.5649	4.4079
	15.5140	1.5665	0.1574	0.0097	1.5637	4.4045
	15.5240	1.5653	0.1503	0.0092	1.5625	4.4012
	15.5340	1.5641	0.1674	0.0103	1.5613	4.3978
	15.5440	1.5629	0.1575	0.0097	1.5601	4.3945
	15.5540	1.5617	0.1357	0.0083	1.5590	4.3911
	15.5640	1.5605	0.1016	0.0062	1.5577	4.3876
	15.5740	1.5593	0.0749	0.0046	1.5565	4.3842
	15.5840	1.5581	0.0871	0.0054	1.5553	4.3809
	15.5940	1.5569	0.0987	0.0061	1.5541	4.3775
	15.6040	1.5557	0.1211	0.0074	1.5529	4.3741
	15.6140	1.5545	0.1645	0.0101	1.5517	4.3707
	15.6240	1.5533	0.1950	0.0120	1.5505	4.3673
	15.6340	1.5521	0.2340	0.0144	1.5493	4.3639
	15.6440	1.5508	0.2542	0.0156	1.5481	4.3605
	15.6540	1.5496	0.2637	0.0162	1.5468	4.3569
	15.6640	1.5485	0.2220	0.0136	1.5457	4.3538
	15.6740	1.5473	0.1707	0.0105	1.5445	4.3504
	15.6840	1.5460	0.1078	0.0066	1.5432	4.3469
	15.6940	1.5448	0.0592	0.0036	1.5420	4.3435
	15.7040	1.5436	0.0835	0.0051	1.5408	4.3400
	15.7140	1.5424	0.1126	0.0069	1.5396	4.3366
	15.7240	1.5412	0.1182	0.0073	1.5384	4.3333
	15.7340	1.5399	0.1098	0.0067	1.5372	4.3298
	15.7440	1.5388	0.1129	0.0069	1.5360	4.3264
	15.7540	1.5376	0.1174	0.0072	1.5349	4.3233
	15.7640	1.5364	0.1229	0.0076	1.5336	4.3198
	15.7740	1.5352	0.1122	0.0069	1.5324	4.3164
	15.7840	1.5339	0.1261	0.0077	1.5312	4.3129
	15.7940	1.5327	0.1327	0.0082	1.5299	4.3093
	15.8040	1.5315	0.1373	0.0084	1.5287	4.3060
	15.8140	1.5303	0.1200	0.0074	1.5276	4.3027
	15.8240	1.5291	0.1000	0.0061	1.5263	4.2993
	15.8340	1.5279	0.0975	0.0060	1.5252	4.2960
	15.8440	1.5267	0.0883	0.0054	1.5240	4.2926
	15.8540	1.5255	0.0920	0.0057	1.5227	4.2891
	15.8640	1.5244	0.0944	0.0058	1.5216	4.2859
	15.8740	1.5232	0.1053	0.0065	1.5204	4.2826
	15.8840	1.5220	0.1355	0.0083	1.5192	4.2791
	15.8940	1.5208	0.1298	0.0080	1.5180	4.2759
	15.9040	1.5196	0.1280	0.0079	1.5168	4.2723
	15.9140	1.5183	0.1156	0.0071	1.5155	4.2688
	15.9240	1.5171	0.1190	0.0073	1.5143	4.2655
	15.9340	1.5159	0.1250	0.0077	1.5131	4.2620
	15.9440	1.5147	0.1062	0.0065	1.5119	4.2586
	15.9540	1.5135	0.1070	0.0066	1.5108	4.2554
	15.9640	1.5123	0.1133	0.0070	1.5095	4.2519
	15.9740	1.5110	0.0964	0.0059	1.5083	4.2484
	15.9840	1.5099	0.0709	0.0044	1.5072	4.2453
	15.9940	1.5087	0.0835	0.0051	1.5060	4.2419
	16.0040	1.5075	0.1292	0.0079	1.5047	4.2384
	16.0140	1.5063	0.1477	0.0091	1.5035	4.2350
	16.0240	1.5051	0.1184	0.0073	1.5023	4.2316
	16.0340	1.5039	0.1036	0.0064	1.5011	4.2282
	16.0440	1.5027	0.0904	0.0056	1.5000	4.2250
	16.0540	1.5015	0.1121	0.0069	1.4987	4.2215
	16.0640	1.5003	0.1242	0.0076	1.4975	4.2180
	16.0740	1.4991	0.1201	0.0074	1.4963	4.2147
	16.0840	1.4979	0.1131	0.0070	1.4951	4.2113
	16.0940	1.4967	0.1237	0.0076	1.4940	4.2081
	16.1040	1.4956	0.1272	0.0078	1.4928	4.2048
	16.1140	1.4943	0.1262	0.0078	1.4915	4.2012
	16.1240	1.4931	0.1057	0.0065	1.4903	4.1978
	16.1340	1.4919	0.1165	0.0072	1.4891	4.1945
	16.1440	1.4907	0.1119	0.0069	1.4879	4.1910
	16.1540	1.4895	0.1251	0.0077	1.4867	4.1877
	16.1640	1.4884	0.1787	0.0110	1.4856	4.1845
	16.1740	1.4871	0.2026	0.0125	1.4844	4.1810
	16.1840	1.4860	0.1795	0.0110	1.4832	4.1777
	16.1940	1.4848	0.1152	0.0071	1.4820	4.1744
	16.2040	1.4836	0.1085	0.0067	1.4808	4.1710
	16.2140	1.4824	0.1207	0.0074	1.4796	4.1677
	16.2240	1.4812	0.1151	0.0071	1.4784	4.1642
	16.2340	1.4799	0.1178	0.0072	1.4772	4.1607
	16.2440	1.4788	0.1024	0.0063	1.4760	4.1575
	16.2540	1.4776	0.1027	0.0063	1.4748	4.1541
	16.2640	1.4763	0.1331	0.0082	1.4736	4.1506
	16.2740	1.4752	0.1641	0.0101	1.4724	4.1473
	16.2840	1.4739	0.1745	0.0107	1.4711	4.1438
	16.2940	1.4727	0.1790	0.0110	1.4699	4.1404
	16.3040	1.4716	0.1995	0.0123	1.4688	4.1373
	16.3140	1.4704	0.2001	0.0123	1.4677	4.1340
	16.3240	1.4692	0.1758	0.0108	1.4665	4.1306
	16.3340	1.4680	0.1427	0.0088	1.4653	4.1273
	16.3440	1.4667	0.1519	0.0093	1.4640	4.1236
	16.3540	1.4655	0.1412	0.0087	1.4627	4.1202
	16.3640	1.4644	0.1185	0.0073	1.4616	4.1170
	16.3740	1.4632	0.1013	0.0062	1.4604	4.1136
	16.3840	1.4620	0.0978	0.0060	1.4592	4.1102
	16.3940	1.4609	0.0825	0.0051	1.4581	4.1072
	16.4040	1.4597	0.0852	0.0052	1.4569	4.1037
	16.4140	1.4585	0.0976	0.0060	1.4557	4.1003
	16.4240	1.4572	0.1028	0.0063	1.4544	4.0967
	16.4340	1.4560	0.0977	0.0060	1.4532	4.0932
	16.4440	1.4548	0.1006	0.0062	1.4521	4.0900
	16.4540	1.4536	0.0742	0.0046	1.4509	4.0867
	16.4640	1.4524	0.0736	0.0045	1.4496	4.0831
	16.4740	1.4512	0.0927	0.0057	1.4484	4.0798
	16.4840	1.4500	0.1071	0.0066	1.4473	4.0765
	16.4940	1.4489	0.1359	0.0084	1.4461	4.0732
	16.5040	1.4477	0.1660	0.0102	1.4449	4.0700
	16.5140	1.4465	0.1639	0.0101	1.4437	4.0666
	16.5240	1.4453	0.1610	0.0099	1.4425	4.0632
	16.5340	1.4442	0.1380	0.0085	1.4414	4.0601
	16.5440	1.4430	0.1426	0.0088	1.4402	4.0567
	16.5540	1.4418	0.1433	0.0088	1.4390	4.0532
	16.5640	1.4406	0.1759	0.0108	1.4378	4.0499
	16.5740	1.4393	0.1884	0.0116	1.4365	4.0462
	16.5840	1.4381	0.1676	0.0103	1.4353	4.0429
	16.5940	1.4370	0.1232	0.0076	1.4342	4.0398
	16.6040	1.4358	0.1003	0.0062	1.4330	4.0365
	16.6140	1.4346	0.0840	0.0052	1.4318	4.0330
	16.6240	1.4334	0.0670	0.0041	1.4306	4.0297
	16.6340	1.4322	0.0594	0.0037	1.4294	4.0263
	16.6440	1.4310	0.0714	0.0044	1.4282	4.0229
	16.6540	1.4298	0.1071	0.0066	1.4270	4.0195
	16.6640	1.4285	0.1511	0.0093	1.4258	4.0160
	16.6740	1.4274	0.1839	0.0113	1.4246	4.0126
	16.6840	1.4262	0.2100	0.0129	1.4234	4.0094
	16.6940	1.4249	0.2026	0.0125	1.4222	4.0058
	16.7040	1.4237	0.1597	0.0098	1.4210	4.0025
	16.7140	1.4226	0.1515	0.0093	1.4198	3.9993
	16.7240	1.4214	0.1567	0.0096	1.4186	3.9959
	16.7340	1.4202	0.1492	0.0092	1.4174	3.9926
	16.7440	1.4190	0.1558	0.0096	1.4162	3.9891
	16.7540	1.4177	0.1667	0.0102	1.4150	3.9856
	16.7640	1.4166	0.1704	0.0105	1.4139	3.9824
	16.7740	1.4155	0.1629	0.0100	1.4128	3.9793
	16.7840	1.4143	0.1920	0.0118	1.4115	3.9759
	16.7940	1.4132	0.2020	0.0124	1.4104	3.9726
	16.8040	1.4119	0.1787	0.0110	1.4092	3.9692
	16.8140	1.4107	0.1422	0.0087	1.4079	3.9657
	16.8240	1.4095	0.1223	0.0075	1.4067	3.9624
	16.8340	1.4084	0.1173	0.0072	1.4056	3.9591
	16.8440	1.4071	0.1417	0.0087	1.4044	3.9557
	16.8540	1.4060	0.1697	0.0104	1.4032	3.9524
	16.8640	1.4048	0.1938	0.0119	1.4020	3.9491
	16.8740	1.4035	0.2132	0.0131	1.4008	3.9455
	16.8840	1.4024	0.2115	0.0130	1.3996	3.9422
	16.8940	1.4012	0.1683	0.0103	1.3984	3.9389
	16.9040	1.4000	0.1173	0.0072	1.3972	3.9355
	16.9140	1.3988	0.0994	0.0061	1.3961	3.9324
	16.9240	1.3977	0.0866	0.0053	1.3949	3.9290
	16.9340	1.3964	0.0850	0.0052	1.3937	3.9255
	16.9440	1.3953	0.0721	0.0044	1.3926	3.9224
	16.9540	1.3941	0.0863	0.0053	1.3913	3.9190
	16.9640	1.3929	0.1218	0.0075	1.3901	3.9156
	16.9740	1.3917	0.1178	0.0072	1.3889	3.9122
	16.9840	1.3904	0.1010	0.0062	1.3876	3.9086
	16.9940	1.3892	0.0785	0.0048	1.3864	3.9052
	17.0040	1.3881	0.0785	0.0048	1.3853	3.9021
	17.0140	1.3869	0.1004	0.0062	1.3842	3.8988
	17.0240	1.3857	0.1278	0.0079	1.3829	3.8953
	17.0340	1.3845	0.1594	0.0098	1.3818	3.8921
	17.0440	1.3833	0.1882	0.0116	1.3805	3.8886
	17.0540	1.3821	0.1919	0.0118	1.3794	3.8853
	17.0640	1.3810	0.1787	0.0110	1.3782	3.8820
	17.0740	1.3797	0.1743	0.0107	1.3770	3.8785
	17.0840	1.3786	0.1748	0.0107	1.3758	3.8752
	17.0940	1.3774	0.1785	0.0110	1.3746	3.8720
	17.1040	1.3762	0.1534	0.0094	1.3734	3.8684
	17.1140	1.3750	0.1309	0.0080	1.3722	3.8651
	17.1240	1.3738	0.1032	0.0063	1.3711	3.8619
	17.1340	1.3726	0.1006	0.0062	1.3699	3.8585
	17.1440	1.3715	0.0911	0.0056	1.3687	3.8552
	17.1540	1.3703	0.0583	0.0036	1.3675	3.8519
	17.1640	1.3691	0.0197	0.0012	1.3663	3.8484
	17.1740	1.3679	0.0272	0.0017	1.3651	3.8451
	17.1840	1.3667	0.0230	0.0014	1.3639	3.8417
	17.1940	1.3654	0.0317	0.0020	1.3626	3.8382
	17.2040	1.3643	0.0458	0.0028	1.3615	3.8350
	17.2140	1.3632	0.0300	0.0018	1.3604	3.8320
	17.2240	1.3620	0.0361	0.0022	1.3592	3.8286
	17.2340	1.3608	0.0418	0.0026	1.3580	3.8252
	17.2440	1.3595	0.0845	0.0052	1.3568	3.8216
	17.2540	1.3583	0.1105	0.0068	1.3555	3.8180
	17.2640	1.3571	0.1137	0.0070	1.3544	3.8149
	17.2740	1.3560	0.1144	0.0070	1.3532	3.8117
	17.2840	1.3548	0.1076	0.0066	1.3520	3.8083
	17.2940	1.3537	0.0875	0.0054	1.3509	3.8051
	17.3040	1.3525	0.0734	0.0045	1.3497	3.8018
	17.3140	1.3513	0.1105	0.0068	1.3485	3.7984
	17.3240	1.3501	0.1205	0.0074	1.3473	3.7950
	17.3340	1.3488	0.0974	0.0060	1.3460	3.7914
	17.3440	1.3476	0.0796	0.0049	1.3448	3.7880
	17.3540	1.3465	0.0940	0.0058	1.3437	3.7849
	17.3640	1.3453	0.1129	0.0069	1.3425	3.7814
	17.3740	1.3441	0.1180	0.0072	1.3413	3.7780
	17.3840	1.3429	0.1242	0.0076	1.3402	3.7749
	17.3940	1.3417	0.1338	0.0082	1.3389	3.7714
	17.4040	1.3405	0.1110	0.0068	1.3378	3.7681
	17.4140	1.3394	0.1115	0.0069	1.3366	3.7649
	17.4240	1.3381	0.1243	0.0076	1.3354	3.7613
	17.4340	1.3369	0.1226	0.0075	1.3341	3.7579
	17.4440	1.3358	0.1241	0.0076	1.3330	3.7547
	17.4540	1.3346	0.1232	0.0076	1.3319	3.7515
	17.4640	1.3335	0.1197	0.0074	1.3307	3.7482
	17.4740	1.3323	0.1138	0.0070	1.3295	3.7450
	17.4840	1.3311	0.1193	0.0073	1.3283	3.7415
	17.4940	1.3299	0.1378	0.0085	1.3271	3.7382
	17.5040	1.3288	0.1563	0.0096	1.3260	3.7350
	17.5140	1.3275	0.1758	0.0108	1.3247	3.7314
	17.5240	1.3263	0.1919	0.0118	1.3236	3.7281
	17.5340	1.3252	0.1853	0.0114	1.3224	3.7249
	17.5440	1.3240	0.1844	0.0113	1.3212	3.7214
	17.5540	1.3227	0.1859	0.0114	1.3199	3.7179
	17.5640	1.3215	0.1604	0.0099	1.3187	3.7145
	17.5740	1.3203	0.1423	0.0087	1.3176	3.7112
	17.5840	1.3192	0.1254	0.0077	1.3164	3.7081
	17.5940	1.3180	0.1126	0.0069	1.3152	3.7047
	17.6040	1.3168	0.0890	0.0055	1.3140	3.7011
	17.6140	1.3156	0.0743	0.0046	1.3129	3.6980
	17.6240	1.3145	0.0892	0.0055	1.3117	3.6948
	17.6340	1.3133	0.1188	0.0073	1.3105	3.6913
	17.6440	1.3121	0.1790	0.0110	1.3093	3.6880
	17.6540	1.3109	0.2088	0.0128	1.3082	3.6847
	17.6640	1.3097	0.2033	0.0125	1.3069	3.6813
	17.6740	1.3085	0.1634	0.0100	1.3057	3.6779
	17.6840	1.3073	0.1372	0.0084	1.3045	3.6744
	17.6940	1.3061	0.1031	0.0063	1.3033	3.6710
	17.7040	1.3050	0.0974	0.0060	1.3022	3.6680
	17.7140	1.3038	0.1239	0.0076	1.3010	3.6646
	17.7240	1.3025	0.1271	0.0078	1.2998	3.6611
	17.7340	1.3014	0.1198	0.0074	1.2986	3.6578
	17.7440	1.3002	0.0931	0.0057	1.2974	3.6545
	17.7540	1.2990	0.0781	0.0048	1.2962	3.6511
	17.7640	1.2978	0.0975	0.0060	1.2951	3.6478
	17.7740	1.2966	0.1037	0.0064	1.2939	3.6445
	17.7840	1.2954	0.1006	0.0062	1.2926	3.6409
	17.7940	1.2942	0.1106	0.0068	1.2915	3.6377
	17.8040	1.2930	0.1225	0.0075	1.2902	3.6343
	17.8140	1.2918	0.1389	0.0085	1.2890	3.6309
	17.8240	1.2907	0.1533	0.0094	1.2879	3.6277
	17.8340	1.2894	0.1513	0.0093	1.2867	3.6242
	17.8440	1.2882	0.1427	0.0088	1.2855	3.6208
	17.8540	1.2871	0.1115	0.0069	1.2844	3.6177
	17.8640	1.2860	0.0988	0.0061	1.2832	3.6144
	17.8740	1.2847	0.0696	0.0043	1.2819	3.6108
	17.8840	1.2836	0.0368	0.0023	1.2808	3.6077
	17.8940	1.2824	0.0482	0.0030	1.2796	3.6043
	17.9040	1.2812	0.0674	0.0041	1.2784	3.6009
	17.9140	1.2801	0.0820	0.0050	1.2773	3.5978
	17.9240	1.2788	0.0745	0.0046	1.2760	3.5943
	17.9340	1.2776	0.0834	0.0051	1.2748	3.5909
	17.9440	1.2765	0.0773	0.0048	1.2737	3.5876
	17.9540	1.2753	0.0827	0.0051	1.2725	3.5842
	17.9640	1.2740	0.0923	0.0057	1.2713	3.5808
	17.9740	1.2729	0.1129	0.0069	1.2701	3.5777
	17.9840	1.2717	0.1158	0.0071	1.2689	3.5742
	17.9940	1.2705	0.1121	0.0069	1.2678	3.5709
	18.0040	1.2694	0.1091	0.0067	1.2666	3.5677
	18.0140	1.2681	0.1264	0.0078	1.2654	3.5642
	18.0240	1.2670	0.1612	0.0099	1.2642	3.5609
	18.0340	1.2658	0.1625	0.0100	1.2630	3.5576
	18.0440	1.2646	0.1535	0.0094	1.2618	3.5541
	18.0540	1.2633	0.1399	0.0086	1.2606	3.5506
	18.0640	1.2622	0.1334	0.0082	1.2594	3.5475
	18.0740	1.2611	0.1352	0.0083	1.2583	3.5442
	18.0840	1.2599	0.1336	0.0082	1.2571	3.5409
	18.0940	1.2587	0.1284	0.0079	1.2559	3.5376
	18.1040	1.2574	0.1268	0.0078	1.2546	3.5340
	18.1140	1.2563	0.1276	0.0078	1.2535	3.5307
	18.1240	1.2552	0.1185	0.0073	1.2524	3.5276
	18.1340	1.2539	0.1114	0.0068	1.2511	3.5241
	18.1440	1.2527	0.1297	0.0080	1.2499	3.5206
	18.1540	1.2516	0.1320	0.0081	1.2488	3.5175
	18.1640	1.2504	0.1335	0.0082	1.2476	3.5142
	18.1740	1.2492	0.1616	0.0099	1.2464	3.5107
	18.1840	1.2479	0.1584	0.0097	1.2452	3.5073
	18.1940	1.2467	0.1539	0.0095	1.2440	3.5039
	18.2040	1.2456	0.1348	0.0083	1.2428	3.5007
	18.2140	1.2445	0.1134	0.0070	1.2417	3.4976
	18.2240	1.2433	0.1166	0.0072	1.2405	3.4942
	18.2340	1.2421	0.1089	0.0067	1.2394	3.4910
	18.2440	1.2410	0.1024	0.0063	1.2382	3.4877
	18.2540	1.2397	0.0948	0.0058	1.2369	3.4841
	18.2640	1.2385	0.1075	0.0066	1.2357	3.4807
	18.2740	1.2373	0.1051	0.0065	1.2345	3.4774
	18.2840	1.2361	0.0995	0.0061	1.2333	3.4739
	18.2940	1.2349	0.0975	0.0060	1.2321	3.4706
	18.3040	1.2337	0.1005	0.0062	1.2310	3.4673
	18.3140	1.2325	0.1185	0.0073	1.2297	3.4638
	18.3240	1.2314	0.1154	0.0071	1.2286	3.4607
	18.3340	1.2303	0.1209	0.0074	1.2276	3.4577
	18.3440	1.2292	0.1452	0.0089	1.2264	3.4544
	18.3540	1.2280	0.1829	0.0112	1.2252	3.4510
	18.3640	1.2268	0.1975	0.0121	1.2240	3.4476
	18.3740	1.2255	0.1969	0.0121	1.2227	3.4440
	18.3840	1.2243	0.1773	0.0109	1.2215	3.4407
	18.3940	1.2232	0.1392	0.0086	1.2204	3.4375
	18.4040	1.2219	0.0941	0.0058	1.2191	3.4340
	18.4140	1.2207	0.0810	0.0050	1.2180	3.4307
	18.4240	1.2196	0.0597	0.0037	1.2168	3.4274
	18.4340	1.2184	0.0611	0.0038	1.2156	3.4240
	18.4440	1.2172	0.0937	0.0058	1.2144	3.4207
	18.4540	1.2160	0.1206	0.0074	1.2132	3.4173
	18.4640	1.2148	0.1007	0.0062	1.2120	3.4139
	18.4740	1.2136	0.0979	0.0060	1.2108	3.4106
	18.4840	1.2124	0.0940	0.0058	1.2096	3.4072
	18.4940	1.2112	0.0781	0.0048	1.2084	3.4038
	18.5040	1.2101	0.0644	0.0040	1.2073	3.4006
	18.5140	1.2089	0.0548	0.0034	1.2061	3.3973
	18.5240	1.2077	0.0598	0.0037	1.2049	3.3940
	18.5340	1.2066	0.0889	0.0055	1.2038	3.3908
	18.5440	1.2055	0.1098	0.0067	1.2027	3.3876
	18.5540	1.2042	0.1046	0.0064	1.2014	3.3841
	18.5640	1.2030	0.1037	0.0064	1.2002	3.3808
	18.5740	1.2018	0.0930	0.0057	1.1990	3.3773
	18.5840	1.2006	0.0690	0.0042	1.1978	3.3738
	18.5940	1.1994	0.0624	0.0038	1.1966	3.3706
	18.6040	1.1982	0.0705	0.0043	1.1954	3.3672
	18.6140	1.1970	0.1040	0.0064	1.1942	3.3637
	18.6240	1.1958	0.1009	0.0062	1.1931	3.3605
	18.6340	1.1946	0.1046	0.0064	1.1918	3.3571
	18.6440	1.1934	0.1058	0.0065	1.1906	3.3537
	18.6540	1.1923	0.0916	0.0056	1.1895	3.3506
	18.6640	1.1912	0.0898	0.0055	1.1884	3.3474
	18.6740	1.1899	0.0906	0.0056	1.1871	3.3438
	18.6840	1.1888	0.0601	0.0037	1.1860	3.3406
	18.6940	1.1876	0.0494	0.0030	1.1848	3.3373
	18.7040	1.1864	0.0544	0.0033	1.1836	3.3339
	18.7140	1.1852	0.0617	0.0038	1.1824	3.3306
	18.7240	1.1840	0.0640	0.0039	1.1812	3.3271
	18.7340	1.1828	0.0693	0.0043	1.1800	3.3238
	18.7440	1.1817	0.0714	0.0044	1.1789	3.3206
	18.7540	1.1804	0.0829	0.0051	1.1777	3.3171
	18.7640	1.1792	0.0809	0.0050	1.1764	3.3136
	18.7740	1.1781	0.0782	0.0048	1.1754	3.3107
	18.7840	1.1770	0.0920	0.0057	1.1742	3.3074
	18.7940	1.1757	0.1086	0.0067	1.1730	3.3039
	18.8040	1.1746	0.0948	0.0058	1.1718	3.3006
	18.8140	1.1734	0.0547	0.0034	1.1706	3.2973
	18.8240	1.1722	0.0669	0.0041	1.1695	3.2940
	18.8340	1.1710	0.0665	0.0041	1.1683	3.2907
	18.8440	1.1698	0.0754	0.0046	1.1670	3.2871
	18.8540	1.1685	0.0846	0.0052	1.1658	3.2837
	18.8640	1.1675	0.0771	0.0047	1.1647	3.2807
	18.8740	1.1662	0.0622	0.0038	1.1635	3.2771
	18.8840	1.1650	0.0339	0.0021	1.1622	3.2737
	18.8940	1.1639	0.0175	0.0011	1.1611	3.2706
	18.9040	1.1627	0.0254	0.0016	1.1600	3.2673
	18.9140	1.1616	0.0178	0.0011	1.1588	3.2640
	18.9240	1.1604	0.0486	0.0030	1.1577	3.2608
	18.9340	1.1592	0.0598	0.0037	1.1564	3.2574
	18.9440	1.1580	0.0597	0.0037	1.1552	3.2539
	18.9540	1.1568	0.0393	0.0024	1.1540	3.2506
	18.9640	1.1556	0.0531	0.0033	1.1528	3.2472
	18.9740	1.1544	0.1016	0.0062	1.1516	3.2439
	18.9840	1.1533	0.1098	0.0068	1.1505	3.2406
	18.9940	1.1520	0.0926	0.0057	1.1493	3.2371
	19.0040	1.1509	0.0906	0.0056	1.1481	3.2338
	19.0140	1.1498	0.0875	0.0054	1.1470	3.2307
	19.0240	1.1485	0.0682	0.0042	1.1458	3.2273
	19.0340	1.1473	0.0567	0.0035	1.1445	3.2239
	19.0440	1.1462	0.0347	0.0021	1.1434	3.2208
	19.0540	1.1450	0.0460	0.0028	1.1423	3.2174
	19.0640	1.1438	0.0594	0.0037	1.1410	3.2139
	19.0740	1.1426	0.0459	0.0028	1.1398	3.2106
	19.0840	1.1414	0.0311	0.0019	1.1386	3.2072
	19.0940	1.1403	0.0314	0.0019	1.1375	3.2040
	19.1040	1.1391	0.0593	0.0036	1.1363	3.2007
	19.1140	1.1378	0.0795	0.0049	1.1351	3.1972
	19.1240	1.1367	0.0933	0.0057	1.1339	3.1938
	19.1340	1.1355	0.0795	0.0049	1.1327	3.1906
	19.1440	1.1343	0.0856	0.0053	1.1315	3.1872
	19.1540	1.1331	0.0996	0.0061	1.1304	3.1839
	19.1640	1.1321	0.1077	0.0066	1.1293	3.1809
	19.1740	1.1308	0.1114	0.0068	1.1280	3.1774
	19.1840	1.1296	0.1110	0.0068	1.1268	3.1740
	19.1940	1.1285	0.0992	0.0061	1.1257	3.1707
	19.2040	1.1273	0.0707	0.0043	1.1245	3.1673
	19.2140	1.1260	0.0602	0.0037	1.1233	3.1639
	19.2240	1.1249	0.0325	0.0020	1.1221	3.1607
	19.2340	1.1236	0.0519	0.0032	1.1209	3.1572
	19.2440	1.1225	0.0275	0.0017	1.1197	3.1538
	19.2540	1.1213	-0.0059	-0.0004	1.1186	3.1507
	19.2640	1.1201	0.0064	0.0004	1.1173	3.1472
	19.2740	1.1189	0.0434	0.0027	1.1162	3.1439
	19.2840	1.1178	0.0468	0.0029	1.1150	3.1407
	19.2940	1.1165	0.0414	0.0025	1.1137	3.1371
	19.3040	1.1154	0.0530	0.0033	1.1126	3.1338
	19.3140	1.1143	0.0872	0.0054	1.1115	3.1307
	19.3240	1.1130	0.0953	0.0059	1.1102	3.1273
	19.3340	1.1118	0.0896	0.0055	1.1090	3.1237
	19.3440	1.1106	0.0734	0.0045	1.1079	3.1205
	19.3540	1.1095	0.0859	0.0053	1.1067	3.1172
	19.3640	1.1083	0.0884	0.0054	1.1055	3.1139
	19.3740	1.1071	0.0892	0.0055	1.1043	3.1105
	19.3840	1.1058	0.0959	0.0059	1.1030	3.1069
	19.3940	1.1047	0.0734	0.0045	1.1019	3.1038
	19.4040	1.1036	0.0769	0.0047	1.1008	3.1006
	19.4140	1.1023	0.1177	0.0072	1.0995	3.0970
	19.4240	1.1011	0.1404	0.0086	1.0983	3.0937
	19.4340	1.1000	0.1156	0.0071	1.0972	3.0906
	19.4440	1.0988	0.1020	0.0063	1.0961	3.0873
	19.4540	1.0977	0.0691	0.0042	1.0949	3.0841
	19.4640	1.0965	0.0450	0.0028	1.0937	3.0807
	19.4740	1.0952	0.0463	0.0028	1.0925	3.0772
	19.4840	1.0941	0.0625	0.0038	1.0913	3.0739
	19.4940	1.0929	0.0987	0.0061	1.0902	3.0707
	19.5040	1.0917	0.1123	0.0069	1.0890	3.0673
	19.5140	1.0906	0.1229	0.0076	1.0878	3.0640
	19.5240	1.0894	0.1404	0.0086	1.0866	3.0606
	19.5340	1.0881	0.1499	0.0092	1.0853	3.0571
	19.5440	1.0869	0.1627	0.0100	1.0841	3.0537
	19.5540	1.0858	0.1516	0.0093	1.0830	3.0505
	19.5640	1.0845	0.1235	0.0076	1.0817	3.0470
	19.5740	1.0834	0.0868	0.0053	1.0806	3.0437
	19.5840	1.0822	0.0693	0.0043	1.0794	3.0404
	19.5940	1.0810	0.0608	0.0037	1.0782	3.0369
	19.6040	1.0798	0.0410	0.0025	1.0771	3.0338
	19.6140	1.0787	0.0386	0.0024	1.0759	3.0306
	19.6240	1.0775	0.0379	0.0023	1.0747	3.0272
	19.6340	1.0763	0.0112	0.0007	1.0735	3.0239
	19.6440	1.0751	0.0180	0.0011	1.0723	3.0204
	19.6540	1.0738	0.0357	0.0022	1.0711	3.0169
	19.6640	1.0728	0.0475	0.0029	1.0700	3.0139
	19.6740	1.0716	0.0722	0.0044	1.0688	3.0106
	19.6840	1.0703	0.0847	0.0052	1.0675	3.0070
	19.6940	1.0691	0.0789	0.0049	1.0664	3.0037
	19.7040	1.0679	0.0925	0.0057	1.0651	3.0002
	19.7140	1.0667	0.0933	0.0057	1.0639	2.9967
	19.7240	1.0655	0.0683	0.0042	1.0628	2.9935
	19.7340	1.0645	0.0554	0.0034	1.0617	2.9906
	19.7440	1.0633	0.0709	0.0044	1.0606	2.9873
	19.7540	1.0622	0.0870	0.0053	1.0594	2.9840
	19.7640	1.0608	0.0751	0.0046	1.0581	2.9803
	19.7740	1.0596	0.0379	0.0023	1.0568	2.9767
	19.7840	1.0585	0.0174	0.0011	1.0557	2.9736
	19.7940	1.0573	0.0289	0.0018	1.0545	2.9704
	19.8040	1.0561	0.0438	0.0027	1.0533	2.9670
	19.8140	1.0550	0.0655	0.0040	1.0522	2.9638
	19.8240	1.0539	0.0879	0.0054	1.0511	2.9606
	19.8340	1.0526	0.1211	0.0074	1.0499	2.9571
	19.8440	1.0514	0.1238	0.0076	1.0486	2.9538
	19.8540	1.0502	0.1174	0.0072	1.0474	2.9502
	19.8640	1.0490	0.1301	0.0080	1.0462	2.9468
	19.8740	1.0479	0.1289	0.0079	1.0451	2.9437
	19.8840	1.0467	0.1298	0.0080	1.0439	2.9404
	19.8940	1.0455	0.1134	0.0070	1.0427	2.9370
	19.9040	1.0444	0.0986	0.0061	1.0416	2.9339
	19.9140	1.0431	0.0895	0.0055	1.0404	2.9304
	19.9240	1.0419	0.0776	0.0048	1.0391	2.9270
	19.9340	1.0408	0.0774	0.0048	1.0380	2.9239
	19.9440	1.0396	0.0829	0.0051	1.0368	2.9204
	19.9540	1.0383	0.0682	0.0042	1.0355	2.9168
[truncated: 35,852 more rows]
