# Supplementary material for: The influence of sample geometry and size on porcine aortic material properties from uniaxial tensile tests using custom-designed tissue cutters, clamps and molds
Source: PLoS One. 2021 Feb 8;16(2):e0244390. doi: 10.1371/journal.pone.0244390 (PMC7869995; doi:10.1371/journal.pone.0244390)
Supplement: S1 Dataset — (ZIP) [file pone.0244390.s001.zip › Date/RL8-5.csv]

1	ʱ��	λ��	��	����Ӧ��	����λ��	����Ӧ�� (λ��)
	(s)	(mm)	(N)	(MPa)	(mm)	(%)
	0.0000	0.0013	0.0447	0.0028	-0.0001	-0.0003
	0.0100	0.0013	0.0635	0.0039	-0.0001	-0.0002
	0.0200	0.0013	0.0720	0.0045	0.0000	-0.0001
	0.0300	0.0014	0.0752	0.0047	0.0001	0.0002
	0.0400	0.0019	0.0426	0.0026	0.0005	0.0016
	0.0500	0.0028	0.0297	0.0018	0.0014	0.0042
	0.0600	0.0040	0.0433	0.0027	0.0026	0.0080
	0.0700	0.0054	0.0453	0.0028	0.0040	0.0121
	0.0800	0.0068	0.0294	0.0018	0.0054	0.0165
	0.0900	0.0082	0.0518	0.0032	0.0068	0.0206
	0.1000	0.0095	0.0465	0.0029	0.0081	0.0245
	0.1100	0.0107	0.0311	0.0019	0.0094	0.0284
	0.1200	0.0120	-0.0044	-0.0003	0.0107	0.0324
	0.1300	0.0133	-0.0211	-0.0013	0.0120	0.0363
	0.1400	0.0146	-0.0274	-0.0017	0.0132	0.0400
	0.1500	0.0159	-0.0249	-0.0015	0.0145	0.0440
	0.1600	0.0171	-0.0179	-0.0011	0.0158	0.0478
	0.1700	0.0184	0.0047	0.0003	0.0170	0.0516
	0.1800	0.0197	0.0207	0.0013	0.0183	0.0554
	0.1900	0.0209	0.0330	0.0020	0.0196	0.0593
	0.2000	0.0222	0.0040	0.0002	0.0209	0.0632
	0.2100	0.0235	-0.0133	-0.0008	0.0221	0.0671
	0.2200	0.0248	-0.0038	-0.0002	0.0234	0.0709
	0.2300	0.0260	-0.0006	0.0000	0.0247	0.0748
	0.2400	0.0273	0.0373	0.0023	0.0259	0.0786
	0.2500	0.0285	0.0557	0.0035	0.0272	0.0824
	0.2600	0.0298	0.0558	0.0035	0.0284	0.0862
	0.2700	0.0310	0.0312	0.0019	0.0297	0.0899
	0.2800	0.0322	0.0061	0.0004	0.0309	0.0936
	0.2900	0.0334	-0.0289	-0.0018	0.0321	0.0972
	0.3000	0.0346	-0.0394	-0.0024	0.0333	0.1009
	0.3100	0.0358	-0.0377	-0.0023	0.0345	0.1044
	0.3200	0.0370	-0.0513	-0.0032	0.0357	0.1081
	0.3300	0.0382	-0.0556	-0.0035	0.0369	0.1117
	0.3400	0.0394	-0.0742	-0.0046	0.0380	0.1153
	0.3500	0.0406	-0.0562	-0.0035	0.0393	0.1190
	0.3600	0.0419	-0.0276	-0.0017	0.0405	0.1228
	0.3700	0.0431	0.0314	0.0019	0.0418	0.1266
	0.3800	0.0444	0.0742	0.0046	0.0431	0.1305
	0.3900	0.0456	0.0894	0.0055	0.0443	0.1342
	0.4000	0.0468	0.0874	0.0054	0.0454	0.1377
	0.4100	0.0480	0.0594	0.0037	0.0467	0.1414
	0.4200	0.0493	0.0422	0.0026	0.0479	0.1452
	0.4300	0.0505	0.0340	0.0021	0.0491	0.1488
	0.4400	0.0517	0.0272	0.0017	0.0503	0.1524
	0.4500	0.0529	0.0512	0.0032	0.0515	0.1562
	0.4600	0.0541	0.0563	0.0035	0.0527	0.1598
	0.4700	0.0554	0.0437	0.0027	0.0540	0.1637
	0.4800	0.0567	0.0275	0.0017	0.0553	0.1677
	0.4900	0.0580	0.0211	0.0013	0.0566	0.1716
	0.5000	0.0593	0.0081	0.0005	0.0579	0.1755
	0.5100	0.0605	0.0207	0.0013	0.0591	0.1792
	0.5200	0.0617	0.0285	0.0018	0.0603	0.1828
	0.5300	0.0629	0.0505	0.0031	0.0615	0.1865
	0.5400	0.0641	0.0737	0.0046	0.0627	0.1901
	0.5500	0.0653	0.0732	0.0045	0.0639	0.1937
	0.5600	0.0666	0.0712	0.0044	0.0652	0.1976
	0.5700	0.0678	0.0503	0.0031	0.0665	0.2014
	0.5800	0.0690	0.0256	0.0016	0.0677	0.2051
	0.5900	0.0703	0.0167	0.0010	0.0689	0.2089
	0.6000	0.0715	0.0227	0.0014	0.0702	0.2127
	0.6100	0.0728	0.0092	0.0006	0.0715	0.2166
	0.6200	0.0740	0.0014	0.0001	0.0727	0.2203
	0.6300	0.0753	0.0113	0.0007	0.0739	0.2240
	0.6400	0.0765	-0.0067	-0.0004	0.0751	0.2277
	0.6500	0.0777	-0.0299	-0.0019	0.0764	0.2314
	0.6600	0.0789	-0.0344	-0.0021	0.0776	0.2351
	0.6700	0.0802	-0.0294	-0.0018	0.0788	0.2389
	0.6800	0.0814	-0.0003	0.0000	0.0801	0.2426
	0.6900	0.0826	-0.0068	-0.0004	0.0813	0.2463
	0.7000	0.0839	-0.0028	-0.0002	0.0826	0.2503
	0.7100	0.0852	0.0063	0.0004	0.0838	0.2541
	0.7200	0.0864	0.0093	0.0006	0.0851	0.2578
	0.7300	0.0876	0.0292	0.0018	0.0862	0.2614
	0.7400	0.0888	0.0056	0.0003	0.0875	0.2650
	0.7500	0.0900	0.0280	0.0017	0.0886	0.2686
	0.7600	0.0912	0.0386	0.0024	0.0899	0.2723
	0.7700	0.0924	0.0439	0.0027	0.0911	0.2760
	0.7800	0.0937	0.0471	0.0029	0.0924	0.2799
	0.7900	0.0950	0.0520	0.0032	0.0937	0.2839
	0.8000	0.0963	0.0406	0.0025	0.0950	0.2878
	0.8100	0.0975	0.0271	0.0017	0.0962	0.2915
	0.8200	0.0987	0.0382	0.0024	0.0974	0.2951
	0.8300	0.1000	0.0414	0.0026	0.0986	0.2989
	0.8400	0.1012	0.0300	0.0019	0.0999	0.3026
	0.8500	0.1025	0.0241	0.0015	0.1011	0.3064
	0.8600	0.1037	0.0229	0.0014	0.1024	0.3102
	0.8700	0.1050	0.0196	0.0012	0.1036	0.3140
	0.8800	0.1062	0.0110	0.0007	0.1048	0.3177
	0.8900	0.1074	-0.0023	-0.0001	0.1061	0.3215
	0.9000	0.1087	-0.0066	-0.0004	0.1073	0.3252
	0.9100	0.1099	0.0379	0.0024	0.1085	0.3288
	0.9200	0.1111	0.0611	0.0038	0.1097	0.3324
	0.9300	0.1123	0.0497	0.0031	0.1109	0.3362
	0.9400	0.1136	0.0239	0.0015	0.1122	0.3400
	0.9500	0.1148	0.0241	0.0015	0.1134	0.3437
	0.9600	0.1160	0.0400	0.0025	0.1147	0.3475
	0.9700	0.1173	0.0320	0.0020	0.1159	0.3513
	0.9800	0.1185	-0.0032	-0.0002	0.1172	0.3550
	0.9900	0.1198	-0.0174	-0.0011	0.1184	0.3589
	1.0000	0.1211	-0.0342	-0.0021	0.1197	0.3629
	1.0100	0.1223	-0.0105	-0.0006	0.1210	0.3667
	1.0200	0.1235	-0.0111	-0.0007	0.1222	0.3703
	1.0300	0.1247	0.0000	0.0000	0.1234	0.3739
	1.0400	0.1259	0.0109	0.0007	0.1246	0.3775
	1.0500	0.1272	0.0337	0.0021	0.1258	0.3813
	1.0600	0.1285	0.0323	0.0020	0.1271	0.3852
	1.0700	0.1297	0.0151	0.0009	0.1283	0.3889
	1.0800	0.1309	0.0123	0.0008	0.1295	0.3926
	1.0900	0.1321	0.0091	0.0006	0.1308	0.3963
	1.1000	0.1334	0.0260	0.0016	0.1320	0.4002
	1.1100	0.1347	0.0240	0.0015	0.1333	0.4040
	1.1200	0.1359	0.0245	0.0015	0.1345	0.4076
	1.1300	0.1371	-0.0002	0.0000	0.1357	0.4114
	1.1400	0.1384	0.0004	0.0000	0.1370	0.4152
	1.1500	0.1396	0.0182	0.0011	0.1383	0.4190
	1.1600	0.1408	0.0253	0.0016	0.1395	0.4227
	1.1700	0.1421	0.0262	0.0016	0.1407	0.4264
	1.1800	0.1433	0.0184	0.0011	0.1419	0.4301
	1.1900	0.1446	0.0155	0.0010	0.1432	0.4341
	1.2000	0.1459	0.0122	0.0008	0.1445	0.4379
	1.2100	0.1470	0.0167	0.0010	0.1456	0.4414
	1.2200	0.1482	0.0127	0.0008	0.1468	0.4450
	1.2300	0.1494	0.0183	0.0011	0.1480	0.4486
	1.2400	0.1506	0.0088	0.0005	0.1493	0.4524
	1.2500	0.1519	0.0005	0.0000	0.1506	0.4563
	1.2600	0.1532	-0.0001	0.0000	0.1518	0.4601
	1.2700	0.1544	-0.0219	-0.0014	0.1531	0.4639
	1.2800	0.1557	-0.0363	-0.0023	0.1543	0.4676
	1.2900	0.1569	-0.0348	-0.0022	0.1555	0.4713
	1.3000	0.1581	-0.0080	-0.0005	0.1567	0.4750
	1.3100	0.1593	0.0092	0.0006	0.1579	0.4786
	1.3200	0.1605	0.0276	0.0017	0.1591	0.4822
	1.3300	0.1617	0.0250	0.0015	0.1603	0.4858
	1.3400	0.1629	0.0193	0.0012	0.1616	0.4896
	1.3500	0.1643	0.0286	0.0018	0.1629	0.4936
	1.3600	0.1656	0.0427	0.0027	0.1642	0.4976
	1.3700	0.1669	0.0381	0.0024	0.1655	0.5015
	1.3800	0.1681	0.0367	0.0023	0.1667	0.5053
	1.3900	0.1693	0.0378	0.0023	0.1680	0.5091
	1.4000	0.1706	0.0239	0.0015	0.1693	0.5129
	1.4100	0.1719	0.0145	0.0009	0.1706	0.5169
	1.4200	0.1732	0.0233	0.0014	0.1718	0.5208
	1.4300	0.1744	0.0445	0.0028	0.1730	0.5244
	1.4400	0.1756	0.0414	0.0026	0.1742	0.5280
	1.4500	0.1768	0.0617	0.0038	0.1754	0.5317
	1.4600	0.1781	0.0772	0.0048	0.1767	0.5356
	1.4700	0.1793	0.0896	0.0056	0.1780	0.5394
	1.4800	0.1805	0.0916	0.0057	0.1792	0.5430
	1.4900	0.1818	0.0622	0.0039	0.1804	0.5467
	1.5000	0.1830	0.0337	0.0021	0.1817	0.5505
	1.5100	0.1843	0.0423	0.0026	0.1829	0.5543
	1.5200	0.1855	0.0558	0.0035	0.1841	0.5580
	1.5300	0.1867	0.0547	0.0034	0.1853	0.5616
	1.5400	0.1879	0.0579	0.0036	0.1865	0.5653
	1.5500	0.1892	0.0436	0.0027	0.1878	0.5692
	1.5600	0.1904	0.0408	0.0025	0.1891	0.5730
	1.5700	0.1917	0.0511	0.0032	0.1903	0.5767
	1.5800	0.1929	0.0428	0.0027	0.1915	0.5804
	1.5900	0.1941	0.0223	0.0014	0.1928	0.5842
	1.6000	0.1954	0.0096	0.0006	0.1940	0.5880
	1.6100	0.1967	-0.0164	-0.0010	0.1953	0.5919
	1.6200	0.1979	-0.0222	-0.0014	0.1965	0.5956
	1.6300	0.1991	0.0256	0.0016	0.1978	0.5994
	1.6400	0.2004	0.0575	0.0036	0.1990	0.6031
	1.6500	0.2016	0.0665	0.0041	0.2002	0.6067
	1.6600	0.2028	0.0543	0.0034	0.2014	0.6104
	1.6700	0.2040	0.0104	0.0006	0.2027	0.6142
	1.6800	0.2053	0.0034	0.0002	0.2039	0.6180
	1.6900	0.2065	0.0214	0.0013	0.2051	0.6215
	1.7000	0.2077	0.0476	0.0030	0.2063	0.6252
	1.7100	0.2089	0.0667	0.0041	0.2076	0.6290
	1.7200	0.2102	0.0392	0.0024	0.2088	0.6329
	1.7300	0.2114	0.0136	0.0008	0.2101	0.6367
	1.7400	0.2127	0.0092	0.0006	0.2113	0.6404
	1.7500	0.2139	0.0200	0.0012	0.2126	0.6442
	1.7600	0.2152	0.0292	0.0018	0.2139	0.6481
	1.7700	0.2164	0.0616	0.0038	0.2151	0.6518
	1.7800	0.2176	0.0746	0.0046	0.2163	0.6554
	1.7900	0.2189	0.0708	0.0044	0.2175	0.6592
	1.8000	0.2201	0.0799	0.0050	0.2188	0.6630
	1.8100	0.2214	0.0743	0.0046	0.2201	0.6669
	1.8200	0.2227	0.0653	0.0041	0.2213	0.6708
	1.8300	0.2239	0.0458	0.0028	0.2225	0.6744
	1.8400	0.2251	0.0372	0.0023	0.2237	0.6780
	1.8500	0.2264	0.0352	0.0022	0.2250	0.6819
	1.8600	0.2277	0.0338	0.0021	0.2263	0.6859
	1.8700	0.2290	0.0439	0.0027	0.2276	0.6898
	1.8800	0.2301	0.0638	0.0040	0.2288	0.6933
	1.8900	0.2313	0.0640	0.0040	0.2300	0.6970
	1.9000	0.2325	0.0535	0.0033	0.2312	0.7006
	1.9100	0.2338	0.0526	0.0033	0.2324	0.7043
	1.9200	0.2351	0.0628	0.0039	0.2337	0.7082
	1.9300	0.2363	0.0565	0.0035	0.2349	0.7119
	1.9400	0.2375	0.0428	0.0027	0.2361	0.7156
	1.9500	0.2387	0.0337	0.0021	0.2374	0.7193
	1.9600	0.2400	0.0212	0.0013	0.2386	0.7231
	1.9700	0.2412	0.0192	0.0012	0.2398	0.7267
	1.9800	0.2425	0.0182	0.0011	0.2411	0.7307
	1.9900	0.2437	0.0536	0.0033	0.2424	0.7345
	2.0000	0.2449	0.1063	0.0066	0.2436	0.7382
	2.0100	0.2462	0.1093	0.0068	0.2448	0.7419
	2.0200	0.2474	0.0701	0.0043	0.2461	0.7457
	2.0300	0.2486	0.0596	0.0037	0.2473	0.7493
	2.0400	0.2498	0.0453	0.0028	0.2484	0.7529
	2.0500	0.2510	0.0452	0.0028	0.2497	0.7566
	2.0600	0.2523	0.0465	0.0029	0.2509	0.7604
	2.0700	0.2536	0.0192	0.0012	0.2522	0.7644
	2.0800	0.2548	-0.0032	-0.0002	0.2535	0.7681
	2.0900	0.2560	0.0158	0.0010	0.2547	0.7718
	2.1000	0.2573	0.0414	0.0026	0.2559	0.7755
	2.1100	0.2585	0.0366	0.0023	0.2572	0.7794
	2.1200	0.2598	0.0351	0.0022	0.2585	0.7832
	2.1300	0.2610	0.0319	0.0020	0.2597	0.7869
	2.1400	0.2622	0.0172	0.0011	0.2608	0.7905
	2.1500	0.2634	0.0036	0.0002	0.2621	0.7942
	2.1600	0.2646	0.0021	0.0001	0.2633	0.7979
	2.1700	0.2659	0.0247	0.0015	0.2645	0.8016
	2.1800	0.2671	0.0684	0.0042	0.2658	0.8054
	2.1900	0.2684	0.1032	0.0064	0.2670	0.8092
	2.2000	0.2696	0.0987	0.0061	0.2683	0.8131
	2.2100	0.2709	0.0776	0.0048	0.2696	0.8169
	2.2200	0.2722	0.0502	0.0031	0.2708	0.8207
	2.2300	0.2733	0.0495	0.0031	0.2720	0.8242
	2.2400	0.2746	0.0292	0.0018	0.2732	0.8279
	2.2500	0.2758	0.0155	0.0010	0.2744	0.8316
	2.2600	0.2770	0.0071	0.0004	0.2756	0.8353
	2.2700	0.2783	0.0005	0.0000	0.2769	0.8392
	2.2800	0.2796	-0.0024	-0.0001	0.2782	0.8432
	2.2900	0.2808	0.0186	0.0012	0.2794	0.8467
	2.3000	0.2819	0.0105	0.0006	0.2805	0.8501
	2.3100	0.2832	0.0355	0.0022	0.2818	0.8541
	2.3200	0.2845	0.1004	0.0062	0.2831	0.8580
	2.3300	0.2857	0.1258	0.0078	0.2844	0.8618
	2.3400	0.2870	0.1193	0.0074	0.2856	0.8655
	2.3500	0.2882	0.1212	0.0075	0.2868	0.8691
	2.3600	0.2894	0.0928	0.0058	0.2880	0.8729
	2.3700	0.2907	0.0603	0.0037	0.2893	0.8767
	2.3800	0.2919	0.0468	0.0029	0.2906	0.8805
	2.3900	0.2932	0.0170	0.0011	0.2919	0.8845
	2.4000	0.2944	0.0222	0.0014	0.2931	0.8881
	2.4100	0.2956	0.0418	0.0026	0.2943	0.8918
	2.4200	0.2969	0.0413	0.0026	0.2955	0.8956
	2.4300	0.2981	0.0509	0.0032	0.2967	0.8992
	2.4400	0.2993	0.0941	0.0058	0.2980	0.9030
	2.4500	0.3006	0.1197	0.0074	0.2992	0.9068
	2.4600	0.3018	0.1325	0.0082	0.3005	0.9106
	2.4700	0.3031	0.1167	0.0072	0.3018	0.9145
	2.4800	0.3044	0.0781	0.0048	0.3030	0.9183
	2.4900	0.3055	0.0383	0.0024	0.3042	0.9218
	2.5000	0.3068	0.0457	0.0028	0.3054	0.9256
	2.5100	0.3080	0.0435	0.0027	0.3067	0.9293
	2.5200	0.3093	0.0233	0.0014	0.3079	0.9331
	2.5300	0.3105	0.0076	0.0005	0.3091	0.9368
	2.5400	0.3117	0.0173	0.0011	0.3103	0.9405
	2.5500	0.3129	0.0516	0.0032	0.3116	0.9443
	2.5600	0.3142	0.0750	0.0047	0.3128	0.9480
	2.5700	0.3154	0.0795	0.0049	0.3141	0.9518
	2.5800	0.3167	0.0645	0.0040	0.3153	0.9556
	2.5900	0.3179	0.0663	0.0041	0.3166	0.9594
	2.6000	0.3191	0.0810	0.0050	0.3177	0.9629
	2.6100	0.3203	0.0711	0.0044	0.3189	0.9665
	2.6200	0.3215	0.0880	0.0055	0.3202	0.9703
	2.6300	0.3229	0.0753	0.0047	0.3215	0.9743
	2.6400	0.3241	0.0612	0.0038	0.3228	0.9781
	2.6500	0.3253	0.0667	0.0041	0.3239	0.9817
	2.6600	0.3265	0.0648	0.0040	0.3251	0.9854
	2.6700	0.3277	0.0611	0.0038	0.3264	0.9890
	2.6800	0.3290	0.0349	0.0022	0.3277	0.9930
	2.6900	0.3303	0.0201	0.0012	0.3289	0.9968
	2.7000	0.3315	0.0283	0.0018	0.3301	1.0005
	2.7100	0.3327	0.0389	0.0024	0.3313	1.0041
	2.7200	0.3339	0.0459	0.0028	0.3326	1.0078
	2.7300	0.3352	0.0301	0.0019	0.3338	1.0117
	2.7400	0.3365	0.0436	0.0027	0.3351	1.0156
	2.7500	0.3377	0.0652	0.0040	0.3363	1.0193
	2.7600	0.3389	0.0740	0.0046	0.3376	1.0230
	2.7700	0.3402	0.0701	0.0043	0.3388	1.0268
	2.7800	0.3414	0.0482	0.0030	0.3401	1.0306
	2.7900	0.3426	0.0478	0.0030	0.3413	1.0343
	2.8000	0.3439	0.0296	0.0018	0.3425	1.0379
	2.8100	0.3451	0.0140	0.0009	0.3437	1.0417
	2.8200	0.3463	-0.0001	0.0000	0.3450	1.0455
	2.8300	0.3476	-0.0041	-0.0003	0.3462	1.0493
	2.8400	0.3488	-0.0025	-0.0002	0.3474	1.0529
	2.8500	0.3500	-0.0004	0.0000	0.3487	1.0567
	2.8600	0.3513	-0.0028	-0.0002	0.3499	1.0605
	2.8700	0.3525	-0.0282	-0.0017	0.3512	1.0642
	2.8800	0.3538	-0.0308	-0.0019	0.3524	1.0680
	2.8900	0.3551	-0.0133	-0.0008	0.3537	1.0719
	2.9000	0.3563	0.0176	0.0011	0.3549	1.0756
	2.9100	0.3575	0.0444	0.0028	0.3561	1.0793
	2.9200	0.3587	0.0504	0.0031	0.3573	1.0828
	2.9300	0.3599	0.0365	0.0023	0.3585	1.0866
	2.9400	0.3612	0.0203	0.0013	0.3599	1.0905
	2.9500	0.3625	0.0582	0.0036	0.3611	1.0943
	2.9600	0.3637	0.0725	0.0045	0.3623	1.0980
	2.9700	0.3649	0.0923	0.0057	0.3635	1.1016
	2.9800	0.3662	0.0884	0.0055	0.3648	1.1055
	2.9900	0.3674	0.0789	0.0049	0.3661	1.1094
	3.0000	0.3686	0.0794	0.0049	0.3673	1.1131
	3.0100	0.3698	0.0931	0.0058	0.3684	1.1166
	3.0200	0.3710	0.0974	0.0060	0.3697	1.1202
	3.0300	0.3723	0.1042	0.0065	0.3709	1.1241
	3.0400	0.3736	0.1146	0.0071	0.3722	1.1280
	3.0500	0.3748	0.0898	0.0056	0.3734	1.1317
	3.0600	0.3760	0.0615	0.0038	0.3746	1.1353
	3.0700	0.3773	0.0496	0.0031	0.3759	1.1392
	3.0800	0.3785	0.0480	0.0030	0.3772	1.1430
	3.0900	0.3798	0.0753	0.0047	0.3785	1.1469
	3.1000	0.3811	0.0676	0.0042	0.3797	1.1507
	3.1100	0.3823	0.0442	0.0027	0.3809	1.1545
	3.1200	0.3835	0.0393	0.0024	0.3821	1.1581
	3.1300	0.3848	0.0524	0.0033	0.3835	1.1621
	3.1400	0.3861	0.0607	0.0038	0.3848	1.1661
	3.1500	0.3874	0.0912	0.0057	0.3860	1.1698
	3.1600	0.3886	0.1146	0.0071	0.3872	1.1734
	3.1700	0.3897	0.1113	0.0069	0.3884	1.1770
	3.1800	0.3909	0.0952	0.0059	0.3896	1.1806
	3.1900	0.3922	0.0530	0.0033	0.3908	1.1844
	3.2000	0.3935	0.0134	0.0008	0.3921	1.1883
	3.2100	0.3947	-0.0034	-0.0002	0.3933	1.1920
	3.2200	0.3958	0.0109	0.0007	0.3945	1.1955
	3.2300	0.3971	0.0252	0.0016	0.3957	1.1992
	3.2400	0.3984	0.0350	0.0022	0.3970	1.2031
	3.2500	0.3996	0.0604	0.0037	0.3983	1.2070
	3.2600	0.4009	0.1021	0.0063	0.3995	1.2107
	3.2700	0.4021	0.1119	0.0069	0.4007	1.2144
	3.2800	0.4033	0.1203	0.0075	0.4019	1.2181
	3.2900	0.4046	0.1250	0.0078	0.4032	1.2219
	3.3000	0.4058	0.1158	0.0072	0.4045	1.2257
	3.3100	0.4070	0.1081	0.0067	0.4056	1.2293
	3.3200	0.4082	0.0665	0.0041	0.4069	1.2330
	3.3300	0.4095	0.0426	0.0026	0.4081	1.2369
	3.3400	0.4108	0.0225	0.0014	0.4094	1.2407
	3.3500	0.4120	0.0263	0.0016	0.4106	1.2444
	3.3600	0.4132	0.0415	0.0026	0.4119	1.2482
	3.3700	0.4144	0.0469	0.0029	0.4131	1.2519
	3.3800	0.4157	0.0620	0.0038	0.4143	1.2556
	3.3900	0.4169	0.0784	0.0049	0.4156	1.2594
	3.4000	0.4182	0.0964	0.0060	0.4169	1.2633
	3.4100	0.4194	0.1088	0.0068	0.4181	1.2670
	3.4200	0.4206	0.0676	0.0042	0.4193	1.2706
	3.4300	0.4218	0.0361	0.0022	0.4205	1.2743
	3.4400	0.4231	0.0352	0.0022	0.4217	1.2780
	3.4500	0.4243	0.0484	0.0030	0.4230	1.2818
	3.4600	0.4256	0.0491	0.0030	0.4243	1.2857
	3.4700	0.4268	0.0469	0.0029	0.4255	1.2894
	3.4800	0.4281	0.0550	0.0034	0.4267	1.2932
	3.4900	0.4293	0.0755	0.0047	0.4280	1.2970
	3.5000	0.4306	0.0616	0.0038	0.4292	1.3008
	3.5100	0.4318	0.0566	0.0035	0.4304	1.3045
	3.5200	0.4330	0.0520	0.0032	0.4317	1.3082
	3.5300	0.4342	0.0596	0.0037	0.4329	1.3118
	3.5400	0.4355	0.0719	0.0045	0.4341	1.3155
	3.5500	0.4368	0.0686	0.0043	0.4354	1.3196
	3.5600	0.4381	0.0679	0.0042	0.4368	1.3236
	3.5700	0.4393	0.0604	0.0037	0.4379	1.3272
	3.5800	0.4404	0.0404	0.0025	0.4391	1.3306
	3.5900	0.4417	0.0249	0.0015	0.4403	1.3343
	3.6000	0.4429	0.0568	0.0035	0.4416	1.3381
	3.6100	0.4442	0.0905	0.0056	0.4428	1.3420
	3.6200	0.4454	0.0819	0.0051	0.4440	1.3457
	3.6300	0.4466	0.0809	0.0050	0.4452	1.3493
	3.6400	0.4478	0.0917	0.0057	0.4464	1.3530
	3.6500	0.4491	0.0763	0.0047	0.4477	1.3568
	3.6600	0.4503	0.0634	0.0039	0.4489	1.3605
	3.6700	0.4515	0.0466	0.0029	0.4502	1.3643
	3.6800	0.4528	0.0227	0.0014	0.4514	1.3680
	3.6900	0.4540	0.0265	0.0016	0.4526	1.3717
	3.7000	0.4553	0.0736	0.0046	0.4539	1.3755
	3.7100	0.4565	0.0954	0.0059	0.4551	1.3793
	3.7200	0.4577	0.0725	0.0045	0.4563	1.3829
	3.7300	0.4589	0.0387	0.0024	0.4575	1.3865
	3.7400	0.4601	0.0283	0.0018	0.4587	1.3902
	3.7500	0.4614	0.0478	0.0030	0.4600	1.3941
	3.7600	0.4626	0.0551	0.0034	0.4613	1.3979
	3.7700	0.4639	0.0243	0.0015	0.4625	1.4017
	3.7800	0.4651	0.0316	0.0020	0.4638	1.4055
	3.7900	0.4664	0.0578	0.0036	0.4650	1.4092
	3.8000	0.4676	0.0702	0.0044	0.4663	1.4130
	3.8100	0.4689	0.0670	0.0042	0.4675	1.4169
	3.8200	0.4701	0.0669	0.0041	0.4687	1.4205
	3.8300	0.4713	0.0567	0.0035	0.4699	1.4241
	3.8400	0.4725	0.0278	0.0017	0.4712	1.4278
	3.8500	0.4738	0.0476	0.0030	0.4724	1.4317
	3.8600	0.4750	0.0546	0.0034	0.4737	1.4355
	3.8700	0.4763	0.0698	0.0043	0.4749	1.4392
	3.8800	0.4775	0.0765	0.0047	0.4761	1.4428
	3.8900	0.4787	0.0776	0.0048	0.4773	1.4465
	3.9000	0.4800	0.0788	0.0049	0.4786	1.4505
	3.9100	0.4813	0.0744	0.0046	0.4799	1.4543
	3.9200	0.4825	0.0799	0.0050	0.4811	1.4581
	3.9300	0.4837	0.0661	0.0041	0.4823	1.4616
	3.9400	0.4849	0.0707	0.0044	0.4835	1.4653
	3.9500	0.4861	0.0872	0.0054	0.4848	1.4691
	3.9600	0.4874	0.0940	0.0058	0.4860	1.4728
	3.9700	0.4886	0.1055	0.0065	0.4872	1.4764
	3.9800	0.4897	0.1036	0.0064	0.4884	1.4800
	3.9900	0.4910	0.0841	0.0052	0.4896	1.4837
	4.0000	0.4923	0.0482	0.0030	0.4909	1.4877
	4.0100	0.4936	0.0369	0.0023	0.4922	1.4917
	4.0200	0.4948	0.0510	0.0032	0.4934	1.4953
	4.0300	0.4960	0.0590	0.0037	0.4946	1.4990
	4.0400	0.4972	0.0855	0.0053	0.4958	1.5026
	4.0500	0.4985	0.0776	0.0048	0.4971	1.5065
	4.0600	0.4998	0.0627	0.0039	0.4984	1.5104
	4.0700	0.5010	0.0384	0.0024	0.4996	1.5141
	4.0800	0.5021	0.0368	0.0023	0.5008	1.5176
	4.0900	0.5033	0.0328	0.0020	0.5020	1.5212
	4.1000	0.5046	0.0266	0.0017	0.5032	1.5251
	4.1100	0.5059	0.0444	0.0028	0.5045	1.5289
	4.1200	0.5071	0.0736	0.0046	0.5057	1.5327
	4.1300	0.5083	0.0832	0.0052	0.5070	1.5364
	4.1400	0.5096	0.0741	0.0046	0.5082	1.5401
	4.1500	0.5108	0.0954	0.0059	0.5095	1.5439
	4.1600	0.5121	0.0881	0.0055	0.5108	1.5479
	4.1700	0.5133	0.0581	0.0036	0.5120	1.5515
	4.1800	0.5145	0.0358	0.0022	0.5131	1.5550
	4.1900	0.5157	0.0197	0.0012	0.5143	1.5587
	4.2000	0.5170	0.0185	0.0011	0.5156	1.5625
	4.2100	0.5182	0.0387	0.0024	0.5169	1.5664
	4.2200	0.5195	0.0431	0.0027	0.5181	1.5702
	4.2300	0.5207	0.0551	0.0034	0.5193	1.5739
	4.2400	0.5219	0.0672	0.0042	0.5206	1.5775
	4.2500	0.5232	0.0641	0.0040	0.5218	1.5813
	4.2600	0.5245	0.0498	0.0031	0.5231	1.5853
	4.2700	0.5257	0.0488	0.0030	0.5243	1.5890
	4.2800	0.5269	0.0349	0.0022	0.5255	1.5925
	4.2900	0.5280	0.0353	0.0022	0.5267	1.5961
	4.3000	0.5293	0.0711	0.0044	0.5279	1.5999
	4.3100	0.5306	0.1071	0.0066	0.5292	1.6038
	4.3200	0.5318	0.1096	0.0068	0.5304	1.6075
	4.3300	0.5330	0.0969	0.0060	0.5317	1.6112
	4.3400	0.5342	0.0644	0.0040	0.5329	1.6149
	4.3500	0.5355	0.0427	0.0026	0.5342	1.6188
	4.3600	0.5368	0.0254	0.0016	0.5354	1.6226
	4.3700	0.5379	-0.0015	-0.0001	0.5366	1.6261
	4.3800	0.5391	-0.0370	-0.0023	0.5377	1.6296
	4.3900	0.5403	-0.0321	-0.0020	0.5390	1.6334
	4.4000	0.5416	0.0245	0.0015	0.5403	1.6373
	4.4100	0.5429	0.0569	0.0035	0.5415	1.6411
	4.4200	0.5441	0.0764	0.0047	0.5428	1.6449
	4.4300	0.5453	0.0720	0.0045	0.5440	1.6485
	4.4400	0.5465	0.0542	0.0034	0.5452	1.6521
	4.4500	0.5477	0.0484	0.0030	0.5464	1.6558
	4.4600	0.5490	0.0508	0.0031	0.5477	1.6597
	4.4700	0.5502	0.0617	0.0038	0.5489	1.6634
	4.4800	0.5514	0.0591	0.0037	0.5500	1.6669
	4.4900	0.5526	0.0703	0.0044	0.5512	1.6705
	4.5000	0.5538	0.0981	0.0061	0.5525	1.6743
	4.5100	0.5552	0.0910	0.0056	0.5538	1.6784
	4.5200	0.5565	0.1029	0.0064	0.5551	1.6824
	4.5300	0.5577	0.1109	0.0069	0.5563	1.6860
	4.5400	0.5588	0.1074	0.0067	0.5575	1.6894
	4.5500	0.5600	0.0904	0.0056	0.5586	1.6930
	4.5600	0.5613	0.0836	0.0052	0.5599	1.6969
	4.5700	0.5626	0.0722	0.0045	0.5612	1.7008
	4.5800	0.5638	0.0670	0.0042	0.5624	1.7044
	4.5900	0.5650	0.0731	0.0045	0.5637	1.7082
	4.6000	0.5663	0.0652	0.0040	0.5649	1.7120
	4.6100	0.5676	0.0649	0.0040	0.5662	1.7160
	4.6200	0.5689	0.0363	0.0023	0.5675	1.7198
	4.6300	0.5700	0.0168	0.0010	0.5686	1.7232
	4.6400	0.5711	0.0113	0.0007	0.5698	1.7268
	4.6500	0.5724	0.0105	0.0007	0.5710	1.7305
	4.6600	0.5736	0.0304	0.0019	0.5723	1.7342
	4.6700	0.5748	0.0365	0.0023	0.5735	1.7380
	4.6800	0.5761	0.0530	0.0033	0.5748	1.7419
	4.6900	0.5773	0.0579	0.0036	0.5759	1.7454
	4.7000	0.5785	0.0477	0.0030	0.5772	1.7491
	4.7100	0.5798	0.0154	0.0010	0.5785	1.7531
	4.7200	0.5812	0.0057	0.0004	0.5798	1.7571
	4.7300	0.5823	0.0546	0.0034	0.5810	1.7607
	4.7400	0.5835	0.0907	0.0056	0.5821	1.7641
	4.7500	0.5846	0.0997	0.0062	0.5833	1.7676
	4.7600	0.5858	0.1209	0.0075	0.5845	1.7712
	4.7700	0.5871	0.1253	0.0078	0.5857	1.7750
	4.7800	0.5883	0.1325	0.0082	0.5869	1.7787
	4.7900	0.5895	0.1334	0.0083	0.5881	1.7823
	4.8000	0.5907	0.1220	0.0076	0.5893	1.7860
	4.8100	0.5920	0.0974	0.0060	0.5906	1.7899
	4.8200	0.5933	0.0746	0.0046	0.5919	1.7939
	4.8300	0.5945	0.0625	0.0039	0.5932	1.7976
	4.8400	0.5957	0.0788	0.0049	0.5944	1.8013
	4.8500	0.5970	0.0622	0.0039	0.5956	1.8050
	4.8600	0.5982	0.0244	0.0015	0.5969	1.8089
	4.8700	0.5996	0.0378	0.0023	0.5982	1.8129
	4.8800	0.6008	0.0905	0.0056	0.5994	1.8166
	4.8900	0.6019	0.1061	0.0066	0.6005	1.8199
	4.9000	0.6031	0.0776	0.0048	0.6017	1.8235
	4.9100	0.6044	0.0266	0.0016	0.6030	1.8274
	4.9200	0.6057	-0.0006	0.0000	0.6043	1.8315
	4.9300	0.6069	-0.0224	-0.0014	0.6055	1.8351
	4.9400	0.6080	-0.0240	-0.0015	0.6067	1.8385
	4.9500	0.6092	-0.0042	-0.0003	0.6078	1.8420
	4.9600	0.6105	0.0159	0.0010	0.6091	1.8459
	4.9700	0.6118	0.0002	0.0000	0.6104	1.8500
	4.9800	0.6131	0.0085	0.0005	0.6117	1.8538
	4.9900	0.6142	0.0392	0.0024	0.6128	1.8572
	5.0000	0.6154	0.0698	0.0043	0.6140	1.8608
	5.0100	0.6167	0.0847	0.0053	0.6153	1.8647
	5.0200	0.6180	0.0542	0.0034	0.6166	1.8686
	5.0300	0.6192	0.0207	0.0013	0.6179	1.8725
	5.0400	0.6204	0.0436	0.0027	0.6190	1.8760
	5.0500	0.6215	0.0650	0.0040	0.6202	1.8794
	5.0600	0.6228	0.0699	0.0043	0.6214	1.8832
	5.0700	0.6241	0.0521	0.0032	0.6227	1.8871
	5.0800	0.6253	0.0384	0.0024	0.6240	1.8910
	5.0900	0.6266	0.0454	0.0028	0.6253	1.8949
	5.1000	0.6278	0.0525	0.0033	0.6264	1.8984
	5.1100	0.6290	0.0635	0.0039	0.6276	1.9020
	5.1200	0.6303	0.0726	0.0045	0.6289	1.9060
	5.1300	0.6316	0.0712	0.0044	0.6302	1.9098
	5.1400	0.6327	0.0790	0.0049	0.6313	1.9133
	5.1500	0.6339	0.0970	0.0060	0.6325	1.9168
	5.1600	0.6351	0.0907	0.0056	0.6337	1.9205
	5.1700	0.6363	0.0687	0.0043	0.6350	1.9243
	5.1800	0.6376	0.0477	0.0030	0.6362	1.9280
	5.1900	0.6387	0.0190	0.0012	0.6373	1.9314
	5.2000	0.6399	-0.0050	-0.0003	0.6385	1.9351
	5.2100	0.6411	0.0186	0.0012	0.6398	1.9389
	5.2200	0.6424	0.0226	0.0014	0.6411	1.9428
	5.2300	0.6437	0.0214	0.0013	0.6423	1.9466
	5.2400	0.6449	0.0415	0.0026	0.6436	1.9503
	5.2500	0.6461	0.0587	0.0036	0.6447	1.9539
	5.2600	0.6474	0.0539	0.0033	0.6460	1.9577
	5.2700	0.6487	0.0403	0.0025	0.6473	1.9618
	5.2800	0.6500	0.0518	0.0032	0.6486	1.9656
	5.2900	0.6512	0.0601	0.0037	0.6498	1.9693
	5.3000	0.6523	0.0709	0.0044	0.6510	1.9728
	5.3100	0.6536	0.0737	0.0046	0.6522	1.9766
	5.3200	0.6549	0.1055	0.0065	0.6535	1.9806
	5.3300	0.6562	0.1393	0.0086	0.6548	1.9844
	5.3400	0.6573	0.1354	0.0084	0.6559	1.9879
	5.3500	0.6585	0.1325	0.0082	0.6571	1.9914
	5.3600	0.6597	0.0902	0.0056	0.6584	1.9952
	5.3700	0.6610	0.0318	0.0020	0.6597	1.9991
	5.3800	0.6623	0.0198	0.0012	0.6609	2.0030
	5.3900	0.6635	0.0125	0.0008	0.6621	2.0066
	5.4000	0.6646	0.0217	0.0013	0.6633	2.0100
	5.4100	0.6658	0.0420	0.0026	0.6645	2.0137
	5.4200	0.6671	0.0626	0.0039	0.6658	2.0177
	5.4300	0.6684	0.0658	0.0041	0.6671	2.0216
	5.4400	0.6697	0.0789	0.0049	0.6683	2.0253
	5.4500	0.6708	0.1117	0.0069	0.6694	2.0288
	5.4600	0.6720	0.1115	0.0069	0.6706	2.0323
	5.4700	0.6732	0.0977	0.0061	0.6718	2.0360
	5.4800	0.6745	0.1143	0.0071	0.6731	2.0399
	5.4900	0.6757	0.1093	0.0068	0.6744	2.0437
	5.5000	0.6769	0.1005	0.0062	0.6755	2.0472
	5.5100	0.6781	0.1035	0.0064	0.6768	2.0510
	5.5200	0.6794	0.1087	0.0067	0.6781	2.0549
	5.5300	0.6808	0.0938	0.0058	0.6794	2.0590
	5.5400	0.6820	0.0827	0.0051	0.6807	2.0628
	5.5500	0.6832	0.0825	0.0051	0.6818	2.0663
	5.5600	0.6844	0.0892	0.0055	0.6830	2.0699
	5.5700	0.6856	0.0918	0.0057	0.6842	2.0736
	5.5800	0.6869	0.0648	0.0040	0.6855	2.0775
	5.5900	0.6881	0.0457	0.0028	0.6867	2.0812
	5.6000	0.6893	0.0405	0.0025	0.6879	2.0848
	5.6100	0.6906	0.0474	0.0029	0.6892	2.0886
	5.6200	0.6919	0.0703	0.0044	0.6905	2.0926
	5.6300	0.6931	0.1006	0.0062	0.6918	2.0965
	5.6400	0.6944	0.1136	0.0071	0.6930	2.1002
	5.6500	0.6955	0.1422	0.0088	0.6941	2.1036
	5.6600	0.6967	0.1295	0.0080	0.6953	2.1072
	5.6700	0.6980	0.1099	0.0068	0.6966	2.1111
	5.6800	0.6992	0.0784	0.0049	0.6979	2.1150
	5.6900	0.7004	0.0537	0.0033	0.6991	2.1186
	5.7000	0.7016	0.0495	0.0031	0.7002	2.1221
	5.7100	0.7028	0.0470	0.0029	0.7014	2.1257
	5.7200	0.7041	0.0458	0.0028	0.7027	2.1295
	5.7300	0.7054	0.0547	0.0034	0.7040	2.1336
	5.7400	0.7066	0.0585	0.0036	0.7053	2.1373
	5.7500	0.7078	0.0840	0.0052	0.7064	2.1408
	5.7600	0.7089	0.1042	0.0065	0.7076	2.1443
	5.7700	0.7102	0.1233	0.0076	0.7088	2.1482
	5.7800	0.7115	0.1386	0.0086	0.7102	2.1522
	5.7900	0.7128	0.1144	0.0071	0.7115	2.1562
	5.8000	0.7140	0.1183	0.0073	0.7127	2.1597
	5.8100	0.7152	0.1340	0.0083	0.7138	2.1632
	5.8200	0.7164	0.1163	0.0072	0.7151	2.1670
	5.8300	0.7178	0.1004	0.0062	0.7164	2.1711
	5.8400	0.7191	0.0819	0.0051	0.7177	2.1751
	5.8500	0.7203	0.0751	0.0047	0.7189	2.1787
	5.8600	0.7214	0.0814	0.0050	0.7200	2.1821
	5.8700	0.7226	0.0867	0.0054	0.7212	2.1857
	5.8800	0.7239	0.0855	0.0053	0.7225	2.1897
	5.8900	0.7252	0.0837	0.0052	0.7239	2.1937
	5.9000	0.7264	0.0936	0.0058	0.7251	2.1974
	5.9100	0.7276	0.0737	0.0046	0.7262	2.2008
	5.9200	0.7288	0.0635	0.0039	0.7274	2.2045
	5.9300	0.7301	0.0659	0.0041	0.7287	2.2084
	5.9400	0.7314	0.0654	0.0041	0.7300	2.2124
	5.9500	0.7325	0.0854	0.0053	0.7312	2.2158
	5.9600	0.7337	0.1127	0.0070	0.7323	2.2194
	5.9700	0.7349	0.1051	0.0065	0.7336	2.2231
	5.9800	0.7362	0.0847	0.0053	0.7348	2.2269
	5.9900	0.7374	0.1016	0.0063	0.7361	2.2307
	6.0000	0.7386	0.1102	0.0068	0.7373	2.2343
	6.0100	0.7397	0.1130	0.0070	0.7384	2.2376
	6.0200	0.7410	0.1040	0.0065	0.7396	2.2414
	6.0300	0.7422	0.0951	0.0059	0.7409	2.2453
	6.0400	0.7435	0.0980	0.0061	0.7422	2.2492
	6.0500	0.7448	0.1102	0.0068	0.7434	2.2530
	6.0600	0.7460	0.1296	0.0080	0.7446	2.2566
	6.0700	0.7472	0.1052	0.0065	0.7458	2.2602
	6.0800	0.7485	0.0956	0.0059	0.7471	2.2641
	6.0900	0.7498	0.0999	0.0062	0.7484	2.2681
	6.1000	0.7509	0.1176	0.0073	0.7496	2.2716
	6.1100	0.7521	0.1402	0.0087	0.7507	2.2751
	6.1200	0.7533	0.1240	0.0077	0.7519	2.2788
	6.1300	0.7546	0.0896	0.0056	0.7533	2.2827
	6.1400	0.7560	0.0610	0.0038	0.7546	2.2868
	6.1500	0.7572	0.0647	0.0040	0.7558	2.2905
	6.1600	0.7583	0.0668	0.0041	0.7569	2.2940
	6.1700	0.7595	0.0911	0.0057	0.7581	2.2975
	6.1800	0.7608	0.1013	0.0063	0.7594	2.3014
	6.1900	0.7621	0.0891	0.0055	0.7607	2.3053
	6.2000	0.7633	0.0694	0.0043	0.7620	2.3091
	6.2100	0.7645	0.0651	0.0040	0.7631	2.3127
	6.2200	0.7657	0.0522	0.0032	0.7644	2.3164
	6.2300	0.7670	0.0565	0.0035	0.7657	2.3203
	6.2400	0.7683	0.0487	0.0030	0.7669	2.3242
	6.2500	0.7695	0.0513	0.0032	0.7682	2.3279
	6.2600	0.7707	0.0694	0.0043	0.7693	2.3315
	6.2700	0.7719	0.0824	0.0051	0.7705	2.3351
	6.2800	0.7732	0.0994	0.0062	0.7718	2.3390
	6.2900	0.7744	0.0983	0.0061	0.7731	2.3429
	6.3000	0.7756	0.0968	0.0060	0.7743	2.3464
	6.3100	0.7768	0.1122	0.0070	0.7754	2.3500
	6.3200	0.7780	0.1174	0.0073	0.7766	2.3537
	6.3300	0.7792	0.1435	0.0089	0.7779	2.3574
	6.3400	0.7805	0.1686	0.0105	0.7792	2.3613
	6.3500	0.7818	0.1808	0.0112	0.7804	2.3651
	6.3600	0.7830	0.1421	0.0088	0.7816	2.3687
	6.3700	0.7842	0.1023	0.0063	0.7829	2.3725
	6.3800	0.7855	0.0777	0.0048	0.7841	2.3763
	6.3900	0.7868	0.0886	0.0055	0.7854	2.3802
	6.4000	0.7880	0.0961	0.0060	0.7866	2.3839
	6.4100	0.7891	0.0986	0.0061	0.7878	2.3874
	6.4200	0.7903	0.1110	0.0069	0.7890	2.3909
	6.4300	0.7916	0.1104	0.0069	0.7902	2.3948
	6.4400	0.7929	0.0886	0.0055	0.7915	2.3988
	6.4500	0.7941	0.0764	0.0047	0.7928	2.4025
	6.4600	0.7953	0.0840	0.0052	0.7939	2.4060
	6.4700	0.7964	0.1020	0.0063	0.7950	2.4094
	6.4800	0.7976	0.1118	0.0069	0.7963	2.4131
	6.4900	0.7989	0.0914	0.0057	0.7976	2.4170
	6.5000	0.8001	0.0599	0.0037	0.7987	2.4206
	6.5100	0.8013	0.0151	0.0009	0.7999	2.4242
	6.5200	0.8025	-0.0144	-0.0009	0.8011	2.4278
	6.5300	0.8038	0.0091	0.0006	0.8024	2.4317
	6.5400	0.8051	0.0393	0.0024	0.8037	2.4358
	6.5500	0.8064	0.0854	0.0053	0.8050	2.4396
	6.5600	0.8075	0.1014	0.0063	0.8061	2.4430
	6.5700	0.8088	0.0788	0.0049	0.8074	2.4469
	6.5800	0.8101	0.0426	0.0026	0.8087	2.4508
	6.5900	0.8113	0.0311	0.0019	0.8100	2.4547
	6.6000	0.8126	0.0161	0.0010	0.8112	2.4585
	6.6100	0.8138	0.0120	0.0007	0.8124	2.4620
	6.6200	0.8150	0.0378	0.0023	0.8136	2.4656
	6.6300	0.8162	0.0979	0.0061	0.8149	2.4695
	6.6400	0.8176	0.1213	0.0075	0.8162	2.4736
	6.6500	0.8189	0.1128	0.0070	0.8176	2.4776
	6.6600	0.8201	0.1170	0.0073	0.8188	2.4813
	6.6700	0.8212	0.1205	0.0075	0.8199	2.4847
	6.6800	0.8224	0.0952	0.0059	0.8211	2.4882
	6.6900	0.8237	0.0987	0.0061	0.8224	2.4922
	6.7000	0.8250	0.0825	0.0051	0.8237	2.4962
	6.7100	0.8263	0.0869	0.0054	0.8249	2.4999
	6.7200	0.8274	0.1050	0.0065	0.8261	2.5035
	6.7300	0.8286	0.1192	0.0074	0.8272	2.5070
	6.7400	0.8298	0.1291	0.0080	0.8284	2.5106
	6.7500	0.8311	0.1501	0.0093	0.8297	2.5145
	6.7600	0.8323	0.1686	0.0105	0.8310	2.5183
	6.7700	0.8335	0.1645	0.0102	0.8322	2.5219
	6.7800	0.8347	0.1596	0.0099	0.8334	2.5256
	6.7900	0.8360	0.1471	0.0091	0.8347	2.5295
	6.8000	0.8374	0.1443	0.0089	0.8360	2.5336
	6.8100	0.8386	0.1399	0.0087	0.8372	2.5373
	6.8200	0.8396	0.1410	0.0087	0.8383	2.5404
	6.8300	0.8408	0.1220	0.0076	0.8395	2.5440
	6.8400	0.8421	0.1019	0.0063	0.8407	2.5479
	6.8500	0.8434	0.0786	0.0049	0.8420	2.5518
	6.8600	0.8446	0.0449	0.0028	0.8433	2.5556
	6.8700	0.8458	0.0365	0.0023	0.8445	2.5592
	6.8800	0.8470	0.0565	0.0035	0.8457	2.5628
	6.8900	0.8483	0.0895	0.0056	0.8470	2.5667
	6.9000	0.8496	0.0917	0.0057	0.8483	2.5707
	6.9100	0.8508	0.0902	0.0056	0.8494	2.5742
	6.9200	0.8520	0.0751	0.0047	0.8506	2.5778
	6.9300	0.8532	0.0447	0.0028	0.8518	2.5814
	6.9400	0.8544	0.0476	0.0030	0.8531	2.5852
	6.9500	0.8557	0.0523	0.0032	0.8544	2.5892
	6.9600	0.8570	0.0637	0.0040	0.8556	2.5931
	6.9700	0.8581	0.0901	0.0056	0.8568	2.5965
	6.9800	0.8593	0.1220	0.0076	0.8579	2.6000
	6.9900	0.8606	0.1014	0.0063	0.8592	2.6038
	7.0000	0.8619	0.0831	0.0052	0.8605	2.6079
	7.0100	0.8632	0.0883	0.0055	0.8618	2.6118
	7.0200	0.8643	0.0915	0.0057	0.8630	2.6153
	7.0300	0.8655	0.0671	0.0042	0.8641	2.6187
	7.0400	0.8667	0.0400	0.0025	0.8653	2.6224
	7.0500	0.8680	0.0163	0.0010	0.8667	2.6264
	7.0600	0.8693	0.0215	0.0013	0.8679	2.6302
	7.0700	0.8704	0.0384	0.0024	0.8691	2.6338
	7.0800	0.8716	0.0595	0.0037	0.8703	2.6374
	7.0900	0.8729	0.0777	0.0048	0.8716	2.6413
	7.1000	0.8742	0.0704	0.0044	0.8729	2.6453
	7.1100	0.8755	0.0667	0.0041	0.8741	2.6490
	7.1200	0.8766	0.0902	0.0056	0.8753	2.6525
	7.1300	0.8778	0.1233	0.0076	0.8764	2.6560
	7.1400	0.8790	0.1499	0.0093	0.8776	2.6597
	7.1500	0.8803	0.1545	0.0096	0.8790	2.6637
	7.1600	0.8816	0.1529	0.0095	0.8803	2.6677
	7.1700	0.8828	0.1387	0.0086	0.8814	2.6711
	7.1800	0.8839	0.1184	0.0073	0.8826	2.6746
	7.1900	0.8851	0.0858	0.0053	0.8838	2.6783
	7.2000	0.8864	0.0607	0.0038	0.8851	2.6823
	7.2100	0.8878	0.0475	0.0029	0.8864	2.6863
	7.2200	0.8890	0.0692	0.0043	0.8877	2.6901
	7.2300	0.8902	0.0793	0.0049	0.8888	2.6936
	7.2400	0.8914	0.0614	0.0038	0.8901	2.6973
	7.2500	0.8927	0.0462	0.0029	0.8913	2.7012
	7.2600	0.8940	0.0559	0.0035	0.8926	2.7051
	7.2700	0.8952	0.0800	0.0050	0.8939	2.7089
	7.2800	0.8964	0.0697	0.0043	0.8950	2.7124
	7.2900	0.8975	0.0755	0.0047	0.8961	2.7158
	7.3000	0.8987	0.0889	0.0055	0.8974	2.7195
	7.3100	0.9000	0.0821	0.0051	0.8986	2.7234
	7.3200	0.9012	0.1082	0.0067	0.8998	2.7269
	7.3300	0.9024	0.1292	0.0080	0.9010	2.7306
	7.3400	0.9036	0.1238	0.0077	0.9023	2.7344
	7.3500	0.9049	0.1153	0.0071	0.9036	2.7383
	7.3600	0.9062	0.1049	0.0065	0.9048	2.7422
	7.3700	0.9073	0.1131	0.0070	0.9060	2.7456
	7.3800	0.9085	0.1266	0.0079	0.9071	2.7491
	7.3900	0.9098	0.1194	0.0074	0.9084	2.7529
	7.4000	0.9111	0.0868	0.0054	0.9097	2.7569
	7.4100	0.9124	0.0936	0.0058	0.9110	2.7609
	7.4200	0.9136	0.0793	0.0049	0.9123	2.7646
	7.4300	0.9147	0.0696	0.0043	0.9134	2.7679
	7.4400	0.9159	0.0629	0.0039	0.9145	2.7715
	7.4500	0.9172	0.0602	0.0037	0.9158	2.7755
	7.4600	0.9185	0.0608	0.0038	0.9172	2.7796
	7.4700	0.9198	0.0662	0.0041	0.9184	2.7834
	7.4800	0.9210	0.0794	0.0049	0.9196	2.7870
	7.4900	0.9222	0.1007	0.0062	0.9208	2.7906
	7.5000	0.9235	0.1284	0.0080	0.9221	2.7945
	7.5100	0.9248	0.1588	0.0099	0.9234	2.7985
	7.5200	0.9260	0.1459	0.0091	0.9246	2.8022
	7.5300	0.9272	0.1249	0.0077	0.9258	2.8058
	7.5400	0.9284	0.1061	0.0066	0.9270	2.8093
	7.5500	0.9296	0.0898	0.0056	0.9282	2.8131
	7.5600	0.9309	0.0780	0.0048	0.9296	2.8171
	7.5700	0.9322	0.0817	0.0051	0.9309	2.8211
	7.5800	0.9334	0.0993	0.0062	0.9320	2.8246
	7.5900	0.9345	0.1047	0.0065	0.9332	2.8280
	7.6000	0.9358	0.1076	0.0067	0.9344	2.8318
	7.6100	0.9371	0.1053	0.0065	0.9357	2.8357
	7.6200	0.9384	0.1052	0.0065	0.9370	2.8396
	7.6300	0.9395	0.1254	0.0078	0.9381	2.8431
	7.6400	0.9406	0.0910	0.0056	0.9393	2.8464
	7.6500	0.9419	0.0542	0.0034	0.9405	2.8503
	7.6600	0.9432	0.0677	0.0042	0.9419	2.8543
	7.6700	0.9444	0.0777	0.0048	0.9431	2.8580
	7.6800	0.9456	0.0794	0.0049	0.9443	2.8616
	7.6900	0.9468	0.1033	0.0064	0.9454	2.8652
	7.7000	0.9481	0.0952	0.0059	0.9467	2.8690
	7.7100	0.9494	0.0821	0.0051	0.9481	2.8731
	7.7200	0.9507	0.0646	0.0040	0.9493	2.8769
	7.7300	0.9518	0.0752	0.0047	0.9504	2.8803
	7.7400	0.9529	0.0813	0.0050	0.9516	2.8838
	7.7500	0.9542	0.0820	0.0051	0.9528	2.8875
	7.7600	0.9555	0.0723	0.0045	0.9541	2.8915
	7.7700	0.9568	0.0593	0.0037	0.9554	2.8955
	7.7800	0.9579	0.0903	0.0056	0.9566	2.8989
	7.7900	0.9591	0.1064	0.0066	0.9578	2.9026
	7.8000	0.9604	0.1221	0.0076	0.9591	2.9064
	7.8100	0.9617	0.1326	0.0082	0.9603	2.9103
	7.8200	0.9629	0.1200	0.0074	0.9616	2.9140
	7.8300	0.9641	0.1054	0.0065	0.9628	2.9177
	7.8400	0.9653	0.1078	0.0067	0.9639	2.9212
	7.8500	0.9665	0.1299	0.0081	0.9652	2.9250
	7.8600	0.9679	0.1177	0.0073	0.9665	2.9290
	7.8700	0.9692	0.1001	0.0062	0.9679	2.9331
	7.8800	0.9705	0.1056	0.0066	0.9691	2.9370
	7.8900	0.9717	0.1194	0.0074	0.9703	2.9406
	7.9000	0.9729	0.1285	0.0080	0.9715	2.9442
	7.9100	0.9742	0.1165	0.0072	0.9728	2.9481
	7.9200	0.9755	0.1056	0.0065	0.9741	2.9522
	7.9300	0.9768	0.1106	0.0069	0.9754	2.9560
	7.9400	0.9780	0.1237	0.0077	0.9766	2.9596
	7.9500	0.9791	0.1214	0.0075	0.9778	2.9632
	7.9600	0.9804	0.0872	0.0054	0.9791	2.9672
	7.9700	0.9819	0.0997	0.0062	0.9805	2.9715
	7.9800	0.9840	0.0972	0.0060	0.9827	2.9780
	7.9900	0.9868	0.0816	0.0051	0.9854	2.9863
	8.0000	0.9892	0.0843	0.0052	0.9878	2.9937
	8.0100	0.9909	0.0917	0.0057	0.9896	2.9989
	8.0200	0.9922	0.0918	0.0057	0.9909	3.0028
	8.0300	0.9932	0.1000	0.0062	0.9919	3.0059
	8.0400	0.9941	0.0908	0.0056	0.9927	3.0085
	8.0500	0.9950	0.0536	0.0033	0.9937	3.0113
	8.0600	0.9961	0.0354	0.0022	0.9947	3.0146
	8.0700	0.9972	0.0199	0.0012	0.9958	3.0178
	8.0800	0.9982	0.0069	0.0004	0.9968	3.0209
	8.0900	0.9993	-0.0103	-0.0006	0.9979	3.0243
	8.1000	1.0004	0.0138	0.0009	0.9991	3.0277
	8.1100	1.0016	0.0527	0.0033	1.0002	3.0312
	8.1200	1.0028	0.0850	0.0053	1.0014	3.0348
	8.1300	1.0039	0.1169	0.0073	1.0025	3.0382
	8.1400	1.0050	0.1371	0.0085	1.0036	3.0415
	8.1500	1.0062	0.1469	0.0091	1.0049	3.0453
	8.1600	1.0075	0.1518	0.0094	1.0062	3.0492
	8.1700	1.0086	0.1297	0.0080	1.0073	3.0526
	8.1800	1.0098	0.1163	0.0072	1.0085	3.0562
	8.1900	1.0110	0.1016	0.0063	1.0097	3.0599
	8.2000	1.0123	0.1075	0.0067	1.0109	3.0637
	8.2100	1.0136	0.1024	0.0064	1.0122	3.0675
	8.2200	1.0147	0.1109	0.0069	1.0133	3.0709
	8.2300	1.0158	0.1238	0.0077	1.0144	3.0742
	8.2400	1.0170	0.0994	0.0062	1.0157	3.0780
	8.2500	1.0184	0.0889	0.0055	1.0170	3.0820
	8.2600	1.0196	0.1080	0.0067	1.0183	3.0859
	8.2700	1.0208	0.0998	0.0062	1.0194	3.0893
	8.2800	1.0219	0.0900	0.0056	1.0205	3.0926
	8.2900	1.0231	0.0507	0.0031	1.0217	3.0963
	8.3000	1.0244	0.0651	0.0040	1.0230	3.1003
	8.3100	1.0256	0.0753	0.0047	1.0243	3.1041
	8.3200	1.0267	0.1076	0.0067	1.0254	3.1075
	8.3300	1.0279	0.1100	0.0068	1.0265	3.1109
	8.3400	1.0291	0.0895	0.0056	1.0278	3.1146
	8.3500	1.0304	0.0847	0.0053	1.0290	3.1185
	8.3600	1.0317	0.0854	0.0053	1.0303	3.1223
	8.3700	1.0328	0.0660	0.0041	1.0314	3.1257
	8.3800	1.0339	0.0699	0.0043	1.0326	3.1293
	8.3900	1.0353	0.0758	0.0047	1.0339	3.1332
	8.4000	1.0366	0.0936	0.0058	1.0352	3.1373
	8.4100	1.0378	0.0905	0.0056	1.0365	3.1410
	8.4200	1.0390	0.0939	0.0058	1.0376	3.1446
	8.4300	1.0401	0.0703	0.0044	1.0388	3.1480
	8.4400	1.0413	0.0825	0.0051	1.0399	3.1516
	8.4500	1.0426	0.0730	0.0045	1.0413	3.1555
	8.4600	1.0438	0.0922	0.0057	1.0424	3.1591
	8.4700	1.0449	0.1134	0.0070	1.0435	3.1625
	8.4800	1.0461	0.1362	0.0084	1.0447	3.1660
	8.4900	1.0473	0.1427	0.0088	1.0460	3.1698
	8.5000	1.0486	0.1457	0.0090	1.0473	3.1738
	8.5100	1.0500	0.1292	0.0080	1.0486	3.1778
	8.5200	1.0511	0.1190	0.0074	1.0498	3.1814
	8.5300	1.0523	0.0885	0.0055	1.0509	3.1849
	8.5400	1.0535	0.0755	0.0047	1.0522	3.1886
	8.5500	1.0548	0.0932	0.0058	1.0534	3.1924
	8.5600	1.0560	0.1060	0.0066	1.0546	3.1961
	8.5700	1.0571	0.1206	0.0075	1.0558	3.1995
	8.5800	1.0583	0.1165	0.0072	1.0569	3.2030
	8.5900	1.0595	0.1103	0.0068	1.0582	3.2068
	8.6000	1.0609	0.0894	0.0055	1.0595	3.2109
	8.6100	1.0621	0.0765	0.0047	1.0608	3.2147
	8.6200	1.0633	0.0735	0.0046	1.0619	3.2182
	8.6300	1.0645	0.0607	0.0038	1.0631	3.2218
	8.6400	1.0657	0.0538	0.0033	1.0644	3.2256
	8.6500	1.0670	0.0920	0.0057	1.0656	3.2294
	8.6600	1.0682	0.1172	0.0073	1.0669	3.2331
	8.6700	1.0693	0.1222	0.0076	1.0680	3.2365
	8.6800	1.0705	0.1007	0.0062	1.0691	3.2399
	8.6900	1.0717	0.0889	0.0055	1.0704	3.2438
	8.7000	1.0730	0.0975	0.0061	1.0717	3.2477
	8.7100	1.0743	0.1002	0.0062	1.0729	3.2515
	8.7200	1.0755	0.1107	0.0069	1.0741	3.2552
	8.7300	1.0767	0.0886	0.0055	1.0753	3.2588
	8.7400	1.0780	0.0723	0.0045	1.0766	3.2626
	8.7500	1.0792	0.0773	0.0048	1.0779	3.2665
	8.7600	1.0803	0.1003	0.0062	1.0790	3.2698
	8.7700	1.0815	0.1161	0.0072	1.0801	3.2734
	8.7800	1.0827	0.1425	0.0088	1.0813	3.2769
	8.7900	1.0839	0.1539	0.0095	1.0826	3.2808
	8.8000	1.0853	0.1383	0.0086	1.0839	3.2848
	8.8100	1.0864	0.1208	0.0075	1.0851	3.2884
	8.8200	1.0876	0.1042	0.0065	1.0862	3.2917
	8.8300	1.0888	0.0831	0.0052	1.0874	3.2954
	8.8400	1.0901	0.1035	0.0064	1.0887	3.2993
	8.8500	1.0914	0.1046	0.0065	1.0900	3.3034
	8.8600	1.0927	0.1086	0.0067	1.0913	3.3073
	8.8700	1.0938	0.1093	0.0068	1.0924	3.3106
	8.8800	1.0949	0.1268	0.0079	1.0935	3.3139
	8.8900	1.0961	0.1457	0.0090	1.0948	3.3177
	8.9000	1.0974	0.1298	0.0081	1.0961	3.3217
	8.9100	1.0987	0.0966	0.0060	1.0973	3.3255
	8.9200	1.0999	0.0720	0.0045	1.0985	3.3292
	8.9300	1.1011	0.0717	0.0044	1.0997	3.3327
	8.9400	1.1023	0.0750	0.0047	1.1010	3.3365
	8.9500	1.1037	0.0998	0.0062	1.1023	3.3406
	8.9600	1.1049	0.1125	0.0070	1.1035	3.3443
	8.9700	1.1060	0.1150	0.0071	1.1047	3.3478
	8.9800	1.1072	0.1009	0.0063	1.1059	3.3513
	8.9900	1.1085	0.0795	0.0049	1.1071	3.3552
	9.0000	1.1098	0.0671	0.0042	1.1084	3.3590
	9.0100	1.1110	0.0823	0.0051	1.1096	3.3628
	9.0200	1.1121	0.1108	0.0069	1.1108	3.3662
	9.0300	1.1133	0.0991	0.0062	1.1120	3.3698
	9.0400	1.1146	0.0711	0.0044	1.1132	3.3737
	9.0500	1.1159	0.0896	0.0056	1.1145	3.3776
	9.0600	1.1171	0.1294	0.0080	1.1157	3.3812
	9.0700	1.1182	0.1541	0.0096	1.1169	3.3847
	9.0800	1.1194	0.1443	0.0090	1.1180	3.3882
	9.0900	1.1207	0.1284	0.0080	1.1193	3.3921
	9.1000	1.1220	0.1227	0.0076	1.1207	3.3962
	9.1100	1.1232	0.1173	0.0073	1.1219	3.3998
	9.1200	1.1244	0.0968	0.0060	1.1230	3.4034
	9.1300	1.1256	0.0768	0.0048	1.1242	3.4070
	9.1400	1.1268	0.0758	0.0047	1.1255	3.4108
	9.1500	1.1282	0.0888	0.0055	1.1268	3.4148
	9.1600	1.1294	0.0879	0.0055	1.1281	3.4187
	9.1700	1.1305	0.0764	0.0047	1.1291	3.4219
	9.1800	1.1316	0.0929	0.0058	1.1303	3.4253
	9.1900	1.1329	0.0952	0.0059	1.1315	3.4291
	9.2000	1.1342	0.0932	0.0058	1.1328	3.4331
	9.2100	1.1355	0.1136	0.0070	1.1341	3.4371
	9.2200	1.1367	0.1544	0.0096	1.1353	3.4406
	9.2300	1.1378	0.1582	0.0098	1.1365	3.4441
	9.2400	1.1391	0.1222	0.0076	1.1377	3.4479
	9.2500	1.1404	0.1348	0.0084	1.1391	3.4520
	9.2600	1.1416	0.1598	0.0099	1.1403	3.4557
	9.2700	1.1428	0.1561	0.0097	1.1415	3.4592
	9.2800	1.1440	0.1502	0.0093	1.1426	3.4627
	9.2900	1.1452	0.1554	0.0096	1.1438	3.4663
	9.3000	1.1465	0.1483	0.0092	1.1451	3.4704
	9.3100	1.1477	0.1579	0.0098	1.1464	3.4741
	9.3200	1.1489	0.1576	0.0098	1.1475	3.4776
	9.3300	1.1501	0.1379	0.0086	1.1487	3.4812
	9.3400	1.1513	0.1109	0.0069	1.1500	3.4850
	9.3500	1.1527	0.1120	0.0069	1.1513	3.4891
	9.3600	1.1540	0.1372	0.0085	1.1526	3.4930
	9.3700	1.1550	0.1428	0.0089	1.1537	3.4963
	9.3800	1.1562	0.1486	0.0092	1.1548	3.4997
	9.3900	1.1574	0.1489	0.0092	1.1561	3.5035
	9.4000	1.1587	0.1363	0.0085	1.1574	3.5074
	9.4100	1.1600	0.1024	0.0064	1.1586	3.5113
	9.4200	1.1612	0.0851	0.0053	1.1599	3.5150
	9.4300	1.1624	0.1031	0.0064	1.1610	3.5184
	9.4400	1.1636	0.0954	0.0059	1.1622	3.5221
	9.4500	1.1649	0.1120	0.0069	1.1635	3.5260
	9.4600	1.1661	0.1388	0.0086	1.1648	3.5299
	9.4700	1.1672	0.1484	0.0092	1.1659	3.5332
	9.4800	1.1684	0.1505	0.0093	1.1670	3.5367
	9.4900	1.1697	0.1153	0.0072	1.1683	3.5406
	9.5000	1.1710	0.0675	0.0042	1.1697	3.5447
	9.5100	1.1724	0.0592	0.0037	1.1710	3.5488
	9.5200	1.1735	0.0684	0.0042	1.1721	3.5522
	9.5300	1.1746	0.0507	0.0031	1.1733	3.5556
	9.5400	1.1758	0.0345	0.0021	1.1744	3.5592
	9.5500	1.1771	0.0414	0.0026	1.1757	3.5630
	9.5600	1.1783	0.0809	0.0050	1.1770	3.5668
	9.5700	1.1795	0.1029	0.0064	1.1781	3.5704
	9.5800	1.1807	0.1270	0.0079	1.1793	3.5739
	9.5900	1.1819	0.1534	0.0095	1.1806	3.5778
	9.6000	1.1833	0.1319	0.0082	1.1819	3.5818
	9.6100	1.1844	0.1269	0.0079	1.1831	3.5854
	9.6200	1.1857	0.1166	0.0072	1.1843	3.5890
	9.6300	1.1868	0.1236	0.0077	1.1855	3.5926
	9.6400	1.1881	0.1208	0.0075	1.1868	3.5965
	9.6500	1.1895	0.1405	0.0087	1.1881	3.6006
	9.6600	1.1907	0.1405	0.0087	1.1894	3.6044
	9.6700	1.1919	0.1281	0.0079	1.1905	3.6078
	9.6800	1.1930	0.1119	0.0069	1.1916	3.6113
	9.6900	1.1942	0.1053	0.0065	1.1928	3.6149
	9.7000	1.1955	0.0952	0.0059	1.1942	3.6189
	9.7100	1.1969	0.0918	0.0057	1.1955	3.6230
	9.7200	1.1981	0.0865	0.0054	1.1967	3.6266
	9.7300	1.1992	0.0613	0.0038	1.1978	3.6301
	9.7400	1.2004	0.0696	0.0043	1.1990	3.6337
	9.7500	1.2017	0.0531	0.0033	1.2003	3.6376
	9.7600	1.2030	0.0475	0.0029	1.2017	3.6416
	9.7700	1.2042	0.0461	0.0029	1.2029	3.6454
	9.7800	1.2053	0.0600	0.0037	1.2040	3.6487
	9.7900	1.2065	0.0647	0.0040	1.2051	3.6522
	9.8000	1.2078	0.0619	0.0038	1.2064	3.6561
	9.8100	1.2091	0.0870	0.0054	1.2077	3.6600
	9.8200	1.2103	0.1108	0.0069	1.2089	3.6636
	9.8300	1.2114	0.1431	0.0089	1.2101	3.6671
	9.8400	1.2126	0.1373	0.0085	1.2112	3.6707
	9.8500	1.2139	0.1077	0.0067	1.2125	3.6746
	9.8600	1.2152	0.0810	0.0050	1.2139	3.6787
	9.8700	1.2164	0.0668	0.0041	1.2151	3.6823
	9.8800	1.2176	0.0672	0.0042	1.2162	3.6858
	9.8900	1.2188	0.0671	0.0042	1.2174	3.6894
	9.9000	1.2200	0.0824	0.0051	1.2187	3.6932
	9.9100	1.2214	0.1030	0.0064	1.2200	3.6973
	9.9200	1.2226	0.1110	0.0069	1.2212	3.7010
	9.9300	1.2237	0.1173	0.0073	1.2223	3.7042
	9.9400	1.2248	0.1060	0.0066	1.2235	3.7078
	9.9500	1.2261	0.0954	0.0059	1.2248	3.7117
	9.9600	1.2275	0.1028	0.0064	1.2261	3.7157
	9.9700	1.2287	0.1343	0.0083	1.2274	3.7196
	9.9800	1.2299	0.1627	0.0101	1.2286	3.7232
	9.9900	1.2311	0.1496	0.0093	1.2297	3.7267
	10.0000	1.2323	0.1309	0.0081	1.2310	3.7305
	10.0100	1.2336	0.1033	0.0064	1.2323	3.7344
	10.0200	1.2348	0.0833	0.0052	1.2334	3.7380
	10.0300	1.2360	0.0671	0.0042	1.2347	3.7417
	10.0400	1.2372	0.0931	0.0058	1.2359	3.7453
	10.0500	1.2385	0.1089	0.0068	1.2371	3.7492
	10.0600	1.2398	0.1277	0.0079	1.2385	3.7532
	10.0700	1.2411	0.1132	0.0070	1.2397	3.7570
	10.0800	1.2422	0.0983	0.0061	1.2408	3.7603
	10.0900	1.2433	0.0807	0.0050	1.2420	3.7638
	10.1000	1.2445	0.0897	0.0056	1.2432	3.7675
	10.1100	1.2459	0.0863	0.0054	1.2445	3.7716
	10.1200	1.2473	0.0913	0.0057	1.2459	3.7757
	10.1300	1.2484	0.0974	0.0060	1.2470	3.7791
	10.1400	1.2495	0.0795	0.0049	1.2481	3.7824
	10.1500	1.2507	0.0998	0.0062	1.2494	3.7862
	10.1600	1.2520	0.1185	0.0073	1.2507	3.7902
	10.1700	1.2533	0.1279	0.0079	1.2519	3.7941
	10.1800	1.2545	0.1243	0.0077	1.2531	3.7976
	10.1900	1.2556	0.1175	0.0073	1.2542	3.8010
	10.2000	1.2568	0.1247	0.0077	1.2555	3.8048
	10.2100	1.2582	0.1332	0.0083	1.2568	3.8089
	10.2200	1.2595	0.1438	0.0089	1.2581	3.8127
	10.2300	1.2606	0.1514	0.0094	1.2592	3.8161
	10.2400	1.2618	0.1287	0.0080	1.2604	3.8197
	10.2500	1.2630	0.1429	0.0089	1.2616	3.8234
	10.2600	1.2643	0.1504	0.0093	1.2629	3.8274
	10.2700	1.2656	0.1622	0.0101	1.2643	3.8314
	10.2800	1.2668	0.1559	0.0097	1.2654	3.8348
	10.2900	1.2680	0.1526	0.0095	1.2666	3.8385
	10.3000	1.2692	0.1334	0.0083	1.2678	3.8422
	10.3100	1.2705	0.1247	0.0077	1.2691	3.8461
	10.3200	1.2718	0.1158	0.0072	1.2704	3.8500
	10.3300	1.2730	0.0993	0.0062	1.2716	3.8536
	10.3400	1.2741	0.1153	0.0072	1.2727	3.8570
	10.3500	1.2753	0.1204	0.0075	1.2739	3.8607
	10.3600	1.2766	0.1208	0.0075	1.2752	3.8647
	10.3700	1.2779	0.1117	0.0069	1.2765	3.8685
	10.3800	1.2791	0.1094	0.0068	1.2777	3.8722
	10.3900	1.2802	0.1197	0.0074	1.2789	3.8756
	10.4000	1.2814	0.1346	0.0083	1.2801	3.8793
	10.4100	1.2828	0.1241	0.0077	1.2814	3.8833
	10.4200	1.2841	0.0995	0.0062	1.2827	3.8873
	10.4300	1.2852	0.1071	0.0066	1.2839	3.8909
	10.4400	1.2864	0.1340	0.0083	1.2851	3.8944
	10.4500	1.2876	0.1706	0.0106	1.2862	3.8979
	10.4600	1.2888	0.1944	0.0121	1.2875	3.9018
	10.4700	1.2902	0.1950	0.0121	1.2888	3.9058
	10.4800	1.2914	0.2104	0.0131	1.2900	3.9094
	10.4900	1.2925	0.2021	0.0125	1.2911	3.9128
	10.5000	1.2937	0.1846	0.0115	1.2923	3.9165
	10.5100	1.2950	0.1691	0.0105	1.2936	3.9204
	10.5200	1.2963	0.1482	0.0092	1.2950	3.9244
	10.5300	1.2976	0.1484	0.0092	1.2962	3.9282
	10.5400	1.2987	0.1663	0.0103	1.2974	3.9317
	10.5500	1.2999	0.1509	0.0094	1.2986	3.9354
	10.5600	1.3012	0.1281	0.0079	1.2999	3.9393
	10.5700	1.3025	0.1149	0.0071	1.3012	3.9432
	10.5800	1.3037	0.1135	0.0070	1.3024	3.9469
	10.5900	1.3049	0.0999	0.0062	1.3036	3.9505
	10.6000	1.3061	0.0943	0.0059	1.3047	3.9540
	10.6100	1.3073	0.1051	0.0065	1.3060	3.9578
	10.6200	1.3086	0.1249	0.0078	1.3073	3.9617
	10.6300	1.3097	0.1511	0.0094	1.3084	3.9651
	10.6400	1.3109	0.1830	0.0114	1.3095	3.9685
	10.6500	1.3121	0.1649	0.0102	1.3107	3.9722
	10.6600	1.3134	0.1402	0.0087	1.3121	3.9763
	10.6700	1.3148	0.1323	0.0082	1.3135	3.9805
	10.6800	1.3161	0.1333	0.0083	1.3147	3.9844
	10.6900	1.3172	0.1480	0.0092	1.3159	3.9878
	10.7000	1.3184	0.1442	0.0089	1.3171	3.9914
	10.7100	1.3197	0.1499	0.0093	1.3183	3.9952
	10.7200	1.3210	0.1591	0.0099	1.3196	3.9991
	10.7300	1.3222	0.1476	0.0092	1.3209	4.0029
	10.7400	1.3233	0.1361	0.0084	1.3219	4.0062
	10.7500	1.3244	0.1416	0.0088	1.3231	4.0096
	10.7600	1.3257	0.1457	0.0090	1.3244	4.0135
	10.7700	1.3271	0.1210	0.0075	1.3257	4.0176
	10.7800	1.3284	0.0956	0.0059	1.3270	4.0216
	10.7900	1.3296	0.0920	0.0057	1.3283	4.0254
	10.8000	1.3308	0.1341	0.0083	1.3294	4.0288
	10.8100	1.3320	0.1523	0.0095	1.3306	4.0325
	10.8200	1.3333	0.1664	0.0103	1.3319	4.0364
	10.8300	1.3345	0.1550	0.0096	1.3331	4.0400
	10.8400	1.3356	0.1319	0.0082	1.3342	4.0434
	10.8500	1.3368	0.1082	0.0067	1.3354	4.0471
	10.8600	1.3381	0.1070	0.0066	1.3367	4.0509
	10.8700	1.3394	0.1048	0.0065	1.3381	4.0550
	10.8800	1.3408	0.1111	0.0069	1.3394	4.0591
	10.8900	1.3419	0.1289	0.0080	1.3405	4.0624
	10.9000	1.3430	0.1212	0.0075	1.3416	4.0658
	10.9100	1.3442	0.1209	0.0075	1.3429	4.0696
	10.9200	1.3456	0.1297	0.0080	1.3442	4.0736
	10.9300	1.3469	0.1392	0.0086	1.3455	4.0776
	10.9400	1.3481	0.1393	0.0086	1.3467	4.0813
	10.9500	1.3492	0.1398	0.0087	1.3478	4.0846
	10.9600	1.3504	0.1355	0.0084	1.3490	4.0882
	10.9700	1.3517	0.1053	0.0065	1.3503	4.0922
	10.9800	1.3530	0.0742	0.0046	1.3516	4.0961
	10.9900	1.3541	0.0773	0.0048	1.3528	4.0997
	11.0000	1.3553	0.0861	0.0053	1.3540	4.1032
	11.0100	1.3565	0.1027	0.0064	1.3552	4.1068
	11.0200	1.3579	0.0992	0.0062	1.3565	4.1109
	11.0300	1.3592	0.1138	0.0071	1.3578	4.1149
	11.0400	1.3603	0.1289	0.0080	1.3589	4.1183
	11.0500	1.3614	0.1469	0.0091	1.3600	4.1216
	11.0600	1.3626	0.1397	0.0087	1.3612	4.1253
	11.0700	1.3639	0.1345	0.0083	1.3625	4.1292
	11.0800	1.3652	0.1229	0.0076	1.3639	4.1333
	11.0900	1.3664	0.1283	0.0080	1.3650	4.1368
	11.1000	1.3676	0.1213	0.0075	1.3662	4.1404
	11.1100	1.3689	0.1133	0.0070	1.3675	4.1442
	11.1200	1.3702	0.1210	0.0075	1.3688	4.1482
	11.1300	1.3714	0.1536	0.0095	1.3701	4.1520
	11.1400	1.3727	0.1665	0.0103	1.3713	4.1557
	11.1500	1.3738	0.1735	0.0108	1.3724	4.1592
	11.1600	1.3750	0.1787	0.0111	1.3737	4.1630
	11.1700	1.3764	0.1661	0.0103	1.3750	4.1670
	11.1800	1.3777	0.1628	0.0101	1.3763	4.1709
	11.1900	1.3788	0.1342	0.0083	1.3775	4.1745
	11.2000	1.3800	0.1243	0.0077	1.3786	4.1780
	11.2100	1.3812	0.1112	0.0069	1.3798	4.1815
	11.2200	1.3825	0.1027	0.0064	1.3811	4.1855
	11.2300	1.3838	0.1051	0.0065	1.3824	4.1895
	11.2400	1.3849	0.1159	0.0072	1.3835	4.1929
	11.2500	1.3860	0.1282	0.0080	1.3847	4.1963
	11.2600	1.3873	0.1297	0.0080	1.3860	4.2002
	11.2700	1.3886	0.1287	0.0080	1.3873	4.2042
	11.2800	1.3899	0.0969	0.0060	1.3886	4.2081
	11.2900	1.3911	0.1065	0.0066	1.3898	4.2117
	11.3000	1.3922	0.1383	0.0086	1.3909	4.2151
	11.3100	1.3934	0.1306	0.0081	1.3921	4.2188
	11.3200	1.3948	0.1332	0.0083	1.3934	4.2228
	11.3300	1.3961	0.1355	0.0084	1.3947	4.2267
	11.3400	1.3973	0.1596	0.0099	1.3960	4.2306
	11.3500	1.3985	0.1668	0.0103	1.3972	4.2341
	11.3600	1.3997	0.1348	0.0084	1.3983	4.2376
	11.3700	1.4009	0.1209	0.0075	1.3996	4.2415
	11.3800	1.4022	0.1329	0.0082	1.4009	4.2454
	11.3900	1.4035	0.1460	0.0091	1.4021	4.2491
	11.4000	1.4046	0.1298	0.0081	1.4033	4.2527
	11.4100	1.4058	0.0975	0.0060	1.4044	4.2562
	11.4200	1.4070	0.0864	0.0054	1.4056	4.2598
	11.4300	1.4083	0.0857	0.0053	1.4070	4.2638
	11.4400	1.4095	0.0897	0.0056	1.4082	4.2675
	11.4500	1.4107	0.0884	0.0055	1.4093	4.2710
	11.4600	1.4120	0.0720	0.0045	1.4106	4.2748
	11.4700	1.4132	0.0533	0.0033	1.4119	4.2788
	11.4800	1.4146	0.0525	0.0033	1.4132	4.2828
	11.4900	1.4159	0.0548	0.0034	1.4145	4.2867
	11.5000	1.4170	0.0671	0.0042	1.4156	4.2900
	11.5100	1.4181	0.0764	0.0047	1.4167	4.2934
	11.5200	1.4193	0.0889	0.0055	1.4180	4.2972
	11.5300	1.4206	0.1177	0.0073	1.4193	4.3012
	11.5400	1.4219	0.1380	0.0086	1.4206	4.3051
	11.5500	1.4231	0.1704	0.0106	1.4218	4.3087
	11.5600	1.4243	0.1886	0.0117	1.4229	4.3122
	11.5700	1.4255	0.1788	0.0111	1.4242	4.3160
	11.5800	1.4269	0.1947	0.0121	1.4255	4.3201
	11.5900	1.4281	0.2106	0.0131	1.4268	4.3238
	11.6000	1.4293	0.2259	0.0140	1.4279	4.3274
	11.6100	1.4305	0.1969	0.0122	1.4291	4.3310
	11.6200	1.4317	0.1584	0.0098	1.4304	4.3348
	11.6300	1.4330	0.1157	0.0072	1.4317	4.3388
	11.6400	1.4343	0.1008	0.0063	1.4329	4.3425
	11.6500	1.4353	0.0979	0.0061	1.4340	4.3457
	11.6600	1.4365	0.1058	0.0066	1.4352	4.3493
	11.6700	1.4378	0.0972	0.0060	1.4364	4.3532
	11.6800	1.4391	0.1024	0.0064	1.4378	4.3572
	11.6900	1.4404	0.1481	0.0092	1.4391	4.3612
	11.7000	1.4416	0.1603	0.0099	1.4402	4.3647
	11.7100	1.4427	0.1356	0.0084	1.4413	4.3680
	11.7200	1.4440	0.1390	0.0086	1.4426	4.3719
	11.7300	1.4453	0.1438	0.0089	1.4439	4.3759
	11.7400	1.4466	0.1558	0.0097	1.4452	4.3798
	11.7500	1.4478	0.1739	0.0108	1.4464	4.3833
	11.7600	1.4489	0.1583	0.0098	1.4475	4.3867
	11.7700	1.4501	0.1224	0.0076	1.4487	4.3904
	11.7800	1.4514	0.1175	0.0073	1.4500	4.3944
	11.7900	1.4527	0.1109	0.0069	1.4513	4.3983
	11.8000	1.4538	0.1021	0.0063	1.4525	4.4018
	11.8100	1.4550	0.0831	0.0052	1.4537	4.4053
	11.8200	1.4562	0.0830	0.0051	1.4549	4.4091
	11.8300	1.4576	0.1199	0.0074	1.4562	4.4131
	11.8400	1.4588	0.1358	0.0084	1.4575	4.4170
	11.8500	1.4600	0.1743	0.0108	1.4586	4.4204
	11.8600	1.4612	0.2085	0.0129	1.4598	4.4240
	11.8700	1.4625	0.2109	0.0131	1.4611	4.4279
	11.8800	1.4638	0.1801	0.0112	1.4624	4.4319
	11.8900	1.4651	0.1618	0.0100	1.4637	4.4358
	11.9000	1.4663	0.1568	0.0097	1.4649	4.4395
	11.9100	1.4674	0.1658	0.0103	1.4660	4.4428
	11.9200	1.4686	0.1508	0.0094	1.4672	4.4464
	11.9300	1.4699	0.1370	0.0085	1.4685	4.4503
	11.9400	1.4712	0.1084	0.0067	1.4698	4.4544
	11.9500	1.4724	0.0839	0.0052	1.4711	4.4581
	11.9600	1.4736	0.0436	0.0027	1.4722	4.4615
	11.9700	1.4747	0.0456	0.0028	1.4734	4.4650
	11.9800	1.4760	0.0782	0.0049	1.4747	4.4691
	11.9900	1.4774	0.1263	0.0078	1.4761	4.4732
	12.0000	1.4785	0.1407	0.0087	1.4772	4.4765
	12.0100	1.4796	0.1371	0.0085	1.4783	4.4799
	12.0200	1.4808	0.1455	0.0090	1.4795	4.4836
	12.0300	1.4821	0.1406	0.0087	1.4808	4.4875
	12.0400	1.4835	0.1102	0.0068	1.4821	4.4917
	12.0500	1.4847	0.0926	0.0057	1.4833	4.4953
	12.0600	1.4858	0.0784	0.0049	1.4844	4.4986
	12.0700	1.4870	0.0584	0.0036	1.4856	4.5023
	12.0800	1.4883	0.0465	0.0029	1.4869	4.5061
	12.0900	1.4895	0.0680	0.0042	1.4882	4.5100
	12.1000	1.4908	0.1004	0.0062	1.4894	4.5137
	12.1100	1.4919	0.1102	0.0068	1.4905	4.5171
	12.1200	1.4931	0.1193	0.0074	1.4917	4.5208
	12.1300	1.4944	0.1354	0.0084	1.4931	4.5248
	12.1400	1.4958	0.1430	0.0089	1.4944	4.5289
	12.1500	1.4970	0.1726	0.0107	1.4956	4.5325
	12.1600	1.4981	0.1614	0.0100	1.4967	4.5359
	12.1700	1.4993	0.1599	0.0099	1.4980	4.5396
	12.1800	1.5007	0.1317	0.0082	1.4993	4.5437
	12.1900	1.5020	0.1211	0.0075	1.5007	4.5478
	12.2000	1.5032	0.1133	0.0070	1.5018	4.5513
	12.2100	1.5043	0.1175	0.0073	1.5029	4.5547
	12.2200	1.5055	0.1294	0.0080	1.5041	4.5583
	12.2300	1.5068	0.1334	0.0083	1.5054	4.5622
	12.2400	1.5081	0.1797	0.0111	1.5067	4.5662
	12.2500	1.5093	0.2085	0.0129	1.5080	4.5700
	12.2600	1.5105	0.1915	0.0119	1.5091	4.5734
	12.2700	1.5117	0.1395	0.0087	1.5103	4.5770
	12.2800	1.5130	0.1410	0.0087	1.5116	4.5810
	12.2900	1.5143	0.1510	0.0094	1.5129	4.5850
	12.3000	1.5156	0.1640	0.0102	1.5142	4.5889
	12.3100	1.5167	0.1685	0.0105	1.5154	4.5924
	12.3200	1.5178	0.1791	0.0111	1.5165	4.5957
	12.3300	1.5191	0.1654	0.0103	1.5177	4.5994
	12.3400	1.5204	0.1359	0.0084	1.5190	4.6035
	12.3500	1.5216	0.1236	0.0077	1.5203	4.6072
	12.3600	1.5229	0.0998	0.0062	1.5215	4.6110
	12.3700	1.5241	0.0713	0.0044	1.5227	4.6146
	12.3800	1.5253	0.0782	0.0049	1.5239	4.6182
	12.3900	1.5266	0.0967	0.0060	1.5252	4.6223
	12.4000	1.5278	0.1193	0.0074	1.5265	4.6260
	12.4100	1.5290	0.1495	0.0093	1.5276	4.6295
	12.4200	1.5302	0.1654	0.0103	1.5288	4.6331
	12.4300	1.5314	0.1639	0.0102	1.5301	4.6369
	12.4400	1.5328	0.1600	0.0099	1.5314	4.6410
	12.4500	1.5341	0.1434	0.0089	1.5327	4.6450
	12.4600	1.5352	0.1450	0.0090	1.5339	4.6484
	12.4700	1.5363	0.1619	0.0100	1.5350	4.6518
	12.4800	1.5376	0.1559	0.0097	1.5362	4.6556
	12.4900	1.5389	0.1459	0.0091	1.5375	4.6596
	12.5000	1.5402	0.1233	0.0076	1.5388	4.6634
	12.5100	1.5413	0.1152	0.0071	1.5400	4.6670
	12.5200	1.5425	0.0964	0.0060	1.5411	4.6704
	12.5300	1.5437	0.0795	0.0049	1.5424	4.6742
	12.5400	1.5451	0.0878	0.0054	1.5437	4.6784
	12.5500	1.5464	0.1069	0.0066	1.5450	4.6823
	12.5600	1.5476	0.1174	0.0073	1.5462	4.6860
	12.5700	1.5488	0.1203	0.0075	1.5474	4.6895
	12.5800	1.5500	0.1480	0.0092	1.5486	4.6931
	12.5900	1.5512	0.1554	0.0096	1.5499	4.6970
	12.6000	1.5525	0.1452	0.0090	1.5512	4.7009
	12.6100	1.5537	0.1304	0.0081	1.5523	4.7043
	12.6200	1.5548	0.1257	0.0078	1.5535	4.7078
	12.6300	1.5560	0.1369	0.0085	1.5547	4.7115
	12.6400	1.5574	0.1360	0.0084	1.5560	4.7155
	12.6500	1.5588	0.1527	0.0095	1.5574	4.7198
	12.6600	1.5600	0.1477	0.0092	1.5586	4.7234
	12.6700	1.5611	0.1343	0.0083	1.5598	4.7269
	12.6800	1.5623	0.1231	0.0076	1.5610	4.7306
	12.6900	1.5636	0.1174	0.0073	1.5623	4.7345
	12.7000	1.5649	0.1140	0.0071	1.5635	4.7383
	12.7100	1.5661	0.1494	0.0093	1.5647	4.7419
	12.7200	1.5672	0.1620	0.0101	1.5658	4.7453
	12.7300	1.5684	0.1712	0.0106	1.5670	4.7489
	12.7400	1.5697	0.1455	0.0090	1.5684	4.7530
	12.7500	1.5710	0.1422	0.0088	1.5697	4.7569
	12.7600	1.5722	0.1468	0.0091	1.5709	4.7605
	12.7700	1.5734	0.1410	0.0087	1.5721	4.7642
	12.7800	1.5746	0.1481	0.0092	1.5732	4.7677
	12.7900	1.5758	0.1671	0.0104	1.5745	4.7715
	12.8000	1.5771	0.1613	0.0100	1.5758	4.7755
	12.8100	1.5783	0.1387	0.0086	1.5770	4.7791
	12.8200	1.5795	0.1277	0.0079	1.5782	4.7826
	12.8300	1.5808	0.1000	0.0062	1.5794	4.7865
	12.8400	1.5821	0.0945	0.0059	1.5807	4.7903
	12.8500	1.5834	0.0924	0.0057	1.5820	4.7943
	12.8600	1.5846	0.1089	0.0068	1.5833	4.7981
	12.8700	1.5857	0.1374	0.0085	1.5843	4.8013
	12.8800	1.5869	0.1249	0.0077	1.5855	4.8049
	12.8900	1.5882	0.1317	0.0082	1.5868	4.8088
	12.9000	1.5894	0.1323	0.0082	1.5881	4.8127
	12.9100	1.5907	0.0944	0.0059	1.5894	4.8166
	12.9200	1.5919	0.0748	0.0046	1.5906	4.8203
	12.9300	1.5931	0.0831	0.0052	1.5918	4.8239
	12.9400	1.5944	0.1376	0.0085	1.5930	4.8278
	12.9500	1.5957	0.1499	0.0093	1.5944	4.8317
	12.9600	1.5968	0.1403	0.0087	1.5955	4.8351
	12.9700	1.5980	0.1134	0.0070	1.5966	4.8386
	12.9800	1.5992	0.1098	0.0068	1.5978	4.8423
	12.9900	1.6005	0.1110	0.0069	1.5991	4.8462
	13.0000	1.6019	0.1037	0.0064	1.6005	4.8504
	13.0100	1.6031	0.0932	0.0058	1.6018	4.8542
	13.0200	1.6042	0.0876	0.0054	1.6028	4.8574
	13.0300	1.6054	0.1075	0.0067	1.6040	4.8610
	13.0400	1.6067	0.1531	0.0095	1.6053	4.8649
	13.0500	1.6080	0.1907	0.0118	1.6067	4.8690
	13.0600	1.6093	0.1982	0.0123	1.6080	4.8730
	13.0700	1.6105	0.2060	0.0128	1.6091	4.8764
	13.0800	1.6116	0.1856	0.0115	1.6102	4.8798
	13.0900	1.6128	0.1749	0.0109	1.6115	4.8836
	13.1000	1.6141	0.1762	0.0109	1.6127	4.8874
	13.1100	1.6153	0.1951	0.0121	1.6140	4.8911
	13.1200	1.6165	0.2030	0.0126	1.6151	4.8947
	13.1300	1.6177	0.2011	0.0125	1.6163	4.8983
	13.1400	1.6190	0.1671	0.0104	1.6176	4.9022
	13.1500	1.6203	0.1661	0.0103	1.6190	4.9063
	13.1600	1.6215	0.1777	0.0110	1.6202	4.9099
	13.1700	1.6227	0.1787	0.0111	1.6213	4.9135
	13.1800	1.6239	0.1677	0.0104	1.6225	4.9171
	13.1900	1.6251	0.1692	0.0105	1.6238	4.9208
	13.2000	1.6264	0.1697	0.0105	1.6251	4.9248
	13.2100	1.6277	0.1767	0.0110	1.6264	4.9287
	13.2200	1.6288	0.1661	0.0103	1.6275	4.9321
	13.2300	1.6300	0.1527	0.0095	1.6287	4.9358
	13.2400	1.6313	0.1587	0.0098	1.6300	4.9396
	13.2500	1.6326	0.1496	0.0093	1.6313	4.9436
	13.2600	1.6340	0.1289	0.0080	1.6326	4.9477
	13.2700	1.6351	0.0961	0.0060	1.6337	4.9511
	13.2800	1.6362	0.0647	0.0040	1.6348	4.9543
	13.2900	1.6374	0.0654	0.0041	1.6360	4.9580
	13.3000	1.6387	0.0775	0.0048	1.6373	4.9620
	13.3100	1.6400	0.1303	0.0081	1.6386	4.9658
	13.3200	1.6412	0.1462	0.0091	1.6398	4.9695
	13.3300	1.6423	0.1365	0.0085	1.6410	4.9730
	13.3400	1.6435	0.1312	0.0081	1.6422	4.9767
	13.3500	1.6449	0.1310	0.0081	1.6435	4.9807
	13.3600	1.6461	0.1277	0.0079	1.6448	4.9845
	13.3700	1.6473	0.1138	0.0071	1.6459	4.9880
	13.3800	1.6484	0.1099	0.0068	1.6471	4.9915
	13.3900	1.6497	0.1333	0.0083	1.6483	4.9952
	13.4000	1.6510	0.1343	0.0083	1.6496	4.9992
	13.4100	1.6523	0.0992	0.0062	1.6510	5.0033
	13.4200	1.6535	0.0973	0.0060	1.6521	5.0067
	13.4300	1.6546	0.0978	0.0061	1.6532	5.0102
	13.4400	1.6558	0.1054	0.0065	1.6545	5.0139
	13.4500	1.6571	0.1202	0.0075	1.6558	5.0179
	13.4600	1.6585	0.1353	0.0084	1.6571	5.0220
	13.4700	1.6597	0.1781	0.0110	1.6583	5.0256
	13.4800	1.6608	0.1783	0.0111	1.6595	5.0290
	13.4900	1.6620	0.1482	0.0092	1.6607	5.0327
	13.5000	1.6633	0.1591	0.0099	1.6620	5.0367
	13.5100	1.6646	0.1606	0.0100	1.6632	5.0405
	13.5200	1.6658	0.1546	0.0096	1.6645	5.0442
	13.5300	1.6670	0.1500	0.0093	1.6657	5.0478
	13.5400	1.6682	0.1336	0.0083	1.6668	5.0514
	13.5500	1.6695	0.0997	0.0062	1.6681	5.0553
	13.5600	1.6708	0.0713	0.0044	1.6695	5.0593
	13.5700	1.6720	0.0718	0.0045	1.6706	5.0629
	13.5800	1.6731	0.0742	0.0046	1.6718	5.0664
	13.5900	1.6743	0.0715	0.0044	1.6730	5.0700
	13.6000	1.6756	0.0871	0.0054	1.6742	5.0739
	13.6100	1.6770	0.0894	0.0055	1.6756	5.0780
	13.6200	1.6783	0.0930	0.0058	1.6769	5.0819
	13.6300	1.6794	0.1058	0.0066	1.6780	5.0853
	13.6400	1.6806	0.1262	0.0078	1.6792	5.0889
	13.6500	1.6818	0.1379	0.0086	1.6805	5.0927
	13.6600	1.6831	0.1516	0.0094	1.6817	5.0965
	13.6700	1.6843	0.1603	0.0099	1.6830	5.1003
	13.6800	1.6855	0.1553	0.0096	1.6841	5.1038
	13.6900	1.6867	0.1457	0.0090	1.6854	5.1075
	13.7000	1.6880	0.1450	0.0090	1.6867	5.1115
	13.7100	1.6893	0.1380	0.0086	1.6880	5.1154
	13.7200	1.6906	0.1302	0.0081	1.6892	5.1191
	13.7300	1.6917	0.1433	0.0089	1.6904	5.1227
	13.7400	1.6929	0.1388	0.0086	1.6915	5.1263
	13.7500	1.6942	0.1315	0.0082	1.6928	5.1300
	13.7600	1.6955	0.1561	0.0097	1.6941	5.1341
	13.7700	1.6967	0.1660	0.0103	1.6953	5.1377
	13.7800	1.6978	0.1761	0.0109	1.6965	5.1412
	13.7900	1.6990	0.1879	0.0117	1.6977	5.1448
	13.8000	1.7003	0.1821	0.0113	1.6989	5.1486
	13.8100	1.7016	0.1740	0.0108	1.7002	5.1526
	13.8200	1.7029	0.1732	0.0107	1.7016	5.1567
	13.8300	1.7041	0.1577	0.0098	1.7027	5.1601
	13.8400	1.7052	0.1389	0.0086	1.7039	5.1636
	13.8500	1.7065	0.1414	0.0088	1.7051	5.1674
	13.8600	1.7078	0.1184	0.0073	1.7064	5.1714
	13.8700	1.7091	0.0896	0.0056	1.7077	5.1753
	13.8800	1.7103	0.0987	0.0061	1.7089	5.1789
	13.8900	1.7114	0.0930	0.0058	1.7100	5.1822
	13.9000	1.7126	0.0976	0.0061	1.7113	5.1860
	13.9100	1.7139	0.1129	0.0070	1.7126	5.1900
	13.9200	1.7151	0.1079	0.0067	1.7138	5.1937
	13.9300	1.7164	0.1053	0.0065	1.7150	5.1973
	13.9400	1.7175	0.1312	0.0081	1.7162	5.2009
	13.9500	1.7188	0.1524	0.0095	1.7174	5.2047
	13.9600	1.7201	0.1892	0.0117	1.7188	5.2087
	13.9700	1.7214	0.1995	0.0124	1.7200	5.2125
	13.9800	1.7225	0.1970	0.0122	1.7211	5.2158
	13.9900	1.7236	0.1800	0.0112	1.7223	5.2194
	14.0000	1.7249	0.1563	0.0097	1.7235	5.2232
	14.0100	1.7262	0.1095	0.0068	1.7248	5.2272
	14.0200	1.7275	0.0906	0.0056	1.7262	5.2312
	14.0300	1.7287	0.1131	0.0070	1.7273	5.2346
	14.0400	1.7298	0.1248	0.0077	1.7284	5.2380
	14.0500	1.7310	0.1441	0.0089	1.7297	5.2418
	14.0600	1.7323	0.1427	0.0089	1.7310	5.2458
	14.0700	1.7337	0.1379	0.0086	1.7323	5.2499
	14.0800	1.7350	0.1346	0.0084	1.7336	5.2537
	14.0900	1.7361	0.1599	0.0099	1.7347	5.2571
	14.1000	1.7373	0.1738	0.0108	1.7359	5.2607
	14.1100	1.7386	0.1665	0.0103	1.7372	5.2648
	14.1200	1.7399	0.1785	0.0111	1.7385	5.2685
	14.1300	1.7410	0.2110	0.0131	1.7396	5.2720
	14.1400	1.7422	0.2165	0.0134	1.7408	5.2756
	14.1500	1.7434	0.1940	0.0120	1.7420	5.2793
	14.1600	1.7447	0.1910	0.0119	1.7434	5.2834
	14.1700	1.7461	0.1849	0.0115	1.7447	5.2874
	14.1800	1.7472	0.1953	0.0121	1.7458	5.2907
	14.1900	1.7483	0.1914	0.0119	1.7469	5.2940
	14.2000	1.7495	0.1617	0.0100	1.7481	5.2978
	14.2100	1.7508	0.1272	0.0079	1.7495	5.3018
	14.2200	1.7522	0.1252	0.0078	1.7509	5.3060
	14.2300	1.7534	0.1628	0.0101	1.7521	5.3097
	14.2400	1.7545	0.1931	0.0120	1.7532	5.3131
	14.2500	1.7557	0.1831	0.0114	1.7544	5.3167
	14.2600	1.7570	0.1800	0.0112	1.7557	5.3206
	14.2700	1.7583	0.1975	0.0123	1.7569	5.3244
	14.2800	1.7595	0.2016	0.0125	1.7582	5.3282
	14.2900	1.7607	0.2076	0.0129	1.7594	5.3318
	14.3000	1.7619	0.2294	0.0142	1.7606	5.3355
	14.3100	1.7632	0.2508	0.0156	1.7619	5.3394
	14.3200	1.7645	0.2373	0.0147	1.7631	5.3432
	14.3300	1.7656	0.2143	0.0133	1.7642	5.3466
	14.3400	1.7668	0.2021	0.0125	1.7655	5.3503
	14.3500	1.7681	0.1772	0.0110	1.7667	5.3542
	14.3600	1.7694	0.1681	0.0104	1.7681	5.3582
	14.3700	1.7707	0.1500	0.0093	1.7694	5.3621
	14.3800	1.7719	0.1395	0.0087	1.7705	5.3656
	14.3900	1.7730	0.1458	0.0090	1.7717	5.3691
	14.4000	1.7743	0.1233	0.0076	1.7729	5.3730
	14.4100	1.7756	0.1054	0.0065	1.7742	5.3768
	14.4200	1.7768	0.1310	0.0081	1.7754	5.3805
	14.4300	1.7781	0.1530	0.0095	1.7767	5.3843
	14.4400	1.7792	0.1934	0.0120	1.7779	5.3878
	14.4500	1.7804	0.1758	0.0109	1.7791	5.3915
	14.4600	1.7817	0.1775	0.0110	1.7804	5.3954
	14.4700	1.7830	0.1773	0.0110	1.7816	5.3993
	14.4800	1.7842	0.2043	0.0127	1.7829	5.4031
	14.4900	1.7854	0.2048	0.0127	1.7841	5.4066
	14.5000	1.7866	0.1760	0.0109	1.7852	5.4102
	14.5100	1.7879	0.1554	0.0096	1.7865	5.4141
	14.5200	1.7892	0.1562	0.0097	1.7878	5.4180
	14.5300	1.7904	0.1796	0.0111	1.7890	5.4216
	14.5400	1.7916	0.2096	0.0130	1.7903	5.4254
	14.5500	1.7928	0.2259	0.0140	1.7915	5.4291
	14.5600	1.7941	0.2269	0.0141	1.7927	5.4329
	14.5700	1.7954	0.2138	0.0133	1.7940	5.4367
	14.5800	1.7965	0.1903	0.0118	1.7952	5.4404
	14.5868	1.7973	0.2121	0.0132	1.7960	5.4427
	14.5870	1.7973	0.2137	0.0133	1.7960	5.4428
	14.5970	1.7986	0.2390	0.0148	1.7972	5.4465
	14.6070	1.7998	0.2258	0.0140	1.7984	5.4502
	14.6170	1.8006	0.2157	0.0134	1.7992	5.4527
	14.6270	1.8007	0.1984	0.0123	1.7993	5.4528
	14.6370	1.7999	0.1832	0.0114	1.7986	5.4506
	14.6470	1.7985	0.1708	0.0106	1.7972	5.4464
	14.6570	1.7969	0.1674	0.0104	1.7955	5.4414
	14.6670	1.7952	0.1719	0.0107	1.7938	5.4362
	14.6770	1.7935	0.1944	0.0121	1.7921	5.4311
	14.6870	1.7921	0.2252	0.0140	1.7907	5.4267
	14.6970	1.7907	0.2362	0.0147	1.7893	5.4226
	14.7070	1.7894	0.2144	0.0133	1.7880	5.4186
	14.7170	1.7881	0.1826	0.0113	1.7868	5.4149
	14.7270	1.7869	0.1542	0.0096	1.7855	5.4111
	14.7370	1.7857	0.1176	0.0073	1.7843	5.4075
	14.7470	1.7845	0.0882	0.0055	1.7832	5.4039
	14.7570	1.7833	0.1098	0.0068	1.7819	5.4002
	14.7670	1.7820	0.1325	0.0082	1.7807	5.3963
	14.7770	1.7808	0.1221	0.0076	1.7794	5.3926
	14.7870	1.7795	0.1374	0.0085	1.7781	5.3886
	14.7970	1.7783	0.1391	0.0086	1.7769	5.3849
	14.8070	1.7771	0.1501	0.0093	1.7757	5.3813
	14.8170	1.7758	0.1765	0.0109	1.7744	5.3774
	14.8270	1.7745	0.1717	0.0107	1.7732	5.3736
	14.8370	1.7734	0.1491	0.0093	1.7720	5.3701
	14.8470	1.7721	0.1582	0.0098	1.7707	5.3663
	14.8570	1.7708	0.1353	0.0084	1.7695	5.3624
	14.8670	1.7696	0.1050	0.0065	1.7682	5.3586
	14.8770	1.7683	0.1123	0.0070	1.7669	5.3547
	14.8870	1.7671	0.1528	0.0095	1.7657	5.3511
	14.8970	1.7659	0.1978	0.0123	1.7645	5.3474
	14.9070	1.7646	0.2060	0.0128	1.7633	5.3437
	14.9170	1.7634	0.2021	0.0125	1.7621	5.3400
	14.9270	1.7622	0.2217	0.0138	1.7608	5.3363
	14.9370	1.7609	0.2384	0.0148	1.7596	5.3324
	14.9470	1.7597	0.2368	0.0147	1.7583	5.3287
	14.9570	1.7584	0.2033	0.0126	1.7571	5.3248
	14.9670	1.7571	0.1446	0.0090	1.7558	5.3209
	14.9770	1.7559	0.1170	0.0073	1.7545	5.3172
	14.9870	1.7546	0.1170	0.0073	1.7532	5.3132
	14.9970	1.7533	0.1205	0.0075	1.7520	5.3094
	15.0070	1.7521	0.1493	0.0093	1.7508	5.3058
	15.0170	1.7509	0.1935	0.0120	1.7495	5.3020
	15.0270	1.7497	0.2244	0.0139	1.7483	5.2983
	15.0370	1.7485	0.2181	0.0135	1.7471	5.2946
	15.0470	1.7471	0.2242	0.0139	1.7458	5.2907
	15.0570	1.7459	0.2212	0.0137	1.7446	5.2870
	15.0670	1.7447	0.2028	0.0126	1.7434	5.2833
	15.0770	1.7434	0.1757	0.0109	1.7421	5.2794
	15.0870	1.7422	0.1759	0.0109	1.7408	5.2756
	15.0970	1.7410	0.1729	0.0107	1.7396	5.2720
	15.1070	1.7398	0.1903	0.0118	1.7384	5.2683
	15.1170	1.7385	0.1957	0.0121	1.7372	5.2646
	15.1270	1.7373	0.1990	0.0123	1.7359	5.2608
	15.1370	1.7360	0.1819	0.0113	1.7346	5.2569
	15.1470	1.7348	0.1617	0.0100	1.7334	5.2531
	15.1570	1.7335	0.1698	0.0105	1.7321	5.2493
	15.1670	1.7323	0.1922	0.0119	1.7309	5.2455
	15.1770	1.7310	0.1942	0.0120	1.7297	5.2419
	15.1870	1.7298	0.2086	0.0129	1.7284	5.2381
	15.1970	1.7285	0.1797	0.0111	1.7272	5.2343
	15.2070	1.7273	0.1332	0.0083	1.7259	5.2305
	15.2170	1.7260	0.1153	0.0072	1.7246	5.2266
	15.2270	1.7247	0.0866	0.0054	1.7233	5.2226
	15.2370	1.7235	0.0942	0.0058	1.7221	5.2189
	15.2470	1.7223	0.0929	0.0058	1.7209	5.2152
	15.2570	1.7211	0.1021	0.0063	1.7197	5.2116
	15.2670	1.7198	0.1284	0.0080	1.7185	5.2079
	15.2770	1.7186	0.1480	0.0092	1.7172	5.2040
	15.2870	1.7173	0.1441	0.0089	1.7160	5.2003
	15.2970	1.7161	0.1218	0.0076	1.7148	5.1967
	15.3070	1.7149	0.1268	0.0079	1.7135	5.1929
	15.3170	1.7137	0.1703	0.0106	1.7123	5.1892
	15.3270	1.7124	0.1934	0.0120	1.7111	5.1855
	15.3370	1.7111	0.1948	0.0121	1.7098	5.1814
	15.3470	1.7099	0.1710	0.0106	1.7085	5.1778
	15.3570	1.7087	0.1372	0.0085	1.7074	5.1742
	15.3670	1.7075	0.1351	0.0084	1.7061	5.1705
	15.3770	1.7062	0.1239	0.0077	1.7049	5.1667
	15.3870	1.7050	0.1366	0.0085	1.7036	5.1629
	15.3970	1.7037	0.1483	0.0092	1.7023	5.1589
	15.4070	1.7025	0.1202	0.0075	1.7011	5.1553
	15.4170	1.7013	0.1167	0.0072	1.6999	5.1516
	15.4270	1.6999	0.1495	0.0093	1.6986	5.1476
	15.4370	1.6987	0.1431	0.0089	1.6973	5.1438
	15.4470	1.6974	0.1726	0.0107	1.6961	5.1400
	15.4570	1.6962	0.2011	0.0125	1.6948	5.1362
	15.4670	1.6950	0.2061	0.0128	1.6936	5.1326
	15.4770	1.6937	0.1711	0.0106	1.6924	5.1288
	15.4870	1.6925	0.1657	0.0103	1.6911	5.1250
	15.4970	1.6913	0.1570	0.0097	1.6899	5.1214
	15.5070	1.6901	0.1373	0.0085	1.6888	5.1178
	15.5170	1.6889	0.1356	0.0084	1.6875	5.1141
	15.5270	1.6876	0.1366	0.0085	1.6862	5.1102
	15.5370	1.6863	0.1843	0.0114	1.6849	5.1063
	15.5470	1.6851	0.2091	0.0130	1.6837	5.1026
	15.5570	1.6839	0.2021	0.0125	1.6825	5.0990
	15.5670	1.6826	0.1985	0.0123	1.6813	5.0951
	15.5770	1.6814	0.1699	0.0105	1.6800	5.0914
	15.5870	1.6802	0.1371	0.0085	1.6788	5.0878
	15.5970	1.6789	0.1104	0.0068	1.6776	5.0840
	15.6070	1.6777	0.1068	0.0066	1.6764	5.0803
	15.6170	1.6765	0.0945	0.0059	1.6752	5.0766
	15.6270	1.6753	0.0632	0.0039	1.6739	5.0728
	15.6370	1.6740	0.0560	0.0035	1.6726	5.0690
	15.6470	1.6727	0.0665	0.0041	1.6713	5.0651
	15.6570	1.6714	0.0905	0.0056	1.6701	5.0612
	15.6670	1.6703	0.1168	0.0072	1.6689	5.0577
	15.6770	1.6691	0.1367	0.0085	1.6677	5.0541
	15.6870	1.6678	0.1523	0.0095	1.6664	5.0502
	15.6970	1.6665	0.1401	0.0087	1.6652	5.0464
	15.7070	1.6653	0.1295	0.0080	1.6639	5.0426
	15.7170	1.6641	0.1258	0.0078	1.6627	5.0389
	15.7270	1.6629	0.1316	0.0082	1.6615	5.0354
	15.7370	1.6617	0.1309	0.0081	1.6603	5.0316
	15.7470	1.6604	0.1027	0.0064	1.6590	5.0277
	15.7570	1.6592	0.1084	0.0067	1.6578	5.0241
	15.7670	1.6579	0.1448	0.0090	1.6566	5.0203
	15.7770	1.6566	0.1746	0.0108	1.6553	5.0164
	15.7870	1.6554	0.1780	0.0110	1.6541	5.0127
	15.7970	1.6542	0.2007	0.0124	1.6528	5.0089
	15.8070	1.6529	0.2072	0.0129	1.6516	5.0051
	15.8170	1.6517	0.1689	0.0105	1.6504	5.0015
	15.8270	1.6504	0.1250	0.0078	1.6491	4.9976
	15.8370	1.6492	0.1161	0.0072	1.6478	4.9938
	15.8470	1.6480	0.1218	0.0076	1.6466	4.9901
	15.8570	1.6467	0.1203	0.0075	1.6453	4.9861
	15.8670	1.6454	0.1181	0.0073	1.6441	4.9824
	15.8770	1.6442	0.1332	0.0083	1.6428	4.9787
	15.8870	1.6429	0.1480	0.0092	1.6416	4.9748
	15.8970	1.6417	0.1599	0.0099	1.6404	4.9712
	15.9070	1.6405	0.1819	0.0113	1.6392	4.9676
	15.9170	1.6393	0.1644	0.0102	1.6379	4.9638
	15.9270	1.6381	0.1536	0.0095	1.6367	4.9602
	15.9370	1.6369	0.1047	0.0065	1.6355	4.9564
	15.9470	1.6356	0.0871	0.0054	1.6342	4.9525
	15.9570	1.6343	0.1070	0.0066	1.6329	4.9487
	15.9670	1.6330	0.1191	0.0074	1.6317	4.9448
	15.9770	1.6318	0.1415	0.0088	1.6304	4.9411
	15.9870	1.6306	0.1431	0.0089	1.6293	4.9375
	15.9970	1.6294	0.1273	0.0079	1.6280	4.9338
	16.0070	1.6281	0.1195	0.0074	1.6268	4.9300
	16.0170	1.6269	0.1560	0.0097	1.6256	4.9264
	16.0270	1.6257	0.1688	0.0105	1.6243	4.9226
	16.0370	1.6245	0.1627	0.0101	1.6231	4.9189
	16.0470	1.6232	0.1631	0.0101	1.6219	4.9151
	16.0570	1.6219	0.1434	0.0089	1.6206	4.9112
	16.0670	1.6207	0.1177	0.0073	1.6193	4.9075
	16.0770	1.6195	0.1194	0.0074	1.6181	4.9038
	16.0870	1.6182	0.1468	0.0091	1.6169	4.9000
	16.0970	1.6170	0.1527	0.0095	1.6156	4.8962
	16.1070	1.6158	0.1190	0.0074	1.6144	4.8926
	16.1170	1.6146	0.1240	0.0077	1.6132	4.8889
	16.1270	1.6133	0.1092	0.0068	1.6120	4.8851
	16.1370	1.6121	0.1208	0.0075	1.6108	4.8814
	16.1470	1.6109	0.1618	0.0100	1.6095	4.8776
	16.1570	1.6096	0.1739	0.0108	1.6083	4.8739
	16.1670	1.6084	0.1741	0.0108	1.6070	4.8701
	16.1770	1.6071	0.1851	0.0115	1.6057	4.8662
	16.1870	1.6059	0.1898	0.0118	1.6045	4.8625
	16.1970	1.6047	0.1769	0.0110	1.6033	4.8589
	16.2070	1.6034	0.1838	0.0114	1.6020	4.8550
	16.2170	1.6022	0.1976	0.0123	1.6009	4.8514
	16.2270	1.6010	0.2197	0.0136	1.5997	4.8478
	16.2370	1.5998	0.1756	0.0109	1.5984	4.8440
	16.2470	1.5985	0.1346	0.0084	1.5972	4.8402
	16.2570	1.5972	0.1101	0.0068	1.5959	4.8363
	16.2670	1.5960	0.0888	0.0055	1.5946	4.8325
	16.2770	1.5948	0.0772	0.0048	1.5934	4.8290
	16.2870	1.5936	0.0915	0.0057	1.5922	4.8253
	16.2970	1.5923	0.1117	0.0069	1.5909	4.8213
	16.3070	1.5911	0.1215	0.0075	1.5897	4.8176
	16.3170	1.5898	0.1399	0.0087	1.5884	4.8138
	16.3270	1.5886	0.1371	0.0085	1.5872	4.8101
	16.3370	1.5874	0.1224	0.0076	1.5860	4.8064
	16.3470	1.5861	0.1161	0.0072	1.5848	4.8027
	16.3570	1.5849	0.1239	0.0077	1.5835	4.7989
	16.3670	1.5837	0.1444	0.0090	1.5823	4.7953
	16.3770	1.5824	0.1436	0.0089	1.5811	4.7915
	16.3870	1.5812	0.1282	0.0080	1.5799	4.7878
	16.3970	1.5800	0.0740	0.0046	1.5786	4.7841
	16.4070	1.5787	0.0765	0.0047	1.5773	4.7802
	16.4170	1.5775	0.0942	0.0058	1.5761	4.7764
	16.4270	1.5762	0.0813	0.0050	1.5749	4.7727
	16.4370	1.5750	0.0895	0.0056	1.5736	4.7688
	16.4470	1.5737	0.1035	0.0064	1.5724	4.7651
	16.4570	1.5725	0.1213	0.0075	1.5711	4.7614
	16.4670	1.5712	0.1147	0.0071	1.5698	4.7574
	16.4770	1.5700	0.1072	0.0066	1.5687	4.7539
	16.4870	1.5687	0.1322	0.0082	1.5674	4.7500
	16.4970	1.5674	0.1502	0.0093	1.5661	4.7460
	16.5070	1.5662	0.1531	0.0095	1.5649	4.7424
	16.5170	1.5651	0.1340	0.0083	1.5637	4.7388
	16.5270	1.5638	0.0775	0.0048	1.5625	4.7351
	16.5370	1.5626	0.0478	0.0030	1.5613	4.7315
	16.5470	1.5614	0.0600	0.0037	1.5601	4.7278
	16.5570	1.5601	0.0870	0.0054	1.5588	4.7239
	16.5670	1.5589	0.0932	0.0058	1.5576	4.7203
	16.5770	1.5577	0.0898	0.0056	1.5563	4.7165
	16.5870	1.5564	0.0963	0.0060	1.5551	4.7126
	16.5970	1.5552	0.0845	0.0052	1.5538	4.7089
	16.6070	1.5540	0.0914	0.0057	1.5526	4.7052
	16.6170	1.5527	0.0987	0.0061	1.5514	4.7015
	16.6270	1.5515	0.0833	0.0052	1.5501	4.6978
	16.6370	1.5503	0.0872	0.0054	1.5489	4.6940
	16.6470	1.5490	0.0788	0.0049	1.5477	4.6902
	16.6570	1.5478	0.1018	0.0063	1.5464	4.6864
	16.6670	1.5464	0.1158	0.0072	1.5451	4.6824
	16.6770	1.5452	0.1018	0.0063	1.5439	4.6788
	16.6870	1.5441	0.0593	0.0037	1.5428	4.6754
	16.6970	1.5429	0.0361	0.0022	1.5416	4.6718
	16.7070	1.5416	0.0674	0.0042	1.5403	4.6679
	16.7170	1.5404	0.0976	0.0061	1.5390	4.6640
	16.7270	1.5391	0.0807	0.0050	1.5377	4.6601
	16.7370	1.5378	0.0891	0.0055	1.5365	4.6563
	16.7470	1.5366	0.1153	0.0072	1.5352	4.6526
	16.7570	1.5354	0.1264	0.0078	1.5340	4.6489
	16.7670	1.5342	0.1214	0.0075	1.5328	4.6453
	16.7770	1.5330	0.1025	0.0064	1.5316	4.6417
	16.7870	1.5317	0.1009	0.0063	1.5304	4.6379
	16.7970	1.5305	0.1220	0.0076	1.5291	4.6341
	16.8070	1.5292	0.1356	0.0084	1.5278	4.6302
	16.8170	1.5279	0.1327	0.0082	1.5266	4.6263
	16.8270	1.5267	0.1071	0.0066	1.5254	4.6226
	16.8370	1.5255	0.1054	0.0065	1.5241	4.6190
	16.8470	1.5242	0.1312	0.0081	1.5229	4.6151
	16.8570	1.5230	0.1433	0.0089	1.5217	4.6115
	16.8670	1.5218	0.1404	0.0087	1.5204	4.6078
	16.8770	1.5206	0.1255	0.0078	1.5192	4.6040
	16.8870	1.5194	0.1200	0.0074	1.5180	4.6003
	16.8970	1.5181	0.1041	0.0065	1.5167	4.5965
	16.9070	1.5168	0.0924	0.0057	1.5155	4.5927
	16.9170	1.5157	0.0966	0.0060	1.5143	4.5892
	16.9270	1.5144	0.1187	0.0074	1.5131	4.5854
	16.9370	1.5132	0.1275	0.0079	1.5118	4.5815
	16.9470	1.5119	0.1184	0.0073	1.5106	4.5778
	16.9570	1.5107	0.0880	0.0055	1.5093	4.5741
	16.9670	1.5095	0.0960	0.0060	1.5081	4.5704
	16.9770	1.5083	0.0976	0.0061	1.5069	4.5667
	16.9870	1.5070	0.0936	0.0058	1.5056	4.5628
	16.9970	1.5057	0.1021	0.0063	1.5044	4.5590
	17.0070	1.5045	0.1054	0.0065	1.5032	4.5554
	17.0170	1.5033	0.1071	0.0066	1.5019	4.5516
	17.0270	1.5021	0.0836	0.0052	1.5007	4.5479
	17.0370	1.5008	0.0637	0.0040	1.4994	4.5440
	17.0470	1.4995	0.0523	0.0032	1.4981	4.5401
	17.0570	1.4983	0.0499	0.0031	1.4969	4.5365
	17.0670	1.4971	0.0654	0.0041	1.4958	4.5330
	17.0770	1.4959	0.0917	0.0057	1.4945	4.5291
	17.0870	1.4947	0.1153	0.0072	1.4933	4.5255
	17.0970	1.4934	0.1430	0.0089	1.4921	4.5218
	17.1070	1.4922	0.1498	0.0093	1.4908	4.5179
	17.1170	1.4910	0.1432	0.0089	1.4896	4.5143
	17.1270	1.4898	0.1523	0.0094	1.4884	4.5107
	17.1370	1.4885	0.1201	0.0075	1.4872	4.5069
	17.1470	1.4873	0.0970	0.0060	1.4859	4.5031
	17.1570	1.4860	0.0713	0.0044	1.4846	4.4992
	17.1670	1.4847	0.0539	0.0033	1.4833	4.4953
	17.1770	1.4836	0.0710	0.0044	1.4822	4.4918
	17.1870	1.4823	0.0979	0.0061	1.4810	4.4882
	17.1970	1.4811	0.1076	0.0067	1.4797	4.4844
	17.2070	1.4799	0.1081	0.0067	1.4785	4.4807
	17.2170	1.4786	0.1073	0.0067	1.4773	4.4769
	17.2270	1.4774	0.1230	0.0076	1.4760	4.4731
	17.2370	1.4762	0.1241	0.0077	1.4748	4.4696
	17.2470	1.4750	0.1319	0.0082	1.4736	4.4658
	17.2570	1.4736	0.1179	0.0073	1.4723	4.4618
	17.2670	1.4724	0.1125	0.0070	1.4711	4.4581
	17.2770	1.4712	0.1017	0.0063	1.4699	4.4544
	17.2870	1.4700	0.0766	0.0048	1.4687	4.4508
	17.2970	1.4688	0.0613	0.0038	1.4674	4.4470
	17.3070	1.4675	0.0774	0.0048	1.4661	4.4431
	17.3170	1.4662	0.0822	0.0051	1.4649	4.4393
	17.3270	1.4650	0.0794	0.0049	1.4637	4.4357
	17.3370	1.4638	0.0861	0.0053	1.4624	4.4319
	17.3470	1.4626	0.0963	0.0060	1.4612	4.4283
	17.3570	1.4613	0.0963	0.0060	1.4599	4.4244
	17.3670	1.4600	0.1005	0.0062	1.4586	4.4203
	17.3770	1.4588	0.1034	0.0064	1.4574	4.4167
	17.3870	1.4576	0.1014	0.0063	1.4563	4.4132
	17.3970	1.4565	0.1036	0.0064	1.4551	4.4097
	17.4070	1.4552	0.1114	0.0069	1.4538	4.4059
	17.4170	1.4539	0.1216	0.0075	1.4525	4.4020
	17.4270	1.4526	0.1204	0.0075	1.4512	4.3979
	17.4370	1.4514	0.1337	0.0083	1.4500	4.3944
	17.4470	1.4501	0.1332	0.0083	1.4488	4.3906
	17.4570	1.4489	0.1165	0.0072	1.4475	4.3868
	17.4670	1.4477	0.1075	0.0067	1.4463	4.3832
	17.4770	1.4465	0.1154	0.0072	1.4452	4.3796
	17.4870	1.4453	0.1104	0.0068	1.4439	4.3758
	17.4970	1.4440	0.0873	0.0054	1.4427	4.3720
	17.5070	1.4428	0.0936	0.0058	1.4414	4.3684
	17.5170	1.4416	0.1100	0.0068	1.4402	4.3646
	17.5270	1.4403	0.1273	0.0079	1.4390	4.3608
	17.5370	1.4390	0.1480	0.0092	1.4377	4.3570
	17.5470	1.4378	0.1591	0.0099	1.4365	4.3533
	17.5570	1.4366	0.1462	0.0091	1.4353	4.3497
	17.5670	1.4354	0.1180	0.0073	1.4340	4.3459
	17.5770	1.4341	0.1155	0.0072	1.4328	4.3421
	17.5870	1.4330	0.0928	0.0058	1.4316	4.3385
	17.5970	1.4317	0.0692	0.0043	1.4303	4.3347
	17.6070	1.4304	0.0556	0.0035	1.4291	4.3309
	17.6170	1.4293	0.0651	0.0040	1.4279	4.3273
	17.6270	1.4280	0.0883	0.0055	1.4266	4.3234
	17.6370	1.4267	0.1119	0.0069	1.4254	4.3196
	17.6470	1.4255	0.1227	0.0076	1.4242	4.3159
	17.6570	1.4242	0.1196	0.0074	1.4229	4.3121
	17.6670	1.4230	0.1281	0.0079	1.4217	4.3084
	17.6770	1.4219	0.1071	0.0066	1.4205	4.3048
	17.6870	1.4206	0.1001	0.0062	1.4193	4.3011
	17.6970	1.4194	0.0964	0.0060	1.4181	4.2974
	17.7070	1.4182	0.0877	0.0054	1.4168	4.2937
	17.7170	1.4169	0.0911	0.0057	1.4155	4.2898
	17.7270	1.4157	0.1025	0.0064	1.4143	4.2862
	17.7370	1.4145	0.1045	0.0065	1.4131	4.2825
	17.7470	1.4132	0.0985	0.0061	1.4119	4.2787
	17.7570	1.4120	0.1210	0.0075	1.4106	4.2750
	17.7670	1.4107	0.1195	0.0074	1.4094	4.2712
	17.7770	1.4094	0.1191	0.0074	1.4081	4.2672
	17.7870	1.4082	0.1308	0.0081	1.4069	4.2636
	17.7970	1.4071	0.1381	0.0086	1.4057	4.2601
	17.8070	1.4058	0.1371	0.0085	1.4045	4.2563
	17.8170	1.4046	0.1041	0.0065	1.4032	4.2525
	17.8270	1.4033	0.0821	0.0051	1.4020	4.2487
	17.8370	1.4021	0.0790	0.0049	1.4007	4.2450
	17.8470	1.4009	0.0808	0.0050	1.3995	4.2414
	17.8570	1.3996	0.0850	0.0053	1.3983	4.2374
	17.8670	1.3983	0.0970	0.0060	1.3970	4.2336
	17.8770	1.3971	0.1066	0.0066	1.3958	4.2299
	17.8870	1.3958	0.0938	0.0058	1.3945	4.2260
	17.8970	1.3946	0.0876	0.0054	1.3932	4.2223
	17.9070	1.3934	0.0955	0.0059	1.3921	4.2187
	17.9170	1.3922	0.1058	0.0066	1.3908	4.2150
	17.9270	1.3910	0.1358	0.0084	1.3896	4.2113
	17.9370	1.3898	0.1786	0.0111	1.3884	4.2077
	17.9470	1.3885	0.1846	0.0114	1.3872	4.2038
	17.9570	1.3873	0.1639	0.0102	1.3859	4.2001
	17.9670	1.3860	0.1285	0.0080	1.3847	4.1963
	17.9770	1.3848	0.0924	0.0057	1.3834	4.1926
	17.9870	1.3836	0.0516	0.0032	1.3823	4.1889
	17.9970	1.3824	0.0548	0.0034	1.3810	4.1852
	18.0070	1.3811	0.0630	0.0039	1.3797	4.1813
	18.0170	1.3798	0.0734	0.0046	1.3785	4.1775
	18.0270	1.3786	0.0850	0.0053	1.3772	4.1738
	18.0370	1.3773	0.0839	0.0052	1.3760	4.1699
	18.0470	1.3761	0.0755	0.0047	1.3748	4.1663
	18.0570	1.3749	0.0542	0.0034	1.3735	4.1625
	18.0670	1.3736	0.0216	0.0013	1.3723	4.1586
	18.0770	1.3724	0.0052	0.0003	1.3711	4.1551
	18.0870	1.3712	-0.0083	-0.0005	1.3699	4.1515
	18.0970	1.3700	0.0106	0.0007	1.3686	4.1477
	18.1070	1.3687	0.0406	0.0025	1.3674	4.1439
	18.1170	1.3675	0.0883	0.0055	1.3661	4.1401
	18.1270	1.3663	0.1220	0.0076	1.3649	4.1364
	18.1370	1.3651	0.1361	0.0084	1.3638	4.1329
	18.1470	1.3639	0.1551	0.0096	1.3625	4.1292
	18.1570	1.3626	0.1502	0.0093	1.3613	4.1254
	18.1670	1.3614	0.1174	0.0073	1.3601	4.1217
	18.1770	1.3601	0.0662	0.0041	1.3588	4.1178
	18.1870	1.3588	0.0451	0.0028	1.3575	4.1139
	18.1970	1.3577	0.0424	0.0026	1.3563	4.1103
	18.2070	1.3564	0.0511	0.0032	1.3551	4.1066
	18.2170	1.3552	0.0738	0.0046	1.3538	4.1027
	18.2270	1.3540	0.0726	0.0045	1.3526	4.0992
	18.2370	1.3528	0.0804	0.0050	1.3514	4.0955
	18.2470	1.3516	0.1081	0.0067	1.3502	4.0918
	18.2570	1.3503	0.0938	0.0058	1.3489	4.0880
	18.2670	1.3490	0.1044	0.0065	1.3476	4.0840
	18.2770	1.3477	0.1254	0.0078	1.3464	4.0803
	18.2870	1.3465	0.0997	0.0062	1.3452	4.0766
	18.2970	1.3453	0.0803	0.0050	1.3439	4.0728
	18.3070	1.3441	0.0750	0.0047	1.3427	4.0692
	18.3170	1.3429	0.0783	0.0049	1.3415	4.0655
	18.3270	1.3416	0.0897	0.0056	1.3402	4.0616
	18.3370	1.3404	0.0790	0.0049	1.3391	4.0581
	18.3470	1.3392	0.0534	0.0033	1.3379	4.0544
	18.3570	1.3379	0.0472	0.0029	1.3366	4.0506
	18.3670	1.3367	0.0584	0.0036	1.3353	4.0467
	18.3770	1.3355	0.0478	0.0030	1.3341	4.0431
	18.3870	1.3342	0.0474	0.0029	1.3328	4.0392
	18.3970	1.3329	0.0491	0.0030	1.3316	4.0354
	18.4070	1.3317	0.0479	0.0030	1.3303	4.0316
	18.4170	1.3305	0.0294	0.0018	1.3291	4.0280
	18.4270	1.3294	0.0345	0.0021	1.3280	4.0245
	18.4370	1.3281	0.0542	0.0034	1.3267	4.0207
	18.4470	1.3268	0.0722	0.0045	1.3255	4.0169
	18.4570	1.3256	0.0861	0.0053	1.3243	4.0132
	18.4670	1.3243	0.0768	0.0048	1.3230	4.0094
	18.4770	1.3231	0.0702	0.0044	1.3217	4.0055
	18.4870	1.3219	0.0655	0.0041	1.3205	4.0018
	18.4970	1.3206	0.0596	0.0037	1.3193	3.9981
	18.5070	1.3194	0.0332	0.0021	1.3181	3.9944
	18.5170	1.3182	0.0282	0.0018	1.3168	3.9907
	18.5270	1.3169	0.0453	0.0028	1.3155	3.9868
	18.5370	1.3156	0.0580	0.0036	1.3143	3.9830
	18.5470	1.3144	0.0742	0.0046	1.3131	3.9793
	18.5570	1.3131	0.0657	0.0041	1.3118	3.9754
	18.5670	1.3119	0.0525	0.0033	1.3106	3.9717
	18.5770	1.3107	0.0572	0.0035	1.3094	3.9680
	18.5870	1.3095	0.0715	0.0044	1.3081	3.9643
	18.5970	1.3083	0.0861	0.0053	1.3069	3.9606
	18.6070	1.3071	0.0769	0.0048	1.3057	3.9570
	18.6170	1.3058	0.0822	0.0051	1.3045	3.9532
	18.6270	1.3046	0.1086	0.0067	1.3032	3.9494
	18.6370	1.3034	0.0996	0.0062	1.3020	3.9457
	18.6470	1.3021	0.0810	0.0050	1.3007	3.9418
	18.6570	1.3009	0.0658	0.0041	1.2995	3.9383
	18.6670	1.2996	0.0535	0.0033	1.2983	3.9345
	18.6770	1.2984	0.0343	0.0021	1.2970	3.9306
	18.6870	1.2972	0.0174	0.0011	1.2958	3.9270
	18.6970	1.2960	0.0128	0.0008	1.2946	3.9234
	18.7070	1.2948	0.0128	0.0008	1.2934	3.9197
	18.7170	1.2935	0.0056	0.0003	1.2921	3.9158
	18.7270	1.2922	0.0159	0.0010	1.2909	3.9120
	18.7370	1.2910	0.0041	0.0003	1.2896	3.9082
	18.7470	1.2898	0.0156	0.0010	1.2885	3.9047
	18.7570	1.2886	0.0392	0.0024	1.2872	3.9010
	18.7670	1.2873	0.0477	0.0030	1.2860	3.8971
	18.7770	1.2861	0.0416	0.0026	1.2847	3.8934
	18.7870	1.2848	0.0580	0.0036	1.2835	3.8896
	18.7970	1.2836	0.0762	0.0047	1.2822	3.8858
	18.8070	1.2824	0.0637	0.0040	1.2810	3.8822
	18.8170	1.2812	0.0477	0.0030	1.2798	3.8785
	18.8270	1.2799	0.0708	0.0044	1.2785	3.8747
	18.8370	1.2787	0.0846	0.0052	1.2773	3.8709
	18.8470	1.2774	0.0936	0.0058	1.2760	3.8670
	18.8570	1.2762	0.0976	0.0061	1.2748	3.8634
	18.8670	1.2750	0.1019	0.0063	1.2737	3.8599
	18.8770	1.2738	0.0973	0.0060	1.2724	3.8562
	18.8870	1.2725	0.0954	0.0059	1.2711	3.8522
	18.8970	1.2712	0.0813	0.0050	1.2699	3.8484
	18.9070	1.2700	0.0726	0.0045	1.2687	3.8448
	18.9170	1.2689	0.0881	0.0055	1.2675	3.8412
	18.9270	1.2676	0.1129	0.0070	1.2663	3.8374
	18.9370	1.2663	0.1112	0.0069	1.2650	3.8335
	18.9470	1.2651	0.0965	0.0060	1.2637	3.8298
	18.9570	1.2639	0.0883	0.0055	1.2626	3.8262
	18.9670	1.2627	0.0805	0.0050	1.2613	3.8224
	18.9770	1.2614	0.0627	0.0039	1.2600	3.8186
	18.9870	1.2602	0.0712	0.0044	1.2588	3.8148
	18.9970	1.2589	0.0506	0.0031	1.2575	3.8110
	19.0070	1.2577	0.0384	0.0024	1.2563	3.8073
	19.0170	1.2565	0.0691	0.0043	1.2551	3.8036
	19.0270	1.2552	0.0708	0.0044	1.2538	3.7998
	19.0370	1.2540	0.0774	0.0048	1.2526	3.7962
	19.0470	1.2528	0.0813	0.0050	1.2514	3.7925
	19.0570	1.2515	0.0704	0.0044	1.2502	3.7887
	19.0670	1.2503	0.0668	0.0041	1.2490	3.7850
	19.0770	1.2491	0.0651	0.0040	1.2477	3.7813
	19.0870	1.2479	0.0474	0.0029	1.2465	3.7776
	19.0970	1.2466	0.0137	0.0008	1.2452	3.7737
	19.1070	1.2453	-0.0235	-0.0015	1.2440	3.7699
	19.1170	1.2441	-0.0198	-0.0012	1.2427	3.7662
	19.1270	1.2429	0.0022	0.0001	1.2416	3.7626
	19.1370	1.2417	0.0054	0.0003	1.2403	3.7588
	19.1470	1.2404	0.0030	0.0002	1.2391	3.7550
	19.1570	1.2392	0.0057	0.0004	1.2379	3.7514
	19.1670	1.2379	0.0233	0.0014	1.2366	3.7475
	19.1770	1.2367	0.0358	0.0022	1.2353	3.7437
	19.1870	1.2354	0.0580	0.0036	1.2341	3.7399
	19.1970	1.2342	0.0658	0.0041	1.2328	3.7360
	19.2070	1.2330	0.0230	0.0014	1.2316	3.7325
	19.2170	1.2318	-0.0111	-0.0007	1.2304	3.7289
	19.2270	1.2306	-0.0516	-0.0032	1.2292	3.7251
	19.2370	1.2293	-0.0556	-0.0034	1.2280	3.7214
	19.2470	1.2281	-0.0406	-0.0025	1.2268	3.7178
	19.2570	1.2269	-0.0158	-0.0010	1.2255	3.7139
	19.2670	1.2257	0.0196	0.0012	1.2243	3.7103
	19.2770	1.2245	0.0642	0.0040	1.2231	3.7066
	19.2870	1.2232	0.0809	0.0050	1.2218	3.7027
	19.2970	1.2219	0.0653	0.0040	1.2206	3.6989
	19.3070	1.2207	0.0391	0.0024	1.2194	3.6953
	19.3170	1.2195	0.0217	0.0013	1.2181	3.6916
	19.3270	1.2183	0.0035	0.0002	1.2169	3.6879
	19.3370	1.2170	-0.0104	-0.0006	1.2157	3.6841
	19.3470	1.2157	-0.0012	-0.0001	1.2144	3.6802
	19.3570	1.2145	0.0331	0.0021	1.2132	3.6765
	19.3670	1.2133	0.0505	0.0031	1.2119	3.6727
	19.3770	1.2120	0.0457	0.0028	1.2107	3.6689
	19.3870	1.2109	0.0325	0.0020	1.2095	3.6655
	19.3970	1.2097	0.0226	0.0014	1.2083	3.6619
	19.4070	1.2084	0.0100	0.0006	1.2070	3.6579
	19.4170	1.2071	0.0260	0.0016	1.2057	3.6540
	19.4270	1.2059	0.0221	0.0014	1.2045	3.6502
	19.4370	1.2046	0.0333	0.0021	1.2033	3.6465
	19.4470	1.2034	0.0315	0.0020	1.2021	3.6429
	19.4570	1.2022	0.0733	0.0045	1.2008	3.6392
	19.4670	1.2010	0.0962	0.0060	1.1997	3.6357
	19.4770	1.1998	0.1312	0.0081	1.1984	3.6319
	19.4870	1.1985	0.1176	0.0073	1.1971	3.6280
	19.4970	1.1972	0.0905	0.0056	1.1958	3.6240
	19.5070	1.1960	0.0764	0.0047	1.1946	3.6203
	19.5170	1.1947	0.0672	0.0042	1.1934	3.6166
	19.5270	1.1936	0.0370	0.0023	1.1922	3.6130
	19.5370	1.1923	0.0298	0.0019	1.1910	3.6092
	19.5470	1.1910	0.0397	0.0025	1.1896	3.6052
	19.5570	1.1898	0.0461	0.0029	1.1885	3.6017
	19.5670	1.1887	0.0617	0.0038	1.1873	3.5981
	19.5770	1.1874	0.0894	0.0055	1.1860	3.5943
	19.5870	1.1861	0.0957	0.0059	1.1848	3.5905
	19.5970	1.1849	0.0782	0.0048	1.1835	3.5866
	19.6070	1.1836	0.0202	0.0013	1.1822	3.5828
	19.6170	1.1824	-0.0229	-0.0014	1.1811	3.5792
	19.6270	1.1812	-0.0180	-0.0011	1.1799	3.5756
	19.6370	1.1800	-0.0031	-0.0002	1.1786	3.5718
	19.6470	1.1787	-0.0012	-0.0001	1.1774	3.5681
	19.6570	1.1775	-0.0190	-0.0012	1.1762	3.5644
	19.6670	1.1762	0.0093	0.0006	1.1749	3.5605
	19.6770	1.1750	0.0290	0.0018	1.1737	3.5569
	19.6870	1.1739	0.0391	0.0024	1.1725	3.5534
	19.6970	1.1726	0.0381	0.0024	1.1713	3.5495
	19.7070	1.1714	0.0351	0.0022	1.1700	3.5457
	19.7170	1.1701	0.0206	0.0013	1.1687	3.5419
	19.7270	1.1689	-0.0138	-0.0009	1.1675	3.5381
	19.7370	1.1677	-0.0150	-0.0009	1.1663	3.5345
	19.7470	1.1664	-0.0211	-0.0013	1.1651	3.5308
	19.7570	1.1652	0.0081	0.0005	1.1638	3.5270
	19.7670	1.1640	0.0464	0.0029	1.1627	3.5235
	19.7770	1.1628	0.0653	0.0041	1.1615	3.5199
	19.7870	1.1616	0.0717	0.0044	1.1602	3.5161
	19.7970	1.1603	0.0905	0.0056	1.1589	3.5122
	19.8070	1.1590	0.0802	0.0050	1.1576	3.5082
	19.8170	1.1578	0.0524	0.0032	1.1564	3.5045
	19.8270	1.1566	0.0349	0.0022	1.1552	3.5009
	19.8370	1.1553	0.0190	0.0012	1.1540	3.4971
	19.8470	1.1540	0.0189	0.0012	1.1527	3.4932
	19.8570	1.1528	0.0096	0.0006	1.1515	3.4896
	19.8670	1.1517	0.0018	0.0001	1.1503	3.4860
	19.8770	1.1505	-0.0093	-0.0006	1.1491	3.4824
	19.8870	1.1492	-0.0257	-0.0016	1.1479	3.4787
	19.8970	1.1480	-0.0408	-0.0025	1.1466	3.4748
	19.9070	1.1467	-0.0442	-0.0027	1.1454	3.4711
	19.9170	1.1455	-0.0457	-0.0028	1.1442	3.4674
	19.9270	1.1442	-0.0068	-0.0004	1.1429	3.4635
	19.9370	1.1430	0.0184	0.0011	1.1416	3.4598
	19.9470	1.1417	0.0431	0.0027	1.1404	3.4560
	19.9570	1.1405	0.0773	0.0048	1.1391	3.4522
[truncated: 32,804 more rows]
