# Supplementary material for: The influence of sample geometry and size on porcine aortic material properties from uniaxial tensile tests using custom-designed tissue cutters, clamps and molds
Source: PLoS One. 2021 Feb 8;16(2):e0244390. doi: 10.1371/journal.pone.0244390 (PMC7869995; doi:10.1371/journal.pone.0244390)
Supplement: S1 Dataset — (ZIP) [file pone.0244390.s001.zip › Date/RL8-6.csv]

1	ʱ��	λ��	��	����Ӧ��	����λ��	����Ӧ�� (λ��)
	(s)	(mm)	(N)	(MPa)	(mm)	(%)
	0.0000	0.0016	0.0153	0.0015	0.0000	0.0001
	0.0100	0.0016	-0.0450	-0.0043	0.0000	0.0000
	0.0200	0.0016	-0.0582	-0.0056	0.0000	0.0000
	0.0300	0.0016	-0.0288	-0.0028	0.0000	0.0001
	0.0400	0.0020	-0.0125	-0.0012	0.0004	0.0015
	0.0500	0.0029	-0.0013	-0.0001	0.0013	0.0047
	0.0600	0.0042	-0.0305	-0.0029	0.0026	0.0094
	0.0700	0.0057	-0.0143	-0.0014	0.0040	0.0145
	0.0800	0.0070	0.0052	0.0005	0.0054	0.0192
	0.0900	0.0083	0.0172	0.0017	0.0067	0.0240
	0.1000	0.0097	0.0173	0.0017	0.0080	0.0287
	0.1100	0.0111	-0.0050	-0.0005	0.0094	0.0337
	0.1200	0.0125	-0.0312	-0.0030	0.0109	0.0388
	0.1300	0.0138	0.0053	0.0005	0.0122	0.0435
	0.1400	0.0150	0.0134	0.0013	0.0134	0.0477
	0.1500	0.0161	0.0134	0.0013	0.0145	0.0518
	0.1600	0.0174	-0.0207	-0.0020	0.0158	0.0564
	0.1700	0.0188	-0.0448	-0.0043	0.0172	0.0613
	0.1800	0.0201	-0.0458	-0.0044	0.0185	0.0660
	0.1900	0.0212	-0.0330	-0.0032	0.0196	0.0701
	0.2000	0.0224	-0.0164	-0.0016	0.0208	0.0743
	0.2100	0.0237	-0.0100	-0.0010	0.0220	0.0787
	0.2200	0.0250	-0.0089	-0.0009	0.0234	0.0836
	0.2300	0.0264	0.0170	0.0016	0.0248	0.0887
	0.2400	0.0276	0.0334	0.0032	0.0260	0.0930
	0.2500	0.0288	0.0680	0.0066	0.0272	0.0971
	0.2600	0.0300	0.0638	0.0062	0.0284	0.1015
	0.2700	0.0314	0.0305	0.0029	0.0298	0.1063
	0.2800	0.0328	-0.0004	0.0000	0.0312	0.1113
	0.2900	0.0340	0.0071	0.0007	0.0324	0.1156
	0.3000	0.0351	0.0376	0.0036	0.0335	0.1195
	0.3100	0.0362	0.0310	0.0030	0.0346	0.1235
	0.3200	0.0374	0.0198	0.0019	0.0358	0.1279
	0.3300	0.0386	0.0162	0.0016	0.0370	0.1322
	0.3400	0.0397	0.0056	0.0005	0.0381	0.1360
	0.3500	0.0408	-0.0150	-0.0014	0.0392	0.1398
	0.3600	0.0420	-0.0086	-0.0008	0.0404	0.1443
	0.3700	0.0434	-0.0062	-0.0006	0.0418	0.1491
	0.3800	0.0447	-0.0201	-0.0019	0.0431	0.1539
	0.3900	0.0459	-0.0225	-0.0022	0.0443	0.1583
	0.4000	0.0470	-0.0292	-0.0028	0.0454	0.1622
	0.4100	0.0481	-0.0350	-0.0034	0.0465	0.1662
	0.4200	0.0494	-0.0147	-0.0014	0.0478	0.1708
	0.4300	0.0508	0.0230	0.0022	0.0491	0.1755
	0.4400	0.0519	0.0660	0.0064	0.0503	0.1796
	0.4500	0.0530	0.1013	0.0098	0.0514	0.1837
	0.4600	0.0543	0.0824	0.0079	0.0527	0.1881
	0.4700	0.0556	0.0407	0.0039	0.0540	0.1929
	0.4800	0.0570	0.0147	0.0014	0.0554	0.1977
	0.4900	0.0581	0.0260	0.0025	0.0565	0.2019
	0.5000	0.0593	0.0214	0.0021	0.0577	0.2059
	0.5100	0.0605	-0.0047	-0.0004	0.0589	0.2102
	0.5200	0.0618	-0.0347	-0.0033	0.0602	0.2149
	0.5300	0.0631	-0.0254	-0.0024	0.0615	0.2197
	0.5400	0.0643	-0.0034	-0.0003	0.0627	0.2239
	0.5500	0.0654	-0.0161	-0.0016	0.0638	0.2278
	0.5600	0.0666	-0.0333	-0.0032	0.0650	0.2322
	0.5700	0.0679	-0.0366	-0.0035	0.0663	0.2369
	0.5800	0.0693	-0.0137	-0.0013	0.0677	0.2419
	0.5900	0.0706	0.0073	0.0007	0.0690	0.2464
	0.6000	0.0717	0.0238	0.0023	0.0701	0.2505
	0.6100	0.0729	0.0316	0.0031	0.0713	0.2547
	0.6200	0.0742	0.0366	0.0035	0.0726	0.2592
	0.6300	0.0756	0.0282	0.0027	0.0740	0.2641
	0.6400	0.0768	0.0098	0.0009	0.0752	0.2686
	0.6500	0.0780	0.0036	0.0003	0.0764	0.2727
	0.6600	0.0791	-0.0045	-0.0004	0.0775	0.2768
	0.6700	0.0804	0.0011	0.0001	0.0788	0.2813
	0.6800	0.0817	-0.0025	-0.0002	0.0801	0.2859
	0.6900	0.0830	-0.0393	-0.0038	0.0814	0.2906
	0.7000	0.0841	-0.0482	-0.0046	0.0825	0.2947
	0.7100	0.0852	-0.0420	-0.0041	0.0836	0.2987
	0.7200	0.0864	-0.0386	-0.0037	0.0848	0.3030
	0.7300	0.0878	-0.0360	-0.0035	0.0862	0.3079
	0.7400	0.0892	-0.0020	-0.0002	0.0876	0.3128
	0.7500	0.0904	0.0414	0.0040	0.0888	0.3173
	0.7600	0.0915	0.0673	0.0065	0.0899	0.3212
	0.7700	0.0927	0.0459	0.0044	0.0911	0.3255
	0.7800	0.0941	0.0074	0.0007	0.0925	0.3302
	0.7900	0.0954	-0.0188	-0.0018	0.0938	0.3350
	0.8000	0.0966	-0.0507	-0.0049	0.0950	0.3392
	0.8100	0.0977	-0.0424	-0.0041	0.0961	0.3433
	0.8200	0.0990	-0.0311	-0.0030	0.0974	0.3479
	0.8300	0.1004	-0.0291	-0.0028	0.0987	0.3527
	0.8400	0.1017	-0.0026	-0.0003	0.1001	0.3574
	0.8500	0.1028	0.0385	0.0037	0.1012	0.3616
	0.8600	0.1039	0.0402	0.0039	0.1023	0.3654
	0.8700	0.1051	0.0303	0.0029	0.1035	0.3696
	0.8800	0.1064	0.0056	0.0005	0.1048	0.3743
	0.8900	0.1078	-0.0030	-0.0003	0.1062	0.3794
	0.9000	0.1091	0.0075	0.0007	0.1075	0.3840
	0.9100	0.1103	0.0175	0.0017	0.1087	0.3880
	0.9200	0.1115	0.0020	0.0002	0.1098	0.3923
	0.9300	0.1127	0.0176	0.0017	0.1111	0.3968
	0.9400	0.1140	0.0480	0.0046	0.1124	0.4014
	0.9500	0.1152	0.0493	0.0048	0.1136	0.4056
	0.9600	0.1163	0.0393	0.0038	0.1147	0.4096
	0.9700	0.1175	0.0353	0.0034	0.1159	0.4139
	0.9800	0.1188	0.0330	0.0032	0.1172	0.4185
	0.9900	0.1202	0.0152	0.0015	0.1186	0.4236
	1.0000	0.1215	0.0237	0.0023	0.1199	0.4282
	1.0100	0.1226	0.0316	0.0030	0.1210	0.4322
	1.0200	0.1237	0.0454	0.0044	0.1221	0.4362
	1.0300	0.1250	0.0383	0.0037	0.1233	0.4405
	1.0400	0.1263	0.0177	0.0017	0.1247	0.4453
	1.0500	0.1277	-0.0081	-0.0008	0.1261	0.4502
	1.0600	0.1288	-0.0093	-0.0009	0.1272	0.4544
	1.0700	0.1300	-0.0061	-0.0006	0.1284	0.4586
	1.0800	0.1313	0.0108	0.0010	0.1297	0.4631
	1.0900	0.1326	0.0129	0.0012	0.1310	0.4678
	1.1000	0.1339	0.0104	0.0010	0.1323	0.4724
	1.1100	0.1350	0.0187	0.0018	0.1334	0.4765
	1.1200	0.1362	0.0225	0.0022	0.1346	0.4806
	1.1300	0.1374	0.0103	0.0010	0.1358	0.4849
	1.1400	0.1388	0.0023	0.0002	0.1372	0.4898
	1.1500	0.1402	0.0013	0.0001	0.1386	0.4948
	1.1600	0.1414	0.0137	0.0013	0.1398	0.4993
	1.1700	0.1425	0.0101	0.0010	0.1409	0.5030
	1.1800	0.1436	-0.0082	-0.0008	0.1420	0.5072
	1.1900	0.1449	-0.0363	-0.0035	0.1433	0.5118
	1.2000	0.1463	-0.0433	-0.0042	0.1446	0.5166
	1.2100	0.1475	-0.0195	-0.0019	0.1459	0.5211
	1.2200	0.1487	0.0342	0.0033	0.1471	0.5252
	1.2300	0.1499	0.0522	0.0050	0.1482	0.5295
	1.2400	0.1511	0.0297	0.0029	0.1495	0.5341
	1.2500	0.1524	0.0386	0.0037	0.1508	0.5387
	1.2600	0.1537	0.0439	0.0042	0.1520	0.5430
	1.2700	0.1548	0.0400	0.0039	0.1532	0.5471
	1.2800	0.1560	0.0323	0.0031	0.1544	0.5513
	1.2900	0.1573	0.0006	0.0001	0.1557	0.5560
	1.3000	0.1586	-0.0232	-0.0022	0.1570	0.5608
	1.3100	0.1599	-0.0130	-0.0013	0.1583	0.5652
	1.3200	0.1609	0.0130	0.0013	0.1593	0.5691
	1.3300	0.1621	0.0323	0.0031	0.1605	0.5733
	1.3400	0.1634	0.0148	0.0014	0.1618	0.5779
	1.3500	0.1648	-0.0102	-0.0010	0.1632	0.5828
	1.3600	0.1661	-0.0135	-0.0013	0.1645	0.5874
	1.3700	0.1672	0.0042	0.0004	0.1656	0.5915
	1.3800	0.1684	0.0174	0.0017	0.1668	0.5956
	1.3900	0.1696	0.0352	0.0034	0.1680	0.6001
	1.4000	0.1710	0.0437	0.0042	0.1694	0.6049
	1.4100	0.1723	0.0546	0.0053	0.1707	0.6095
	1.4200	0.1734	0.0418	0.0040	0.1718	0.6136
	1.4300	0.1746	0.0151	0.0015	0.1729	0.6177
	1.4400	0.1758	-0.0016	-0.0002	0.1742	0.6221
	1.4500	0.1772	-0.0179	-0.0017	0.1756	0.6270
	1.4600	0.1785	-0.0154	-0.0015	0.1769	0.6318
	1.4700	0.1796	0.0039	0.0004	0.1780	0.6358
	1.4800	0.1808	0.0000	0.0000	0.1792	0.6399
	1.4900	0.1820	-0.0019	-0.0002	0.1804	0.6443
	1.5000	0.1833	-0.0011	-0.0001	0.1817	0.6490
	1.5100	0.1846	0.0113	0.0011	0.1830	0.6537
	1.5200	0.1858	0.0125	0.0012	0.1842	0.6578
	1.5300	0.1869	0.0243	0.0023	0.1853	0.6618
	1.5400	0.1882	0.0215	0.0021	0.1866	0.6663
	1.5500	0.1895	0.0014	0.0001	0.1879	0.6712
	1.5600	0.1909	0.0012	0.0001	0.1893	0.6760
	1.5700	0.1921	-0.0056	-0.0005	0.1905	0.6802
	1.5800	0.1932	0.0010	0.0001	0.1916	0.6843
	1.5900	0.1944	-0.0085	-0.0008	0.1928	0.6886
	1.6000	0.1957	0.0227	0.0022	0.1941	0.6932
	1.6100	0.1971	0.0281	0.0027	0.1954	0.6980
	1.6200	0.1983	0.0139	0.0013	0.1966	0.7023
	1.6300	0.1994	0.0136	0.0013	0.1978	0.7063
	1.6400	0.2005	0.0155	0.0015	0.1989	0.7105
	1.6500	0.2018	-0.0014	-0.0001	0.2002	0.7151
	1.6600	0.2032	0.0021	0.0002	0.2016	0.7200
	1.6700	0.2045	0.0198	0.0019	0.2029	0.7245
	1.6800	0.2056	0.0338	0.0033	0.2040	0.7286
	1.6900	0.2068	0.0290	0.0028	0.2052	0.7329
	1.7000	0.2081	0.0008	0.0001	0.2065	0.7373
	1.7100	0.2094	-0.0483	-0.0047	0.2078	0.7420
	1.7200	0.2106	-0.0433	-0.0042	0.2090	0.7465
	1.7300	0.2117	-0.0201	-0.0019	0.2101	0.7504
	1.7400	0.2129	-0.0175	-0.0017	0.2113	0.7545
	1.7500	0.2141	-0.0534	-0.0051	0.2125	0.7589
	1.7600	0.2154	-0.0497	-0.0048	0.2138	0.7637
	1.7700	0.2168	-0.0254	-0.0024	0.2152	0.7685
	1.7800	0.2179	0.0002	0.0000	0.2163	0.7726
	1.7900	0.2191	-0.0084	-0.0008	0.2175	0.7767
	1.8000	0.2204	-0.0258	-0.0025	0.2188	0.7814
	1.8100	0.2217	0.0063	0.0006	0.2201	0.7862
	1.8200	0.2231	0.0553	0.0053	0.2214	0.7909
	1.8300	0.2242	0.0835	0.0080	0.2226	0.7950
	1.8400	0.2254	0.0852	0.0082	0.2238	0.7992
	1.8500	0.2266	0.0399	0.0038	0.2250	0.8034
	1.8600	0.2279	0.0125	0.0012	0.2263	0.8082
	1.8700	0.2292	-0.0268	-0.0026	0.2276	0.8130
	1.8800	0.2304	-0.0735	-0.0071	0.2288	0.8173
	1.8900	0.2316	-0.0534	-0.0052	0.2300	0.8213
	1.9000	0.2328	-0.0324	-0.0031	0.2312	0.8257
	1.9100	0.2341	-0.0021	-0.0002	0.2325	0.8303
	1.9200	0.2355	-0.0015	-0.0001	0.2339	0.8352
	1.9300	0.2368	-0.0050	-0.0005	0.2352	0.8399
	1.9400	0.2379	-0.0159	-0.0015	0.2363	0.8438
	1.9500	0.2390	-0.0292	-0.0028	0.2374	0.8477
	1.9600	0.2402	-0.0230	-0.0022	0.2386	0.8521
	1.9700	0.2416	-0.0031	-0.0003	0.2399	0.8570
	1.9800	0.2429	0.0033	0.0003	0.2413	0.8617
	1.9900	0.2441	0.0089	0.0009	0.2425	0.8661
	2.0000	0.2453	0.0158	0.0015	0.2437	0.8703
	2.0100	0.2465	0.0148	0.0014	0.2449	0.8747
	2.0200	0.2478	0.0181	0.0017	0.2462	0.8794
	2.0300	0.2491	0.0589	0.0057	0.2475	0.8840
	2.0400	0.2503	0.0794	0.0077	0.2487	0.8881
	2.0500	0.2514	0.0835	0.0080	0.2498	0.8923
	2.0600	0.2526	0.0745	0.0072	0.2510	0.8965
	2.0700	0.2540	0.0408	0.0039	0.2523	0.9012
	2.0800	0.2553	0.0221	0.0021	0.2537	0.9062
	2.0900	0.2565	0.0055	0.0005	0.2549	0.9105
	2.1000	0.2576	-0.0141	-0.0014	0.2560	0.9144
	2.1100	0.2588	-0.0085	-0.0008	0.2572	0.9186
	2.1200	0.2601	-0.0056	-0.0005	0.2585	0.9234
	2.1300	0.2615	-0.0250	-0.0024	0.2599	0.9283
	2.1400	0.2628	-0.0272	-0.0026	0.2612	0.9329
	2.1500	0.2640	0.0011	0.0001	0.2624	0.9370
	2.1600	0.2651	0.0142	0.0014	0.2635	0.9412
	2.1700	0.2664	-0.0193	-0.0019	0.2648	0.9457
	2.1800	0.2677	-0.0412	-0.0040	0.2661	0.9503
	2.1900	0.2689	-0.0412	-0.0040	0.2673	0.9547
	2.2000	0.2700	-0.0077	-0.0007	0.2684	0.9587
	2.2100	0.2712	0.0109	0.0011	0.2696	0.9629
	2.2200	0.2725	0.0443	0.0043	0.2709	0.9675
	2.2300	0.2739	0.0402	0.0039	0.2723	0.9724
	2.2400	0.2752	0.0198	0.0019	0.2736	0.9772
	2.2500	0.2764	0.0197	0.0019	0.2748	0.9813
	2.2600	0.2775	0.0159	0.0015	0.2759	0.9854
	2.2700	0.2788	0.0170	0.0016	0.2771	0.9898
	2.2800	0.2801	0.0151	0.0015	0.2785	0.9945
	2.2900	0.2814	0.0194	0.0019	0.2798	0.9992
	2.3000	0.2825	0.0400	0.0039	0.2809	1.0032
	2.3100	0.2837	0.0322	0.0031	0.2820	1.0073
	2.3200	0.2849	0.0285	0.0027	0.2833	1.0116
	2.3300	0.2862	0.0225	0.0022	0.2846	1.0164
	2.3400	0.2875	0.0092	0.0009	0.2859	1.0211
	2.3500	0.2888	-0.0015	-0.0001	0.2871	1.0255
	2.3600	0.2899	-0.0052	-0.0005	0.2883	1.0297
	2.3700	0.2911	-0.0129	-0.0012	0.2895	1.0338
	2.3800	0.2923	-0.0345	-0.0033	0.2907	1.0383
	2.3900	0.2937	-0.0109	-0.0010	0.2921	1.0431
	2.4000	0.2949	0.0271	0.0026	0.2933	1.0476
	2.4100	0.2961	0.0570	0.0055	0.2944	1.0516
	2.4200	0.2972	0.0464	0.0045	0.2956	1.0558
	2.4300	0.2985	0.0553	0.0053	0.2969	1.0603
	2.4400	0.2999	0.0455	0.0044	0.2982	1.0652
	2.4500	0.3011	0.0439	0.0042	0.2995	1.0696
	2.4600	0.3023	0.0294	0.0028	0.3007	1.0739
	2.4700	0.3035	0.0392	0.0038	0.3019	1.0782
	2.4800	0.3047	0.0714	0.0069	0.3031	1.0827
	2.4900	0.3061	0.0850	0.0082	0.3044	1.0873
	2.5000	0.3073	0.0736	0.0071	0.3057	1.0918
	2.5100	0.3084	0.0691	0.0067	0.3068	1.0957
	2.5200	0.3096	0.0669	0.0065	0.3080	1.0999
	2.5300	0.3108	0.0386	0.0037	0.3092	1.1044
	2.5400	0.3122	0.0285	0.0027	0.3106	1.1093
	2.5500	0.3135	0.0236	0.0023	0.3119	1.1140
	2.5600	0.3147	0.0304	0.0029	0.3131	1.1183
	2.5700	0.3158	0.0355	0.0034	0.3142	1.1223
	2.5800	0.3170	0.0360	0.0035	0.3154	1.1264
	2.5900	0.3183	0.0536	0.0052	0.3167	1.1311
	2.6000	0.3197	0.0673	0.0065	0.3180	1.1359
	2.6100	0.3209	0.0882	0.0085	0.3193	1.1403
	2.6200	0.3220	0.0813	0.0078	0.3204	1.1443
	2.6300	0.3232	0.0557	0.0054	0.3216	1.1487
	2.6400	0.3245	0.0521	0.0050	0.3229	1.1534
	2.6500	0.3259	0.0481	0.0046	0.3243	1.1581
	2.6600	0.3271	0.0553	0.0053	0.3255	1.1624
	2.6700	0.3282	0.0517	0.0050	0.3266	1.1665
	2.6800	0.3294	0.0599	0.0058	0.3278	1.1708
	2.6900	0.3307	0.0601	0.0058	0.3291	1.1754
	2.7000	0.3321	0.0492	0.0047	0.3305	1.1802
	2.7100	0.3333	0.0400	0.0039	0.3317	1.1846
	2.7200	0.3344	0.0530	0.0051	0.3328	1.1885
	2.7300	0.3355	0.0574	0.0055	0.3339	1.1926
	2.7400	0.3368	0.0590	0.0057	0.3352	1.1972
	2.7500	0.3382	0.0662	0.0064	0.3366	1.2020
	2.7600	0.3395	0.0666	0.0064	0.3379	1.2066
	2.7700	0.3406	0.0579	0.0056	0.3390	1.2107
	2.7800	0.3418	0.0526	0.0051	0.3402	1.2150
	2.7900	0.3431	0.0418	0.0040	0.3415	1.2196
	2.8000	0.3444	0.0233	0.0022	0.3428	1.2244
	2.8100	0.3457	0.0235	0.0023	0.3441	1.2290
	2.8200	0.3469	0.0422	0.0041	0.3452	1.2330
	2.8300	0.3480	0.0765	0.0074	0.3463	1.2370
	2.8400	0.3492	0.0953	0.0092	0.3476	1.2413
	2.8500	0.3505	0.1043	0.0101	0.3489	1.2461
	2.8600	0.3518	0.1033	0.0100	0.3502	1.2508
	2.8700	0.3530	0.0808	0.0078	0.3514	1.2551
	2.8800	0.3542	0.0644	0.0062	0.3526	1.2591
	2.8900	0.3553	0.0203	0.0020	0.3537	1.2633
	2.9000	0.3566	0.0088	0.0008	0.3550	1.2679
	2.9100	0.3580	0.0117	0.0011	0.3564	1.2727
	2.9200	0.3591	-0.0008	-0.0001	0.3575	1.2769
	2.9300	0.3603	-0.0087	-0.0008	0.3587	1.2810
	2.9400	0.3615	0.0141	0.0014	0.3599	1.2855
	2.9500	0.3628	0.0214	0.0021	0.3612	1.2902
	2.9600	0.3641	0.0586	0.0056	0.3625	1.2947
	2.9700	0.3653	0.0941	0.0091	0.3637	1.2990
	2.9800	0.3665	0.1128	0.0109	0.3649	1.3031
	2.9900	0.3677	0.1129	0.0109	0.3661	1.3075
	3.0000	0.3690	0.0919	0.0089	0.3674	1.3121
	3.0100	0.3703	0.0656	0.0063	0.3687	1.3169
	3.0200	0.3716	0.0304	0.0029	0.3700	1.3213
	3.0300	0.3727	0.0021	0.0002	0.3710	1.3252
	3.0400	0.3738	-0.0172	-0.0017	0.3722	1.3292
	3.0500	0.3750	-0.0088	-0.0008	0.3734	1.3336
	3.0600	0.3764	0.0159	0.0015	0.3748	1.3385
	3.0700	0.3777	0.0417	0.0040	0.3761	1.3431
	3.0800	0.3788	0.0633	0.0061	0.3772	1.3473
	3.0900	0.3800	0.0700	0.0067	0.3784	1.3515
	3.1000	0.3813	0.0303	0.0029	0.3797	1.3561
	3.1100	0.3827	0.0526	0.0051	0.3811	1.3610
	3.1200	0.3840	0.0806	0.0078	0.3824	1.3656
	3.1300	0.3851	0.1061	0.0102	0.3834	1.3695
	3.1400	0.3862	0.0942	0.0091	0.3846	1.3734
	3.1500	0.3874	0.0670	0.0065	0.3858	1.3778
	3.1600	0.3887	0.0450	0.0043	0.3871	1.3826
	3.1700	0.3900	0.0346	0.0033	0.3884	1.3873
	3.1800	0.3913	0.0318	0.0031	0.3896	1.3916
	3.1900	0.3924	0.0165	0.0016	0.3908	1.3957
	3.2000	0.3936	0.0200	0.0019	0.3920	1.3999
	3.2100	0.3949	0.0173	0.0017	0.3933	1.4045
	3.2200	0.3962	0.0215	0.0021	0.3946	1.4091
	3.2300	0.3973	0.0407	0.0039	0.3957	1.4134
	3.2400	0.3985	0.0542	0.0052	0.3969	1.4175
	3.2500	0.3998	0.0571	0.0055	0.3982	1.4220
	3.2600	0.4011	0.0456	0.0044	0.3995	1.4267
	3.2700	0.4024	0.0534	0.0051	0.4008	1.4314
	3.2800	0.4035	0.0590	0.0057	0.4019	1.4355
	3.2900	0.4047	0.0378	0.0036	0.4031	1.4395
	3.3000	0.4059	-0.0003	0.0000	0.4043	1.4438
	3.3100	0.4072	-0.0149	-0.0014	0.4056	1.4484
	3.3200	0.4085	-0.0078	-0.0007	0.4069	1.4532
	3.3300	0.4097	0.0110	0.0011	0.4081	1.4576
	3.3400	0.4109	0.0154	0.0015	0.4093	1.4617
	3.3500	0.4120	0.0145	0.0014	0.4104	1.4658
	3.3600	0.4133	0.0462	0.0045	0.4117	1.4703
	3.3700	0.4146	0.0727	0.0070	0.4130	1.4751
	3.3800	0.4159	0.0818	0.0079	0.4143	1.4795
	3.3900	0.4170	0.0928	0.0090	0.4154	1.4835
	3.4000	0.4182	0.0884	0.0085	0.4166	1.4877
	3.4100	0.4195	0.0652	0.0063	0.4179	1.4924
	3.4200	0.4209	0.0404	0.0039	0.4193	1.4974
	3.4300	0.4222	0.0112	0.0011	0.4206	1.5020
	3.4400	0.4233	0.0023	0.0002	0.4217	1.5060
	3.4500	0.4244	-0.0095	-0.0009	0.4228	1.5100
	3.4600	0.4256	-0.0204	-0.0020	0.4240	1.5144
	3.4700	0.4270	-0.0200	-0.0019	0.4253	1.5191
	3.4800	0.4282	-0.0012	-0.0001	0.4266	1.5236
	3.4900	0.4294	0.0276	0.0027	0.4278	1.5278
	3.5000	0.4305	0.0293	0.0028	0.4289	1.5319
	3.5100	0.4318	0.0596	0.0057	0.4302	1.5365
	3.5200	0.4332	0.0954	0.0092	0.4316	1.5413
	3.5300	0.4344	0.1122	0.0108	0.4328	1.5458
	3.5400	0.4356	0.1067	0.0103	0.4340	1.5499
	3.5500	0.4367	0.0803	0.0077	0.4351	1.5541
	3.5600	0.4380	0.0542	0.0052	0.4364	1.5585
	3.5700	0.4393	0.0366	0.0035	0.4377	1.5633
	3.5800	0.4406	0.0314	0.0030	0.4390	1.5679
	3.5900	0.4418	0.0141	0.0014	0.4402	1.5721
	3.6000	0.4429	0.0138	0.0013	0.4413	1.5762
	3.6100	0.4442	0.0371	0.0036	0.4426	1.5806
	3.6200	0.4455	0.0652	0.0063	0.4439	1.5852
	3.6300	0.4468	0.0957	0.0092	0.4451	1.5898
	3.6400	0.4479	0.0885	0.0085	0.4463	1.5940
	3.6500	0.4490	0.0807	0.0078	0.4474	1.5980
	3.6600	0.4502	0.0557	0.0054	0.4486	1.6022
	3.6700	0.4515	0.0472	0.0045	0.4499	1.6069
	3.6800	0.4528	0.0418	0.0040	0.4512	1.6115
	3.6900	0.4540	0.0457	0.0044	0.4524	1.6157
	3.7000	0.4552	0.0320	0.0031	0.4536	1.6198
	3.7100	0.4564	0.0309	0.0030	0.4548	1.6241
	3.7200	0.4577	0.0197	0.0019	0.4561	1.6288
	3.7300	0.4590	0.0237	0.0023	0.4574	1.6336
	3.7400	0.4602	0.0371	0.0036	0.4585	1.6377
	3.7500	0.4612	0.0860	0.0083	0.4596	1.6415
	3.7600	0.4624	0.1133	0.0109	0.4608	1.6459
	3.7700	0.4637	0.1138	0.0110	0.4621	1.6505
	3.7800	0.4651	0.1048	0.0101	0.4635	1.6553
	3.7900	0.4664	0.0931	0.0090	0.4648	1.6599
	3.8000	0.4675	0.0687	0.0066	0.4659	1.6640
	3.8100	0.4687	0.0618	0.0060	0.4671	1.6682
	3.8200	0.4700	0.0590	0.0057	0.4684	1.6728
	3.8300	0.4713	0.0452	0.0044	0.4697	1.6776
	3.8400	0.4725	0.0443	0.0043	0.4709	1.6819
	3.8500	0.4736	0.0311	0.0030	0.4720	1.6858
	3.8600	0.4748	0.0325	0.0031	0.4732	1.6900
	3.8700	0.4761	0.0264	0.0026	0.4745	1.6948
	3.8800	0.4775	0.0203	0.0020	0.4759	1.6996
	3.8900	0.4787	0.0166	0.0016	0.4771	1.7038
	3.9000	0.4798	0.0391	0.0038	0.4782	1.7078
	3.9100	0.4810	0.0391	0.0038	0.4794	1.7120
	3.9200	0.4822	0.0414	0.0040	0.4806	1.7166
	3.9300	0.4836	0.0051	0.0005	0.4820	1.7214
	3.9400	0.4849	-0.0273	-0.0026	0.4833	1.7260
	3.9500	0.4860	-0.0316	-0.0030	0.4844	1.7301
	3.9600	0.4872	-0.0344	-0.0033	0.4856	1.7343
	3.9700	0.4885	0.0047	0.0004	0.4869	1.7388
	3.9800	0.4898	0.0225	0.0022	0.4882	1.7435
	3.9900	0.4910	0.0589	0.0057	0.4894	1.7478
	4.0000	0.4921	0.0447	0.0043	0.4905	1.7519
	4.0100	0.4934	0.0242	0.0023	0.4917	1.7562
	4.0200	0.4946	0.0015	0.0001	0.4930	1.7607
	4.0300	0.4959	0.0173	0.0017	0.4943	1.7653
	4.0400	0.4972	0.0457	0.0044	0.4956	1.7699
	4.0500	0.4983	0.0740	0.0071	0.4967	1.7741
	4.0600	0.4995	0.0721	0.0069	0.4979	1.7781
	4.0700	0.5007	0.0687	0.0066	0.4991	1.7825
	4.0800	0.5020	0.0615	0.0059	0.5004	1.7872
	4.0900	0.5033	0.0753	0.0073	0.5017	1.7918
	4.1000	0.5044	0.1038	0.0100	0.5028	1.7959
	4.1100	0.5057	0.0682	0.0066	0.5041	1.8002
	4.1200	0.5069	0.0482	0.0046	0.5053	1.8048
	4.1300	0.5083	0.0494	0.0048	0.5067	1.8095
	4.1400	0.5095	0.0375	0.0036	0.5079	1.8140
	4.1500	0.5106	0.0586	0.0056	0.5090	1.8180
	4.1600	0.5118	0.0601	0.0058	0.5101	1.8220
	4.1700	0.5130	0.0584	0.0056	0.5114	1.8263
	4.1800	0.5143	0.0511	0.0049	0.5127	1.8311
	4.1900	0.5156	0.0668	0.0064	0.5140	1.8357
	4.2000	0.5167	0.1039	0.0100	0.5151	1.8398
	4.2100	0.5179	0.1214	0.0117	0.5163	1.8439
	4.2200	0.5191	0.1022	0.0099	0.5175	1.8484
	4.2300	0.5205	0.0673	0.0065	0.5189	1.8531
	4.2400	0.5218	0.0373	0.0036	0.5202	1.8579
	4.2500	0.5230	0.0151	0.0015	0.5213	1.8620
	4.2600	0.5241	0.0278	0.0027	0.5225	1.8660
	4.2700	0.5253	0.0545	0.0053	0.5237	1.8703
	4.2800	0.5266	0.0866	0.0084	0.5250	1.8750
	4.2900	0.5280	0.0828	0.0080	0.5264	1.8799
	4.3000	0.5292	0.0614	0.0059	0.5276	1.8843
	4.3100	0.5303	0.0711	0.0069	0.5287	1.8882
	4.3200	0.5315	0.0960	0.0093	0.5299	1.8924
	4.3300	0.5328	0.1200	0.0116	0.5312	1.8970
	4.3400	0.5341	0.1153	0.0111	0.5325	1.9018
	4.3500	0.5353	0.0802	0.0077	0.5337	1.9062
	4.3600	0.5365	0.0720	0.0069	0.5348	1.9102
	4.3700	0.5376	0.0827	0.0080	0.5360	1.9142
	4.3800	0.5388	0.0728	0.0070	0.5372	1.9187
	4.3900	0.5402	0.0515	0.0050	0.5386	1.9235
	4.4000	0.5415	0.0297	0.0029	0.5399	1.9281
	4.4100	0.5426	0.0468	0.0045	0.5410	1.9321
	4.4200	0.5438	0.0684	0.0066	0.5421	1.9363
	4.4300	0.5450	0.0605	0.0058	0.5434	1.9408
	4.4400	0.5464	0.0536	0.0052	0.5448	1.9457
	4.4500	0.5477	0.0555	0.0053	0.5461	1.9503
	4.4600	0.5489	0.0620	0.0060	0.5472	1.9545
	4.4700	0.5500	0.0767	0.0074	0.5484	1.9587
	4.4800	0.5513	0.0906	0.0087	0.5497	1.9631
	4.4900	0.5526	0.1034	0.0100	0.5510	1.9678
	4.5000	0.5538	0.1109	0.0107	0.5522	1.9723
	4.5100	0.5550	0.1211	0.0117	0.5534	1.9763
	4.5200	0.5561	0.0928	0.0089	0.5544	1.9802
	4.5300	0.5572	0.0649	0.0063	0.5556	1.9844
	4.5400	0.5585	0.0743	0.0072	0.5569	1.9890
	4.5500	0.5598	0.0803	0.0077	0.5582	1.9936
	4.5600	0.5610	0.0908	0.0088	0.5594	1.9980
	4.5700	0.5622	0.1110	0.0107	0.5606	2.0021
	4.5800	0.5634	0.1024	0.0099	0.5618	2.0065
	4.5900	0.5647	0.0835	0.0081	0.5631	2.0112
	4.6000	0.5660	0.0577	0.0056	0.5644	2.0158
	4.6100	0.5672	0.0598	0.0058	0.5656	2.0199
	4.6200	0.5684	0.0738	0.0071	0.5668	2.0243
	4.6300	0.5696	0.0898	0.0087	0.5680	2.0287
	4.6400	0.5709	0.0722	0.0070	0.5693	2.0333
	4.6500	0.5722	0.0593	0.0057	0.5706	2.0379
	4.6600	0.5734	0.0482	0.0046	0.5718	2.0423
	4.6700	0.5746	0.0397	0.0038	0.5730	2.0464
	4.6800	0.5758	0.0338	0.0033	0.5742	2.0508
	4.6900	0.5771	0.0430	0.0041	0.5755	2.0554
	4.7000	0.5784	0.0425	0.0041	0.5768	2.0600
	4.7100	0.5796	0.0517	0.0050	0.5780	2.0644
	4.7200	0.5808	0.0603	0.0058	0.5792	2.0685
	4.7300	0.5820	0.0494	0.0048	0.5804	2.0728
	4.7400	0.5832	0.0291	0.0028	0.5816	2.0773
	4.7500	0.5845	0.0162	0.0016	0.5829	2.0819
	4.7600	0.5858	0.0004	0.0000	0.5842	2.0863
	4.7700	0.5870	-0.0091	-0.0009	0.5853	2.0905
	4.7800	0.5881	0.0071	0.0007	0.5865	2.0948
	4.7900	0.5894	0.0389	0.0038	0.5878	2.0993
	4.8000	0.5907	0.0987	0.0095	0.5891	2.1040
	4.8100	0.5920	0.1314	0.0127	0.5904	2.1086
	4.8200	0.5932	0.1290	0.0124	0.5916	2.1127
	4.8300	0.5943	0.1060	0.0102	0.5927	2.1167
	4.8400	0.5955	0.0766	0.0074	0.5939	2.1212
	4.8500	0.5968	0.0816	0.0079	0.5952	2.1259
	4.8600	0.5981	0.1111	0.0107	0.5965	2.1305
	4.8700	0.5993	0.1136	0.0109	0.5977	2.1346
	4.8800	0.6005	0.1113	0.0107	0.5989	2.1389
	4.8900	0.6017	0.1144	0.0110	0.6001	2.1434
	4.9000	0.6031	0.0997	0.0096	0.6014	2.1480
	4.9100	0.6043	0.0782	0.0075	0.6027	2.1526
	4.9200	0.6055	0.0550	0.0053	0.6039	2.1569
	4.9300	0.6066	0.0700	0.0068	0.6050	2.1609
	4.9400	0.6078	0.0731	0.0071	0.6062	2.1651
	4.9500	0.6091	0.0831	0.0080	0.6075	2.1697
	4.9600	0.6104	0.1011	0.0097	0.6088	2.1743
	4.9700	0.6116	0.1075	0.0104	0.6100	2.1786
	4.9800	0.6128	0.1044	0.0101	0.6112	2.1830
	4.9900	0.6141	0.1052	0.0101	0.6125	2.1874
	5.0000	0.6154	0.0985	0.0095	0.6138	2.1920
	5.0100	0.6167	0.1029	0.0099	0.6151	2.1968
	5.0200	0.6179	0.1221	0.0118	0.6163	2.2010
	5.0300	0.6190	0.1564	0.0151	0.6173	2.2048
	5.0400	0.6201	0.1637	0.0158	0.6185	2.2089
	5.0500	0.6214	0.1513	0.0146	0.6198	2.2135
	5.0600	0.6227	0.1279	0.0123	0.6211	2.2184
	5.0700	0.6240	0.1103	0.0106	0.6224	2.2229
	5.0800	0.6251	0.1092	0.0105	0.6235	2.2269
	5.0900	0.6263	0.1125	0.0108	0.6247	2.2310
	5.1000	0.6275	0.1139	0.0110	0.6259	2.2355
	5.1100	0.6289	0.1002	0.0097	0.6273	2.2403
	5.1200	0.6302	0.0851	0.0082	0.6286	2.2450
	5.1300	0.6313	0.0778	0.0075	0.6297	2.2491
	5.1400	0.6324	0.0806	0.0078	0.6308	2.2530
	5.1500	0.6336	0.0612	0.0059	0.6320	2.2573
	5.1600	0.6350	0.0382	0.0037	0.6334	2.2621
	5.1700	0.6363	0.0301	0.0029	0.6347	2.2667
	5.1800	0.6374	0.0462	0.0045	0.6358	2.2708
	5.1900	0.6386	0.0839	0.0081	0.6370	2.2750
	5.2000	0.6399	0.1014	0.0098	0.6382	2.2795
	5.2100	0.6412	0.1066	0.0103	0.6396	2.2842
	5.2200	0.6425	0.1077	0.0104	0.6409	2.2888
	5.2300	0.6437	0.0780	0.0075	0.6421	2.2931
	5.2400	0.6448	0.0595	0.0057	0.6432	2.2970
	5.2500	0.6459	0.0636	0.0061	0.6443	2.3012
	5.2600	0.6473	0.0439	0.0042	0.6457	2.3059
	5.2700	0.6486	0.0360	0.0035	0.6470	2.3107
	5.2800	0.6499	0.0525	0.0051	0.6483	2.3152
	5.2900	0.6510	0.0764	0.0074	0.6494	2.3193
	5.3000	0.6522	0.0945	0.0091	0.6506	2.3237
	5.3100	0.6535	0.1080	0.0104	0.6519	2.3283
	5.3200	0.6548	0.1085	0.0105	0.6532	2.3329
	5.3300	0.6560	0.1044	0.0101	0.6544	2.3372
	5.3400	0.6571	0.0994	0.0096	0.6555	2.3412
	5.3500	0.6583	0.0905	0.0087	0.6567	2.3454
	5.3600	0.6596	0.0814	0.0078	0.6580	2.3501
	5.3700	0.6610	0.0525	0.0051	0.6594	2.3548
	5.3800	0.6622	0.0570	0.0055	0.6605	2.3591
	5.3900	0.6633	0.0404	0.0039	0.6617	2.3633
	5.4000	0.6646	0.0368	0.0035	0.6630	2.3677
	5.4100	0.6659	0.0353	0.0034	0.6643	2.3724
	5.4200	0.6672	0.0581	0.0056	0.6655	2.3770
	5.4300	0.6683	0.0775	0.0075	0.6667	2.3811
	5.4400	0.6694	0.1009	0.0097	0.6678	2.3851
	5.4500	0.6706	0.1296	0.0125	0.6690	2.3894
	5.4600	0.6720	0.1428	0.0138	0.6704	2.3941
	5.4700	0.6733	0.1416	0.0137	0.6717	2.3989
	5.4800	0.6745	0.1394	0.0134	0.6729	2.4032
	5.4900	0.6756	0.1021	0.0098	0.6740	2.4073
	5.5000	0.6768	0.0710	0.0068	0.6752	2.4115
	5.5100	0.6781	0.0710	0.0068	0.6765	2.4161
	5.5200	0.6794	0.0743	0.0072	0.6778	2.4209
	5.5300	0.6807	0.0756	0.0073	0.6791	2.4254
	5.5400	0.6819	0.0861	0.0083	0.6803	2.4296
	5.5500	0.6831	0.0848	0.0082	0.6815	2.4338
	5.5600	0.6843	0.0557	0.0054	0.6827	2.4383
	5.5700	0.6856	0.0279	0.0027	0.6840	2.4429
	5.5800	0.6869	0.0214	0.0021	0.6853	2.4475
	5.5900	0.6881	0.0688	0.0066	0.6864	2.4516
	5.6000	0.6892	0.0948	0.0091	0.6876	2.4557
	5.6100	0.6904	0.0628	0.0061	0.6888	2.4599
	5.6200	0.6917	0.0333	0.0032	0.6901	2.4645
	5.6300	0.6929	0.0188	0.0018	0.6913	2.4691
	5.6400	0.6941	0.0067	0.0006	0.6925	2.4734
	5.6500	0.6953	0.0333	0.0032	0.6937	2.4776
	5.6600	0.6966	0.0702	0.0068	0.6950	2.4820
	5.6700	0.6979	0.0968	0.0093	0.6963	2.4867
	5.6800	0.6992	0.1074	0.0104	0.6976	2.4915
	5.6900	0.7005	0.0909	0.0088	0.6989	2.4959
	5.7000	0.7016	0.0673	0.0065	0.7000	2.5001
	5.7100	0.7028	0.0529	0.0051	0.7012	2.5043
	5.7200	0.7041	0.0596	0.0057	0.7025	2.5088
	5.7300	0.7054	0.0952	0.0092	0.7038	2.5135
	5.7400	0.7066	0.0950	0.0092	0.7050	2.5178
	5.7500	0.7077	0.0748	0.0072	0.7061	2.5219
	5.7600	0.7090	0.0750	0.0072	0.7074	2.5263
	5.7700	0.7102	0.0786	0.0076	0.7086	2.5309
	5.7800	0.7115	0.0409	0.0039	0.7099	2.5355
	5.7900	0.7128	0.0310	0.0030	0.7111	2.5398
	5.8000	0.7139	0.0311	0.0030	0.7123	2.5440
	5.8100	0.7151	0.0572	0.0055	0.7135	2.5483
	5.8200	0.7164	0.0709	0.0068	0.7148	2.5529
	5.8300	0.7177	0.1152	0.0111	0.7161	2.5575
	5.8400	0.7189	0.1310	0.0126	0.7173	2.5617
	5.8500	0.7200	0.1236	0.0119	0.7183	2.5656
	5.8600	0.7212	0.1033	0.0100	0.7195	2.5698
	5.8700	0.7225	0.1043	0.0101	0.7209	2.5746
	5.8800	0.7238	0.1062	0.0102	0.7222	2.5794
	5.8900	0.7251	0.1127	0.0109	0.7235	2.5840
	5.9000	0.7263	0.1107	0.0107	0.7247	2.5883
	5.9100	0.7275	0.0875	0.0084	0.7259	2.5925
	5.9200	0.7288	0.0699	0.0067	0.7272	2.5972
	5.9300	0.7302	0.0635	0.0061	0.7286	2.6021
	5.9400	0.7315	0.0803	0.0077	0.7298	2.6066
	5.9500	0.7326	0.1066	0.0103	0.7310	2.6107
	5.9600	0.7337	0.1284	0.0124	0.7321	2.6148
	5.9700	0.7350	0.1075	0.0104	0.7334	2.6192
	5.9800	0.7363	0.1174	0.0113	0.7347	2.6239
	5.9900	0.7376	0.1526	0.0147	0.7360	2.6287
	6.0000	0.7388	0.1555	0.0150	0.7372	2.6330
	6.0100	0.7400	0.1499	0.0145	0.7384	2.6372
	6.0200	0.7412	0.1551	0.0150	0.7396	2.6415
	6.0300	0.7426	0.1461	0.0141	0.7410	2.6463
	6.0400	0.7439	0.1093	0.0105	0.7423	2.6511
	6.0500	0.7452	0.1040	0.0100	0.7436	2.6559
	6.0600	0.7469	0.1394	0.0134	0.7453	2.6618
	6.0700	0.7495	0.0983	0.0095	0.7479	2.6711
	6.0800	0.7522	0.0713	0.0069	0.7505	2.6805
	6.0900	0.7543	0.0378	0.0036	0.7527	2.6881
	6.1000	0.7558	0.0442	0.0043	0.7542	2.6935
	6.1100	0.7569	0.0680	0.0066	0.7553	2.6974
	6.1200	0.7579	0.0927	0.0089	0.7562	2.7009
	6.1300	0.7589	0.0985	0.0095	0.7573	2.7045
	6.1400	0.7599	0.0838	0.0081	0.7583	2.7083
	6.1500	0.7609	0.0779	0.0075	0.7592	2.7116
	6.1600	0.7618	0.0936	0.0090	0.7602	2.7151
	6.1700	0.7629	0.1082	0.0104	0.7613	2.7190
	6.1800	0.7641	0.0969	0.0093	0.7625	2.7232
	6.1900	0.7653	0.1270	0.0122	0.7637	2.7274
	6.2000	0.7664	0.1398	0.0135	0.7647	2.7313
	6.2100	0.7674	0.1469	0.0142	0.7658	2.7351
	6.2200	0.7686	0.1456	0.0140	0.7670	2.7394
	6.2300	0.7699	0.1094	0.0105	0.7683	2.7441
	6.2400	0.7711	0.1182	0.0114	0.7695	2.7482
	6.2500	0.7722	0.1236	0.0119	0.7706	2.7521
	6.2600	0.7734	0.1130	0.0109	0.7718	2.7565
	6.2700	0.7747	0.0799	0.0077	0.7731	2.7612
	6.2800	0.7760	0.0761	0.0073	0.7744	2.7657
	6.2900	0.7771	0.0981	0.0095	0.7755	2.7698
	6.3000	0.7783	0.1037	0.0100	0.7767	2.7739
	6.3100	0.7795	0.0962	0.0093	0.7779	2.7782
	6.3200	0.7808	0.0892	0.0086	0.7792	2.7827
	6.3300	0.7820	0.0979	0.0094	0.7804	2.7872
	6.3400	0.7831	0.1059	0.0102	0.7815	2.7912
	6.3500	0.7843	0.0990	0.0095	0.7827	2.7953
	6.3600	0.7855	0.0888	0.0086	0.7839	2.7996
	6.3700	0.7867	0.1131	0.0109	0.7851	2.8040
	6.3800	0.7879	0.1537	0.0148	0.7863	2.8083
	6.3900	0.7890	0.1725	0.0166	0.7874	2.8123
	6.4000	0.7902	0.1503	0.0145	0.7886	2.8163
	6.4100	0.7914	0.1133	0.0109	0.7898	2.8207
	6.4200	0.7927	0.0618	0.0060	0.7911	2.8254
	6.4300	0.7940	0.0616	0.0059	0.7924	2.8299
	6.4400	0.7951	0.0317	0.0031	0.7935	2.8339
	6.4500	0.7962	0.0084	0.0008	0.7946	2.8378
	6.4600	0.7974	-0.0056	-0.0005	0.7958	2.8421
	6.4700	0.7987	-0.0010	-0.0001	0.7971	2.8469
	6.4800	0.8000	0.0276	0.0027	0.7984	2.8514
	6.4900	0.8011	0.0610	0.0059	0.7995	2.8554
	6.5000	0.8023	0.0779	0.0075	0.8007	2.8596
	6.5100	0.8035	0.0965	0.0093	0.8019	2.8640
	6.5200	0.8048	0.1112	0.0107	0.8032	2.8685
	6.5300	0.8060	0.1051	0.0101	0.8044	2.8729
	6.5400	0.8072	0.0924	0.0089	0.8056	2.8770
	6.5500	0.8083	0.0702	0.0068	0.8067	2.8811
	6.5600	0.8095	0.0340	0.0033	0.8079	2.8855
	6.5700	0.8108	0.0021	0.0002	0.8092	2.8902
	6.5800	0.8121	0.0170	0.0016	0.8105	2.8947
	6.5900	0.8133	0.0593	0.0057	0.8117	2.8990
	6.6000	0.8145	0.0893	0.0086	0.8129	2.9032
	6.6100	0.8157	0.0801	0.0077	0.8141	2.9075
	6.6200	0.8170	0.0612	0.0059	0.8154	2.9122
	6.6300	0.8183	0.0407	0.0039	0.8167	2.9168
	6.6400	0.8195	0.0554	0.0053	0.8179	2.9209
	6.6500	0.8206	0.0771	0.0074	0.8190	2.9250
	6.6600	0.8218	0.0860	0.0083	0.8202	2.9293
	6.6700	0.8231	0.0850	0.0082	0.8215	2.9338
	6.6800	0.8243	0.0753	0.0073	0.8227	2.9381
	6.6900	0.8254	0.0615	0.0059	0.8238	2.9423
	6.7000	0.8266	0.0706	0.0068	0.8250	2.9464
	6.7100	0.8279	0.0879	0.0085	0.8263	2.9509
	6.7200	0.8292	0.0987	0.0095	0.8276	2.9558
	6.7300	0.8305	0.1157	0.0112	0.8289	2.9603
	6.7400	0.8317	0.0977	0.0094	0.8301	2.9645
	6.7500	0.8328	0.0880	0.0085	0.8312	2.9686
	6.7600	0.8340	0.0806	0.0078	0.8324	2.9729
	6.7700	0.8353	0.0554	0.0053	0.8336	2.9773
	6.7800	0.8365	0.0408	0.0039	0.8349	2.9817
	6.7900	0.8376	0.0726	0.0070	0.8360	2.9859
	6.8000	0.8388	0.1169	0.0113	0.8372	2.9901
	6.8100	0.8401	0.1299	0.0125	0.8385	2.9946
	6.8200	0.8414	0.1224	0.0118	0.8398	2.9992
	6.8300	0.8426	0.0900	0.0087	0.8410	3.0037
	6.8400	0.8438	0.0786	0.0076	0.8422	3.0078
	6.8500	0.8449	0.0834	0.0080	0.8433	3.0119
	6.8600	0.8462	0.0896	0.0086	0.8445	3.0163
	6.8700	0.8475	0.0885	0.0085	0.8459	3.0209
	6.8800	0.8488	0.1029	0.0099	0.8472	3.0256
	6.8900	0.8499	0.1212	0.0117	0.8483	3.0297
	6.9000	0.8510	0.1218	0.0117	0.8494	3.0337
	6.9100	0.8523	0.1070	0.0103	0.8507	3.0381
	6.9200	0.8536	0.1164	0.0112	0.8520	3.0428
	6.9300	0.8549	0.0933	0.0090	0.8533	3.0475
	6.9400	0.8561	0.1173	0.0113	0.8545	3.0516
	6.9500	0.8572	0.1394	0.0134	0.8556	3.0556
	6.9600	0.8583	0.1367	0.0132	0.8567	3.0598
	6.9700	0.8596	0.1222	0.0118	0.8580	3.0643
	6.9800	0.8610	0.1245	0.0120	0.8593	3.0691
	6.9900	0.8622	0.1228	0.0118	0.8606	3.0735
	7.0000	0.8633	0.1194	0.0115	0.8617	3.0775
	7.0100	0.8645	0.0930	0.0090	0.8629	3.0819
	7.0200	0.8658	0.0668	0.0064	0.8642	3.0864
	7.0300	0.8671	0.0877	0.0085	0.8655	3.0910
	7.0400	0.8683	0.1047	0.0101	0.8667	3.0953
	7.0500	0.8694	0.0908	0.0088	0.8678	3.0994
	7.0600	0.8706	0.0517	0.0050	0.8690	3.1036
	7.0700	0.8718	0.0355	0.0034	0.8702	3.1080
	7.0800	0.8731	0.0770	0.0074	0.8715	3.1125
	7.0900	0.8744	0.0895	0.0086	0.8728	3.1171
	7.1000	0.8756	0.0876	0.0084	0.8740	3.1213
	7.1100	0.8767	0.0913	0.0088	0.8751	3.1255
	7.1200	0.8780	0.0894	0.0086	0.8764	3.1300
	7.1300	0.8793	0.0971	0.0094	0.8776	3.1345
	7.1400	0.8805	0.0881	0.0085	0.8788	3.1387
	7.1500	0.8816	0.0730	0.0070	0.8800	3.1427
	7.1600	0.8828	0.0644	0.0062	0.8812	3.1472
	7.1700	0.8841	0.0673	0.0065	0.8825	3.1520
	7.1800	0.8855	0.0787	0.0076	0.8839	3.1567
	7.1900	0.8867	0.0750	0.0072	0.8851	3.1610
	7.2000	0.8878	0.0681	0.0066	0.8862	3.1650
	7.2100	0.8889	0.0560	0.0054	0.8873	3.1691
	7.2200	0.8902	0.0495	0.0048	0.8886	3.1737
	7.2300	0.8915	0.0567	0.0055	0.8899	3.1783
	7.2400	0.8927	0.0509	0.0049	0.8911	3.1826
	7.2500	0.8939	0.0621	0.0060	0.8923	3.1867
	7.2600	0.8950	0.0874	0.0084	0.8934	3.1909
	7.2700	0.8963	0.1081	0.0104	0.8947	3.1954
	7.2800	0.8976	0.1076	0.0104	0.8960	3.2000
	7.2900	0.8988	0.1109	0.0107	0.8972	3.2044
	7.3000	0.9000	0.1121	0.0108	0.8984	3.2086
	7.3100	0.9012	0.0983	0.0095	0.8996	3.2128
	7.3200	0.9024	0.1063	0.0102	0.9008	3.2172
	7.3300	0.9037	0.1076	0.0104	0.9021	3.2217
	7.3400	0.9050	0.1014	0.0098	0.9033	3.2263
	7.3500	0.9061	0.1206	0.0116	0.9045	3.2305
	7.3600	0.9073	0.1235	0.0119	0.9057	3.2347
	7.3700	0.9086	0.1230	0.0119	0.9070	3.2392
	7.3800	0.9099	0.1177	0.0114	0.9083	3.2438
	7.3900	0.9111	0.1112	0.0107	0.9095	3.2481
	7.4000	0.9122	0.1337	0.0129	0.9106	3.2523
	7.4100	0.9135	0.1372	0.0132	0.9118	3.2566
	7.4200	0.9147	0.1142	0.0110	0.9131	3.2612
	7.4300	0.9160	0.1004	0.0097	0.9144	3.2657
	7.4400	0.9172	0.0948	0.0091	0.9156	3.2699
	7.4500	0.9183	0.1042	0.0100	0.9167	3.2739
	7.4600	0.9195	0.1190	0.0115	0.9179	3.2781
	7.4700	0.9207	0.1049	0.0101	0.9191	3.2827
	7.4800	0.9221	0.0974	0.0094	0.9204	3.2873
	7.4900	0.9233	0.0966	0.0093	0.9217	3.2919
	7.5000	0.9245	0.0998	0.0096	0.9229	3.2961
	7.5100	0.9257	0.1142	0.0110	0.9241	3.3003
	7.5200	0.9269	0.1117	0.0108	0.9253	3.3047
	7.5300	0.9282	0.1230	0.0119	0.9266	3.3094
	7.5400	0.9295	0.1435	0.0138	0.9279	3.3139
	7.5500	0.9307	0.1338	0.0129	0.9291	3.3182
	7.5600	0.9319	0.1340	0.0129	0.9302	3.3223
	7.5700	0.9330	0.1290	0.0124	0.9314	3.3266
	7.5800	0.9343	0.1048	0.0101	0.9327	3.3311
	7.5900	0.9356	0.0967	0.0093	0.9340	3.3358
	7.6000	0.9368	0.1113	0.0107	0.9352	3.3400
	7.6100	0.9380	0.1283	0.0124	0.9364	3.3442
	7.6200	0.9392	0.1192	0.0115	0.9376	3.3485
	7.6300	0.9404	0.1164	0.0112	0.9388	3.3530
	7.6400	0.9417	0.1092	0.0105	0.9401	3.3575
	7.6500	0.9429	0.1261	0.0122	0.9413	3.3617
	7.6600	0.9441	0.1335	0.0129	0.9425	3.3659
	7.6700	0.9453	0.1477	0.0142	0.9436	3.3702
	7.6800	0.9466	0.1489	0.0144	0.9450	3.3749
	7.6900	0.9479	0.1663	0.0160	0.9463	3.3795
	7.7000	0.9491	0.1620	0.0156	0.9475	3.3839
	7.7100	0.9503	0.1270	0.0122	0.9487	3.3881
	7.7200	0.9515	0.1009	0.0097	0.9499	3.3924
	7.7300	0.9527	0.1086	0.0105	0.9511	3.3969
	7.7400	0.9540	0.1282	0.0124	0.9524	3.4015
	7.7500	0.9552	0.1238	0.0119	0.9536	3.4059
	7.7600	0.9564	0.0850	0.0082	0.9548	3.4100
	7.7700	0.9576	0.0622	0.0060	0.9560	3.4142
	7.7800	0.9588	0.0688	0.0066	0.9572	3.4186
	7.7900	0.9601	0.0848	0.0082	0.9585	3.4232
	7.8000	0.9614	0.1003	0.0097	0.9598	3.4278
	7.8100	0.9625	0.1249	0.0120	0.9609	3.4318
	7.8200	0.9637	0.1473	0.0142	0.9621	3.4361
	7.8300	0.9650	0.1454	0.0140	0.9634	3.4407
	7.8400	0.9663	0.1300	0.0125	0.9647	3.4453
	7.8500	0.9675	0.1157	0.0112	0.9659	3.4497
	7.8600	0.9687	0.1041	0.0100	0.9671	3.4538
	7.8700	0.9699	0.1089	0.0105	0.9683	3.4583
	7.8800	0.9712	0.1201	0.0116	0.9696	3.4627
	7.8900	0.9724	0.1152	0.0111	0.9708	3.4672
	7.9000	0.9736	0.1015	0.0098	0.9720	3.4716
	7.9100	0.9748	0.1067	0.0103	0.9732	3.4758
	7.9200	0.9760	0.0981	0.0095	0.9744	3.4800
	7.9300	0.9773	0.0801	0.0077	0.9757	3.4845
	7.9400	0.9786	0.0760	0.0073	0.9770	3.4892
	7.9500	0.9798	0.0726	0.0070	0.9782	3.4936
	7.9600	0.9810	0.0950	0.0092	0.9794	3.4978
	7.9700	0.9822	0.1099	0.0106	0.9806	3.5021
	7.9800	0.9834	0.0969	0.0093	0.9818	3.5065
	7.9900	0.9847	0.1053	0.0102	0.9831	3.5110
	8.0000	0.9860	0.0958	0.0092	0.9844	3.5157
	8.0100	0.9872	0.0803	0.0077	0.9856	3.5200
	8.0200	0.9884	0.0649	0.0063	0.9868	3.5243
	8.0300	0.9896	0.0913	0.0088	0.9880	3.5285
	8.0400	0.9909	0.1085	0.0105	0.9893	3.5332
	8.0500	0.9921	0.0869	0.0084	0.9905	3.5376
	8.0600	0.9933	0.0617	0.0060	0.9917	3.5418
	8.0700	0.9945	0.0421	0.0041	0.9929	3.5460
	8.0800	0.9957	0.0332	0.0032	0.9941	3.5503
	8.0900	0.9970	0.0438	0.0042	0.9954	3.5550
	8.1000	0.9983	0.0587	0.0057	0.9967	3.5596
	8.1100	0.9995	0.0670	0.0065	0.9979	3.5639
	8.1200	1.0006	0.0504	0.0049	0.9990	3.5680
	8.1300	1.0018	0.0641	0.0062	1.0002	3.5723
	8.1400	1.0031	0.0963	0.0093	1.0015	3.5768
	8.1500	1.0044	0.1192	0.0115	1.0028	3.5813
	8.1600	1.0056	0.1168	0.0113	1.0040	3.5856
	8.1700	1.0068	0.1003	0.0097	1.0052	3.5900
	8.1800	1.0080	0.1197	0.0115	1.0064	3.5943
	8.1900	1.0093	0.1159	0.0112	1.0077	3.5989
	8.2000	1.0106	0.0980	0.0094	1.0090	3.6035
	8.2100	1.0118	0.1112	0.0107	1.0102	3.6080
	8.2200	1.0130	0.1165	0.0112	1.0114	3.6121
	8.2300	1.0141	0.1156	0.0112	1.0125	3.6162
	8.2400	1.0154	0.1070	0.0103	1.0137	3.6205
	8.2500	1.0166	0.1051	0.0101	1.0150	3.6249
	8.2600	1.0178	0.1130	0.0109	1.0162	3.6293
	8.2700	1.0190	0.1132	0.0109	1.0174	3.6336
	8.2800	1.0202	0.1078	0.0104	1.0186	3.6378
	8.2900	1.0215	0.1014	0.0098	1.0199	3.6424
	8.3000	1.0228	0.0988	0.0095	1.0212	3.6470
	8.3100	1.0240	0.1395	0.0135	1.0224	3.6516
	8.3200	1.0253	0.1575	0.0152	1.0237	3.6561
	8.3300	1.0265	0.1371	0.0132	1.0249	3.6603
	8.3400	1.0277	0.1113	0.0107	1.0261	3.6648
	8.3500	1.0290	0.1232	0.0119	1.0274	3.6693
	8.3600	1.0302	0.1195	0.0115	1.0286	3.6737
	8.3700	1.0314	0.1439	0.0139	1.0298	3.6779
	8.3800	1.0326	0.1414	0.0136	1.0310	3.6820
	8.3900	1.0338	0.1367	0.0132	1.0322	3.6864
	8.4000	1.0350	0.1017	0.0098	1.0334	3.6908
	8.4100	1.0363	0.0742	0.0072	1.0347	3.6952
	8.4200	1.0375	0.0612	0.0059	1.0359	3.6997
	8.4300	1.0387	0.0477	0.0046	1.0371	3.7041
	8.4400	1.0400	0.0396	0.0038	1.0384	3.7086
	8.4500	1.0413	0.0528	0.0051	1.0397	3.7131
	8.4600	1.0425	0.0859	0.0083	1.0409	3.7174
	8.4700	1.0437	0.0850	0.0082	1.0421	3.7217
	8.4800	1.0449	0.0631	0.0061	1.0433	3.7261
	8.4900	1.0462	0.0412	0.0040	1.0445	3.7306
	8.5000	1.0474	0.0686	0.0066	1.0458	3.7351
	8.5100	1.0486	0.1206	0.0116	1.0470	3.7394
	8.5200	1.0499	0.1596	0.0154	1.0483	3.7438
	8.5300	1.0511	0.1537	0.0148	1.0495	3.7483
	8.5400	1.0523	0.1455	0.0140	1.0507	3.7526
	8.5500	1.0535	0.1647	0.0159	1.0519	3.7569
	8.5600	1.0548	0.2037	0.0196	1.0531	3.7613
	8.5700	1.0559	0.1910	0.0184	1.0543	3.7654
	8.5800	1.0571	0.1553	0.0150	1.0555	3.7696
	8.5900	1.0583	0.1240	0.0120	1.0567	3.7741
	8.6000	1.0596	0.1076	0.0104	1.0580	3.7787
	8.6100	1.0609	0.0969	0.0093	1.0593	3.7831
	8.6200	1.0621	0.0917	0.0088	1.0605	3.7874
	8.6300	1.0633	0.0667	0.0064	1.0617	3.7916
	8.6400	1.0645	0.0217	0.0021	1.0629	3.7962
	8.6500	1.0658	0.0180	0.0017	1.0642	3.8008
	8.6600	1.0671	0.0235	0.0023	1.0655	3.8054
	8.6700	1.0683	0.0486	0.0047	1.0667	3.8097
	8.6800	1.0695	0.0975	0.0094	1.0679	3.8140
	8.6900	1.0707	0.1111	0.0107	1.0691	3.8184
	8.7000	1.0720	0.0884	0.0085	1.0704	3.8228
	8.7100	1.0733	0.0655	0.0063	1.0717	3.8274
	8.7200	1.0745	0.0611	0.0059	1.0729	3.8319
	8.7300	1.0756	0.0875	0.0084	1.0740	3.8359
	8.7400	1.0768	0.1143	0.0110	1.0752	3.8399
	8.7500	1.0780	0.1064	0.0103	1.0764	3.8445
	8.7600	1.0794	0.1024	0.0099	1.0778	3.8492
	8.7700	1.0806	0.1348	0.0130	1.0790	3.8537
	8.7800	1.0818	0.1342	0.0129	1.0802	3.8580
	8.7900	1.0830	0.1304	0.0126	1.0814	3.8622
	8.8000	1.0843	0.1363	0.0131	1.0826	3.8666
	8.8100	1.0855	0.1444	0.0139	1.0839	3.8711
	8.8200	1.0867	0.1454	0.0140	1.0851	3.8754
	8.8300	1.0879	0.1521	0.0147	1.0863	3.8798
	8.8400	1.0892	0.1285	0.0124	1.0876	3.8842
	8.8500	1.0904	0.1138	0.0110	1.0888	3.8887
	8.8600	1.0917	0.1128	0.0109	1.0901	3.8933
	8.8700	1.0930	0.1282	0.0124	1.0914	3.8977
	8.8800	1.0941	0.1380	0.0133	1.0925	3.9018
	8.8900	1.0953	0.1312	0.0126	1.0936	3.9059
	8.9000	1.0964	0.1251	0.0121	1.0948	3.9100
	8.9100	1.0976	0.1104	0.0106	1.0960	3.9143
	8.9200	1.0989	0.0950	0.0092	1.0973	3.9188
	8.9300	1.1001	0.0947	0.0091	1.0985	3.9231
	8.9400	1.1013	0.0832	0.0080	1.0996	3.9273
	8.9500	1.1025	0.0799	0.0077	1.1009	3.9318
	8.9600	1.1038	0.0914	0.0088	1.1021	3.9363
	8.9700	1.1050	0.0972	0.0094	1.1034	3.9407
	8.9800	1.1062	0.1183	0.0114	1.1046	3.9451
	8.9900	1.1074	0.1536	0.0148	1.1058	3.9493
	9.0000	1.1086	0.1821	0.0176	1.1070	3.9537
	9.0100	1.1100	0.1885	0.0182	1.1083	3.9584
	9.0200	1.1113	0.1756	0.0169	1.1097	3.9632
	9.0300	1.1125	0.1272	0.0123	1.1109	3.9676
	9.0400	1.1137	0.1118	0.0108	1.1121	3.9717
	9.0500	1.1149	0.1146	0.0110	1.1133	3.9760
	9.0600	1.1161	0.1036	0.0100	1.1145	3.9805
	9.0700	1.1174	0.1023	0.0099	1.1158	3.9851
	9.0800	1.1187	0.1028	0.0099	1.1170	3.9895
	9.0900	1.1198	0.1179	0.0114	1.1182	3.9937
	9.1000	1.1210	0.1495	0.0144	1.1194	3.9980
	9.1100	1.1223	0.1413	0.0136	1.1207	4.0025
	9.1200	1.1236	0.1284	0.0124	1.1220	4.0071
	9.1300	1.1249	0.1028	0.0099	1.1233	4.0116
	9.1400	1.1260	0.1129	0.0109	1.1244	4.0157
	9.1500	1.1272	0.1238	0.0119	1.1256	4.0200
	9.1600	1.1285	0.1218	0.0117	1.1269	4.0246
	9.1700	1.1298	0.1262	0.0122	1.1282	4.0292
	9.1800	1.1310	0.1305	0.0126	1.1294	4.0336
	9.1900	1.1322	0.1147	0.0111	1.1306	4.0378
	9.2000	1.1334	0.1122	0.0108	1.1318	4.0420
	9.2100	1.1346	0.1264	0.0122	1.1330	4.0465
	9.2200	1.1359	0.1302	0.0126	1.1343	4.0510
	9.2300	1.1371	0.1407	0.0136	1.1355	4.0554
	9.2400	1.1384	0.1268	0.0122	1.1368	4.0599
	9.2500	1.1396	0.1148	0.0111	1.1380	4.0642
	9.2600	1.1408	0.1488	0.0143	1.1392	4.0685
	9.2700	1.1420	0.1442	0.0139	1.1404	4.0729
	9.2800	1.1433	0.1362	0.0131	1.1417	4.0774
	9.2900	1.1445	0.1311	0.0126	1.1429	4.0818
	9.3000	1.1457	0.1242	0.0120	1.1441	4.0861
	9.3100	1.1470	0.1000	0.0096	1.1454	4.0906
	9.3200	1.1482	0.0579	0.0056	1.1466	4.0951
	9.3300	1.1495	0.0610	0.0059	1.1479	4.0996
	9.3400	1.1507	0.0820	0.0079	1.1491	4.1041
	9.3500	1.1519	0.0826	0.0080	1.1503	4.1082
	9.3600	1.1531	0.0703	0.0068	1.1515	4.1124
	9.3700	1.1543	0.0624	0.0060	1.1527	4.1169
	9.3800	1.1556	0.0766	0.0074	1.1540	4.1215
	9.3900	1.1568	0.1033	0.0100	1.1552	4.1259
	9.4000	1.1580	0.1135	0.0109	1.1564	4.1301
	9.4100	1.1593	0.0927	0.0089	1.1577	4.1346
	9.4200	1.1605	0.0742	0.0072	1.1589	4.1390
	9.4300	1.1618	0.0696	0.0067	1.1602	4.1435
	9.4400	1.1630	0.0766	0.0074	1.1614	4.1478
	9.4500	1.1642	0.1058	0.0102	1.1626	4.1521
	9.4600	1.1654	0.1105	0.0106	1.1638	4.1563
	9.4700	1.1666	0.1014	0.0098	1.1650	4.1608
	9.4800	1.1679	0.1005	0.0097	1.1663	4.1655
	9.4900	1.1692	0.0815	0.0079	1.1676	4.1699
	9.5000	1.1704	0.0899	0.0087	1.1688	4.1743
	9.5100	1.1717	0.1039	0.0100	1.1700	4.1788
	9.5200	1.1729	0.1237	0.0119	1.1713	4.1832
	9.5300	1.1742	0.1241	0.0120	1.1726	4.1878
	9.5400	1.1754	0.1339	0.0129	1.1738	4.1922
	9.5500	1.1766	0.1428	0.0138	1.1750	4.1964
	9.5600	1.1778	0.1417	0.0137	1.1762	4.2007
	9.5700	1.1790	0.1439	0.0139	1.1774	4.2051
	9.5800	1.1803	0.1509	0.0145	1.1787	4.2097
	9.5900	1.1815	0.1667	0.0161	1.1799	4.2141
	9.6000	1.1828	0.1827	0.0176	1.1812	4.2185
	9.6100	1.1840	0.1791	0.0173	1.1824	4.2228
	9.6200	1.1852	0.1603	0.0155	1.1836	4.2270
	9.6300	1.1864	0.1661	0.0160	1.1848	4.2314
	9.6400	1.1876	0.1487	0.0143	1.1860	4.2358
	9.6500	1.1888	0.1066	0.0103	1.1872	4.2402
	9.6600	1.1900	0.0736	0.0071	1.1884	4.2444
	9.6700	1.1912	0.0635	0.0061	1.1896	4.2487
	9.6800	1.1925	0.0651	0.0063	1.1909	4.2533
	9.6900	1.1938	0.0557	0.0054	1.1922	4.2578
	9.7000	1.1950	0.0444	0.0043	1.1934	4.2621
	9.7100	1.1961	0.0575	0.0055	1.1945	4.2662
	9.7200	1.1974	0.0740	0.0071	1.1957	4.2705
	9.7300	1.1987	0.0719	0.0069	1.1971	4.2752
	9.7400	1.2000	0.0833	0.0080	1.1984	4.2800
	9.7500	1.2012	0.0905	0.0087	1.1996	4.2844
	9.7600	1.2024	0.1106	0.0107	1.2008	4.2886
	9.7700	1.2036	0.1293	0.0125	1.2020	4.2929
	9.7800	1.2048	0.1370	0.0132	1.2032	4.2973
	9.7900	1.2061	0.1357	0.0131	1.2045	4.3018
	9.8000	1.2073	0.1285	0.0124	1.2057	4.3062
	9.8100	1.2085	0.1274	0.0123	1.2069	4.3104
	9.8200	1.2097	0.1235	0.0119	1.2081	4.3147
	9.8300	1.2109	0.1342	0.0129	1.2093	4.3191
	9.8400	1.2122	0.1230	0.0119	1.2106	4.3236
	9.8500	1.2134	0.1270	0.0122	1.2118	4.3280
	9.8600	1.2147	0.1163	0.0112	1.2131	4.3325
	9.8700	1.2159	0.1170	0.0113	1.2143	4.3370
	9.8800	1.2172	0.1098	0.0106	1.2156	4.3414
	9.8900	1.2184	0.1233	0.0119	1.2168	4.3457
	9.9000	1.2196	0.1557	0.0150	1.2180	4.3500
	9.9100	1.2208	0.1601	0.0154	1.2192	4.3543
	9.9200	1.2220	0.1318	0.0127	1.2204	4.3587
	9.9300	1.2233	0.1153	0.0111	1.2217	4.3631
	9.9400	1.2245	0.1250	0.0121	1.2229	4.3676
	9.9500	1.2258	0.1354	0.0131	1.2241	4.3720
	9.9600	1.2270	0.1268	0.0122	1.2254	4.3764
	9.9700	1.2282	0.1539	0.0148	1.2266	4.3809
	9.9800	1.2294	0.1708	0.0165	1.2278	4.3851
	9.9900	1.2307	0.1676	0.0162	1.2291	4.3896
	10.0000	1.2319	0.1653	0.0159	1.2303	4.3941
	10.0100	1.2332	0.1451	0.0140	1.2316	4.3985
	10.0200	1.2344	0.1154	0.0111	1.2328	4.4027
	10.0300	1.2356	0.0864	0.0083	1.2340	4.4071
	10.0400	1.2369	0.0650	0.0063	1.2353	4.4117
	10.0500	1.2381	0.0601	0.0058	1.2365	4.4161
	10.0600	1.2393	0.0698	0.0067	1.2377	4.4204
	10.0700	1.2405	0.0684	0.0066	1.2389	4.4247
	10.0800	1.2417	0.0766	0.0074	1.2401	4.4290
	10.0900	1.2430	0.0873	0.0084	1.2414	4.4335
	10.1000	1.2443	0.0769	0.0074	1.2427	4.4383
	10.1100	1.2455	0.0913	0.0088	1.2439	4.4426
	10.1200	1.2467	0.1163	0.0112	1.2451	4.4467
	10.1300	1.2479	0.1244	0.0120	1.2463	4.4511
	10.1400	1.2492	0.1326	0.0128	1.2476	4.4556
	10.1500	1.2504	0.1171	0.0113	1.2488	4.4601
	10.1600	1.2516	0.1014	0.0098	1.2500	4.4643
	10.1700	1.2528	0.0769	0.0074	1.2512	4.4687
	10.1800	1.2541	0.0720	0.0069	1.2525	4.4732
	10.1900	1.2554	0.0607	0.0059	1.2538	4.4777
	10.2000	1.2567	0.0740	0.0071	1.2550	4.4823
	10.2100	1.2579	0.0866	0.0084	1.2562	4.4866
	10.2200	1.2590	0.1108	0.0107	1.2574	4.4909
	10.2300	1.2602	0.0980	0.0095	1.2586	4.4951
	10.2400	1.2615	0.0806	0.0078	1.2599	4.4995
	10.2500	1.2628	0.0856	0.0083	1.2612	4.5042
	10.2600	1.2641	0.0937	0.0090	1.2625	4.5089
	10.2700	1.2653	0.1031	0.0099	1.2637	4.5131
	10.2800	1.2665	0.1000	0.0096	1.2648	4.5173
	10.2900	1.2677	0.1103	0.0106	1.2661	4.5216
	10.3000	1.2689	0.1026	0.0099	1.2673	4.5262
	10.3100	1.2702	0.0880	0.0085	1.2686	4.5307
	10.3200	1.2714	0.0802	0.0077	1.2698	4.5350
	10.3300	1.2726	0.0886	0.0085	1.2710	4.5393
	10.3400	1.2738	0.1130	0.0109	1.2722	4.5436
	10.3500	1.2751	0.1064	0.0103	1.2735	4.5482
	10.3600	1.2764	0.1207	0.0116	1.2748	4.5528
	10.3700	1.2776	0.1334	0.0129	1.2760	4.5573
	10.3800	1.2789	0.1607	0.0155	1.2773	4.5616
	10.3900	1.2801	0.1657	0.0160	1.2785	4.5660
	10.4000	1.2813	0.1442	0.0139	1.2797	4.5704
	10.4100	1.2825	0.1658	0.0160	1.2809	4.5746
	10.4200	1.2837	0.1778	0.0171	1.2821	4.5791
	10.4300	1.2850	0.1537	0.0148	1.2834	4.5835
	10.4400	1.2862	0.1334	0.0129	1.2846	4.5879
	10.4500	1.2874	0.1007	0.0097	1.2858	4.5922
	10.4600	1.2886	0.0844	0.0081	1.2870	4.5965
	10.4700	1.2898	0.0921	0.0089	1.2882	4.6007
	10.4800	1.2911	0.1012	0.0098	1.2895	4.6052
	10.4900	1.2924	0.1107	0.0107	1.2908	4.6099
	10.5000	1.2936	0.0856	0.0083	1.2920	4.6144
	10.5100	1.2949	0.0886	0.0085	1.2933	4.6188
	10.5200	1.2961	0.1085	0.0105	1.2945	4.6233
	10.5300	1.2973	0.0992	0.0096	1.2957	4.6275
	10.5400	1.2985	0.0853	0.0082	1.2969	4.6319
	10.5500	1.2997	0.0975	0.0094	1.2981	4.6362
	10.5600	1.3010	0.1332	0.0128	1.2993	4.6406
	10.5700	1.3021	0.1669	0.0161	1.3005	4.6448
	10.5800	1.3034	0.1415	0.0136	1.3018	4.6493
	10.5900	1.3046	0.1010	0.0097	1.3030	4.6537
	10.6000	1.3059	0.0939	0.0091	1.3043	4.6581
	10.6100	1.3072	0.0928	0.0089	1.3056	4.6628
	10.6200	1.3085	0.0952	0.0092	1.3069	4.6675
	10.6300	1.3097	0.1324	0.0128	1.3081	4.6719
	10.6400	1.3109	0.1625	0.0157	1.3093	4.6760
	10.6500	1.3121	0.1807	0.0174	1.3105	4.6803
	10.6600	1.3133	0.1665	0.0160	1.3117	4.6848
	10.6700	1.3146	0.1447	0.0140	1.3130	4.6892
	10.6800	1.3158	0.1180	0.0114	1.3142	4.6935
	10.6900	1.3170	0.0806	0.0078	1.3154	4.6978
	10.7000	1.3182	0.0820	0.0079	1.3166	4.7020
	10.7100	1.3194	0.0905	0.0087	1.3178	4.7066
	10.7200	1.3207	0.1026	0.0099	1.3191	4.7112
	10.7300	1.3220	0.1347	0.0130	1.3204	4.7156
	10.7400	1.3232	0.1660	0.0160	1.3216	4.7200
	10.7500	1.3244	0.1794	0.0173	1.3228	4.7244
	10.7600	1.3257	0.1545	0.0149	1.3241	4.7288
	10.7700	1.3269	0.1402	0.0135	1.3253	4.7331
	10.7800	1.3281	0.1366	0.0132	1.3265	4.7374
	10.7900	1.3293	0.0840	0.0081	1.3277	4.7418
	10.8000	1.3306	0.0656	0.0063	1.3289	4.7463
	10.8100	1.3318	0.0878	0.0085	1.3302	4.7508
	10.8200	1.3331	0.1078	0.0104	1.3315	4.7553
	10.8300	1.3343	0.1373	0.0132	1.3327	4.7595
	10.8400	1.3355	0.1524	0.0147	1.3339	4.7639
	10.8500	1.3367	0.1584	0.0153	1.3351	4.7683
	10.8600	1.3379	0.1344	0.0130	1.3363	4.7726
	10.8700	1.3391	0.1266	0.0122	1.3375	4.7770
	10.8800	1.3404	0.1258	0.0121	1.3388	4.7815
	10.8900	1.3416	0.1385	0.0134	1.3400	4.7859
	10.9000	1.3429	0.1633	0.0157	1.3413	4.7903
	10.9100	1.3441	0.1622	0.0156	1.3425	4.7946
	10.9200	1.3453	0.1531	0.0148	1.3437	4.7990
	10.9300	1.3466	0.1631	0.0157	1.3450	4.8034
	10.9400	1.3478	0.1330	0.0128	1.3462	4.8078
	10.9500	1.3491	0.1149	0.0111	1.3475	4.8124
	10.9600	1.3503	0.0979	0.0094	1.3487	4.8168
	10.9700	1.3515	0.0790	0.0076	1.3499	4.8211
	10.9800	1.3528	0.0644	0.0062	1.3511	4.8255
	10.9900	1.3540	0.0758	0.0073	1.3524	4.8299
	11.0000	1.3552	0.1030	0.0099	1.3536	4.8342
	11.0100	1.3564	0.1052	0.0101	1.3548	4.8385
	11.0200	1.3577	0.1152	0.0111	1.3561	4.8431
	11.0300	1.3589	0.1157	0.0112	1.3573	4.8477
	11.0400	1.3601	0.1188	0.0115	1.3585	4.8519
	11.0500	1.3613	0.1404	0.0135	1.3597	4.8561
	11.0600	1.3625	0.1574	0.0152	1.3609	4.8605
	11.0700	1.3638	0.1520	0.0147	1.3622	4.8650
	11.0800	1.3650	0.1310	0.0126	1.3634	4.8695
	11.0900	1.3663	0.1152	0.0111	1.3647	4.8738
	11.1000	1.3675	0.1195	0.0115	1.3659	4.8782
	11.1100	1.3688	0.1226	0.0118	1.3672	4.8828
	11.1200	1.3700	0.1260	0.0121	1.3684	4.8871
	11.1300	1.3711	0.1214	0.0117	1.3695	4.8913
	11.1400	1.3724	0.1529	0.0147	1.3707	4.8956
	11.1500	1.3736	0.1607	0.0155	1.3720	4.9001
	11.1600	1.3749	0.1612	0.0155	1.3733	4.9046
	11.1700	1.3761	0.1633	0.0157	1.3745	4.9089
	11.1800	1.3773	0.1861	0.0179	1.3757	4.9133
	11.1900	1.3786	0.1887	0.0182	1.3769	4.9177
	11.2000	1.3798	0.1759	0.0170	1.3782	4.9222
	11.2100	1.3811	0.1719	0.0166	1.3795	4.9267
	11.2200	1.3823	0.1708	0.0165	1.3807	4.9311
	11.2300	1.3835	0.1579	0.0152	1.3819	4.9355
	11.2400	1.3848	0.1378	0.0133	1.3832	4.9400
	11.2500	1.3860	0.1373	0.0132	1.3844	4.9444
	11.2600	1.3872	0.1188	0.0115	1.3856	4.9487
	11.2700	1.3885	0.1224	0.0118	1.3869	4.9531
	11.2800	1.3897	0.1600	0.0154	1.3881	4.9576
	11.2900	1.3910	0.1900	0.0183	1.3894	4.9622
	11.3000	1.3922	0.1911	0.0184	1.3906	4.9664
	11.3100	1.3933	0.1807	0.0174	1.3917	4.9705
	11.3200	1.3946	0.1513	0.0146	1.3930	4.9749
	11.3300	1.3959	0.1297	0.0125	1.3942	4.9795
	11.3400	1.3971	0.1352	0.0130	1.3955	4.9840
	11.3500	1.3983	0.1251	0.0121	1.3967	4.9884
	11.3600	1.3995	0.1196	0.0115	1.3979	4.9927
	11.3700	1.4008	0.1292	0.0125	1.3992	4.9971
	11.3800	1.4020	0.1250	0.0120	1.4004	5.0015
	11.3900	1.4032	0.1066	0.0103	1.4016	5.0057
	11.4000	1.4044	0.0562	0.0054	1.4028	5.0102
	11.4100	1.4057	0.0442	0.0043	1.4041	5.0148
	11.4200	1.4069	0.0522	0.0050	1.4053	5.0191
	11.4300	1.4082	0.0644	0.0062	1.4066	5.0235
	11.4400	1.4094	0.0851	0.0082	1.4078	5.0280
	11.4500	1.4106	0.1044	0.0101	1.4090	5.0323
	11.4600	1.4118	0.0876	0.0084	1.4102	5.0366
	11.4700	1.4131	0.0782	0.0075	1.4115	5.0410
	11.4800	1.4143	0.0952	0.0092	1.4127	5.0455
	11.4900	1.4156	0.1204	0.0116	1.4140	5.0501
	11.5000	1.4169	0.1349	0.0130	1.4153	5.0546
	11.5100	1.4181	0.1323	0.0128	1.4165	5.0588
	11.5200	1.4193	0.1383	0.0133	1.4176	5.0631
	11.5300	1.4205	0.1551	0.0150	1.4189	5.0674
	11.5400	1.4217	0.1679	0.0162	1.4201	5.0718
	11.5500	1.4229	0.1495	0.0144	1.4213	5.0761
	11.5600	1.4242	0.1420	0.0137	1.4226	5.0806
	11.5700	1.4254	0.1343	0.0129	1.4238	5.0850
	11.5800	1.4266	0.1311	0.0126	1.4250	5.0893
	11.5900	1.4278	0.1208	0.0116	1.4262	5.0936
	11.6000	1.4291	0.1346	0.0130	1.4275	5.0981
	11.6100	1.4303	0.1499	0.0145	1.4287	5.1024
	11.6200	1.4315	0.1833	0.0177	1.4299	5.1067
	11.6300	1.4327	0.1678	0.0162	1.4311	5.1111
	11.6400	1.4340	0.1540	0.0148	1.4324	5.1156
	11.6500	1.4353	0.1642	0.0158	1.4337	5.1202
	11.6600	1.4365	0.1342	0.0129	1.4349	5.1247
	11.6700	1.4377	0.1106	0.0107	1.4361	5.1290
	11.6800	1.4389	0.1047	0.0101	1.4373	5.1332
	11.6900	1.4401	0.1075	0.0104	1.4385	5.1375
	11.7000	1.4413	0.1207	0.0116	1.4397	5.1419
	11.7100	1.4426	0.1137	0.0110	1.4410	5.1464
	11.7200	1.4438	0.1441	0.0139	1.4422	5.1507
	11.7300	1.4450	0.1739	0.0168	1.4434	5.1551
	11.7400	1.4463	0.1969	0.0190	1.4447	5.1595
	11.7500	1.4475	0.1756	0.0169	1.4459	5.1640
	11.7600	1.4488	0.1507	0.0145	1.4472	5.1685
	11.7700	1.4500	0.1364	0.0132	1.4484	5.1729
	11.7800	1.4513	0.1563	0.0151	1.4496	5.1773
	11.7900	1.4525	0.1476	0.0142	1.4509	5.1818
	11.8000	1.4537	0.0996	0.0096	1.4521	5.1862
	11.8100	1.4550	0.0951	0.0092	1.4534	5.1906
	11.8200	1.4562	0.0941	0.0091	1.4546	5.1949
	11.8300	1.4574	0.0923	0.0089	1.4558	5.1994
	11.8400	1.4587	0.0993	0.0096	1.4570	5.2038
	11.8500	1.4599	0.1237	0.0119	1.4583	5.2082
	11.8600	1.4612	0.1678	0.0162	1.4596	5.2128
	11.8700	1.4624	0.1877	0.0181	1.4608	5.2171
	11.8800	1.4636	0.1716	0.0165	1.4620	5.2214
	11.8900	1.4648	0.1301	0.0125	1.4632	5.2259
	11.9000	1.4661	0.1207	0.0116	1.4645	5.2303
	11.9100	1.4673	0.1131	0.0109	1.4657	5.2347
	11.9200	1.4685	0.1163	0.0112	1.4669	5.2390
	11.9300	1.4697	0.1283	0.0124	1.4681	5.2433
	11.9400	1.4710	0.1332	0.0128	1.4694	5.2477
	11.9500	1.4723	0.1578	0.0152	1.4707	5.2524
	11.9600	1.4735	0.1856	0.0179	1.4719	5.2568
	11.9700	1.4747	0.1719	0.0166	1.4731	5.2611
	11.9800	1.4759	0.1513	0.0146	1.4743	5.2653
	11.9900	1.4771	0.1420	0.0137	1.4755	5.2697
	12.0000	1.4784	0.1457	0.0141	1.4767	5.2741
	12.0100	1.4796	0.1636	0.0158	1.4780	5.2787
	12.0200	1.4809	0.1518	0.0146	1.4793	5.2832
	12.0300	1.4821	0.1576	0.0152	1.4805	5.2875
	12.0400	1.4833	0.1407	0.0136	1.4817	5.2918
	12.0500	1.4845	0.1154	0.0111	1.4829	5.2962
	12.0600	1.4858	0.1176	0.0113	1.4842	5.3007
	12.0700	1.4871	0.1287	0.0124	1.4855	5.3053
	12.0800	1.4884	0.1380	0.0133	1.4868	5.3099
	12.0900	1.4896	0.1266	0.0122	1.4880	5.3143
	12.1000	1.4908	0.0977	0.0094	1.4892	5.3186
	12.1100	1.4920	0.0883	0.0085	1.4904	5.3229
	12.1200	1.4932	0.1019	0.0098	1.4916	5.3273
	12.1300	1.4945	0.1265	0.0122	1.4929	5.3317
	12.1400	1.4957	0.1281	0.0124	1.4941	5.3361
	12.1500	1.4969	0.1350	0.0130	1.4953	5.3405
	12.1600	1.4982	0.1360	0.0131	1.4966	5.3449
	12.1700	1.4994	0.1675	0.0161	1.4978	5.3493
	12.1800	1.5007	0.2047	0.0197	1.4991	5.3539
	12.1900	1.5019	0.2145	0.0207	1.5003	5.3584
	12.2000	1.5032	0.2037	0.0196	1.5016	5.3628
	12.2100	1.5044	0.1679	0.0162	1.5028	5.3673
	12.2200	1.5057	0.1481	0.0143	1.5041	5.3718
	12.2300	1.5068	0.1444	0.0139	1.5052	5.3759
	12.2400	1.5080	0.1189	0.0115	1.5064	5.3801
	12.2500	1.5092	0.1289	0.0124	1.5076	5.3844
	12.2600	1.5105	0.1576	0.0152	1.5088	5.3888
	12.2700	1.5117	0.1904	0.0184	1.5101	5.3931
	12.2800	1.5129	0.1840	0.0177	1.5113	5.3975
	12.2900	1.5142	0.1899	0.0183	1.5126	5.4021
	12.3000	1.5154	0.1514	0.0146	1.5138	5.4065
	12.3100	1.5167	0.1371	0.0132	1.5151	5.4111
	12.3200	1.5180	0.1465	0.0141	1.5164	5.4157
	12.3300	1.5192	0.1753	0.0169	1.5176	5.4199
	12.3400	1.5203	0.1584	0.0153	1.5187	5.4241
	12.3500	1.5216	0.1437	0.0139	1.5200	5.4285
	12.3600	1.5228	0.1411	0.0136	1.5212	5.4329
	12.3700	1.5240	0.1391	0.0134	1.5224	5.4371
	12.3800	1.5252	0.1425	0.0137	1.5236	5.4415
	12.3900	1.5265	0.1494	0.0144	1.5249	5.4460
	12.4000	1.5277	0.1752	0.0169	1.5261	5.4503
	12.4100	1.5290	0.1552	0.0150	1.5274	5.4549
	12.4200	1.5302	0.0984	0.0095	1.5286	5.4593
	12.4300	1.5314	0.0845	0.0081	1.5298	5.4637
	12.4400	1.5327	0.1075	0.0104	1.5311	5.4682
	12.4500	1.5339	0.1282	0.0124	1.5323	5.4726
	12.4600	1.5352	0.1387	0.0134	1.5335	5.4770
	12.4700	1.5363	0.1490	0.0144	1.5347	5.4812
	12.4800	1.5376	0.1191	0.0115	1.5359	5.4856
	12.4900	1.5388	0.1042	0.0100	1.5372	5.4900
	12.5000	1.5401	0.1118	0.0108	1.5384	5.4945
	12.5100	1.5413	0.1290	0.0124	1.5397	5.4990
	12.5200	1.5425	0.1479	0.0143	1.5409	5.5034
	12.5300	1.5438	0.1484	0.0143	1.5422	5.5077
	12.5400	1.5450	0.1540	0.0148	1.5434	5.5121
	12.5500	1.5461	0.1687	0.0163	1.5445	5.5162
	12.5600	1.5474	0.1919	0.0185	1.5458	5.5206
	12.5700	1.5486	0.1956	0.0189	1.5470	5.5252
	12.5800	1.5499	0.1874	0.0181	1.5483	5.5298
	12.5900	1.5512	0.1909	0.0184	1.5496	5.5343
	12.6000	1.5524	0.1929	0.0186	1.5508	5.5387
	12.6100	1.5537	0.1978	0.0191	1.5521	5.5432
	12.6200	1.5549	0.2043	0.0197	1.5533	5.5475
	12.6300	1.5561	0.2038	0.0196	1.5545	5.5520
	12.6400	1.5574	0.1891	0.0182	1.5558	5.5563
	12.6500	1.5586	0.1648	0.0159	1.5570	5.5607
	12.6600	1.5598	0.1606	0.0155	1.5582	5.5649
	12.6700	1.5610	0.1625	0.0157	1.5594	5.5693
	12.6800	1.5622	0.1830	0.0176	1.5606	5.5736
	12.6900	1.5634	0.1943	0.0187	1.5618	5.5780
	12.7000	1.5647	0.1797	0.0173	1.5631	5.5826
	12.7100	1.5660	0.1627	0.0157	1.5644	5.5871
	12.7200	1.5672	0.1563	0.0151	1.5656	5.5916
	12.7300	1.5685	0.1489	0.0144	1.5669	5.5959
	12.7400	1.5697	0.1465	0.0141	1.5681	5.6003
	12.7500	1.5709	0.1433	0.0138	1.5693	5.6045
	12.7600	1.5721	0.1280	0.0123	1.5705	5.6088
	12.7700	1.5733	0.1182	0.0114	1.5717	5.6131
	12.7800	1.5745	0.0910	0.0088	1.5729	5.6175
	12.7900	1.5757	0.0826	0.0080	1.5741	5.6219
	12.8000	1.5770	0.0961	0.0093	1.5754	5.6264
	12.8100	1.5782	0.1086	0.0105	1.5766	5.6308
	12.8200	1.5794	0.1186	0.0114	1.5778	5.6352
	12.8300	1.5807	0.1263	0.0122	1.5791	5.6396
	12.8400	1.5819	0.1406	0.0136	1.5803	5.6440
	12.8500	1.5832	0.1535	0.0148	1.5816	5.6485
	12.8600	1.5844	0.1874	0.0181	1.5828	5.6530
	12.8700	1.5857	0.2034	0.0196	1.5841	5.6575
	12.8800	1.5869	0.1927	0.0186	1.5853	5.6619
	12.8900	1.5882	0.1491	0.0144	1.5865	5.6663
	12.9000	1.5894	0.1102	0.0106	1.5878	5.6707
	12.9100	1.5906	0.0787	0.0076	1.5890	5.6750
	12.9200	1.5918	0.0562	0.0054	1.5902	5.6794
	12.9300	1.5931	0.0679	0.0065	1.5915	5.6840
	12.9400	1.5944	0.0731	0.0070	1.5927	5.6884
	12.9500	1.5956	0.0865	0.0083	1.5940	5.6928
	12.9600	1.5968	0.0941	0.0091	1.5952	5.6970
	12.9700	1.5980	0.1189	0.0115	1.5964	5.7014
	12.9800	1.5992	0.1296	0.0125	1.5976	5.7056
	12.9900	1.6004	0.1589	0.0153	1.5988	5.7099
	13.0000	1.6016	0.1628	0.0157	1.6000	5.7141
	13.0100	1.6028	0.1518	0.0146	1.6012	5.7185
	13.0200	1.6040	0.1568	0.0151	1.6024	5.7229
	13.0300	1.6053	0.1773	0.0171	1.6037	5.7275
	13.0400	1.6066	0.1771	0.0171	1.6050	5.7321
	13.0500	1.6078	0.1745	0.0168	1.6062	5.7364
	13.0600	1.6090	0.1520	0.0147	1.6074	5.7408
	13.0700	1.6103	0.1533	0.0148	1.6087	5.7454
	13.0800	1.6116	0.1935	0.0187	1.6100	5.7499
	13.0900	1.6127	0.2165	0.0209	1.6111	5.7540
	13.1000	1.6140	0.1785	0.0172	1.6124	5.7585
	13.1100	1.6152	0.1481	0.0143	1.6136	5.7629
	13.1200	1.6164	0.1489	0.0144	1.6148	5.7673
	13.1300	1.6177	0.1765	0.0170	1.6161	5.7717
	13.1400	1.6189	0.1747	0.0168	1.6173	5.7761
	13.1500	1.6202	0.1294	0.0125	1.6185	5.7806
	13.1600	1.6214	0.0903	0.0087	1.6198	5.7851
	13.1700	1.6227	0.0748	0.0072	1.6211	5.7895
	13.1800	1.6239	0.1055	0.0102	1.6222	5.7938
	13.1900	1.6251	0.1272	0.0123	1.6234	5.7981
	13.2000	1.6263	0.1422	0.0137	1.6247	5.8025
	13.2100	1.6276	0.1413	0.0136	1.6259	5.8070
	13.2200	1.6287	0.1450	0.0140	1.6271	5.8113
	13.2300	1.6300	0.1371	0.0132	1.6283	5.8156
	13.2400	1.6312	0.1224	0.0118	1.6296	5.8200
	13.2500	1.6325	0.0992	0.0096	1.6309	5.8246
	13.2600	1.6337	0.1015	0.0098	1.6321	5.8290
	13.2700	1.6350	0.1130	0.0109	1.6334	5.8335
	13.2800	1.6362	0.1190	0.0115	1.6346	5.8378
	13.2900	1.6374	0.1318	0.0127	1.6358	5.8422
	13.3000	1.6386	0.1526	0.0147	1.6370	5.8464
	13.3100	1.6398	0.1677	0.0162	1.6382	5.8507
	13.3200	1.6410	0.2025	0.0195	1.6394	5.8551
	13.3300	1.6423	0.2071	0.0200	1.6407	5.8598
	13.3400	1.6436	0.2210	0.0213	1.6420	5.8643
	13.3500	1.6448	0.2407	0.0232	1.6432	5.8686
	13.3600	1.6460	0.2342	0.0226	1.6444	5.8730
	13.3700	1.6472	0.2375	0.0229	1.6456	5.8773
	13.3800	1.6485	0.2161	0.0208	1.6469	5.8819
	13.3900	1.6498	0.1796	0.0173	1.6482	5.8866
	13.4000	1.6511	0.1411	0.0136	1.6495	5.8911
	13.4100	1.6523	0.1365	0.0132	1.6507	5.8953
	13.4200	1.6534	0.1539	0.0148	1.6518	5.8994
	13.4300	1.6546	0.1320	0.0127	1.6530	5.9037
	13.4400	1.6559	0.1236	0.0119	1.6543	5.9082
	13.4500	1.6571	0.1478	0.0142	1.6555	5.9125
	13.4600	1.6584	0.1768	0.0170	1.6568	5.9171
	13.4700	1.6596	0.1889	0.0182	1.6580	5.9216
	13.4800	1.6609	0.1915	0.0185	1.6593	5.9261
	13.4900	1.6621	0.1806	0.0174	1.6605	5.9304
	13.5000	1.6634	0.2022	0.0195	1.6618	5.9349
	13.5100	1.6646	0.2158	0.0208	1.6630	5.9393
	13.5200	1.6658	0.1933	0.0186	1.6642	5.9437
	13.5300	1.6670	0.1881	0.0181	1.6654	5.9480
	13.5400	1.6683	0.1763	0.0170	1.6666	5.9523
	13.5500	1.6695	0.1820	0.0175	1.6679	5.9567
	13.5600	1.6707	0.1796	0.0173	1.6691	5.9610
	13.5700	1.6719	0.1609	0.0155	1.6703	5.9654
	13.5800	1.6732	0.1397	0.0135	1.6716	5.9699
	13.5900	1.6744	0.1533	0.0148	1.6728	5.9744
	13.6000	1.6756	0.1740	0.0168	1.6740	5.9788
	13.6100	1.6769	0.1911	0.0184	1.6753	5.9832
	13.6200	1.6782	0.1968	0.0190	1.6765	5.9877
	13.6300	1.6794	0.2163	0.0209	1.6778	5.9922
	13.6400	1.6807	0.2133	0.0206	1.6791	5.9967
	13.6500	1.6820	0.1843	0.0178	1.6803	6.0013
	13.6600	1.6832	0.1632	0.0157	1.6816	6.0056
	13.6700	1.6843	0.1476	0.0142	1.6827	6.0097
	13.6800	1.6855	0.1757	0.0169	1.6839	6.0141
	13.6900	1.6868	0.1877	0.0181	1.6852	6.0186
	13.7000	1.6881	0.2199	0.0212	1.6864	6.0231
	13.7100	1.6893	0.2485	0.0240	1.6877	6.0276
	13.7200	1.6906	0.2660	0.0256	1.6889	6.0320
	13.7300	1.6918	0.2643	0.0255	1.6902	6.0364
	13.7400	1.6930	0.2608	0.0251	1.6914	6.0408
	13.7500	1.6943	0.2450	0.0236	1.6926	6.0452
	13.7600	1.6954	0.2293	0.0221	1.6938	6.0493
	13.7700	1.6966	0.2101	0.0203	1.6950	6.0535
	13.7800	1.6978	0.1904	0.0184	1.6962	6.0580
	13.7900	1.6991	0.1765	0.0170	1.6975	6.0627
	13.8000	1.7004	0.1707	0.0165	1.6988	6.0672
	13.8100	1.7017	0.1835	0.0177	1.7000	6.0716
	13.8200	1.7029	0.1741	0.0168	1.7013	6.0761
	13.8300	1.7041	0.1734	0.0167	1.7025	6.0804
	13.8400	1.7053	0.1799	0.0173	1.7037	6.0846
	13.8500	1.7065	0.1364	0.0132	1.7049	6.0890
	13.8600	1.7077	0.1195	0.0115	1.7061	6.0934
	13.8700	1.7090	0.1222	0.0118	1.7074	6.0977
	13.8800	1.7102	0.1525	0.0147	1.7086	6.1022
	13.8900	1.7115	0.1906	0.0184	1.7099	6.1068
	13.9000	1.7127	0.2332	0.0225	1.7111	6.1112
	13.9100	1.7139	0.2576	0.0248	1.7123	6.1155
	13.9200	1.7152	0.2479	0.0239	1.7136	6.1199
	13.9300	1.7164	0.2182	0.0210	1.7148	6.1242
	13.9400	1.7176	0.1671	0.0161	1.7160	6.1285
	13.9500	1.7188	0.1259	0.0121	1.7172	6.1330
	13.9600	1.7201	0.1149	0.0111	1.7185	6.1375
	13.9700	1.7213	0.1220	0.0118	1.7197	6.1420
	13.9800	1.7226	0.1527	0.0147	1.7210	6.1464
	13.9900	1.7238	0.1637	0.0158	1.7222	6.1508
	14.0000	1.7250	0.1678	0.0162	1.7234	6.1550
	14.0100	1.7262	0.1670	0.0161	1.7246	6.1594
	14.0200	1.7275	0.1566	0.0151	1.7259	6.1638
	14.0300	1.7287	0.1580	0.0152	1.7271	6.1682
	14.0400	1.7299	0.1712	0.0165	1.7283	6.1726
	14.0500	1.7312	0.1466	0.0141	1.7296	6.1771
	14.0600	1.7325	0.1198	0.0115	1.7309	6.1817
	14.0700	1.7337	0.1258	0.0121	1.7321	6.1861
	14.0800	1.7349	0.1086	0.0105	1.7333	6.1903
	14.0900	1.7361	0.1170	0.0113	1.7345	6.1946
	14.1000	1.7373	0.1202	0.0116	1.7357	6.1991
	14.1100	1.7386	0.1447	0.0140	1.7370	6.2035
	14.1200	1.7398	0.1468	0.0142	1.7382	6.2080
	14.1300	1.7411	0.1381	0.0133	1.7395	6.2124
	14.1400	1.7423	0.1670	0.0161	1.7407	6.2168
	14.1500	1.7435	0.1871	0.0180	1.7419	6.2212
	14.1600	1.7447	0.1961	0.0189	1.7431	6.2254
	14.1700	1.7459	0.1872	0.0180	1.7443	6.2298
	14.1800	1.7472	0.1932	0.0186	1.7456	6.2343
	14.1900	1.7484	0.1885	0.0182	1.7468	6.2387
	14.2000	1.7497	0.1764	0.0170	1.7481	6.2432
	14.2100	1.7510	0.1877	0.0181	1.7494	6.2477
	14.2200	1.7522	0.1967	0.0190	1.7506	6.2521
	14.2300	1.7534	0.1853	0.0179	1.7518	6.2564
	14.2400	1.7546	0.1640	0.0158	1.7530	6.2607
	14.2500	1.7559	0.1379	0.0133	1.7543	6.2652
	14.2600	1.7571	0.1293	0.0125	1.7555	6.2695
	14.2700	1.7583	0.1422	0.0137	1.7567	6.2740
	14.2800	1.7596	0.1705	0.0164	1.7579	6.2784
	14.2900	1.7608	0.1839	0.0177	1.7592	6.2829
	14.3000	1.7621	0.2192	0.0211	1.7605	6.2874
	14.3100	1.7633	0.2401	0.0231	1.7617	6.2919
	14.3200	1.7645	0.2390	0.0230	1.7629	6.2962
	14.3300	1.7658	0.2417	0.0233	1.7642	6.3006
	14.3400	1.7670	0.2060	0.0199	1.7654	6.3049
	14.3500	1.7682	0.1867	0.0180	1.7666	6.3093
	14.3600	1.7695	0.1990	0.0192	1.7679	6.3140
	14.3700	1.7708	0.1804	0.0174	1.7692	6.3185
	14.3800	1.7719	0.1681	0.0162	1.7703	6.3226
	14.3900	1.7731	0.1346	0.0130	1.7715	6.3268
	14.4000	1.7744	0.1254	0.0121	1.7727	6.3313
	14.4100	1.7756	0.1351	0.0130	1.7740	6.3357
	14.4200	1.7769	0.1435	0.0138	1.7753	6.3403
	14.4300	1.7781	0.1602	0.0154	1.7765	6.3447
	14.4400	1.7793	0.1816	0.0175	1.7777	6.3490
	14.4500	1.7805	0.2149	0.0207	1.7789	6.3532
	14.4600	1.7817	0.2227	0.0215	1.7801	6.3576
	14.4700	1.7830	0.2353	0.0227	1.7813	6.3620
	14.4800	1.7842	0.2276	0.0219	1.7825	6.3663
	14.4900	1.7854	0.2265	0.0218	1.7838	6.3708
	14.5000	1.7867	0.1989	0.0192	1.7851	6.3754
	14.5100	1.7879	0.1939	0.0187	1.7863	6.3798
	14.5200	1.7892	0.1766	0.0170	1.7875	6.3841
	14.5300	1.7904	0.1695	0.0163	1.7888	6.3885
	14.5400	1.7916	0.1556	0.0150	1.7900	6.3929
	14.5500	1.7928	0.1653	0.0159	1.7912	6.3972
	14.5600	1.7941	0.1794	0.0173	1.7924	6.4016
	14.5700	1.7953	0.2031	0.0196	1.7937	6.4061
	14.5800	1.7965	0.2213	0.0213	1.7949	6.4105
	14.5838	1.7970	0.2249	0.0217	1.7954	6.4121
	14.5840	1.7970	0.2254	0.0217	1.7954	6.4122
	14.5940	1.7982	0.2009	0.0194	1.7966	6.4166
	14.6040	1.7993	0.1862	0.0180	1.7977	6.4205
	14.6140	1.8001	0.1833	0.0177	1.7985	6.4232
	14.6240	1.8002	0.1433	0.0138	1.7986	6.4236
	14.6340	1.7996	0.1010	0.0097	1.7980	6.4213
	14.6440	1.7983	0.1124	0.0108	1.7967	6.4167
	14.6540	1.7966	0.1553	0.0150	1.7950	6.4106
	14.6640	1.7948	0.1906	0.0184	1.7932	6.4042
	14.6740	1.7931	0.1910	0.0184	1.7915	6.3981
	14.6840	1.7916	0.1834	0.0177	1.7900	6.3930
	14.6940	1.7903	0.1707	0.0165	1.7887	6.3881
	14.7040	1.7889	0.1804	0.0174	1.7873	6.3831
	14.7140	1.7876	0.1852	0.0179	1.7860	6.3785
	14.7240	1.7864	0.1728	0.0167	1.7848	6.3744
	14.7340	1.7852	0.1632	0.0157	1.7836	6.3702
	14.7440	1.7840	0.1735	0.0167	1.7824	6.3656
	14.7540	1.7827	0.1763	0.0170	1.7811	6.3610
	14.7640	1.7814	0.1841	0.0177	1.7798	6.3565
	14.7740	1.7802	0.2033	0.0196	1.7786	6.3522
	14.7840	1.7789	0.2162	0.0208	1.7773	6.3476
	14.7940	1.7776	0.2119	0.0204	1.7760	6.3430
	14.8040	1.7764	0.2144	0.0207	1.7748	6.3385
	14.8140	1.7752	0.2418	0.0233	1.7736	6.3344
	14.8240	1.7740	0.2444	0.0236	1.7724	6.3301
	14.8340	1.7728	0.2207	0.0213	1.7712	6.3256
	14.8440	1.7715	0.1802	0.0174	1.7699	6.3209
	14.8540	1.7702	0.1654	0.0159	1.7686	6.3166
	14.8640	1.7690	0.1678	0.0162	1.7674	6.3123
	14.8740	1.7678	0.1739	0.0168	1.7662	6.3079
	14.8840	1.7665	0.1871	0.0180	1.7649	6.3033
	14.8940	1.7652	0.2025	0.0195	1.7636	6.2987
	14.9040	1.7640	0.2242	0.0216	1.7624	6.2944
	14.9140	1.7628	0.2200	0.0212	1.7612	6.2900
	14.9240	1.7615	0.2333	0.0225	1.7599	6.2854
	14.9340	1.7602	0.2574	0.0248	1.7586	6.2807
	14.9440	1.7590	0.2598	0.0251	1.7574	6.2763
	14.9540	1.7578	0.2195	0.0212	1.7562	6.2722
	14.9640	1.7566	0.1920	0.0185	1.7550	6.2678
	14.9740	1.7553	0.1793	0.0173	1.7537	6.2631
	14.9840	1.7540	0.1716	0.0165	1.7524	6.2587
	14.9940	1.7528	0.1952	0.0188	1.7512	6.2543
	15.0040	1.7516	0.2226	0.0215	1.7500	6.2500
	15.0140	1.7503	0.2315	0.0223	1.7487	6.2455
	15.0240	1.7491	0.2189	0.0211	1.7474	6.2409
	15.0340	1.7478	0.2030	0.0196	1.7462	6.2365
	15.0440	1.7466	0.2086	0.0201	1.7450	6.2321
	15.0540	1.7454	0.2341	0.0226	1.7437	6.2277
	15.0640	1.7441	0.2269	0.0219	1.7425	6.2232
	15.0740	1.7428	0.2131	0.0205	1.7412	6.2187
	15.0840	1.7416	0.1902	0.0183	1.7400	6.2144
	15.0940	1.7405	0.1820	0.0175	1.7389	6.2103
	15.1040	1.7392	0.1665	0.0161	1.7376	6.2057
	15.1140	1.7379	0.1519	0.0146	1.7363	6.2012
	15.1240	1.7367	0.1375	0.0133	1.7351	6.1968
	15.1340	1.7355	0.1416	0.0137	1.7339	6.1925
	15.1440	1.7343	0.1372	0.0132	1.7327	6.1881
	15.1540	1.7330	0.1667	0.0161	1.7313	6.1834
	15.1640	1.7317	0.1853	0.0179	1.7301	6.1788
	15.1740	1.7305	0.1927	0.0186	1.7289	6.1747
	15.1840	1.7293	0.1873	0.0181	1.7277	6.1704
	15.1940	1.7281	0.1537	0.0148	1.7265	6.1660
	15.2040	1.7268	0.1370	0.0132	1.7252	6.1614
	15.2140	1.7255	0.1081	0.0104	1.7239	6.1569
	15.2240	1.7243	0.1100	0.0106	1.7227	6.1526
	15.2340	1.7231	0.1206	0.0116	1.7215	6.1482
	15.2440	1.7218	0.1403	0.0135	1.7202	6.1438
	15.2540	1.7206	0.1568	0.0151	1.7190	6.1394
	15.2640	1.7194	0.1813	0.0175	1.7178	6.1350
	15.2740	1.7182	0.1960	0.0189	1.7166	6.1306
	15.2840	1.7169	0.2120	0.0204	1.7153	6.1260
	15.2940	1.7155	0.2145	0.0207	1.7139	6.1212
	15.3040	1.7144	0.1909	0.0184	1.7127	6.1170
	15.3140	1.7132	0.1728	0.0167	1.7116	6.1129
	15.3240	1.7120	0.1749	0.0169	1.7104	6.1085
	15.3340	1.7107	0.1690	0.0163	1.7090	6.1038
	15.3440	1.7094	0.1321	0.0127	1.7078	6.0993
	15.3540	1.7082	0.1381	0.0133	1.7066	6.0950
	15.3640	1.7070	0.1510	0.0146	1.7054	6.0907
	15.3740	1.7057	0.1518	0.0146	1.7041	6.0862
	15.3840	1.7045	0.1433	0.0138	1.7029	6.0817
	15.3940	1.7032	0.1202	0.0116	1.7016	6.0772
	15.4040	1.7020	0.1111	0.0107	1.7004	6.0728
	15.4140	1.7008	0.1309	0.0126	1.6992	6.0685
	15.4240	1.6995	0.1252	0.0121	1.6979	6.0640
	15.4340	1.6983	0.1345	0.0130	1.6967	6.0596
	15.4440	1.6971	0.1365	0.0132	1.6955	6.0553
	15.4540	1.6959	0.1460	0.0141	1.6943	6.0510
	15.4640	1.6946	0.1607	0.0155	1.6930	6.0463
	15.4740	1.6933	0.1695	0.0163	1.6917	6.0418
	15.4840	1.6920	0.1724	0.0166	1.6904	6.0373
	15.4940	1.6909	0.1776	0.0171	1.6893	6.0331
	15.5040	1.6896	0.1467	0.0141	1.6880	6.0287
	15.5140	1.6883	0.1465	0.0141	1.6867	6.0240
	15.5240	1.6870	0.1762	0.0170	1.6854	6.0194
	15.5340	1.6858	0.2015	0.0194	1.6842	6.0152
	15.5440	1.6847	0.1871	0.0180	1.6831	6.0110
	15.5540	1.6834	0.1592	0.0154	1.6818	6.0066
	15.5640	1.6822	0.1511	0.0146	1.6806	6.0020
	15.5740	1.6810	0.1637	0.0158	1.6793	5.9977
	15.5840	1.6798	0.1731	0.0167	1.6781	5.9934
	15.5940	1.6785	0.2023	0.0195	1.6769	5.9890
	15.6040	1.6772	0.2192	0.0211	1.6756	5.9843
	15.6140	1.6759	0.2209	0.0213	1.6743	5.9795
	15.6240	1.6746	0.2045	0.0197	1.6730	5.9750
	15.6340	1.6734	0.1688	0.0163	1.6718	5.9706
	15.6440	1.6722	0.1663	0.0160	1.6706	5.9663
	15.6540	1.6709	0.1568	0.0151	1.6693	5.9619
	15.6640	1.6698	0.1567	0.0151	1.6682	5.9578
	15.6740	1.6686	0.1472	0.0142	1.6670	5.9535
	15.6840	1.6673	0.1600	0.0154	1.6657	5.9490
	15.6940	1.6660	0.1512	0.0146	1.6644	5.9444
	15.7040	1.6648	0.1260	0.0121	1.6632	5.9399
	15.7140	1.6636	0.1245	0.0120	1.6620	5.9357
	15.7240	1.6624	0.1416	0.0137	1.6608	5.9314
	15.7340	1.6611	0.1536	0.0148	1.6595	5.9269
	15.7440	1.6599	0.1633	0.0157	1.6583	5.9226
	15.7540	1.6587	0.1456	0.0140	1.6571	5.9184
	15.7640	1.6575	0.1257	0.0121	1.6559	5.9140
	15.7740	1.6562	0.1236	0.0119	1.6546	5.9094
	15.7840	1.6549	0.1124	0.0108	1.6533	5.9047
	15.7940	1.6537	0.1449	0.0140	1.6521	5.9003
	15.8040	1.6525	0.1673	0.0161	1.6509	5.8959
	15.8140	1.6513	0.2106	0.0203	1.6497	5.8917
	15.8240	1.6500	0.2007	0.0194	1.6484	5.8873
	15.8340	1.6488	0.1672	0.0161	1.6472	5.8829
	15.8440	1.6476	0.1299	0.0125	1.6460	5.8785
	15.8540	1.6464	0.1088	0.0105	1.6448	5.8742
	15.8640	1.6451	0.1527	0.0147	1.6435	5.8696
	15.8740	1.6438	0.1920	0.0185	1.6422	5.8649
	15.8840	1.6425	0.1857	0.0179	1.6409	5.8605
	15.8940	1.6414	0.1689	0.0163	1.6398	5.8563
	15.9040	1.6401	0.1779	0.0172	1.6385	5.8519
	15.9140	1.6388	0.1788	0.0172	1.6372	5.8473
	15.9240	1.6376	0.1623	0.0156	1.6360	5.8428
	15.9340	1.6364	0.1529	0.0147	1.6348	5.8385
	15.9440	1.6352	0.1868	0.0180	1.6336	5.8344
	15.9540	1.6340	0.2109	0.0203	1.6324	5.8300
	15.9640	1.6327	0.1905	0.0184	1.6311	5.8255
	15.9740	1.6315	0.1488	0.0143	1.6299	5.8210
	15.9840	1.6302	0.1309	0.0126	1.6286	5.8166
	15.9940	1.6290	0.1144	0.0110	1.6274	5.8123
	16.0040	1.6278	0.1051	0.0101	1.6262	5.8078
	16.0140	1.6265	0.0855	0.0082	1.6249	5.8031
	16.0240	1.6253	0.0987	0.0095	1.6237	5.7989
	16.0340	1.6241	0.1318	0.0127	1.6225	5.7947
	16.0440	1.6228	0.1570	0.0151	1.6212	5.7901
	16.0540	1.6215	0.1668	0.0161	1.6199	5.7855
	16.0640	1.6203	0.1939	0.0187	1.6187	5.7811
	16.0740	1.6191	0.1972	0.0190	1.6175	5.7769
	16.0840	1.6179	0.1676	0.0162	1.6162	5.7724
	16.0940	1.6166	0.1452	0.0140	1.6149	5.7677
	16.1040	1.6153	0.1373	0.0132	1.6137	5.7631
	16.1140	1.6141	0.0975	0.0094	1.6125	5.7589
	16.1240	1.6129	0.0701	0.0068	1.6113	5.7548
	16.1340	1.6117	0.0692	0.0067	1.6101	5.7504
	16.1440	1.6104	0.1102	0.0106	1.6088	5.7459
	16.1540	1.6092	0.1425	0.0137	1.6076	5.7415
	16.1640	1.6080	0.1811	0.0175	1.6064	5.7370
	16.1740	1.6067	0.2012	0.0194	1.6051	5.7326
	16.1840	1.6055	0.2097	0.0202	1.6039	5.7283
	16.1940	1.6043	0.2349	0.0227	1.6027	5.7239
	16.2040	1.6031	0.2513	0.0242	1.6015	5.7196
	16.2140	1.6019	0.2403	0.0232	1.6003	5.7153
	16.2240	1.6006	0.2411	0.0232	1.5990	5.7108
	16.2340	1.5993	0.2205	0.0213	1.5977	5.7062
	16.2440	1.5981	0.2114	0.0204	1.5965	5.7018
	16.2540	1.5969	0.1985	0.0191	1.5953	5.6975
	16.2640	1.5956	0.1648	0.0159	1.5940	5.6930
	16.2740	1.5943	0.1508	0.0145	1.5927	5.6884
	16.2840	1.5931	0.1485	0.0143	1.5915	5.6840
	16.2940	1.5919	0.1478	0.0142	1.5903	5.6796
	16.3040	1.5907	0.1337	0.0129	1.5891	5.6754
	16.3140	1.5894	0.1202	0.0116	1.5878	5.6708
	16.3240	1.5881	0.1035	0.0100	1.5865	5.6663
	16.3340	1.5869	0.0948	0.0091	1.5853	5.6618
	16.3440	1.5857	0.0994	0.0096	1.5841	5.6576
	16.3540	1.5845	0.1077	0.0104	1.5829	5.6533
	16.3640	1.5832	0.1275	0.0123	1.5816	5.6487
	16.3740	1.5820	0.1444	0.0139	1.5804	5.6442
	16.3840	1.5808	0.1628	0.0157	1.5792	5.6401
	16.3940	1.5796	0.1666	0.0161	1.5780	5.6358
	16.4040	1.5784	0.1815	0.0175	1.5768	5.6313
	16.4140	1.5771	0.1808	0.0174	1.5755	5.6267
	16.4240	1.5758	0.1599	0.0154	1.5742	5.6220
	16.4340	1.5745	0.1465	0.0141	1.5729	5.6176
	16.4440	1.5733	0.1299	0.0125	1.5717	5.6132
	16.4540	1.5720	0.1534	0.0148	1.5704	5.6086
	16.4640	1.5707	0.1582	0.0153	1.5691	5.6041
	16.4740	1.5696	0.1543	0.0149	1.5680	5.6000
	16.4840	1.5684	0.1554	0.0150	1.5668	5.5958
	16.4940	1.5672	0.1621	0.0156	1.5656	5.5914
	16.5040	1.5659	0.1559	0.0150	1.5643	5.5869
	16.5140	1.5647	0.1572	0.0152	1.5631	5.5826
	16.5240	1.5635	0.1764	0.0170	1.5619	5.5782
	16.5340	1.5623	0.1968	0.0190	1.5607	5.5739
	16.5440	1.5610	0.1772	0.0171	1.5594	5.5694
	16.5540	1.5598	0.1307	0.0126	1.5582	5.5650
	16.5640	1.5586	0.0939	0.0090	1.5570	5.5606
	16.5740	1.5574	0.0715	0.0069	1.5558	5.5563
	16.5840	1.5561	0.0740	0.0071	1.5545	5.5519
	16.5940	1.5549	0.1006	0.0097	1.5532	5.5474
	16.6040	1.5537	0.0947	0.0091	1.5521	5.5431
	16.6140	1.5524	0.1181	0.0114	1.5508	5.5386
	16.6240	1.5511	0.1528	0.0147	1.5495	5.5339
	16.6340	1.5499	0.1818	0.0175	1.5483	5.5296
	16.6440	1.5487	0.1692	0.0163	1.5471	5.5253
	16.6540	1.5475	0.1420	0.0137	1.5459	5.5210
	16.6640	1.5462	0.1147	0.0111	1.5446	5.5166
	16.6740	1.5450	0.1170	0.0113	1.5434	5.5120
	16.6840	1.5437	0.1218	0.0117	1.5421	5.5076
	16.6940	1.5425	0.1354	0.0131	1.5409	5.5032
	16.7040	1.5413	0.1440	0.0139	1.5397	5.4989
	16.7140	1.5401	0.1455	0.0140	1.5384	5.4945
	16.7240	1.5388	0.1254	0.0121	1.5372	5.4899
	16.7340	1.5375	0.1062	0.0102	1.5359	5.4855
	16.7440	1.5363	0.1328	0.0128	1.5347	5.4811
	16.7540	1.5351	0.1637	0.0158	1.5335	5.4767
	16.7640	1.5339	0.1774	0.0171	1.5323	5.4724
	16.7740	1.5326	0.1708	0.0165	1.5310	5.4678
	16.7840	1.5313	0.1679	0.0162	1.5297	5.4632
	16.7940	1.5301	0.1452	0.0140	1.5285	5.4591
	16.8040	1.5289	0.1210	0.0117	1.5273	5.4547
	16.8140	1.5277	0.1166	0.0112	1.5261	5.4503
	16.8240	1.5264	0.1218	0.0117	1.5248	5.4458
	16.8340	1.5252	0.1351	0.0130	1.5236	5.4415
	16.8440	1.5240	0.1386	0.0134	1.5224	5.4371
	16.8540	1.5227	0.1443	0.0139	1.5211	5.4325
	16.8640	1.5214	0.1494	0.0144	1.5198	5.4279
	16.8740	1.5202	0.1453	0.0140	1.5186	5.4235
	16.8840	1.5190	0.1487	0.0143	1.5174	5.4193
	16.8940	1.5178	0.1397	0.0135	1.5162	5.4151
	16.9040	1.5166	0.1332	0.0128	1.5150	5.4107
	16.9140	1.5154	0.1300	0.0125	1.5138	5.4063
	16.9240	1.5142	0.1259	0.0121	1.5126	5.4021
	16.9340	1.5130	0.1462	0.0141	1.5114	5.3977
	16.9440	1.5117	0.1704	0.0164	1.5101	5.3933
	16.9540	1.5105	0.1870	0.0180	1.5089	5.3888
	16.9640	1.5093	0.1746	0.0168	1.5077	5.3845
	16.9740	1.5080	0.1608	0.0155	1.5064	5.3801
	16.9840	1.5067	0.1668	0.0161	1.5051	5.3754
	16.9940	1.5054	0.1887	0.0182	1.5038	5.3707
	17.0040	1.5042	0.1669	0.0161	1.5026	5.3664
	17.0140	1.5030	0.1387	0.0134	1.5014	5.3620
	17.0240	1.5018	0.1315	0.0127	1.5002	5.3577
	17.0340	1.5005	0.1211	0.0117	1.4989	5.3532
	17.0440	1.4992	0.1145	0.0110	1.4976	5.3487
	17.0540	1.4980	0.1274	0.0123	1.4964	5.3443
	17.0640	1.4968	0.1452	0.0140	1.4952	5.3400
	17.0740	1.4956	0.1414	0.0136	1.4940	5.3356
	17.0840	1.4943	0.1435	0.0138	1.4927	5.3311
	17.0940	1.4931	0.1340	0.0129	1.4915	5.3267
	17.1040	1.4918	0.1295	0.0125	1.4902	5.3223
	17.1140	1.4906	0.1526	0.0147	1.4890	5.3179
	17.1240	1.4894	0.1689	0.0163	1.4878	5.3135
	17.1340	1.4881	0.1461	0.0141	1.4865	5.3091
	17.1440	1.4869	0.1252	0.0121	1.4853	5.3047
	17.1540	1.4857	0.1342	0.0129	1.4841	5.3003
	17.1640	1.4845	0.1749	0.0169	1.4829	5.2959
	17.1740	1.4832	0.2012	0.0194	1.4816	5.2916
	17.1840	1.4820	0.1793	0.0173	1.4804	5.2871
	17.1940	1.4808	0.1503	0.0145	1.4792	5.2828
	17.2040	1.4796	0.1328	0.0128	1.4780	5.2786
	17.2140	1.4783	0.1386	0.0134	1.4767	5.2741
	17.2240	1.4771	0.1436	0.0138	1.4755	5.2695
	17.2340	1.4758	0.1142	0.0110	1.4742	5.2651
	17.2440	1.4746	0.1140	0.0110	1.4730	5.2608
	17.2540	1.4734	0.1328	0.0128	1.4718	5.2564
	17.2640	1.4721	0.1634	0.0158	1.4705	5.2517
	17.2740	1.4708	0.1772	0.0171	1.4692	5.2472
	17.2840	1.4696	0.1610	0.0155	1.4680	5.2429
	17.2940	1.4684	0.1351	0.0130	1.4668	5.2386
	17.3040	1.4671	0.1389	0.0134	1.4655	5.2341
	17.3140	1.4659	0.1329	0.0128	1.4643	5.2295
	17.3240	1.4647	0.1324	0.0128	1.4631	5.2254
	17.3340	1.4636	0.1022	0.0099	1.4620	5.2213
	17.3440	1.4623	0.1051	0.0101	1.4607	5.2167
	17.3540	1.4610	0.1169	0.0113	1.4593	5.2120
	17.3640	1.4597	0.1402	0.0135	1.4581	5.2075
	17.3740	1.4585	0.1431	0.0138	1.4569	5.2033
	17.3840	1.4573	0.1606	0.0155	1.4557	5.1990
	17.3940	1.4561	0.1729	0.0167	1.4545	5.1945
	17.4040	1.4548	0.1610	0.0155	1.4532	5.1899
	17.4140	1.4535	0.1365	0.0132	1.4519	5.1855
	17.4240	1.4523	0.1038	0.0100	1.4507	5.1812
	17.4340	1.4511	0.1072	0.0103	1.4495	5.1768
	17.4440	1.4499	0.1103	0.0106	1.4483	5.1724
	17.4540	1.4487	0.0982	0.0095	1.4471	5.1682
	17.4640	1.4475	0.1113	0.0107	1.4459	5.1639
	17.4740	1.4462	0.1164	0.0112	1.4446	5.1593
	17.4840	1.4449	0.1194	0.0115	1.4433	5.1546
	17.4940	1.4437	0.1034	0.0100	1.4421	5.1503
	17.5040	1.4425	0.0901	0.0087	1.4409	5.1462
	17.5140	1.4413	0.0935	0.0090	1.4397	5.1419
	17.5240	1.4400	0.1058	0.0102	1.4384	5.1373
	17.5340	1.4388	0.1054	0.0102	1.4372	5.1329
	17.5440	1.4376	0.0958	0.0092	1.4360	5.1286
	17.5540	1.4364	0.1002	0.0097	1.4348	5.1242
	17.5640	1.4351	0.1281	0.0123	1.4335	5.1196
	17.5740	1.4338	0.1666	0.0161	1.4322	5.1150
	17.5840	1.4326	0.2013	0.0194	1.4310	5.1107
	17.5940	1.4314	0.2023	0.0195	1.4298	5.1065
	17.6040	1.4302	0.1686	0.0163	1.4286	5.1022
	17.6140	1.4289	0.1263	0.0122	1.4273	5.0976
	17.6240	1.4277	0.1012	0.0098	1.4261	5.0932
	17.6340	1.4265	0.1042	0.0101	1.4249	5.0890
	17.6440	1.4253	0.0986	0.0095	1.4237	5.0847
	17.6540	1.4241	0.1006	0.0097	1.4225	5.0803
	17.6640	1.4228	0.1261	0.0122	1.4212	5.0757
	17.6740	1.4215	0.1387	0.0134	1.4199	5.0710
	17.6840	1.4202	0.1385	0.0134	1.4186	5.0666
	17.6940	1.4191	0.1414	0.0136	1.4174	5.0623
	17.7040	1.4178	0.1485	0.0143	1.4162	5.0580
	17.7140	1.4166	0.1487	0.0143	1.4150	5.0537
	17.7240	1.4154	0.1453	0.0140	1.4138	5.0493
	17.7340	1.4142	0.1302	0.0126	1.4126	5.0449
	17.7440	1.4129	0.1409	0.0136	1.4113	5.0403
	17.7540	1.4116	0.1677	0.0162	1.4100	5.0356
	17.7640	1.4103	0.1942	0.0187	1.4087	5.0311
	17.7740	1.4091	0.1758	0.0169	1.4075	5.0269
	17.7840	1.4080	0.1755	0.0169	1.4064	5.0228
	17.7940	1.4068	0.1741	0.0168	1.4052	5.0184
	17.8040	1.4055	0.1799	0.0173	1.4039	5.0139
	17.8140	1.4043	0.1480	0.0143	1.4027	5.0095
	17.8240	1.4030	0.1435	0.0138	1.4014	5.0051
	17.8340	1.4018	0.1287	0.0124	1.4002	5.0006
	17.8440	1.4005	0.1107	0.0107	1.3989	4.9962
	17.8540	1.3993	0.0847	0.0082	1.3977	4.9918
	17.8640	1.3981	0.0807	0.0078	1.3965	4.9875
	17.8740	1.3969	0.0632	0.0061	1.3953	4.9831
	17.8840	1.3956	0.0532	0.0051	1.3940	4.9786
	17.8940	1.3943	0.0822	0.0079	1.3927	4.9741
	17.9040	1.3932	0.1091	0.0105	1.3916	4.9699
	17.9140	1.3920	0.1339	0.0129	1.3904	4.9656
	17.9240	1.3907	0.1507	0.0145	1.3891	4.9612
	17.9340	1.3895	0.1553	0.0150	1.3879	4.9566
	17.9440	1.3882	0.1457	0.0140	1.3866	4.9522
	17.9540	1.3870	0.1410	0.0136	1.3854	4.9479
	17.9640	1.3857	0.1423	0.0137	1.3841	4.9434
	17.9740	1.3845	0.1450	0.0140	1.3828	4.9388
	17.9840	1.3832	0.1494	0.0144	1.3816	4.9344
	17.9940	1.3821	0.1403	0.0135	1.3804	4.9302
	18.0040	1.3808	0.1447	0.0139	1.3792	4.9259
	18.0140	1.3795	0.1256	0.0121	1.3779	4.9212
	18.0240	1.3783	0.1217	0.0117	1.3766	4.9166
	18.0340	1.3770	0.1218	0.0117	1.3754	4.9122
	18.0440	1.3759	0.1355	0.0131	1.3743	4.9081
	18.0540	1.3747	0.1579	0.0152	1.3731	4.9038
	18.0640	1.3734	0.1478	0.0142	1.3718	4.8993
	18.0740	1.3722	0.1471	0.0142	1.3706	4.8950
	18.0840	1.3710	0.1642	0.0158	1.3694	4.8906
	18.0940	1.3697	0.1711	0.0165	1.3681	4.8861
	18.1040	1.3685	0.1805	0.0174	1.3668	4.8816
	18.1140	1.3672	0.1627	0.0157	1.3656	4.8772
	18.1240	1.3660	0.1502	0.0145	1.3644	4.8728
	18.1340	1.3648	0.1451	0.0140	1.3632	4.8685
	18.1440	1.3635	0.1373	0.0132	1.3619	4.8640
	18.1540	1.3622	0.1478	0.0142	1.3606	4.8594
	18.1640	1.3611	0.1504	0.0145	1.3595	4.8552
	18.1740	1.3599	0.1849	0.0178	1.3583	4.8510
	18.1840	1.3587	0.2069	0.0199	1.3570	4.8466
	18.1940	1.3574	0.1944	0.0187	1.3558	4.8421
	18.2040	1.3561	0.1614	0.0156	1.3545	4.8376
	18.2140	1.3549	0.1201	0.0116	1.3533	4.8332
	18.2240	1.3537	0.0962	0.0093	1.3521	4.8289
	18.2340	1.3524	0.0895	0.0086	1.3508	4.8243
	18.2440	1.3511	0.1156	0.0111	1.3495	4.8196
	18.2540	1.3499	0.1089	0.0105	1.3483	4.8154
	18.2640	1.3487	0.0935	0.0090	1.3471	4.8111
	18.2740	1.3475	0.0960	0.0093	1.3459	4.8067
	18.2840	1.3462	0.1028	0.0099	1.3446	4.8023
	18.2940	1.3450	0.1210	0.0117	1.3434	4.7980
	18.3040	1.3438	0.1289	0.0124	1.3422	4.7937
	18.3140	1.3427	0.1281	0.0123	1.3410	4.7895
	18.3240	1.3414	0.1367	0.0132	1.3398	4.7849
	18.3340	1.3401	0.1484	0.0143	1.3385	4.7804
	18.3440	1.3389	0.1351	0.0130	1.3372	4.7759
	18.3540	1.3376	0.1437	0.0139	1.3360	4.7716
	18.3640	1.3364	0.1480	0.0143	1.3348	4.7672
	18.3740	1.3351	0.1240	0.0120	1.3335	4.7627
	18.3840	1.3339	0.1100	0.0106	1.3323	4.7582
	18.3940	1.3327	0.1090	0.0105	1.3311	4.7540
	18.4040	1.3315	0.1141	0.0110	1.3299	4.7497
	18.4140	1.3303	0.1265	0.0122	1.3287	4.7452
	18.4240	1.3290	0.1441	0.0139	1.3273	4.7405
	18.4340	1.3277	0.1441	0.0139	1.3261	4.7362
	18.4440	1.3265	0.1357	0.0131	1.3249	4.7318
	18.4540	1.3253	0.1302	0.0126	1.3237	4.7275
	18.4640	1.3240	0.1311	0.0126	1.3224	4.7230
	18.4740	1.3228	0.1232	0.0119	1.3212	4.7186
	18.4840	1.3216	0.1214	0.0117	1.3200	4.7144
	18.4940	1.3204	0.1166	0.0112	1.3188	4.7100
	18.5040	1.3191	0.1354	0.0131	1.3175	4.7054
	18.5140	1.3178	0.1493	0.0144	1.3162	4.7008
	18.5240	1.3167	0.1784	0.0172	1.3151	4.6967
	18.5340	1.3155	0.1775	0.0171	1.3139	4.6924
	18.5440	1.3142	0.1483	0.0143	1.3126	4.6879
	18.5540	1.3129	0.1253	0.0121	1.3113	4.6834
	18.5640	1.3117	0.1248	0.0120	1.3101	4.6790
	18.5740	1.3105	0.1240	0.0120	1.3089	4.6747
	18.5840	1.3093	0.1257	0.0121	1.3077	4.6704
	18.5940	1.3080	0.1412	0.0136	1.3064	4.6658
	18.6040	1.3068	0.1643	0.0158	1.3052	4.6615
	18.6140	1.3056	0.1766	0.0170	1.3040	4.6570
	18.6240	1.3043	0.1609	0.0155	1.3027	4.6526
	18.6340	1.3031	0.1391	0.0134	1.3015	4.6481
	18.6440	1.3018	0.1353	0.0130	1.3002	4.6436
	18.6540	1.3006	0.1351	0.0130	1.2990	4.6393
	18.6640	1.2994	0.1237	0.0119	1.2978	4.6350
	18.6740	1.2982	0.1040	0.0100	1.2966	4.6308
	18.6840	1.2970	0.0988	0.0095	1.2954	4.6264
	18.6940	1.2958	0.1360	0.0131	1.2942	4.6220
	18.7040	1.2945	0.1772	0.0171	1.2929	4.6176
	18.7140	1.2933	0.1956	0.0189	1.2917	4.6131
	18.7240	1.2920	0.1771	0.0171	1.2904	4.6085
	18.7340	1.2907	0.1460	0.0141	1.2891	4.6041
	18.7440	1.2895	0.1167	0.0113	1.2879	4.5998
	18.7540	1.2883	0.0855	0.0082	1.2867	4.5955
	18.7640	1.2871	0.0961	0.0093	1.2855	4.5910
	18.7740	1.2858	0.1234	0.0119	1.2842	4.5864
	18.7840	1.2846	0.1450	0.0140	1.2830	4.5821
	18.7940	1.2833	0.1511	0.0146	1.2817	4.5777
	18.8040	1.2821	0.1234	0.0119	1.2805	4.5733
	18.8140	1.2809	0.0992	0.0096	1.2793	4.5688
	18.8240	1.2796	0.1016	0.0098	1.2780	4.5644
	18.8340	1.2784	0.1157	0.0112	1.2768	4.5599
	18.8440	1.2772	0.1131	0.0109	1.2756	4.5557
	18.8540	1.2760	0.1126	0.0109	1.2744	4.5513
	18.8640	1.2747	0.1212	0.0117	1.2731	4.5468
	18.8740	1.2734	0.1202	0.0116	1.2718	4.5423
	18.8840	1.2722	0.0902	0.0087	1.2706	4.5380
	18.8940	1.2710	0.0977	0.0094	1.2694	4.5335
	18.9040	1.2697	0.1230	0.0119	1.2681	4.5290
	18.9140	1.2685	0.1553	0.0150	1.2669	4.5245
	18.9240	1.2673	0.1450	0.0140	1.2657	4.5203
	18.9340	1.2661	0.1481	0.0143	1.2645	4.5161
	18.9440	1.2648	0.1478	0.0143	1.2632	4.5115
	18.9540	1.2636	0.1344	0.0130	1.2620	4.5071
	18.9640	1.2623	0.1209	0.0117	1.2607	4.5027
	18.9740	1.2611	0.1255	0.0121	1.2595	4.4983
	18.9840	1.2599	0.1307	0.0126	1.2583	4.4940
	18.9940	1.2587	0.1441	0.0139	1.2571	4.4896
	19.0040	1.2574	0.1467	0.0141	1.2558	4.4851
	19.0140	1.2562	0.1346	0.0130	1.2546	4.4807
	19.0240	1.2550	0.1147	0.0111	1.2534	4.4764
	19.0340	1.2537	0.0950	0.0092	1.2521	4.4718
	19.0440	1.2525	0.1394	0.0134	1.2509	4.4674
	19.0540	1.2513	0.1689	0.0163	1.2497	4.4632
	19.0640	1.2501	0.1660	0.0160	1.2485	4.4589
	19.0740	1.2488	0.1596	0.0154	1.2472	4.4543
	19.0840	1.2475	0.1641	0.0158	1.2459	4.4498
	19.0940	1.2463	0.1362	0.0131	1.2447	4.4455
	19.1040	1.2452	0.0747	0.0072	1.2436	4.4413
	19.1140	1.2439	0.0470	0.0045	1.2423	4.4370
	19.1240	1.2426	0.0615	0.0059	1.2410	4.4323
	19.1340	1.2414	0.0813	0.0078	1.2398	4.4278
	19.1440	1.2402	0.0823	0.0079	1.2386	4.4234
	19.1540	1.2390	0.0880	0.0085	1.2374	4.4192
	19.1640	1.2377	0.0937	0.0090	1.2361	4.4148
	19.1740	1.2365	0.1059	0.0102	1.2349	4.4102
	19.1840	1.2352	0.1059	0.0102	1.2336	4.4059
	19.1940	1.2341	0.0915	0.0088	1.2324	4.4016
	19.2040	1.2328	0.0847	0.0082	1.2312	4.3973
	19.2140	1.2316	0.0981	0.0095	1.2300	4.3927
	19.2240	1.2303	0.1342	0.0129	1.2287	4.3882
	19.2340	1.2291	0.1708	0.0165	1.2275	4.3838
	19.2440	1.2278	0.1685	0.0162	1.2262	4.3794
	19.2540	1.2266	0.1999	0.0193	1.2250	4.3750
	19.2640	1.2254	0.2110	0.0203	1.2237	4.3706
	19.2740	1.2241	0.1976	0.0191	1.2225	4.3662
	19.2840	1.2229	0.1645	0.0159	1.2213	4.3618
	19.2940	1.2217	0.1319	0.0127	1.2201	4.3575
	19.3040	1.2205	0.1247	0.0120	1.2189	4.3532
	19.3140	1.2193	0.1123	0.0108	1.2177	4.3490
	19.3240	1.2181	0.1200	0.0116	1.2165	4.3446
	19.3340	1.2168	0.1120	0.0108	1.2152	4.3401
	19.3440	1.2155	0.0984	0.0095	1.2139	4.3354
	19.3540	1.2142	0.0869	0.0084	1.2126	4.3306
	19.3640	1.2129	0.1043	0.0101	1.2113	4.3262
	19.3740	1.2117	0.1466	0.0141	1.2101	4.3219
	19.3840	1.2105	0.1902	0.0183	1.2089	4.3176
	19.3940	1.2093	0.1995	0.0192	1.2077	4.3131
	19.4040	1.2080	0.1683	0.0162	1.2064	4.3087
	19.4140	1.2069	0.1334	0.0129	1.2053	4.3045
	19.4240	1.2056	0.1458	0.0141	1.2040	4.3001
	19.4340	1.2044	0.1396	0.0135	1.2028	4.2957
	19.4440	1.2032	0.1346	0.0130	1.2016	4.2914
	19.4540	1.2020	0.1443	0.0139	1.2004	4.2871
	19.4640	1.2007	0.1561	0.0151	1.1991	4.2827
	19.4740	1.1995	0.1733	0.0167	1.1978	4.2780
	19.4840	1.1982	0.1863	0.0180	1.1966	4.2735
	19.4940	1.1970	0.1635	0.0158	1.1953	4.2691
	19.5040	1.1958	0.1480	0.0143	1.1941	4.2648
	19.5140	1.1945	0.1406	0.0136	1.1929	4.2604
	19.5240	1.1933	0.1384	0.0133	1.1917	4.2560
	19.5340	1.1920	0.1427	0.0138	1.1904	4.2515
	19.5440	1.1908	0.1280	0.0123	1.1892	4.2472
	19.5540	1.1896	0.1379	0.0133	1.1880	4.2428
	19.5640	1.1883	0.1529	0.0147	1.1867	4.2383
	19.5740	1.1871	0.1687	0.0163	1.1855	4.2339
	19.5840	1.1859	0.1583	0.0153	1.1843	4.2297
	19.5940	1.1847	0.1481	0.0143	1.1831	4.2253
	19.6040	1.1834	0.1510	0.0146	1.1818	4.2209
	19.6140	1.1822	0.1538	0.0148	1.1806	4.2164
	19.6240	1.1809	0.1403	0.0135	1.1793	4.2118
	19.6340	1.1797	0.1093	0.0105	1.1781	4.2075
	19.6440	1.1785	0.0870	0.0084	1.1769	4.2033
	19.6540	1.1773	0.0884	0.0085	1.1757	4.1988
	19.6640	1.1759	0.0935	0.0090	1.1743	4.1941
	19.6740	1.1747	0.0933	0.0090	1.1731	4.1896
	19.6840	1.1735	0.1040	0.0100	1.1719	4.1853
	19.6940	1.1723	0.1201	0.0116	1.1707	4.1811
	19.7040	1.1711	0.1175	0.0113	1.1695	4.1768
	19.7140	1.1699	0.1179	0.0114	1.1683	4.1724
	19.7240	1.1687	0.0999	0.0096	1.1671	4.1681
	19.7340	1.1675	0.0942	0.0091	1.1659	4.1638
	19.7440	1.1662	0.1200	0.0116	1.1646	4.1593
	19.7540	1.1649	0.1383	0.0133	1.1633	4.1547
	19.7640	1.1637	0.1236	0.0119	1.1621	4.1504
	19.7740	1.1624	0.0883	0.0085	1.1608	4.1459
	19.7840	1.1612	0.0989	0.0095	1.1596	4.1414
	19.7940	1.1599	0.1234	0.0119	1.1583	4.1369
	19.8040	1.1587	0.1417	0.0137	1.1571	4.1326
	19.8140	1.1575	0.1231	0.0119	1.1559	4.1284
	19.8240	1.1563	0.1047	0.0101	1.1547	4.1239
	19.8340	1.1550	0.0908	0.0088	1.1534	4.1193
	19.8440	1.1538	0.0790	0.0076	1.1522	4.1151
	19.8540	1.1527	0.0585	0.0056	1.1510	4.1109
	19.8640	1.1514	0.0650	0.0063	1.1498	4.1066
	19.8740	1.1502	0.1062	0.0102	1.1486	4.1021
	19.8840	1.1490	0.1115	0.0107	1.1474	4.0977
	19.8940	1.1478	0.1346	0.0130	1.1461	4.0934
	19.9040	1.1465	0.1475	0.0142	1.1449	4.0890
	19.9140	1.1452	0.1533	0.0148	1.1436	4.0844
	19.9240	1.1439	0.1288	0.0124	1.1423	4.0798
	19.9340	1.1427	0.1062	0.0102	1.1411	4.0754
	19.9440	1.1415	0.1097	0.0106	1.1399	4.0710
	19.9540	1.1403	0.1045	0.0101	1.1387	4.0668
[truncated: 33,084 more rows]
